# Supplementary material for: The role of climate change and urban development on compound dry-hot extremes across US cities
Source: Nat Commun. 2023 Jun 14;14:3509. doi: 10.1038/s41467-023-39205-x (PMC10267174; doi:10.1038/s41467-023-39205-x)
Supplement: Supplementary file 2 — Source Data [file 41467_2023_39205_MOESM2_ESM.zip]

Archive with 102 entries (101 files):
- SourceData/Albuquerque_Current_Data.xlsx
- SourceData/Albuquerque_Future_Data.xlsx
- SourceData/Atlanta_Current_Data.xlsx
- SourceData/Atlanta_Future_Data.xlsx
- SourceData/Austin_Current_Data.xlsx
- SourceData/Austin_Future_Data.xlsx
- SourceData/Baltimore_Current_Data.xlsx
- SourceData/Baltimore_Future_Data.xlsx
- SourceData/Boise_Current_Data.xlsx
- SourceData/Boise_Future_Data.xlsx
- SourceData/Boston_Current_Data.xlsx
- SourceData/Boston_Future_Data.xlsx
- SourceData/Buffalo_Current_Data.xlsx
- SourceData/Buffalo_Future_Data.xlsx
- SourceData/Charlotte_Current_Data.xlsx
- SourceData/Charlotte_Future_Data.xlsx
- SourceData/Chicago_Current_Data.xlsx
- SourceData/Chicago_Future_Data.xlsx
- SourceData/Cincinnati_Current_Data.xlsx
- SourceData/Cincinnati_Future_Data.xlsx
- SourceData/Cleveland_Current_Data.xlsx
- SourceData/Cleveland_Future_Data.xlsx
- SourceData/Columbus_Current_Data.xlsx
- SourceData/Columbus_Future_Data.xlsx
- SourceData/Dallas_Current_Data.xlsx
- SourceData/Dallas_Future_Data.xlsx
- SourceData/Denver_Current_Data.xlsx
- SourceData/Denver_Future_Data.xlsx
- SourceData/Detroit_Current_Data.xlsx
- SourceData/Detroit_Future_Data.xlsx
- SourceData/Fresno_Current_Data.xlsx
- SourceData/Fresno_Future_Data.xlsx
- SourceData/Houston_Current_Data.xlsx
- SourceData/Houston_Future_Data.xlsx
- SourceData/Indianapolis_Current_Data.xlsx
- SourceData/Indianapolis_Future_Data.xlsx
- SourceData/Jacksonville_Current_Data.xlsx
- SourceData/Jacksonville_Future_Data.xlsx
- SourceData/KansasCity_Current_Data.xlsx
- SourceData/KansasCity_Future_Data.xlsx
- SourceData/LasVegas_Current_Data.xlsx
- SourceData/LasVegas_Future_Data.xlsx
- SourceData/LosAngeles_Current_Data.xlsx
- SourceData/LosAngeles_Future_Data.xlsx
- SourceData/Louisville_Current_Data.xlsx
- SourceData/Louisville_Future_Data.xlsx
- SourceData/MainFigures/
- SourceData/MainFigures/SourceData_main manuscript.xlsx
- SourceData/Memphis_Current_Data.xlsx
- SourceData/Memphis_Future_Data.xlsx
- SourceData/Miami_Current_Data.xlsx
- SourceData/Miami_Future_Data.xlsx
- SourceData/Minneapolis_Current_Data.xlsx
- SourceData/Minneapolis_Future_Data.xlsx
- SourceData/Nashville_Current_Data.xlsx
- SourceData/Nashville_Future_Data.xlsx
- SourceData/NewOrleans_Current_Data.xlsx
- SourceData/NewOrleans_Future_Data.xlsx
- SourceData/NewYorkCity_Current_Data.xlsx
- SourceData/NewYorkCity_Future_Data.xlsx
- SourceData/Norfolk_Current_Data.xlsx
- SourceData/Norfolk_Future_Data.xlsx
- SourceData/OklahomaCity_Current_Data.xlsx
- SourceData/OklahomaCity_Future_Data.xlsx
- SourceData/Omaha_Current_Data.xlsx
- SourceData/Omaha_Future_Data.xlsx
- SourceData/Orlando_Current_Data.xlsx
- SourceData/Orlando_Future_Data.xlsx
- SourceData/Philadelphia_Current_Data.xlsx
- SourceData/Philadelphia_Future_Data.xlsx
- SourceData/Phoenix_Current_Data.xlsx
- SourceData/Phoenix_Future_Data.xlsx
- SourceData/Pittsburgh_Current_Data.xlsx
- SourceData/Pittsburgh_Future_Data.xlsx
- SourceData/Portland_Current_Data.xlsx
- SourceData/Portland_Future_Data.xlsx
- SourceData/Raleigh_Current_Data.xlsx
- SourceData/Raleigh_Future_Data.xlsx
- SourceData/Richmond_Current_Data.xlsx
- SourceData/Richmond_Future_Data.xlsx
- SourceData/Sacramento_Current_Data.xlsx
- SourceData/Sacramento_Future_Data.xlsx
- SourceData/SaltLakeCity_Current_Data.xlsx
- SourceData/SaltLakeCity_Future_Data.xlsx
- SourceData/SanAntonio_Current_Data.xlsx
- SourceData/SanAntonio_Future_Data.xlsx
- SourceData/SanDiego_Current_Data.xlsx
- SourceData/SanDiego_Future_Data.xlsx
- SourceData/Seattle_Current_Data.xlsx
- SourceData/Seattle_Future_Data.xlsx
- SourceData/SiouxFalls_Current_Data.xlsx
- SourceData/SiouxFalls_Future_Data.xlsx
- SourceData/StLouis_Current_Data.xlsx
- SourceData/StLouis_Future_Data.xlsx
- SourceData/Tallahassee_Current_Data.xlsx
- SourceData/Tallahassee_Future_Data.xlsx
- SourceData/Tampa_Current_Data.xlsx
- SourceData/Tampa_Future_Data.xlsx
- SourceData/Tucson_Current_Data.xlsx
- SourceData/Tucson_Future_Data.xlsx
- SourceData/Tulsa_Current_Data.xlsx
- SourceData/Tulsa_Future_Data.xlsx
