# Supplementary material for: The role of climate change and urban development on compound dry-hot extremes across US cities
Source: Nat Commun. 2023 Jun 14;14:3509. doi: 10.1038/s41467-023-39205-x (PMC10267174; doi:10.1038/s41467-023-39205-x)
Supplement: Supplementary file 2 — Source Data [file 41467_2023_39205_MOESM2_ESM.zip › SourceData/Albuquerque_Current_Data.xlsx]

## Sheet: Sheet1
Date_Current	Current_T	Urban_Dev_T	Current_prcp	Urban_Dev_Prcp
2000-05-01	80	80	1	1
2000-05-02	69.1	69.459	0	0
2000-05-03	76.043	76.196	0	0
2000-05-04	83.403	83.746	0	0
2000-05-05	86.2	86.442	0	0
2000-05-06	85.115	86.069	0	0.002
2000-05-07	81.669	82.268	0	0
2000-05-08	76.419	76.792	0.42	0.57
2000-05-09	62.976	63.276	0.243	0.212
2000-05-10	80.921	80.976	0	0
2000-05-11	80.394	80.902	0	0
2000-05-12	69.282	69.762	0	0
2000-05-13	61.296	61.468	0	0
2000-05-14	71.388	71.377	0	0
2000-05-15	79.272	79.813	0	0
2000-05-16	81.778	82.181	0	0
2000-05-17	78.774	79.643	0	0
2000-05-18	51.708	51.626	0.233	0.253
2000-05-19	64.82	64.514	0	0
2000-05-20	66.361	66.416	0	0
2000-05-21	73.442	73.288	0	0
2000-05-22	80.419	80.61	0	0
2000-05-23	85.723	85.807	0	0
2000-05-24	85.392	85.907	0.007	0.018
2000-05-25	77.264	79.533	0.106	0.056
2000-05-26	71.873	76.681	0.032	0.057
2000-05-27	73.709	73.434	0	0
2000-05-28	90.298	90.228	0	0
2000-05-29	93.963	94.118	0	0
2000-05-30	92.177	92.297	0	0
2000-05-31	90.537	90.187	0	0
2000-06-01	89.766	88.107	0	0
2000-06-02	78.837	78.232	0	0
2000-06-03	86.93	87.136	0	0
2000-06-04	85.822	86.708	0	0
2000-06-05	82.753	82.688	0.029	0.005
2000-06-06	90.138	89.255	0.013	0.006
2000-06-07	90.969	90.952	0.012	0.008
2000-06-08	91.066	91.274	0	0
2000-06-09	85.277	85.884	0.071	0.078
2000-06-10	85.649	86.086	0	0
2000-06-11	84.656	84.167	0.002	0
2000-06-12	88.836	88.787	0	0
2000-06-13	86.813	87.406	0	0
2000-06-14	75.809	76.228	0	0
2000-06-15	82.564	82.635	0	0
2000-06-16	83.187	83.581	0	0
2000-06-17	56.658	57.941	0.171	0.165
2000-06-18	83.295	83.163	0	0
2000-06-19	84.894	85.085	0.013	0.011
2000-06-20	82.85	84.406	0.029	0.019
2000-06-21	77.215	77.775	0	0
2000-06-22	89.083	88.826	0	0
2000-06-23	87.984	87.691	0.01	0.02
2000-06-24	84.629	84.128	0	0
2000-06-25	82.433	84.608	0.038	0.084
2000-06-26	76.39	73.78	0.35	0.626
2000-06-27	72.686	70.703	0.381	0.3
2000-06-28	68.852	71.006	0.063	0.077
2000-06-29	88.34	88.344	0	0
2000-06-30	88.031	88.518	0.006	0
2000-07-01	86.327	83.762	0.006	0.018
2000-07-02	90.303	90.286	0	0.001
2000-07-03	90.896	91.128	0	0
2000-07-04	89.851	90.558	0.021	0.034
2000-07-05	90.765	91.205	0	0
2000-07-06	95.529	95.364	0	0
2000-07-07	95.859	96.451	0	0
2000-07-08	91.592	91.692	0	0
2000-07-09	89.375	90.635	0	0.018
2000-07-10	84.052	83.569	0.049	0.059
2000-07-11	87.52	87.153	0.039	0.082
2000-07-12	89.13	89.077	0.017	0.005
2000-07-13	90.349	89.028	0.001	0
2000-07-14	92.726	92.826	0.004	0
2000-07-15	93.352	93.613	0	0
2000-07-16	91.191	86.449	0.095	0.211
2000-07-17	77.718	77.379	0.389	0.134
2000-07-18	93.316	93.287	0.065	0.01
2000-07-19	92.527	92.956	0	0
2000-07-20	90.481	88.293	0.007	0.006
2000-07-21	88.298	88.62	0.053	0.121
2000-07-22	85.038	86.961	0.001	0
2000-07-23	93.859	93.631	0	0
2000-07-24	94.028	92.641	0.012	0.015
2000-07-25	90.383	89.711	0.003	0.013
2000-07-26	92.413	93.214	0.001	0.015
2000-07-27	96.057	96.607	0	0.012
2000-07-28	93.331	95.56	0.002	0
2000-07-29	82.906	84.069	0	0.05
2000-07-30	85.149	83.743	0	0
2000-07-31	87.4	86.684	0	0
2000-08-01	92.157	92.398	0	0
2000-08-02	92.929	91.977	0	0
2000-08-03	90.581	90.886	0	0.017
2000-08-04	91.082	90.34	0.03	0.061
2000-08-05	87.913	87	0.115	0.098
2000-08-06	86.742	85.628	0.056	0.038
2000-08-07	89.837	90.142	0.001	0
2000-08-08	92.807	92.767	0	0
2000-08-09	92.788	93.189	0	0
2000-08-10	91.086	91.806	0	0
2000-08-11	88.601	91.377	0.075	0.019
2000-08-12	90.733	90.134	0.001	0.021
2000-08-13	90.085	88.124	0.185	0.263
2000-08-14	92.206	92.184	0	0.001
2000-08-15	92.135	92.314	0	0
2000-08-16	83.532	86.167	0.126	0.098
2000-08-17	81.62	82.269	0.032	0.015
2000-08-18	76.693	78.973	0.001	0.027
2000-08-19	89.888	90.427	0	0.594
2000-08-20	89.055	90.262	0.001	0
2000-08-21	88.602	86.627	0	0.014
2000-08-22	84.435	84.342	0.011	0.111
2000-08-23	86.202	85.921	0.005	0.021
2000-08-24	88.124	87.106	0	0.008
2000-08-25	90.183	88.964	0	0.008
2000-08-26	86.008	89.098	0.018	0.001
2000-08-27	86.219	86.236	0.054	0.071
2000-08-28	86.831	88.497	0.029	0.017
2000-08-29	84.658	84.875	0.065	0.078
2000-08-30	90.079	90.097	0.089	0.125
2000-08-31	85.889	84.412	0.008	0.064
2000-09-01	79.324	80.028	0.033	0.018
2000-09-02	81.198	80.246	0.041	0.014
2000-09-03	85.001	84.815	0.021	0.026
2000-09-04	88.504	88.54	0.001	0.004
2000-09-05	92.26	92.079	0.026	0.012
2000-09-06	90.576	90.696	0	0
2000-09-07	78.688	78.507	0	0.03
2000-09-08	83.153	82.397	0.027	0.036
2000-09-09	81.998	81.958	0.023	0.101
2000-09-10	84.172	84.074	0	0
2000-09-11	85.211	85.553	0	0
2000-09-12	82.083	81.743	0	0
2000-09-13	84.414	84.285	0	0
2000-09-14	83.35	84.045	0	0
2000-09-15	89.789	89.723	0	0
2000-09-16	90.694	90.538	0	0
2000-09-17	89.01	89.155	0	0
2000-09-18	83.601	84.718	0	0
2000-09-19	76.426	76.674	0	0
2000-09-20	76.947	76.245	0	0.001
2000-09-21	81.578	81.103	0	0
2000-09-22	74.225	73.677	0.032	0.027
2000-09-23	64.938	64.881	0	0.001
2000-09-24	39.029	39.271	0.134	0.128
2000-09-25	60.898	60.989	0	0
2000-09-26	68.288	68.385	0	0
2000-09-27	73.208	73.221	0	0
2000-09-28	77.154	77.181	0	0
2000-09-29	77.583	76.661	0.006	0.013
2000-09-30	74.827	74.79	0.007	0.025
2000-10-01	81.594	81.48	0	0
2000-10-02	76.209	77.111	0	0
2000-10-03	73.514	74.922	0	0
2000-10-04	69.889	69.192	0	0
2000-10-05	66.54	65.798	0	0
2000-10-06	41.713	41.591	0.004	0.007
2000-10-07	47.692	47.443	0.005	0.008
2000-10-08	54.727	54.537	0	0
2000-10-09	64.517	64.143	0	0
2000-10-10	68.347	67.716	0	0
2000-10-11	75.447	75.178	0	0
2000-10-12	69.547	70.152	0	0
2000-10-13	63.776	62.999	0	0.003
2000-10-14	55.016	56.225	0	0
2000-10-15	63.51	62.132	0	0
2000-10-16	63.751	63.135	0	0
2000-10-17	66.211	65.856	0	0
2000-10-18	73.101	72.724	0	0
2000-10-19	71.051	70.63	0	0
2000-10-20	65.44	65.131	0	0
2000-10-21	70.518	69.766	0	0
2000-10-22	63.314	64.246	0.137	0.144
2000-10-23	48.847	48.007	0.159	0.062
2000-10-24	62.947	63.774	0.659	0.185
2000-10-25	58.956	59.137	0	0
2000-10-26	61.646	62.392	0	0
2000-10-27	63.665	63.806	0	0
2000-10-28	57.705	58.784	0.001	0
2000-10-29	60.349	60.243	0.003	0.009
2000-10-30	61.212	61.757	0	0
2000-10-31	58.508	58.736	0	0
2001-05-01	80	80	1	1
2001-05-02	77.32	77.933	0.024	0.011
2001-05-03	42.092	42.125	0.084	0.092
2001-05-04	37.045	37.52	0.112	0.114
2001-05-05	41.784	40.918	0.124	0.119
2001-05-06	49.465	51.255	0.102	0.091
2001-05-07	56.772	56.958	0	0
2001-05-08	68.263	68.567	0	0
2001-05-09	75.35	75.555	0	0
2001-05-10	75.689	76.153	0	0
2001-05-11	75.187	75.682	0.001	0.005
2001-05-12	79.086	79.163	0	0
2001-05-13	81.751	81.543	0	0
2001-05-14	80.456	80.536	0.015	0.016
2001-05-15	81.58	81.821	0.028	0.017
2001-05-16	78.212	79.144	0	0
2001-05-17	71.633	72.091	0	0
2001-05-18	74.418	73.899	0.039	0.069
2001-05-19	76.575	76.841	0.007	0
2001-05-20	73.264	72.067	0	0
2001-05-21	63.676	63.413	0.137	0.18
2001-05-22	68.242	68.425	0	0
2001-05-23	74.367	74.199	0	0
2001-05-24	73.546	73.19	0.003	0.005
2001-05-25	73.479	72.225	0	0
2001-05-26	73.81	73.601	0	0.003
2001-05-27	81.041	82.686	0	0
2001-05-28	78.646	80.114	0.02	0.006
2001-05-29	74.105	73.165	0.07	0.044
2001-05-30	69.82	71.584	0.236	0.058
2001-05-31	74.22	74.056	0	0
2001-06-01	77.437	77.569	0	0
2001-06-02	87.104	87.925	0.004	0.003
2001-06-03	83.498	84.085	0.001	0.001
2001-06-04	82.074	82.839	0.001	0.004
2001-06-05	72.991	73.352	0.02	0.019
2001-06-06	82.139	82.228	0	0
2001-06-07	84.215	84.421	0	0
2001-06-08	84.541	84.733	0.015	0.012
2001-06-09	91.949	92.049	0.03	0.034
2001-06-10	88.321	89.238	0	0.004
2001-06-11	91.715	92.035	0	0
2001-06-12	91.183	93.094	0	0
2001-06-13	85.965	86.629	0	0
2001-06-14	65.713	65.507	0.05	0
2001-06-15	79.627	79.712	0	0
2001-06-16	83.58	83.568	0	0
2001-06-17	91.273	91.517	0.001	0
2001-06-18	91.033	91.363	0	0
2001-06-19	90.101	90.359	0	0
2001-06-20	76.152	74.99	0.035	0.051
2001-06-21	72.251	73.261	0.006	0
2001-06-22	87.359	86.984	0	0
2001-06-23	93.058	92.713	0.01	0.002
2001-06-24	89.547	91.115	0.034	0.027
2001-06-25	91.946	91.555	0.048	0.049
2001-06-26	91.905	91.641	0.027	0.033
2001-06-27	92.505	92.856	0.042	0.044
2001-06-28	92.731	92.885	0.047	0.048
2001-06-29	92.026	92.818	0.005	0
2001-06-30	93.945	94.31	0.009	0
2001-07-01	95.472	95.362	0	0
2001-07-02	94.081	93.923	0	0.01
2001-07-03	92.089	92.189	0	0.007
2001-07-04	93.915	93.155	0.047	0.044
2001-07-05	93.396	94.705	0.042	0.048
2001-07-06	93.648	93.921	0.049	0.017
2001-07-07	95.636	96.869	0.047	0.002
2001-07-08	97.067	97.939	0.016	0.033
2001-07-09	86.853	86.772	0.271	0.129
2001-07-10	85.282	87.474	0.106	0.556
2001-07-11	84.213	88.523	0.139	0.142
2001-07-12	87.601	87.557	0.078	0.055
2001-07-13	84.79	83.003	0.217	0.218
2001-07-14	80.496	80.248	0.062	0.105
2001-07-15	86.884	88.919	0.019	0.001
2001-07-16	89.964	89.842	0.006	0.011
2001-07-17	91.348	91.761	0	0
2001-07-18	90.987	91.297	0	0
2001-07-19	89.24	89.695	0	0
2001-07-20	89.351	88.682	0.02	0
2001-07-21	89.26	90.638	0.004	0
2001-07-22	91.282	92.39	0.018	0
2001-07-23	92.506	93.606	0.015	0.001
2001-07-24	88.316	86.66	0.029	1.17
2001-07-25	88.722	88.167	0	0.007
2001-07-26	89.04	87.834	0.076	0.058
2001-07-27	85.093	84.589	0.007	0.013
2001-07-28	90.358	90.379	0.041	0.015
2001-07-29	95.197	94.963	0	0
2001-07-30	96.502	95.641	0	0
2001-07-31	90.452	90.974	0.05	0.039
2001-08-01	86.158	86.429	0.046	0.003
2001-08-02	87.443	88.109	0.066	0.038
2001-08-03	92.133	91.503	0.007	0.007
2001-08-04	89.109	92.117	0.033	0.028
2001-08-05	91.243	89.03	0.053	0.044
2001-08-06	89.946	87.372	0.162	0.051
2001-08-07	88.521	86.541	0.022	0.098
2001-08-08	87.082	87.259	0.004	0.034
2001-08-09	85.073	86.536	0.192	0.095
2001-08-10	80.752	78.57	0.145	0.089
2001-08-11	83.256	83.606	0.146	0.103
2001-08-12	86.827	87.102	0	0
2001-08-13	86.522	86.449	0	0
2001-08-14	85.472	84.817	0.023	0
2001-08-15	77.23	76.483	0.045	0.038
2001-08-16	75.882	75.833	0.093	0.077
2001-08-17	80.275	77.623	0.06	0.053
2001-08-18	85.931	85.475	0	0.002
2001-08-19	92.753	93.821	0.001	0
2001-08-20	87.225	89.1	0.008	0.004
2001-08-21	84.797	84.015	0.051	0.008
2001-08-22	80.3	81.445	0.037	0.058
2001-08-23	75.376	73.831	0.095	0.269
2001-08-24	88.905	88.013	0	0
2001-08-25	87.123	87.239	0.07	0.017
2001-08-26	88.709	88.877	0.031	0
2001-08-27	89.92	89.44	0	0
2001-08-28	87.38	86.574	0.028	0.009
2001-08-29	86.977	86.818	0.019	0.022
2001-08-30	78.157	76.8	0.031	0.083
2001-08-31	82.413	81.622	0.176	0.206
2001-09-01	78.923	78.574	0.058	0.048
2001-09-02	85.219	85.038	0	0
2001-09-03	86.74	86.347	0.002	0.004
2001-09-04	86.33	85.544	0	0
2001-09-05	85.115	85.083	0	0
2001-09-06	86.671	85.959	0.038	0.035
2001-09-07	84.874	84.482	0.028	0.031
2001-09-08	66.264	66.386	0.329	0.376
2001-09-09	67.798	67.877	0.001	0.001
2001-09-10	79.003	78.542	0	0
2001-09-11	81.804	81.51	0	0
2001-09-12	83.69	83.582	0	0
2001-09-13	82.022	84.057	0	0
2001-09-14	78.696	78.695	0	0
2001-09-15	78.958	78.34	0.012	0.003
2001-09-16	73.853	74.07	0.076	0.036
2001-09-17	71.447	72.029	0.014	0.035
2001-09-18	66.866	67.12	0	0.003
2001-09-19	76.966	76.403	0	0
2001-09-20	78.227	78.351	0	0
2001-09-21	82.8	82.296	0	0
2001-09-22	80.267	79.792	0.001	0.001
2001-09-23	74.758	75.28	0.001	0
2001-09-24	81.845	81.468	0	0
2001-09-25	82.895	82.398	0	0
2001-09-26	81.273	81.948	0.005	0
2001-09-27	82.166	82.072	0	0.001
2001-09-28	82.513	82.826	0.034	0.027
2001-09-29	79.926	79.803	0.031	0.035
2001-09-30	70.127	72.232	0.051	0.025
2001-10-01	75.38	75.234	0.006	0.009
2001-10-02	78.508	78.735	0	0
2001-10-03	78.866	78.905	0	0
2001-10-04	75.611	76.585	0	0
2001-10-05	65.933	66.022	0.085	0.084
2001-10-06	68.437	68.264	0	0
2001-10-07	72.795	72.642	0	0
2001-10-08	71.224	71.537	0	0
2001-10-09	67.158	66.984	0.018	0.027
2001-10-10	57.981	59.05	0	0
2001-10-11	61.991	62.35	0	0.001
2001-10-12	58.262	58.471	0.002	0.001
2001-10-13	57.688	57.577	0	0
2001-10-14	60.666	60.115	0	0
2001-10-15	56.394	57.047	0.015	0.039
2001-10-16	67.765	67.556	0	0
2001-10-17	70.312	70.507	0	0
2001-10-18	64.066	62.336	0	0
2001-10-19	65.805	65.624	0	0
2001-10-20	67.641	67.48	0	0
2001-10-21	63.364	63.213	0	0
2001-10-22	66.781	66.683	0	0
2001-10-23	64.515	64.38	0	0
2001-10-24	56	56.713	0	0
2001-10-25	53.113	52.926	0	0
2001-10-26	58.598	58.354	0	0
2001-10-27	71.495	71.472	0	0
2001-10-28	63.609	66.481	0	0
2001-10-29	68.136	68.528	0	0
2001-10-30	72.386	72.439	0.001	0.001
2001-10-31	66.352	68.395	0	0
2002-05-01	80	80	1	1
2002-05-02	59.511	58.754	0.001	0.003
2002-05-03	67.434	65.253	0.027	0.003
2002-05-04	67.257	64.829	0.001	0.003
2002-05-05	74.97	74.867	0.011	0.051
2002-05-06	75.607	75.41	0.001	0
2002-05-07	80.027	79.739	0	0
2002-05-08	78.062	78.459	0.003	0.003
2002-05-09	62.048	62.432	0	0
2002-05-10	75.047	74.881	0	0
2002-05-11	73.28	73.006	0	0
2002-05-12	70.627	70.477	0.093	0.099
2002-05-13	64.678	64.422	0	0
2002-05-14	71.514	71.868	0.002	0.009
2002-05-15	67.212	67.618	0.004	0.005
2002-05-16	63.066	62.49	0.004	0.034
2002-05-17	63.146	61.881	0.17	0.153
2002-05-18	78.59	78.333	0	0
2002-05-19	78.952	79.162	0	0
2002-05-20	74.717	74.547	0.077	0.081
2002-05-21	80.464	80.545	0.149	0.118
2002-05-22	76.502	77.21	0	0
2002-05-23	65.374	65.997	0	0
2002-05-24	65.379	65.643	0.105	0.165
2002-05-25	68.671	68.254	0	0
2002-05-26	76.625	76.518	0	0.006
2002-05-27	80.561	80.406	0.008	0.007
2002-05-28	81.377	81.402	0.003	0
2002-05-29	82.099	81.821	0	0
2002-05-30	86.607	86.432	0	0
2002-05-31	91.246	90.918	0	0.001
2002-06-01	87.835	87.139	0.042	0.03
2002-06-02	88.752	88.744	0.006	0.002
2002-06-03	88.109	88.324	0.058	0.038
2002-06-04	66.452	66.13	0.066	0.273
2002-06-05	70.681	70.367	0.768	0.45
2002-06-06	82.739	82.72	0	0
2002-06-07	90.323	91.223	0.002	0.001
2002-06-08	91.998	91.595	0.005	0.013
2002-06-09	92.887	92.602	0.002	0.003
2002-06-10	91.472	91.792	0	0
2002-06-11	84.816	84.63	0	0
2002-06-12	80.615	80.252	0	0
2002-06-13	81.654	81.741	0	0
2002-06-14	79.74	79.784	0	0
2002-06-15	77.623	78.196	0.056	0.051
2002-06-16	79.149	80.282	0.082	0
2002-06-17	90.274	90.113	0	0.006
2002-06-18	90.488	90.414	0.008	0.005
2002-06-19	92.3	92.54	0	0
2002-06-20	74.895	87.266	0.157	0.083
2002-06-21	94.033	94.332	0.109	0.094
2002-06-22	91.884	92.703	0.014	0.016
2002-06-23	91.906	92.176	0.103	0.077
2002-06-24	92.99	93.283	0	0
2002-06-25	91.945	92.671	0.059	0.005
2002-06-26	86.222	90.251	0.003	0.033
2002-06-27	88.918	89.006	0.034	0.004
2002-06-28	91.841	91.941	0.023	0.036
2002-06-29	95.036	94.765	0.008	0.001
2002-06-30	95.32	95.399	0	0
2002-07-01	95.586	95.255	0	0
2002-07-02	96.312	96.34	0	0
2002-07-03	90.338	89.935	0.147	0.192
2002-07-04	86.852	86.239	0.098	0.015
2002-07-05	86.792	81.226	0.094	0.071
2002-07-06	74.928	73.436	0.185	0.536
2002-07-07	83.589	82.417	0.014	0.1
2002-07-08	90.666	89.979	0	0
2002-07-09	91.69	91.79	0	0
2002-07-10	88.716	87.359	0.076	0.08
2002-07-11	81.139	80.651	0.333	0.054
2002-07-12	85.848	85.045	0	0
2002-07-13	91.214	91.526	0	0
2002-07-14	91.659	92.53	0	0
2002-07-15	91.026	90.009	0	0.006
2002-07-16	90.757	89.877	0	0
2002-07-17	91.288	91.094	0	0
2002-07-18	92.674	92.452	0	0
2002-07-19	93.572	93.012	0	0
2002-07-20	93.286	92.322	0	0
2002-07-21	90.576	86.495	0	0.063
2002-07-22	80.762	82.77	0.165	0.077
2002-07-23	86.199	85.281	0	0.096
2002-07-24	93.623	94.19	0.087	0.042
2002-07-25	94.737	95.266	0.003	0
2002-07-26	86.253	88.096	0.031	0.017
2002-07-27	88.397	85.72	0.027	0.048
2002-07-28	86.185	86.219	0.01	0.005
2002-07-29	88.243	87.782	0.001	0
2002-07-30	92.722	92.44	0.011	0.037
2002-07-31	96.171	95.683	0	0
2002-08-01	96.544	96.076	0	0
2002-08-02	82.618	83.595	0	0
2002-08-03	81.401	83.341	0.037	0.003
2002-08-04	79.547	82.573	0.04	0.048
2002-08-05	86.171	86.208	0.088	0.137
2002-08-06	90.059	90.206	0.096	0.02
2002-08-07	87.542	84.353	0	0.053
2002-08-08	87.352	86.752	0.008	0.05
2002-08-09	86.731	87.048	0.017	0
2002-08-10	83.206	83.841	0	0
2002-08-11	89.238	88.564	0	0.016
2002-08-12	90.684	90.173	0	0
2002-08-13	75.407	75.537	0	0
2002-08-14	86.975	86.87	0	0
2002-08-15	90.076	90.077	0	0
2002-08-16	96.442	96.024	0	0
2002-08-17	96.314	96.243	0	0
2002-08-18	93.301	93.408	0	0
2002-08-19	90.745	89.89	0	0
2002-08-20	82.872	86.362	0.032	0.015
2002-08-21	87.972	87.409	0	0
2002-08-22	86.352	84.656	0.008	0.007
2002-08-23	84.021	86.432	0.012	0.002
2002-08-24	86.873	87.347	0.014	0.001
2002-08-25	87.683	87.93	0	0
2002-08-26	91.189	90.704	0	0
2002-08-27	90.72	90.708	0	0
2002-08-28	88.795	88.651	0	0
2002-08-29	85.794	84.71	0.009	0.001
2002-08-30	85.309	84.626	0.002	0.007
2002-08-31	89.562	89.269	0	0
2002-09-01	90.111	89.864	0	0
2002-09-02	87.02	86.994	0	0
2002-09-03	88.299	88.36	0	0
2002-09-04	88.404	87.551	0	0.068
2002-09-05	90.114	89.822	0.001	0
2002-09-06	93.034	92.992	0	0
2002-09-07	89.605	90.311	0.01	0.027
2002-09-08	85.063	86.275	0.013	0.046
2002-09-09	76.539	78.791	0.15	0.063
2002-09-10	68.057	65.46	0.554	0.914
2002-09-11	77.093	76.843	0.047	0
2002-09-12	74.416	74.264	0.025	0.124
2002-09-13	74.224	70.348	0.136	0.064
2002-09-14	70.836	71.776	0.124	0.158
2002-09-15	77.075	76.743	0	0
2002-09-16	82.268	82.124	0	0
2002-09-17	81.511	81.805	0	0
2002-09-18	75.736	73.1	0.031	0.016
2002-09-19	60.899	60.92	0.001	0.05
2002-09-20	72.844	72.173	0	0
2002-09-21	74.163	74.834	0	0
2002-09-22	70.317	69.984	0	0
2002-09-23	71.036	70.848	0	0
2002-09-24	80.62	80.544	0	0
2002-09-25	78.822	79.349	0	0
2002-09-26	68.876	68.909	0	0
2002-09-27	73.107	73.043	0.007	0.005
2002-09-28	71.448	71.162	0.003	0.002
2002-09-29	75.471	76.033	0.002	0.007
2002-09-30	72.042	73.096	0	0
2002-10-01	73.511	73.438	0	0
2002-10-02	71.523	71.736	0.036	0.061
2002-10-03	58.275	58.045	0.021	0.04
2002-10-04	57.637	57.149	0	0.001
2002-10-05	67.459	67.187	0	0
2002-10-06	63.609	64.34	0	0
2002-10-07	68.563	68.02	0	0
2002-10-08	66.917	66.667	0	0
2002-10-09	67.841	67.612	0	0
2002-10-10	72.166	71.916	0	0
2002-10-11	76.262	76.213	0	0
2002-10-12	69.707	70.646	0	0
2002-10-13	66.327	65.914	0	0
2002-10-14	63.428	63.024	0	0
2002-10-15	61.116	60.685	0	0
2002-10-16	56.518	56.92	0	0
2002-10-17	65.992	65.746	0	0
2002-10-18	64.404	64.143	0	0
2002-10-19	63.617	63.122	0	0
2002-10-20	65.887	65.568	0	0
2002-10-21	64.043	63.889	0	0
2002-10-22	60.445	59.479	0	0.003
2002-10-23	52.258	52.754	0.077	0.05
2002-10-24	49.861	51.369	0	0
2002-10-25	56.592	57.045	0	0
2002-10-26	58.872	57.483	0	0
2002-10-27	53.185	52.291	0.215	0.294
2002-10-28	52.952	53.175	0	0
2002-10-29	46.386	45.165	0.035	0.03
2002-10-30	30.684	30.326	0.034	0.07
2002-10-31	41.949	40.653	0.002	0
2003-05-01	80	80	1	1
2003-05-02	63.686	62.732	0	0
2003-05-03	74.276	74.167	0	0
2003-05-04	72.766	73.062	0	0
2003-05-05	58.347	58.367	0	0.001
2003-05-06	59.057	58.984	0	0
2003-05-07	66.22	66.085	0.019	0.013
2003-05-08	65.608	63.59	0.024	0.027
2003-05-09	64.011	63.71	0.013	0.001
2003-05-10	60.002	60.185	0.049	0.012
2003-05-11	60.843	61	0.044	0.013
2003-05-12	71.868	72.062	0	0
2003-05-13	75.913	76.113	0	0
2003-05-14	73.066	73.552	0.002	0.005
2003-05-15	72.071	72.464	0.048	0.015
2003-05-16	72.679	72.95	0.13	0.04
2003-05-17	84.256	84.249	0	0
2003-05-18	77.12	78.928	0	0
2003-05-19	73.344	73.574	0.046	0.051
2003-05-20	61.175	60.912	0.006	0.05
2003-05-21	74.662	74.421	0	0
2003-05-22	78.514	78.467	0	0
2003-05-23	82.749	82.675	0	0
2003-05-24	82.96	83.158	0	0
2003-05-25	72.028	67.813	0.262	0.192
2003-05-26	80.28	78.572	0	0
2003-05-27	80.893	80.477	0.141	0.135
2003-05-28	77.162	78.308	0.112	0.031
2003-05-29	91.04	91.509	0.001	0
2003-05-30	86.148	87.215	0.015	0.027
2003-05-31	84.515	84.019	0.07	0.086
2003-06-01	79.899	83.103	0.048	0.003
2003-06-02	74.257	75.016	0.109	0.047
2003-06-03	70.863	73.496	0.055	0.052
2003-06-04	67.564	68.577	0.097	0.066
2003-06-05	57.843	59.125	0.337	0.26
2003-06-06	68.449	68.729	0.001	0.002
2003-06-07	70.48	70.555	0.18	0.089
2003-06-08	73.014	73.984	0	0
2003-06-09	83.7	81.637	0.012	0
2003-06-10	83.254	81.695	0.098	0.076
2003-06-11	81.645	81.916	0.031	0.031
2003-06-12	78.145	76.976	0.041	0.055
2003-06-13	71.952	74.087	1.465	0.272
2003-06-14	76.897	75.659	0.025	0.068
2003-06-15	80.399	80.55	0.063	0.061
2003-06-16	83.87	84.356	0	0
2003-06-17	80.118	79.262	0.084	0.074
2003-06-18	70.501	72.508	0.117	0.177
2003-06-19	73.666	73.915	0.13	0.093
2003-06-20	80.107	79.349	0.04	0.164
2003-06-21	82.94	83.212	0.029	0.033
2003-06-22	85.263	85.45	0	0
2003-06-23	85.572	85.457	0.003	0.007
2003-06-24	87.053	87.05	0.001	0.001
2003-06-25	85.926	86.416	0	0
2003-06-26	72.299	72.142	0	0
2003-06-27	78.491	78.445	0	0
2003-06-28	84.275	84.439	0	0
2003-06-29	82.668	83.319	0.003	0.014
2003-06-30	86.562	86.731	0.08	0
2003-07-01	94.405	94.664	0	0
2003-07-02	93.527	93.672	0	0
2003-07-03	94.262	94.745	0	0
2003-07-04	94.19	94.622	0	0
2003-07-05	92.004	92.736	0.012	0.022
2003-07-06	91.581	93.776	0.01	0.033
2003-07-07	88.41	85.86	0.012	0.053
2003-07-08	97.436	97.112	0.066	0.003
2003-07-09	98.693	99.148	0	0
2003-07-10	87.358	87.404	0	0
2003-07-11	91.585	91.672	0	0
2003-07-12	91.713	91.868	0	0
2003-07-13	97.222	96.905	0	0.013
2003-07-14	94.583	94.579	0.001	0.001
2003-07-15	94.4	93.953	0.034	0
2003-07-16	98.576	98.42	0.003	0
2003-07-17	96.273	96.42	0.016	0.02
2003-07-18	94.93	94.52	0.022	0.013
2003-07-19	85.278	86.287	0.061	0.034
2003-07-20	86.644	86.799	0.037	0.103
2003-07-21	91.797	91.432	0.017	0
2003-07-22	92.415	92.515	0.019	0.03
2003-07-23	91.863	91.701	0.033	0.041
2003-07-24	96.297	95.537	0.008	0.053
2003-07-25	94.204	95.622	0.047	0
2003-07-26	93.012	88.827	0.081	0.087
2003-07-27	82.212	83.748	0.063	0.11
2003-07-28	78.168	77.555	0.586	0.144
2003-07-29	82.756	80.534	0	0.005
2003-07-30	83.074	81.611	0	0.037
2003-07-31	92.689	92.789	0.011	0.006
2003-08-01	90.986	91.983	0.015	0.003
2003-08-02	84.722	85.609	0.011	0.005
2003-08-03	88.032	86.462	0.069	0.112
2003-08-04	84.602	83.817	0.071	0.027
2003-08-05	87.111	87.232	0.033	0.009
2003-08-06	92.467	93.159	0	0
2003-08-07	92.261	92.827	0.001	0
2003-08-08	88.32	87.483	0.053	0.047
2003-08-09	90.61	90.71	0.037	0.045
2003-08-10	95.164	95.597	0.026	0.016
2003-08-11	93.921	94.519	0	0
2003-08-12	87.304	87.306	0.179	0.136
2003-08-13	85.944	86.324	0	0
2003-08-14	83.938	85.357	0	0
2003-08-15	85.021	86.429	0	0
2003-08-16	84.602	85.803	0	0
2003-08-17	86.4	86.838	0.011	0.053
2003-08-18	77.317	77.906	0.048	0.111
2003-08-19	85.675	81.089	0.031	0.028
2003-08-20	92.524	92.812	0.004	0
2003-08-21	92.367	92.558	0	0
2003-08-22	93.904	92.76	0.004	0
2003-08-23	90.814	90.756	0.013	0.014
2003-08-24	79.091	82.316	0.057	0.062
2003-08-25	84.336	84.288	0.009	0.124
2003-08-26	79.851	81.844	0.039	0.095
2003-08-27	84.452	85.959	0.01	0.007
2003-08-28	84.042	83.949	0.023	0
2003-08-29	84.152	82.307	0.002	0
2003-08-30	74.215	71.847	0.177	0.378
2003-08-31	68.125	68.84	0.031	0.008
2003-09-01	78.963	78.819	0	0
2003-09-02	85.958	85.795	0	0
2003-09-03	85.321	84.87	0	0
2003-09-04	81.467	80.691	0.101	0.035
2003-09-05	83.077	83.157	0	0
2003-09-06	79.867	81.337	0.015	0.022
2003-09-07	71.643	72.04	0.086	0.122
2003-09-08	77.953	81.052	0.037	0.112
2003-09-09	77.821	78.365	0.018	0.015
2003-09-10	75.985	75.224	0.003	0.22
2003-09-11	68.912	67.538	0.011	0.017
2003-09-12	75.877	75.824	0	0
2003-09-13	76.993	77.15	0.047	0.059
2003-09-14	64.376	64.002	0	0
2003-09-15	79.098	78.703	0	0
2003-09-16	83.042	82.848	0	0
2003-09-17	81.515	81.289	0	0
2003-09-18	75.005	75.934	0	0
2003-09-19	68.462	67.911	0	0
2003-09-20	74.102	74.21	0	0
2003-09-21	70.746	71.93	0.005	0.004
2003-09-22	72.05	71.631	0	0
2003-09-23	82.595	82.598	0	0
2003-09-24	81.048	81.365	0	0
2003-09-25	79.942	79.929	0	0
2003-09-26	79.7	80.325	0	0
2003-09-27	74.488	74.995	0	0
2003-09-28	66.103	66.382	0	0
2003-09-29	68.328	68.649	0	0
2003-09-30	65.091	65.354	0	0
2003-10-01	67.559	67.535	0	0
2003-10-02	69.706	68.878	0.006	0.003
2003-10-03	57.29	65.252	0.073	0.029
2003-10-04	60.161	63.837	0	0.019
2003-10-05	70.558	70.633	0	0
2003-10-06	73.082	73.378	0	0
2003-10-07	75.674	75.933	0	0
2003-10-08	76.905	76.971	0	0
2003-10-09	80.304	80.026	0	0
2003-10-10	79.799	79.01	0	0
2003-10-11	72.13	75.079	0.016	0.051
2003-10-12	74.478	74.268	0	0
2003-10-13	69.46	69.339	0	0
2003-10-14	63.079	62.659	0	0
2003-10-15	67.684	67.313	0	0
2003-10-16	66.906	67.004	0	0
2003-10-17	75.584	75.199	0	0
2003-10-18	77.05	76.775	0	0
2003-10-19	79.166	78.999	0	0
2003-10-20	76.171	76.035	0	0
2003-10-21	75.209	74.976	0	0
2003-10-22	77.922	77.521	0	0
2003-10-23	80.146	80.198	0	0
2003-10-24	69.356	68.333	0	0
2003-10-25	55.296	55.511	0	0
2003-10-26	57.891	57.689	0	0
2003-10-27	68.101	67.976	0	0
2003-10-28	57.693	59.933	0	0
2003-10-29	74.029	73.922	0	0
2003-10-30	63.461	64.849	0	0
2003-10-31	46.477	46.51	0.004	0.005
2004-05-01	80	80	1	1
2004-05-02	61.918	63.206	0	0
2004-05-03	74.581	74.884	0	0
2004-05-04	74.41	74.392	0	0.001
2004-05-05	83.565	83.817	0	0
2004-05-06	81.686	82.382	0	0
2004-05-07	80.709	81.047	0	0
2004-05-08	78.991	79.421	0	0
2004-05-09	78.719	78.552	0.002	0.021
2004-05-10	78.362	79.408	0.001	0.001
2004-05-11	79.979	80.021	0.028	0.028
2004-05-12	75.738	76.244	0	0
2004-05-13	61.47	61.151	0.183	0.067
2004-05-14	63.391	62.241	0.125	0.35
2004-05-15	69.908	69.325	0.005	0.002
2004-05-16	81.17	81.229	0	0
2004-05-17	79.946	80.451	0	0
2004-05-18	80.472	80.506	0.013	0.014
2004-05-19	83.241	82.488	0	0
2004-05-20	84.577	84.672	0	0
2004-05-21	81.697	81.688	0	0
2004-05-22	80.522	80.799	0	0
2004-05-23	74.221	73.876	0.004	0
2004-05-24	74.453	74.37	0.003	0.008
2004-05-25	67.737	68.213	0	0.005
2004-05-26	76.37	75.993	0	0.005
2004-05-27	76.304	76.333	0	0
2004-05-28	85.176	85.27	0	0
2004-05-29	79.086	78.953	0.047	0.032
2004-05-30	67.785	68.268	0.003	0.004
2004-05-31	69.294	69.141	0	0
2004-06-01	71.723	71.842	0	0
2004-06-02	73.475	73.804	0	0.001
2004-06-03	85.176	84.405	0.009	0.014
2004-06-04	90.77	91.022	0.014	0.005
2004-06-05	83.328	86.083	0	0
2004-06-06	91.872	91.995	0.027	0.034
2004-06-07	95.82	95.664	0.002	0.004
2004-06-08	95.382	95.646	0	0.004
2004-06-09	85.77	84.595	0.028	0.039
2004-06-10	76.708	76.833	0.004	0.013
2004-06-11	75.477	75.815	0	0
2004-06-12	75.405	75.81	0	0
2004-06-13	77.778	77.672	0.002	0.007
2004-06-14	85.027	84.805	0	0
2004-06-15	83.018	83.125	0.035	0.039
2004-06-16	78.154	77.355	0.206	0.07
2004-06-17	74.081	71.667	0.154	0.141
2004-06-18	68.123	69.174	0.145	0.119
2004-06-19	83.869	83.204	0.103	0.544
2004-06-20	83.274	82.673	0.011	0
2004-06-21	77.901	77.999	0.135	0.162
2004-06-22	71.598	71.444	0.172	0.192
2004-06-23	79.899	79.367	0	0
2004-06-24	81.954	81.54	0.001	0
2004-06-25	77.7	76.34	0.124	0.105
2004-06-26	75.053	73.274	0.064	0.096
2004-06-27	69.516	70.928	0.052	0.036
2004-06-28	73.954	73.378	0.081	0.014
2004-06-29	80.644	78.544	0.191	0.08
2004-06-30	77.844	75.39	0.149	0.109
2004-07-01	83.913	83.878	0.072	0.055
2004-07-02	87.186	86.506	0	0.002
2004-07-03	87.487	87.936	0	0.008
2004-07-04	84.21	85.023	0.028	0
2004-07-05	77.574	78.464	0.007	0
2004-07-06	72.638	74.327	0.079	0.156
2004-07-07	88.333	88.161	0.058	0.077
2004-07-08	88.669	88.801	0.017	0.009
2004-07-09	89.533	89.427	0.011	0.007
2004-07-10	82.002	82.04	0.022	0.038
2004-07-11	90.559	90.12	0.045	0.018
2004-07-12	93.284	93.329	0	0
2004-07-13	94.691	94.326	0.013	0.003
2004-07-14	94.428	93.995	0	0
2004-07-15	84.593	86.248	0.063	0.036
2004-07-16	76.9	75.095	0.138	0.486
2004-07-17	75.305	75.784	0.072	0.037
2004-07-18	83.476	83.758	0.003	0
2004-07-19	91.101	90.011	0	0
2004-07-20	90.199	88.1	0.035	0.051
2004-07-21	88.571	87.5	0.039	0.027
2004-07-22	78.375	78.258	0.132	0.172
2004-07-23	67.099	67.104	0.512	0.868
2004-07-24	63.008	65.95	0.09	0.469
2004-07-25	71.364	72.279	0	0.002
2004-07-26	82.142	82.285	0	0
2004-07-27	79.952	78.174	0.02	0.014
2004-07-28	75.785	80.422	0.303	0.145
2004-07-29	80.557	80.588	0.026	0.001
2004-07-30	79.906	80.621	0.039	0.024
2004-07-31	89.517	88.767	0.022	0.018
2004-08-01	93.249	93.37	0	0
2004-08-02	89.904	90.898	0.005	0
2004-08-03	83.302	83.927	0.015	0.039
2004-08-04	89.322	89.108	0.004	0.002
2004-08-05	88.858	89.447	0.028	0.062
2004-08-06	84.354	86.145	0.006	0.006
2004-08-07	87.949	87.856	0.115	0.007
2004-08-08	84.755	86.254	0.006	0.002
2004-08-09	82.992	83.064	0.011	0.051
2004-08-10	85.088	86.914	0	0
2004-08-11	74.075	69.963	0.082	0.091
2004-08-12	73.053	73.294	0	0
2004-08-13	78.257	77.808	0	0
2004-08-14	78.91	79.473	0	0
2004-08-15	81.142	80.35	0.075	0.003
2004-08-16	84.005	83.436	0	0
2004-08-17	86.184	85.051	0	0
2004-08-18	84.066	83.992	0.099	0.057
2004-08-19	68.886	69.927	0.843	1.069
2004-08-20	73.456	73.939	0.003	0
2004-08-21	78.539	79.014	0	0
2004-08-22	80.261	80.528	0.008	0
2004-08-23	83.669	83.668	0	0
2004-08-24	82.781	83.282	0	0
2004-08-25	82.394	82.282	0	0
2004-08-26	84.735	84.743	0	0
2004-08-27	84.479	84.785	0.162	0.124
2004-08-28	69.446	69.672	0.017	0.014
2004-08-29	77.199	77.112	0	0
2004-08-30	81.856	81.21	0	0.01
2004-08-31	81.974	81.619	0.017	0.001
2004-09-01	81.769	81.575	0	0.02
2004-09-02	86.637	87.096	0	0
2004-09-03	82.34	83.31	0.01	0.002
2004-09-04	72.016	77.636	0.035	0.067
2004-09-05	67.717	67.631	0.071	0.035
2004-09-06	72.296	72.445	0	0
2004-09-07	80.124	80.03	0	0
2004-09-08	83.423	83.369	0	0
2004-09-09	82.834	82.717	0.013	0.016
2004-09-10	78.941	77.315	0.006	0.022
2004-09-11	81.215	81.645	0.021	0
2004-09-12	82.893	83.682	0	0
2004-09-13	83.915	80.813	0.004	0.028
2004-09-14	79.791	79.564	0.019	0.01
2004-09-15	79.045	79.316	0	0.003
2004-09-16	79.439	79.133	0	0
2004-09-17	84.191	83.872	0	0
2004-09-18	84.573	84.803	0.011	0.011
2004-09-19	76.18	77.174	0.08	0.068
2004-09-20	79.025	78.778	0	0
2004-09-21	78.604	78.457	0.059	0.019
2004-09-22	52.054	51.175	0.057	0.045
2004-09-23	65.729	65.388	0.011	0.008
2004-09-24	66.991	66.668	0	0
2004-09-25	69.497	69.174	0.003	0.001
2004-09-26	71.646	71.588	0.021	0.014
2004-09-27	71.471	71.331	0	0
2004-09-28	69.603	69.698	0	0
2004-09-29	74.164	73.379	0	0
2004-09-30	69.749	70.808	0.013	0.056
2004-10-01	59.649	59.292	0.117	0.092
2004-10-02	67.214	68.555	0	0
2004-10-03	69.339	69.315	0	0
2004-10-04	67.541	68.317	0.051	0.049
2004-10-05	67.397	66.185	0.005	0
2004-10-06	61.043	60.674	0.026	0.059
2004-10-07	68.629	67.918	0.084	0.001
2004-10-08	68.506	68.266	0	0
2004-10-09	72.654	72.513	0	0
2004-10-10	69.706	69.288	0	0
2004-10-11	64.92	64.412	0	0.125
2004-10-12	63.428	59.119	0.002	0.132
2004-10-13	60.568	58.366	0.173	0.2
2004-10-14	59.676	59.565	0	0
2004-10-15	62.745	62.412	0	0
2004-10-16	69.853	69.584	0	0
2004-10-17	69.022	68.822	0	0
2004-10-18	62.261	62.462	0.03	0.029
2004-10-19	61.27	61.115	0	0
2004-10-20	63.142	63.044	0	0
2004-10-21	72.064	71.67	0	0
2004-10-22	64.053	65.21	0.001	0
2004-10-23	62.663	62.147	0	0
2004-10-24	57.346	57.165	0	0
2004-10-25	62.833	62.289	0	0
2004-10-26	64.288	63.613	0	0
2004-10-27	67.231	66.867	0	0
2004-10-28	69.924	69.509	0	0
2004-10-29	60.963	60.038	0	0
2004-10-30	55.431	55.092	0	0
2004-10-31	50.38	52.162	0	0
2005-05-01	80	80	1	1
2005-05-02	53.026	52.838	0	0
2005-05-03	56.212	56.323	0	0
2005-05-04	64.885	65.709	0	0
2005-05-05	70.849	71.472	0.002	0
2005-05-06	74.86	75.092	0	0.003
2005-05-07	71.36	72.845	0.041	0.029
2005-05-08	63.272	63.796	0.013	0.034
2005-05-09	71.743	71.893	0	0
2005-05-10	76.141	76.223	0.005	0.003
2005-05-11	76.29	76.707	0.005	0.004
2005-05-12	66.856	67.094	0	0
2005-05-13	66.802	64.037	0	0.018
2005-05-14	64.067	63.751	0	0
2005-05-15	71.054	70.923	0	0
2005-05-16	79.232	79.904	0	0
2005-05-17	78.25	79.304	0.014	0.02
2005-05-18	72.176	71.989	0	0
2005-05-19	80.844	80.676	0	0
2005-05-20	87.235	87.102	0	0
2005-05-21	89.538	89.222	0	0
2005-05-22	86.541	86.584	0	0
2005-05-23	86	85.61	0	0
2005-05-24	84.937	84.536	0.024	0.015
2005-05-25	76.908	78.828	0.062	0.058
2005-05-26	61.987	63.811	0	0
2005-05-27	66.223	66.053	0.038	0.047
2005-05-28	77.773	77.297	0	0
2005-05-29	77.616	77.007	0.019	0.001
2005-05-30	68.816	67.43	0.051	0.045
2005-05-31	71.56	73.023	0.113	0.127
2005-06-01	78.147	76.217	0	0
2005-06-02	74.081	74.207	0.018	0.009
2005-06-03	68.095	72.298	0.043	0.094
2005-06-04	63.111	59.82	0.274	0.149
2005-06-05	74.699	73.87	0.063	0.013
2005-06-06	83.717	83.878	0	0
2005-06-07	81.39	81.554	0.006	0.004
2005-06-08	79.563	80.24	0	0
2005-06-09	77.689	78.405	0	0
2005-06-10	71.434	70.81	0.074	0.035
2005-06-11	67.629	67.898	0.277	0.502
2005-06-12	68.191	67.537	0.065	0.131
2005-06-13	70.511	70.529	0.025	0.008
2005-06-14	72.439	71.674	0	0
2005-06-15	85.776	85.513	0	0
2005-06-16	87.437	87.144	0.004	0.007
2005-06-17	86.8	85.717	0.007	0.003
2005-06-18	90.809	90.854	0	0
2005-06-19	91.766	91.866	0	0
2005-06-20	92.784	92.36	0	0
2005-06-21	92.983	93.457	0.007	0.001
2005-06-22	91.693	92.425	0.032	0.01
2005-06-23	83.708	84.938	0.04	0.047
2005-06-24	83.83	83.565	0.017	0.012
2005-06-25	86.178	85.455	0.01	0.025
2005-06-26	84.746	83.623	0.025	0.011
2005-06-27	87.262	86.995	0.014	0.015
2005-06-28	88.73	88.665	0.009	0.005
2005-06-29	83.715	83.7	0.009	0.003
2005-06-30	82.954	83.162	0	0
2005-07-01	89.116	88.915	0	0
2005-07-02	94.374	94.653	0.021	0.046
2005-07-03	91.045	89.489	0.016	0.031
2005-07-04	79.358	80.794	0.027	0.037
2005-07-05	84.832	85.131	0.162	0.182
2005-07-06	89.861	89.618	0.016	0.023
2005-07-07	93.473	93.298	0.014	0.016
2005-07-08	94.131	93.839	0	0
2005-07-09	93.637	93.442	0.027	0.025
2005-07-10	93.085	92.801	0.001	0
2005-07-11	92.216	92.316	0	0
2005-07-12	88.485	87.108	0.179	0.204
2005-07-13	87.751	87.145	0.016	0
2005-07-14	91.167	90.972	0	0
2005-07-15	90.755	90.513	0.065	0.019
2005-07-16	95.571	95.18	0	0.021
2005-07-17	94.706	95.428	0.067	0.05
2005-07-18	82.761	83.253	0.016	0.052
2005-07-19	94.122	93.823	0	0
2005-07-20	100.266	100.244	0	0
2005-07-21	98.147	98.687	0	0
2005-07-22	97.525	97.744	0.001	0.008
2005-07-23	96.845	96.98	0.003	0
2005-07-24	80.68	86.263	0.14	0.135
2005-07-25	84.328	88.858	0.132	0.184
2005-07-26	81.942	81.397	0.105	0.255
2005-07-27	80.025	80.006	0	0.103
2005-07-28	88.814	88.421	0	0
2005-07-29	93.921	93.468	0.007	0.003
2005-07-30	95.002	94.167	0	0
2005-07-31	91.887	93.533	0.004	0
2005-08-01	90.806	92.637	0.023	0.032
2005-08-02	89.6	89.732	0.026	0.007
2005-08-03	83.976	83.589	0.063	0.142
2005-08-04	76.382	75.343	1.811	0.599
2005-08-05	77.493	76.313	0.014	0.214
2005-08-06	82.557	82.452	0.02	0
2005-08-07	82.293	83.137	0	0
2005-08-08	84.493	85.425	0	0
2005-08-09	85.907	86.424	0	0
2005-08-10	78.435	81.466	0.062	0.092
2005-08-11	82.381	83.121	0.007	0.189
2005-08-12	78.508	75.558	0.172	0.154
2005-08-13	75.599	78.15	0.029	0
2005-08-14	70.703	68.921	0.062	0.339
2005-08-15	81.845	81.513	0	0
2005-08-16	82.666	82.399	0.075	0
2005-08-17	83.679	84.312	0.005	0.013
2005-08-18	85.13	86.337	0.001	0
2005-08-19	85.435	85.636	0	0.001
2005-08-20	82.262	83.65	0	0
2005-08-21	78.548	77.164	0.113	0.186
2005-08-22	72.242	74.141	0.084	0.206
2005-08-23	79.505	82.736	0.012	0.002
2005-08-24	86.665	87.308	0.006	0.02
2005-08-25	85.352	85.923	0	0.001
2005-08-26	85.754	85.022	0.004	0.005
2005-08-27	86.456	86.337	0	0
2005-08-28	84.743	84.455	0.018	0.015
2005-08-29	86.744	86.564	0	0
2005-08-30	91.013	91.17	0	0
2005-08-31	90.094	89.189	0.006	0.012
2005-09-01	82.26	81.667	0	0
2005-09-02	85.743	85.137	0	0
2005-09-03	85.225	84.296	0	0
2005-09-04	83.593	84.217	0	0
2005-09-05	83.204	83.778	0.02	0.007
2005-09-06	80.739	81.683	0.069	0.003
2005-09-07	82.469	82.674	0.069	0.071
2005-09-08	84.807	84.894	0	0
2005-09-09	84.488	84.786	0	0.022
2005-09-10	82.658	82.005	0.016	0
2005-09-11	84.62	84.404	0	0
2005-09-12	82.631	82.461	0	0
2005-09-13	79.151	79.126	0	0
2005-09-14	67.651	67.994	0	0.004
2005-09-15	73.334	73.278	0	0.001
2005-09-16	82.283	82.019	0	0
2005-09-17	82.139	82.45	0	0
2005-09-18	79.142	78.797	0	0
2005-09-19	77.947	78.051	0	0
2005-09-20	83.255	83.21	0	0
2005-09-21	87.167	87.193	0	0
2005-09-22	83.014	82.512	0	0
2005-09-23	80.259	80.339	0.065	0.068
2005-09-24	82.637	82.833	0	0
2005-09-25	79.368	79.355	0.003	0.017
2005-09-26	75.586	75.721	0	0
2005-09-27	80.054	80.542	0.005	0.008
2005-09-28	68.886	68.886	0.05	0.098
2005-09-29	70.188	71.22	0	0
2005-09-30	75.772	74.875	0	0
2005-10-01	79.589	79.297	0	0
2005-10-02	82.73	82.197	0	0
2005-10-03	83.977	83.614	0	0
2005-10-04	79.912	80.497	0	0
2005-10-05	57.221	56.452	0.124	0.207
2005-10-06	57.99	57.325	0	0
2005-10-07	70.937	70.801	0	0
2005-10-08	79.047	78.904	0	0
2005-10-09	72.538	72.388	0.025	0.019
2005-10-10	45.507	46.133	0.276	0.246
2005-10-11	41.45	41.203	0.106	0.206
2005-10-12	50.995	49.659	0	0
2005-10-13	60.922	60.878	0	0
2005-10-14	68.761	68.405	0	0
2005-10-15	70.589	70.855	0	0
2005-10-16	69.63	69.915	0	0
2005-10-17	69.916	70.163	0	0
2005-10-18	72.01	71.252	0	0
2005-10-19	66.701	66.022	0.252	0.494
2005-10-20	62.456	61.613	0.179	0.151
2005-10-21	59.309	57.793	0.022	0.014
2005-10-22	57.331	57.124	0	0
2005-10-23	52.553	53.062	0	0
2005-10-24	62.361	62.011	0	0
2005-10-25	63.487	63.387	0	0
2005-10-26	61.048	60.677	0	0
2005-10-27	67.262	66.914	0	0
2005-10-28	67.583	67.709	0	0
2005-10-29	61.738	60.212	0	0.001
2005-10-30	58.352	54.921	0.009	0.015
2005-10-31	48.981	49.077	0.038	0.086
2006-05-01	80	80	1	1
2006-05-02	74.173	74.201	0.031	0.017
2006-05-03	67.13	67.548	0.04	0.031
2006-05-04	65.574	64.232	0.011	0.025
2006-05-05	63.018	62.506	0.031	0.027
2006-05-06	62.275	61.53	0.118	0.228
2006-05-07	68.251	68.407	0	0
2006-05-08	67.869	68.152	0.005	0.008
2006-05-09	63.033	62.451	0.099	0.038
2006-05-10	63	62.623	0.074	0.129
2006-05-11	60.156	60.064	0	0
2006-05-12	75.688	75.1	0	0
2006-05-13	76.523	76.666	0	0
2006-05-14	75.398	75.299	0	0
2006-05-15	68.282	67.928	0	0
2006-05-16	73.879	73.203	0	0
2006-05-17	76.969	76.894	0	0
2006-05-18	80.156	79.653	0	0
2006-05-19	87.722	86.29	0	0
2006-05-20	82.487	84.28	0.081	0.04
2006-05-21	82.697	82.181	0.001	0.001
2006-05-22	79.002	80.856	0.058	0.06
2006-05-23	74.395	74.415	0.09	0.044
2006-05-24	77.532	77.048	0	0
2006-05-25	84.555	84.389	0	0
2006-05-26	87.784	87.956	0.003	0.002
2006-05-27	85.442	85.168	0.018	0.027
2006-05-28	85.05	85.105	0	0
2006-05-29	78.651	78.86	0	0
2006-05-30	71.938	72.3	0.03	0.001
2006-05-31	74.09	73.97	0.075	0.199
2006-06-01	76.581	75.588	0.028	0.04
2006-06-02	85.75	85.443	0.02	0.093
2006-06-03	89.046	88.793	0.009	0.007
2006-06-04	88.502	88.283	0	0
2006-06-05	87.309	87.22	0.078	0.053
2006-06-06	88.557	88.054	0	0.012
2006-06-07	88.412	87.995	0.035	0.02
2006-06-08	87.245	87.718	0.103	0.066
2006-06-09	81.908	83.763	0.079	0.04
2006-06-10	85.225	84.626	0.014	0.034
2006-06-11	87.793	87.864	0.002	0
2006-06-12	89.584	89.447	0.008	0.011
2006-06-13	92.368	91.718	0.006	0.008
2006-06-14	95.141	95.183	0.007	0.004
2006-06-15	93.327	93.461	0	0
2006-06-16	76.736	76.676	0.044	0.023
2006-06-17	76.576	75.517	0.044	0.115
2006-06-18	85.384	85.016	0	0
2006-06-19	93.685	93.637	0.006	0.008
2006-06-20	89.429	89.549	0.008	0.009
2006-06-21	88.424	88.237	0.002	0.002
2006-06-22	77.905	77.038	0.086	0.165
2006-06-23	84.937	84.111	0.084	0.052
2006-06-24	86.151	85.75	0	0.028
2006-06-25	70.526	71.909	0.213	0.099
2006-06-26	76.257	77.095	0	0.004
2006-06-27	82.012	81.269	0.009	0.018
2006-06-28	82.821	82.456	0.025	0.033
2006-06-29	86.993	86.998	0.008	0.002
2006-06-30	89.006	90.355	0.006	0
2006-07-01	81.656	84.445	0.029	0.024
2006-07-02	86.571	86.379	0.056	0.072
2006-07-03	80.993	81.296	0.081	0.12
2006-07-04	82.526	82.918	0.067	0.083
2006-07-05	81.862	84.07	1.393	0.138
2006-07-06	84.626	81.47	0.065	0.002
2006-07-07	86.435	87.479	0.166	0
2006-07-08	80.594	81.321	0.298	0.242
2006-07-09	76.12	75.771	0.042	0.008
2006-07-10	79.179	80.883	0.025	0.201
2006-07-11	84.946	84.742	0.024	0.068
2006-07-12	89.599	86.206	0.047	0.051
2006-07-13	91.96	92.06	0.015	0
2006-07-14	92.777	92.924	0	0
2006-07-15	95.412	95.413	0	0
2006-07-16	95.511	95.429	0	0
2006-07-17	95.907	96.192	0	0
2006-07-18	96.501	96.389	0.031	0.049
2006-07-19	94.945	95.48	0.034	0
2006-07-20	83.804	85.815	0.06	0.153
2006-07-21	80.579	80.75	0.218	0.108
2006-07-22	83.086	83.946	0	0
2006-07-23	91.49	91.644	0	0
2006-07-24	91.294	92.225	0.008	0.046
2006-07-25	86.642	89.87	0.027	0.049
2006-07-26	86.12	87.428	0.041	0.081
2006-07-27	84.752	85.452	0.124	0.065
2006-07-28	89.986	90.174	0	0
2006-07-29	91.26	91.673	0	0
2006-07-30	94.463	94.01	0	0
2006-07-31	94.562	94.227	0	0
2006-08-01	87.228	86.722	0.009	0.056
2006-08-02	88.421	82.374	0.007	0.036
2006-08-03	79.659	79.028	0.05	0.198
2006-08-04	87.582	86.293	0.088	0.149
2006-08-05	87.111	87.193	0	0.017
2006-08-06	81.382	81.957	0.143	0.072
2006-08-07	82.522	80.464	0.089	0.211
2006-08-08	87.914	88.327	0	0.076
2006-08-09	88.738	89.253	0	0.027
2006-08-10	85.008	86.294	0.071	0.026
2006-08-11	88.809	88.946	0	0
2006-08-12	84.491	83.97	0.016	0.113
2006-08-13	81.67	80.643	0.068	0.026
2006-08-14	81.351	81.051	0.189	0.03
2006-08-15	83.557	85.572	0	0
2006-08-16	83.2	85.837	0	0
2006-08-17	90.02	89.191	0.014	0
2006-08-18	90.059	89.662	0	0
2006-08-19	76.756	79.104	0.084	0.025
2006-08-20	80.664	79.931	0	0
2006-08-21	82.954	83.081	0.038	0
2006-08-22	85.2	86.403	0	0
2006-08-23	90.952	90.296	0	0
2006-08-24	89.702	90.178	0.022	0
2006-08-25	76.936	77.198	0.14	0.037
2006-08-26	82.578	83.125	0.054	0.09
2006-08-27	77.223	78.705	0.005	0.078
2006-08-28	70.441	71.525	0.06	0.108
2006-08-29	76.863	78.314	0.001	0
2006-08-30	87.418	87.303	0	0
2006-08-31	85.794	86.768	0.008	0.009
2006-09-01	81.126	79.095	0	0.013
2006-09-02	64.812	61.739	0.029	0.125
2006-09-03	70.801	70.866	0	0
2006-09-04	75.735	74.938	0	0
2006-09-05	79.14	78.703	0	0
2006-09-06	79.631	80.555	0	0
2006-09-07	74.941	75.711	0.019	0.02
2006-09-08	71.014	71.204	0.075	0.049
2006-09-09	67.45	69.719	0.447	0.089
2006-09-10	71.836	73.217	0.064	0.05
2006-09-11	69.425	70.551	0.017	0.035
2006-09-12	71.536	71.969	0.071	0.009
2006-09-13	81.308	81.44	0	0
2006-09-14	82.429	82.337	0	0
2006-09-15	77.572	79.86	0.041	0.034
2006-09-16	74.403	75.597	0.007	0
2006-09-17	59.799	60.098	0	0
2006-09-18	62.207	62.924	0	0
2006-09-19	72.581	72.465	0	0
2006-09-20	75.249	75.616	0	0
2006-09-21	69.514	71.213	0	0
2006-09-22	60.421	60.505	0	0.004
2006-09-23	55.036	54.401	0.019	0.011
2006-09-24	61.046	61.227	0	0
2006-09-25	65.14	64.849	0	0
2006-09-26	73.19	73.641	0	0
2006-09-27	71.938	72.663	0	0
2006-09-28	72.067	72.153	0	0
2006-09-29	77.557	77.662	0	0
2006-09-30	77.826	77.771	0	0
2006-10-01	81.514	82.028	0	0
2006-10-02	78.493	78.996	0	0
2006-10-03	68.328	72.797	0	0
2006-10-04	72.587	71.292	0.001	0
2006-10-05	80.523	80.067	0.004	0
2006-10-06	80.469	80.835	0.004	0.008
2006-10-07	76.263	76.239	0	0
2006-10-08	70.888	71.834	0.05	0.127
2006-10-09	45.798	46.036	0.251	0.304
2006-10-10	46.469	49.729	0.44	0.101
2006-10-11	58.025	59.294	0	0
2006-10-12	60.1	60.669	0	0
2006-10-13	62.752	63.228	0	0
2006-10-14	66.029	66.65	0	0
2006-10-15	64.018	64.681	0	0
2006-10-16	66.045	66.284	0	0
2006-10-17	61.353	62.661	0.015	0.004
2006-10-18	45.937	45.769	0.078	0.091
2006-10-19	51.667	51.703	0	0
2006-10-20	56.573	56.844	0	0.003
2006-10-21	49.27	50.061	0.025	0.022
2006-10-22	46.052	46.004	0.011	0.006
2006-10-23	64.316	64.759	0	0
2006-10-24	60.778	61.255	0	0
2006-10-25	57.221	55.33	0.001	0
2006-10-26	52.352	51.703	0.249	0.328
2006-10-27	44.433	45.406	0.01	0.003
2006-10-28	55.004	55.801	0	0
2006-10-29	58.758	60.294	0	0
2006-10-30	56.082	56.693	0	0
2006-10-31	47.07	46.808	0	0
2007-05-01	80	80	1	1
2007-05-02	67.002	66.196	0.051	0.112
2007-05-03	75.562	75.231	0	0
2007-05-04	73.596	69.516	0.005	0.029
2007-05-05	56.201	54.99	0.037	0.074
2007-05-06	55.173	55.166	0.095	0.066
2007-05-07	56.105	55.831	0	0
2007-05-08	62.686	64.536	0	0
2007-05-09	67.256	65.82	0	0
2007-05-10	72.528	71.499	0	0
2007-05-11	78.722	78.616	0	0
2007-05-12	83.119	83.265	0.001	0.002
2007-05-13	80.933	81.346	0.028	0.034
2007-05-14	76.274	76.791	0.037	0.04
2007-05-15	63.861	66.109	0.056	0.09
2007-05-16	71.664	71.428	0	0
2007-05-17	71.46	72.06	0.02	0.033
2007-05-18	75.64	74.727	0.01	0.004
2007-05-19	80.161	79.627	0	0
2007-05-20	78.12	77.98	0.103	0.06
2007-05-21	75.951	76.447	0.029	0.009
2007-05-22	75.383	75.593	0.03	0.035
2007-05-23	61.386	59.359	0.043	0.057
2007-05-24	61.21	60.593	0.215	0.129
2007-05-25	72.768	72.461	0.014	0.009
2007-05-26	72.883	72.176	0	0.002
2007-05-27	78.195	77.993	0.04	0.045
2007-05-28	83.133	83.729	0	0
2007-05-29	80.03	80.062	0.079	0.2
2007-05-30	62.758	62.077	0.134	0.296
2007-05-31	73.635	73.396	0	0.004
2007-06-01	74.276	74.856	0	0
2007-06-02	70.271	69.758	0	0
2007-06-03	73.617	73.677	0	0
2007-06-04	75.76	75.847	0.036	0.045
2007-06-05	82.968	83.856	0.003	0.027
2007-06-06	83.878	84.066	0	0.008
2007-06-07	73.043	73.427	0	0
2007-06-08	72.259	72.124	0	0
2007-06-09	82.33	82.002	0	0
2007-06-10	85.418	85.195	0	0
2007-06-11	86.001	87.011	0.018	0.016
2007-06-12	82.877	83.817	0.027	0.048
2007-06-13	82.063	82.267	0.596	0.719
2007-06-14	73.849	75.719	0.033	0.037
2007-06-15	85.266	84.935	0	0
2007-06-16	88.109	88.389	0.001	0.011
2007-06-17	90.303	90.509	0.019	0.017
2007-06-18	84.561	84.741	0.048	0.052
2007-06-19	80.82	80.936	0	0
2007-06-20	91.581	91.605	0	0
2007-06-21	91.543	92.021	0	0
2007-06-22	86.405	84.406	0.024	0.041
2007-06-23	85.325	85.542	0.077	0.03
2007-06-24	94.102	94.159	0	0
2007-06-25	93.783	93.956	0.006	0.005
2007-06-26	89.858	93.661	0.022	0.005
2007-06-27	81.606	81.667	0	0
2007-06-28	81.352	80.995	0.151	0.15
2007-06-29	87.331	87.845	0	0
2007-06-30	91.615	91.933	0	0
2007-07-01	94.321	94.295	0	0.001
2007-07-02	96.297	96.119	0	0
2007-07-03	96.244	96.426	0	0
2007-07-04	83.288	85.545	0.203	0.231
2007-07-05	81.957	80.885	0.064	0.037
2007-07-06	86.003	85.515	0	0
2007-07-07	88.677	85.908	0.004	0.012
2007-07-08	87.325	86.334	0.012	0
2007-07-09	85.779	83.237	0.238	0.133
2007-07-10	80.766	84.818	0.068	0
2007-07-11	87.796	86.65	0	0
2007-07-12	83.736	76.449	0.049	0.193
2007-07-13	79.591	79.215	0.412	0.146
2007-07-14	80.324	81.759	0.025	0.057
2007-07-15	88.687	88.841	0	0
2007-07-16	91.487	91.587	0	0
2007-07-17	93.918	93.681	0	0
2007-07-18	92.067	92.167	0	0
2007-07-19	85.816	82.32	0.119	0.131
2007-07-20	83.004	82.159	0.038	0
2007-07-21	87.513	88.767	0.054	0
2007-07-22	90.86	90.929	0.011	0
2007-07-23	91.144	91.985	0	0.008
2007-07-24	88.504	88.551	0	0
2007-07-25	91.218	89.822	0	0
2007-07-26	87.102	91.229	0.041	0.001
2007-07-27	79.417	78.756	0.092	0.173
2007-07-28	72.681	81.559	0.284	0.566
2007-07-29	75.908	74.383	0.15	0.317
2007-07-30	80.599	77.961	0.04	0.165
2007-07-31	86.441	84.836	0.033	0.066
2007-08-01	86.885	85.916	0	0
2007-08-02	86.175	85.454	0.271	0.222
2007-08-03	84.807	83.719	0.138	0.02
2007-08-04	86.015	85.949	0.112	0.026
2007-08-05	85.879	86.362	0.01	0.05
2007-08-06	85.552	82.643	0.002	0.029
2007-08-07	85.122	85.364	0.155	0.03
2007-08-08	87.813	87.731	0	0
2007-08-09	90.708	90.173	0	0
2007-08-10	90.901	91.775	0.008	0.003
2007-08-11	90.454	90.403	0.004	0
2007-08-12	92.058	93.444	0.004	0.003
2007-08-13	93.105	93.567	0.015	0.006
2007-08-14	93.969	94.167	0.012	0
2007-08-15	86.868	85.817	0.08	0.102
2007-08-16	86.261	86.896	0.146	0.001
2007-08-17	90.412	87.164	0	0.03
2007-08-18	87.467	87.238	0.153	0.015
2007-08-19	89.234	90.417	0.077	0.004
2007-08-20	90.253	90	0.005	0.011
2007-08-21	90.882	90.947	0	0
2007-08-22	91.079	91.62	0	0
2007-08-23	87.195	87.65	0.018	0.042
2007-08-24	82.529	82.05	0.159	0.03
2007-08-25	86.636	86.157	0	0
2007-08-26	93.218	92.842	0	0
2007-08-27	89.917	91.31	0	0
2007-08-28	85.643	82.535	0.018	0.007
2007-08-29	78.496	75.691	0.032	0.077
2007-08-30	78.73	83.269	0.078	0
2007-08-31	84.782	85.04	0.018	0
2007-09-01	87.106	87.871	0	0
2007-09-02	86.658	86.828	0.05	0.012
2007-09-03	85.753	86.419	0.011	0
2007-09-04	85.565	85.125	0	0.018
2007-09-05	85.617	84.952	0.011	0.026
2007-09-06	84.51	85.651	0.028	0.022
2007-09-07	81.996	82.811	0	0
2007-09-08	80.141	79.674	0	0
2007-09-09	82.006	80.478	0.003	0.003
2007-09-10	73.482	77.022	0.043	0.028
2007-09-11	75.281	75.162	0	0
2007-09-12	82.861	82.425	0	0
2007-09-13	82.84	82.914	0	0
2007-09-14	73.003	72.217	0	0
2007-09-15	79.385	77.716	0.05	0.015
2007-09-16	82.43	83.458	0.012	0
2007-09-17	77.445	80.137	0.023	0
2007-09-18	76.476	74.365	0	0.001
2007-09-19	79.13	78.631	0	0
2007-09-20	82.058	81.938	0	0
2007-09-21	81.057	81.561	0	0
2007-09-22	83.236	82.948	0	0
2007-09-23	78.903	78.522	0.009	0.026
2007-09-24	76.43	74.453	0	0.024
2007-09-25	65.295	65.996	0	0
2007-09-26	67.68	67.37	0	0
2007-09-27	68.714	68.584	0	0
2007-09-28	76.935	74.388	0.003	0
2007-09-29	72.079	72.414	0	0
2007-09-30	65.336	66.337	0	0
2007-10-01	78.243	78.476	0	0
2007-10-02	62.973	64.315	0.018	0
2007-10-03	78.407	77.924	0	0
2007-10-04	78.346	77.959	0	0
2007-10-05	78.828	78.6	0.008	0.029
2007-10-06	77.577	77.607	0	0
2007-10-07	71.712	72.656	0	0
2007-10-08	66.008	65.599	0	0
2007-10-09	74.811	74.328	0	0
2007-10-10	72.284	71.27	0	0
2007-10-11	73.135	73.572	0	0
2007-10-12	73.698	73.739	0	0
2007-10-13	68.839	68.78	0	0
2007-10-14	63.197	62.934	0.945	1.036
2007-10-15	48.124	49.702	0.127	0.156
2007-10-16	62.335	61.935	0	0
2007-10-17	57.445	56.635	0.004	0.005
2007-10-18	50.66	50.534	0	0
2007-10-19	64.767	64.985	0	0
2007-10-20	70.726	70.6	0	0
2007-10-21	60.5	59.274	0.231	0.188
2007-10-22	46.664	47.174	0	0
2007-10-23	58.646	59.522	0	0
2007-10-24	64.002	64.269	0	0
2007-10-25	67.694	68.032	0	0
2007-10-26	59.154	59.145	0	0
2007-10-27	58.581	58.451	0	0
2007-10-28	68.252	68.181	0	0
2007-10-29	68.545	68.628	0	0
2007-10-30	68.479	68.653	0	0
2007-10-31	59.714	61.139	0.02	0.012
2008-05-01	80	80	1	1
2008-05-02	45.751	44.818	0.002	0.001
2008-05-03	53.878	53.412	0	0
2008-05-04	63.651	63.564	0	0
2008-05-05	68.729	68.727	0	0
2008-05-06	75.148	74.844	0.02	0.028
2008-05-07	72.518	72.232	0.018	0.099
2008-05-08	57.444	63.27	0.027	0.041
2008-05-09	67.961	67.906	0.011	0.015
2008-05-10	68.954	68.858	0.003	0.009
2008-05-11	71.427	71.039	0	0
2008-05-12	76.349	75.937	0	0
2008-05-13	66.239	67.695	0.128	0.129
2008-05-14	60.079	60.25	0	0
2008-05-15	61.227	61.309	0.212	0.142
2008-05-16	65.919	65.932	0.017	0.003
2008-05-17	70.588	70.536	0.001	0.003
2008-05-18	79.313	79.283	0	0
2008-05-19	79.165	79.141	0	0
2008-05-20	79.205	79.034	0	0
2008-05-21	84.165	84.341	0	0
2008-05-22	80.369	81.09	0	0
2008-05-23	67.851	67.803	0	0
2008-05-24	67.943	67.117	0	0
2008-05-25	76.957	76.539	0	0
2008-05-26	75.475	75.488	0	0
2008-05-27	62.054	62.104	0.093	0.03
2008-05-28	78.343	79.809	0	0
2008-05-29	81.856	81.799	0	0
2008-05-30	79.205	79.401	0	0
2008-05-31	80.209	79.916	0	0
2008-06-01	84.323	84.152	0	0
2008-06-02	85.262	85.28	0	0
2008-06-03	83.144	83.567	0	0
2008-06-04	74.846	74.932	0.021	0.017
2008-06-05	64.06	63.902	0.098	0.112
2008-06-06	76.932	76.543	0.021	0.052
2008-06-07	83.445	82.402	0	0
2008-06-08	84.537	83.738	0	0
2008-06-09	71.456	71.197	0	0
2008-06-10	89.864	89.831	0	0
2008-06-11	88.561	88.717	0	0
2008-06-12	68.384	68.93	0	0
2008-06-13	72.152	71.979	0	0
2008-06-14	81.396	81.28	0	0
2008-06-15	84.869	84.84	0	0
2008-06-16	84.629	84.872	0	0
2008-06-17	86.963	87.103	0.118	0.048
2008-06-18	88.923	89.572	0.002	0.001
2008-06-19	82.548	82.624	0.019	0.052
2008-06-20	80.096	81.542	0	0.001
2008-06-21	80.221	80.518	0.189	0.167
2008-06-22	85.599	85.941	0.021	0
2008-06-23	81.785	83.7	0.017	0.063
2008-06-24	84.667	85	0.034	0.027
2008-06-25	90.865	91.024	0.053	0.045
2008-06-26	89.604	90.254	0.002	0.008
2008-06-27	85.775	86.084	0	0
2008-06-28	78.838	81.155	0.119	0.075
2008-06-29	80.082	80.434	0	0
2008-06-30	86.52	86.204	0	0
2008-07-01	87.345	86.354	0.013	0.018
2008-07-02	85.599	86.343	0.034	0.035
2008-07-03	80.355	77.671	0.063	0.074
2008-07-04	90.715	91.127	0	0
2008-07-05	89.753	90.178	0.052	0.032
2008-07-06	86.535	86.28	0.037	0.103
2008-07-07	80.38	80.744	0.071	0.006
2008-07-08	79.168	80.547	0.072	0.028
2008-07-09	85.344	85.322	0.044	0.058
2008-07-10	92.554	92.229	0	0
2008-07-11	92.677	92.434	0.002	0.002
2008-07-12	78.798	76.678	0.015	0.047
2008-07-13	90.749	90.541	0	0
2008-07-14	89.34	89.729	0	0
2008-07-15	91.776	91.876	0	0
2008-07-16	91.962	91.87	0	0
2008-07-17	84.11	84.22	0	0
2008-07-18	90.24	90.863	0	0
2008-07-19	92.424	93.11	0	0
2008-07-20	94.005	94.169	0	0
2008-07-21	92.458	92.291	0	0
2008-07-22	90.527	90.704	0	0
2008-07-23	90.341	90.479	0	0
2008-07-24	90.814	91.596	0	0
2008-07-25	91.088	90.739	0	0
2008-07-26	90.091	89.618	0	0
2008-07-27	92.282	91.897	0	0
2008-07-28	90.807	90.832	0	0
2008-07-29	90.795	90.699	0	0
2008-07-30	93.611	93.274	0	0
2008-07-31	91.978	93.778	0	0
2008-08-01	95.832	95.709	0	0
2008-08-02	97.342	96.814	0	0
2008-08-03	96.241	96.354	0	0
2008-08-04	94.86	93.935	0	0
2008-08-05	84.383	84.414	0.064	0.054
2008-08-06	84.586	84.27	0	0.091
2008-08-07	81.117	83.292	0.824	0.211
2008-08-08	79.187	86.749	0.634	0.215
2008-08-09	83.323	88.666	0.087	0.129
2008-08-10	84.136	88.92	0	0
2008-08-11	85.472	87.794	0	0
2008-08-12	83.64	82.07	0.057	0.093
2008-08-13	82.802	85.05	0	0.02
2008-08-14	79.877	85.24	0.004	0.024
2008-08-15	72.107	64.173	0.28	0.474
2008-08-16	60.712	59.552	0.435	1.662
2008-08-17	63.043	65.803	0.204	0.296
2008-08-18	66.47	67.767	0.141	0.171
2008-08-19	80.176	80.637	0	0
2008-08-20	87.129	87.189	0	0
2008-08-21	87.517	87.692	0	0
2008-08-22	88.342	89.264	0	0
2008-08-23	81.315	84.39	0.041	0.019
2008-08-24	87.422	88.622	0	0
2008-08-25	88.005	88.202	0.062	0.06
2008-08-26	86.412	87.105	0.025	0.023
2008-08-27	83.356	84.346	0.007	0.001
2008-08-28	82.991	82.19	0	0
2008-08-29	80.449	79.63	0	0
2008-08-30	82.149	83.847	0.05	0
2008-08-31	85.903	86.785	0.041	0.015
2008-09-01	85.641	84.829	0	0
2008-09-02	85.747	85.995	0.011	0
2008-09-03	74.91	73.847	0	0
2008-09-04	72.306	72.675	0.048	0.006
2008-09-05	73.078	73.5	0	0
2008-09-06	76.7	75.927	0	0
2008-09-07	76.425	76.83	0	0
2008-09-08	75.971	76.6	0.007	0.002
2008-09-09	79.767	80.657	0.001	0.003
2008-09-10	80.25	80.816	0.014	0.019
2008-09-11	77.893	76.619	0.042	0.002
2008-09-12	59.013	60.442	0.501	0.599
2008-09-13	72.316	72.125	0	0
2008-09-14	72.117	72.114	0	0
2008-09-15	71.115	71.02	0	0
2008-09-16	77.893	77.788	0	0
2008-09-17	78.674	78.688	0	0
2008-09-18	77.28	77.752	0	0
2008-09-19	76.374	76.638	0	0
2008-09-20	77.675	77.718	0	0
2008-09-21	80.143	79.867	0.017	0.018
2008-09-22	82.003	81.081	0	0
2008-09-23	73.702	75.038	0.029	0.024
2008-09-24	77.008	76.516	0	0
2008-09-25	79.887	80.034	0	0
2008-09-26	79.096	79.228	0	0
2008-09-27	72.618	73.419	0.005	0.007
2008-09-28	75.593	74.917	0.049	0.093
2008-09-29	73.447	73.382	0	0
2008-09-30	75.698	75.707	0	0
2008-10-01	74.439	74.449	0	0
2008-10-02	76.05	76.49	0	0
2008-10-03	74.947	73.765	0	0
2008-10-04	71.701	71.389	0.024	0.004
2008-10-05	64.693	66.132	0	0
2008-10-06	57.318	61.241	0.227	0.107
2008-10-07	66.594	66.501	0	0
2008-10-08	71.22	71.174	0	0
2008-10-09	74.741	75.053	0	0
2008-10-10	69.769	72.376	0.011	0.012
2008-10-11	66.193	67.559	0.156	0.179
2008-10-12	58.346	58.365	0.145	0.119
2008-10-13	56.397	55.251	0	0
2008-10-14	49.376	49.478	0.092	0.035
2008-10-15	49.428	50.968	0.004	0
2008-10-16	67.54	68.208	0	0
2008-10-17	62.413	64.416	0	0
2008-10-18	71.946	72.345	0	0
2008-10-19	69.088	69.192	0	0
2008-10-20	62.759	62.657	0.056	0.197
2008-10-21	56.73	57.092	0.012	0.01
2008-10-22	47.633	48.132	0.096	0.15
2008-10-23	50.236	49.727	0	0
2008-10-24	55.7	55.216	0	0
2008-10-25	65.499	65.402	0	0
2008-10-26	55.879	56.147	0	0
2008-10-27	63.125	63.13	0	0
2008-10-28	66.811	66.861	0	0
2008-10-29	68.067	67.994	0	0
2008-10-30	67.296	67.135	0	0
2008-10-31	69.441	69.498	0	0
2009-05-01	80	80	1	1
2009-05-02	55.959	55.2	0.039	0.035
2009-05-03	60.492	60.323	0.029	0.07
2009-05-04	65.354	65.53	0.009	0.011
2009-05-05	65.482	65.73	0	0
2009-05-06	70.723	70.385	0.004	0.005
2009-05-07	73.23	73.772	0	0
2009-05-08	73.158	73.547	0	0
2009-05-09	63.398	63.556	0	0
2009-05-10	61.866	62.332	0.001	0
2009-05-11	73.351	72.805	0.007	0.006
2009-05-12	81.514	81.599	0	0
2009-05-13	80.322	80.697	0	0
2009-05-14	73.111	73.214	0	0
2009-05-15	72.823	73.509	0	0
2009-05-16	71.117	71.2	0	0
2009-05-17	75.46	75.326	0	0
2009-05-18	84.389	84.247	0	0
2009-05-19	84.839	84.95	0.02	0.023
2009-05-20	78.211	79.519	0.011	0.004
2009-05-21	79.636	73.129	0.009	0.033
2009-05-22	71.715	70.995	0.162	0.417
2009-05-23	68.817	68.561	0.067	0.072
2009-05-24	79.278	74.388	0.086	0.082
2009-05-25	79.569	70.124	0.05	0.07
2009-05-26	62.903	59.898	0.486	0.072
2009-05-27	66.4	65.617	0	0
2009-05-28	74.086	73.832	0	0
2009-05-29	78.604	79.042	0.006	0
2009-05-30	78.375	77.693	0	0
2009-05-31	77.756	77.918	0.062	0.044
2009-06-01	70.767	71.361	0.044	0.489
2009-06-02	58.093	68.801	0.838	0.297
2009-06-03	63.516	62.065	0.036	0.02
2009-06-04	75.761	76.183	0.003	0.017
2009-06-05	79.709	77.943	0	0
2009-06-06	78.721	78.191	0.009	0.008
2009-06-07	76.619	78.084	0.007	0.005
2009-06-08	73.924	73.081	0.022	0.035
2009-06-09	71.671	72.216	0.001	0
2009-06-10	66.434	67.383	0.038	0.011
2009-06-11	69.211	68.715	0.017	0.029
2009-06-12	73.968	72.942	0.005	0.061
2009-06-13	81.122	79.581	0.011	0.044
2009-06-14	78.909	78.654	0.033	0.176
2009-06-15	78.013	78.487	0.006	0
2009-06-16	81.484	81.686	0.001	0
2009-06-17	84.867	85.324	0	0
2009-06-18	84.234	83.906	0	0
2009-06-19	79.819	79.79	0	0
2009-06-20	76.826	76.158	0.095	0.066
2009-06-21	82.436	83.394	0.003	0.056
2009-06-22	88.013	88.068	0.011	0.004
2009-06-23	88.2	88.889	0.003	0.015
2009-06-24	83.75	85.287	0.024	0.042
2009-06-25	85.189	82.653	0.015	0.051
2009-06-26	84.858	86.061	0.052	0.095
2009-06-27	77.674	77.476	0.037	0.069
2009-06-28	80.786	81.418	0.005	0
2009-06-29	86.055	85.933	0.014	0
2009-06-30	87.931	87.076	0.028	0.034
2009-07-01	92.553	92.614	0	0
2009-07-02	87.383	88.564	0.01	0.009
2009-07-03	80.992	80.203	0.782	0.121
2009-07-04	80.125	80.585	0.052	0.102
2009-07-05	79.259	77.39	0.145	0.555
2009-07-06	84.131	83.656	0.271	0.088
2009-07-07	87.714	88.14	0	0.008
2009-07-08	90.606	90.866	0	0
2009-07-09	92.134	92.811	0	0
2009-07-10	90.504	89.748	0.014	0.01
2009-07-11	92.67	92.209	0.003	0.001
2009-07-12	91.101	91.761	0.026	0.005
2009-07-13	94.437	92.298	0.014	0
2009-07-14	92.476	92.576	0.019	0.037
2009-07-15	90.102	90.594	0	0
2009-07-16	87.813	88.003	0	0
2009-07-17	87.661	86.999	0	0
2009-07-18	86.203	86.215	0	0
2009-07-19	93.702	93.497	0	0
2009-07-20	91.16	90.75	0.012	0.017
2009-07-21	83.231	84.315	0.067	0.134
2009-07-22	85.481	84.541	0.138	0.089
2009-07-23	90.733	90.812	0.001	0
2009-07-24	91.856	91.639	0	0.007
2009-07-25	87.161	86.428	0	0.048
2009-07-26	80.38	78.288	0.15	0.139
2009-07-27	85.672	85.781	0.133	0.13
2009-07-28	84.467	85.868	0.096	0.09
2009-07-29	73.121	73.298	0	0
2009-07-30	69.816	70.067	0.114	0.068
2009-07-31	87.355	87.15	0	0
2009-08-01	86.103	85.162	0	0
2009-08-02	92.143	91.918	0	0
2009-08-03	92.867	92.967	0.01	0.021
2009-08-04	93.452	93.552	0.006	0.016
2009-08-05	92.239	91.613	0	0.015
2009-08-06	88.537	89.49	0.009	0.016
2009-08-07	89.482	89.558	0.008	0
2009-08-08	89.571	89.703	0	0
2009-08-09	83.788	83.374	0	0
2009-08-10	84.088	83.581	0	0
2009-08-11	86.712	86.698	0.007	0.001
2009-08-12	91.469	91.569	0.002	0.007
2009-08-13	91.508	91.627	0	0
2009-08-14	84.566	83.981	0.006	0.004
2009-08-15	88.753	88.538	0.016	0
2009-08-16	88.194	87.971	0	0
2009-08-17	76.445	76.638	0	0
2009-08-18	76.949	77.302	0.037	0.02
2009-08-19	83.001	82.901	0.032	0.029
2009-08-20	83.466	83.494	0	0
2009-08-21	83.588	83.076	0	0
2009-08-22	92.845	92.433	0	0
2009-08-23	92.888	92.606	0.027	0.021
2009-08-24	87.621	88.617	0.001	0
2009-08-25	75.017	75.809	0.027	0.037
2009-08-26	77.444	79.981	0.026	0.12
2009-08-27	79.502	79.036	0.078	0
2009-08-28	80.87	79.849	0	0
2009-08-29	81.912	81.881	0	0
2009-08-30	78.838	79.95	0.001	0.003
2009-08-31	85.114	85.098	0.124	0.06
2009-09-01	88.604	88.516	0.02	0.007
2009-09-02	88.353	85.575	0	0
2009-09-03	85.259	85.062	0	0
2009-09-04	81.81	80.577	0	0
2009-09-05	81.438	83.05	0	0
2009-09-06	82.04	84.697	0.035	0.037
2009-09-07	79.994	80.55	0.054	0.094
2009-09-08	81.454	81.195	0.029	0.004
2009-09-09	76.892	75.716	0.135	0.111
2009-09-10	80.091	78.123	0	0
2009-09-11	78.701	78.29	0	0
2009-09-12	68.735	67.119	0.408	0.205
2009-09-13	78.867	78.659	0.522	0.488
2009-09-14	79.892	77.982	0	0.03
2009-09-15	78.359	77.531	0.031	0.02
2009-09-16	76.99	75.161	0	0.072
2009-09-17	70.013	70.517	0	0
2009-09-18	74.582	75.525	0	0
2009-09-19	76.655	75.994	0	0
2009-09-20	75.404	75.846	0.066	0.066
2009-09-21	61.101	64.05	0.032	0.033
2009-09-22	52.387	51.211	0.021	0.101
2009-09-23	43.678	46.122	0.642	0.214
2009-09-24	49.855	52.568	0.217	0.048
2009-09-25	57.934	57.189	0.1	0.241
2009-09-26	75.228	75.74	0	0
2009-09-27	73.215	74.91	0	0
2009-09-28	67.962	68.472	0	0
2009-09-29	80.406	79.771	0	0
2009-09-30	75.987	77.536	0	0
2009-10-01	65.341	66.081	0	0
2009-10-02	55.674	55.923	0	0
2009-10-03	62.317	62.287	0	0
2009-10-04	64.703	64.106	0.001	0
2009-10-05	62.846	63.238	0	0
2009-10-06	59.124	59.658	0	0
2009-10-07	67.729	67.429	0	0
2009-10-08	63.469	64.171	0.022	0.021
2009-10-09	49.115	49.062	0.145	0.138
2009-10-10	45.619	46.438	0.03	0.033
2009-10-11	53.509	53.53	0	0
2009-10-12	62.125	61.674	0	0
2009-10-13	58.98	59.465	0	0
2009-10-14	64.898	64.94	0	0
2009-10-15	62.283	62.301	0	0
2009-10-16	56.617	57.53	0	0
2009-10-17	62.918	62.731	0	0
2009-10-18	75.744	75.587	0	0
2009-10-19	67.091	68.507	0.009	0.002
2009-10-20	63.514	63.449	0	0
2009-10-21	57.188	58.681	0.55	0.495
2009-10-22	36.874	37.838	0.055	0.101
2009-10-23	41.358	43.853	0	0
2009-10-24	53.839	54.603	0	0
2009-10-25	47.322	42.813	0.007	0.011
2009-10-26	46.579	47.502	0	0
2009-10-27	50.092	52.11	0	0
2009-10-28	45.225	44.731	0.127	0.129
2009-10-29	27.963	28.084	0.295	0.316
2009-10-30	37.841	35.802	0.079	0.073
2009-10-31	43.596	45.694	0	0
