# Supplementary material for: The role of climate change and urban development on compound dry-hot extremes across US cities
Source: Nat Commun. 2023 Jun 14;14:3509. doi: 10.1038/s41467-023-39205-x (PMC10267174; doi:10.1038/s41467-023-39205-x)
Supplement: Supplementary file 2 — Source Data [file 41467_2023_39205_MOESM2_ESM.zip › SourceData/Albuquerque_Future_Data.xlsx]

## Sheet: Sheet1
Date_Future	Climate_chng_T	Urban_Dev_Climate_chng_T	Climate_chng_prcp	Urban_Dev_Climate_chng_prcp
2090-05-01	80	80	1	1
2090-05-02	80.919	80.947	0	0
2090-05-03	81.513	81.658	0	0
2090-05-04	85.818	86.097	0	0
2090-05-05	89.348	89.322	0	0
2090-05-06	90.441	90.306	0	0
2090-05-07	86.494	86.654	0	0
2090-05-08	82.172	82.162	0	0
2090-05-09	82.727	82.842	0	0
2090-05-10	85.172	86.11	0	0
2090-05-11	83.041	83.246	0	0
2090-05-12	77.669	77.484	0	0
2090-05-13	79.889	79.723	0	0
2090-05-14	74.633	74.377	0	0
2090-05-15	76.755	76.099	0.023	0
2090-05-16	82.817	83.067	0.022	0.011
2090-05-17	84.963	85.427	0	0
2090-05-18	82.39	82.566	0	0
2090-05-19	84.667	84.645	0	0
2090-05-20	84.939	85.873	0.009	0
2090-05-21	87.148	87.683	0.007	0
2090-05-22	89.194	89.605	0	0
2090-05-23	89.979	90.531	0	0
2090-05-24	90.081	90.815	0	0.045
2090-05-25	91.999	91.387	0.006	0.011
2090-05-26	88.803	88.972	0.006	0.023
2090-05-27	90.008	89.468	0	0
2090-05-28	86.724	86.933	0	0.001
2090-05-29	86.645	83.409	0	0.026
2090-05-30	85.652	84.583	0.001	0.037
2090-05-31	84.426	83.96	0.04	0.022
2090-06-01	83.474	83.207	0.012	0.005
2090-06-02	88.408	88.508	0	0
2090-06-03	91.215	91.482	0	0
2090-06-04	93.101	92.82	0	0
2090-06-05	93.696	93.489	0	0
2090-06-06	93.138	93.177	0	0
2090-06-07	91.688	91.713	0	0
2090-06-08	90.481	90.613	0	0
2090-06-09	88.146	88.06	0	0
2090-06-10	86.075	86.089	0	0
2090-06-11	87.907	87.969	0	0
2090-06-12	91.105	91.123	0	0
2090-06-13	91.382	91.52	0	0
2090-06-14	90.685	90.755	0	0
2090-06-15	88.383	88.807	0	0
2090-06-16	88.478	88.71	0	0
2090-06-17	90.486	90.287	0	0
2090-06-18	90.964	91.365	0	0
2090-06-19	91.208	91.66	0	0
2090-06-20	94.379	94.202	0	0
2090-06-21	97.476	97.292	0	0
2090-06-22	98.661	98.69	0	0
2090-06-23	96.945	98.57	0	0.002
2090-06-24	97.669	97.612	0	0
2090-06-25	100.704	100.351	0	0
2090-06-26	102.974	102.565	0	0
2090-06-27	99.072	103.822	0	0
2090-06-28	93.967	93.581	0.107	0.03
2090-06-29	89.399	91.454	0	0.016
2090-06-30	81.116	81.651	0.187	0.11
2090-07-01	90.043	91.036	0.16	0.168
2090-07-02	91.046	88.449	0.109	0.096
2090-07-03	94.347	94.447	0.141	0.141
2090-07-04	96.799	96.624	0.086	0.046
2090-07-05	95.505	97.078	0	0.028
2090-07-06	94.623	94.694	0	0
2090-07-07	99.01	99.075	0	0
2090-07-08	99.426	100.369	0	0.007
2090-07-09	98.492	99.141	0.068	0.023
2090-07-10	99.666	99.605	0	0
2090-07-11	99.413	99.196	0	0
2090-07-12	99.986	99.763	0	0
2090-07-13	101.112	100.835	0	0
2090-07-14	101.473	101.514	0	0
2090-07-15	100.543	99.781	0	0
2090-07-16	95.287	97.089	0.009	0.019
2090-07-17	94.986	95.269	0.049	0
2090-07-18	97.11	97.474	0	0
2090-07-19	98.938	98.588	0	0
2090-07-20	100.24	99.906	0	0
2090-07-21	98.272	98.332	0	0
2090-07-22	97.61	98.386	0	0
2090-07-23	99.147	97.911	0.04	0.055
2090-07-24	98.685	99.309	0.019	0.033
2090-07-25	99.195	97.747	0.001	0.007
2090-07-26	100.295	99.649	0.047	0.012
2090-07-27	95.741	97.164	0.011	0
2090-07-28	96.543	96.95	0.004	0.047
2090-07-29	96.901	98.308	0.034	0
2090-07-30	98.874	97.703	0	0.027
2090-07-31	99.057	97.715	0.103	0.051
2090-08-01	92.44	93.563	0.074	0.111
2090-08-02	89.85	89.95	0.076	0.076
2090-08-03	91.84	91.577	0.072	0.09
2090-08-04	92.002	92.435	0.001	0.021
2090-08-05	92.01	92.11	0.07	0.07
2090-08-06	92.882	94.104	0.144	0.064
2090-08-07	94.605	93.699	0.082	0.054
2090-08-08	91.26	91.318	0.084	0.052
2090-08-09	92.942	94.343	0.154	0.154
2090-08-10	95.192	96.127	0.01	0
2090-08-11	91.849	93.943	0.037	0.053
2090-08-12	90.221	91.422	0.074	0.044
2090-08-13	89.54	89.64	0.077	0.077
2090-08-14	92.265	91.927	0.01	0
2090-08-15	93.532	93.978	0.069	0
2090-08-16	90.302	89.716	0.043	0.037
2090-08-17	88.655	89.111	0.026	0.02
2090-08-18	91.468	92.279	0	0
2090-08-19	91.823	93.064	0.004	0
2090-08-20	93.162	93.402	0	0
2090-08-21	95.494	95.474	0	0
2090-08-22	96.548	96.552	0	0.006
2090-08-23	95.812	93.775	0	0.028
2090-08-24	85.83	88.453	0.061	0.143
2090-08-25	88.196	88.296	0.023	0
2090-08-26	90.555	89.849	0.022	0.014
2090-08-27	89.436	92.035	0.082	0.05
2090-08-28	92.558	94.3	0.031	0.02
2090-08-29	87.423	87.523	0.043	0.064
2090-08-30	87.286	89.191	0.016	0.056
2090-08-31	84.594	83.08	0.001	0
2090-09-01	89.586	90.945	0.028	0
2090-09-02	92.224	93.743	0.003	0
2090-09-03	91.972	92.337	0	0
2090-09-04	92.864	91.959	0.002	0.035
2090-09-05	85.614	86.715	0	0.007
2090-09-06	82.649	80.667	0.043	0.069
2090-09-07	77.684	79.939	0.101	0.064
2090-09-08	81.767	80.672	0.031	0.047
2090-09-09	87.529	86.734	0	0.012
2090-09-10	88.627	88.225	0	0
2090-09-11	88.475	88.575	0.003	0.04
2090-09-12	81.365	79.584	0.033	0.04
2090-09-13	80.828	80.141	0.004	0.009
2090-09-14	83.171	83.006	0	0
2090-09-15	81.891	81.738	0	0
2090-09-16	81.025	79.781	0.054	0.044
2090-09-17	75.994	75.859	0.299	0.244
2090-09-18	69.965	73.39	0.128	0.123
2090-09-19	70.004	71.768	0.009	0
2090-09-20	75.945	76.485	0	0.001
2090-09-21	77.476	78.963	0	0
2090-09-22	78.176	75.512	0.067	0.101
2090-09-23	71.262	75.186	0.468	0.283
2090-09-24	75.345	71.746	0.285	0.303
2090-09-25	79.563	80.411	0.081	0.037
2090-09-26	81.463	81.858	0.156	0.031
2090-09-27	84.6	84.943	0	0
2090-09-28	84.463	84.913	0	0
2090-09-29	84.861	85.311	0	0
2090-09-30	81.965	82.299	0	0
2090-10-01	83.65	85.28	0	0
2090-10-02	84.843	84.707	0.005	0.025
2090-10-03	76.597	77.78	0.217	0.23
2090-10-04	75.171	75.55	0.082	0.14
2090-10-05	73.971	74.915	0.17	0.075
2090-10-06	76.196	77.256	0	0
2090-10-07	77.112	77.207	0	0
2090-10-08	79.389	80.051	0	0
2090-10-09	80.443	81.243	0.009	0.014
2090-10-10	78.797	79.472	0.081	0.054
2090-10-11	68.266	68.797	0.248	0.211
2090-10-12	68.546	68.726	0.043	0.063
2090-10-13	67.153	67.843	0.098	0.09
2090-10-14	67.036	69.215	0.036	0.024
2090-10-15	71.876	72.364	0	0
2090-10-16	74.832	74.842	0	0
2090-10-17	73.636	74.328	0	0
2090-10-18	57.41	58.406	0	0
2090-10-19	64.724	65.776	0	0
2090-10-20	70.112	70.141	0	0
2090-10-21	69.428	69.676	0	0
2090-10-22	69.595	69.814	0.001	0.01
2090-10-23	67.628	67.872	0	0
2090-10-24	65.737	65.204	0.055	0.042
2090-10-25	64.58	65.029	0	0
2090-10-26	64.132	64.248	0	0
2090-10-27	63.069	63.4	0	0
2090-10-28	63.442	63.765	0	0
2090-10-29	66.995	67.363	0	0
2090-10-30	69.126	69.497	0	0
2090-10-31	66.123	66.421	0	0
2091-05-01	80	80	1	1
2091-05-02	75.679	75.836	0	0
2091-05-03	75.883	75.499	0.001	0
2091-05-04	72.101	71.645	0	0.004
2091-05-05	74.902	74.852	0	0
2091-05-06	74.862	75.139	0	0
2091-05-07	77.28	76.994	0	0
2091-05-08	79.217	79.205	0.043	0.049
2091-05-09	80.877	81.394	0.002	0.004
2091-05-10	75.804	76.059	0.019	0.009
2091-05-11	74.397	74.536	0	0.001
2091-05-12	74.136	74.225	0.001	0.001
2091-05-13	74.939	74.927	0.009	0.009
2091-05-14	80.411	80.426	0.009	0.006
2091-05-15	83.366	83.451	0	0
2091-05-16	85.074	85.241	0.007	0.005
2091-05-17	82.653	82.402	0.015	0.018
2091-05-18	76.319	78.574	0.022	0.131
2091-05-19	81.18	81.525	0.138	0.007
2091-05-20	83.409	84.123	0.001	0
2091-05-21	81.375	81.674	0	0
2091-05-22	84.289	84.437	0	0
2091-05-23	82.549	82.707	0	0
2091-05-24	82.44	82.739	0	0
2091-05-25	84.989	85.125	0	0
2091-05-26	86.368	86.65	0	0
2091-05-27	88.194	88.474	0	0
2091-05-28	89.902	90.271	0	0
2091-05-29	90.421	91.014	0	0
2091-05-30	91.447	91.611	0	0
2091-05-31	92.378	92.408	0	0
2091-06-01	92.565	93.444	0	0.001
2091-06-02	90.289	88.921	0	0
2091-06-03	92.969	89.604	0	0.011
2091-06-04	90.455	90.108	0.018	0.035
2091-06-05	93.809	93.548	0	0
2091-06-06	93.243	93.256	0	0
2091-06-07	88.872	89.298	0	0
2091-06-08	88.518	88.658	0	0
2091-06-09	89.06	89.049	0	0
2091-06-10	88.707	88.807	0	0
2091-06-11	90.871	91.118	0	0
2091-06-12	91.732	92.097	0	0
2091-06-13	94.127	94.123	0	0
2091-06-14	92.751	92.806	0	0
2091-06-15	91.031	90.864	0	0
2091-06-16	89.668	89.578	0	0
2091-06-17	91.582	91.507	0	0
2091-06-18	92.653	92.638	0.005	0
2091-06-19	87.338	85.514	0.163	0.109
2091-06-20	86.529	87.314	0.375	0.24
2091-06-21	88.758	89.645	0	0
2091-06-22	90.201	90.928	0	0.037
2091-06-23	91.29	92.389	0	0
2091-06-24	94.067	94.275	0.082	0.082
2091-06-25	93.889	94.544	0.091	0.091
2091-06-26	92.798	94.575	0.081	0.037
2091-06-27	92.665	92.765	0.074	0.074
2091-06-28	95.142	95.618	0.021	0.003
2091-06-29	96.182	96.855	0	0
2091-06-30	94.422	94.442	0	0
2091-07-01	97.267	97.489	0	0
2091-07-02	99.197	99.182	0	0
2091-07-03	100.476	100.618	0	0
2091-07-04	96.636	100.602	0.009	0
2091-07-05	91.602	91.384	0.061	0.093
2091-07-06	96.568	96.945	0	0.026
2091-07-07	101.583	102.163	0.005	0.02
2091-07-08	102.326	102.635	0	0.007
2091-07-09	101.288	101.294	0.091	0.061
2091-07-10	89.948	90.977	0.155	0.175
2091-07-11	91.595	92.397	0.1	0.04
2091-07-12	94.211	94.317	0.135	0.135
2091-07-13	95.339	94.879	0.07	0.086
2091-07-14	94.766	96.317	0.063	0.088
2091-07-15	95.297	95.613	0.053	0.026
2091-07-16	95.168	95.004	0.169	0.152
2091-07-17	94.967	91.845	0.131	0.08
2091-07-18	93.007	90.895	0.211	0.17
2091-07-19	92.802	91.803	0	0
2091-07-20	93.558	93.971	0	0.002
2091-07-21	92.947	92.725	0	0.014
2091-07-22	94.447	93.313	0	0
2091-07-23	94.212	94.529	0.003	0
2091-07-24	94.958	94.472	0.004	0
2091-07-25	96.745	96.414	0.011	0
2091-07-26	97.335	97	0	0
2091-07-27	97.743	97.624	0	0.003
2091-07-28	94.408	92.814	0	0.005
2091-07-29	93.951	92.185	0.014	0.019
2091-07-30	92.658	89.861	0.063	0.04
2091-07-31	87.712	90.231	0.07	0.032
2091-08-01	89.883	92.258	0.07	0.07
2091-08-02	89.085	92.74	0.151	0.097
2091-08-03	89.942	90.042	0.144	0.144
2091-08-04	89.578	87.749	0.062	0.11
2091-08-05	91.86	91.381	0.002	0.01
2091-08-06	93.482	93.582	0.1	0.1
2091-08-07	94.049	94.149	0.13	0.13
2091-08-08	97.443	97.5	0.004	0.047
2091-08-09	97.337	98.589	0.066	0.011
2091-08-10	91.811	94.928	0.188	0.069
2091-08-11	93.724	94.132	0.234	0.183
2091-08-12	95.1	95.485	0.115	0.115
2091-08-13	95.392	97.045	0	0
2091-08-14	95.778	97.308	0.009	0.001
2091-08-15	88.764	89.362	0.286	0.284
2091-08-16	90.389	90.363	0.124	0.148
2091-08-17	91.886	91.189	0.081	0.053
2091-08-18	92.643	92.604	0	0.008
2091-08-19	93.376	91.226	0.016	0.01
2091-08-20	88.403	89.673	0.079	0.021
2091-08-21	87.578	90.7	0.091	0.07
2091-08-22	89.345	89.661	0.113	0.113
2091-08-23	86.498	84.02	0.043	0.1
2091-08-24	85.657	83.077	0.088	0.061
2091-08-25	87.286	86.728	0.003	0.03
2091-08-26	86.326	86.426	0.018	0.074
2091-08-27	89.094	87.827	0.073	0.01
2091-08-28	86.69	83.822	0.072	0.115
2091-08-29	85.781	83.056	0.096	0.11
2091-08-30	82.683	80.004	0.116	0.106
2091-08-31	86.946	85.834	0.032	0.04
2091-09-01	88.416	88.516	0	0.014
2091-09-02	90.262	89.893	0	0
2091-09-03	89.221	87.225	0.078	0.061
2091-09-04	81.123	80.609	0.036	0.077
2091-09-05	80.453	80.692	0	0
2091-09-06	84.79	84.229	0	0.007
2091-09-07	84.187	83.747	0	0.017
2091-09-08	87.017	87.134	0	0
2091-09-09	89.061	89.283	0	0
2091-09-10	89.64	90.084	0	0
2091-09-11	88.539	88.639	0.011	0
2091-09-12	85.975	84.74	0.002	0.031
2091-09-13	82.573	82.746	0	0
2091-09-14	85.776	84.103	0	0.004
2091-09-15	85.574	84.816	0.006	0.051
2091-09-16	86.497	86.22	0	0
2091-09-17	87.801	87.682	0	0
2091-09-18	88.92	89.098	0	0
2091-09-19	87.06	87.252	0	0
2091-09-20	86.349	86.514	0	0
2091-09-21	85.135	84.153	0.03	0.023
2091-09-22	85.954	85.388	0.06	0.146
2091-09-23	82.04	81.357	0.004	0.053
2091-09-24	82.062	81.513	0.119	0.101
2091-09-25	66.141	62.95	0.029	0.003
2091-09-26	73.777	73.846	0	0
2091-09-27	79.522	79.882	0	0
2091-09-28	79.667	79.648	0	0
2091-09-29	77.683	77.78	0	0
2091-09-30	77.598	77.718	0	0
2091-10-01	76.588	77.176	0	0
2091-10-02	77.339	76.359	0.012	0.003
2091-10-03	71.486	71.64	0.041	0.028
2091-10-04	74.249	74.189	0	0
2091-10-05	74.219	73.973	0.105	0.096
2091-10-06	59.213	60.062	0.037	0.139
2091-10-07	68.451	64.676	0.024	0.065
2091-10-08	72.778	72.107	0.414	0.026
2091-10-09	73.337	72.797	0.079	0.016
2091-10-10	74.386	75.102	0	0
2091-10-11	75.336	75.437	0	0
2091-10-12	74.914	75.303	0	0
2091-10-13	72.775	73.551	0.036	0.143
2091-10-14	62.929	63.251	0.049	0.209
2091-10-15	68.912	70.586	0.011	0.001
2091-10-16	72.554	72.656	0	0
2091-10-17	71.257	71.524	0.044	0.048
2091-10-18	47.515	47.726	0.001	0
2091-10-19	56.882	56.846	0	0
2091-10-20	59.691	59.75	0	0
2091-10-21	62.277	62.341	0	0
2091-10-22	66.857	67.039	0	0
2091-10-23	64.882	65.394	0	0
2091-10-24	64.529	64.413	0	0
2091-10-25	67.789	67.688	0	0
2091-10-26	67.828	67.977	0	0
2091-10-27	70.222	70.475	0	0
2091-10-28	71.282	71.287	0	0
2091-10-29	70.357	70.718	0	0
2091-10-30	66.985	67.68	0.076	0.035
2091-10-31	57.122	60.559	0.307	1.009
2092-05-01	80	80	1	1
2092-05-02	76.668	76.945	0	0
2092-05-03	69.171	69.237	0	0.001
2092-05-04	67.907	66.905	0.038	0.017
2092-05-05	64.457	66.584	0.067	0.029
2092-05-06	71.783	71.921	0.038	0.246
2092-05-07	79.43	79.821	0	0
2092-05-08	81.005	81.281	0.087	0.12
2092-05-09	75.68	75.081	0.147	0.122
2092-05-10	81.628	81.901	0.014	0
2092-05-11	83.395	83.687	0	0
2092-05-12	82.188	82.733	0.002	0.004
2092-05-13	82.288	82.403	0	0
2092-05-14	83.892	83.89	0	0
2092-05-15	77.868	77.961	0.001	0.001
2092-05-16	76.546	76.93	0	0
2092-05-17	80.799	80.542	0	0
2092-05-18	80.31	80.565	0	0
2092-05-19	87.187	86.902	0	0
2092-05-20	89.695	89.627	0	0
2092-05-21	87.639	87.792	0	0
2092-05-22	89.75	89.806	0	0
2092-05-23	87.726	88.058	0	0
2092-05-24	86.407	86.505	0	0
2092-05-25	81.016	81.233	0	0
2092-05-26	79.321	79.806	0	0
2092-05-27	85.995	86.201	0	0
2092-05-28	88.375	88.453	0	0
2092-05-29	86.541	86.632	0	0
2092-05-30	86.359	86.488	0	0
2092-05-31	81.578	81.271	0.048	0.044
2092-06-01	74.528	75.705	0.227	0.497
2092-06-02	88.7	88.749	0	0.001
2092-06-03	90.711	91.044	0	0
2092-06-04	91.548	91.643	0	0
2092-06-05	92.42	92.706	0	0
2092-06-06	93.936	93.793	0	0
2092-06-07	95.809	95.945	0	0
2092-06-08	96.229	96.784	0	0
2092-06-09	95.834	97.36	0	0
2092-06-10	95.19	95.479	0.005	0.008
2092-06-11	95.322	95.266	0	0
2092-06-12	91.894	91.983	0	0
2092-06-13	90.967	91.172	0	0
2092-06-14	95.923	95.637	0	0.006
2092-06-15	98.046	97.688	0.007	0
2092-06-16	98.018	98.294	0	0
2092-06-17	95.945	95.982	0	0
2092-06-18	96.124	96.204	0	0
2092-06-19	92.092	92.157	0	0
2092-06-20	93.076	93.138	0	0
2092-06-21	94.401	94.707	0	0
2092-06-22	96.059	96.269	0	0
2092-06-23	93.79	97.065	0	0
2092-06-24	92.632	93.569	0.156	0.157
2092-06-25	90.556	93.023	0.052	0
2092-06-26	90.255	90.372	0.09	0.095
2092-06-27	92.166	92.883	0.117	0.117
2092-06-28	94.289	94.439	0.068	0.051
2092-06-29	98.19	96.371	0.015	0.045
2092-06-30	100.349	101.149	0.057	0.036
2092-07-01	99.714	97.668	0.067	0.035
2092-07-02	96.515	96.113	0.065	0.063
2092-07-03	94.813	98.036	0.022	0.004
2092-07-04	91.786	92.405	0.076	0.104
2092-07-05	90.488	90.588	0.062	0.062
2092-07-06	95.276	95.086	0	0
2092-07-07	96.047	95.538	0.003	0
2092-07-08	94.843	93.989	0.053	0.036
2092-07-09	89.399	94.187	0.097	0.051
2092-07-10	85.924	82.097	0.151	0.186
2092-07-11	88.115	83.948	0.135	0.007
2092-07-12	87.651	86.807	0.127	0.111
2092-07-13	86.76	86.86	0.056	0.069
2092-07-14	83.05	85.731	0.252	0.033
2092-07-15	93.223	93.174	0.169	0.379
2092-07-16	88.279	88.379	0	0.055
2092-07-17	89.804	88.983	0.11	0.062
2092-07-18	88.26	83.856	0.171	0.157
2092-07-19	92.417	92.538	0.053	0.042
2092-07-20	92.538	93.723	0.093	0.09
2092-07-21	92.305	92.994	0	0.023
2092-07-22	83.956	86.557	0.257	0.134
2092-07-23	90.038	83.624	0.153	0.079
2092-07-24	84.971	85.071	0.045	0.049
2092-07-25	83.82	83.867	0.066	0.169
2092-07-26	81.999	77.613	0.083	0.211
2092-07-27	78.97	78.275	0.256	0.195
2092-07-28	82.391	83.732	0.101	0.24
2092-07-29	89.468	90.282	0.125	0.125
2092-07-30	92.603	91.694	0.028	0
2092-07-31	94.946	94.374	0.003	0.005
2092-08-01	96.791	96.766	0	0
2092-08-02	97.379	97.591	0.055	0.049
2092-08-03	97.688	97.247	0.01	0.049
2092-08-04	96.631	96.994	0.094	0.069
2092-08-05	97.88	97.98	0.071	0.071
2092-08-06	99.313	99.238	0	0
2092-08-07	94.038	93.991	0	0
2092-08-08	94.584	95.335	0.045	0.048
2092-08-09	95.108	96.07	0.069	0.069
2092-08-10	82.549	81.205	0.112	0.137
2092-08-11	80.865	82.736	0.177	0.017
2092-08-12	79.49	83.98	0.127	0.028
2092-08-13	83.858	83.683	0.104	0.129
2092-08-14	87.381	86.565	0.034	0.017
2092-08-15	88.621	88.478	0.012	0.005
2092-08-16	88.277	79.524	0.061	0.141
2092-08-17	82.263	77.307	0.172	0.071
2092-08-18	78.48	86.253	0.158	0.06
2092-08-19	85.046	87.548	0.066	0.001
2092-08-20	85.894	86.026	0.003	0.023
2092-08-21	86.324	86.424	0	0.058
2092-08-22	84.062	85.776	0.102	0.11
2092-08-23	85.357	83.174	0.013	0.02
2092-08-24	85.951	86.123	0	0
2092-08-25	87.442	86.237	0.156	0.004
2092-08-26	78.545	84.994	0.051	0.006
2092-08-27	83.105	81.158	0.05	0.037
2092-08-28	85.623	87.019	0.002	0
2092-08-29	88.199	88.378	0.002	0.005
2092-08-30	89.45	89.64	0	0.005
2092-08-31	87.99	88.09	0.002	0.046
2092-09-01	76.943	87.009	0.173	0.003
2092-09-02	81.418	82.127	0.001	0.064
2092-09-03	82.744	83.778	0	0
2092-09-04	85.011	85.285	0	0.019
2092-09-05	85.059	85.824	0.055	0.17
2092-09-06	86.684	87.666	0.106	0.106
2092-09-07	89.398	89.743	0.144	0.035
2092-09-08	89.422	90.871	0.028	0.013
2092-09-09	90.023	90.375	0.052	0.038
2092-09-10	90.736	91.324	0	0
2092-09-11	90.785	91.472	0.017	0.026
2092-09-12	90.493	90.964	0	0
2092-09-13	90.869	92.166	0	0
2092-09-14	91.342	92.631	0	0.003
2092-09-15	91.143	91.632	0.034	0.005
2092-09-16	91.953	91.774	0	0.021
2092-09-17	90.725	91.089	0.005	0
2092-09-18	87.364	87.633	0.02	0.074
2092-09-19	88.507	88.94	0.013	0
2092-09-20	89.65	90.19	0	0
2092-09-21	90.324	90.821	0.014	0
2092-09-22	86.16	85.451	0.03	0.045
2092-09-23	85.004	85.473	0.031	0.024
2092-09-24	85.426	85.841	0	0
2092-09-25	83.834	84.051	0	0
2092-09-26	86.439	86.25	0	0
2092-09-27	84.283	83.58	0.059	0.026
2092-09-28	71.636	71.742	0.379	0.513
2092-09-29	78.391	78.74	0.003	0
2092-09-30	79.033	79.534	0.003	0
2092-10-01	76.126	76.997	0.159	0.023
2092-10-02	77.018	77.955	0.009	0.001
2092-10-03	76.716	74.019	0.062	0.193
2092-10-04	80.284	79.944	0.026	0.036
2092-10-05	78.22	77.898	0	0
2092-10-06	76.809	76.201	0.01	0.013
2092-10-07	77.436	76.875	0.046	0.038
2092-10-08	77.377	78.661	0.029	0.016
2092-10-09	70.189	73.959	0.085	0.04
2092-10-10	68.537	70.678	0.004	0.055
2092-10-11	69.317	71.315	0.019	0.011
2092-10-12	68.638	70.367	0.064	0.11
2092-10-13	65.337	63.421	0.269	0.212
2092-10-14	60.181	65.833	0.306	0.104
2092-10-15	68.154	68.129	0.081	0.088
2092-10-16	68.962	68.732	0	0
2092-10-17	68.712	68.754	0	0
2092-10-18	66.128	68.817	0	0
2092-10-19	65.376	65.378	0	0
2092-10-20	63.124	63.414	0	0
2092-10-21	65.295	65.337	0	0
2092-10-22	67.731	67.854	0	0
2092-10-23	67.731	68.482	0.019	0.022
2092-10-24	62.947	63.251	0	0
2092-10-25	67.22	67.42	0	0
2092-10-26	65.336	66.477	0	0
2092-10-27	61.197	61.869	0	0
2092-10-28	52.884	53.095	0	0.015
2092-10-29	53.942	53.853	0	0
2092-10-30	55.091	55.022	0	0
2092-10-31	61.054	60.984	0	0
2093-05-01	80	80	1	1
2093-05-02	81.391	81.569	0.001	0.001
2093-05-03	79.157	79.345	0	0
2093-05-04	77.194	77.339	0	0
2093-05-05	74.268	74.313	0	0
2093-05-06	75.764	75.734	0	0
2093-05-07	79.537	79.094	0.007	0.009
2093-05-08	76.838	78.65	0.046	0.074
2093-05-09	82.674	82.948	0.033	0.012
2093-05-10	84.986	84.495	0	0
2093-05-11	85.28	85.326	0	0
2093-05-12	85.989	85.919	0	0
2093-05-13	82.079	81.934	0	0
2093-05-14	74.285	74.189	0	0
2093-05-15	69.963	69.734	0	0
2093-05-16	74.998	74.913	0	0
2093-05-17	82.827	83.116	0	0
2093-05-18	86.139	86.748	0	0
2093-05-19	85.491	85.346	0	0
2093-05-20	85.477	85.81	0.117	0.068
2093-05-21	88.222	88.611	0.032	0
2093-05-22	85.378	85.125	0.308	0.019
2093-05-23	87.62	86.841	0	0
2093-05-24	87.184	87.178	0.15	0.1
2093-05-25	68.188	70.231	0.216	0.874
2093-05-26	74.649	71.493	0	0.065
2093-05-27	76.55	68.291	0	0.1
2093-05-28	83.149	83.267	0	0.009
2093-05-29	85.891	84.636	0	0
2093-05-30	82.11	81.535	0	0
2093-05-31	81.448	80.828	0	0
2093-06-01	85.239	84.979	0	0
2093-06-02	86.981	87.545	0	0
2093-06-03	86.591	86.87	0	0
2093-06-04	85.291	85.105	0	0
2093-06-05	83.969	83.352	0	0
2093-06-06	85.499	86.263	0	0
2093-06-07	88.058	87.671	0	0
2093-06-08	88.386	88.486	0	0
2093-06-09	92.218	92.232	0	0
2093-06-10	92.284	91.604	0	0
2093-06-11	92.806	92.104	0	0
2093-06-12	94.656	94.091	0	0
2093-06-13	95.385	94.684	0	0
2093-06-14	93.413	93.107	0	0
2093-06-15	94.495	94.509	0	0
2093-06-16	92.761	92.752	0	0
2093-06-17	90.025	89.794	0	0
2093-06-18	89.535	89.558	0.003	0
2093-06-19	89.188	89.068	0	0
2093-06-20	89.247	89.227	0	0
2093-06-21	90.107	90.22	0	0
2093-06-22	91.325	89.696	0.002	0.001
2093-06-23	92.061	91.81	0.023	0.016
2093-06-24	96.054	95.97	0	0
2093-06-25	98.822	98.648	0	0
2093-06-26	99.252	99.194	0.004	0.018
2093-06-27	99.601	99.499	0.011	0.017
2093-06-28	100.363	100.159	0.034	0.006
2093-06-29	88.343	88.443	0.038	0.038
2093-06-30	88.099	88.199	0.023	0.041
2093-07-01	91.761	90.354	0	0
2093-07-02	96.502	93.957	0	0
2093-07-03	98.025	96.28	0	0
2093-07-04	98.578	97.009	0.002	0
2093-07-05	96.04	94.169	0.099	0.179
2093-07-06	96.553	96.653	0.066	0.066
2093-07-07	97.817	96.642	0	0
2093-07-08	98.815	98.305	0	0
2093-07-09	99.754	99.437	0	0
2093-07-10	99.612	99.57	0	0
2093-07-11	97.175	96.69	0	0
2093-07-12	96.786	96.502	0	0
2093-07-13	100.214	99.839	0	0
2093-07-14	100.216	100.161	0	0
2093-07-15	99.081	98.711	0	0
2093-07-16	99.067	98.524	0	0
2093-07-17	99.753	99.902	0	0
2093-07-18	95.546	95.161	0.054	0.051
2093-07-19	93.494	93.594	0.063	0.063
2093-07-20	96.711	95.685	0	0
2093-07-21	99.116	97.641	0	0
2093-07-22	96.859	96.686	0.095	0.093
2093-07-23	88.727	93.337	0.089	0.203
2093-07-24	81.752	82.381	0.261	0.281
2093-07-25	83.723	85.167	0.141	0.207
2093-07-26	89.833	90.581	0	0.04
2093-07-27	94.389	94.074	0	0
2093-07-28	97.64	97.774	0	0
2093-07-29	99.763	99.571	0.011	0.014
2093-07-30	98.124	97.299	0.017	0
2093-07-31	99.659	94.866	0.072	0.121
2093-08-01	92.262	91.236	0.096	0.131
2093-08-02	84.575	84.226	0.128	0.041
2093-08-03	90.041	88.944	0	0
2093-08-04	94.099	93.446	0.048	0.009
2093-08-05	90.368	93.558	0.102	0.162
2093-08-06	88.83	87.905	0.181	0.095
2093-08-07	87.745	89.334	0.18	0.117
2093-08-08	87.148	87.814	0.069	0.057
2093-08-09	88.934	89.108	0.03	0.014
2093-08-10	87.324	88.922	0.157	0.062
2093-08-11	88.244	88.368	0.002	0.04
2093-08-12	88.052	87.897	0.09	0.053
2093-08-13	87.602	88.365	0.055	0.096
2093-08-14	88.129	87.505	0	0.027
2093-08-15	91.88	91.442	0	0
2093-08-16	93.523	93.316	0.004	0
2093-08-17	91.961	93.534	0.059	0.031
2093-08-18	84.443	87.474	0.071	0.028
2093-08-19	84.777	88.273	0.1	0.097
2093-08-20	86.197	90.516	0.114	0.046
2093-08-21	81.166	80.352	0.318	0.138
2093-08-22	79.2	74.826	0.134	0.212
2093-08-23	85.506	86.143	0.072	0.162
2093-08-24	83.611	85.846	0.033	0.066
2093-08-25	81.993	78.862	0.071	0.121
2093-08-26	80.927	80.561	0.123	0.013
2093-08-27	79.064	78.992	0.059	0.079
2093-08-28	82.591	80.987	0	0.046
2093-08-29	83.581	83.071	0.051	0.08
2093-08-30	85.868	85.575	0.049	0
2093-08-31	85.849	84.958	0	0.057
2093-09-01	81.648	82.643	0.09	0.034
2093-09-02	78.49	75.487	0.112	0.096
2093-09-03	82.293	77.183	0.011	0.106
2093-09-04	80.529	79.252	0.088	0.43
2093-09-05	81.984	81.419	0.119	0.063
2093-09-06	81.434	83.931	0.054	0
2093-09-07	82.696	83.456	0.045	0.045
2093-09-08	84.126	84.381	0.003	0
2093-09-09	85.513	85.799	0	0
2093-09-10	87.393	87.551	0	0
2093-09-11	87.95	88.208	0	0
2093-09-12	86.422	86.388	0.03	0.037
2093-09-13	86.167	87.133	0.004	0
2093-09-14	86.815	87.468	0.071	0.043
2093-09-15	81.264	80.464	0.108	0.164
2093-09-16	82.487	82.062	0.026	0.061
2093-09-17	82.916	82.959	0	0
2093-09-18	78.875	78.22	0.079	0.086
2093-09-19	81.155	81.898	0.096	0.042
2093-09-20	81.962	81.357	0.035	0.07
2093-09-21	80.446	78.729	0.001	0
2093-09-22	80.119	80.193	0.138	0.076
2093-09-23	81.249	81.46	0	0
2093-09-24	79.661	79.835	0.06	0.158
2093-09-25	79.213	78.957	0.004	0.029
2093-09-26	78.793	80.136	0.019	0.032
2093-09-27	76.956	77.304	0.087	0.01
2093-09-28	78.124	78.144	0.009	0.021
2093-09-29	77.392	77.434	0.087	0.028
2093-09-30	74.91	76.295	1.213	0.523
2093-10-01	72.929	71.382	0.204	0.252
2093-10-02	78.514	78.914	0.023	0.008
2093-10-03	82.122	82.006	0	0
2093-10-04	82.704	82.915	0	0
2093-10-05	82.42	82.747	0	0.001
2093-10-06	77.089	76.28	0.001	0.016
2093-10-07	74.023	73.306	0.105	0.818
2093-10-08	68.927	68.393	0.092	0.054
2093-10-09	75.556	75.671	0.003	0.005
2093-10-10	74.365	74.554	0	0
2093-10-11	71.128	71.478	0	0
2093-10-12	57.143	57.905	0	0
2093-10-13	59.347	58.575	0	0
2093-10-14	58.894	60.307	0	0
2093-10-15	72.111	72.378	0	0
2093-10-16	73.546	73.478	0	0
2093-10-17	71.325	71.76	0	0
2093-10-18	70.89	71.045	0	0.001
2093-10-19	73.537	73.612	0	0
2093-10-20	74.379	75.235	0.003	0.001
2093-10-21	73.136	73.828	0.142	0.354
2093-10-22	73.434	73.51	0	0.035
2093-10-23	71.833	72.289	0	0
2093-10-24	69.316	69.861	0	0
2093-10-25	70.376	70.52	0	0
2093-10-26	73.101	73.275	0	0
2093-10-27	71.719	71.769	0	0
2093-10-28	69.447	69.679	0	0
2093-10-29	63.898	61.532	0	0
2093-10-30	62.971	62.629	0	0
2093-10-31	70.248	69.559	0	0
2094-05-01	80	80	1	1
2094-05-02	81.641	81.558	0	0
2094-05-03	82.776	82.866	0	0.057
2094-05-04	83.075	82.64	0.02	0.011
2094-05-05	84.189	84.246	0	0
2094-05-06	82.624	82.533	0	0
2094-05-07	82.759	82.852	0	0
2094-05-08	79.478	78.915	0	0
2094-05-09	84.966	84.473	0.005	0.045
2094-05-10	87.433	87.507	0	0
2094-05-11	87.127	87.401	0	0
2094-05-12	85.574	85.611	0	0.001
2094-05-13	78.832	79.439	0.006	0.02
2094-05-14	83.546	83.325	0	0
2094-05-15	73.462	73.05	0	0
2094-05-16	75.279	75.097	0	0
2094-05-17	77.837	77.586	0	0
2094-05-18	80.078	79.902	0.006	0
2094-05-19	82.948	82.656	0	0
2094-05-20	81.081	81.894	0	0
2094-05-21	84.6	84.478	0	0
2094-05-22	85.04	85.242	0	0
2094-05-23	83.55	83.239	0	0
2094-05-24	83.88	84.449	0.102	0.002
2094-05-25	80.37	80.808	0.199	0.284
2094-05-26	84.456	84.998	0.001	0
2094-05-27	84.163	84.193	0	0
2094-05-28	81.679	81.717	0	0
2094-05-29	81.645	80.774	0	0
2094-05-30	85.352	85.416	0	0
2094-05-31	85.913	85.953	0	0
2094-06-01	85.814	85.312	0	0
2094-06-02	86.665	86.882	0	0
2094-06-03	83.905	87.08	0	0
2094-06-04	88.451	89.723	0.006	0.066
2094-06-05	90.562	91.448	0	0
2094-06-06	86.165	88.813	0.006	0.001
2094-06-07	86.399	86.44	0	0
2094-06-08	86.876	86.95	0	0
2094-06-09	87.561	87.648	0	0
2094-06-10	87.933	88.207	0	0
2094-06-11	91.011	91.152	0	0
2094-06-12	90.81	90.963	0	0
2094-06-13	90.863	91.248	0.03	0.006
2094-06-14	87.028	87.336	0.065	0.054
2094-06-15	86.366	89.77	0.032	0.002
2094-06-16	92.292	92.764	0.025	0.031
2094-06-17	93.018	93.536	0	0
2094-06-18	94.27	93.77	0	0
2094-06-19	93.779	93.737	0.013	0.011
2094-06-20	92.884	93.267	0	0
2094-06-21	96.066	95.175	0	0.005
2094-06-22	94.305	93.948	0.005	0.005
2094-06-23	91.162	93.053	0.13	0.099
2094-06-24	91.219	94.731	0.054	0.04
2094-06-25	93.555	94.773	0.002	0.013
2094-06-26	93.15	95.059	0.032	0.017
2094-06-27	94.681	95.349	0	0
2094-06-28	94.797	96.886	0	0.012
2094-06-29	96.879	97.326	0.034	0
2094-06-30	96.35	97.488	0	0.004
2094-07-01	92.835	92.935	0.065	0.065
2094-07-02	96.67	94.977	0	0.021
2094-07-03	95.7	96.709	0	0
2094-07-04	95.923	96.5	0	0
2094-07-05	98.324	98.574	0	0
2094-07-06	100.072	99.657	0	0.002
2094-07-07	100.566	100.656	0	0.021
2094-07-08	100.78	100.461	0	0
2094-07-09	99.77	98.992	0	0
2094-07-10	100.952	98.763	0.001	0
2094-07-11	99.565	99.446	0.003	0
2094-07-12	98.904	99.373	0.017	0.052
2094-07-13	100.225	101.41	0.079	0.079
2094-07-14	101.59	100.643	0	0.017
2094-07-15	100.072	96.044	0.006	0.045
2094-07-16	92.928	93.646	0.068	0.068
2094-07-17	95.126	95.898	0.087	0.081
2094-07-18	98.026	97.448	0.151	0.09
2094-07-19	92.841	97.418	0.056	0.025
2094-07-20	92.203	92.205	0.086	0.054
2094-07-21	85.225	83.671	0.033	0.035
2094-07-22	87.803	87.888	0.043	0.074
2094-07-23	93.659	92.818	0.019	0.057
2094-07-24	93.288	93.377	0.012	0.034
2094-07-25	91.935	91.191	0.019	0.035
2094-07-26	87.499	87.599	0.058	0.073
2094-07-27	88.265	86.096	0.26	0.082
2094-07-28	74.261	76.824	0.198	0.001
2094-07-29	84.044	79.433	0.093	0.396
2094-07-30	85.394	85.614	0.045	0.268
2094-07-31	86.653	84.844	0.003	0
2094-08-01	86.835	87.012	0.042	0.021
2094-08-02	85.904	88.043	0.089	0.14
2094-08-03	83.018	80.216	0.015	0.054
2094-08-04	82.313	79.735	0.083	0.106
2094-08-05	85.983	81.964	0.048	0.065
2094-08-06	85.75	81.626	0.013	0.161
2094-08-07	84.284	84.996	0.032	0.007
2094-08-08	90.867	90.938	0.001	0.009
2094-08-09	91.127	91.017	0.035	0.045
2094-08-10	85.774	81.601	0.125	0.237
2094-08-11	85.764	84.547	0.007	0.04
2094-08-12	83.843	86.103	0.132	0.097
2094-08-13	81.509	80.277	0.008	0.063
2094-08-14	83.782	80.07	0.022	0.057
2094-08-15	83.181	82.923	0.066	0.008
2094-08-16	85.902	85.976	0.002	0.032
2094-08-17	87.599	88.243	0.021	0.093
2094-08-18	86.628	83.965	0.154	0.187
2094-08-19	86.884	87.918	0.002	0
2094-08-20	88.782	89.336	0.08	0.052
2094-08-21	86.665	91.289	0.055	0.002
2094-08-22	87.517	92.555	0.016	0.085
2094-08-23	86.046	86.986	0.114	0.071
2094-08-24	84.789	82.516	0.09	0.051
2094-08-25	88.085	86.441	0	0
2094-08-26	89.21	86.986	0.075	0.105
2094-08-27	84.299	79.855	0.046	0.112
2094-08-28	82.717	79.045	0.194	0.098
2094-08-29	80.384	82.861	0.209	0.124
2094-08-30	81.991	83.991	0.003	0.066
2094-08-31	81.373	85.852	0.044	0
2094-09-01	85.372	85.799	0.103	0.093
2094-09-02	86.93	84.546	0	0.116
2094-09-03	88.283	85.955	0	0
2094-09-04	86.338	86.438	0	0.043
2094-09-05	89.371	83.344	0.112	0.11
2094-09-06	83.449	84.904	0.002	0
2094-09-07	82.842	83.256	0	0
2094-09-08	83.875	83.895	0	0
2094-09-09	87.827	87.47	0	0
2094-09-10	87.229	87.391	0.282	0.139
2094-09-11	64.483	72.266	1.492	0.502
2094-09-12	73.38	71.456	0.352	0.212
2094-09-13	83.854	82.912	0	0.06
2094-09-14	84.343	83.876	0	0.006
2094-09-15	81.661	76.652	0	0.123
2094-09-16	81.996	76.822	0.162	0.141
2094-09-17	74.972	74.879	0.213	0.177
2094-09-18	79.638	79.486	0.1	0.106
2094-09-19	81.751	82.472	0	0.004
2094-09-20	79.744	80.358	0.11	0.205
2094-09-21	77.812	77.532	0.103	0.088
2094-09-22	78.81	78.771	0	0
2094-09-23	73.023	74.763	0	0
2094-09-24	74.282	74.923	0.188	0.208
2094-09-25	71.146	70.962	0.094	0.07
2094-09-26	73.629	73.437	0.162	0.107
2094-09-27	74.702	75.129	0	0
2094-09-28	78.778	77.726	0.001	0.024
2094-09-29	75.513	74.624	0.044	0.163
2094-09-30	75.852	75.394	0.068	0.07
2094-10-01	77.877	77.929	0.013	0.039
2094-10-02	76.885	77.257	0	0
2094-10-03	72.381	72.304	0	0
2094-10-04	72.235	72.604	0.057	0.075
2094-10-05	71.716	71.851	0.02	0
2094-10-06	71.434	71.207	0.004	0.058
2094-10-07	68.176	70.531	0.025	0.025
2094-10-08	66.724	66.935	0	0
2094-10-09	72.196	72.035	0	0
2094-10-10	72.766	73.081	0.001	0
2094-10-11	68.719	69.726	0.134	0.088
2094-10-12	67.871	67.919	0.014	0.01
2094-10-13	66.7	68.247	0.006	0
2094-10-14	58.674	59.234	0.247	0.353
2094-10-15	62.923	62.89	0.009	0.041
2094-10-16	67.087	67.076	0	0
2094-10-17	72.463	72.321	0	0
2094-10-18	72.334	72.561	0	0
2094-10-19	71.524	72.263	0	0
2094-10-20	69.556	69.875	0	0
2094-10-21	70.988	70.994	0	0
2094-10-22	70.687	70.878	0	0
2094-10-23	66.962	67.574	0	0
2094-10-24	69.022	67.702	0.23	0.206
2094-10-25	66.236	66.738	0.002	0.002
2094-10-26	61.173	61.6	0	0
2094-10-27	64.257	64.872	0	0
2094-10-28	61.43	62.185	0	0
2094-10-29	69.673	69.681	0	0
2094-10-30	68.082	68.232	0	0
2094-10-31	70.28	70.327	0	0
2095-05-01	80	80	1	1
2095-05-02	75.436	75.42	0	0
2095-05-03	73.595	73.843	0	0
2095-05-04	71.15	71.418	0	0
2095-05-05	78.825	78.257	0	0.002
2095-05-06	81.538	82.126	0	0
2095-05-07	83.742	83.798	0	0
2095-05-08	85.197	85.154	0	0
2095-05-09	87.245	86.812	0	0
2095-05-10	89.813	89.735	0	0
2095-05-11	91.066	91.031	0	0
2095-05-12	91.759	91.623	0	0
2095-05-13	89.866	90.129	0	0
2095-05-14	89.53	89.605	0	0
2095-05-15	88.366	88.729	0	0
2095-05-16	86.928	86.932	0	0
2095-05-17	88.452	88.293	0	0
2095-05-18	89.153	89.215	0	0
2095-05-19	89.267	89.549	0.026	0.045
2095-05-20	83.55	83.773	0.037	0.093
2095-05-21	81.792	81.914	0.028	0.019
2095-05-22	79.856	77.943	1.574	0.063
2095-05-23	82.341	82.384	0.099	0.158
2095-05-24	82.38	82.527	0.04	0.045
2095-05-25	84.411	84.551	0	0
2095-05-26	88.764	89.061	0.007	0.018
2095-05-27	86.541	87.606	0.01	0.02
2095-05-28	90.082	90.453	0	0.001
2095-05-29	89.555	89.859	0	0
2095-05-30	89.055	89.325	0	0
2095-05-31	85.577	85.878	0	0
2095-06-01	81.298	81.636	0	0
2095-06-02	82.131	82.436	0	0
2095-06-03	84.188	84.564	0	0
2095-06-04	84.623	84.771	0	0
2095-06-05	88.632	88.732	0	0
2095-06-06	90.291	92.014	0	0
2095-06-07	90.773	91.036	0	0
2095-06-08	90.877	91.122	0	0
2095-06-09	94.83	95.326	0	0
2095-06-10	96.748	96.574	0	0
2095-06-11	98.33	98.895	0	0
2095-06-12	99.298	99.871	0	0
2095-06-13	99.109	99.799	0	0
2095-06-14	95.593	95.315	0.023	0.035
2095-06-15	93.135	92.813	0.028	0.048
2095-06-16	95.729	95.804	0.018	0.055
2095-06-17	96.11	97.702	0.031	0.029
2095-06-18	96.041	96.925	0	0.018
2095-06-19	97.616	97.186	0.034	0.026
2095-06-20	89.35	91.587	0.081	0.016
2095-06-21	90.203	90.062	0.061	0.089
2095-06-22	90.48	90.627	0.166	0.096
2095-06-23	93.429	93.428	0.053	0.037
2095-06-24	93.011	95.344	0.023	0.028
2095-06-25	92.419	95.103	0.062	0.062
2095-06-26	87.173	91.906	0.109	0.072
2095-06-27	88.998	87.666	0.205	0.093
2095-06-28	87.568	88.247	0.072	0.063
2095-06-29	88.567	83.949	0.234	0.219
2095-06-30	89.545	88.684	0.122	0.035
2095-07-01	90.013	89.962	0.064	0.1
2095-07-02	87.716	90.723	0.157	0.091
2095-07-03	79.111	85.62	0.38	0.04
2095-07-04	86.014	87.767	0.013	0.135
2095-07-05	93.984	93.762	0	0
2095-07-06	95.043	95.135	0	0
2095-07-07	98.723	98.41	0	0
2095-07-08	99.712	97.194	0	0
2095-07-09	90.589	93.837	0.169	0.169
2095-07-10	90.412	88.726	0.086	0.217
2095-07-11	91.323	89.774	0.099	0.24
2095-07-12	88.107	86.422	0.075	0.149
2095-07-13	88.208	90.759	0.074	0.182
2095-07-14	90.049	91.402	0.028	0.019
2095-07-15	86.522	88.404	0.111	0.126
2095-07-16	86.552	87.241	0.179	0.016
2095-07-17	87.029	88.65	0.016	0.013
2095-07-18	89.012	89.033	0.062	0.079
2095-07-19	90.992	90.802	0	0
2095-07-20	91.659	91.893	0.077	0.077
2095-07-21	78.581	78.71	0.112	0.228
2095-07-22	85.179	83.091	0.091	0.129
2095-07-23	86.471	85.715	0	0.002
2095-07-24	87.035	88.254	0.018	0.04
2095-07-25	86.588	86.837	0.038	0.077
2095-07-26	83.44	83.464	0.083	0.08
2095-07-27	83.206	85.396	0.178	0.092
2095-07-28	87.609	88.803	0	0
2095-07-29	90.115	90.703	0	0.003
2095-07-30	88.767	88.272	0.031	0.099
2095-07-31	92.679	92.453	0	0
2095-08-01	93.187	93.983	0	0
2095-08-02	97.128	97.331	0	0
2095-08-03	95.107	95.207	0.062	0.062
2095-08-04	95.422	95.376	0.045	0.044
2095-08-05	95.712	95.47	0.016	0.022
2095-08-06	97.853	96.33	0.016	0.04
2095-08-07	92.511	91.586	0.06	0.049
2095-08-08	89.545	91.125	0.114	0.121
2095-08-09	91.711	91.218	0.117	0.114
2095-08-10	94.807	94.916	0.099	0.108
2095-08-11	97.671	97.778	0.037	0
2095-08-12	98.181	98.351	0	0
2095-08-13	96.797	96.153	0	0
2095-08-14	93.838	94.528	0.094	0.094
2095-08-15	92.397	92.427	0.007	0
2095-08-16	94.259	94.101	0	0.005
2095-08-17	95.26	95.642	0	0
2095-08-18	90.244	90.266	0.002	0.004
2095-08-19	92.828	92.866	0	0
2095-08-20	95.354	95.451	0	0
2095-08-21	95.99	96.233	0	0
2095-08-22	93.125	91.961	0.003	0
2095-08-23	92.148	90.235	0.003	0
2095-08-24	84.309	84.014	0.096	0.008
2095-08-25	88.812	88.044	0	0
2095-08-26	91.846	91.946	0.091	0.091
2095-08-27	92.5	92.6	0.083	0.083
2095-08-28	90.455	94.668	0.054	0
2095-08-29	94.64	96.045	0	0
2095-08-30	96.632	97.473	0	0
2095-08-31	97.307	98.075	0	0
2095-09-01	97.301	97.792	0	0
2095-09-02	95.838	95.963	0	0
2095-09-03	92.355	91.61	0	0
2095-09-04	93.587	93.761	0.044	0.011
2095-09-05	94.872	96.239	0	0
2095-09-06	89.965	90.401	0	0
2095-09-07	88.578	88.678	0.012	0
2095-09-08	86.455	86.532	0.113	0.133
2095-09-09	84.749	85.639	0.004	0
2095-09-10	85.524	85.195	0	0.08
2095-09-11	86.742	85.173	0.009	0.052
2095-09-12	83.89	84.485	0.006	0
2095-09-13	83.809	85.005	0.018	0
2095-09-14	84.57	84.259	0	0.005
2095-09-15	76.493	73.666	0.073	0.119
2095-09-16	66.324	71.145	0.407	0.733
2095-09-17	66.273	71.831	0.538	0.331
2095-09-18	82.314	82.93	0	0
2095-09-19	84.436	84.602	0.002	0.002
2095-09-20	85.446	85.509	0	0
2095-09-21	86.044	87.054	0	0
2095-09-22	87.408	88.298	0	0
2095-09-23	87.288	88.002	0	0
2095-09-24	86.011	86.819	0	0
2095-09-25	85.846	84.45	0.011	0.12
2095-09-26	80.945	81.307	0.126	0.038
2095-09-27	81.396	81.445	0	0.002
2095-09-28	76.756	78.323	0.016	0.036
2095-09-29	76.843	79.2	0.016	0.003
2095-09-30	75.808	78.181	0.102	0.054
2095-10-01	76.206	76.806	0.062	0.311
2095-10-02	74.749	75.754	0.032	0.066
2095-10-03	77.979	76.801	0.024	0
2095-10-04	78.033	76.81	0.033	0.102
2095-10-05	69.553	65.036	0.064	0.04
2095-10-06	68.503	66.449	0	0
2095-10-07	75.978	75.806	0	0
2095-10-08	76.144	75.844	0	0.018
2095-10-09	71.953	71.203	0	0.051
2095-10-10	73.91	74.321	0	0
2095-10-11	75.476	75.582	0	0
2095-10-12	74.841	74.926	0	0
2095-10-13	70.609	71.338	0	0
2095-10-14	71.573	71.631	0	0
2095-10-15	73.424	73.748	0	0
2095-10-16	74.374	74.372	0.004	0
2095-10-17	74.088	74.356	0.038	0.096
2095-10-18	64.373	63.297	0.052	0.059
2095-10-19	71.685	71.364	0.016	0
2095-10-20	72.996	73.153	0	0
2095-10-21	71.694	71.971	0	0
2095-10-22	74.832	75.275	0	0
2095-10-23	53.622	53.572	0.003	0.004
2095-10-24	55.083	55.448	0.03	0.025
2095-10-25	51.834	51.813	0	0
2095-10-26	55.119	55.178	0	0
2095-10-27	59.646	59.976	0	0
2095-10-28	63.342	63.539	0	0
2095-10-29	64.695	64.735	0	0
2095-10-30	71.652	71.59	0	0
2095-10-31	72.998	73.018	0	0
2096-05-01	80	80	1	1
2096-05-02	74.786	74.872	0	0
2096-05-03	77.016	77.22	0	0
2096-05-04	77.622	77.591	0	0
2096-05-05	70.497	70.44	0	0
2096-05-06	68.318	68.402	0.053	0.049
2096-05-07	66.749	64.806	0.033	0.129
2096-05-08	69.228	69.934	0.277	0.218
2096-05-09	78.573	78.047	0.024	0.032
2096-05-10	79.997	78.765	0	0
2096-05-11	79.621	79.429	0	0
2096-05-12	81.5	81.301	0	0
2096-05-13	83.989	82.884	0	0
2096-05-14	84.64	83.975	0	0
2096-05-15	89.317	89.105	0	0
2096-05-16	89.558	89.46	0	0
2096-05-17	89.973	89.862	0	0
2096-05-18	87.986	87.612	0	0
2096-05-19	89.227	89.086	0.031	0.019
2096-05-20	77.066	79.987	1.036	0.023
2096-05-21	81.56	80.996	0.198	0.179
2096-05-22	84.553	84.779	0.011	0.005
2096-05-23	85.905	85.957	0	0
2096-05-24	87.076	87.27	0	0
2096-05-25	86.004	85.531	0	0.021
2096-05-26	85.974	86.546	0	0.012
2096-05-27	86.093	86.429	0.042	0.06
2096-05-28	88.302	83.67	0.07	0.075
2096-05-29	83.219	84.795	0.058	0.031
2096-05-30	86.766	86.055	0.099	0.185
2096-05-31	90.626	90.489	0.035	0.035
2096-06-01	91.809	90.917	0	0
2096-06-02	91.498	89.357	0	0.029
2096-06-03	85.15	86.572	0.08	0.225
2096-06-04	80.64	78.204	0.324	0.105
2096-06-05	73.673	73.206	0.047	0.071
2096-06-06	72.047	75.707	0.253	0.092
2096-06-07	84.451	79.81	0.091	0
2096-06-08	84.222	83.524	0	0
2096-06-09	80.035	83.398	0.029	0.085
2096-06-10	86.586	87.031	0.063	0.118
2096-06-11	87.739	86.593	0.053	0.035
2096-06-12	87.595	87.586	0.026	0.111
2096-06-13	87.576	86.715	0.021	0.004
2096-06-14	90.394	90.544	0	0
2096-06-15	92.316	92.592	0	0
2096-06-16	91.865	92.353	0	0
2096-06-17	91.536	91.909	0.002	0.001
2096-06-18	91.268	91.413	0	0
2096-06-19	91.154	90.673	0.008	0.012
2096-06-20	88.1	88.992	0.013	0.013
2096-06-21	91.478	92.524	0.076	0.013
2096-06-22	95.308	95.122	0.061	0.046
2096-06-23	95.564	96.162	0	0
2096-06-24	96.071	96.154	0	0
2096-06-25	91.806	92.059	0.001	0
2096-06-26	91.671	92.972	0.009	0.001
2096-06-27	93.051	93.126	0.009	0.013
2096-06-28	97.178	97.19	0	0
2096-06-29	97.135	97.629	0	0
2096-06-30	95.504	95.968	0.013	0.054
2096-07-01	96.085	96.185	0.062	0.062
2096-07-02	95.233	95.333	0.078	0.078
2096-07-03	93.053	92.472	0.11	0.15
2096-07-04	89.495	90.89	0.077	0.077
2096-07-05	91.072	92.151	0.001	0.025
2096-07-06	91.581	92.793	0.021	0
2096-07-07	90.313	90.413	0.1	0.1
2096-07-08	85.02	83.444	0.109	0.081
2096-07-09	88.068	88.168	0.02	0.034
2096-07-10	92.536	92.548	0.163	0.049
2096-07-11	94.38	94.588	0	0
2096-07-12	96.49	96.865	0	0
2096-07-13	97.158	97.88	0	0
2096-07-14	97.866	98.294	0	0.005
2096-07-15	99.128	97.761	0.015	0.029
2096-07-16	100.378	98.767	0	0.021
2096-07-17	87.756	88.533	0.144	0.016
2096-07-18	90.593	91.327	0.002	0
2096-07-19	94.732	95.068	0.118	0.059
2096-07-20	94.176	96.537	0.061	0.061
2096-07-21	91.688	93.829	0.058	0.021
2096-07-22	93.982	94.549	0.083	0.06
2096-07-23	95.026	94.832	0	0.042
2096-07-24	93.564	92.503	0.088	0.058
2096-07-25	89.693	90.464	0.09	0.186
2096-07-26	88.151	90.905	0	0
2096-07-27	89.713	91.576	0	0.03
2096-07-28	89.923	91.734	0	0.001
2096-07-29	88.597	93.853	0.055	0.025
2096-07-30	91.341	92.09	0.045	0.009
2096-07-31	92.753	93.144	0	0
2096-08-01	95.47	96.271	0	0
2096-08-02	96.722	97.666	0	0
2096-08-03	98.073	95.219	0.015	0.053
2096-08-04	93.432	96.046	0.082	0.116
2096-08-05	93.617	96.276	0.157	0.157
2096-08-06	88.666	88.766	0.044	0.121
2096-08-07	89.894	90.404	0.071	0.04
2096-08-08	83.229	86.01	0.168	0.053
2096-08-09	90.29	90.873	0	0
2096-08-10	91.816	94.224	0	0.031
2096-08-11	95.234	96.118	0	0
2096-08-12	97.23	97.995	0	0
2096-08-13	96.843	100.258	0.057	0.026
2096-08-14	88.419	94.651	0.078	0.148
2096-08-15	85.808	83.606	0.016	0.069
2096-08-16	79.92	80.222	0.11	0.5
2096-08-17	78.392	81.878	0.105	0.175
2096-08-18	86.542	88.73	0.063	0.038
2096-08-19	90.048	90.904	0	0.02
2096-08-20	92.226	92.112	0.011	0.006
2096-08-21	92.917	93.143	0	0
2096-08-22	94.191	94.367	0	0
2096-08-23	93.912	93.752	0.005	0.002
2096-08-24	94.151	95	0	0
2096-08-25	93.417	93.752	0	0
2096-08-26	88.493	88.593	0	0
2096-08-27	90.798	90.653	0	0
2096-08-28	91.638	92.706	0.005	0
2096-08-29	84.891	86.418	0.025	0.036
2096-08-30	85.39	86.378	0.053	0.075
2096-08-31	87.03	86.614	0.065	0.06
2096-09-01	88.648	88.412	0	0
2096-09-02	88.96	89.329	0	0
2096-09-03	90.19	90.436	0	0
2096-09-04	88.979	90.372	0	0.036
2096-09-05	89.423	90.463	0	0
2096-09-06	92.015	91.969	0	0
2096-09-07	93.23	93.261	0	0
2096-09-08	92.818	93.789	0	0
2096-09-09	88.474	88.567	0	0
2096-09-10	88.495	88.595	0	0
2096-09-11	91.085	91.316	0	0
2096-09-12	92.233	92.224	0	0
2096-09-13	92.533	92.535	0	0
2096-09-14	92.841	92.711	0	0
2096-09-15	93.443	93.619	0.04	0.014
2096-09-16	84.931	85.908	0.085	0.086
2096-09-17	83.445	83.156	0.169	0.076
2096-09-18	78.679	75.877	0.113	0.175
2096-09-19	76.922	76.776	0.124	0.167
2096-09-20	65.64	66.482	0.07	0.127
2096-09-21	69.383	68.115	0.706	0.091
2096-09-22	77.092	72.307	0.29	0.322
2096-09-23	83.696	82.205	0	0.03
2096-09-24	83.004	82.088	0	0
2096-09-25	80.932	81.431	0.025	0
2096-09-26	65.719	60.984	0	0
2096-09-27	64.537	66.084	0.001	0
2096-09-28	74.761	73.201	0.016	0.002
2096-09-29	74.537	73.922	0	0
2096-09-30	73.662	73.486	0	0
2096-10-01	72.837	73.224	0	0
2096-10-02	71.902	72.313	0.004	0.026
2096-10-03	71.456	71.761	0	0
2096-10-04	71.924	71.491	0	0
2096-10-05	63.04	63.163	0	0
2096-10-06	77.108	77.111	0	0
2096-10-07	77.318	77.656	0	0
2096-10-08	77.175	77.699	0	0.001
2096-10-09	68.527	68.298	0	0
2096-10-10	77.357	77.408	0	0
2096-10-11	76.474	76.544	0.003	0
2096-10-12	74.778	74.945	0	0
2096-10-13	73.47	72.643	0.027	0.095
2096-10-14	65.846	65.387	0.12	0.14
2096-10-15	61.782	63.004	0.202	0.08
2096-10-16	69.866	67.792	0.01	0.003
2096-10-17	75.926	76.026	0	0
2096-10-18	74.414	75.157	0	0
2096-10-19	71.762	73.287	0	0
2096-10-20	62.341	63.369	0.112	0.075
2096-10-21	65.483	66.227	0.066	0.052
2096-10-22	62.792	63.225	0	0
2096-10-23	61.997	62.565	0.023	0.019
2096-10-24	56.585	57.491	0	0
2096-10-25	63.609	64.01	0	0
2096-10-26	63.121	63.544	0	0
2096-10-27	55.263	55.105	0.101	0.098
2096-10-28	58.809	59.104	0	0
2096-10-29	61.961	61.96	0	0
2096-10-30	59.999	61.091	0	0
2096-10-31	48.436	48.823	0.076	0.037
2097-05-01	80	80	1	1
2097-05-02	88.057	87.998	0	0
2097-05-03	84.136	85.024	0	0
2097-05-04	83.976	84.214	0	0
2097-05-05	79.457	79.559	0	0
2097-05-06	80.874	80.648	0	0
2097-05-07	82.38	82.5	0	0
2097-05-08	80.174	80.752	0	0
2097-05-09	79.161	78.019	0	0
2097-05-10	72.212	71.494	0	0
2097-05-11	73.121	73.308	0	0
2097-05-12	79.558	79.159	0	0
2097-05-13	82.9	83.888	0	0
2097-05-14	75.671	74.247	0.08	0.053
2097-05-15	80.383	79.263	0	0
2097-05-16	82.63	81.812	0	0.036
2097-05-17	80.808	81.32	0.005	0.024
2097-05-18	82.233	81.3	0.01	0.036
2097-05-19	83.158	83.344	0	0
2097-05-20	84.532	84.812	0	0
2097-05-21	86.915	87.095	0	0
2097-05-22	85.857	85.521	0	0
2097-05-23	84.761	84.573	0	0
2097-05-24	79.502	79.675	0	0
2097-05-25	84.549	84.231	0	0
2097-05-26	86.884	86.744	0	0
2097-05-27	88.401	87.626	0	0
2097-05-28	90.072	90.38	0	0
2097-05-29	93.74	93.841	0.015	0.006
2097-05-30	95.045	95.237	0	0
2097-05-31	94.453	94.356	0	0
2097-06-01	95.643	94.967	0	0
2097-06-02	95.706	95.857	0	0
2097-06-03	94.844	95.107	0	0
2097-06-04	94.699	95.087	0	0
2097-06-05	96.199	96.319	0	0
2097-06-06	93.678	93.775	0	0
2097-06-07	93.542	93.701	0	0
2097-06-08	90.141	90.49	0.001	0.01
2097-06-09	89.687	89.594	0	0.02
2097-06-10	94.503	94.619	0	0
2097-06-11	95.265	95.451	0	0
2097-06-12	95.91	96.06	0	0
2097-06-13	95.458	94.277	0	0
2097-06-14	96.006	96.071	0	0
2097-06-15	96.75	96.658	0.001	0.011
2097-06-16	95.799	95.19	0.016	0
2097-06-17	92.182	93.173	0.02	0.006
2097-06-18	94.199	94.38	0.095	0.066
2097-06-19	97.594	94.785	0.044	0.039
2097-06-20	96.415	95.477	0.022	0.036
2097-06-21	96.094	94.944	0.075	0.032
2097-06-22	93.187	94.652	0.099	0.15
2097-06-23	89.927	91.024	0.064	0.056
2097-06-24	89.235	90.336	0.169	0.061
2097-06-25	91.114	91.214	0.096	0.096
2097-06-26	91.273	91.373	0.128	0.128
2097-06-27	90.876	91.722	0.077	0.073
2097-06-28	88.546	90.401	0.198	0.125
2097-06-29	90.519	90.724	0.066	0.343
2097-06-30	93.771	92.375	0.099	0.033
2097-07-01	95.737	94.056	0	0
2097-07-02	90.593	96.793	0.04	0.008
2097-07-03	88.544	89.605	0.147	0.461
2097-07-04	90.29	90.337	0	0.057
2097-07-05	91.772	92.138	0	0
2097-07-06	92.847	92.87	0	0.01
2097-07-07	88.905	90.536	0.106	0.127
2097-07-08	87.026	89.352	0.046	0.049
2097-07-09	87.166	87.887	0.125	0.031
2097-07-10	86.606	88.882	0.074	0.056
2097-07-11	92.72	92.883	0.124	0.012
2097-07-12	88.616	88.223	0.013	0.029
2097-07-13	90.523	92.26	0.196	0.228
2097-07-14	96.079	95.549	0	0.054
2097-07-15	98.106	97.051	0.019	0.007
2097-07-16	94.321	93.725	0.028	0
2097-07-17	95.595	96.783	0.032	0.039
2097-07-18	101.417	101.746	0.027	0.009
2097-07-19	101.308	101.408	0.06	0.06
2097-07-20	97.577	96.883	0.021	0.027
2097-07-21	98.584	99.094	0.075	0.023
2097-07-22	93.58	94.678	0.071	0.077
2097-07-23	91.924	91.811	0.118	0.08
2097-07-24	92.791	92.136	0.059	0.012
2097-07-25	91.382	91.482	0.084	0.084
2097-07-26	95.478	95.346	0	0
2097-07-27	93.135	89.456	0.095	0.057
2097-07-28	88.712	90.441	0.043	0.262
2097-07-29	89.48	89.21	0.007	0
2097-07-30	90.037	92.117	0	0
2097-07-31	92.769	89.079	0.082	0.107
2097-08-01	89.895	90.822	0.085	0.085
2097-08-02	90.05	90.15	0.07	0.07
2097-08-03	93.685	92.405	0.024	0.051
2097-08-04	96.55	97.454	0.062	0.067
2097-08-05	94.281	93.584	0.063	0.125
2097-08-06	95.366	95.158	0	0.023
2097-08-07	96.742	96.49	0	0.003
2097-08-08	96.848	96.438	0.037	0
2097-08-09	94.339	93.668	0	0
2097-08-10	95.256	94.754	0	0
2097-08-11	97.1	97.554	0	0
2097-08-12	102.153	100.527	0	0
2097-08-13	101.059	98.865	0.003	0.032
2097-08-14	96.707	98.84	0.009	0.002
2097-08-15	91.514	94.925	0.074	0.011
2097-08-16	91.957	90.405	0.006	0.011
2097-08-17	96.346	93.787	0	0
2097-08-18	96.232	96.884	0.009	0
2097-08-19	96.113	96.213	0.063	0.063
2097-08-20	97.368	98.022	0	0
2097-08-21	91.842	95.451	0.105	0.029
2097-08-22	91.192	92.48	0.119	0.119
2097-08-23	87.115	88.92	0.01	0.115
2097-08-24	85.549	87.155	0.107	0.105
2097-08-25	87.49	87.59	0.057	0.127
2097-08-26	86.444	84.678	0.053	0.066
2097-08-27	87.325	87.643	0	0.01
2097-08-28	89.369	89.689	0.021	0.012
2097-08-29	88.733	90.392	0.018	0.002
2097-08-30	86.355	89.34	0.019	0.031
2097-08-31	88.238	87.868	0.162	0.098
2097-09-01	88.118	88.391	0.004	0.006
2097-09-02	88.751	89.386	0.005	0
2097-09-03	90.018	90.522	0	0
2097-09-04	90.541	90.706	0	0
2097-09-05	88.598	89.684	0	0
2097-09-06	90.026	89.263	0	0.015
2097-09-07	92.768	92.323	0	0.005
2097-09-08	95.482	95.006	0	0
2097-09-09	95.827	95.619	0	0
2097-09-10	96.206	96.041	0	0
2097-09-11	91.289	90.243	0.003	0.043
2097-09-12	90.219	87.269	0.065	0.015
2097-09-13	85.342	87.162	0.084	0.027
2097-09-14	83.987	85.358	0.1	0.046
2097-09-15	82.042	79.922	0.037	0.069
2097-09-16	82.064	81.647	0.075	0.068
2097-09-17	74.739	73.07	0.078	0.099
2097-09-18	78.419	73.15	0.039	0.008
2097-09-19	83.357	83.378	0.018	0
2097-09-20	85.302	84.7	0	0
2097-09-21	85.286	85.465	0	0
2097-09-22	80.591	81.542	0.056	0
2097-09-23	83.353	84.552	0	0
2097-09-24	87.746	88.787	0	0
2097-09-25	88.3	88.659	0	0
2097-09-26	84.363	83.998	0.018	0.036
2097-09-27	82.971	82.663	0	0.002
2097-09-28	82.887	83.211	0	0
2097-09-29	82.295	82.301	0	0.001
2097-09-30	83.397	83.186	0	0
2097-10-01	82.152	82.536	0.03	0.083
2097-10-02	72.703	72.433	0.113	0.086
2097-10-03	77.344	77.347	0.019	0.067
2097-10-04	75.941	75.599	0.024	0.022
2097-10-05	63.431	63.753	0.451	0.715
2097-10-06	67.06	68.518	0.493	0.063
2097-10-07	73.888	73.596	0	0
2097-10-08	73.829	73.479	0.023	0.018
2097-10-09	74.331	74.416	0.009	0.006
2097-10-10	75.413	75.395	0	0
2097-10-11	76.271	76.444	0	0
2097-10-12	74.27	74.255	0	0
2097-10-13	73.204	73.034	0	0
2097-10-14	78.476	78.093	0.15	0.145
2097-10-15	74.816	74.76	0	0.026
2097-10-16	69.401	69.642	0	0
2097-10-17	58.726	58.773	0	0
2097-10-18	62.386	62.733	0	0
2097-10-19	66.295	66.317	0	0
2097-10-20	64.913	65.159	0	0
2097-10-21	63.915	63.955	0	0
2097-10-22	64.036	63.881	0.028	0.124
2097-10-23	66.816	66.276	0	0
2097-10-24	65.934	65.528	0.014	0.041
2097-10-25	58.936	59.108	0	0
2097-10-26	57.315	57.481	0	0
2097-10-27	57.244	57.223	0	0
2097-10-28	64.229	64.075	0	0
2097-10-29	62.739	62.661	0	0
2097-10-30	60.997	61.495	0	0
2097-10-31	63.322	63.415	0	0
2098-05-01	80	80	1	1
2098-05-02	67.268	67.658	0.041	0.055
2098-05-03	71.356	71.641	0.089	0.093
2098-05-04	72.082	73.086	0.153	0.023
2098-05-05	76.358	76.185	0.014	0.005
2098-05-06	74.324	74.573	0	0
2098-05-07	71.435	71.569	0	0
2098-05-08	72.506	72.751	0.001	0.002
2098-05-09	80.94	81.464	0	0
2098-05-10	83.153	84.134	0	0
2098-05-11	80.856	81.261	0	0
2098-05-12	83.559	83.275	0	0
2098-05-13	81.458	82.042	0	0
2098-05-14	71.01	71.205	0	0
2098-05-15	72.203	72.34	0	0
2098-05-16	74.258	74.247	0	0
2098-05-17	74.773	74.622	0	0
2098-05-18	81.327	81.438	0	0
2098-05-19	82.182	82.57	0.239	0.119
2098-05-20	81.986	82.024	0	0.108
2098-05-21	85.309	84.694	0	0.003
2098-05-22	86.416	86.497	0	0.026
2098-05-23	81.553	81.248	0.079	0.114
2098-05-24	85.687	84.301	0.118	0.034
2098-05-25	87.47	87.319	0.071	0.021
2098-05-26	89.868	90.158	0.028	0
2098-05-27	89.423	89.799	0	0
2098-05-28	91.764	91.881	0	0
2098-05-29	91.864	90.785	0	0
2098-05-30	88.616	89.795	0.001	0
2098-05-31	87.219	88.484	0.014	0
2098-06-01	77.449	76.918	0.051	0.001
2098-06-02	79.146	79.773	0.018	0.006
2098-06-03	79.754	79.332	0.014	0.016
2098-06-04	83.42	83.653	0.003	0.006
2098-06-05	83.147	83.997	0.115	0.107
2098-06-06	84.719	84.768	0	0
2098-06-07	85.486	85.166	0.02	0
2098-06-08	85.326	85.425	0.01	0
2098-06-09	84.73	84.697	0.022	0.021
2098-06-10	84.817	84.978	0	0
2098-06-11	88.68	88.671	0	0
2098-06-12	90.817	90.554	0	0
2098-06-13	94.516	93.865	0	0
2098-06-14	95.09	95.168	0	0
2098-06-15	94.834	95.026	0	0
2098-06-16	96.586	96.586	0	0
2098-06-17	100.519	100.327	0	0
2098-06-18	98.386	98.272	0	0
2098-06-19	99.72	100.201	0.019	0.023
2098-06-20	99.848	98.577	0.035	0.039
2098-06-21	97.659	97.207	0.05	0.024
2098-06-22	99.715	99.74	0.008	0.007
2098-06-23	101.177	101.263	0	0
2098-06-24	101.845	101.694	0	0
2098-06-25	99.744	98.838	0	0
2098-06-26	100.073	100.37	0	0
2098-06-27	100.715	100.815	0.079	0.079
2098-06-28	94.384	94.302	0.141	0.103
2098-06-29	96.956	96.507	0.024	0
2098-06-30	96.793	96.891	0.001	0.026
2098-07-01	92.234	92.223	0	0.011
2098-07-02	94.769	94.053	0	0
2098-07-03	97.103	97.154	0	0.002
2098-07-04	99.491	99.391	0	0
2098-07-05	98.774	99.487	0	0
2098-07-06	101.16	100.97	0	0
2098-07-07	103.293	102.892	0	0
2098-07-08	104.739	104.503	0	0
2098-07-09	102.932	102.468	0	0
2098-07-10	102.431	102.371	0	0
2098-07-11	97.252	97.171	0	0
2098-07-12	93.605	92.18	0.007	0.043
2098-07-13	93.086	92.475	0.07	0.085
2098-07-14	93.988	93.749	0.059	0
2098-07-15	95.03	93.861	0.002	0.007
2098-07-16	96.939	96.927	0	0
2098-07-17	98.315	98.151	0	0.003
2098-07-18	98.138	98.161	0	0
2098-07-19	98.255	98.236	0	0
2098-07-20	96.787	95.789	0	0
2098-07-21	93.677	94.126	0	0
2098-07-22	95.438	96.095	0	0
2098-07-23	94.767	95.087	0.008	0.021
2098-07-24	97.358	97.281	0	0
2098-07-25	97.23	96.649	0.045	0.039
2098-07-26	96.104	96.204	0.285	0.285
2098-07-27	94.578	95.886	0.058	0.057
2098-07-28	95.312	95.572	0.045	0.01
2098-07-29	92.261	92.71	0.092	0.092
2098-07-30	92.544	92.54	0.015	0.046
2098-07-31	93.453	93.749	0	0
2098-08-01	93.436	94.347	0.002	0.038
2098-08-02	89.393	90.376	0.111	0.025
2098-08-03	91.454	91.257	0.124	0.093
2098-08-04	90.179	90.111	0.14	0.106
2098-08-05	91.406	89.937	0	0.018
2098-08-06	82.581	81.365	0.134	0.136
2098-08-07	84.207	82.412	0.172	0.144
2098-08-08	88.981	88.139	0.102	0.058
2098-08-09	91.694	91.188	0	0
2098-08-10	93.138	92.348	0	0
2098-08-11	93.224	92.987	0.084	0.063
2098-08-12	89.523	90.191	0.136	0.046
2098-08-13	86.597	87.625	0.04	0.109
2098-08-14	87.475	89.9	0	0
2098-08-15	91.169	91.409	0	0
2098-08-16	95.181	95.158	0	0
2098-08-17	97.175	95.944	0.002	0
2098-08-18	97.653	96.81	0	0
2098-08-19	97.721	97.229	0	0
2098-08-20	91.743	92.952	0.035	0
2098-08-21	91.417	92.844	0.052	0.035
2098-08-22	92.008	93.035	0.021	0
2098-08-23	93.326	93.559	0	0
2098-08-24	93.199	93.591	0.015	0.032
2098-08-25	89.17	90.044	0.096	0.095
2098-08-26	86.014	90.36	0.038	0.006
2098-08-27	88.494	90.563	0.144	0.037
2098-08-28	92.303	92.403	0.127	0.127
2098-08-29	93.747	94.316	0.021	0.005
2098-08-30	92.817	95.285	0.011	0.002
2098-08-31	93.734	94.357	0	0
2098-09-01	94.029	94.598	0.002	0
2098-09-02	86.933	86.879	0.043	0.064
2098-09-03	86.038	85.224	0.119	0.164
2098-09-04	87.416	88.109	0.001	0
2098-09-05	83.109	83.275	0.055	0.045
2098-09-06	82.552	83.85	0.082	0.082
2098-09-07	84.542	83.58	0.024	0.025
2098-09-08	85.017	85.408	0.091	0.073
2098-09-09	83.101	86.58	0.048	0.06
2098-09-10	83.367	85.492	0.048	0.038
2098-09-11	84.528	86.869	0.036	0.009
2098-09-12	86.397	87.553	0	0.022
2098-09-13	87.692	88.558	0	0.039
2098-09-14	78.527	80.041	0.148	0.135
2098-09-15	71.505	75.867	0.154	0.104
2098-09-16	79.391	79.485	0	0.04
2098-09-17	86.371	86.283	0	0.057
2098-09-18	85.248	85.282	0	0
2098-09-19	86.861	86.809	0	0
2098-09-20	89.065	89.033	0	0
2098-09-21	87.635	87.111	0	0
2098-09-22	87.506	87.491	0	0
2098-09-23	86.036	86.425	0	0.007
2098-09-24	86.041	86.393	0	0
2098-09-25	85.681	86.254	0	0
2098-09-26	85.484	84.788	0	0
2098-09-27	88.536	88.261	0	0
2098-09-28	87.447	87.181	0	0
2098-09-29	87.664	87.629	0	0
2098-09-30	86.595	86.463	0	0
2098-10-01	78.113	81.117	0.193	0.115
2098-10-02	71.635	73.166	0.11	0.105
2098-10-03	76.647	78.132	0	0
2098-10-04	78.241	77.356	0.177	0.046
2098-10-05	79.846	80.166	0	0
2098-10-06	82.052	82.456	0	0
2098-10-07	81.411	80.023	0	0.133
2098-10-08	84.939	84.957	0	0
2098-10-09	80.593	81.393	0	0
2098-10-10	77.794	77.657	0.033	0.036
2098-10-11	70.224	69.132	0.194	0.157
2098-10-12	74.081	74.943	0.086	0.029
2098-10-13	73.644	73.503	0	0
2098-10-14	76	76.182	0	0
2098-10-15	76.5	76.224	0.123	0.036
2098-10-16	71.694	72.331	0.184	0.143
2098-10-17	73.33	73.363	0.017	0.001
2098-10-18	75.473	75.998	0	0
2098-10-19	74.02	74.412	0	0
2098-10-20	73.238	73.504	0	0
2098-10-21	71.424	72.051	0	0.002
2098-10-22	71.235	70.425	0.024	0.001
2098-10-23	69.97	69.561	0	0
2098-10-24	67.261	65.44	0.01	0.035
2098-10-25	65.087	65.2	0.075	0.035
2098-10-26	65.258	65.568	0.174	0.086
2098-10-27	64.114	66.599	0	0
2098-10-28	60.217	61.153	0	0
2098-10-29	63.743	63.947	0	0
2098-10-30	67.924	68.287	0	0
2098-10-31	72.004	72.311	0	0
2099-05-01	80	80	1	1
2099-05-02	83.937	84.9	0	0
2099-05-03	85.501	86.596	0	0
2099-05-04	84.128	84.262	0.009	0.002
2099-05-05	78.543	78.204	0.01	0.071
2099-05-06	79.453	78.72	0.079	0.795
2099-05-07	83.969	83.539	0	0
2099-05-08	84.971	84.818	0.034	0.041
2099-05-09	77.311	75.536	0.04	0.063
2099-05-10	78.394	77.338	0.102	0.08
2099-05-11	81.182	81.184	0.018	0.031
2099-05-12	82.503	82.498	0.077	0.057
2099-05-13	85.352	85.507	0	0
2099-05-14	83.546	83.511	0	0
2099-05-15	84.115	84.052	0	0
2099-05-16	80.621	79.091	0.072	0.17
2099-05-17	81.968	81.453	0.027	0
2099-05-18	83.265	83.039	0.058	0.057
2099-05-19	81.883	82.732	0.047	0.033
2099-05-20	79.262	79.761	0	0.038
2099-05-21	84.036	84.086	0.029	0.002
2099-05-22	87.503	86.513	0.027	0.027
2099-05-23	79.115	78.451	0.051	0.117
2099-05-24	80.644	80.754	0.055	0.031
2099-05-25	84.145	83.866	0.011	0.045
2099-05-26	85.317	85.336	0	0
2099-05-27	84.715	84.678	0	0
2099-05-28	80.286	79.95	0	0
2099-05-29	81.114	80.463	0	0.026
2099-05-30	83.147	83.032	0	0
2099-05-31	86.254	86.573	0	0
2099-06-01	87.692	87.792	0	0
2099-06-02	90.701	91.421	0	0
2099-06-03	93.948	93.552	0	0
2099-06-04	91.16	91.135	0	0
2099-06-05	86.767	88.81	0	0
2099-06-06	87.237	86.066	0	0
2099-06-07	88.738	89.382	0.302	0.001
2099-06-08	91.332	92.182	0	0
2099-06-09	91.716	92.169	0	0
2099-06-10	90.767	91.865	0	0
2099-06-11	92.892	93.563	0	0
2099-06-12	96.347	96.736	0	0
2099-06-13	96.896	96.995	0	0
2099-06-14	91.187	90.929	0	0
2099-06-15	90.861	90.496	0	0
2099-06-16	91.839	92.333	0	0
2099-06-17	93.137	87.18	0.072	0.001
2099-06-18	71.744	75.834	0.566	0.387
2099-06-19	81.502	81.446	0.01	0.001
2099-06-20	89.881	92.842	0.012	0
2099-06-21	92.765	92.581	0.071	0.059
2099-06-22	87.816	88.119	0.097	0.103
2099-06-23	84.497	85.058	0.137	0.247
2099-06-24	85.267	85.137	0.02	0.028
2099-06-25	88.094	88.832	0	0
2099-06-26	89.71	90.093	0	0
2099-06-27	90.962	90.918	0	0
2099-06-28	90.356	90.515	0.033	0.055
2099-06-29	91.571	91.705	0.031	0.008
2099-06-30	93.054	93.193	0	0.012
2099-07-01	93.766	94.058	0	0
2099-07-02	94.361	94.424	0.004	0.003
2099-07-03	95.518	96.455	0.019	0.004
2099-07-04	97.512	97.886	0	0
2099-07-05	96.877	97.474	0	0
2099-07-06	96.542	96.881	0	0
2099-07-07	97.501	98.222	0.044	0.009
2099-07-08	91.926	92.353	0	0.007
2099-07-09	94.778	95.691	0	0
2099-07-10	97.877	98.719	0	0
2099-07-11	99.683	100.397	0	0
2099-07-12	100.539	101.157	0	0
2099-07-13	103.022	103.786	0	0
2099-07-14	103.921	104.913	0.002	0.018
2099-07-15	97.001	97.977	0.103	0.058
2099-07-16	97.02	97.487	0.091	0.091
2099-07-17	98.579	98.504	0.013	0
2099-07-18	100.339	99.908	0	0.003
2099-07-19	93.969	95.47	0.064	0.061
2099-07-20	93.97	97.395	0.044	0.058
2099-07-21	94.864	94.753	0.031	0.031
2099-07-22	93.71	93.81	0.183	0.183
2099-07-23	95.951	94.434	0.186	0.133
2099-07-24	93.445	91.437	0.118	0.077
2099-07-25	90.928	91.433	0.093	0.093
2099-07-26	87.085	89.035	0.089	0.06
2099-07-27	88.174	90.356	0.032	0.064
2099-07-28	90.016	91.853	0.113	0.012
2099-07-29	92.053	92.592	0	0
2099-07-30	92.325	92.935	0	0.045
2099-07-31	94.683	95.451	0.079	0.016
2099-08-01	95.183	94.43	0.047	0.034
2099-08-02	92.651	90.666	0.016	0.023
2099-08-03	93.781	92.729	0.001	0.014
2099-08-04	95.118	95.069	0.089	0.044
2099-08-05	79.455	77.724	0.428	0.423
2099-08-06	79.445	78.347	0.18	0.091
2099-08-07	74.77	80.082	0.133	0.062
2099-08-08	81.017	88.598	0.066	0.05
2099-08-09	86.575	91.099	0.125	0.041
2099-08-10	92.808	92.31	0	0
2099-08-11	93.207	94.016	0	0.013
2099-08-12	92.012	93.05	0	0
2099-08-13	92.311	91.411	0	0.005
2099-08-14	88.581	88.181	0	0.02
2099-08-15	91.059	91.34	0	0
2099-08-16	92.611	93.045	0	0
2099-08-17	93.546	94.261	0	0
2099-08-18	94.433	95.067	0	0
2099-08-19	93.086	94.571	0	0
2099-08-20	95.028	95.791	0	0
2099-08-21	95.756	95.996	0	0
2099-08-22	96.302	96.12	0	0
2099-08-23	97.347	97.687	0	0
2099-08-24	94.875	94.738	0	0
2099-08-25	96.352	96.629	0	0
2099-08-26	94.603	95.097	0	0
2099-08-27	94.382	94.597	0	0
2099-08-28	94.762	95.794	0.004	0
2099-08-29	94.126	94.453	0	0
2099-08-30	90.393	90.493	0.207	0.207
2099-08-31	86.324	88.573	0.047	0.094
2099-09-01	87.783	86.82	0.02	0.119
2099-09-02	86.208	86.308	0.045	0.062
2099-09-03	86.987	87.002	0.105	0.071
2099-09-04	88.386	87.077	0.089	0.057
2099-09-05	84.68	86.445	0.105	0.072
2099-09-06	84.498	85.919	0.009	0.071
2099-09-07	86.06	83.822	0	0.045
2099-09-08	87.101	87.389	0.013	0.003
2099-09-09	88.757	88.385	0.001	0.011
2099-09-10	89.655	90.19	0	0
2099-09-11	88.609	89.935	0	0
2099-09-12	88.815	89.411	0	0
2099-09-13	89.614	89.736	0.063	0.062
2099-09-14	86.966	86.676	0.002	0.057
2099-09-15	88.142	87.942	0	0
2099-09-16	87.396	87.293	0.038	0.061
2099-09-17	79.694	83.929	0.123	0.049
2099-09-18	78.188	85.083	0.091	0.011
2099-09-19	80.235	85.371	0.122	0.013
2099-09-20	80.407	79.617	0.051	0.126
2099-09-21	78.816	80.986	0.067	0.033
2099-09-22	79.992	75.846	0.008	0.134
2099-09-23	79.459	80.094	0.001	0.073
2099-09-24	80.956	80.908	0.001	0.005
2099-09-25	81.873	81.283	0.039	0.015
2099-09-26	78.058	78.548	0.003	0.004
2099-09-27	76.073	73.695	0.046	0.028
2099-09-28	73.137	70.39	0.7	0.14
2099-09-29	73.704	73.721	0.004	0.001
2099-09-30	79.022	79.531	0	0
2099-10-01	77.923	76.678	0.114	0.33
2099-10-02	74.722	76.188	0.424	0.351
2099-10-03	77.121	77.232	0	0.031
2099-10-04	77.13	77.127	0	0
2099-10-05	71.964	73.278	0	0
2099-10-06	72.31	72.45	0	0
2099-10-07	70.462	70.755	0	0
2099-10-08	68.276	68.43	0	0
2099-10-09	68.087	69.078	0	0
2099-10-10	67.065	68.13	0.001	0.001
2099-10-11	44.034	42.707	0.084	0.068
2099-10-12	36.361	36.085	0.012	0.025
2099-10-13	46.007	45.775	0.007	0.016
2099-10-14	57.803	57.823	0	0
2099-10-15	61.213	61.558	0	0
2099-10-16	61.772	62.011	0	0
2099-10-17	59.931	60.301	0	0
2099-10-18	62.741	62.922	0	0
2099-10-19	66.537	66.67	0	0
2099-10-20	65.758	65.985	0	0
2099-10-21	58.206	59.522	0	0
2099-10-22	61.691	61.182	0	0
2099-10-23	66.784	67.141	0	0
2099-10-24	66.906	67.133	0	0
2099-10-25	65.61	65.985	0	0
2099-10-26	57.24	57.445	0	0
2099-10-27	57.713	58.291	0.001	0.001
2099-10-28	57.234	57.753	0.02	0.02
2099-10-29	50.851	52.206	0.001	0
2099-10-30	55.39	54.429	0.418	0.077
2099-10-31	56.33	56.488	0.238	0.052
