# Supplementary material for: The role of climate change and urban development on compound dry-hot extremes across US cities
Source: Nat Commun. 2023 Jun 14;14:3509. doi: 10.1038/s41467-023-39205-x (PMC10267174; doi:10.1038/s41467-023-39205-x)
Supplement: Supplementary file 2 — Source Data [file 41467_2023_39205_MOESM2_ESM.zip › SourceData/Atlanta_Current_Data.xlsx]

## Sheet: Sheet1
Date_Current	Current_T	Urban_Dev_T	Current_prcp	Urban_Dev_Prcp
2000-05-01	80	80	1	1
2000-05-02	79.408	80.47	0	0
2000-05-03	80.379	80.811	0	0
2000-05-04	77.996	77.991	0.007	0.033
2000-05-05	79.077	77.408	0	0
2000-05-06	79.006	79.484	0.003	0.007
2000-05-07	82.324	79.723	0.004	0.031
2000-05-08	83.74	84.268	0.004	0.036
2000-05-09	83.044	83.576	0	0
2000-05-10	79.099	81.096	0.184	0.085
2000-05-11	83.264	84.672	0.017	0.004
2000-05-12	87.57	88.406	0	0
2000-05-13	86.531	87.033	0	0
2000-05-14	75.437	76.503	0.067	0.078
2000-05-15	74.913	75.406	0	0
2000-05-16	77.293	78.155	0	0
2000-05-17	83.04	83.187	0.003	0
2000-05-18	86.152	86.819	0	0
2000-05-19	84.253	84.802	0	0
2000-05-20	84.662	84.746	0	0
2000-05-21	81.604	82.793	0.275	0.347
2000-05-22	77.61	78.651	0.126	0.833
2000-05-23	87.271	87.165	0	0.035
2000-05-24	90.491	91.026	0.02	0.106
2000-05-25	89.106	89.053	0	0
2000-05-26	84.818	84.057	0.068	0.23
2000-05-27	89.392	89.367	0.036	0.079
2000-05-28	85.691	86.875	0.14	0.142
2000-05-29	78.316	79.318	0	0
2000-05-30	78.04	78.32	0	0
2000-05-31	80.764	81.234	0	0
2000-06-01	87.396	88.474	0	0
2000-06-02	89.393	89.96	0	0
2000-06-03	87.294	88.94	0.061	0.07
2000-06-04	84.537	86.423	0.2	0.234
2000-06-05	80.021	80.603	0.151	0.177
2000-06-06	75.613	77.616	0.025	0.058
2000-06-07	79.307	79.768	0	0
2000-06-08	81.657	82.106	0	0
2000-06-09	85.526	86.019	0	0
2000-06-10	86.127	86.687	0	0
2000-06-11	87.45	87.953	0	0
2000-06-12	88.196	88.917	0	0
2000-06-13	87.953	88.272	0	0.127
2000-06-14	86.914	86.429	0.192	0.281
2000-06-15	87.73	87.954	0.043	0.118
2000-06-16	87.054	87.838	0.022	0.17
2000-06-17	88.877	88.365	0.165	0.226
2000-06-18	86.696	88.929	0.144	0.139
2000-06-19	91.241	91.341	0.001	0.109
2000-06-20	88.61	93.591	0.08	0.154
2000-06-21	86.099	87.464	0.148	0.246
2000-06-22	88.234	88.581	0.019	0.101
2000-06-23	89.871	90.174	0.001	0.002
2000-06-24	91.49	91.59	0.041	0.037
2000-06-25	92.042	92.142	0.001	0.195
2000-06-26	87.026	88.465	0.232	0.185
2000-06-27	88.508	87.78	0.194	0.227
2000-06-28	83.589	84.043	0.442	0.287
2000-06-29	83.658	85.35	0.061	0.183
2000-06-30	84.035	85.74	0	0
2000-07-01	84.544	86.633	0	0
2000-07-02	85.422	86.168	0.106	0.001
2000-07-03	87.271	89.108	0.009	0.007
2000-07-04	88.078	87.913	0.013	0.086
2000-07-05	87.67	85.578	0.044	0.158
2000-07-06	95.044	95.144	0	0.198
2000-07-07	91.601	92.934	0.022	0.016
2000-07-08	89.168	89.701	0.001	0
2000-07-09	86.923	88.084	0	0
2000-07-10	91.27	93.114	0.052	0
2000-07-11	94.193	93.611	0	0.002
2000-07-12	92.192	94.029	0.209	0.133
2000-07-13	89.601	95.332	0.261	0.239
2000-07-14	86.952	90.837	0.123	0.011
2000-07-15	87.412	88.643	0	0
2000-07-16	85.41	85.694	0	0
2000-07-17	86.732	85.792	0	0
2000-07-18	88.432	91.988	0	0
2000-07-19	98.166	98.316	0	0
2000-07-20	93.087	94.925	0	0
2000-07-21	91.423	91.523	0.438	0.218
2000-07-22	87.122	90.471	0.186	0.819
2000-07-23	82.668	88.275	0.118	0.156
2000-07-24	70.287	75.993	0.013	0.004
2000-07-25	81.934	79.253	0	0
2000-07-26	80.672	84.016	0	0
2000-07-27	80.23	87.193	0.12	0
2000-07-28	82.922	88.476	0.162	0
2000-07-29	89.288	89.405	0.002	0.146
2000-07-30	85.263	88.161	0.094	0.111
2000-07-31	86.702	86.333	0.133	0.147
2000-08-01	90.145	91.68	0.265	0.214
2000-08-02	88.318	89.382	0.041	0.003
2000-08-03	82.753	86.139	0.274	0.193
2000-08-04	89.776	89.202	0.071	0.022
2000-08-05	87.804	88.143	0.098	0.145
2000-08-06	91.278	89.741	0.178	0.306
2000-08-07	90.261	90.383	0.251	0.063
2000-08-08	92.162	92.462	0.145	0.17
2000-08-09	90.371	90.815	0.098	0.189
2000-08-10	97.461	97.299	0.001	0.001
2000-08-11	89.234	89.623	0.19	0.254
2000-08-12	83.489	85.451	0	0
2000-08-13	83.092	83.823	0	0
2000-08-14	86.258	87.212	0	0
2000-08-15	90.031	90.58	0	0
2000-08-16	95.144	97.908	0	0
2000-08-17	91.772	93.133	0	0
2000-08-18	96.507	97.062	0.008	0
2000-08-19	95.657	94.18	0.032	0.036
2000-08-20	84.77	85.257	0	0.001
2000-08-21	82.126	82.794	0	0
2000-08-22	83.507	83.961	0	0
2000-08-23	86.074	88.138	0	0
2000-08-24	92.339	94.353	0	0
2000-08-25	89.584	93.395	0.055	0.2
2000-08-26	87.012	88.081	0.003	0.015
2000-08-27	85.989	88.897	0.015	0
2000-08-28	93.113	93.213	0.028	0.346
2000-08-29	89.621	89.215	0.001	0
2000-08-30	86.77	84.529	0	0
2000-08-31	81.889	80.217	0.375	0.26
2000-09-01	80.065	81.225	0.257	0.22
2000-09-02	79.338	79.072	0.088	0.156
2000-09-03	80.166	80.905	0.079	0.042
2000-09-04	82.763	83.598	0.077	0.041
2000-09-05	77.968	82.752	0.013	0.057
2000-09-06	69.664	69.55	0	0
2000-09-07	68.088	67.436	0	0
2000-09-08	82.006	82.636	0	0.004
2000-09-09	83.081	83.16	0	0
2000-09-10	82.651	83.924	0	0
2000-09-11	81.925	83.492	0	0
2000-09-12	84.087	85.339	0	0
2000-09-13	87.212	88.159	0	0
2000-09-14	86.887	86.981	0	0.007
2000-09-15	82.011	84.946	0	0.014
2000-09-16	72.493	73.268	0	0
2000-09-17	73.019	73.382	0	0
2000-09-18	70.778	71.512	0.004	0.016
2000-09-19	82.493	82.771	0.147	0.006
2000-09-20	87.988	88.529	0	0
2000-09-21	87.409	87.015	0.034	0.081
2000-09-22	84.392	84.499	0.203	0.216
2000-09-23	80.052	81.526	0	0
2000-09-24	84.962	87.574	0.102	0.046
2000-09-25	80.044	84.339	0.439	0.107
2000-09-26	69.754	72.919	0.01	0.198
2000-09-27	73.99	74.634	0	0
2000-09-28	76.755	76.947	0	0
2000-09-29	73.962	75.541	0	0
2000-09-30	74.327	74.501	0	0
2000-10-01	77.157	77.147	0	0
2000-10-02	79.326	79.306	0	0
2000-10-03	85.031	85.799	0	0
2000-10-04	84.73	85.352	0	0
2000-10-05	84.89	85.54	0	0
2000-10-06	81.54	85.389	0	0
2000-10-07	69.439	73.03	0	0
2000-10-08	56.706	58.369	0	0
2000-10-09	55.815	55.832	0	0
2000-10-10	64.653	65.034	0	0
2000-10-11	69.421	69.759	0	0
2000-10-12	72.999	73.197	0	0
2000-10-13	75.436	75.764	0	0
2000-10-14	76.35	76.811	0	0
2000-10-15	78.062	78.714	0	0
2000-10-16	78.811	80.941	0	0
2000-10-17	80.36	81.574	0	0
2000-10-18	77.927	80.794	0	0
2000-10-19	69.43	71.061	0	0
2000-10-20	67.964	67.405	0.023	0.088
2000-10-21	74.889	75.867	0	0
2000-10-22	74.706	75.252	0	0
2000-10-23	71.569	73.276	0	0
2000-10-24	71.295	71.501	0	0
2000-10-25	73.553	73.863	0	0
2000-10-26	72.213	72.748	0	0
2000-10-27	74.704	76.231	0	0
2000-10-28	77.722	79.491	0	0
2000-10-29	67.732	76.68	0	0
2000-10-30	69.827	70.886	0	0
2000-10-31	71.07	71.985	0	0
2001-05-01	80	80	1	1
2001-05-02	74.218	74.932	0	0
2001-05-03	76.227	76.561	0	0
2001-05-04	79.292	79.805	0	0
2001-05-05	79.351	81.154	0	0
2001-05-06	81.293	82.524	0.002	0.001
2001-05-07	75.122	78.74	0.084	0.097
2001-05-08	72.891	72.872	0	0
2001-05-09	73.796	75.093	0.025	0.004
2001-05-10	78.359	78.544	0.096	0.042
2001-05-11	78.877	79.308	0.019	0.122
2001-05-12	76.033	76.444	0.113	0.133
2001-05-13	75.571	75.926	0.028	0.053
2001-05-14	77.061	77.877	0	0
2001-05-15	83.144	83.81	0	0
2001-05-16	84.19	84.851	0	0
2001-05-17	85.348	85.812	0	0
2001-05-18	85.841	86.111	0	0
2001-05-19	82.522	84.03	0	0
2001-05-20	76.595	78.494	0.085	0.202
2001-05-21	78.852	82.853	0.122	0.153
2001-05-22	77.604	79.98	0.108	0.278
2001-05-23	76.17	76.651	0	0
2001-05-24	82.833	83.5	0	0
2001-05-25	79.655	79.971	0.141	0.315
2001-05-26	75.157	76.751	0	0
2001-05-27	73.41	76.583	0.182	0.057
2001-05-28	77.851	77.187	0.129	0.237
2001-05-29	79.338	83.249	0.288	0.158
2001-05-30	83.916	83.901	0.005	0
2001-05-31	82.579	82.039	0.162	0.247
2001-06-01	77.663	78.341	0.257	0.236
2001-06-02	83.727	85.091	0	0
2001-06-03	82.357	82.533	0.046	0.228
2001-06-04	87.086	88.026	0.186	0.229
2001-06-05	88.063	88.976	0.102	0.096
2001-06-06	86.987	86.79	0.072	0.192
2001-06-07	86.532	84.929	0.053	0.088
2001-06-08	85.412	86.389	0.04	0.068
2001-06-09	82.245	84.836	0	0
2001-06-10	86.4	84.948	0	0.011
2001-06-11	80.324	80.343	0.156	0.305
2001-06-12	79.528	80.685	0.175	0.263
2001-06-13	76.355	86.307	0.197	0.056
2001-06-14	82.627	83.791	0.474	0.105
2001-06-15	83.243	84.722	0.186	0.169
2001-06-16	84.009	84.421	0.046	0.086
2001-06-17	90.847	91.319	0	0
2001-06-18	88.731	89.461	0	0
2001-06-19	86.168	87.351	0	0
2001-06-20	88.108	89.072	0	0
2001-06-21	86.67	91.205	0	0
2001-06-22	85.251	90.696	0.047	0.111
2001-06-23	80.293	80.319	0.24	0.092
2001-06-24	80.316	81.721	0	0
2001-06-25	78.709	79.86	0.071	0.153
2001-06-26	79.178	81.005	0.239	0.208
2001-06-27	82.249	83.352	0.107	0.246
2001-06-28	83.25	84.239	0.111	0.281
2001-06-29	86.803	85.316	0.079	0.161
2001-06-30	84.942	87.646	0.153	0.143
2001-07-01	84.961	86.51	0.202	0.222
2001-07-02	85.33	86.842	0.176	0.09
2001-07-03	82.203	83.316	0	0.121
2001-07-04	85.508	86.455	0.273	0.224
2001-07-05	84.724	86.33	0.214	0.153
2001-07-06	88.728	89.88	0.026	0
2001-07-07	90.445	91.718	0	0
2001-07-08	93.163	93.685	0	0.014
2001-07-09	89.963	92.513	0.265	0.183
2001-07-10	91.2	92.607	0.189	0.015
2001-07-11	92.248	92.348	0	0.154
2001-07-12	90.26	90.426	0	0.003
2001-07-13	87.284	88.531	0.041	0.005
2001-07-14	81.428	83.971	0	0.027
2001-07-15	84.409	85.767	0	0
2001-07-16	86.76	87.814	0	0
2001-07-17	85.62	87.88	0	0
2001-07-18	88.442	89.477	0	0
2001-07-19	88.982	89.671	0.001	0.226
2001-07-20	87.968	86.903	0.307	0.431
2001-07-21	77.225	82.401	1.181	0.581
2001-07-22	85.09	86.665	0.37	0
2001-07-23	86.719	87.531	0	0
2001-07-24	84.815	85.132	0.12	0.279
2001-07-25	84.936	81.009	0.044	0.309
2001-07-26	85.685	88.033	0.052	0.153
2001-07-27	89.839	90.366	0.001	0.002
2001-07-28	88.78	89.33	0.008	0.094
2001-07-29	89.3	87.958	0.226	0.202
2001-07-30	84.255	87.62	0.309	0.183
2001-07-31	81.86	85.827	0.086	0.162
2001-08-01	84.057	84.231	0	0
2001-08-02	83.74	83.675	0	0
2001-08-03	85.111	83.963	0	0
2001-08-04	88.182	87.711	0	0
2001-08-05	88.921	88.857	0	0
2001-08-06	86.175	87.61	0.542	0.039
2001-08-07	83.485	90.95	0.51	0.029
2001-08-08	83.507	90.327	0.249	0.044
2001-08-09	84.331	88.627	0.153	0.317
2001-08-10	85.205	86.944	0.082	0.204
2001-08-11	81.904	86.038	0.194	0.099
2001-08-12	84.999	85.905	0.032	0.016
2001-08-13	82.818	81.993	0.193	0.415
2001-08-14	86.337	87.241	0.105	0.224
2001-08-15	83.893	86.444	0	0
2001-08-16	86.445	87.087	0	0
2001-08-17	90.357	88.335	0	0.074
2001-08-18	86.706	85.646	0.009	0.202
2001-08-19	82.676	83.708	0.295	0.089
2001-08-20	84.051	83.95	0.076	0.003
2001-08-21	84.853	85.631	0	0
2001-08-22	85.803	86.843	0	0
2001-08-23	87.706	89.261	0	0
2001-08-24	91.525	93.327	0	0
2001-08-25	87.279	91.072	0.053	0
2001-08-26	85.238	90.356	0.106	0.031
2001-08-27	87.585	90.261	0.059	0.152
2001-08-28	86.423	88.098	0.177	0.044
2001-08-29	84.671	87.905	0.142	0.085
2001-08-30	87.617	85.185	0.027	0.288
2001-08-31	83.648	83.377	0.183	0.301
2001-09-01	85.838	84.797	0.103	0.121
2001-09-02	81.956	82.091	0	0.006
2001-09-03	76.862	78.033	0.035	0.029
2001-09-04	80.619	81.423	0.092	0.122
2001-09-05	83.106	85.495	0.116	0.082
2001-09-06	82.774	85.032	0.068	0.021
2001-09-07	82.443	82.129	0.011	0.041
2001-09-08	82.187	83.678	0	0
2001-09-09	84.71	84.02	0	0
2001-09-10	86.318	82.142	0	0.19
2001-09-11	83.46	83.756	0.129	0.015
2001-09-12	80.64	82.361	0	0.013
2001-09-13	80.426	81.181	0	0
2001-09-14	81.471	82.03	0	0
2001-09-15	74.931	78.337	0	0
2001-09-16	74.664	73.381	0	0
2001-09-17	76.423	75.513	0	0
2001-09-18	79.239	80.094	0	0
2001-09-19	81.671	80.638	0	0
2001-09-20	79.483	80.416	0.156	0.135
2001-09-21	75.435	82.008	0.089	0.189
2001-09-22	83.01	84.47	0	0
2001-09-23	81.617	83.709	0.006	0
2001-09-24	77.262	81.546	0.152	0.176
2001-09-25	64.226	64.539	0.004	0
2001-09-26	67.119	68.374	0	0
2001-09-27	73.437	74.232	0	0
2001-09-28	70.914	73.094	0	0
2001-09-29	71.012	69.94	0	0
2001-09-30	70.357	71.519	0	0
2001-10-01	75.358	75.413	0	0
2001-10-02	76.772	77.382	0	0
2001-10-03	79.107	80.167	0	0
2001-10-04	79.876	80.538	0	0
2001-10-05	79.087	80.729	0	0
2001-10-06	74.592	79.584	0.194	0.223
2001-10-07	64.16	65.006	0	0
2001-10-08	65.374	65.424	0	0
2001-10-09	65.877	66.455	0	0
2001-10-10	71.316	72.492	0	0
2001-10-11	75.021	75.36	0.001	0
2001-10-12	77.939	78.59	0.09	0
2001-10-13	79.128	78.117	0.021	0.006
2001-10-14	75.856	77.349	0.219	0.158
2001-10-15	70.296	71.02	0	0
2001-10-16	62.738	70.402	0	0
2001-10-17	57.073	57.461	0	0
2001-10-18	62.796	63.57	0	0
2001-10-19	67.271	68.031	0	0
2001-10-20	73.776	74.578	0	0
2001-10-21	74.716	75.935	0	0
2001-10-22	77.863	78.989	0	0
2001-10-23	69.772	77.27	0	0
2001-10-24	67.786	73.681	0.001	0.003
2001-10-25	67.114	67.256	0.003	0.007
2001-10-26	58.156	60.007	0	0
2001-10-27	51.634	53.545	0	0
2001-10-28	53.952	54.561	0	0
2001-10-29	60.15	60.859	0	0
2001-10-30	66.746	67.617	0	0
2001-10-31	66.575	67.41	0	0
2002-05-01	80	80	1	1
2002-05-02	85.274	86.305	0	0
2002-05-03	82.181	84.219	0.668	0.464
2002-05-04	66.329	66.355	0.858	0.247
2002-05-05	69.371	69.828	0.019	0.028
2002-05-06	76.715	77.305	0	0
2002-05-07	83.143	86.748	0.002	0
2002-05-08	87.894	88.385	0	0
2002-05-09	84.163	85.689	0	0
2002-05-10	82.337	81.901	0.014	0.1
2002-05-11	78.02	81.115	0.085	0.085
2002-05-12	81.547	81.778	0	0
2002-05-13	78.113	81.333	0.001	0.017
2002-05-14	69.223	69.82	0.242	0.26
2002-05-15	71.7	72.11	0	0
2002-05-16	77.86	78.407	0	0
2002-05-17	81.751	82.59	0.031	0
2002-05-18	75.766	79.067	0.063	0.23
2002-05-19	65.722	66.143	0	0
2002-05-20	66.791	67.345	0	0
2002-05-21	65.041	65.887	0	0
2002-05-22	67.974	68.463	0	0
2002-05-23	72.329	73.111	0	0
2002-05-24	78.694	79.698	0	0
2002-05-25	82.758	83.289	0	0
2002-05-26	83.141	83.633	0	0.009
2002-05-27	82.14	82.514	0.01	0.041
2002-05-28	82.634	83.38	0	0
2002-05-29	81.704	82.606	0	0
2002-05-30	80.981	81.392	0	0.001
2002-05-31	83.873	87.619	0.008	0
2002-06-01	86.716	87.907	0.019	0.017
2002-06-02	91.034	91.784	0	0
2002-06-03	91.52	92.289	0.261	0.167
2002-06-04	84.462	88.639	0.27	0.355
2002-06-05	89.68	89.46	0.25	0.317
2002-06-06	82.672	82.726	0.227	0.307
2002-06-07	86.44	84.568	0.036	0.076
2002-06-08	83.203	84.564	0	0
2002-06-09	80.328	79.811	0	0
2002-06-10	83.758	84.425	0	0
2002-06-11	85.254	86.266	0	0
2002-06-12	88.651	89.699	0	0
2002-06-13	90.365	91.426	0	0
2002-06-14	87.96	89.888	0.142	0.182
2002-06-15	82.453	82.773	0	0.006
2002-06-16	82.573	83.825	0	0
2002-06-17	83.233	83.653	0.009	0.005
2002-06-18	84.767	83.762	0	0.109
2002-06-19	85.015	85.769	0	0.03
2002-06-20	85.489	85.852	0.07	0.011
2002-06-21	83.752	83.902	0	0.005
2002-06-22	82.003	79.44	0	0.001
2002-06-23	80.25	86.063	0.142	0.021
2002-06-24	85.981	90.58	0.082	0.025
2002-06-25	85.059	90.203	0.069	0.004
2002-06-26	90.216	88.701	0	0.016
2002-06-27	87.446	86.329	0.002	0.062
2002-06-28	86.11	84.732	0.103	0.171
2002-06-29	83.282	87.214	0.1	0.046
2002-06-30	85.527	86.713	0.023	0.07
2002-07-01	86.396	89.053	0	0.016
2002-07-02	89.377	91.424	0	0
2002-07-03	90.877	91.602	0.001	0.004
2002-07-04	87.566	87.74	0.1	0.118
2002-07-05	89.257	88.241	0.073	0.113
2002-07-06	91.626	91.863	0.003	0.017
2002-07-07	87.393	89.454	0.017	0.012
2002-07-08	87.627	88.506	0	0
2002-07-09	89.659	89.854	0	0
2002-07-10	92.588	93.035	0	0
2002-07-11	89.593	91.796	0.04	0.049
2002-07-12	80.213	81.506	0.11	0.131
2002-07-13	75.937	78.91	0.281	0.103
2002-07-14	80.379	80.58	0.191	0.155
2002-07-15	87.912	87.708	0.102	0.054
2002-07-16	89.351	90.054	0	0
2002-07-17	90.157	91.522	0	0
2002-07-18	90.548	93.676	0	0
2002-07-19	93.41	94.248	0	0
2002-07-20	91.228	92.8	0	0
2002-07-21	89.627	90.025	0.242	0.109
2002-07-22	83.759	83.698	0.173	0.309
2002-07-23	86.217	85.235	0.254	1.162
2002-07-24	86.027	87.234	0.075	0.142
2002-07-25	87.417	90.474	0.322	0.133
2002-07-26	89.356	91.792	0	0.025
2002-07-27	93.232	92.977	0	0
2002-07-28	90.419	92.35	0.015	0.049
2002-07-29	92.598	93.446	0.037	0.001
2002-07-30	91.126	91.809	0.101	0.115
2002-07-31	86.849	90.573	0.209	0.102
2002-08-01	81.064	87.472	0.067	0.133
2002-08-02	88.85	91.411	0.002	0.011
2002-08-03	90.889	91.012	0	0
2002-08-04	88.653	89.804	0	0
2002-08-05	90.579	91.841	0	0
2002-08-06	90.051	91.684	0.067	0.06
2002-08-07	84.273	86.728	0.025	0.075
2002-08-08	82.621	83.874	0	0
2002-08-09	83.719	84.591	0	0
2002-08-10	84.315	85.464	0	0
2002-08-11	86.252	87.793	0	0
2002-08-12	88.181	89.223	0	0
2002-08-13	87.681	90.576	0	0
2002-08-14	85.786	89.557	0	0.183
2002-08-15	94.044	94.552	0	0
2002-08-16	92.23	94.706	0.034	0.127
2002-08-17	91.825	91.527	0	0.036
2002-08-18	91.338	92.724	0.114	0.088
2002-08-19	89.4	93.329	0.081	0.022
2002-08-20	92	95.245	0.151	0.099
2002-08-21	86.228	88.268	0.212	0.201
2002-08-22	82.728	88.188	0.097	0.077
2002-08-23	90.174	92.87	0.002	0.001
2002-08-24	88.546	90.739	0.064	0.011
2002-08-25	86.373	90.741	0.115	0.2
2002-08-26	81.348	84.329	0.147	0.308
2002-08-27	80.197	84.752	2.291	0.286
2002-08-28	81.869	85.07	0.155	0.068
2002-08-29	76.741	78.772	0.08	0.16
2002-08-30	78.445	80.848	0.21	0.059
2002-08-31	82.301	82.121	0	0.002
2002-09-01	81.439	84.582	0.004	0.007
2002-09-02	80.056	87.068	0	0
2002-09-03	85.661	89.295	0	0
2002-09-04	88.974	91.368	0	0
2002-09-05	86.377	90.802	0	0.007
2002-09-06	85.067	86.368	0.002	0.127
2002-09-07	83.254	84.649	0	0
2002-09-08	82.814	81.866	0	0
2002-09-09	84.786	85.987	0	0
2002-09-10	88.533	88.258	0	0
2002-09-11	88.903	90.046	0	0
2002-09-12	83.038	85.554	0	0
2002-09-13	83.847	84.469	0.005	0.006
2002-09-14	81.093	82.679	0.148	0.001
2002-09-15	77.268	77.923	0.152	0.397
2002-09-16	82.108	81.23	0.004	0.027
2002-09-17	81.568	82.566	0	0
2002-09-18	81.717	84.484	0.161	0
2002-09-19	80.363	84.864	0.039	0.001
2002-09-20	84.731	84.943	0	0.096
2002-09-21	84.238	84.097	0	0.062
2002-09-22	81.69	82.162	0.019	0.173
2002-09-23	81.034	80.189	0.001	0.001
2002-09-24	77.152	80.257	0.007	0
2002-09-25	73.131	75.987	0.218	0.001
2002-09-26	75.067	70.559	0	0
2002-09-27	74.696	74.658	0.155	0.099
2002-09-28	76.488	81.292	0	0
2002-09-29	73.566	79.258	0	0
2002-09-30	81.486	82.128	0	0
2002-10-01	83.599	85.271	0	0
2002-10-02	86.063	86.158	0	0
2002-10-03	84.205	85.724	0	0
2002-10-04	85.057	85.746	0	0.001
2002-10-05	82.111	82.728	0	0.027
2002-10-06	80.628	83.344	0	0
2002-10-07	82.243	82.832	0	0
2002-10-08	76.672	78.469	0	0
2002-10-09	77.778	78.361	0	0
2002-10-10	73.586	77.091	0	0
2002-10-11	76.838	79.139	0	0
2002-10-12	78.743	76.522	0	0
2002-10-13	78.3	77.546	0	0
2002-10-14	70.565	71.838	0	0
2002-10-15	61.739	64.046	0.027	0.15
2002-10-16	60.815	64.545	0.187	0.22
2002-10-17	64.609	65.481	0	0
2002-10-18	70.08	71.733	0	0
2002-10-19	74.013	77.216	0	0
2002-10-20	77.953	79.092	0	0
2002-10-21	71.098	77.686	0.156	0.204
2002-10-22	63.759	67.214	0	0
2002-10-23	64.386	70.145	0	0
2002-10-24	70.684	71.162	0	0
2002-10-25	64.674	68.538	0	0
2002-10-26	56.216	62.77	0.006	0.043
2002-10-27	67.086	66.782	0	0
2002-10-28	64.496	65.407	0.026	0.173
2002-10-29	71.879	73.82	0.016	0.014
2002-10-30	70.094	73.627	0.109	0.121
2002-10-31	60.08	63.624	0	0
2003-05-01	80	80	1	1
2003-05-02	74.563	77.915	0.033	0
2003-05-03	75.453	76.811	0.101	0.071
2003-05-04	77.265	78.5	0	0
2003-05-05	74.846	77.872	0.004	0.008
2003-05-06	81.856	82.785	0.226	0.14
2003-05-07	82.732	83.132	0.065	0.027
2003-05-08	80.271	81.443	0.396	0.091
2003-05-09	80.472	81.691	0.001	0
2003-05-10	83.395	84.072	0	0
2003-05-11	80.433	82.489	0.219	0.098
2003-05-12	73.341	74.293	0	0
2003-05-13	75.565	76.37	0	0
2003-05-14	75.286	77.146	0	0
2003-05-15	76.253	79.346	0.236	0.27
2003-05-16	81.595	83.151	0.078	0.112
2003-05-17	85.998	86.221	0	0
2003-05-18	82.805	83.663	0	0.033
2003-05-19	64.406	66.332	0	0.002
2003-05-20	76.655	78.051	0	0
2003-05-21	79.993	80.6	0	0
2003-05-22	78.042	78.66	0.701	0.986
2003-05-23	74.684	73.544	0.615	0.754
2003-05-24	77.071	77.979	0.001	0.205
2003-05-25	76.773	76.923	0	0
2003-05-26	76.606	77.134	0.002	0
2003-05-27	76.959	77.117	0	0
2003-05-28	77.162	75.652	0	0
2003-05-29	77.548	77.423	0	0.008
2003-05-30	76.904	76.967	0	0
2003-05-31	87.827	87.318	0	0
2003-06-01	76.545	77.429	0	0
2003-06-02	79.049	80.352	0	0
2003-06-03	83.014	82.711	0.002	0.004
2003-06-04	81.329	80.116	0.225	0.291
2003-06-05	81.942	81.373	0	0
2003-06-06	82.689	85.928	0.02	0
2003-06-07	77.387	83.616	0.315	0.409
2003-06-08	78.4	83.621	0.904	0.282
2003-06-09	81.821	83.059	0.036	0
2003-06-10	85.749	86.426	0	0
2003-06-11	88.595	88.841	0	0.022
2003-06-12	87.539	88.604	0	0.024
2003-06-13	87.914	89.488	0.036	0.011
2003-06-14	88.412	88.886	0.137	0.19
2003-06-15	88.906	90.295	0.164	0.21
2003-06-16	91.659	92.372	0	0
2003-06-17	88.844	90.726	0.035	0.086
2003-06-18	81.956	83.56	1.169	0.221
2003-06-19	79.384	82.402	0.219	0.136
2003-06-20	83.589	82.713	0	0.023
2003-06-21	80.48	81.151	0	0
2003-06-22	81.435	82.618	0	0
2003-06-23	85.225	86.65	0	0
2003-06-24	88.114	89.089	0	0
2003-06-25	89.6	90.327	0	0
2003-06-26	88.344	89.232	0	0
2003-06-27	87.726	88.559	0	0.002
2003-06-28	85.486	87.036	0.07	0.06
2003-06-29	84.085	85.232	0.142	0.11
2003-06-30	89.927	90.074	0.197	0.118
2003-07-01	86.59	85.007	0.028	0.131
2003-07-02	83.282	80.677	0.219	0.327
2003-07-03	86.195	89.047	0	0
2003-07-04	90.509	90.609	0	0.093
2003-07-05	84.188	87.145	0.258	0.137
2003-07-06	84.576	85.417	0.178	0.236
2003-07-07	87.973	89.876	0.11	0
2003-07-08	90.351	90.62	0	0
2003-07-09	90.712	91.715	0.04	0.002
2003-07-10	89.18	90.917	0.006	0.073
2003-07-11	85.044	85.359	0.295	0.151
2003-07-12	87.121	88.319	0.205	0.249
2003-07-13	85.435	89.138	0.142	0.019
2003-07-14	81.141	84.927	0.209	0.255
2003-07-15	83.13	85.006	0.099	0.216
2003-07-16	85.156	91.557	0.063	0
2003-07-17	85.422	90.436	0.306	0.208
2003-07-18	84.184	85.672	0.165	0.274
2003-07-19	85.821	87.111	0.169	0.278
2003-07-20	87.955	86.492	0.002	0.146
2003-07-21	89.136	91.598	0	0.036
2003-07-22	87.877	90.18	0.276	0.968
2003-07-23	85.929	84.107	0.295	1.423
2003-07-24	81.444	82.171	0	0.004
2003-07-25	86.553	86.298	0	0
2003-07-26	83.778	85.103	0.036	0.007
2003-07-27	79.191	82.04	0.153	0.017
2003-07-28	81.01	82.582	0.191	0.226
2003-07-29	87.31	88.377	0.111	0.096
2003-07-30	90.452	90.552	0.006	0.248
2003-07-31	86.304	84.947	0.271	0.255
2003-08-01	82.65	83.087	0.281	0.19
2003-08-02	84.884	82.258	0.086	0.177
2003-08-03	81.296	84.033	0.107	0.212
2003-08-04	85.724	85.182	0.301	0.049
2003-08-05	83.827	84.7	0	0
2003-08-06	81.165	85.043	0.305	0.098
2003-08-07	83.029	84.239	0.084	1.744
2003-08-08	83.561	84.407	0	0
2003-08-09	83.033	85.669	0	0
2003-08-10	83.429	83.513	0.035	0.117
2003-08-11	83.107	85.66	0	0.006
2003-08-12	81.832	85.099	0.224	0.075
2003-08-13	86.6	86.588	0.224	0.179
2003-08-14	87.776	89.348	0	0
2003-08-15	88.513	87.72	0.002	0.031
2003-08-16	83.657	84.547	0.275	0.271
2003-08-17	87.601	89.221	0.214	0.123
2003-08-18	87.209	87.873	0	0.015
2003-08-19	85.414	86.481	0.035	0.032
2003-08-20	81.536	84.876	0.069	0.059
2003-08-21	85.703	83.982	0	0.006
2003-08-22	87.391	88.11	0	0
2003-08-23	87.772	88.581	0.031	0.003
2003-08-24	83.757	85.646	0.006	0.008
2003-08-25	85.447	87.074	0	0
2003-08-26	88.829	90.634	0	0
2003-08-27	90.207	90.763	0	0
2003-08-28	90.521	90.621	0	0.015
2003-08-29	88.048	90.648	0.001	0.023
2003-08-30	84.204	88.689	0.169	0
2003-08-31	84.843	89.692	0.165	0
2003-09-01	83.106	86.787	0	0
2003-09-02	82.658	86.669	0.015	0.052
2003-09-03	85.728	87.301	0.01	0
2003-09-04	86.368	87.279	0.014	0.032
2003-09-05	84.832	84.136	0	0.02
2003-09-06	80.211	82.293	0	0.017
2003-09-07	79.976	79.566	0	0
2003-09-08	81.28	81.387	0	0
2003-09-09	80.754	80.893	0	0
2003-09-10	78.566	78.808	0	0
2003-09-11	77.401	78.678	0	0
2003-09-12	79.346	79.445	0	0
2003-09-13	82.144	80.775	0	0
2003-09-14	84.87	86.011	0	0
2003-09-15	80.927	82.947	0.2	0.125
2003-09-16	80.306	80.925	0	0
2003-09-17	79.893	80.758	0	0
2003-09-18	81.277	83.458	0	0
2003-09-19	81.617	82.537	0	0
2003-09-20	84.185	84.832	0	0
2003-09-21	81.266	83.573	0	0
2003-09-22	77.153	80.012	0.233	0.238
2003-09-23	78.391	78.132	0.229	0.426
2003-09-24	72.958	76.089	0	0
2003-09-25	81.711	83.548	0	0
2003-09-26	84.066	85.373	0	0
2003-09-27	82.608	83.975	0	0
2003-09-28	73.533	82.952	0	0
2003-09-29	65.14	65.608	0	0
2003-09-30	68.441	68.897	0	0
2003-10-01	70.638	71.262	0	0
2003-10-02	67.129	67.844	0	0
2003-10-03	64.598	64.934	0	0
2003-10-04	76.762	77.583	0	0
2003-10-05	76.786	76.004	0	0
2003-10-06	69.214	74.335	0.12	0.173
2003-10-07	67.022	64.896	0.986	0.289
2003-10-08	68.296	64.265	0.031	0.386
2003-10-09	74.64	75.738	0	0.005
2003-10-10	73.89	77.138	0.002	0
2003-10-11	71.545	75.556	0.021	0.038
2003-10-12	79.864	81.981	0	0.008
2003-10-13	76.036	78.77	0	0
2003-10-14	72.767	77.762	0.221	0.041
2003-10-15	66.215	66.127	0.026	0.062
2003-10-16	71.544	72.308	0	0
2003-10-17	70.32	72.369	0	0
2003-10-18	67.002	67.532	0	0
2003-10-19	73.337	74.136	0	0
2003-10-20	73.016	74.109	0	0
2003-10-21	78.537	79.519	0	0
2003-10-22	71.44	76.452	0	0
2003-10-23	70.909	71.677	0	0
2003-10-24	65.4	68.775	0	0
2003-10-25	64.756	70.323	0	0
2003-10-26	62.597	67.206	0.115	0.003
2003-10-27	64.713	67.579	0.097	0.104
2003-10-28	61.25	62.195	0	0
2003-10-29	65.883	66.646	0	0
2003-10-30	71.199	72.326	0	0
2003-10-31	71.923	72.922	0	0
2004-05-01	80	80	1	1
2004-05-02	72.247	73.392	0.163	0.222
2004-05-03	63.6	63.696	0	0
2004-05-04	68.171	68.743	0	0
2004-05-05	80.771	81.174	0	0
2004-05-06	84.664	85.214	0	0
2004-05-07	86.672	87.224	0	0
2004-05-08	85.327	85.673	0.091	0.112
2004-05-09	83.169	83.971	0.056	0.036
2004-05-10	80.97	81.113	0	0
2004-05-11	81.629	82.399	0	0
2004-05-12	78.403	78.331	0.241	0.274
2004-05-13	76.14	76.75	0.164	0.194
2004-05-14	80.47	80.895	0.136	0.192
2004-05-15	77.884	79.466	0	0
2004-05-16	78.131	78.762	0	0
2004-05-17	78.573	79.4	0	0.002
2004-05-18	78.252	80.235	0.001	0.008
2004-05-19	82.855	83.102	0	0
2004-05-20	86.007	86.322	0	0
2004-05-21	87.026	87.647	0	0
2004-05-22	85.541	86.246	0.153	0.18
2004-05-23	86.657	87.279	0.006	0.024
2004-05-24	86.539	87.08	0	0
2004-05-25	87.963	88.607	0	0
2004-05-26	88.155	88.674	0	0
2004-05-27	88.01	88.53	0	0
2004-05-28	85.642	86.665	0	0
2004-05-29	84.124	83.933	0.087	0.026
2004-05-30	83.733	83.717	0.039	0.043
2004-05-31	82.4	83.402	0.15	0.196
2004-06-01	85.16	86.342	0.045	0.071
2004-06-02	88.854	89.184	0	0
2004-06-03	87.594	89.004	0.127	0.142
2004-06-04	86.275	83.952	0.083	0
2004-06-05	82.871	83.729	0	0
2004-06-06	78.72	87.5	0.02	0
2004-06-07	81.597	86.539	0.123	0.347
2004-06-08	80.367	85.256	0.196	0.265
2004-06-09	79.297	80.654	0.171	0.246
2004-06-10	87.382	85.057	0.053	0.062
2004-06-11	89.12	89.377	0.006	0.014
2004-06-12	92.217	93.177	0	0
2004-06-13	90.841	92.653	0.003	0.184
2004-06-14	82.267	87.069	0.274	0.287
2004-06-15	88.59	92.915	0.074	0.063
2004-06-16	92.599	93.317	0.042	0.001
2004-06-17	88.363	89.862	0.039	0.037
2004-06-18	89.937	90.516	0.282	0.284
2004-06-19	88.739	90.185	0.203	0.301
2004-06-20	83.136	85.061	0.133	0.12
2004-06-21	80.862	82.883	0.126	0.021
2004-06-22	88.389	87.888	0.064	0.134
2004-06-23	83.244	87.043	0.187	0.104
2004-06-24	81.925	85.365	0.157	0.178
2004-06-25	86.856	86.806	0.168	0.211
2004-06-26	83.458	84.077	0.046	0.08
2004-06-27	85.453	83.591	0.405	0.81
2004-06-28	87.784	88.443	0	0
2004-06-29	86.111	88.205	0.217	0.119
2004-06-30	86.192	86.508	1.744	0.215
2004-07-01	83.894	84.023	0.283	0.312
2004-07-02	84.736	85.364	0.123	0.339
2004-07-03	88.132	84.787	0.062	0.238
2004-07-04	91.324	93.417	0.1	0.033
2004-07-05	93.781	94.33	0.025	0.026
2004-07-06	90.831	92.335	0.097	0.101
2004-07-07	88.358	90.535	0.062	0.005
2004-07-08	84.2	87.707	0.135	0.08
2004-07-09	82.657	91.046	0.232	0.113
2004-07-10	91.076	91.495	0	0
2004-07-11	90.527	91.7	0.006	0.001
2004-07-12	88.442	90.07	0.045	0.056
2004-07-13	87.733	88.356	0.143	0.119
2004-07-14	93.478	96.021	0.112	0.15
2004-07-15	88.378	90.453	0.045	0.027
2004-07-16	86.592	87.159	0	0
2004-07-17	85.432	87.358	0.735	2.537
2004-07-18	81.855	83.12	0.002	0.205
2004-07-19	82.655	82.88	0	0
2004-07-20	86.629	86.696	0	0
2004-07-21	90.007	90.542	0	0
2004-07-22	91.221	91.764	0	0
2004-07-23	91.001	91.129	0.099	0
2004-07-24	91.662	93.619	0.049	0
2004-07-25	87.941	88.558	0.222	0.25
2004-07-26	83.783	85.015	0.211	0.203
2004-07-27	81.417	86.366	0.203	0.332
2004-07-28	85.887	87.436	0.075	0.299
2004-07-29	83.068	85.999	0.003	0.024
2004-07-30	85.961	84.704	0.012	0.038
2004-07-31	85.609	87.658	0	0
2004-08-01	89.012	89.378	0.002	0.006
2004-08-02	87.635	91.339	0.014	0.075
2004-08-03	87.436	91.024	0.017	0.147
2004-08-04	93.107	92.649	0	0.015
2004-08-05	93.159	91.484	0.037	0.014
2004-08-06	82.865	82.136	0.01	0.041
2004-08-07	79.51	81.01	0	0
2004-08-08	80.619	81.333	0	0
2004-08-09	84.357	83.089	0	0
2004-08-10	82.908	85.227	0.004	0
2004-08-11	80.726	86.406	0.167	0.056
2004-08-12	78.74	80.471	0.295	0.208
2004-08-13	79.093	78.888	0.017	0
2004-08-14	78.1	79.524	0	0
2004-08-15	77.649	79.413	0	0
2004-08-16	81.464	80.693	0	0
2004-08-17	83.978	82.278	0.001	0
2004-08-18	83.6	84.362	0.154	0.138
2004-08-19	85.347	88.04	0.011	0.065
2004-08-20	83.455	84.47	0.087	0.182
2004-08-21	79.738	80.87	0.286	0.116
2004-08-22	84.052	79.401	0.052	0.167
2004-08-23	86.863	81.116	0	0
2004-08-24	86.557	84.476	0	0.02
2004-08-25	85.464	84.214	0	0.016
2004-08-26	85.008	86.245	0	0
2004-08-27	86.622	87.714	0	0
2004-08-28	83.444	86.912	0.073	0.243
2004-08-29	83.204	82.916	0.257	0.198
2004-08-30	81.453	83.812	0.137	0.077
2004-08-31	82.811	81.189	0.086	0.252
2004-09-01	79.133	78.699	0.143	0.23
2004-09-02	80.837	78.977	0.028	0.042
2004-09-03	77	80.246	0	0
2004-09-04	77.131	82.137	0	0
2004-09-05	77.457	81.906	0	0
2004-09-06	74.611	75.436	0	0.001
2004-09-07	73.886	74.338	1.089	1.686
2004-09-08	74.544	74.45	0.084	0.088
2004-09-09	82.919	83.107	0.001	0.007
2004-09-10	83.104	82.888	0	0
2004-09-11	80.778	81.629	0	0
2004-09-12	77.971	79.736	0	0
2004-09-13	80.22	80.501	0	0
2004-09-14	77.351	78.771	0.003	0
2004-09-15	78.314	78.714	0.001	0.001
2004-09-16	76.947	77.582	0.097	0.095
2004-09-17	73.067	74.772	1.321	1.65
2004-09-18	75.784	77.279	0	0
2004-09-19	76.209	77.116	0	0
2004-09-20	72.611	73.902	0	0
2004-09-21	76.229	76.828	0	0
2004-09-22	80.297	80.871	0	0
2004-09-23	82.718	83.813	0	0
2004-09-24	79.861	81.091	0	0
2004-09-25	79.699	80.39	0	0
2004-09-26	80.873	81.066	0	0
2004-09-27	76.096	77.767	0.084	1.83
2004-09-28	81.48	82.12	0.821	1.64
2004-09-29	77.574	78.773	0	0
2004-09-30	78.183	79.78	0	0
2004-10-01	75.223	78.806	0.003	0.052
2004-10-02	76.614	80.192	0.072	0.019
2004-10-03	72.946	77.908	0.056	0.106
2004-10-04	76.724	79.168	0	0.002
2004-10-05	78.076	78.44	0	0
2004-10-06	73.855	77.052	0	0
2004-10-07	70.426	72.799	0	0
2004-10-08	71.727	72.647	0	0
2004-10-09	71.984	73.473	0	0
2004-10-10	70.634	72.566	0	0
2004-10-11	74.901	74.481	0	0
2004-10-12	69.465	71.593	0.075	0.07
2004-10-13	58.912	61.873	0.002	0
2004-10-14	66.236	68.393	0	0
2004-10-15	64.147	65.325	0.15	0.225
2004-10-16	67.169	67.227	0	0
2004-10-17	67.757	68.274	0	0
2004-10-18	75.06	74.028	0.079	0.137
2004-10-19	72.677	72.771	0	0.003
2004-10-20	70.176	72.639	0.276	0.214
2004-10-21	68.763	67.742	0	0
2004-10-22	66.222	67.716	0	0
2004-10-23	61.066	63.103	0	0
2004-10-24	66.895	69.171	0	0.001
2004-10-25	67.964	71.515	0	0
2004-10-26	70.142	70.866	0	0
2004-10-27	68.173	70.463	0	0
2004-10-28	68.997	67.853	0	0
2004-10-29	77.143	77.465	0	0
2004-10-30	77.667	78.521	0	0
2004-10-31	76.497	78.003	0	0
2005-05-01	80	80	1	1
2005-05-02	68.891	69.137	0	0
2005-05-03	66.489	66.946	0	0
2005-05-04	69.783	70.259	0	0
2005-05-05	68.774	70.266	0.142	0.027
2005-05-06	70.446	71.682	0	0
2005-05-07	74.1	75.171	0	0
2005-05-08	78.413	79.851	0	0
2005-05-09	80.933	81.646	0	0
2005-05-10	78.718	80.445	0	0
2005-05-11	81.487	81.604	0.068	0
2005-05-12	82.651	83.294	0	0
2005-05-13	80.561	81.226	0	0.048
2005-05-14	77.69	78.503	0.024	0.036
2005-05-15	75.282	77.854	0.091	0.143
2005-05-16	72.18	73.156	0	0
2005-05-17	76.683	77.162	0	0.01
2005-05-18	78.677	77.884	0.006	0.019
2005-05-19	78.266	78.68	0	0
2005-05-20	80.223	81.383	0.139	0.12
2005-05-21	78.769	79.008	0.014	0.186
2005-05-22	77.293	79.301	0	0
2005-05-23	83.823	84.483	0	0
2005-05-24	79.278	81.188	0	0
2005-05-25	73.76	74.207	0	0
2005-05-26	77.648	78.62	0	0
2005-05-27	82.281	83.221	0	0
2005-05-28	80.435	82.322	0	0
2005-05-29	82.686	83.022	0	0
2005-05-30	80.807	82.012	0.035	0.433
2005-05-31	76.728	80.181	0.18	0.319
2005-06-01	70.866	73.429	0.317	0.382
2005-06-02	70.457	80.545	0.319	0.424
2005-06-03	80.961	80.488	0.631	0.093
2005-06-04	82.584	81.505	0.166	0.094
2005-06-05	83.712	82.312	0.176	0.193
2005-06-06	86	86.441	0.047	0.02
2005-06-07	88.395	88.52	0	0
2005-06-08	85.594	86.857	0.167	0.183
2005-06-09	81.941	82.529	0.208	0.179
2005-06-10	80.932	80.481	0.068	0.014
2005-06-11	81.248	81.299	0.001	0.002
2005-06-12	79.184	81.2	0.105	0.116
2005-06-13	80.593	81.958	0.177	0.173
2005-06-14	87.662	88.465	0.098	0.1
2005-06-15	90.086	90.235	0.038	0
2005-06-16	85.066	86.429	0	0
2005-06-17	81.253	82.14	0	0
2005-06-18	80.217	80.621	0	0
2005-06-19	76.255	78.922	0.157	0.147
2005-06-20	75.477	75.745	0.091	0.087
2005-06-21	79.46	82.639	0.11	0.045
2005-06-22	84.542	85.581	0.018	0.021
2005-06-23	86.873	87.781	0	0
2005-06-24	86.898	87.743	0	0.001
2005-06-25	83.698	83.849	0	0
2005-06-26	79.674	81.396	0.023	0.098
2005-06-27	86.69	87.327	0.097	0.146
2005-06-28	84.943	87.475	0.237	0.23
2005-06-29	81.79	82.544	0.21	0.675
2005-06-30	88.765	89.059	0.178	0.239
2005-07-01	87.115	90.326	0.139	0.006
2005-07-02	88.772	89.676	0.096	0.1
2005-07-03	86.027	87.678	0.139	0.108
2005-07-04	81.481	86.616	0.046	0
2005-07-05	87.755	88.536	0.009	0.018
2005-07-06	87.781	89.459	0.001	0
2005-07-07	85.984	87.881	0.256	0.07
2005-07-08	82.766	82.628	0.339	0.422
2005-07-09	83.468	88.141	0.24	0.271
2005-07-10	83.361	85.085	0.001	0.02
2005-07-11	85.051	84.452	0.113	0.47
2005-07-12	89.506	90.42	0.109	0.201
2005-07-13	84.285	85.373	0.151	0.214
2005-07-14	85.716	85.969	0.075	0.149
2005-07-15	84.316	86.42	0.112	0.131
2005-07-16	88.173	88.829	0.012	0
2005-07-17	91.588	91.852	0	0
2005-07-18	92.669	93.322	0	0
2005-07-19	91.193	93.022	0.017	0.22
2005-07-20	88.087	87.684	0.055	0.225
2005-07-21	89.69	92.095	0.038	0.003
2005-07-22	89.377	89.375	0.13	0.134
2005-07-23	92.569	93.435	0.197	0.144
2005-07-24	91.748	93.194	0	0
2005-07-25	95.078	96.866	0	0
2005-07-26	95.086	96.197	0.101	0.191
2005-07-27	91.846	91.297	0.258	0.272
2005-07-28	87.125	89.604	0.164	0.386
2005-07-29	84.595	89.839	0.274	0.115
2005-07-30	84.399	87.539	0.18	0.062
2005-07-31	81.874	84.75	0.079	0.05
2005-08-01	84.907	84.197	0.076	0.011
2005-08-02	85.178	88.302	0.013	0
2005-08-03	88.348	89.563	0.022	0
2005-08-04	90.171	89.364	0	0.013
2005-08-05	90.598	90.698	0	0.05
2005-08-06	86.815	88.991	0.065	0.114
2005-08-07	86.508	86.435	0.031	0.058
2005-08-08	84.317	86.177	0.172	0.172
2005-08-09	88.069	84.581	0.052	0.013
2005-08-10	88.988	87.988	0	0.304
2005-08-11	89.612	88.327	0.01	0.132
2005-08-12	92.358	92.458	0.009	0.187
2005-08-13	92.738	93.034	0	0.017
2005-08-14	89.57	91.487	0.036	0.023
2005-08-15	90.329	90.773	0.022	0.004
2005-08-16	90.816	93.49	0.024	0.009
2005-08-17	93.02	92.578	0	0.004
2005-08-18	92.45	92.167	0	0.001
2005-08-19	89.288	93.373	0.156	0
2005-08-20	94.536	94.852	0.023	0
2005-08-21	93.928	94.466	0.018	0
2005-08-22	90.618	92.43	0.228	0.197
2005-08-23	84.339	88.752	0.102	0.023
2005-08-24	83.718	86.7	0.079	0
2005-08-25	83.181	83.805	0	0
2005-08-26	84.075	84.975	0	0
2005-08-27	87.329	85.396	0	0
2005-08-28	87.519	90.009	0	0.002
2005-08-29	87.877	87.902	0.301	0.31
2005-08-30	88.209	84.28	0.317	0.213
2005-08-31	86.089	86.871	0	0.036
2005-09-01	85.719	85.877	0	0
2005-09-02	86.623	87.457	0	0
2005-09-03	84.28	86.848	0	0
2005-09-04	82.06	84.359	0	0
2005-09-05	79.671	80.928	0	0
2005-09-06	81.17	82.039	0	0
2005-09-07	80.997	82.327	0	0
2005-09-08	83.073	82.843	0	0
2005-09-09	83.556	84.699	0	0
2005-09-10	82.885	84.057	0	0
2005-09-11	81.869	81.942	0	0
2005-09-12	82.401	83.055	0	0
2005-09-13	85.34	86.099	0	0
2005-09-14	85.992	86.264	0	0
2005-09-15	88.144	85.291	0	0
2005-09-16	85.652	85.98	0.083	0.077
2005-09-17	80.492	82.845	0.113	0.002
2005-09-18	84.551	83.942	0	0
2005-09-19	85.379	84.611	0	0
2005-09-20	87.387	88.551	0	0
2005-09-21	87.772	87.92	0	0
2005-09-22	84.238	85.667	0	0
2005-09-23	79.751	80.872	0	0
2005-09-24	83.119	83.331	0	0
2005-09-25	84.468	84.191	0	0
2005-09-26	81.456	83.338	0.011	0.057
2005-09-27	85.975	86.083	0	0.006
2005-09-28	82.094	84.382	0.004	0
2005-09-29	82.694	81.082	0.025	0.003
2005-09-30	76.622	77.607	0	0
2005-10-01	80.253	80.64	0	0
2005-10-02	76.379	78.504	0	0
2005-10-03	72.036	73.639	0	0
2005-10-04	73.504	72.643	0	0.001
2005-10-05	71.77	73.237	0	0
2005-10-06	76.607	76.935	0.22	0.149
2005-10-07	78.247	78.504	0.092	0.238
2005-10-08	80.33	79.998	0.069	3.171
2005-10-09	72.222	77.28	0	0
2005-10-10	79.662	79.555	0	0.011
2005-10-11	81.052	81.031	0	0
2005-10-12	75.896	78.41	0	0
2005-10-13	79.09	77.77	0	0
2005-10-14	72.03	71.307	0	0
2005-10-15	75.377	75.883	0	0
2005-10-16	72.949	73.419	0	0
2005-10-17	73.025	73.325	0	0
2005-10-18	81.24	81.805	0	0
2005-10-19	83.24	83.632	0	0
2005-10-20	83.44	83.707	0	0
2005-10-21	82.077	82.024	0	0
2005-10-22	76.367	78.557	0.01	0
2005-10-23	64.164	64.793	0	0
2005-10-24	57.412	60.725	0	0
2005-10-25	49.416	49.775	0	0
2005-10-26	57.423	57.178	0	0
2005-10-27	59.747	59.411	0	0
2005-10-28	61.567	61.838	0	0
2005-10-29	59.513	59.6	0	0
2005-10-30	66.276	66.297	0	0
2005-10-31	68.223	68.271	0	0
2006-05-01	80	80	1	1
2006-05-02	79.456	79.989	0	0
2006-05-03	84.109	84.052	0	0
2006-05-04	80.568	82.692	0.07	0.054
2006-05-05	81.031	80.607	0	0.066
2006-05-06	81.753	80.617	0.038	0.067
2006-05-07	77.284	78.206	1.215	0.51
2006-05-08	73.165	65.807	0	0.076
2006-05-09	75.136	70.289	0	0
2006-05-10	74.843	75.113	0.104	0.119
2006-05-11	77.074	77.367	0.09	0.026
2006-05-12	68.097	69.821	0	0
2006-05-13	75.036	74.725	0.009	0.013
2006-05-14	74.029	73.195	0.074	0.066
2006-05-15	67.442	67.75	0.002	0.014
2006-05-16	64.582	66.411	0	0
2006-05-17	63.704	65.936	0	0.001
2006-05-18	75.997	76.312	0.027	0.024
2006-05-19	77.725	76.148	0.003	0.017
2006-05-20	82.88	85.858	0.131	0.105
2006-05-21	87.53	87.945	0.097	0
2006-05-22	82.855	84.795	0.138	0.197
2006-05-23	76.316	75.606	0.03	0.019
2006-05-24	81.321	82.191	0	0
2006-05-25	83.143	84.368	0	0
2006-05-26	87.266	87.363	0.054	0.03
2006-05-27	86.087	86.743	0.104	0.119
2006-05-28	85.942	87.105	0.054	0.046
2006-05-29	87.308	89.174	0.015	0.015
2006-05-30	87.132	87.791	0	0
2006-05-31	86.254	86.824	0	0
2006-06-01	84.168	84.79	0	0
2006-06-02	82.794	84.144	0.007	0.002
2006-06-03	81.865	84.264	0.157	0.147
2006-06-04	80.625	80.974	0	0
2006-06-05	78.736	78.803	0	0
2006-06-06	81.182	82.232	0	0
2006-06-07	83.993	84.496	0	0
2006-06-08	84.441	84.395	0	0
2006-06-09	84.042	84.429	0	0
2006-06-10	89.568	89.887	0	0
2006-06-11	91.723	91.789	0.008	0.017
2006-06-12	89.061	90.697	0.124	0.283
2006-06-13	79.73	80.731	0.708	0.289
2006-06-14	76.627	81.965	1.153	0.243
2006-06-15	85.244	86.333	0	0.033
2006-06-16	84.15	86.231	0	0
2006-06-17	81.935	83.317	0	0
2006-06-18	83.95	84.637	0	0
2006-06-19	84.671	85.492	0	0
2006-06-20	86.969	85.538	0.121	0.208
2006-06-21	91.06	90.62	0.007	0
2006-06-22	86.709	91.154	0.035	0
2006-06-23	87.109	88.648	0.149	0.104
2006-06-24	89.907	89.584	0.005	0.139
2006-06-25	88.297	87.887	0.138	0.186
2006-06-26	85.212	85.187	0.128	1.9
2006-06-27	85.339	86.933	0	0.193
2006-06-28	83.876	84.641	0	0
2006-06-29	87.004	88.28	0	0
2006-06-30	85.787	86.794	0.023	0
2006-07-01	89.963	90.849	0	0
2006-07-02	89.304	90.357	0.002	0.008
2006-07-03	90.362	91.64	0.009	0.023
2006-07-04	91.934	90.981	0	0.031
2006-07-05	90.931	90.557	0	0.006
2006-07-06	87.859	86.501	0.348	0.237
2006-07-07	83.014	83.504	0.004	0.231
2006-07-08	84.015	84.397	0	0
2006-07-09	85.248	86.106	0	0
2006-07-10	87.046	87.67	0	0
2006-07-11	88.312	89.469	0	0
2006-07-12	90.549	90.936	0	0
2006-07-13	88.87	90.604	0	0
2006-07-14	91.926	93.242	0.001	0.094
2006-07-15	92.535	95.558	0.1	0.018
2006-07-16	89.639	94.933	0.093	0.003
2006-07-17	90.498	94.503	0	0
2006-07-18	91.552	94.06	0.086	0
2006-07-19	90.727	94.252	0.162	0.091
2006-07-20	89.161	91.408	0.066	0.105
2006-07-21	94.502	94.006	0.007	0.009
2006-07-22	92.669	91.026	0.235	0.189
2006-07-23	84.49	86.519	0.215	0.356
2006-07-24	83.292	84.954	0.186	0.126
2006-07-25	86.576	84.648	0.219	0.155
2006-07-26	91.127	91.227	0	0.104
2006-07-27	94.903	94.817	0	0
2006-07-28	96.71	97.23	0.221	0
2006-07-29	96.649	96.829	0	0
2006-07-30	93.045	96.489	0.09	0.011
2006-07-31	96.099	93.862	0.113	0.087
2006-08-01	92.803	93.711	0.139	0.023
2006-08-02	91.741	92.879	0.097	0.171
2006-08-03	93.008	95.004	0.084	0.125
2006-08-04	96.115	97.032	0.099	0
2006-08-05	91.27	94.565	0.019	0.099
2006-08-06	88.802	88.318	0.29	0.266
2006-08-07	88.894	91.741	0	0.045
2006-08-08	91.732	95.026	0.065	0
2006-08-09	88.024	91.677	0.447	0.251
2006-08-10	88.005	90.778	0.182	0.216
2006-08-11	89.337	95.297	0.135	0.085
2006-08-12	85.463	89.986	0.205	0.213
2006-08-13	79.261	80.616	0.061	0
2006-08-14	85.74	86.429	0.025	0
2006-08-15	90.545	90.645	0.028	0.095
2006-08-16	86.663	86.786	0.226	0.256
2006-08-17	88.09	81.272	0	0.01
2006-08-18	87.994	88.469	0.004	0
2006-08-19	89.367	88.382	0	0.002
2006-08-20	92.81	92.3	0	0
2006-08-21	91.071	91.38	0.206	0.216
2006-08-22	87.422	85.293	0.149	0.167
2006-08-23	84.597	88.482	0.002	0.305
2006-08-24	84.888	87.217	0.023	0.126
2006-08-25	82.483	85.347	0.157	0
2006-08-26	84.729	86.012	0.091	0.015
2006-08-27	86.433	88.283	0	0.01
2006-08-28	90.575	91.766	0	0
2006-08-29	91.582	91.844	0	0.035
2006-08-30	88.889	90.024	0.274	0.105
2006-08-31	83.444	84.899	0.101	0.166
2006-09-01	81.178	82.955	0.255	0.258
2006-09-02	84.674	85.738	0.033	0.029
2006-09-03	86.176	86.206	0.004	0.04
2006-09-04	80.364	83.399	0.09	0.141
2006-09-05	77.88	81.086	0.053	0.133
2006-09-06	79.753	83.243	0	0
2006-09-07	79.189	83.778	0.043	0
2006-09-08	76.886	81.331	0.056	0.066
2006-09-09	82.421	82.48	0.007	0.003
2006-09-10	84.438	85.738	0	0
2006-09-11	81.346	84.052	0	0
2006-09-12	76.799	79.808	0	0
2006-09-13	79.413	79.163	0.135	0.074
2006-09-14	78.933	79.643	0.074	0.08
2006-09-15	81.074	81.631	0	0
2006-09-16	78.4	83.033	0	0
2006-09-17	83.012	84.902	0	0
2006-09-18	85.767	88.267	0	0
2006-09-19	82.384	84.193	0.222	0.092
2006-09-20	74.422	77.628	0	0.022
2006-09-21	74.342	76.122	0	0
2006-09-22	81.602	80.622	0	0.001
2006-09-23	82.887	84.812	0.086	0
2006-09-24	85.702	84.521	0	0
2006-09-25	78.541	80.592	0.187	0.103
2006-09-26	75.466	76.953	0	0
2006-09-27	78.786	79.547	0	0
2006-09-28	82.279	80.235	0.04	0.039
2006-09-29	68.062	69.295	0.033	0.011
2006-09-30	77.34	78.501	0	0
2006-10-01	84.197	84.965	0	0
2006-10-02	84.029	84.756	0	0
2006-10-03	84.23	85.077	0	0
2006-10-04	85.663	86.547	0	0
2006-10-05	85.884	88.122	0.002	0
2006-10-06	77.775	87.195	0.019	0.013
2006-10-07	70.033	71.007	0	0
2006-10-08	71.014	70.558	0	0
2006-10-09	72.835	74.028	0	0
2006-10-10	72.73	75.819	0	0
2006-10-11	78.315	81.802	0	0
2006-10-12	71.115	71.287	0.021	0.035
2006-10-13	64.428	64.462	0	0
2006-10-14	70.246	70.817	0	0
2006-10-15	67.535	69.105	0	0
2006-10-16	66.003	69.26	0	0
2006-10-17	73.818	74.504	0.009	0.02
2006-10-18	78.262	81.647	0.08	0.156
2006-10-19	75.792	81.039	0.001	0
2006-10-20	71.962	78.347	0.053	0.03
2006-10-21	70.014	71.07	0	0
2006-10-22	71.536	70.949	0	0
2006-10-23	61.283	63.922	0	0
2006-10-24	53.459	53.616	0	0
2006-10-25	58.04	58.634	0	0
2006-10-26	63.895	65.114	0	0
2006-10-27	60.779	63.307	0.359	0.359
2006-10-28	67.094	66.495	0.457	1.378
2006-10-29	68.896	69.277	0	0
2006-10-30	71.369	72.6	0	0
2006-10-31	70.369	70.987	0	0
2007-05-01	80	80	1	1
2007-05-02	82.538	83.629	0	0
2007-05-03	80.411	82.312	0.044	0.085
2007-05-04	73.263	76.409	0.075	0.076
2007-05-05	76.327	77.738	0	0
2007-05-06	68.591	76.043	0.385	0.346
2007-05-07	68.785	69.837	0	0
2007-05-08	77.805	78.151	0	0
2007-05-09	79.206	77.564	0	0
2007-05-10	78.111	77.058	0	0
2007-05-11	79.679	82.065	0	0
2007-05-12	79.516	81.264	0.21	0.024
2007-05-13	82.766	83.916	0.08	0.058
2007-05-14	76.755	78.656	0.041	0.068
2007-05-15	77.768	78.71	0	0
2007-05-16	79.183	79.661	0.097	0.104
2007-05-17	74.315	74.995	0.028	0.006
2007-05-18	70.925	72.673	0	0
2007-05-19	72.972	73.568	0	0
2007-05-20	78.361	78.861	0	0
2007-05-21	81.584	82.469	0	0
2007-05-22	82.776	83.306	0	0
2007-05-23	79.886	81.603	0	0
2007-05-24	79.572	79.761	0	0
2007-05-25	80.221	80.684	0	0
2007-05-26	81.476	82.071	0	0
2007-05-27	81.84	82.405	0	0
2007-05-28	82.101	82.681	0	0
2007-05-29	82.802	83.415	0	0
2007-05-30	83.077	82.747	0	0
2007-05-31	81.171	82.218	0	0
2007-06-01	81.196	82.214	0	0
2007-06-02	77.85	79.452	0	0.104
2007-06-03	81.279	79.22	0.013	0.018
2007-06-04	85.235	85.39	0.03	0.048
2007-06-05	83.828	82.91	0.021	0.003
2007-06-06	87.827	86.368	0	0
2007-06-07	87.011	87.945	0.007	0
2007-06-08	86.438	83.434	0.05	0.059
2007-06-09	90.391	90.729	0.057	0
2007-06-10	88.797	89.475	0	0
2007-06-11	87.543	89.396	0.138	0.291
2007-06-12	79.257	80.438	0.21	0.209
2007-06-13	82.065	81.061	0.088	0.171
2007-06-14	81.697	81.815	0.157	0.175
2007-06-15	73.082	74.548	0.146	0.231
2007-06-16	71.723	80.693	0.01	0.022
2007-06-17	86.294	86.482	0	0.007
2007-06-18	86.834	88.173	0	0
2007-06-19	85.651	86.574	0.23	0.214
2007-06-20	86.012	83.983	0.154	0.181
2007-06-21	86.814	86.949	0.059	0.009
2007-06-22	89.724	90.415	0	0
2007-06-23	90.324	92.889	0.003	0
2007-06-24	92.154	93.05	0.005	0
2007-06-25	90.549	90.649	0.009	0
2007-06-26	89.378	91.474	0.104	0
2007-06-27	89.732	90.559	0	0
2007-06-28	89.179	89.36	0	0
2007-06-29	91.596	91.393	0	0.005
2007-06-30	92.076	92.176	0	0.239
2007-07-01	86.032	87.052	0.019	0.122
2007-07-02	84.041	79.324	0	0.004
2007-07-03	82.198	84.243	0	0
2007-07-04	86.354	86.432	0	0
2007-07-05	89.326	90.456	0	0
2007-07-06	89.503	90.774	0.024	0.211
2007-07-07	86.7	85.327	0.244	0.185
2007-07-08	83.94	85.236	0.173	0.246
2007-07-09	81.377	85.74	0.251	0.293
2007-07-10	92.712	94.636	0.005	0
2007-07-11	89.853	93.209	0.104	0
2007-07-12	86.798	89.188	0.03	0.011
2007-07-13	90.417	90.517	0	0
2007-07-14	89.416	92.613	0	0
2007-07-15	86.219	88.815	0.193	0.078
2007-07-16	88.389	83.618	0.141	0.166
2007-07-17	89.574	83.209	0.141	0.233
2007-07-18	89.009	92.993	0.195	0.155
2007-07-19	89.674	92.757	0.001	0.09
2007-07-20	86.945	88.277	0.116	0.204
2007-07-21	85.749	85.488	0.103	0.073
2007-07-22	83.305	84.621	0.022	0
2007-07-23	84.128	84.257	0	0
2007-07-24	84.831	85.055	0	0
2007-07-25	89.273	90.463	0	0
2007-07-26	92.38	92.203	0	0
2007-07-27	90.471	90.797	0.01	0.045
2007-07-28	88.582	90.737	0.062	0.007
2007-07-29	90.311	92.485	0.061	0.019
2007-07-30	87.754	90.465	0	0.106
2007-07-31	88.342	91.209	0.001	0
2007-08-01	89.818	90.721	0.013	0
2007-08-02	90.036	89.611	0	0
2007-08-03	91.351	91.841	0	0
2007-08-04	92.244	93.486	0	0
2007-08-05	94.535	95.345	0.101	0.101
2007-08-06	92.433	96.17	0	0.002
2007-08-07	96.207	96.063	0	0.008
2007-08-08	96.706	98.025	0.006	0
2007-08-09	98.658	100.191	0	0
2007-08-10	100.101	99.654	0.059	0.003
2007-08-11	97.492	98.802	0.124	0.125
2007-08-12	93.876	96.242	0	0
2007-08-13	96.466	96.926	0	0
2007-08-14	92.632	95.444	0	0
2007-08-15	95.441	95.923	0	0
2007-08-16	96.464	96.54	0	0
2007-08-17	97.292	97.553	0.057	0.059
2007-08-18	95.721	95.693	0.145	0.067
2007-08-19	92.166	91.726	0	0
2007-08-20	90.612	91.873	0	0.077
2007-08-21	97.096	97.416	0	0
2007-08-22	98.92	99.193	0	0
2007-08-23	98.077	99.352	0	0
2007-08-24	96.247	98.811	0.032	0.009
2007-08-25	90.871	92.595	0.164	0.152
2007-08-26	90.394	88.794	0.097	0.2
2007-08-27	87.29	89.11	0.137	0.264
2007-08-28	88.802	84.664	0.214	0.268
2007-08-29	88.524	85.426	0.384	0.154
2007-08-30	84.891	84.082	0.079	0.212
2007-08-31	86.562	83.49	0.178	0.291
2007-09-01	79.369	79.235	1.144	0.082
2007-09-02	84.878	85.217	0	0.017
2007-09-03	85.592	86.121	0	0
2007-09-04	87.374	87.427	0	0
2007-09-05	86.913	88.149	0	0
2007-09-06	86.302	87.878	0	0
2007-09-07	87.164	86.341	0	0
2007-09-08	87.628	88.154	0	0
2007-09-09	90.483	90.553	0	0
2007-09-10	93.536	93.869	0	0
2007-09-11	90.961	93.19	0	0.004
2007-09-12	87.871	88.14	0	0.01
2007-09-13	88.618	87.593	0	0.121
2007-09-14	78.965	79.88	0.215	0.642
2007-09-15	83.72	83.086	0.033	0.056
2007-09-16	75.534	76.917	0	0
2007-09-17	79.048	77.854	0	0
2007-09-18	81.025	81.46	0	0
2007-09-19	81.952	82.796	0	0
2007-09-20	75.289	80.355	0	0.001
2007-09-21	71.269	75.165	0	0
2007-09-22	85.123	84.302	0	0
2007-09-23	88.263	88.303	0	0
2007-09-24	85.887	86.896	0	0
2007-09-25	84.641	85.444	0	0
2007-09-26	86.35	86.621	0	0
2007-09-27	86.04	85.691	0	0.013
2007-09-28	85.279	85.582	0	0
2007-09-29	79.866	82.074	0	0
2007-09-30	78.818	78.027	0	0
2007-10-01	80.317	79.999	0	0
2007-10-02	79.801	79.873	0	0
2007-10-03	75.392	77.356	0.006	0
2007-10-04	77.423	79.876	0	0
2007-10-05	74.768	77.53	0.001	0.001
2007-10-06	77.679	77.517	0	0
2007-10-07	79.563	77.338	0	0
2007-10-08	82.318	81.601	0.005	0.003
2007-10-09	84.773	85.704	0	0
2007-10-10	80.602	84.315	0	0
2007-10-11	70.906	79.505	0	0
2007-10-12	71.002	70.806	0	0
2007-10-13	72.254	72.474	0	0
2007-10-14	78.204	78.07	0	0
2007-10-15	79.371	79.159	0	0
2007-10-16	74.759	77.104	0	0
2007-10-17	73.884	74.704	0.008	0.001
2007-10-18	74.639	77.033	0.071	0.052
2007-10-19	81.157	81.165	0.806	0.329
2007-10-20	74.847	76.731	0	0
2007-10-21	79.958	80.034	0	0
2007-10-22	73.434	76.611	0	0
2007-10-23	75.313	78.431	0.151	0.025
2007-10-24	74.2	78.374	0.245	0.281
2007-10-25	67.406	68.792	0.024	0.03
2007-10-26	67.663	69.881	0.004	0.016
2007-10-27	66.885	67.822	0	0
2007-10-28	69.338	70.198	0	0
2007-10-29	63.866	66.805	0	0
2007-10-30	66.931	67.474	0	0
2007-10-31	63.242	65.569	0	0
2008-05-01	80	80	1	1
2008-05-02	78.639	77.061	0.018	0
2008-05-03	79.08	79.126	0.253	0.005
2008-05-04	72.618	72.305	0.031	0.059
2008-05-05	74.546	74.72	0	0
2008-05-06	75.997	76.423	0	0
2008-05-07	80.565	81.166	0	0
2008-05-08	82.116	82.798	0	0
2008-05-09	81.572	82.259	0.185	0.064
2008-05-10	78.299	80.509	0.439	0.495
2008-05-11	77.053	78.955	0.129	0.126
2008-05-12	70.145	70.235	0	0
2008-05-13	74.571	75.238	0	0
2008-05-14	76.187	76.856	0	0
2008-05-15	79.934	80.815	0	0.001
2008-05-16	78.541	79.458	0.106	0.026
2008-05-17	74.357	75.129	0	0
2008-05-18	74.29	74.795	0.055	0.028
2008-05-19	79.714	80.367	0.139	0.111
2008-05-20	83.895	84.138	0.014	0.021
2008-05-21	74.224	75.808	0.142	0.163
2008-05-22	80.815	81.91	0	0
2008-05-23	81.201	83.354	0.027	0.012
2008-05-24	76.637	80.053	0.14	0.239
2008-05-25	76.87	77.377	0	0
2008-05-26	79.121	79.692	0	0
2008-05-27	83.376	83.67	0	0
2008-05-28	86.01	87.653	0	0
2008-05-29	82.403	81.065	0.062	0.152
2008-05-30	86.271	84.987	0	0
2008-05-31	87.691	88.019	0.007	0
2008-06-01	86.311	87.041	0	0
2008-06-02	84.614	86.538	0.029	0.117
2008-06-03	89.084	86.8	0	0.009
2008-06-04	90.012	90.523	0.003	0.124
2008-06-05	90.566	90.605	0	0
2008-06-06	92.628	92.841	0	0
2008-06-07	93.432	91.204	0	0
2008-06-08	92.722	92.515	0.091	0.098
2008-06-09	93.529	93.629	0.018	0.121
2008-06-10	86.751	86.364	0.225	0.311
2008-06-11	85.017	84.956	0.009	0.115
2008-06-12	87.297	86.874	0.064	0.01
2008-06-13	87.854	88.724	0	0
2008-06-14	86.073	87.687	0	0
2008-06-15	82.418	82.809	0.128	0.154
2008-06-16	85.843	85.859	0.102	0.028
2008-06-17	83.877	86.824	0.074	0.079
2008-06-18	80.498	81.123	0	0
2008-06-19	83.539	84.164	0	0
2008-06-20	89.427	88.913	0	0
2008-06-21	87.393	88.302	0.246	0.2
2008-06-22	84.739	85.294	0.055	0.161
2008-06-23	86.108	84.302	0	0.013
2008-06-24	86.162	86.934	0	0.037
2008-06-25	90.359	90.653	0	0
2008-06-26	89.589	90.191	0.165	0.158
2008-06-27	88.761	87.745	0.066	0.05
2008-06-28	88.577	92.021	0.064	0.062
2008-06-29	86.594	90.383	0.197	0.184
2008-06-30	82.475	82.777	0.277	0.231
2008-07-01	80.967	80.923	0	0
2008-07-02	84.693	86.034	0	0
2008-07-03	85.383	86.194	0	0.008
2008-07-04	87.909	87.751	0.004	0.072
2008-07-05	88.238	88.911	0.071	0.175
2008-07-06	83.309	84.808	0.183	0.237
2008-07-07	83.85	82.282	0.254	0.845
2008-07-08	84.917	87.323	0.165	0.086
2008-07-09	87.617	88.746	0.113	0.206
2008-07-10	89.938	90.612	0.045	0.147
2008-07-11	83.8	86.987	0.258	0.235
2008-07-12	88.391	91.17	0.182	0
2008-07-13	87.823	91.308	0.104	0.023
2008-07-14	87.725	88.933	0.19	0.034
2008-07-15	87.26	86.805	0	0
2008-07-16	87.151	88.357	0	0.004
2008-07-17	87.388	88.835	0	0
2008-07-18	89.183	90.441	0	0
2008-07-19	89.171	91.09	0.006	0.017
2008-07-20	90.81	93.876	0.025	0.024
2008-07-21	93.179	96.697	0.021	0.016
2008-07-22	92.504	95.338	0.12	0.21
2008-07-23	90.775	91.987	0.094	0.061
2008-07-24	87.273	88.335	0.146	0.389
2008-07-25	89.128	90.136	0	0
2008-07-26	90.344	91.026	0	0
2008-07-27	92.593	92.693	0.048	0.1
2008-07-28	94.664	95.096	0	0.12
2008-07-29	96.944	97.044	0.013	0.143
2008-07-30	92.108	88.768	0.211	0.402
2008-07-31	87.734	88.52	0.191	0.164
2008-08-01	91.239	92.991	0.098	0.352
2008-08-02	89.491	92.988	0.177	0.009
2008-08-03	88.2	90.247	0	0.011
2008-08-04	90.22	89.797	0	0
2008-08-05	94.405	94.608	0	0
2008-08-06	96.723	97.941	0	0
2008-08-07	93.658	93.585	0.088	0.127
2008-08-08	85.869	86.01	0.002	0.02
2008-08-09	84.874	83.3	0	0
2008-08-10	85.582	86.194	0	0
2008-08-11	85.616	85.871	0	0
2008-08-12	81.225	82.463	0	0
2008-08-13	78.898	81.271	0.808	1.687
2008-08-14	81.41	82.135	0.014	0.04
2008-08-15	85.875	86.796	0.004	0
2008-08-16	85.078	84.749	0.008	0
2008-08-17	82.575	84.685	0.127	0
2008-08-18	85.123	85.193	0.045	0
2008-08-19	86.926	86.617	0	0
2008-08-20	87.65	87.682	0	0
2008-08-21	84.245	85.527	0	0
2008-08-22	79.257	81.806	0	0
2008-08-23	79.489	82.908	0	0
2008-08-24	82.3	79.846	0.017	0.038
2008-08-25	78.318	79.795	0.082	0.105
2008-08-26	78.479	77.781	0.394	0.264
2008-08-27	80.421	82.871	0.466	0.254
2008-08-28	84.992	85.532	0.016	0
2008-08-29	84.774	86.199	0	0
2008-08-30	83.614	84.129	0.116	0.103
2008-08-31	83.444	83.447	0.052	0.051
2008-09-01	78.536	83.407	0	0.002
2008-09-02	85.931	86.19	0	0
2008-09-03	85.068	84.438	0	0
2008-09-04	85.644	86.296	0	0
2008-09-05	87.255	87.658	0	0
2008-09-06	85.016	87.491	0	0
2008-09-07	89.395	90.828	0	0
2008-09-08	90.682	90.564	0	0.012
2008-09-09	85.548	86.844	0.073	0.053
2008-09-10	82.824	83.039	0.011	0.023
2008-09-11	75.02	77.962	0.087	0.093
2008-09-12	81.917	84.367	0	0
2008-09-13	85.782	88.202	0	0
2008-09-14	89.623	90.925	0	0
2008-09-15	85.17	88.109	0.095	0.113
2008-09-16	79.913	78.127	0	0
2008-09-17	72.769	76.543	0	0
2008-09-18	80.811	81.569	0	0
2008-09-19	75.475	79.286	0	0
2008-09-20	79.232	79.316	0	0
2008-09-21	78.524	78.089	0	0
2008-09-22	80.913	79.956	0	0
2008-09-23	78.187	78.15	0	0
2008-09-24	79.505	79.008	0	0
2008-09-25	79.565	81.392	0	0
2008-09-26	78.986	78.166	0	0
2008-09-27	78.02	76.073	0	0
2008-09-28	79.737	80.422	0	0.002
2008-09-29	79.337	79.088	0	0
2008-09-30	79.413	80.536	0.002	0.007
2008-10-01	75.955	78.203	0	0
2008-10-02	68.641	69.31	0	0
2008-10-03	75.062	75.31	0	0
2008-10-04	79.002	78.998	0	0
2008-10-05	78.258	79.541	0	0
2008-10-06	80.818	80.514	0	0
2008-10-07	75.498	77.872	0	0
2008-10-08	70.036	71.779	0.09	0.072
2008-10-09	73.778	73.199	0.193	0.006
2008-10-10	75.479	72.816	0.031	0.002
2008-10-11	68.888	70.425	0	0
2008-10-12	66.948	68.743	0	0
2008-10-13	76.355	76.468	0	0
2008-10-14	78.895	79.615	0	0
2008-10-15	80.555	81.478	0	0
2008-10-16	80.421	82.776	0	0
2008-10-17	74.18	82.077	0	0.022
2008-10-18	69.463	69.272	0.237	0.483
2008-10-19	65.149	65.768	0	0
2008-10-20	67.205	68.139	0	0
2008-10-21	72.808	74.308	0	0
2008-10-22	64.106	73.129	0	0
2008-10-23	59.463	62.519	0	0
2008-10-24	56.866	57.94	0.961	1.442
2008-10-25	57.887	63.414	0.002	0
2008-10-26	68.37	69.727	0	0
2008-10-27	57.915	67.706	0	0
2008-10-28	48.432	48.971	0	0
2008-10-29	56.113	57.062	0	0
2008-10-30	64.494	65.224	0	0
2008-10-31	64.119	64.877	0	0
2009-05-01	80	80	1	1
2009-05-02	73.595	74.357	0.006	0.019
2009-05-03	73.804	75.261	0.002	0.001
2009-05-04	74.224	74.634	0.429	0.275
2009-05-05	71.033	72.75	0.27	0.157
2009-05-06	82.465	83.25	0	0
2009-05-07	79.266	81.336	0.526	0.721
2009-05-08	81.208	82.266	0.002	0.008
2009-05-09	77.623	79.888	0	0
2009-05-10	79.1	78.663	0	0.004
2009-05-11	77.286	78.182	0.081	0.166
2009-05-12	74.825	75.327	0	0
2009-05-13	73.603	75.418	0	0
2009-05-14	78.903	77.621	0.001	0.002
2009-05-15	78.202	79.117	0	0
2009-05-16	80.312	79.374	0.04	0.219
2009-05-17	75.628	77.654	0.137	0.223
2009-05-18	67.945	67.768	0	0
2009-05-19	70.891	71.547	0	0
2009-05-20	75.753	76.151	0	0
2009-05-21	73.529	75.178	0.007	0
2009-05-22	73.565	74.5	0.002	0
2009-05-23	73.032	76.037	0.027	0.02
2009-05-24	74.891	73.671	0.018	0.069
2009-05-25	74.148	75.26	0.068	0.103
2009-05-26	76.698	80.945	0.175	0.09
2009-05-27	76.335	83.213	0.118	0.12
2009-05-28	81.274	81.072	0.211	0.102
2009-05-29	78.954	80.16	0.089	0.169
2009-05-30	83.094	84.062	0.001	0
2009-05-31	87.027	88.097	0	0
2009-06-01	87.29	88.289	0	0
2009-06-02	84.909	87.877	0.03	0.013
2009-06-03	84.911	82.415	0.056	0.177
2009-06-04	82.297	79.315	0.121	0.227
2009-06-05	76.598	76.37	0.038	0.28
2009-06-06	81.675	83.209	0.01	0.199
2009-06-07	84.31	85.33	0.103	0
2009-06-08	85.172	83.812	0.001	0.005
2009-06-09	91.559	90.639	0.001	0.034
2009-06-10	91.962	92.968	0	0.277
2009-06-11	91.397	92.012	0	0
2009-06-12	88.622	90.507	0.148	0
2009-06-13	83.912	86.9	0.146	0.338
2009-06-14	85.619	87.269	0.035	0
2009-06-15	86.773	90.971	0.093	0
2009-06-16	91.021	94.95	0.147	0.149
2009-06-17	93.866	94.613	0	0.096
2009-06-18	95.04	95.728	0	0
2009-06-19	94.739	95.735	0	0
2009-06-20	94.959	95.762	0	0
2009-06-21	92.136	93.676	0	0
2009-06-22	91.502	92.451	0	0
2009-06-23	89.045	90.846	0.022	0.045
2009-06-24	88.026	88.325	0	0.066
2009-06-25	87.211	87.672	0	0
2009-06-26	90.115	90.358	0	0.002
2009-06-27	91.4	91.71	0.003	0.015
2009-06-28	91.29	91.825	0.009	0.007
2009-06-29	88.877	90.727	0	0
2009-06-30	86.185	87.039	0	0
2009-07-01	85.299	85.621	0	0
2009-07-02	88.736	87.822	0.066	0.11
2009-07-03	83.496	84.345	0	0
2009-07-04	87.409	88.535	0	0
2009-07-05	90.565	90.036	0.17	0.284
2009-07-06	87.024	84.311	0.214	0.347
2009-07-07	83.082	84.31	0.075	0.127
2009-07-08	82.79	85.285	0.089	0.191
2009-07-09	84.009	85.043	0.094	0.239
2009-07-10	85.739	86.034	0.021	0.045
2009-07-11	84.502	86.195	0	0
2009-07-12	87.132	89.65	0.114	0.032
2009-07-13	83.822	86.174	0.095	0.338
2009-07-14	85.797	87.597	0.171	0.319
2009-07-15	82.872	85.324	0.061	0.02
2009-07-16	86.266	89.777	0.151	0.296
2009-07-17	85.015	87.218	0.279	1.299
2009-07-18	79.355	80.578	0.237	0.13
2009-07-19	78.728	78.359	0	0
2009-07-20	80.314	80.782	0	0
2009-07-21	81.965	82.843	0.035	0
2009-07-22	83.368	83.86	0	0.012
2009-07-23	86.614	87.591	0.019	0.007
2009-07-24	84.028	84.75	0.101	0.018
2009-07-25	87.152	87.629	0.006	0
2009-07-26	89.139	91.461	0.041	0.014
2009-07-27	82.375	88.937	0.236	0.065
2009-07-28	82.891	86.166	0.256	0.254
2009-07-29	86.642	87.23	0.117	0.166
2009-07-30	88.393	89.086	0.091	0.036
2009-07-31	86.027	86.351	0.037	0.044
2009-08-01	85.735	90.312	0.035	0.05
2009-08-02	85.354	88.559	0.097	0.135
2009-08-03	85.011	85.584	0.004	0.003
2009-08-04	90.386	90.796	0.064	0.134
2009-08-05	90.599	90.455	0.167	0.246
2009-08-06	88.029	89.169	0.087	0.292
2009-08-07	88.652	89.689	0	0
2009-08-08	86.655	87.882	0.008	0
2009-08-09	91.888	91.988	0	0
2009-08-10	91.205	90.808	0.001	0.011
2009-08-11	91.473	92.663	0	0
2009-08-12	89.569	90.138	0.191	0.223
2009-08-13	84.257	89.54	0.075	0.122
2009-08-14	83.531	90.175	0.042	0
2009-08-15	80.753	88.008	0.064	0.106
2009-08-16	84.67	85.168	0.038	0.003
2009-08-17	85.469	81.639	0.125	0.127
2009-08-18	85.73	86.336	0.032	0.04
2009-08-19	89.119	89.639	0.01	0.006
2009-08-20	88.425	89.927	0.043	0.006
2009-08-21	88.63	88.537	0.201	0.42
2009-08-22	80.433	82.228	0.079	0.081
2009-08-23	78.503	77.971	0	0
2009-08-24	81.649	83.441	0.011	0.001
2009-08-25	82.825	82.928	0.013	0.014
2009-08-26	85.354	86.155	0.002	0.007
2009-08-27	84.253	85.249	0	0
2009-08-28	80.267	83.342	0.164	0.152
2009-08-29	85.593	84.623	0.016	0.122
2009-08-30	82.165	83.113	0.093	0.021
2009-08-31	76.589	78.327	0.124	0
2009-09-01	67.871	74.168	0	0
2009-09-02	80.309	81.663	0	0.001
2009-09-03	82.11	83.953	0	0
2009-09-04	80.428	82.423	0.007	0
2009-09-05	81.616	83.012	0.009	0.014
2009-09-06	81.204	82.917	0.002	0.003
2009-09-07	81.993	84.132	0.004	0.001
2009-09-08	82.98	83.696	0	0.012
2009-09-09	80.666	82.41	0.198	0.139
2009-09-10	81.271	80.718	0.162	0.164
2009-09-11	86.343	83.478	0.036	0.123
2009-09-12	82.286	84.514	0.043	0.068
2009-09-13	80.257	83.332	0	0.005
2009-09-14	77.52	81.296	0	0.009
2009-09-15	77.424	83.467	0.056	0
2009-09-16	83.187	82.017	0.004	0.027
2009-09-17	79.918	81.021	0.008	0
2009-09-18	73.459	79.924	0	0
2009-09-19	79.552	79.471	0	0
2009-09-20	75.595	76.391	0	0
2009-09-21	73.297	71.115	0	0
2009-09-22	81.546	80.896	0.002	0.008
2009-09-23	79.009	82.023	0	0
2009-09-24	84.253	83.84	0.004	0
2009-09-25	86.158	86.266	0	0
2009-09-26	83.303	86.319	0.062	0.165
2009-09-27	77.116	77.838	0.16	0.096
2009-09-28	84.266	84.152	0	0
2009-09-29	69.734	71.906	0	0
2009-09-30	67.827	69.171	0	0
2009-10-01	71.968	74.199	0	0
2009-10-02	78.44	78.268	0	0
2009-10-03	74.558	76.138	0.023	0.036
2009-10-04	68.413	72.734	0	0
2009-10-05	75.434	72.916	0	0
2009-10-06	77.305	75.261	0.019	0.013
2009-10-07	78.554	77.876	0.002	0.002
2009-10-08	81.149	81.253	0	0
2009-10-09	83.761	82.498	0.018	0.169
2009-10-10	78.04	80.812	0.051	0.059
2009-10-11	66.225	68.111	0.359	0.968
2009-10-12	62.145	62.403	0.028	0.017
2009-10-13	77.525	77.122	0	0
2009-10-14	72.736	74.348	0.064	0.039
2009-10-15	61.156	68.288	0.177	0.236
2009-10-16	63.793	68.785	0	0
2009-10-17	54.683	54.296	0	0.017
2009-10-18	55.481	56.072	0	0
2009-10-19	61.96	62.527	0	0
2009-10-20	69.37	70.009	0	0
2009-10-21	72.257	73.025	0	0
2009-10-22	75.043	75.87	0.026	0.026
2009-10-23	80.685	81.053	0.006	0
2009-10-24	75.889	77.593	0.394	0.5
2009-10-25	65.773	66.039	0	0
2009-10-26	61.726	63.411	0	0
2009-10-27	56.968	56.297	0.322	0.479
2009-10-28	69.59	70.372	0.064	0.055
2009-10-29	69.112	69.045	0	0
2009-10-30	60.848	65.293	0	0
2009-10-31	69.095	70.236	0.038	0.034
