# Supplementary material for: The role of climate change and urban development on compound dry-hot extremes across US cities
Source: Nat Commun. 2023 Jun 14;14:3509. doi: 10.1038/s41467-023-39205-x (PMC10267174; doi:10.1038/s41467-023-39205-x)
Supplement: Supplementary file 2 — Source Data [file 41467_2023_39205_MOESM2_ESM.zip › SourceData/Atlanta_Future_Data.xlsx]

## Sheet: Sheet1
Date_Future	Climate_chng_T	Urban_Dev_Climate_chng_T	Climate_chng_prcp	Urban_Dev_Climate_chng_prcp
2090-05-01	80	80	1	1
2090-05-02	87.566	88.494	0	0
2090-05-03	85.307	87.523	0.128	0.257
2090-05-04	75.93	76.794	0	0
2090-05-05	81.945	83.229	0	0
2090-05-06	88.893	88.461	0.002	0.003
2090-05-07	91.447	92.365	0	0
2090-05-08	90.828	90.81	0	0
2090-05-09	87.444	88.626	0.21	0.036
2090-05-10	73.069	73.514	0	0
2090-05-11	78.153	79.202	0	0
2090-05-12	83.932	84.995	0	0
2090-05-13	86.008	85.446	0	0
2090-05-14	83.9	85.919	0.748	0.559
2090-05-15	76.505	77.265	0.025	0.316
2090-05-16	76.771	77.145	0	0
2090-05-17	79.496	79.996	0	0
2090-05-18	83.861	84.718	0	0
2090-05-19	85.826	86.639	0	0
2090-05-20	83.568	85.104	0.005	0.078
2090-05-21	84.426	87.315	0.044	0.021
2090-05-22	86.717	88.558	0.18	0.213
2090-05-23	86.366	88.999	0	0.038
2090-05-24	87.066	87.166	0	0.347
2090-05-25	90.708	93.062	0.089	0
2090-05-26	93.789	94.364	0	0
2090-05-27	93.841	95.007	0	0
2090-05-28	95.83	96.616	0	0
2090-05-29	92.278	95.118	0	0
2090-05-30	89.778	89.998	0	0.02
2090-05-31	90.157	90.257	0	0
2090-06-01	89.637	89.737	0.001	0
2090-06-02	91.183	91.974	0.004	0
2090-06-03	90.393	91.95	0.137	0.008
2090-06-04	94.11	94.67	0.114	0.001
2090-06-05	90.154	92.075	0.021	0.303
2090-06-06	86.718	86.289	0.113	0.215
2090-06-07	76.431	81.035	0.028	0.001
2090-06-08	77.771	82.11	0.104	0.183
2090-06-09	82.408	85.289	0.093	0.222
2090-06-10	89.838	89.755	0.012	0
2090-06-11	93.372	94.879	0	0
2090-06-12	91.675	93.475	0.249	0.249
2090-06-13	95.323	94.324	0.156	0.202
2090-06-14	92.746	92.295	0.016	0.011
2090-06-15	91.676	93.598	0.073	0.021
2090-06-16	90.603	91.142	0.091	0.05
2090-06-17	91.739	92.206	0.196	0.196
2090-06-18	91.721	92.863	0.184	0.049
2090-06-19	93.525	95.23	0.329	0.137
2090-06-20	93.81	94.719	0.176	0.108
2090-06-21	89.251	92.299	0.342	0.178
2090-06-22	86.228	90.197	0.288	0.162
2090-06-23	84.579	89.707	0.211	3.894
2090-06-24	82.604	88.518	0.252	0.66
2090-06-25	84.918	91.693	0.096	0.094
2090-06-26	88.787	88.887	0.011	0.388
2090-06-27	95.316	95.063	0.008	0.04
2090-06-28	96.365	96.846	0	0
2090-06-29	93.778	95.281	0.245	0.575
2090-06-30	92.312	93.607	0.11	0.11
2090-07-01	92.122	93.1	0	0
2090-07-02	91.171	91.902	0.324	0.449
2090-07-03	88.592	88.87	0.219	0.249
2090-07-04	93.229	93.957	0.15	0.247
2090-07-05	92.924	95.316	0.33	0.413
2090-07-06	99.929	100.337	0.08	0
2090-07-07	99.278	99.378	0.122	0.122
2090-07-08	101.353	101.876	0	0
2090-07-09	99.059	100.146	0.349	0.095
2090-07-10	94.22	95.566	0.105	0.284
2090-07-11	96.07	95.267	0	0
2090-07-12	94.889	92.348	0.003	0.003
2090-07-13	93.204	96.529	0	0
2090-07-14	99.933	98.673	0	0
2090-07-15	99.577	103.452	0.278	0
2090-07-16	100.568	104.708	0.068	0.177
2090-07-17	104.117	102.177	0.075	0.103
2090-07-18	101.202	102.957	0.334	0.334
2090-07-19	95.793	101.091	0.077	0.345
2090-07-20	96.473	97.205	0	0
2090-07-21	94.94	98.75	0.229	0
2090-07-22	96.211	99.18	0	0
2090-07-23	97.132	97.865	0	0.059
2090-07-24	98.464	98.586	0.019	0.03
2090-07-25	99.485	100.845	0	0
2090-07-26	98.746	101.752	0	0
2090-07-27	98.575	101.183	0.007	0
2090-07-28	98.178	100.543	0.06	0.007
2090-07-29	97.835	97.837	0.148	0.281
2090-07-30	97.909	100.779	0.082	0
2090-07-31	98.61	99.175	0.067	0.067
2090-08-01	99.588	100.242	0.146	0.146
2090-08-02	100.069	100.108	0.03	0.028
2090-08-03	98.948	98.757	0.045	0.052
2090-08-04	99.18	100.667	0.061	0.217
2090-08-05	96.73	100.779	0.46	0.192
2090-08-06	92.464	92.716	0.014	0
2090-08-07	90.855	91.461	0	0
2090-08-08	89.373	89.473	0.002	0
2090-08-09	89.956	90.056	0.008	0.004
2090-08-10	89.218	89.318	0.008	0
2090-08-11	88.431	89.473	0.088	0.107
2090-08-12	90.099	90.199	0.039	0.185
2090-08-13	89.948	93.334	0.16	0.134
2090-08-14	85.941	92.222	0.254	0.093
2090-08-15	87.344	88.889	0.106	0.284
2090-08-16	92.565	92.665	0.219	0.219
2090-08-17	95.856	97.413	0	0.041
2090-08-18	99.135	100.355	0	0
2090-08-19	100.583	102.015	0	0
2090-08-20	100.535	101.506	0	0
2090-08-21	96.341	98.955	0.065	0.062
2090-08-22	93.58	93.68	0.132	0.132
2090-08-23	91.4	91.801	0.095	0
2090-08-24	91.458	90.763	0.036	0
2090-08-25	91.874	93.49	0	0
2090-08-26	94.695	96.418	0	0
2090-08-27	96.413	98.271	0	0
2090-08-28	97.087	98.262	0	0
2090-08-29	95.534	96.283	0.024	0.004
2090-08-30	93.657	98.186	0.26	0.034
2090-08-31	87.959	91.421	0.217	0.235
2090-09-01	81.959	85.544	0	0
2090-09-02	76.9	76.346	0.02	0.013
2090-09-03	74.524	77.151	0.032	0
2090-09-04	83.528	85.538	0.002	0.002
2090-09-05	86.762	91.141	0	0
2090-09-06	89.543	90.311	0.017	0.006
2090-09-07	82.209	88.604	0.12	0.129
2090-09-08	78.264	83.262	0.095	0.208
2090-09-09	83.15	82.913	0	0.06
2090-09-10	87.371	84.206	0	0.05
2090-09-11	88.186	87.564	0.009	0.005
2090-09-12	89.57	91.52	0	0.011
2090-09-13	91.598	93.302	0.006	0.003
2090-09-14	84.531	86.893	0.201	0.162
2090-09-15	88.695	89.718	0.001	0.021
2090-09-16	86.719	87.959	0	0
2090-09-17	86.034	87.113	0	0.005
2090-09-18	82.737	85.41	0.006	0.122
2090-09-19	82.273	88.446	0.192	0.165
2090-09-20	80.417	86.647	0.029	0
2090-09-21	85.623	87.668	0.006	0.015
2090-09-22	86.197	86.109	0.324	0.134
2090-09-23	83.68	85.194	0.183	0.126
2090-09-24	82.212	84.572	0.002	0
2090-09-25	78.636	78.482	0	0
2090-09-26	73.781	73.558	0	0.014
2090-09-27	79.417	78.773	0.031	0.023
2090-09-28	82.251	83.324	0.033	0.018
2090-09-29	77.172	80.682	0.056	0.015
2090-09-30	78.583	80.108	0.103	0.011
2090-10-01	76.443	79.841	0.041	0.007
2090-10-02	73.756	77.131	0	0
2090-10-03	82.097	85.334	0	0
2090-10-04	83.409	86.014	0.009	0
2090-10-05	80.354	81.928	0	0.002
2090-10-06	78.778	79.273	0	0
2090-10-07	79.705	81.609	0	0
2090-10-08	81.755	82.751	0	0
2090-10-09	80.092	82.026	0	0
2090-10-10	76.019	81.386	0	0.014
2090-10-11	74.759	75.428	0	0
2090-10-12	70.08	74.146	0	0
2090-10-13	71.982	73.082	0	0
2090-10-14	77.697	78.883	0	0
2090-10-15	73.223	77.079	0.016	0.019
2090-10-16	78.788	78.479	0.026	0.04
2090-10-17	76.937	81.113	0.006	0.085
2090-10-18	74.354	79.265	0.078	0.002
2090-10-19	64.102	65.899	0	0
2090-10-20	62.235	63.287	0	0
2090-10-21	63.462	64.596	0	0
2090-10-22	63.025	67.076	0	0
2090-10-23	82.517	82.134	0	0
2090-10-24	81.775	80.705	0.002	0.054
2090-10-25	79.345	77.715	0.088	0.028
2090-10-26	79.164	78.949	0.151	0.092
2090-10-27	68.534	73.19	0.004	0
2090-10-28	62.615	63.649	0	0
2090-10-29	64.587	65.434	0	0
2090-10-30	69.576	70.374	0	0
2090-10-31	73.43	74.208	0	0
2091-05-01	80	80	1	1
2091-05-02	81.031	79.255	0.004	0.019
2091-05-03	85.562	86.237	0	0
2091-05-04	86.99	87.132	0	0
2091-05-05	85.72	88.328	0	0
2091-05-06	86.581	87.409	0	0
2091-05-07	82.233	84.312	0.163	0.12
2091-05-08	74.505	77.118	0.005	0
2091-05-09	74.669	74.803	0	0
2091-05-10	78.76	79.177	0	0
2091-05-11	80.9	81.586	0.004	0.011
2091-05-12	86.309	87.296	0.004	0.014
2091-05-13	86.795	87.811	0	0.08
2091-05-14	83.167	85.133	0.207	0.274
2091-05-15	86.318	87.232	0	0
2091-05-16	83.945	85.26	0.283	0.122
2091-05-17	80.512	83.147	0.181	0.196
2091-05-18	76.893	78.98	0.061	0.156
2091-05-19	77.458	78.381	0	0
2091-05-20	86.301	87.738	0	0
2091-05-21	87.934	90.035	0.076	0.028
2091-05-22	87.093	87.069	0.054	0.077
2091-05-23	88.176	88.951	0.118	0.216
2091-05-24	90.175	88.952	0.154	0.35
2091-05-25	87.821	86.254	0.126	0.304
2091-05-26	89	91.297	0.095	0.413
2091-05-27	89.844	91.29	0.033	0.108
2091-05-28	90.633	90.421	0.246	0.114
2091-05-29	88.898	87.625	0.019	0.4
2091-05-30	92.923	93.634	0.338	0.338
2091-05-31	87.735	89.887	0.018	0.397
2091-06-01	85.37	90.206	0.013	0.019
2091-06-02	83.328	87.096	0.009	0
2091-06-03	79.686	82.392	0	0
2091-06-04	80.333	81.217	0	0
2091-06-05	83.83	84.525	0	0
2091-06-06	86.591	87.559	0	0
2091-06-07	89.35	88.631	0	0
2091-06-08	89.9	89.911	0	0
2091-06-09	90.32	90.499	0	0
2091-06-10	89.839	90.682	0	0
2091-06-11	89.221	89.321	0.001	0.221
2091-06-12	91.516	91.616	0.155	0.155
2091-06-13	90.13	92.986	0.155	0.025
2091-06-14	94.288	93.706	0.108	0.306
2091-06-15	97.517	95.178	0.312	0.42
2091-06-16	100.398	96.486	0.12	0.382
2091-06-17	96.214	99.839	0.231	0.071
2091-06-18	98.594	98.778	0.191	0.2
2091-06-19	87.589	90.69	0.484	0.311
2091-06-20	83.53	88.379	0.419	0
2091-06-21	80.09	88.221	0.139	0
2091-06-22	83.541	88.249	0.056	0.003
2091-06-23	85.975	86.401	0.12	0.241
2091-06-24	82.015	83.307	0.164	0.124
2091-06-25	85.122	85.443	0.148	0.132
2091-06-26	90.518	92.002	0.001	0.009
2091-06-27	93.757	91.563	0	0.014
2091-06-28	88.096	87.407	0.221	0.428
2091-06-29	86.462	84.178	0.368	0.958
2091-06-30	86.146	85.508	0.085	0.113
2091-07-01	87.674	86.278	0	0
2091-07-02	90.621	90.727	0	0
2091-07-03	89.803	89.903	0	0.006
2091-07-04	90.333	90.274	0.144	0.186
2091-07-05	91.47	94.101	0.051	0.043
2091-07-06	90.602	94.148	0.165	0.165
2091-07-07	88.442	88.32	0.085	0.062
2091-07-08	93.752	91.443	0.141	0.089
2091-07-09	94.265	93.89	0.003	0.019
2091-07-10	95.855	91.413	0.042	0.025
2091-07-11	93.793	95.527	0.317	0.441
2091-07-12	94.793	92.83	0.175	0.264
2091-07-13	94.003	94.103	0.204	0.204
2091-07-14	97.839	98.294	0.106	0.106
2091-07-15	96.116	96.245	0	0
2091-07-16	96.245	94.884	0	0.003
2091-07-17	95.89	95.99	0.097	0.097
2091-07-18	95.902	98.565	0.22	0.22
2091-07-19	97.327	98.281	0	0
2091-07-20	95.673	96.014	0.251	0.376
2091-07-21	89.938	92.667	0.176	0.318
2091-07-22	87.054	95.129	0.271	0.06
2091-07-23	92.945	98.606	0.052	0.01
2091-07-24	96	98.76	0.084	0.007
2091-07-25	90.391	93.603	0.296	0.363
2091-07-26	92.883	90.897	0.14	0.25
2091-07-27	89.245	89.592	0.31	0.484
2091-07-28	89.549	96.972	0.286	0.234
2091-07-29	90.612	94.824	0.195	0.048
2091-07-30	94.54	95.773	0.019	0.056
2091-07-31	91.954	96.478	0.18	0.122
2091-08-01	92.962	94.599	0.246	0.227
2091-08-02	95.704	96.995	0	0.011
2091-08-03	95.165	96.38	0	0.002
2091-08-04	95.409	95.509	0.098	0.098
2091-08-05	96.357	98.729	0.065	0.129
2091-08-06	95.261	97.291	0.019	0
2091-08-07	94.923	95.023	0.07	0.07
2091-08-08	91.409	89.402	0.168	0.202
2091-08-09	95.82	94.644	0.134	0.089
2091-08-10	97.327	96.113	0.047	0.056
2091-08-11	96.733	98.364	0.009	0.04
2091-08-12	96.659	98.642	0.088	0.032
2091-08-13	96.678	98.262	0.262	0.166
2091-08-14	98.478	96.933	0.011	0.025
2091-08-15	97.375	98.308	0.102	0.102
2091-08-16	98.06	97.879	0.011	0.055
2091-08-17	97.261	98.475	0.148	0.17
2091-08-18	93.562	92.031	0.202	0.253
2091-08-19	91.678	94.403	0.11	0.017
2091-08-20	95.279	94.315	0	0
2091-08-21	96.862	96.804	0.072	0
2091-08-22	91.96	94.713	0	0
2091-08-23	88.354	90.231	0.003	0.014
2091-08-24	92.699	92.649	0.092	0.208
2091-08-25	94.06	92.708	0.009	0.034
2091-08-26	86.298	89.836	0.252	0.423
2091-08-27	89.42	90.068	0.213	0.14
2091-08-28	86.94	88.891	0.877	0.261
2091-08-29	77.027	85.422	0.093	0.19
2091-08-30	80.274	77.066	0.002	0
2091-08-31	83.569	80.979	0	0
2091-09-01	86.089	84.65	0.012	0
2091-09-02	89.927	91.558	0.005	0
2091-09-03	86.046	90.537	0.137	0.229
2091-09-04	80.943	84.975	0.017	0.307
2091-09-05	76.634	79.12	0.005	0.073
2091-09-06	75.924	81.291	0.019	0.887
2091-09-07	82.064	84.774	0.009	0.175
2091-09-08	87.482	87.581	0.094	0.187
2091-09-09	91.852	92.187	0	0.041
2091-09-10	93.246	92.99	0.072	0.012
2091-09-11	91.805	92.172	0.163	0.072
2091-09-12	90.648	92.098	0	0.003
2091-09-13	89.111	92.772	0	0
2091-09-14	93.381	94.202	0	0
2091-09-15	93.256	94.357	0	0.014
2091-09-16	89.347	89.447	0.012	0
2091-09-17	89.887	90.736	0	0
2091-09-18	91.976	92.139	0	0
2091-09-19	91.027	91.127	0.177	0.177
2091-09-20	89.162	89.262	0.004	0.081
2091-09-21	92.022	92.19	0.133	0.133
2091-09-22	88.367	93.642	0.196	0.008
2091-09-23	83.239	88.633	0.009	0.257
2091-09-24	87.196	85.576	0.002	0
2091-09-25	83.931	84.027	0.001	0.053
2091-09-26	76.795	76.91	0	0.001
2091-09-27	75.094	75.543	0	0
2091-09-28	78.946	78.345	0	0
2091-09-29	82.247	81.911	0	0
2091-09-30	75.774	78.118	0	0
2091-10-01	75.69	85.229	0	0
2091-10-02	79.915	87.058	0	0
2091-10-03	81.334	84.714	0.025	0
2091-10-04	83.842	83.52	0.015	0
2091-10-05	79.847	83.098	0.101	0.157
2091-10-06	75.039	79.092	0.026	0
2091-10-07	77.558	78.871	0	0
2091-10-08	78.408	79.38	0	0
2091-10-09	79.268	79.505	0	0
2091-10-10	80.144	82.297	0	0
2091-10-11	84.333	83.141	0	0.002
2091-10-12	90.128	90.516	0	0
2091-10-13	90.73	91.224	0	0
2091-10-14	84.163	87.57	0	0.002
2091-10-15	69.819	74.37	0	0
2091-10-16	84.746	85.553	0	0
2091-10-17	85.502	87.594	0	0.002
2091-10-18	85.642	87.297	0.066	0.067
2091-10-19	83.617	86.281	0.026	0.001
2091-10-20	80.325	82.485	0.023	0.001
2091-10-21	65.264	66.63	0	0
2091-10-22	62.689	63.864	0.011	0
2091-10-23	74.669	79.67	0.001	0
2091-10-24	75.437	76.906	0	0
2091-10-25	70.094	73.723	0	0
2091-10-26	67.656	68.292	0	0
2091-10-27	72.819	70.947	0	0
2091-10-28	68.396	70.535	0	0
2091-10-29	68.051	70.394	0	0
2091-10-30	67.675	66.943	0.017	0.184
2091-10-31	65.305	65.53	0.2	0.055
2092-05-01	80	80	1	1
2092-05-02	76.908	77.211	0	0
2092-05-03	82.871	83.883	0	0
2092-05-04	85.046	87.592	0	0.002
2092-05-05	88.981	88.621	0.008	0.032
2092-05-06	86.398	85.615	0.385	0.348
2092-05-07	90.626	90.639	0.192	0.263
2092-05-08	86.596	88.044	0	0.031
2092-05-09	83.865	84.958	0	0.006
2092-05-10	77.567	77.883	0	0
2092-05-11	80.166	79.735	0	0
2092-05-12	82.934	82.953	0	0
2092-05-13	84.328	83.932	0.023	0.002
2092-05-14	83.543	84.204	0.002	0.004
2092-05-15	84.032	84.416	0.007	0.008
2092-05-16	84.47	85.016	0	0
2092-05-17	88.011	88.725	0	0
2092-05-18	89.03	89.659	0	0
2092-05-19	89.419	89.806	0	0
2092-05-20	87.166	88.501	0	0
2092-05-21	88.01	88.625	0	0
2092-05-22	89.658	91.1	0	0
2092-05-23	90.134	91.435	0.008	0.014
2092-05-24	91.332	91.081	0.002	0
2092-05-25	91.29	93.305	0.031	0.005
2092-05-26	85.806	90.729	0.191	0.145
2092-05-27	92.054	92.843	0.06	0.06
2092-05-28	93.813	94.211	0	0
2092-05-29	91.415	91.491	0.212	0.148
2092-05-30	85.939	86.905	0.251	0.22
2092-05-31	83.97	85.008	0.182	0.301
2092-06-01	85.741	85.714	0.199	0.974
2092-06-02	87.647	88.195	0	0
2092-06-03	87.19	88.362	0	0
2092-06-04	84.259	84.071	0.156	0.263
2092-06-05	88.571	88.4	0	0.125
2092-06-06	89.749	88.847	0	0.045
2092-06-07	92.873	92.819	0	0
2092-06-08	95.486	94.992	0	0
2092-06-09	93.886	96.151	0.107	0.001
2092-06-10	91.637	95.561	0.155	0.143
2092-06-11	98.121	99.197	0.504	0.504
2092-06-12	98.276	98.877	0	0
2092-06-13	101.081	101.377	0	0
2092-06-14	101.815	102.397	0	0
2092-06-15	94.455	95.306	0	0
2092-06-16	93.758	93.702	0	0
2092-06-17	94.356	97.131	0.194	0.1
2092-06-18	96.487	97.439	0.247	0.072
2092-06-19	94.225	94.805	0.096	0.096
2092-06-20	95.186	95.45	0	0
2092-06-21	94.521	94.816	0	0
2092-06-22	97.83	98.106	0	0
2092-06-23	95.34	96.86	0.217	0.002
2092-06-24	94.254	97.058	0.007	0
2092-06-25	89.61	95.025	0.218	0.127
2092-06-26	94.869	96.261	0.113	0.05
2092-06-27	92.717	94.716	0.331	0.209
2092-06-28	89.241	95.403	0.133	0.093
2092-06-29	84.619	89.05	0.208	0.198
2092-06-30	85.593	88.494	0.308	0.116
2092-07-01	92.303	92.348	0.169	0.025
2092-07-02	93.01	93.11	0.226	0.226
2092-07-03	95.033	95.133	0.267	0.267
2092-07-04	98.841	98.955	0.208	0.208
2092-07-05	100.648	100.617	0.092	0
2092-07-06	98.664	99.392	0.246	0.197
2092-07-07	98.767	100.159	0.038	0
2092-07-08	92.746	93.902	0.24	0.179
2092-07-09	98.612	98.356	0.076	0.017
2092-07-10	96.389	95.35	0.086	0.39
2092-07-11	91.984	92.6	0.371	0.388
2092-07-12	90.69	92.86	0.462	0.462
2092-07-13	88.745	91.541	0.267	0.072
2092-07-14	91.007	91.189	0.115	0
2092-07-15	93.979	94.645	0	0
2092-07-16	96.037	96.359	0	0
2092-07-17	95.168	96.225	0	0
2092-07-18	92.702	95.39	0.061	0.03
2092-07-19	89.811	89.856	0.196	0.208
2092-07-20	89.683	91.996	0.462	0.126
2092-07-21	91.095	92.127	0.086	0.086
2092-07-22	88.945	91.888	0.129	0.268
2092-07-23	91.998	92.098	0.174	0.174
2092-07-24	93.519	92.994	0	0.013
2092-07-25	97.297	96.532	0.017	0.01
2092-07-26	95.68	95.641	0.182	0.259
2092-07-27	88.438	91.344	0.217	1.12
2092-07-28	89.051	84.484	0.107	0.768
2092-07-29	84.58	87.453	0.206	0.124
2092-07-30	83.724	88.439	0.136	0.162
2092-07-31	93.354	97.635	0.092	0.049
2092-08-01	96.712	99.025	0.014	0
2092-08-02	97.938	98.038	0.063	0.063
2092-08-03	98.984	99.936	0.178	0.111
2092-08-04	97.117	102.803	0.111	0.034
2092-08-05	97.233	100.59	0.202	0.242
2092-08-06	94.594	100.19	0.011	0
2092-08-07	94.751	95.034	0.086	0.424
2092-08-08	88.875	89.374	0.472	0.247
2092-08-09	88.289	86.233	0.149	0.198
2092-08-10	88.267	90.193	0.001	0.004
2092-08-11	93.041	91.528	0	0
2092-08-12	90.889	91.799	0	0
2092-08-13	94.57	94.638	0	0
2092-08-14	95.568	97.111	0	0
2092-08-15	93.172	94.907	0.139	0.139
2092-08-16	92.997	92.941	0.076	0.213
2092-08-17	90.467	95.573	0.148	0.09
2092-08-18	93.438	95.129	0.088	0.012
2092-08-19	93.512	94.569	0.116	0.116
2092-08-20	93.733	97.26	0.014	0
2092-08-21	96.863	95.829	0.01	0.008
2092-08-22	97.796	97.43	0.007	0.013
2092-08-23	94.538	94.771	0.178	0.178
2092-08-24	95.285	97.069	0.101	0.005
2092-08-25	91.244	93.587	0.212	0.153
2092-08-26	87.638	86.36	0.335	0.251
2092-08-27	84.909	86.636	0.414	0.099
2092-08-28	90.386	87.585	0.125	0.204
2092-08-29	93.644	89.285	0.068	0.21
2092-08-30	90.438	91.222	0.168	0.213
2092-08-31	93.531	93.497	0.034	0
2092-09-01	91.212	94.134	0.072	0
2092-09-02	89.018	93.506	0.043	0.04
2092-09-03	87.525	86.826	0.035	0.177
2092-09-04	88.253	89.607	0.008	0.013
2092-09-05	86.329	88.942	0.002	0
2092-09-06	91.723	90.983	0	0.005
2092-09-07	90.934	92.314	0.07	0.005
2092-09-08	86.224	89.419	0.221	0.268
2092-09-09	81.38	85.221	0.799	0.269
2092-09-10	83.366	84.947	0.018	0.061
2092-09-11	77.103	83.59	0.004	0.187
2092-09-12	86.504	86.997	0.005	0
2092-09-13	86.233	87.208	0	0
2092-09-14	87.39	88.473	0	0
2092-09-15	88.983	89.765	0	0
2092-09-16	88.422	89.822	0	0
2092-09-17	85.346	87.15	0	0
2092-09-18	85.861	87.379	0	0
2092-09-19	85.827	87.741	0	0
2092-09-20	80.163	86.256	0	0
2092-09-21	84.271	84.318	0	0
2092-09-22	81.369	83.539	0	0
2092-09-23	81.426	86.549	0	0
2092-09-24	87.222	87.926	0	0
2092-09-25	87.344	87.676	0	0
2092-09-26	88.098	88.797	0	0
2092-09-27	87.685	88.347	0	0
2092-09-28	83.616	87.246	0	0
2092-09-29	72.47	73.966	0	0
2092-09-30	77.145	75.89	0	0
2092-10-01	87.003	86.332	0	0
2092-10-02	92.489	91.387	0	0
2092-10-03	87.877	90.014	0	0
2092-10-04	88.684	89.908	0	0
2092-10-05	88.299	88.267	0	0.111
2092-10-06	85.352	86.75	0.072	0.098
2092-10-07	85.593	87.132	0	0
2092-10-08	84.952	86.329	0.009	0
2092-10-09	85.293	88.901	0.002	0
2092-10-10	80.537	86.393	0	0.015
2092-10-11	78.068	81.402	0	0
2092-10-12	80.004	82.186	0	0
2092-10-13	77.05	81.544	0	0
2092-10-14	73.563	73.904	0	0
2092-10-15	69.072	70.961	0.016	0.017
2092-10-16	77.773	74.687	0.026	0.034
2092-10-17	78.691	78.205	0	0
2092-10-18	76.957	77.442	0	0
2092-10-19	73.432	74.577	0	0
2092-10-20	69.316	70.124	0.004	0
2092-10-21	62.16	71.314	0.064	0
2092-10-22	61.803	71.191	0.113	0.003
2092-10-23	61.205	68.681	0.409	0.077
2092-10-24	68.626	72.225	0.937	2.654
2092-10-25	73.565	75.695	0	0
2092-10-26	77.194	75.642	0	0
2092-10-27	81.226	81.085	0.005	0.004
2092-10-28	77.519	78.864	0.001	0
2092-10-29	74.653	76.314	0.258	0.271
2092-10-30	72.809	74.697	0.021	0.353
2092-10-31	59.093	61.964	0	0.006
2093-05-01	80	80	1	1
2093-05-02	82.963	82.299	0.009	0.009
2093-05-03	84.883	84.227	0.014	0.029
2093-05-04	81.277	81.489	0.409	0.088
2093-05-05	82.845	83.1	0.005	0.014
2093-05-06	85.285	85.159	0	0
2093-05-07	82.289	83.531	0.007	0.01
2093-05-08	78.479	77.713	0.043	0.4
2093-05-09	82.518	83.102	0.325	1.042
2093-05-10	77.295	79.906	0.017	0
2093-05-11	74.754	75.036	0.004	0
2093-05-12	77.111	78.038	0	0
2093-05-13	80.916	81.573	0	0
2093-05-14	80.3	81.482	0	0
2093-05-15	81.408	81.441	0.001	0.002
2093-05-16	82.697	83.49	0.001	0
2093-05-17	84.492	85.239	0	0
2093-05-18	86.419	87.88	0	0
2093-05-19	83.436	85.515	0.085	0.001
2093-05-20	84.444	85.132	0.116	0.234
2093-05-21	86.245	87.107	0	0
2093-05-22	82.175	81.203	0.121	0.102
2093-05-23	84.305	85.346	0.088	0.19
2093-05-24	85.47	85.729	0.19	0.137
2093-05-25	89.698	90.455	0	0
2093-05-26	89.091	91.747	0	0
2093-05-27	89.956	90.056	0	0
2093-05-28	89.135	91.977	0	0
2093-05-29	87.842	89.731	0.025	0.024
2093-05-30	83.514	83.898	0.245	0.244
2093-05-31	79.425	72.538	0.473	0.14
2093-06-01	81.867	84.887	0.81	1.946
2093-06-02	91.497	91.054	0.125	0.318
2093-06-03	90.37	89.051	0.08	0.254
2093-06-04	91.559	91.984	0.175	0.201
2093-06-05	89.66	92.069	0.278	0.318
2093-06-06	84.208	87.254	0.521	0.492
2093-06-07	69.164	71.43	0.015	0
2093-06-08	79.574	81.795	0	0
2093-06-09	85.52	86.895	0	0
2093-06-10	89.518	90.521	0	0
2093-06-11	91.557	93.918	0	0
2093-06-12	96.21	96.403	0.001	0
2093-06-13	93.881	96.409	0	0
2093-06-14	92.824	96.26	0.088	0.215
2093-06-15	90.683	89.302	0.06	0.488
2093-06-16	90.321	91.385	0.144	0.191
2093-06-17	88.224	89.505	0.24	0.21
2093-06-18	91.704	94.701	0.301	0.004
2093-06-19	96.022	94.135	0	0.008
2093-06-20	91.619	91.719	0.136	0.136
2093-06-21	93.419	95.779	0.251	0.042
2093-06-22	95.49	94.963	0	0.023
2093-06-23	94.429	95.423	0.017	0.01
2093-06-24	92.3	94.491	0.001	0.007
2093-06-25	92.099	93.305	0.09	0.09
2093-06-26	90.065	93.702	0.201	0.133
2093-06-27	90.466	95.583	0.244	0.027
2093-06-28	90.706	96.235	0.216	0.003
2093-06-29	92.063	95.615	0.072	0
2093-06-30	96.109	97.156	0	0.008
2093-07-01	96.354	96.942	0	0
2093-07-02	93.491	94.55	0.184	0.112
2093-07-03	86.709	87.695	0.279	0.301
2093-07-04	85.284	87.287	0.199	0.264
2093-07-05	84.658	83.81	1.429	0.975
2093-07-06	85.866	90.912	0.198	0.137
2093-07-07	94.419	96.363	0.107	0.107
2093-07-08	96.84	97.8	0	0
2093-07-09	93.377	94.659	0	0
2093-07-10	92.605	95.429	0.002	0
2093-07-11	95.09	96.124	0	0
2093-07-12	96.226	97.666	0	0
2093-07-13	96.079	97.143	0	0
2093-07-14	95.927	96.705	0	0
2093-07-15	92.866	94.323	0.368	0.318
2093-07-16	89.779	89.658	0.105	0.172
2093-07-17	85.816	86.904	0.15	0.11
2093-07-18	86.366	87.789	0.08	0.075
2093-07-19	84.233	84.277	0.266	0.19
2093-07-20	93.39	94.554	0.303	0.43
2093-07-21	93.805	94.744	0.012	0.036
2093-07-22	91.481	95.447	0.063	0
2093-07-23	89.429	90.21	0.211	0.395
2093-07-24	88.621	89.476	1.995	0.389
2093-07-25	87.527	87.986	0.184	0.338
2093-07-26	93.479	91.394	0.27	0.165
2093-07-27	93.604	94.695	0	0.031
2093-07-28	93.017	93.931	0	0.013
2093-07-29	91.167	87.894	0.248	0.279
2093-07-30	91.149	94.383	0.241	0.089
2093-07-31	92.642	93.855	0	0
2093-08-01	90.855	92.328	0.275	0.018
2093-08-02	93.215	94.61	0.09	0.09
2093-08-03	93.607	94.57	0.178	0.178
2093-08-04	92.759	93.601	0.119	0.002
2093-08-05	91.34	92.665	0.332	0.331
2093-08-06	93.851	96.421	0.13	0.367
2093-08-07	96.326	95.565	0.01	0.022
2093-08-08	97.102	97.202	0.213	0.213
2093-08-09	93.58	94.172	0.314	0.158
2093-08-10	88.416	93.986	0.337	0.126
2093-08-11	87.741	89.64	0.095	0.281
2093-08-12	88.176	89.273	0.068	0.137
2093-08-13	89.445	91.293	0.013	0.04
2093-08-14	92.907	93.819	0.008	0.007
2093-08-15	92.342	92.46	0.002	0.003
2093-08-16	93.03	94.298	0	0
2093-08-17	95.391	96.21	0.003	0
2093-08-18	96.348	96.26	0.002	0
2093-08-19	95.092	96.932	0.104	0.005
2093-08-20	96.655	96.587	0	0.007
2093-08-21	96.814	97.196	0	0
2093-08-22	97.289	98.082	0	0
2093-08-23	96.721	98.064	0.002	0.004
2093-08-24	97.466	97.286	0.149	0.138
2093-08-25	93.835	97.315	0.165	0
2093-08-26	88.604	96.313	0.369	0.003
2093-08-27	90.086	95.874	0.106	0
2093-08-28	88.945	93.765	0.219	0.085
2093-08-29	89.168	90.29	0.028	0.065
2093-08-30	86.82	89.516	0.022	0.196
2093-08-31	89	90.61	0.006	0.006
2093-09-01	89.876	90.574	0	0
2093-09-02	86.411	91.106	0.026	0
2093-09-03	89.547	90.716	0.004	0
2093-09-04	89.621	93.415	0	0.02
2093-09-05	90.233	92.717	0.007	0.115
2093-09-06	85.587	89.089	0.085	0.11
2093-09-07	85.42	88.32	0.199	0.028
2093-09-08	92.902	89.161	0.062	0.087
2093-09-09	90.957	90.775	0	0
2093-09-10	86.512	89.341	0	0
2093-09-11	89.899	92.384	0	0
2093-09-12	88.868	91.541	0	0
2093-09-13	86.7	89.222	0	0
2093-09-14	84.984	87.584	0	0
2093-09-15	87.924	88.269	0.004	0.002
2093-09-16	89.708	89.808	0	0
2093-09-17	89.831	90.906	0	0
2093-09-18	86.341	88.774	0	0
2093-09-19	85.856	88.195	0.003	0.004
2093-09-20	90.976	90.632	0.017	0.013
2093-09-21	92.557	91.138	0.049	0.01
2093-09-22	88.513	88.613	0.009	0.153
2093-09-23	89.362	89.462	0.057	0.218
2093-09-24	83.836	86.149	0.209	0.188
2093-09-25	89.059	89.822	0	0.001
2093-09-26	90.099	92.104	0	0
2093-09-27	92.588	93.08	0	0
2093-09-28	93.474	94.684	0	0
2093-09-29	93.206	93.983	0	0
2093-09-30	90.511	93.361	0.012	0.001
2093-10-01	90.082	90.733	0.105	0.063
2093-10-02	86.787	87.895	0.031	0.151
2093-10-03	89.665	89.207	0	0.046
2093-10-04	89.585	89.685	0.004	0.015
2093-10-05	90.195	91.506	0	0.044
2093-10-06	89.515	91.91	0	0.013
2093-10-07	89.359	91.057	0.002	0.004
2093-10-08	89.282	90.152	0	0.006
2093-10-09	88.556	88.341	0.006	0.009
2093-10-10	87.554	88.461	0	0
2093-10-11	85.585	87.715	0	0
2093-10-12	84.23	86.362	0	0
2093-10-13	80.136	86.042	0.006	0.161
2093-10-14	74.529	77.655	0	0
2093-10-15	71.322	76.875	0	0
2093-10-16	68.385	80.062	0.001	0
2093-10-17	71.535	77.272	0	0
2093-10-18	75.49	73.961	0.036	0.034
2093-10-19	74.009	74.601	0.073	0.007
2093-10-20	77.581	79.016	0.005	0
2093-10-21	80.135	81.196	0.003	0
2093-10-22	77.124	80.851	0	0.001
2093-10-23	72.951	74.742	0	0.005
2093-10-24	68.537	79.623	0	0
2093-10-25	75.074	77.213	0	0
2093-10-26	75.619	76.345	0	0
2093-10-27	82.785	83.654	0	0
2093-10-28	73.626	81.419	0	0
2093-10-29	52.892	54.36	0	0
2093-10-30	55.887	56.587	0	0
2093-10-31	59.931	60.628	0	0
2094-05-01	80	80	1	1
2094-05-02	83.086	83.131	0.082	0.04
2094-05-03	85.615	86.62	0	0
2094-05-04	85.997	86.1	0	0
2094-05-05	90.117	90.205	0	0
2094-05-06	82.854	89.079	0.13	0.124
2094-05-07	87.298	87.952	0.019	0.033
2094-05-08	88.461	89.484	0	0
2094-05-09	90.625	91.759	0	0
2094-05-10	92.585	93.546	0	0
2094-05-11	91.826	92.222	0	0
2094-05-12	88.331	90.26	0	0.027
2094-05-13	78.062	81.168	0	0.003
2094-05-14	81.908	82.674	0	0
2094-05-15	82.764	86.385	0.001	0.005
2094-05-16	89.387	89.975	0.076	0.021
2094-05-17	92.379	91.404	0.089	0.092
2094-05-18	88.56	90.485	0.026	0
2094-05-19	82.17	84.746	0	0
2094-05-20	83.5	83.326	0	0
2094-05-21	82.541	85.434	0.083	0.151
2094-05-22	83.075	81.785	0.165	0.218
2094-05-23	85.973	85.528	0.352	0.483
2094-05-24	80.728	81.566	0	0
2094-05-25	82.585	83.203	0	0
2094-05-26	87.801	88.016	0	0
2094-05-27	90.44	90.988	0.007	0.003
2094-05-28	92.554	93.119	0.226	0.222
2094-05-29	89.108	90.011	0.224	0.387
2094-05-30	91.624	88.655	0.195	0.147
2094-05-31	82.51	81.347	0.175	0.409
2094-06-01	80.422	81.249	0	0
2094-06-02	88.164	85.699	0.001	0
2094-06-03	87.85	93.257	0.126	0.057
2094-06-04	88.107	90.589	0.139	0.061
2094-06-05	93.372	93.069	0	0.002
2094-06-06	94.454	95.536	0.02	0.023
2094-06-07	95.145	95.08	0	0
2094-06-08	93.223	94.526	0.02	0.038
2094-06-09	91.184	91.092	0.104	0.136
2094-06-10	94.367	95.845	0.075	0.075
2094-06-11	91.056	93.352	0.321	0.238
2094-06-12	88.927	91.979	0.351	0.416
2094-06-13	90.335	91.53	0.223	0.254
2094-06-14	94.343	96.864	0.197	0.197
2094-06-15	96.496	96.596	0.246	0.246
2094-06-16	95.905	94.828	0.001	0.001
2094-06-17	92.483	93.595	0.062	0.205
2094-06-18	91.461	92.962	0	0
2094-06-19	91.782	92.222	0.133	0.133
2094-06-20	95.098	95.824	0	0.013
2094-06-21	98.131	98.411	0	0
2094-06-22	96.476	97.914	0	0
2094-06-23	93.016	97.855	0.211	0.061
2094-06-24	90.423	96.544	0.139	0.053
2094-06-25	93.311	95.857	0.071	0.071
2094-06-26	87.579	89.809	0.262	0.423
2094-06-27	85.17	84.348	0.136	0.443
2094-06-28	84.796	89.881	0.05	0.032
2094-06-29	88.496	91.169	0.071	0
2094-06-30	86.507	93.19	0.132	0.005
2094-07-01	92.863	92.963	0.264	0.264
2094-07-02	98.649	97.314	0.378	0.193
2094-07-03	95.197	95.432	0.297	0.149
2094-07-04	94.378	93.935	0.218	0.094
2094-07-05	92.262	95.969	0.001	0
2094-07-06	96.539	97.862	0.148	0
2094-07-07	102.367	101.112	0	0.028
2094-07-08	98.595	99.281	0.073	0.175
2094-07-09	99.229	100.732	0	0.001
2094-07-10	97.785	100.882	0.181	0.269
2094-07-11	94.844	96.579	0.377	0.007
2094-07-12	96.246	95.363	0.247	0.129
2094-07-13	91.691	94.229	0.351	0.324
2094-07-14	92.476	96.54	0.257	0.155
2094-07-15	96.743	100.697	0.09	0.127
2094-07-16	96.205	97.421	0.326	0.184
2094-07-17	93.765	93.628	0.199	0.266
2094-07-18	92.706	93.519	0	0.001
2094-07-19	91.788	93.609	0.002	0.027
2094-07-20	94.653	95.873	0.037	0.054
2094-07-21	94.852	95.017	0.111	0.111
2094-07-22	91.23	90.241	0.416	0.259
2094-07-23	90.889	90.713	0.148	0.264
2094-07-24	92.069	89.599	0.077	0.371
2094-07-25	95.991	93.059	0.185	0.31
2094-07-26	95.553	95.653	0.248	0.248
2094-07-27	95.676	95.776	0.3	0.3
2094-07-28	97.175	99.116	0.001	0.034
2094-07-29	96.374	96.474	0.231	0.231
2094-07-30	92.135	93.847	0.197	0.027
2094-07-31	89.692	92.983	0.25	0.159
2094-08-01	92.523	92.623	0.091	0.091
2094-08-02	95.234	95.582	0	0.009
2094-08-03	96.044	96.972	0	0.058
2094-08-04	92.346	98.347	0.31	0
2094-08-05	95.9	96	0.307	0.307
2094-08-06	98.284	98.384	0.151	0.151
2094-08-07	96.938	94.698	0.197	0.292
2094-08-08	86.371	83.264	0.65	0.072
2094-08-09	83.153	90.13	0.188	0.078
2094-08-10	90.269	89.052	0	0
2094-08-11	89.549	90.009	0	0.001
2094-08-12	89.975	92.801	0.019	0.106
2094-08-13	92.984	94.547	0	0
2094-08-14	93.665	94.931	0	0.001
2094-08-15	91.426	93.497	0.107	0.002
2094-08-16	95.351	96.85	0	0
2094-08-17	96.109	96.331	0	0
2094-08-18	95.87	96.779	0	0
2094-08-19	96.137	97.753	0	0
2094-08-20	96.05	98.347	0.007	0
2094-08-21	97.261	99.914	0.047	0
2094-08-22	93.605	96.895	0.232	0.199
2094-08-23	88.13	92.238	0.251	0.345
2094-08-24	86.813	90.116	0.18	0.271
2094-08-25	86.514	90.562	0.156	0.158
2094-08-26	86.881	93.448	0.106	0.027
2094-08-27	91.055	92.474	0.012	0.032
2094-08-28	92.985	95.089	0	0.004
2094-08-29	91.406	93.724	0.104	0.185
2094-08-30	84.11	87.285	0.091	0.232
2094-08-31	86.043	88.212	0.032	0.029
2094-09-01	88.677	89.963	0	0
2094-09-02	90.583	91.299	0	0.011
2094-09-03	95.089	93.213	0	0.001
2094-09-04	97.248	96.242	0	0.023
2094-09-05	96.272	97.578	0.158	0
2094-09-06	97.904	96.743	0	0.001
2094-09-07	94.542	95.353	0	0
2094-09-08	90.949	91.819	0.023	0.012
2094-09-09	92.538	93.22	0	0
2094-09-10	93.416	94.419	0	0
2094-09-11	93.684	95.043	0	0
2094-09-12	93.148	94.474	0	0
2094-09-13	91.977	92.648	0	0.002
2094-09-14	92.837	94.857	0.004	0.033
2094-09-15	91.105	91.633	0.092	0.228
2094-09-16	91.199	90.524	0.167	0.095
2094-09-17	91.587	91.959	0.145	0.145
2094-09-18	92.226	95.557	0.012	0
2094-09-19	94.363	95.575	0	0
2094-09-20	95.154	96.481	0	0
2094-09-21	97.289	97.305	0	0
2094-09-22	97.26	96.809	0	0
2094-09-23	95.156	96.181	0.007	0
2094-09-24	91.046	93.276	0	0
2094-09-25	81.495	86.51	0	0
2094-09-26	77.663	78.805	0	0
2094-09-27	78.542	79.529	0	0
2094-09-28	79.848	80.85	0	0
2094-09-29	86.259	86.455	0	0
2094-09-30	84.764	85.816	0	0
2094-10-01	86.421	87.048	0	0
2094-10-02	85.277	85.925	0.001	0.122
2094-10-03	76.014	80.843	0.122	0.083
2094-10-04	70.983	72.547	0	0
2094-10-05	75.132	75.381	0	0
2094-10-06	76.548	77.264	0	0
2094-10-07	73.527	79.81	0	0
2094-10-08	73.116	78.167	0	0
2094-10-09	80.249	80.569	0	0
2094-10-10	85.949	86.712	0	0
2094-10-11	85.623	86.494	0	0
2094-10-12	85.573	86.641	0	0
2094-10-13	80.835	83.42	0	0
2094-10-14	78.647	79.521	0	0
2094-10-15	78.636	80.769	0	0
2094-10-16	82.902	80.318	0	0
2094-10-17	86.725	86.482	0.013	0.031
2094-10-18	84.121	86.028	0	0.062
2094-10-19	86.744	88.772	0	0
2094-10-20	87.779	88.891	0.077	0.118
2094-10-21	85.368	87.039	0.002	0.139
2094-10-22	76.714	77.201	0	0.003
2094-10-23	74.84	76.348	0	0
2094-10-24	80.088	80.474	0	0
2094-10-25	81.758	85.683	0	0
2094-10-26	81.407	83.172	0.017	0.032
2094-10-27	82.489	80.809	0.092	0.191
2094-10-28	76.861	81.325	0.078	0.325
2094-10-29	72.282	78.437	0.039	0.04
2094-10-30	77.424	77.501	0.225	0.272
2094-10-31	77.3	81.766	0.04	0.064
2095-05-01	80	80	1	1
2095-05-02	91.172	92.838	0.118	0.051
2095-05-03	78.625	89.939	0.147	0.057
2095-05-04	72.566	73.79	0	0
2095-05-05	70.685	71.6	0	0
2095-05-06	74.728	75.569	0	0
2095-05-07	82.123	82.891	0	0
2095-05-08	88.648	88.884	0	0
2095-05-09	92.245	93.21	0	0
2095-05-10	89.433	92.357	0.053	0.003
2095-05-11	86.442	85.972	0	0
2095-05-12	89.395	90.568	0	0
2095-05-13	86.466	88.606	0.048	0.014
2095-05-14	76.314	79.194	0.07	1.269
2095-05-15	78.146	80.79	0.052	0.337
2095-05-16	82.107	88.591	0.097	0.001
2095-05-17	84.701	89.717	0.142	0
2095-05-18	87.656	91.022	0.19	0.037
2095-05-19	88.83	92.957	0.107	0.076
2095-05-20	86.929	86.487	0.304	0.388
2095-05-21	80.914	82.496	0.239	0.134
2095-05-22	81.492	81.02	0	0
2095-05-23	82.932	81.764	0	0
2095-05-24	81.409	80.711	0.192	0.108
2095-05-25	78.577	78.841	0.484	0.685
2095-05-26	84.442	84.719	0.238	0.695
2095-05-27	82.435	84.005	0.235	0.27
2095-05-28	88.297	89.02	0.224	0.258
2095-05-29	91.992	92.862	0.223	0.156
2095-05-30	99.874	101.565	0	0
2095-05-31	99.931	101.179	0	0
2095-06-01	99.561	100.341	0	0
2095-06-02	101.418	102.335	0	0
2095-06-03	102.56	103.623	0	0
2095-06-04	102.518	103.569	0	0
2095-06-05	99.86	101.644	0	0
2095-06-06	94.086	99.309	0.16	0.309
2095-06-07	88.638	91.667	0.194	0.33
2095-06-08	90.656	90.192	0.182	0.406
2095-06-09	90.101	89.917	0.159	0.121
2095-06-10	91.152	91.204	0.166	0.166
2095-06-11	89.428	90.107	0.317	0.064
2095-06-12	89.833	90.019	0.082	0.171
2095-06-13	88.508	90.991	0.02	0.262
2095-06-14	90.373	90.489	0.012	0.004
2095-06-15	90.932	92.876	0.003	0.03
2095-06-16	89.804	91.342	0	0.013
2095-06-17	90.105	92.008	0.055	0.009
2095-06-18	92.134	91.458	0	0.005
2095-06-19	93.829	94.092	0	0.005
2095-06-20	90.162	93.32	0.163	0.014
2095-06-21	88.063	86.112	0.702	0.51
2095-06-22	87.297	87.172	0.141	0.202
2095-06-23	87.813	88.674	0	0
2095-06-24	86.883	89.292	0.225	0.288
2095-06-25	94.452	95.186	0.611	0.226
2095-06-26	97.103	97.105	0	0
2095-06-27	93.93	95.141	0.167	0.206
2095-06-28	96.331	97.339	0.222	0.104
2095-06-29	90.584	92.623	0.331	0.344
2095-06-30	87.655	89.597	0.388	0.309
2095-07-01	93.095	93.709	0.223	0.388
2095-07-02	92.181	93.673	0.186	0.264
2095-07-03	98.217	99.222	0.082	0.082
2095-07-04	97.089	98.168	0	0.001
2095-07-05	95.033	97.196	0.114	0.143
2095-07-06	95.668	97.217	0.146	0.049
2095-07-07	96.044	98.498	0	0
2095-07-08	96.028	97.808	0	0
2095-07-09	92.748	95.964	0.227	0.209
2095-07-10	87.777	93.702	0.243	0.137
2095-07-11	91.79	96.703	0.123	0
2095-07-12	90.596	96.13	0.149	0.135
2095-07-13	90.697	97.163	0.13	0.027
2095-07-14	95.639	96.401	0.212	0.212
2095-07-15	93.72	93.82	0.259	0.259
2095-07-16	93.816	93.44	0.112	0.33
2095-07-17	94.323	97.788	0.003	0
2095-07-18	96.486	99.067	0	0
2095-07-19	95.022	97.222	0.13	0.118
2095-07-20	88.913	93.507	0.336	0.24
2095-07-21	91.903	94.629	0.174	0.217
2095-07-22	92.242	95.839	0.245	0.125
2095-07-23	94.083	97.531	0	0.011
2095-07-24	96.495	96.907	0	0.029
2095-07-25	95.136	95.236	0.213	0.213
2095-07-26	93.578	93.678	0.171	0.171
2095-07-27	96.588	96.688	0.112	0.112
2095-07-28	96.174	96.39	0.262	0.162
2095-07-29	94.306	99.685	0.177	0.039
2095-07-30	98.437	97.477	0.074	0.11
2095-07-31	96.575	97.049	0.031	0.035
2095-08-01	93.034	94.351	0	0.048
2095-08-02	96.782	95.552	0	0
2095-08-03	97.028	97.185	0.079	0.079
2095-08-04	96.493	97.086	0.089	0.096
2095-08-05	97.59	99.145	0.101	0.101
2095-08-06	96.224	99.767	0.19	0.067
2095-08-07	97.817	99.258	0.004	0.02
2095-08-08	96.948	99.093	0.171	0.133
2095-08-09	97.191	98.224	0.114	0.344
2095-08-10	95.768	94.193	0.243	0.284
2095-08-11	97.621	97.721	0.102	0.102
2095-08-12	99.062	97.734	0.217	0.228
2095-08-13	92.402	92.502	0.317	0.317
2095-08-14	91.925	92.829	0.368	0.337
2095-08-15	99.921	100.355	0.184	0.201
2095-08-16	98.992	99.092	0.065	0.065
2095-08-17	97.565	97.928	0.192	0.263
2095-08-18	99.33	99.845	0.143	0.157
2095-08-19	93.893	94.772	0.313	0.18
2095-08-20	91.337	93.608	0.261	0.278
2095-08-21	91.951	92.394	0.286	0.212
2095-08-22	93.482	94.557	0	0
2095-08-23	92.087	92.979	0	0
2095-08-24	91.401	91.539	0	0.002
2095-08-25	91.975	91.905	0.009	0
2095-08-26	92.278	92.277	0	0.007
2095-08-27	91.07	92.08	0.085	0.072
2095-08-28	85.88	87.442	0.216	0.042
2095-08-29	85.754	88.856	0	0
2095-08-30	89.426	89.387	0	0.003
2095-08-31	90.017	88.892	0.002	0.104
2095-09-01	88.362	88.462	0.016	0.117
2095-09-02	89.847	89.238	0	0.011
2095-09-03	92.585	91.076	0	0.003
2095-09-04	90.87	94.776	0.118	0
2095-09-05	89.291	90.311	0.085	0.207
2095-09-06	86.099	88.446	0.197	0.25
2095-09-07	85.229	87.1	0.259	0.522
2095-09-08	88.689	87.483	0.067	0.291
2095-09-09	87.493	85.756	0.363	0.28
2095-09-10	87.136	86.663	0.172	0.266
2095-09-11	82.411	85.22	0.236	0.162
2095-09-12	77.726	81.706	0	0.148
2095-09-13	80.098	80.773	0	0
2095-09-14	79.521	83.585	0	0
2095-09-15	86.074	84.268	0	0
2095-09-16	86.907	85.159	0	0
2095-09-17	88.235	88.993	0	0
2095-09-18	85.824	88.095	0	0
2095-09-19	84.434	88.043	0	0
2095-09-20	88.947	89.632	0.001	0.001
2095-09-21	90.087	88.97	0.19	0.171
2095-09-22	92.249	92.511	0.144	0.144
2095-09-23	84.052	86.323	0	0
2095-09-24	78.688	79.408	0	0
2095-09-25	85.937	85.952	0	0
2095-09-26	83.589	85.111	0	0
2095-09-27	79.183	80.813	0	0
2095-09-28	78.446	77.954	0	0
2095-09-29	80.359	79.174	0	0
2095-09-30	82.534	84.965	0	0
2095-10-01	87.58	90.381	0	0
2095-10-02	87.259	89.81	0	0
2095-10-03	85.102	87.514	0	0
2095-10-04	82.74	83.756	0	0.005
2095-10-05	81.834	80.948	0.001	0.008
2095-10-06	78.362	77.02	0.166	0.226
2095-10-07	77.834	80.078	0	0
2095-10-08	77.403	77.958	0	0
2095-10-09	74.658	75.417	0	0
2095-10-10	74.903	75.558	0	0
2095-10-11	76.448	76.986	0	0
2095-10-12	78.626	79.661	0	0
2095-10-13	79.805	80.601	0	0
2095-10-14	76.203	79.332	0	0
2095-10-15	76.801	77.723	0	0
2095-10-16	76.939	78.167	0	0
2095-10-17	76.106	76.947	0	0
2095-10-18	73.242	76.459	0	0
2095-10-19	70.19	71.828	0.069	0
2095-10-20	65.275	67.729	0.067	0.004
2095-10-21	83.56	82.938	0	0
2095-10-22	84.938	82.682	0	0
2095-10-23	84.798	86.86	0	0
2095-10-24	81.458	85.455	0.053	0.1
2095-10-25	88.81	89.867	0.081	0.184
2095-10-26	83.125	85.749	0.287	0.502
2095-10-27	70.754	71.212	0	0
2095-10-28	72.199	73.888	0	0
2095-10-29	73.816	78.091	0.001	0.002
2095-10-30	74.351	80.175	0.07	0.217
2095-10-31	73.58	75.235	0	0
2096-05-01	80	80	1	1
2096-05-02	77.567	80.309	0	0
2096-05-03	83.237	84.023	0	0
2096-05-04	85.149	86.123	0	0
2096-05-05	84.381	86.981	0.142	0.173
2096-05-06	86.417	83.184	0	0.124
2096-05-07	85.315	87.92	0	0
2096-05-08	86.075	87.213	0	0
2096-05-09	85.165	85.055	0.004	0
2096-05-10	82.511	84.501	0	0
2096-05-11	80.914	82.38	0	0
2096-05-12	82.408	84.208	0	0
2096-05-13	77.58	81.935	0.157	0.115
2096-05-14	71.89	75.203	0.023	0.051
2096-05-15	78.279	80.215	0	0
2096-05-16	80.854	81.903	0	0
2096-05-17	81.966	83.145	0	0
2096-05-18	85.114	87.147	0	0
2096-05-19	81.646	84.609	0.092	0.619
2096-05-20	79.419	80.393	0	0
2096-05-21	82.566	83.213	0	0
2096-05-22	84.871	84.979	0	0
2096-05-23	85.328	85.594	0	0
2096-05-24	85.14	85.491	0	0
2096-05-25	87.015	87.199	0	0
2096-05-26	86.259	88.118	0	0
2096-05-27	82.464	86.873	0.253	0.354
2096-05-28	86.749	83.858	0.168	0.139
2096-05-29	89.288	87.219	0.014	0.308
2096-05-30	89.614	89.714	0	0.02
2096-05-31	86.446	88.073	0.218	0.034
2096-06-01	84.315	84.435	0.177	0.19
2096-06-02	81.016	83.538	0.145	0.067
2096-06-03	89.651	90.596	0.01	0.035
2096-06-04	89.813	90.792	0.144	0.058
2096-06-05	89.265	89.2	0.026	0.25
2096-06-06	88.767	89.945	0	0
2096-06-07	89.306	89.406	0	0.004
2096-06-08	93.697	92.904	0	0.01
2096-06-09	93.423	93.523	0.188	0.188
2096-06-10	96.231	97.127	0	0
2096-06-11	95.327	96.963	0	0
2096-06-12	95.669	96.572	0	0
2096-06-13	93.533	94.469	0	0.001
2096-06-14	92.55	92.703	0.099	0.099
2096-06-15	87.104	89.307	0.199	0.124
2096-06-16	86.124	87.338	0.24	0.233
2096-06-17	84.358	88.691	0.254	0.085
2096-06-18	89.943	88.562	0.256	0.07
2096-06-19	90.332	94.381	0.178	0.114
2096-06-20	93.629	95.179	0	0.003
2096-06-21	92.419	93.727	0.108	0.108
2096-06-22	94.175	93.788	0.012	0
2096-06-23	95.973	95.683	0	0.011
2096-06-24	91.852	93.93	0.21	0.204
2096-06-25	90.994	93.519	0.22	0.256
2096-06-26	88.476	87.484	0.136	0.132
2096-06-27	89.272	87.986	0.208	0.102
2096-06-28	91.304	86.749	0.661	0.191
2096-06-29	94.003	97.359	0.782	0.356
2096-06-30	95.305	98.752	0.679	0.333
2096-07-01	99.081	101.185	0.2	0
2096-07-02	99.469	99.585	0	0
2096-07-03	96.353	97.587	0	0
2096-07-04	92.66	93.564	0.256	0.282
2096-07-05	94.461	93.488	0	0.023
2096-07-06	92.454	89.483	0.481	0.219
2096-07-07	88.439	87.094	0.383	0.223
2096-07-08	94.956	95.056	0.179	0.179
2096-07-09	94.298	94.945	0.487	0.122
2096-07-10	88.253	92.612	0.096	0.271
2096-07-11	88.059	90.677	0.223	0.128
2096-07-12	92.552	92.588	0.066	0.035
2096-07-13	91.093	94.088	0.188	0.209
2096-07-14	89.712	92.866	0.062	0.207
2096-07-15	88.909	89.009	0.023	0.721
2096-07-16	92.642	92.04	0.004	0
2096-07-17	89.748	95.394	0.011	0.006
2096-07-18	89.592	94.437	0.149	0.07
2096-07-19	87.777	92.655	0.156	0.277
2096-07-20	90.805	94.407	0.191	0.269
2096-07-21	90.827	92.834	0.152	0.554
2096-07-22	91.792	93.021	0.106	0.08
2096-07-23	93.727	95.655	0.074	0.016
2096-07-24	91.076	94.292	0.137	0.214
2096-07-25	89.438	90.41	0.203	0.344
2096-07-26	93.712	95.546	0.005	0.004
2096-07-27	90.811	96.852	0.347	0
2096-07-28	93.166	95.673	0.222	0.148
2096-07-29	92.931	93.849	0.092	0.227
2096-07-30	90.108	90.051	0.175	0.319
2096-07-31	92.313	94.051	0.207	0.154
2096-08-01	94.257	96.232	0.185	0.083
2096-08-02	96.61	97.125	0	0.001
2096-08-03	94.359	96.652	0.006	0.007
2096-08-04	94.503	97.334	0.16	0
2096-08-05	94.463	98.193	0.241	0.001
2096-08-06	89.345	96.476	0.206	0.256
2096-08-07	90.386	92.549	0.184	0.092
2096-08-08	92.514	91.543	0.182	0.337
2096-08-09	93.898	95.229	0.112	0.099
2096-08-10	90.188	95.421	0.141	0.123
2096-08-11	91.326	91.426	0.082	0.082
2096-08-12	92.006	90.944	0.008	0
2096-08-13	92.462	93.85	0.029	0
2096-08-14	84.237	92.789	0.168	0.12
2096-08-15	85.312	86.881	0.114	0.078
2096-08-16	89.803	88.869	0.173	0.236
2096-08-17	93.094	95.118	0.185	0.185
2096-08-18	95.876	97.268	0	0
2096-08-19	96.246	98.312	0.005	0
2096-08-20	94.871	96.05	0	0.001
2096-08-21	92.891	93.672	0.104	0.104
2096-08-22	93.709	91.685	0.13	0.233
2096-08-23	94.21	94.31	0.084	0.084
2096-08-24	93.625	95.369	0	0
2096-08-25	93.798	95.166	0.124	0.277
2096-08-26	96.212	96.23	0.049	0
2096-08-27	95.168	95.331	0	0
2096-08-28	93.428	97.584	0	0
2096-08-29	95.253	96.461	0	0
2096-08-30	97.441	98.776	0	0
2096-08-31	97.532	98.299	0	0
2096-09-01	93.765	95.402	0.148	0.028
2096-09-02	91.942	94.221	0.068	0.068
2096-09-03	89.972	91.352	0.001	0
2096-09-04	93.454	92.708	0.001	0.014
2096-09-05	91.003	92.318	0.153	0.153
2096-09-06	85.787	84.514	0	0
2096-09-07	88.104	89.656	0	0
2096-09-08	92.946	94.655	0	0
2096-09-09	89.294	92.959	0.016	0.27
2096-09-10	82.561	85.498	0.092	0.14
2096-09-11	84.693	84.721	0	0
2096-09-12	82.646	82.972	0	0
2096-09-13	85.369	85.613	0	0
2096-09-14	85.175	84.666	0.122	0.004
2096-09-15	86.531	87.484	0.067	0.001
2096-09-16	86.145	90.489	0.033	0.019
2096-09-17	87.47	91.421	0	0
2096-09-18	89.051	89.628	0.287	0.163
2096-09-19	85.98	85.704	0.07	0.076
2096-09-20	79.743	78.412	0	0
2096-09-21	76.65	77.461	0	0
2096-09-22	78.652	79.411	0	0
2096-09-23	82.054	82.263	0	0
2096-09-24	82.655	83.698	0	0
2096-09-25	85.536	87.642	0	0
2096-09-26	83.539	86.285	0	0
2096-09-27	71.671	76.464	0	0
2096-09-28	75.075	75.323	0	0
2096-09-29	83.009	84.969	0	0
2096-09-30	83.311	84.568	0.001	0.01
2096-10-01	84.558	83.677	0.013	0.068
2096-10-02	84.975	89.381	0	0
2096-10-03	83.016	88.978	0.037	0.049
2096-10-04	88.926	88.402	0.055	0.016
2096-10-05	91.516	92.805	0	0
2096-10-06	85.155	89.635	0	0
2096-10-07	79.386	79.925	0	0
2096-10-08	76.101	79.678	0	0
2096-10-09	77.865	83.11	0	0
2096-10-10	84.911	87.055	0	0
2096-10-11	83.47	86.71	0.02	0.014
2096-10-12	79.106	79.786	0	0
2096-10-13	77.751	78.484	0	0
2096-10-14	79.604	80.555	0	0
2096-10-15	81.764	84.55	0	0
2096-10-16	80.702	83.616	0	0
2096-10-17	80.46	81.866	0	0
2096-10-18	83.378	83.8	0	0
2096-10-19	84.381	84.624	0	0
2096-10-20	83.313	83.446	0	0.011
2096-10-21	77.462	80.317	0.026	0.015
2096-10-22	72.725	74.283	0	0
2096-10-23	68.553	72.225	0.189	0.03
2096-10-24	66.891	69.903	0.299	0.189
2096-10-25	70.398	70.704	0.022	0.014
2096-10-26	71.507	79.244	1.424	0.369
2096-10-27	64.902	75.642	0	0
2096-10-28	74.246	77.764	0	0
2096-10-29	81.319	82.471	0.041	0.081
2096-10-30	75.592	80.361	0.006	0.076
2096-10-31	76.419	77.788	0.187	0.35
2097-05-01	80	80	1	1
2097-05-02	78.415	78.321	0.225	0.252
2097-05-03	84.079	83.197	0.1	0.389
2097-05-04	87.895	87.35	0	0
2097-05-05	81.904	81.497	0.151	0.227
2097-05-06	86.35	88.491	0	0.044
2097-05-07	88.239	88.718	0	0.081
2097-05-08	82.631	86.427	0.203	0.262
2097-05-09	78.719	83.523	0.236	0.296
2097-05-10	77.641	79.792	0.103	0.044
2097-05-11	81.129	83.374	0.212	0.257
2097-05-12	85.117	87.634	0.05	0.251
2097-05-13	82.305	84.621	0.08	0
2097-05-14	76.47	77.48	0	0
2097-05-15	79.305	79.948	0	0
2097-05-16	82.969	83.349	0	0
2097-05-17	81.026	82.97	0.171	0.03
2097-05-18	80.1	88.553	0.287	0.003
2097-05-19	85.479	87.303	0.39	0
2097-05-20	86.442	86.301	0.232	0.3
2097-05-21	90.217	90.195	0.045	0
2097-05-22	92.765	92.865	0.138	0.138
2097-05-23	91.126	92.191	0	0
2097-05-24	88.514	90.419	0	0
2097-05-25	88.387	90.098	0.029	0.07
2097-05-26	91.665	92.507	0	0
2097-05-27	89.874	89.974	0.005	0.15
2097-05-28	87.43	87.752	0.095	0.3
2097-05-29	86.927	89.272	0	0
2097-05-30	86.472	89.151	0.022	0
2097-05-31	90.845	93.194	0	0
2097-06-01	89.547	91.342	0.166	0.267
2097-06-02	86.798	86.503	0.252	0.117
2097-06-03	84.503	84.965	0.241	0.156
2097-06-04	88.763	87.305	0.179	0.21
2097-06-05	87.773	89.235	0.004	0.085
2097-06-06	87.054	87.362	0.001	0.009
2097-06-07	84.273	87.486	0.204	0.247
2097-06-08	90.072	92.876	0.019	0.042
2097-06-09	95.353	96.675	0	0
2097-06-10	93.216	96.109	0.235	0.502
2097-06-11	90.53	97.144	0.282	0.121
2097-06-12	89.234	92.068	0.273	0.529
2097-06-13	91.986	90.96	0.187	0.24
2097-06-14	92.807	94.737	0	0.013
2097-06-15	90.995	91.095	0.063	0.063
2097-06-16	95.519	95.619	0.086	0.086
2097-06-17	93.455	94.55	0.169	0.263
2097-06-18	85.444	92.062	0.016	0.142
2097-06-19	87.364	91.097	0	0
2097-06-20	89.317	90.084	0.008	0
2097-06-21	91.617	92.634	0	0
2097-06-22	89.119	94.62	0.16	0
2097-06-23	92.933	93.98	0.074	0
2097-06-24	91.043	91.569	0.062	0.062
2097-06-25	87.81	90.236	0	0
2097-06-26	86.627	86.931	0.092	0.213
2097-06-27	90.369	90.737	0	0.059
2097-06-28	87.841	87.941	0.006	0.119
2097-06-29	90.756	90.584	0.069	0.068
2097-06-30	93.395	94.608	0.144	0.052
2097-07-01	94.982	95.85	0.064	0
2097-07-02	95.305	96.157	0	0.002
2097-07-03	95.545	96.938	0.002	0
2097-07-04	96.859	98.097	0	0
2097-07-05	97.913	99.919	0	0
2097-07-06	98.763	100.325	0	0
2097-07-07	96.852	102.402	0.176	0
2097-07-08	98.538	101.71	0.094	0
2097-07-09	96.838	97.635	0.074	0.074
2097-07-10	96.084	91.107	0.09	0.292
2097-07-11	95.379	92.79	0.153	0.265
2097-07-12	99.129	97.296	0.002	0.004
2097-07-13	97.916	98.677	0	0
2097-07-14	95.287	96.989	0.551	0.781
2097-07-15	91.036	93.621	0.434	0.261
2097-07-16	92.407	92.211	0.21	0.424
2097-07-17	90.302	93.989	0.234	0.295
2097-07-18	94.628	96.485	0.078	0
2097-07-19	94.912	97.747	0.02	0.006
2097-07-20	97.676	99.716	0	0
2097-07-21	99.085	98.713	0	0.014
2097-07-22	96.911	96.933	0.079	0.062
2097-07-23	91.322	94.26	0.235	0.231
2097-07-24	93.247	90.409	0.248	0.385
2097-07-25	91.362	93.251	0.227	0.072
2097-07-26	90.257	91.768	0.67	0.548
2097-07-27	88.172	88.272	0.004	0.415
2097-07-28	91.759	95.426	0.049	0.002
2097-07-29	94	96.738	0.035	0
2097-07-30	96.495	98.356	0.106	0
2097-07-31	91.553	97.694	0.354	0.314
2097-08-01	93.946	94.046	0.108	0.108
2097-08-02	97.772	97.872	0.143	0.143
2097-08-03	96.766	97.387	0.009	0.005
2097-08-04	94.391	94.491	0.23	0.23
2097-08-05	93.081	93.181	0.327	0.327
2097-08-06	92.818	92.518	0.073	0.295
2097-08-07	95.023	96.076	0.117	0.039
2097-08-08	94.114	95.342	0.002	0
2097-08-09	89.707	93.584	0.25	0.44
2097-08-10	91.111	89.193	0.255	1.476
2097-08-11	94.086	94.031	0.089	0.194
2097-08-12	91.197	94.181	0.205	0.328
2097-08-13	90.119	88.211	0.202	0.308
2097-08-14	89.948	90.088	0.204	0.296
2097-08-15	90.953	93.142	0.083	0.083
2097-08-16	91.761	93.162	0.008	0.004
2097-08-17	90.702	90.802	0.242	0.242
2097-08-18	96.585	97.881	0.175	0.175
2097-08-19	94.02	96.473	0.1	0.239
2097-08-20	91.301	93.482	0.251	0.259
2097-08-21	88.742	92.408	0.004	0.025
2097-08-22	87.929	88.297	0	0
2097-08-23	88.73	87.089	0	0.011
2097-08-24	90.629	90.989	0	0
2097-08-25	92.636	90.877	0	0
2097-08-26	92.8	92.32	0	0
2097-08-27	92.24	92.899	0	0
2097-08-28	91.47	92.139	0	0
2097-08-29	91.386	92.216	0	0
2097-08-30	91.813	92.577	0	0
2097-08-31	91.323	93.448	0	0
2097-09-01	93.032	92.823	0	0
2097-09-02	91.463	93.673	0	0.001
2097-09-03	92.203	93.35	0.002	0.025
2097-09-04	92.316	92.399	0.08	0.08
2097-09-05	92.701	92.776	0.151	0.068
2097-09-06	90.966	93.451	0.004	0.001
2097-09-07	90.432	92.49	0	0
2097-09-08	89.51	91.024	0.01	0.007
2097-09-09	91.845	93.012	0.01	0.008
2097-09-10	89.41	91.268	0	0
2097-09-11	90.915	91.258	0	0
2097-09-12	91.876	92.396	0	0
2097-09-13	88.833	89.678	0	0.009
2097-09-14	90.08	88.874	0.064	0.291
2097-09-15	90.829	89.93	0.158	0.392
2097-09-16	90.142	88.748	0.019	0.067
2097-09-17	86.013	86.819	0	0
2097-09-18	82.162	84.862	0	0
2097-09-19	78.398	80.873	0.001	0
2097-09-20	84.877	85.604	0.001	0.001
2097-09-21	88.325	89.327	0	0
2097-09-22	88.281	88.839	0	0
2097-09-23	87.534	87.591	0	0
2097-09-24	88.038	88.285	0	0
2097-09-25	87.312	87.676	0	0
2097-09-26	82.894	85.586	0	0
2097-09-27	82.267	83.909	0	0
2097-09-28	86.596	87.793	0.002	0
2097-09-29	87.64	87.119	0	0
2097-09-30	86.154	87.832	0	0
2097-10-01	85.383	87.534	0	0
2097-10-02	83.949	86.087	0	0.002
2097-10-03	88.712	88.773	0	0
2097-10-04	86.675	88.097	0	0
2097-10-05	82.503	85.207	0	0
2097-10-06	79.074	80.061	0	0
2097-10-07	85.417	85.937	0.003	0.001
2097-10-08	81.431	83.29	0.014	0.001
2097-10-09	73.243	81.335	0	0
2097-10-10	84.387	82.875	0.004	0
2097-10-11	81.614	83.918	0.227	0.205
2097-10-12	85.202	85.673	0.061	0.029
2097-10-13	86.578	88.555	0.04	0.012
2097-10-14	89.238	90.577	0.102	0.035
2097-10-15	85.393	89.102	0	0
2097-10-16	82.541	82.92	0	0
2097-10-17	79.53	78.267	0	0
2097-10-18	81.259	82.483	0.094	0.121
2097-10-19	79.823	80.891	0.13	0.211
2097-10-20	76.483	79.044	0.149	0.171
2097-10-21	66.277	68.504	0.034	0.077
2097-10-22	73.387	72.12	0.007	0
2097-10-23	73.296	75.097	0	0
2097-10-24	84.012	84.973	0	0
2097-10-25	80.653	81.547	0.151	0.225
2097-10-26	72.52	72.533	0	0
2097-10-27	65.989	67.967	0	0
2097-10-28	65.491	66.736	0	0
2097-10-29	66.05	67.47	0	0
2097-10-30	62.891	66.835	0	0
2097-10-31	63.878	64.351	0	0
2098-05-01	80	80	1	1
2098-05-02	77.433	79.687	0.114	0.358
2098-05-03	75.066	74.991	0.114	0.051
2098-05-04	72.831	73.07	0	0
2098-05-05	77.249	76.874	0	0
2098-05-06	79.888	79.486	0	0.001
2098-05-07	79.392	80.699	0.152	0.208
2098-05-08	82.173	80.014	0.447	0.26
2098-05-09	79.349	77.907	0.526	0.581
2098-05-10	71.177	73.812	0	0
2098-05-11	80.78	81.397	0	0
2098-05-12	87.577	88.243	0	0
2098-05-13	91.272	92.365	0	0
2098-05-14	92.202	92.698	0	0
2098-05-15	90.422	91.808	0	0
2098-05-16	89.479	90.758	0.129	0.112
2098-05-17	90.15	89.77	0	0
2098-05-18	89.306	89.209	0.219	0.174
2098-05-19	86.425	86.826	0.015	0
2098-05-20	75.387	78.716	0	0
2098-05-21	79.083	78.172	0.002	0
2098-05-22	88.41	88.717	0	0
2098-05-23	93.714	94.413	0	0
2098-05-24	93.94	94.057	0	0.004
2098-05-25	89.051	89.435	0.314	0.283
2098-05-26	91.398	91.281	0.217	0.273
2098-05-27	95.134	95.702	0.162	0.184
2098-05-28	94.391	95.153	0	0
2098-05-29	93.207	94.615	0	0
2098-05-30	92.237	93.557	0	0
2098-05-31	89.295	89.097	0.143	0.143
2098-06-01	83.529	84.475	0.215	0.043
2098-06-02	86.392	88.613	0	0
2098-06-03	87.925	87.661	0.027	0.145
2098-06-04	83.387	86.146	0.192	0.277
2098-06-05	88.061	90.461	0.306	0.063
2098-06-06	84.309	86.078	0.121	0.223
2098-06-07	85.553	86.974	0	0.003
2098-06-08	86.583	87.113	0	0
2098-06-09	89.263	89.488	0	0
2098-06-10	89.529	92.021	0	0
2098-06-11	95.469	96.634	0	0
2098-06-12	92.804	94.746	0	0
2098-06-13	87.246	92.722	0.28	0.05
2098-06-14	95.154	97.282	0.001	0
2098-06-15	98.324	99.218	0	0
2098-06-16	95.034	96.941	0.189	0.007
2098-06-17	93.062	93.971	0.121	0
2098-06-18	92.433	92.63	0	0
2098-06-19	92.139	93.288	0	0
2098-06-20	89.761	92.592	0	0
2098-06-21	93.627	92.586	0.002	0.03
2098-06-22	94.154	94.254	0.063	0.063
2098-06-23	91.476	92.163	0.316	0.299
2098-06-24	95.22	94.763	0	0
2098-06-25	96.132	97.177	0.108	0.122
2098-06-26	101.851	102.392	0.033	0
2098-06-27	98.932	99.984	0.185	0
2098-06-28	94.454	98.167	0.057	0
2098-06-29	91.323	94.387	0.231	0.183
2098-06-30	92.038	92.663	0.102	0
2098-07-01	91.154	92.241	0.254	0.254
2098-07-02	94.239	91.656	0.123	0.312
2098-07-03	98.159	98.83	0	0
2098-07-04	98.088	98.256	0.194	0.07
2098-07-05	99.807	99.907	0.182	0.182
2098-07-06	99.553	97.474	0.211	0.047
2098-07-07	99.445	99.474	0.27	0.27
2098-07-08	100.38	100.944	0	0
2098-07-09	101.361	102.079	0	0
2098-07-10	103.294	103.22	0	0.047
2098-07-11	104.494	105.547	0.141	0.141
2098-07-12	105.452	106.293	0	0
2098-07-13	106.965	107.742	0	0
2098-07-14	102.68	102.255	0.153	0.281
2098-07-15	100.804	100.654	0.227	0.258
2098-07-16	99.773	99.068	0.061	0.208
2098-07-17	96.448	98.034	0.078	0.04
2098-07-18	100.974	100.224	0.08	0.156
2098-07-19	101.145	102.062	0	0.007
2098-07-20	100.959	101.681	0.052	0.031
2098-07-21	100.429	100.529	0.267	0.267
2098-07-22	100.122	100.232	0.205	0.205
2098-07-23	99.134	99.32	0	0.001
2098-07-24	99.179	99.04	0	0
2098-07-25	101.4	101.547	0.068	0
2098-07-26	97.607	102.051	0.161	0.161
2098-07-27	97.851	100.376	0.127	0
2098-07-28	98.85	99.127	0	0
2098-07-29	100.667	103.1	0	0
2098-07-30	98.84	101.685	0.108	0.091
2098-07-31	95.46	98.519	0.327	0.215
2098-08-01	98.25	98.689	0.152	0.152
2098-08-02	95.734	97.793	0.002	0.037
2098-08-03	100.849	98.313	0	0
2098-08-04	102.474	102.907	0.004	0.01
2098-08-05	101.26	102.661	0.096	0.096
2098-08-06	102.459	103.29	0.052	0.041
2098-08-07	101.018	104.022	0	0
2098-08-08	97.179	102.235	0.066	0.138
2098-08-09	97.025	97.498	0.159	0.159
2098-08-10	99.334	96.939	0	0.029
2098-08-11	98.765	98.865	0.189	0.189
2098-08-12	97.664	97.764	0.32	0.32
2098-08-13	92.153	93.472	0	0.031
2098-08-14	87.856	92.064	0	0.013
2098-08-15	92.411	93.257	0.024	0.035
2098-08-16	95.499	95.705	0	0
2098-08-17	99.052	98.357	0	0
2098-08-18	102.947	102.526	0	0
2098-08-19	98.617	101.774	0.256	0.076
2098-08-20	102.854	102.954	0.208	0.208
2098-08-21	98.315	99.44	0.079	0.079
2098-08-22	91.107	91.207	0.184	0.184
2098-08-23	88.638	88.738	0.016	0.336
2098-08-24	94.521	91.663	0.193	0.216
2098-08-25	90.4	95.836	0.197	0.001
2098-08-26	93.124	95.699	0.011	0.004
2098-08-27	97.701	96.648	0	0.019
2098-08-28	99.478	98.696	0	0
2098-08-29	97.5	100.57	0.149	0.016
2098-08-30	98.121	100.845	0.093	0.095
2098-08-31	95.022	95.178	0.114	0.114
2098-09-01	93.906	94.048	0.146	0
2098-09-02	95.192	95.715	0.001	0
2098-09-03	93.594	95.722	0.076	0.098
2098-09-04	88.227	91.549	0.151	0.239
2098-09-05	90.616	88.902	0.079	0.276
2098-09-06	89.069	90.298	0.131	0.051
2098-09-07	91.479	91.802	0.001	0.052
2098-09-08	94.852	94.795	0.013	0.007
2098-09-09	94.481	93.049	0.088	0.183
2098-09-10	87.444	90.01	0.007	0.005
2098-09-11	87.006	88.063	0.025	0
2098-09-12	87.854	89.415	0.011	0
2098-09-13	85.59	89.535	0.095	0
2098-09-14	82.809	88.539	0.16	0.007
2098-09-15	84.794	86.43	0.088	0.056
2098-09-16	77.148	76.468	0	0
2098-09-17	80.768	79.586	0	0
2098-09-18	84.655	77.617	0	0.019
2098-09-19	85.786	86.03	1.047	0.095
2098-09-20	86.874	90.129	0.071	0.013
2098-09-21	87.462	87.882	0.025	0.03
2098-09-22	84.994	86.826	0.055	0.045
2098-09-23	90.143	88.09	0.007	0.047
2098-09-24	85.867	87.134	0	0
2098-09-25	80.759	81.596	0	0
2098-09-26	69.791	73.191	0.01	0
2098-09-27	75.982	76.647	0.018	0.008
2098-09-28	86.822	86.934	0	0
2098-09-29	92.058	90.966	0.009	0
2098-09-30	90.342	90.764	0	0.088
2098-10-01	85.613	90.12	0.055	0.126
2098-10-02	80.519	84.972	0	0
2098-10-03	77.175	77.172	0	0
2098-10-04	82.555	79.331	0	0
2098-10-05	83.962	83.207	0	0
2098-10-06	86.66	87.096	0	0
2098-10-07	88.067	87.859	0.014	0.005
2098-10-08	80.856	85.001	0.024	0
2098-10-09	75.862	70.114	0	0
2098-10-10	78.726	78.088	0	0
2098-10-11	85.254	85.578	0	0
2098-10-12	77.396	78.593	0	0
2098-10-13	77.467	75.406	0	0
2098-10-14	78.75	73.705	0	0.004
2098-10-15	79.096	80.874	0	0
2098-10-16	81.492	82.141	0	0
2098-10-17	82.655	82.518	0	0
2098-10-18	80.391	81.071	0	0
2098-10-19	79.432	80.15	0.003	0.002
2098-10-20	79.523	82.059	0.178	0.239
2098-10-21	76.287	78.105	0.002	0
2098-10-22	78.306	77.416	0	0
2098-10-23	72.153	76.391	0.013	0.136
2098-10-24	79.36	78.259	0.031	0.015
2098-10-25	77.345	79.012	0.156	0.045
2098-10-26	68.073	68.262	0.05	0.055
2098-10-27	62.787	67.297	0.008	0.001
2098-10-28	63.661	63.762	0	0
2098-10-29	67.087	65.499	0	0.005
2098-10-30	80.645	75.724	0	0.006
2098-10-31	76.665	78.129	0.284	0.187
2099-05-01	80	80	1	1
2099-05-02	84.819	85.501	0.067	0.056
2099-05-03	88.166	89.766	0.001	0.025
2099-05-04	90.284	90.791	0.005	0
2099-05-05	84.355	86.751	0.047	0
2099-05-06	82.923	83.534	0	0
2099-05-07	86.026	87.299	0	0
2099-05-08	89.611	90.193	0	0
2099-05-09	84.197	86.64	0.116	0.137
2099-05-10	77.924	78.222	0	0
2099-05-11	80.659	81.701	0	0
2099-05-12	84.671	85.152	0	0
2099-05-13	87.463	88.155	0	0
2099-05-14	88.148	90.209	0	0
2099-05-15	89.568	89.321	0	0.003
2099-05-16	89.537	89.637	0	0.015
2099-05-17	86.315	86.525	0.212	0.176
2099-05-18	83.363	85.19	0.216	0.207
2099-05-19	83.824	85.895	0	0.05
2099-05-20	77.384	78.145	0	0
2099-05-21	77.985	78.548	0	0
2099-05-22	80.338	81.099	0	0
2099-05-23	84.392	85.081	0	0
2099-05-24	87.338	87.538	0	0
2099-05-25	88.147	90.662	0	0
2099-05-26	91.659	92.387	0.001	0
2099-05-27	93.6	93.686	0	0.002
2099-05-28	94.695	94.912	0	0
2099-05-29	94.672	95.572	0	0.001
2099-05-30	96.547	95.151	0	0
2099-05-31	93.47	94.042	0	0
2099-06-01	89.306	90.607	0	0.085
2099-06-02	89.552	90.767	0	0
2099-06-03	86.873	90.074	0	0
2099-06-04	90.664	90.966	0	0
2099-06-05	94.363	94.613	0.002	0
2099-06-06	87.991	92.457	0.331	0.138
2099-06-07	85.928	80.687	0.08	0.507
2099-06-08	84.164	82.832	0.021	0
2099-06-09	86.018	87.935	0.045	0.043
2099-06-10	88.168	88.716	0.088	0.146
2099-06-11	88.95	89.96	0.01	0.122
2099-06-12	93.479	94.629	0	0
2099-06-13	91.532	92.936	0.053	0
2099-06-14	94.973	94.542	0.014	0
2099-06-15	95.469	93.467	0.005	0.033
2099-06-16	94.026	94.126	0.094	0.094
2099-06-17	94.112	92.378	0.199	0.336
2099-06-18	91.442	92.564	0.228	0.047
2099-06-19	85.534	88.98	0.182	0.043
2099-06-20	86.073	87.926	0	0.019
2099-06-21	90.814	93.834	0	0
2099-06-22	91.691	93.583	0.012	0
2099-06-23	96.071	96.067	0	0.01
2099-06-24	95.056	95.069	0.076	0.06
2099-06-25	92.892	93.534	0.139	0.072
2099-06-26	90.982	92.706	0.16	0.138
2099-06-27	89.799	92.147	0.108	0.174
2099-06-28	87.642	88.747	0.257	0.267
2099-06-29	90.074	93.154	0.347	0.173
2099-06-30	93.296	96.086	0.004	0
2099-07-01	92.416	97.268	0.29	0.003
2099-07-02	99.233	100.022	0.082	0.214
2099-07-03	97.888	97.048	0.111	0.449
2099-07-04	96.21	96.719	0.232	0.057
2099-07-05	95.071	94.944	0.188	2.119
2099-07-06	90.214	92.714	0.173	0.253
2099-07-07	96.505	96.877	0.17	0.005
2099-07-08	94.225	97.071	0.456	0.297
2099-07-09	95.342	92.726	0.15	0.212
2099-07-10	96.109	95.995	0	0
2099-07-11	96.187	97.095	0	0
2099-07-12	92.275	92.786	0.32	0.323
2099-07-13	86.458	88.05	0.343	0.341
2099-07-14	85.519	94.488	0.656	0.065
2099-07-15	91.667	93.58	0.293	0.184
2099-07-16	96.021	97.615	0	0
2099-07-17	97.02	101.337	0.29	0.29
2099-07-18	97.871	99.694	0.227	0.558
2099-07-19	101.325	101.253	0.351	0.07
2099-07-20	100.044	100.941	0.341	0.261
2099-07-21	99.916	101.487	0	0.051
2099-07-22	100.314	101.697	0	0
2099-07-23	100.971	101.924	0	0
2099-07-24	100.343	100.443	0.199	0.199
2099-07-25	97.551	95.716	0.117	0.251
2099-07-26	97.027	98.121	0	0
2099-07-27	102.991	101.669	0	0
2099-07-28	104.373	106.146	0	0.033
2099-07-29	97.331	102.865	0.238	0
2099-07-30	91.14	89.951	0.063	0.117
2099-07-31	94.276	96.043	0.078	0.078
2099-08-01	100.648	101.454	0	0
2099-08-02	99.137	104.211	0.043	0
2099-08-03	96.034	103.712	0.103	0.073
2099-08-04	95.289	97.853	0.061	0.37
2099-08-05	91.541	92.442	0.331	0.402
2099-08-06	90.422	90.333	0.18	0
2099-08-07	92.311	94.911	0	0
2099-08-08	89.88	89.038	0.142	0.31
2099-08-09	90.37	85.324	0.095	0.366
2099-08-10	94.436	92.741	0.067	0.144
2099-08-11	101.412	101.512	0.135	0.135
2099-08-12	101.971	102.071	0.068	0.068
2099-08-13	97.976	100.436	0.119	0.056
2099-08-14	99.854	101.268	0.066	0.002
2099-08-15	97.906	99.636	0.015	0.004
2099-08-16	100.454	99.139	0	0.026
2099-08-17	98.698	101.18	0.08	0.08
2099-08-18	98.448	100.728	0.003	0
2099-08-19	97.539	98.057	0.142	0.142
2099-08-20	95.706	97.577	0.06	0.06
2099-08-21	95.803	95.851	0.162	0.162
2099-08-22	93.594	93.362	0	0.019
2099-08-23	93.934	96.806	0.031	0.015
2099-08-24	99.248	99.653	0	0
2099-08-25	102.346	102.082	0	0
2099-08-26	104.706	103.72	0.036	0.025
2099-08-27	101.383	101.708	0	0
2099-08-28	104.23	104.985	0	0
2099-08-29	101.634	104.901	0	0
2099-08-30	102.086	103.154	0	0
2099-08-31	100.333	101.194	0	0
2099-09-01	99.555	100.937	0	0
2099-09-02	98.035	99.38	0.001	0.012
2099-09-03	95.896	95.4	0.06	0.009
2099-09-04	99.49	100.062	0.079	0.079
2099-09-05	94.617	99.216	0	0
2099-09-06	84.624	82.166	0.097	0.109
2099-09-07	85.386	84.862	0	0
2099-09-08	86.668	86.242	0	0
2099-09-09	90.211	90.034	0	0
2099-09-10	96.901	97.75	0	0
2099-09-11	99.825	101.701	0	0
2099-09-12	96.256	99.932	0	0
2099-09-13	88.891	94.232	0.073	0
2099-09-14	90.795	90.895	0.161	0.161
2099-09-15	87.878	87.357	0	0.151
2099-09-16	92.409	91.712	0	0
2099-09-17	100.687	100.637	0	0
2099-09-18	95.328	98.799	0	0
2099-09-19	94.878	94.518	0	0
2099-09-20	101.011	101.798	0.015	0
2099-09-21	93.022	99.778	0.027	0
2099-09-22	78.598	78.857	0	0
2099-09-23	82.71	82.567	0	0
2099-09-24	84.604	84.691	0	0
2099-09-25	84.988	84.652	0	0
2099-09-26	89.151	88.826	0	0
2099-09-27	89.383	88.883	0	0
2099-09-28	84.077	86.354	0	0
2099-09-29	82.229	82.673	0	0
2099-09-30	87.416	83.87	0	0
2099-10-01	92.251	92.078	0	0
2099-10-02	94.65	95.036	0	0
2099-10-03	91.417	93.651	0	0
2099-10-04	90.642	91.461	0	0
2099-10-05	87.8	89.644	0	0.001
2099-10-06	88.693	92.214	0	0
2099-10-07	91.715	93.265	0	0
2099-10-08	91.717	94.403	0	0
2099-10-09	90.573	93.73	0	0
2099-10-10	89.532	91.627	0	0
2099-10-11	88.725	90.959	0	0
2099-10-12	79.701	83.745	0	0
2099-10-13	69.386	68.81	0	0
2099-10-14	77.307	77.953	0	0
2099-10-15	83.016	83.6	0	0
2099-10-16	75.369	83.223	0.03	0.022
2099-10-17	74.626	74.337	0.01	0
2099-10-18	72.625	73.305	0	0
2099-10-19	76.005	77.106	0	0
2099-10-20	78.396	79.154	0	0
2099-10-21	71.624	76.539	0	0
2099-10-22	68.267	68.672	0	0
2099-10-23	72.343	72.644	0	0
2099-10-24	80.7	80.884	0	0
2099-10-25	84.097	84.605	0	0
2099-10-26	82.222	83.294	0	0.001
2099-10-27	75.673	82.286	0.412	0.025
2099-10-28	69.898	71.796	0	0
2099-10-29	73.636	74.141	0	0
2099-10-30	65.783	71.174	0	0
2099-10-31	63.046	68.75	0.33	0.353
