# Supplementary material for: The role of climate change and urban development on compound dry-hot extremes across US cities
Source: Nat Commun. 2023 Jun 14;14:3509. doi: 10.1038/s41467-023-39205-x (PMC10267174; doi:10.1038/s41467-023-39205-x)
Supplement: Supplementary file 2 — Source Data [file 41467_2023_39205_MOESM2_ESM.zip › SourceData/Austin_Current_Data.xlsx]

## Sheet: Sheet1
Date_Current	Current_T	Urban_Dev_T	Current_prcp	Urban_Dev_Prcp
2000-05-01	80	80	1	1
2000-05-02	78.812	81.19	0.845	2.332
2000-05-03	84.894	86.309	0.001	0.006
2000-05-04	86.672	87	0	0
2000-05-05	84.756	85.903	0.012	0.002
2000-05-06	82.094	80.947	0.001	0
2000-05-07	80.465	78.82	0	0
2000-05-08	79.923	79.393	0	0
2000-05-09	81.795	80.472	0	0
2000-05-10	87.062	86.35	0	0
2000-05-11	86.449	86.271	0	0
2000-05-12	84.813	85.285	0	0
2000-05-13	84.709	83.821	0.17	0.201
2000-05-14	81.564	81.818	0	0
2000-05-15	86.659	86.797	0	0
2000-05-16	88.448	88.357	0	0
2000-05-17	91.563	91.831	0	0
2000-05-18	90.639	90.065	0.003	0.003
2000-05-19	85.176	86.621	0.487	0.447
2000-05-20	83.264	82.131	0.362	0.776
2000-05-21	88.809	88.742	0	0
2000-05-22	92.495	92.469	0	0
2000-05-23	95.217	94.306	0	0
2000-05-24	95.693	95.446	0	0
2000-05-25	91.448	92.687	0	0
2000-05-26	85.649	83.996	0	0.001
2000-05-27	88.022	88.84	0.007	0
2000-05-28	89.656	89.431	0.964	0.953
2000-05-29	92.041	92.663	0	0
2000-05-30	90.268	92.337	0	0
2000-05-31	88.972	91.451	0	0
2000-06-01	87.792	89.055	0	0
2000-06-02	88.199	88.435	0	0
2000-06-03	88.078	88.867	0	0
2000-06-04	91.342	91.884	0.025	0.045
2000-06-05	80.769	89.534	2.279	0.679
2000-06-06	81.078	80.458	0.977	0.043
2000-06-07	82.301	82.197	0	0
2000-06-08	84.108	84.72	0	0
2000-06-09	85.038	84.998	0.012	0.061
2000-06-10	79.761	81.753	0.215	0.178
2000-06-11	81.753	79.392	0.2	0.163
2000-06-12	85.814	85.859	0.085	0.09
2000-06-13	88.096	87.52	0.074	0.009
2000-06-14	87.29	87.992	0	0
2000-06-15	84.462	88.417	0.308	0.065
2000-06-16	84.675	86.04	0.162	0.046
2000-06-17	81.506	83.212	0.1	0.228
2000-06-18	85.948	86.213	0.244	0.261
2000-06-19	87.374	88.494	0.013	0
2000-06-20	88.107	88.893	0	0.002
2000-06-21	87.995	88.712	0	0
2000-06-22	88.011	89.399	0	0
2000-06-23	89.359	90.691	0	0
2000-06-24	91.189	92.689	0	0
2000-06-25	92.345	93.055	0	0
2000-06-26	89.855	91.47	0	0
2000-06-27	90.15	90.482	0	0.003
2000-06-28	95.024	95.284	0	0
2000-06-29	95.958	96.188	0	0
2000-06-30	94.136	94.959	0	0
2000-07-01	93.45	93.758	0	0
2000-07-02	92.914	94.07	0	0
2000-07-03	93.317	93.121	0	0
2000-07-04	92.537	93.261	0	0
2000-07-05	92.183	92.214	0	0
2000-07-06	92.376	93.102	0	0
2000-07-07	93.291	93.569	0	0
2000-07-08	96.573	96.534	0	0
2000-07-09	97.214	96.314	0	0
2000-07-10	97.495	94.904	0	0
2000-07-11	97.687	96.88	0	0
2000-07-12	98.451	98.659	0	0
2000-07-13	101.293	101.183	0	0
2000-07-14	103.206	103.539	0	0
2000-07-15	105.17	104.348	0	0
2000-07-16	104.67	104.308	0	0
2000-07-17	101.505	101.827	0	0
2000-07-18	96.362	97.629	0	0
2000-07-19	98.129	98.442	0	0
2000-07-20	100.12	99.723	0	0
2000-07-21	100.925	101.526	0	0
2000-07-22	101.331	102.099	0	0
2000-07-23	101.2	102.704	0	0
2000-07-24	94.06	96.039	0.146	0.087
2000-07-25	95.818	96.133	0	0
2000-07-26	96.38	96.63	0	0
2000-07-27	95.68	96.315	0	0
2000-07-28	95.008	95.724	0	0
2000-07-29	96.746	96.368	0	0
2000-07-30	96.608	96.693	0.028	0.077
2000-07-31	92.952	92.055	0	0.129
2000-08-01	94.11	93.648	0	0
2000-08-02	97.924	97.806	0	0
2000-08-03	98.29	98.065	0	0
2000-08-04	97.74	97.8	0	0
2000-08-05	95.35	95.195	0	0
2000-08-06	97.672	97.531	0	0
2000-08-07	97.027	97.076	0	0
2000-08-08	96.892	97.773	0	0
2000-08-09	93.693	94.258	0	0
2000-08-10	96.311	95.905	0	0
2000-08-11	101.04	100.864	0	0
2000-08-12	102.629	101.836	0	0
2000-08-13	100.835	100.971	0	0.003
2000-08-14	96.986	97.597	0	0
2000-08-15	96.832	96.968	0.093	0.219
2000-08-16	92.042	91.576	0.003	0.009
2000-08-17	97.869	97.32	0	0
2000-08-18	99.459	99.179	0	0
2000-08-19	98.713	99.2	0	0
2000-08-20	98.102	98.17	0	0
2000-08-21	99.035	99.135	0	0
2000-08-22	102.345	102.445	0.017	0
2000-08-23	99.458	99.558	0.002	0.094
2000-08-24	97.091	95.032	0	0
2000-08-25	97.228	96.603	0	0
2000-08-26	95.951	95.865	0	0
2000-08-27	95.426	94.646	0	0
2000-08-28	94.664	94.357	0	0
2000-08-29	95.411	95.945	0	0
2000-08-30	99.813	98.83	0	0
2000-08-31	102.604	102.413	0	0
2000-09-01	101.685	103.361	0.052	0.004
2000-09-02	102.424	102.524	0.038	0.069
2000-09-03	104.955	105.145	0.018	0.001
2000-09-04	109.196	108.962	0	0
2000-09-05	105.672	108.378	0	0
2000-09-06	102.001	102.031	0	0
2000-09-07	92.465	91.828	0	0
2000-09-08	91.333	91.681	0	0
2000-09-09	92.935	92.788	0	0.002
2000-09-10	98.708	98.808	0.016	0.002
2000-09-11	102.336	99.803	0	0
2000-09-12	100.487	99.859	0	0
2000-09-13	96.901	96.204	0	0.012
2000-09-14	93.809	89.106	0.028	0.077
2000-09-15	91.734	92.275	0	0
2000-09-16	87.257	88.704	0	0
2000-09-17	87.483	86.48	0	0
2000-09-18	90.617	89.864	0	0
2000-09-19	93.678	92.738	0	0
2000-09-20	94.173	94.464	0	0
2000-09-21	90.629	93.842	0.015	0
2000-09-22	92.502	92.583	0.001	0.007
2000-09-23	92.558	94.083	0	0
2000-09-24	91.287	92.219	0.138	0.115
2000-09-25	87.346	91.098	0.41	0.351
2000-09-26	72.481	72.603	0	0
2000-09-27	79.775	79.947	0	0
2000-09-28	84.536	84.458	0	0
2000-09-29	84.707	84.879	0	0
2000-09-30	85.169	85.209	0	0
2000-10-01	87.084	86.98	0	0
2000-10-02	89.698	89.672	0	0
2000-10-03	89.676	87.773	0	0
2000-10-04	83.923	85.498	0	0
2000-10-05	88.234	85.457	0	0
2000-10-06	83.954	84.056	0.044	0.128
2000-10-07	67.086	68.458	0	0
2000-10-08	53.617	53.384	0.673	0.716
2000-10-09	51.691	52.562	0	0
2000-10-10	54.893	55.413	0	0
2000-10-11	60.906	62.875	0	0
2000-10-12	78.284	79.377	0	0
2000-10-13	78.79	78.403	0	0
2000-10-14	83.027	81.02	0.008	0.01
2000-10-15	80.172	79.195	0	0.08
2000-10-16	75.537	77.008	0.091	0.262
2000-10-17	77.177	77.295	0.001	0.127
2000-10-18	77.537	74.746	0	0
2000-10-19	75.425	77.704	0	0
2000-10-20	79.012	77.359	0	0
2000-10-21	73.85	77.773	0.056	0.006
2000-10-22	75.281	76.078	0.187	0.275
2000-10-23	73.221	75.596	0.257	0.063
2000-10-24	80.087	79.802	0.005	0.011
2000-10-25	78.097	79.886	0.04	0.007
2000-10-26	74.947	77.932	0.004	0.003
2000-10-27	77.3	77.652	0.002	0.003
2000-10-28	77.253	79.044	0.009	0
2000-10-29	79.799	80.657	0.063	0.012
2000-10-30	80.488	79.308	0.089	0.052
2000-10-31	77.524	80.081	0.026	0.026
2001-05-01	80	80	1	1
2001-05-02	77.615	80.13	0	0
2001-05-03	78.253	78.958	0.001	0.004
2001-05-04	74.614	75.603	0.311	0.304
2001-05-05	80.049	81.148	0.431	0.437
2001-05-06	86.55	88.615	0.006	0.057
2001-05-07	80.964	87.161	0.18	0.133
2001-05-08	80.324	80.763	0.012	0.091
2001-05-09	81.274	81.954	0	0
2001-05-10	81.792	82.651	0	0
2001-05-11	81.438	83.724	0	0
2001-05-12	80.39	82.041	0.113	0
2001-05-13	81.906	84.519	0.066	0
2001-05-14	83.099	83.841	0	0
2001-05-15	81.562	84.072	0	0
2001-05-16	89.747	90.668	0	0
2001-05-17	87.285	89.114	0	0
2001-05-18	85.305	86.508	0	0
2001-05-19	85.337	87.953	0	0
2001-05-20	90.83	91.803	0.001	0.002
2001-05-21	84.294	88.579	0.125	0.118
2001-05-22	79.439	80.217	0	0
2001-05-23	89.476	90.473	0	0
2001-05-24	91.463	92.632	0	0
2001-05-25	86.638	89.1	0.077	0.101
2001-05-26	87.749	88.621	0.019	0.126
2001-05-27	89.232	90.364	0.001	0
2001-05-28	95.823	97.154	0	0
2001-05-29	93.62	96.879	0	0
2001-05-30	89.466	91.11	0	0
2001-05-31	88.774	90.254	0.005	0.012
2001-06-01	88.121	89.5	0	0
2001-06-02	91.259	91.381	0	0
2001-06-03	90.561	92.531	0	0
2001-06-04	89.017	91.215	0	0
2001-06-05	87.766	89.27	0.001	0.007
2001-06-06	82.267	85.979	0.001	0.006
2001-06-07	83.846	83.498	0.212	0.259
2001-06-08	77.482	78.391	0.181	0.433
2001-06-09	80.328	81.712	0.181	0.146
2001-06-10	84.901	85.543	0.189	0.111
2001-06-11	88.647	88.452	0	0.001
2001-06-12	92.703	95.124	0	0
2001-06-13	92.565	94.36	0	0
2001-06-14	89.219	90.888	0.003	0.031
2001-06-15	84.456	87.624	1.088	0.598
2001-06-16	87.795	90.359	0.005	0.049
2001-06-17	89.579	90.044	0	0.008
2001-06-18	87.872	88.837	0	0
2001-06-19	88.203	88.881	0	0
2001-06-20	88.58	90.159	0	0
2001-06-21	89.465	91.194	0	0
2001-06-22	89.302	91.711	0.129	0.054
2001-06-23	87.803	88.992	0	0
2001-06-24	89.061	90.081	0	0
2001-06-25	87.433	89.173	0	0
2001-06-26	88.314	88.487	0	0
2001-06-27	91.054	91.49	0	0.005
2001-06-28	92.245	93.429	0	0
2001-06-29	92.657	93.901	0	0
2001-06-30	91.8	92.856	0	0.042
2001-07-01	92.394	93.626	0.003	0.079
2001-07-02	91.074	91.174	0.097	0.1
2001-07-03	92.579	93.019	0	0
2001-07-04	94.879	95.904	0	0
2001-07-05	97.374	97.609	0	0.046
2001-07-06	97.609	98.403	0	0
2001-07-07	97.255	98.198	0	0
2001-07-08	96.809	97.489	0	0
2001-07-09	97.38	98.181	0	0
2001-07-10	98.354	98.736	0	0
2001-07-11	98.005	98.138	0	0
2001-07-12	97.425	97.849	0	0
2001-07-13	99.892	98.632	0	0
2001-07-14	102.554	100.839	0	0
2001-07-15	101.885	101.591	0.043	0
2001-07-16	101.582	101.188	0	0
2001-07-17	99.506	99.606	0	0
2001-07-18	95.588	96.155	0	0
2001-07-19	94.923	95.203	0	0
2001-07-20	97.053	96.42	0	0
2001-07-21	101.206	100.997	0	0
2001-07-22	102.343	102.29	0	0
2001-07-23	103.393	102.686	0	0
2001-07-24	102.958	102.454	0	0
2001-07-25	99.328	100.178	0	0
2001-07-26	94.46	95.109	0.075	0
2001-07-27	92.935	94.514	0	0
2001-07-28	95.529	95.624	0	0
2001-07-29	98.511	99.199	0	0
2001-07-30	98.039	99.204	0	0
2001-07-31	96.919	98.48	0	0
2001-08-01	95.618	96.98	0	0
2001-08-02	95.363	96.707	0	0.005
2001-08-03	95.491	93.577	0.002	0.003
2001-08-04	97.515	96.167	0	0
2001-08-05	98.982	99.082	0	0
2001-08-06	100.368	101.048	0.041	0
2001-08-07	98.488	100.414	0	0.002
2001-08-08	94.65	93.837	0	0
2001-08-09	98.201	99.144	0	0
2001-08-10	98.098	99.261	0	0
2001-08-11	97.764	99.197	0	0
2001-08-12	98.718	99.082	0	0
2001-08-13	99.697	99.141	0	0
2001-08-14	99.459	99.571	0.056	0
2001-08-15	98.823	98.923	0.008	0.089
2001-08-16	98.728	99.307	0.123	0
2001-08-17	99.502	99.624	0.054	0
2001-08-18	100.099	100.875	0	0
2001-08-19	99.507	101.007	0	0.027
2001-08-20	97.449	99.49	0.01	0.011
2001-08-21	97.204	98.585	0	0
2001-08-22	95.475	96.615	0	0
2001-08-23	94.114	94.891	0	0
2001-08-24	93.312	94.429	0	0
2001-08-25	95.684	96.848	0	0
2001-08-26	94.997	96.647	0	0.058
2001-08-27	92.062	93.332	0.203	0.152
2001-08-28	85.14	85.967	0.143	0.127
2001-08-29	85.287	86.165	0.02	0.059
2001-08-30	82.838	84.42	0.557	0.898
2001-08-31	83.018	85.309	0.599	0.762
2001-09-01	89.183	89.017	0.249	0.154
2001-09-02	90.008	92.418	0.036	0.089
2001-09-03	92.2	92.736	0.045	0.146
2001-09-04	90.733	89.725	0.262	0.153
2001-09-05	86.601	82.966	0.177	0.366
2001-09-06	88.014	82.87	0.026	0.382
2001-09-07	91.141	92.918	0.126	0.191
2001-09-08	95.252	92.795	0	0
2001-09-09	93.198	92.535	0.159	0.204
2001-09-10	84.751	82.273	0	0
2001-09-11	82.821	82.558	0	0
2001-09-12	86.664	86.477	0	0
2001-09-13	88.111	88.146	0	0.001
2001-09-14	86.493	87.27	0	0
2001-09-15	86.497	87.362	0	0
2001-09-16	86.912	87.186	0	0
2001-09-17	87.257	86.997	0	0
2001-09-18	91.652	91.784	0	0
2001-09-19	95.823	95.38	0	0
2001-09-20	93.238	93.66	0.057	0.132
2001-09-21	90.627	91.414	0.32	0.184
2001-09-22	82.666	82.498	0.213	0.485
2001-09-23	79.182	79.239	0.127	0.169
2001-09-24	76.999	79.301	0.038	0.01
2001-09-25	74.19	73.603	0	0
2001-09-26	76.284	75.981	0	0
2001-09-27	81.074	81.075	0	0
2001-09-28	82.921	82.527	0	0
2001-09-29	80.778	81.465	0	0
2001-09-30	75.488	77.134	0	0
2001-10-01	77.662	77.235	0	0
2001-10-02	79.55	80.366	0	0
2001-10-03	82.23	80.418	0	0
2001-10-04	76.241	79.135	0.16	0.256
2001-10-05	82.152	83.78	0.257	0.148
2001-10-06	66.35	66.547	0.808	0.409
2001-10-07	70.695	70.663	0	0
2001-10-08	77.069	77.303	0	0
2001-10-09	80.022	80.317	0.002	0
2001-10-10	83.414	82.139	0.001	0
2001-10-11	79.437	83.193	0.949	1.196
2001-10-12	79.856	81.063	0.014	0
2001-10-13	74.073	80.08	0.942	0.94
2001-10-14	77.564	77.936	0	0
2001-10-15	77.567	77.969	0	0
2001-10-16	65.377	75.088	0	0
2001-10-17	67.649	67.832	0	0
2001-10-18	73.519	73.913	0	0
2001-10-19	75.785	75.782	0	0
2001-10-20	74.848	75.69	0	0
2001-10-21	68.294	74.051	0	0
2001-10-22	71.191	72.683	0	0
2001-10-23	80.299	81.019	0	0
2001-10-24	84.262	83.641	0	0
2001-10-25	73.792	76.472	0	0
2001-10-26	70.702	71.065	0	0
2001-10-27	70.855	71.548	0	0
2001-10-28	69.181	69.99	0	0
2001-10-29	69.271	69.743	0	0
2001-10-30	71.063	71.394	0	0
2001-10-31	72.451	72.897	0	0
2002-05-01	80	80	1	1
2002-05-02	91.511	93.314	0	0
2002-05-03	85.901	88.551	0	0
2002-05-04	65.947	68.811	0	0
2002-05-05	82.498	82.961	0	0.001
2002-05-06	87.245	87.506	0	0.004
2002-05-07	86.036	86.2	0	0
2002-05-08	86.573	86.152	0	0
2002-05-09	86.068	87.118	0.002	0.001
2002-05-10	85.924	88.955	0.009	0.017
2002-05-11	85.951	86.796	0.018	0.009
2002-05-12	86.365	87.294	0.005	0.004
2002-05-13	86.876	87.964	0.168	0.149
2002-05-14	75.404	75.663	0	0
2002-05-15	81.049	82.126	0	0
2002-05-16	86.982	86.989	0	0
2002-05-17	91.18	90.946	0.003	0
2002-05-18	76.418	77.387	0.5	0.281
2002-05-19	73.983	74.847	0	0
2002-05-20	77.574	78.647	0	0
2002-05-21	80.924	81.579	0	0
2002-05-22	81.972	81.495	0	0
2002-05-23	84.51	84.36	0.001	0
2002-05-24	81.792	82.29	0	0
2002-05-25	84.06	83.45	0.012	0.082
2002-05-26	85.53	86.663	0.077	0
2002-05-27	84.552	85.847	0	0.001
2002-05-28	85.186	86.74	0	0
2002-05-29	94.752	94.988	0.001	0.002
2002-05-30	89.936	92.21	0	0
2002-05-31	89.149	89.424	0	0
2002-06-01	89.889	90.611	0	0
2002-06-02	89.31	90.81	0	0
2002-06-03	88.333	89.18	0.003	0
2002-06-04	86.533	89.138	0.034	0.035
2002-06-05	88.99	90.089	0.004	0.004
2002-06-06	89.661	89.987	0.043	0.059
2002-06-07	89.07	90.089	0	0
2002-06-08	91.369	91.873	0.009	0.021
2002-06-09	92.762	94.205	0	0
2002-06-10	91.479	93.823	0.006	0.002
2002-06-11	93.338	92.58	0	0
2002-06-12	92.742	93.392	0	0
2002-06-13	95.376	96.204	0	0
2002-06-14	95.087	95.812	0.053	0.003
2002-06-15	93.565	93.745	0	0
2002-06-16	98.555	98.655	0	0
2002-06-17	92.019	95.669	0.067	0.015
2002-06-18	89.759	91.024	0.001	0
2002-06-19	90.828	92.093	0	0
2002-06-20	90.93	91.725	0	0.002
2002-06-21	88.112	87.825	0.024	0.144
2002-06-22	85.618	88.657	0.046	0.029
2002-06-23	91.175	91.937	0.003	0.088
2002-06-24	93.113	94.729	0	0
2002-06-25	93.178	96.377	0	0
2002-06-26	94.489	94.137	0.018	0.143
2002-06-27	91.122	92.455	0.059	0.306
2002-06-28	91.754	89.123	0.251	0.126
2002-06-29	81.799	84.887	0.251	0.246
2002-06-30	85.511	87.572	0.218	0.189
2002-07-01	86.161	88.098	0.046	0.001
2002-07-02	89.936	90.135	0.007	0.003
2002-07-03	89.385	90.418	0	0
2002-07-04	89.413	90.624	0	0
2002-07-05	91.923	91.869	0	0
2002-07-06	91.647	93.401	0	0
2002-07-07	92.028	93.145	0.078	0.001
2002-07-08	93.489	93.858	0.005	0.002
2002-07-09	95.139	95.381	0	0.001
2002-07-10	94.316	95.211	0	0
2002-07-11	91.144	93.52	0.002	0
2002-07-12	91.356	93.426	0.135	0.028
2002-07-13	89.757	89.338	0.114	0.224
2002-07-14	89.014	87.235	0.002	0.242
2002-07-15	87.021	86.56	0.111	0.213
2002-07-16	81.998	84.468	0.194	0.226
2002-07-17	87.628	89.218	0.217	0.286
2002-07-18	89.627	89.891	0	0
2002-07-19	90.383	90.349	0	0
2002-07-20	92.179	91.821	0	0
2002-07-21	91.403	92.215	0	0
2002-07-22	92.429	93.341	0	0
2002-07-23	95.052	95.617	0	0
2002-07-24	97.943	98.97	0	0
2002-07-25	98.826	101.256	0	0
2002-07-26	97.852	100.58	0	0
2002-07-27	97.134	97.847	0	0
2002-07-28	97.041	96.93	0	0
2002-07-29	96.994	96.667	0	0.001
2002-07-30	95.438	95.315	0.004	0.003
2002-07-31	95.312	95.871	0	0
2002-08-01	96.341	96.596	0	0
2002-08-02	96.933	97.564	0	0
2002-08-03	98.214	97.606	0	0
2002-08-04	96.618	96.142	0.004	0.077
2002-08-05	95.112	95.755	0.001	0.011
2002-08-06	95.711	95.563	0	0.017
2002-08-07	94.87	95.941	0	0
2002-08-08	95.398	96.457	0.089	0
2002-08-09	95.847	96.819	0.001	0
2002-08-10	93.688	97.539	0	0.001
2002-08-11	94.556	93.928	0	0
2002-08-12	97.474	94.51	0	0.134
2002-08-13	100.71	100.81	0	0.046
2002-08-14	98.96	99.06	0	0.055
2002-08-15	87.819	95.242	0.115	0.313
2002-08-16	92.454	93.715	0.046	0.143
2002-08-17	94.498	94.943	0	0
2002-08-18	94.745	94.462	0	0
2002-08-19	93.676	94.001	0	0
2002-08-20	93.886	93.767	0	0.038
2002-08-21	94.287	94.229	0	0
2002-08-22	93.482	93.905	0	0
2002-08-23	95.638	94.424	0	0
2002-08-24	97.416	96.403	0	0
2002-08-25	100.027	98.866	0	0
2002-08-26	104.636	101.769	0	0
2002-08-27	104.222	103.42	0.056	0
2002-08-28	103.686	102.836	0	0
2002-08-29	102.453	102.553	0.043	0.218
2002-08-30	92.475	91.295	0.095	0.095
2002-08-31	92.999	93.321	0	0
2002-09-01	94.988	94.597	0	0
2002-09-02	96.25	95.285	0	0
2002-09-03	96.693	94.831	0	0
2002-09-04	95.558	95.331	0	0
2002-09-05	92.75	95.324	0.005	0
2002-09-06	91.307	93.801	0.011	0.007
2002-09-07	92.858	91.474	0.002	0.005
2002-09-08	87.272	86.801	0.401	0.426
2002-09-09	84.012	82.762	1.394	2.712
2002-09-10	84.521	88.485	0.305	0.393
2002-09-11	89.723	88.831	0.005	0.001
2002-09-12	89.22	90.554	0	0
2002-09-13	90.334	90.506	0	0
2002-09-14	90.805	91.073	0	0
2002-09-15	88.8	90.089	0	0
2002-09-16	85.788	85.689	0.056	0.173
2002-09-17	83.186	82.859	0.116	0.189
2002-09-18	87.655	88.162	0	0
2002-09-19	85.836	87.963	0.047	0.001
2002-09-20	84.238	86.261	1.998	0.555
2002-09-21	85.308	85.544	0	0
2002-09-22	85.844	85.593	0	0
2002-09-23	84.161	84.032	0	0
2002-09-24	81.134	81.977	0	0
2002-09-25	84.251	84.219	0	0
2002-09-26	87.125	87.781	0	0
2002-09-27	90.07	90.041	0	0
2002-09-28	88.831	89.255	0	0
2002-09-29	86.001	87.565	0	0
2002-09-30	80.797	84.222	0	0
2002-10-01	81.894	81.295	0	0
2002-10-02	80.04	79.002	0	0
2002-10-03	90.279	90.244	0	0
2002-10-04	90.089	90.062	0	0
2002-10-05	88.647	88.055	0	0
2002-10-06	80.882	86.802	0	0
2002-10-07	84.411	83.894	0.212	0.3
2002-10-08	80.728	81.801	0	0
2002-10-09	75.444	80.159	0.005	0.042
2002-10-10	78.595	73.089	0.009	0.052
2002-10-11	83.407	82.566	0	0
2002-10-12	86.042	85.284	0	0
2002-10-13	73.097	76.796	0	0
2002-10-14	68.165	67.395	0	0
2002-10-15	73.924	73.825	0	0
2002-10-16	75.426	75.607	0	0
2002-10-17	80.438	80.697	0	0
2002-10-18	80.574	78.819	0.091	0.126
2002-10-19	76.463	75.671	1.571	1.819
2002-10-20	71.735	74.956	0	0
2002-10-21	75.376	76.443	0	0
2002-10-22	71.009	75.567	0.023	0.053
2002-10-23	67.478	69.876	0.218	0.14
2002-10-24	68.171	67.619	0.08	0.137
2002-10-25	69.003	69.747	0.003	0.003
2002-10-26	73.351	73.079	0	0
2002-10-27	69.306	70.358	0	0
2002-10-28	66.925	70.983	0.076	0.076
2002-10-29	73.952	71.959	0.178	0.319
2002-10-30	78.645	79.331	0	0
2002-10-31	71.073	77.494	0	0
2003-05-01	80	80	1	1
2003-05-02	86.084	84.879	0	0
2003-05-03	85.316	85.574	0	0
2003-05-04	74.978	75.579	0.003	0.002
2003-05-05	85.565	85.491	0.052	0.028
2003-05-06	86.667	87.379	0.001	0
2003-05-07	87.955	88.856	0.18	0.104
2003-05-08	91.079	91.233	0	0
2003-05-09	91.233	93.011	0	0
2003-05-10	87.229	88.05	0	0
2003-05-11	80.477	82.032	0	0
2003-05-12	77.634	82.796	0.031	0.022
2003-05-13	80.151	81.117	0	0
2003-05-14	89.187	89.712	0	0
2003-05-15	90.632	91.553	0	0
2003-05-16	99.23	99.212	0	0
2003-05-17	96.897	98.15	0	0
2003-05-18	92.502	92.474	0	0
2003-05-19	98.99	98.461	0	0
2003-05-20	95.93	96.808	0	0
2003-05-21	85.179	85.863	0.132	0.088
2003-05-22	83.51	84.88	0	0
2003-05-23	90.613	91.114	0	0
2003-05-24	92.826	93.593	0	0
2003-05-25	91.522	93.262	0	0.001
2003-05-26	87.875	89.531	0.001	0
2003-05-27	87.656	88.11	0.132	0.228
2003-05-28	84.726	84.952	0	0
2003-05-29	93.191	92.908	0	0
2003-05-30	98.328	98.119	0	0
2003-05-31	97.91	97.94	0	0
2003-06-01	95.098	96.433	0	0
2003-06-02	91.701	92.027	0	0
2003-06-03	91.163	91.697	0.2	0.155
2003-06-04	90.11	91.843	0	0
2003-06-05	88.837	87.896	0.003	0.101
2003-06-06	89.208	84.425	0.224	0.22
2003-06-07	92.282	92.755	0	0
2003-06-08	92.658	93.624	0	0
2003-06-09	90.913	90.944	0	0
2003-06-10	93.904	93.551	0	0
2003-06-11	98.179	99.015	0.04	0
2003-06-12	98.262	97.54	0.144	0.218
2003-06-13	98.179	98.615	0.118	0.05
2003-06-14	97.004	94.819	0.368	0.099
2003-06-15	85.707	86.885	0.085	0.215
2003-06-16	86.43	86.706	0.083	0.003
2003-06-17	89.53	89.365	0	0
2003-06-18	91.209	90.084	0	0
2003-06-19	91.259	92.203	0	0
2003-06-20	91.511	92.171	0	0.028
2003-06-21	92.946	92.774	0	0
2003-06-22	92.251	93.939	0	0
2003-06-23	93.274	94.49	0	0
2003-06-24	90.485	91.986	0.006	0.004
2003-06-25	95.893	95.522	0	0
2003-06-26	95.789	96.277	0	0
2003-06-27	91.504	91.802	1.512	0.321
2003-06-28	89.834	90.436	0	0
2003-06-29	91.733	91.826	0	0
2003-06-30	92.657	92.8	0	0
2003-07-01	94.017	94.026	0	0
2003-07-02	98.711	98.811	0	0.004
2003-07-03	96.727	94.613	0.03	0.073
2003-07-04	93.648	94.052	0.018	0.147
2003-07-05	90.273	88.693	0.227	0.446
2003-07-06	89.01	89.401	0.001	0.117
2003-07-07	87.132	87.973	0.165	0.147
2003-07-08	89.67	88.341	0.048	0.067
2003-07-09	91.666	91.623	0	0.015
2003-07-10	92.601	93.075	0	0
2003-07-11	97.296	94.543	0.039	0.059
2003-07-12	98.579	98.679	0.027	0.029
2003-07-13	97.068	97.314	0	0
2003-07-14	97.957	98.442	0	0
2003-07-15	98.212	98.941	0	0
2003-07-16	92.595	93.762	0.124	0.09
2003-07-17	93.711	93.425	0	0.003
2003-07-18	94.002	94.959	0.085	0.016
2003-07-19	98.919	99.59	0	0.063
2003-07-20	98.937	99.008	0	0
2003-07-21	100.102	99.888	0	0
2003-07-22	100.03	99.289	0	0
2003-07-23	99.869	99.28	0.105	0.028
2003-07-24	93.145	97.097	0.001	0.011
2003-07-25	91.815	91.231	0	0.034
2003-07-26	92.184	91.146	0	0.025
2003-07-27	93.705	93.218	0	0
2003-07-28	94.395	95.549	0	0
2003-07-29	96.553	93.764	0	0
2003-07-30	98.299	97.927	0	0
2003-07-31	97.576	98.818	0.104	0
2003-08-01	98.253	99.284	0	0.038
2003-08-02	99.855	99.922	0	0
2003-08-03	102.131	101.657	0	0
2003-08-04	102.17	101.284	0	0
2003-08-05	101.643	101.247	0	0
2003-08-06	104.42	103.196	0	0
2003-08-07	106.226	105.754	0	0.016
2003-08-08	107.543	107.42	0	0.029
2003-08-09	102.309	103.806	0	0.069
2003-08-10	100.167	100.217	0.094	0.074
2003-08-11	91.015	94.112	0.082	0.059
2003-08-12	75.581	93.552	0.427	2.238
2003-08-13	86.436	85.832	0.008	0.013
2003-08-14	84.212	85.208	0.212	0.517
2003-08-15	89.637	89.169	0.378	0.289
2003-08-16	95.247	94.648	0	0
2003-08-17	97.153	95.878	0	0
2003-08-18	96.514	95.921	0.074	0.061
2003-08-19	95.297	95.007	0	0
2003-08-20	94.812	94.682	0	0
2003-08-21	94.355	95.509	0	0
2003-08-22	93.792	95.24	0.064	0.058
2003-08-23	91.218	93.478	0.046	0.001
2003-08-24	90.694	93.085	0.117	0.041
2003-08-25	90.138	92.909	0.064	0
2003-08-26	91.523	92.138	0	0
2003-08-27	93.012	92.133	0	0.11
2003-08-28	92.718	92.027	0	0.193
2003-08-29	92.659	91.975	0	0.069
2003-08-30	92.797	92.476	0	0.119
2003-08-31	94.003	92.926	0.004	0.156
2003-09-01	92.489	85.065	0.216	0.297
2003-09-02	88.613	87.474	0.003	0.129
2003-09-03	90.671	89.09	0.001	0.018
2003-09-04	90.986	88.205	0	0.003
2003-09-05	85.409	87.41	0.133	0.085
2003-09-06	87.15	86.741	0	0
2003-09-07	88.005	87.198	0	0
2003-09-08	88.736	88.086	0	0
2003-09-09	90.878	89.053	0	0
2003-09-10	88.785	89.104	0	0
2003-09-11	88.734	89.949	0.075	0.021
2003-09-12	85.478	84.505	0.908	1.11
2003-09-13	91.059	91.442	0	0
2003-09-14	88.75	92.585	0	0
2003-09-15	84.338	83.759	0	0
2003-09-16	84.981	84.649	0	0
2003-09-17	81.219	83.812	0	0
2003-09-18	87.372	86.937	0	0
2003-09-19	85.773	86.35	0.016	0.006
2003-09-20	83.486	84.65	0.062	0
2003-09-21	83.381	82.819	0.044	0.001
2003-09-22	89.575	88.802	0	0
2003-09-23	88.464	90.829	0	0
2003-09-24	84.936	89.077	0	0
2003-09-25	90.186	87.464	0	0
2003-09-26	87.844	90.202	0	0
2003-09-27	95.893	95.275	0	0
2003-09-28	88.103	94.936	0	0
2003-09-29	82.67	84.839	0	0
2003-09-30	84.853	84.46	0	0
2003-10-01	85.188	85.044	0	0
2003-10-02	82.348	84.366	0	0
2003-10-03	84.655	84.325	0	0
2003-10-04	85.521	85.045	0	0
2003-10-05	83.598	84.499	0	0
2003-10-06	82.768	83.635	0.017	0.188
2003-10-07	78.951	81.073	0.171	0.046
2003-10-08	81.778	78.789	0.001	0
2003-10-09	77.901	77.824	0.002	0.014
2003-10-10	82.789	82.289	0	0
2003-10-11	85.154	83.902	0	0
2003-10-12	81.18	82.715	0	0
2003-10-13	77.139	77.62	0	0.003
2003-10-14	79.574	78.978	0	0
2003-10-15	79.254	78.786	0	0
2003-10-16	86.064	85.662	0	0
2003-10-17	78.126	83.027	0	0
2003-10-18	76.651	75.922	0	0
2003-10-19	83.033	82.503	0	0
2003-10-20	85.29	85.113	0	0
2003-10-21	89.364	89.008	0	0
2003-10-22	93.005	92.634	0	0
2003-10-23	85.58	87.719	0	0
2003-10-24	83.412	84.022	0	0
2003-10-25	78.327	81.69	0	0.001
2003-10-26	66.941	67.204	0.439	0.425
2003-10-27	73.639	73.588	0	0
2003-10-28	83.725	83.537	0	0
2003-10-29	84.471	83.589	0	0
2003-10-30	82.504	82.499	0	0
2003-10-31	78.916	79.675	0.011	0.005
2004-05-01	80	80	1	1
2004-05-02	72.404	71.758	0	0
2004-05-03	80.999	80.625	0	0
2004-05-04	82.704	82.825	0	0
2004-05-05	82.744	82.7	0	0
2004-05-06	80.484	81.545	0	0
2004-05-07	79.166	79.78	0	0
2004-05-08	78.823	81.75	0	0
2004-05-09	76.681	78.71	0.046	0.072
2004-05-10	76.794	77.065	0.045	0.072
2004-05-11	74.701	75.02	0.292	0.285
2004-05-12	75.696	77.357	0.138	0.095
2004-05-13	76.241	80.08	0.002	0.003
2004-05-14	79.539	80.444	0.264	0.4
2004-05-15	80.29	79.359	0	0
2004-05-16	80.963	84.186	0	0
2004-05-17	80.935	81.47	0.003	0.001
2004-05-18	79.824	80.64	0	0
2004-05-19	83.847	84.494	0	0
2004-05-20	84.299	84.988	0	0
2004-05-21	83.217	83.99	0	0
2004-05-22	83.864	83.823	0	0
2004-05-23	87.872	87.951	0	0
2004-05-24	85.802	86.689	0	0
2004-05-25	85.553	86.384	0.001	0.001
2004-05-26	85.757	85.469	0	0
2004-05-27	88.605	89.085	0	0
2004-05-28	91.389	92.085	0.093	0.09
2004-05-29	89.47	90.573	0	0
2004-05-30	87.976	87.892	0	0
2004-05-31	98.916	99.016	0	0
2004-06-01	98.415	98.678	0	0
2004-06-02	95.233	95.985	0	0
2004-06-03	91.815	92.677	0.001	0
2004-06-04	91.428	91.623	0	0
2004-06-05	93.587	91.736	0	0
2004-06-06	93.697	93.347	0	0
2004-06-07	91.434	90.558	0	0
2004-06-08	86.062	86.82	0.274	0.319
2004-06-09	81.113	81.666	0.349	0.364
2004-06-10	87.216	87.07	0.208	0.318
2004-06-11	86.31	87.28	0.176	0.007
2004-06-12	87.57	85.929	0.002	0.066
2004-06-13	88.931	89.889	0.034	0.001
2004-06-14	89.136	89.865	0	0
2004-06-15	87.602	90.508	0.001	0.001
2004-06-16	88.163	88.378	0	0.06
2004-06-17	88.92	87.444	0	0
2004-06-18	91.735	91.259	0	0
2004-06-19	94.858	94.094	0	0
2004-06-20	94.841	94.459	0	0
2004-06-21	92.455	93.396	0	0
2004-06-22	93.593	94.116	0	0
2004-06-23	88.368	89.61	4.334	3.538
2004-06-24	80.596	83.858	0.424	0.421
2004-06-25	90.846	93.951	0.047	0.002
2004-06-26	84.161	88.01	0.456	0.341
2004-06-27	82.697	84.772	0.345	1.375
2004-06-28	88.434	87.836	0.131	0.191
2004-06-29	87.194	88.765	0.004	0.001
2004-06-30	85.301	87.194	0.105	0.136
2004-07-01	88.663	90.399	0.022	0.005
2004-07-02	95.178	94.982	0.08	0
2004-07-03	96.185	96.102	0	0
2004-07-04	94.959	95.775	0	0
2004-07-05	92.633	94.129	0	0
2004-07-06	91.673	92.067	0	0
2004-07-07	93.325	94.054	0	0
2004-07-08	93.604	94.358	0	0
2004-07-09	92.576	94.253	0	0
2004-07-10	90.341	91.622	0	0
2004-07-11	90.177	90.721	0.008	0.033
2004-07-12	91.716	92.293	0	0
2004-07-13	94.342	94.58	0	0
2004-07-14	95.728	96.381	0	0
2004-07-15	94.533	96.051	0	0
2004-07-16	94.255	94.673	0	0
2004-07-17	96.688	96.78	0	0
2004-07-18	95.892	97.386	0	0
2004-07-19	95.216	95.87	0	0
2004-07-20	93.354	94.711	0	0
2004-07-21	91.814	92.823	0	0
2004-07-22	90.265	91.172	0	0.082
2004-07-23	92.061	92.247	0	0
2004-07-24	92.206	92.702	0	0
2004-07-25	94.36	95.264	0	0
2004-07-26	93.681	93.542	0.017	0.052
2004-07-27	90.508	90.093	0.001	0
2004-07-28	92.894	93.362	0	0
2004-07-29	95.064	94.651	0.008	0
2004-07-30	91.465	94.497	0.2	0.062
2004-07-31	91.089	91.465	0.038	0.071
2004-08-01	93.346	95.604	0.003	0.052
2004-08-02	95.923	96.97	0	0.016
2004-08-03	96.696	97.649	0	0
2004-08-04	96.461	97.975	0	0
2004-08-05	99.264	99.655	0	0
2004-08-06	98.59	98.69	0.018	0.146
2004-08-07	89.574	89.207	0	0
2004-08-08	92.023	92.317	0	0
2004-08-09	91.515	92.594	0.047	0.185
2004-08-10	92.26	91.999	0.007	0.139
2004-08-11	97.636	93.361	0	0.097
2004-08-12	89.199	90.912	0.063	0.302
2004-08-13	84.77	85.995	0	0
2004-08-14	89.514	88.935	0	0
2004-08-15	89.307	88.745	0	0
2004-08-16	87.98	88.105	0.053	0.104
2004-08-17	89.395	88.293	0	0
2004-08-18	91.014	91.368	0	0
2004-08-19	95.065	95.428	0	0
2004-08-20	95.236	96.2	0	0.038
2004-08-21	94.47	96.752	0	0
2004-08-22	93.773	92.065	0	0
2004-08-23	93.372	92.287	0	0.026
2004-08-24	97.722	96.283	0.046	0.076
2004-08-25	97.156	96.896	0	0
2004-08-26	96.758	96.901	0	0
2004-08-27	96.41	96.982	0	0
2004-08-28	95.118	94.487	0	0
2004-08-29	94.5	94.663	0	0.198
2004-08-30	91.179	89.55	0	0
2004-08-31	89.56	89.293	0	0
2004-09-01	87.824	87.639	0	0
2004-09-02	89.738	89.121	0	0
2004-09-03	93.192	91.354	0	0
2004-09-04	93.915	93.188	0	0
2004-09-05	94.542	93.132	0.008	0.003
2004-09-06	93.084	93.63	0.03	0.012
2004-09-07	90.447	89.815	0.123	0.421
2004-09-08	84.485	85.227	0	0
2004-09-09	86.457	86.044	0	0
2004-09-10	88.228	88.31	0	0
2004-09-11	91.385	91.2	0	0
2004-09-12	92.767	92.174	0	0
2004-09-13	92.438	92.072	0	0
2004-09-14	92.876	92.312	0	0.001
2004-09-15	91.839	90.68	0.003	0
2004-09-16	96.866	96.421	0	0
2004-09-17	99.288	99.388	0	0
2004-09-18	97.38	97.742	0	0.004
2004-09-19	92.609	93.686	0	0
2004-09-20	89.831	90.066	0	0
2004-09-21	89.583	89.089	0	0.035
2004-09-22	90.438	89.974	0	0.037
2004-09-23	91.42	90.509	0.014	0.002
2004-09-24	89.873	90.915	0.001	0.001
2004-09-25	90.141	89.002	0	0
2004-09-26	87.679	87.896	0	0
2004-09-27	86.307	85.637	0	0
2004-09-28	87.362	87.63	0	0
2004-09-29	85.598	85.545	0	0
2004-09-30	88.933	87.954	0	0
2004-10-01	89.716	89.508	0	0
2004-10-02	84.552	89.413	0.088	0.095
2004-10-03	83.42	85.253	0.011	0
2004-10-04	87.793	88.967	0.023	0
2004-10-05	81.229	86.466	0.023	0
2004-10-06	80.297	87.693	0.213	0.043
2004-10-07	77.318	83.607	0.114	0.062
2004-10-08	80.733	80.859	0.011	0.115
2004-10-09	81.165	79.569	0	0.011
2004-10-10	75.176	77.309	0	0
2004-10-11	78.662	76.86	0	0
2004-10-12	80.405	80.467	0	0
2004-10-13	80.568	84.113	0	0
2004-10-14	74.614	74.925	1.551	0.743
2004-10-15	82.131	81.726	0	0
2004-10-16	88.094	88.484	0	0
2004-10-17	80.351	82.14	0	0
2004-10-18	80.659	82.268	0.078	0.098
2004-10-19	92.695	93.001	0	0
2004-10-20	85.302	87.281	0	0
2004-10-21	80.09	84.534	0	0
2004-10-22	82.125	83.398	0.007	0.003
2004-10-23	81.044	81.08	0.222	0.108
2004-10-24	81.903	82.599	0	0
2004-10-25	82.069	83.91	0	0
2004-10-26	81.411	83.699	0.003	0.003
2004-10-27	79.5	81.789	0.19	0.153
2004-10-28	82.601	83.401	0.123	0.055
2004-10-29	84.144	83.736	0	0.002
2004-10-30	77.059	82.856	0.251	0.311
2004-10-31	76.884	79.475	0.034	0.034
2005-05-01	80	80	1	1
2005-05-02	79	79.802	0	0
2005-05-03	77.684	79.32	0.003	0.001
2005-05-04	69.391	76.157	1.134	0.96
2005-05-05	75.824	77.016	0	0.003
2005-05-06	79.602	79.829	0	0
2005-05-07	76.497	78.476	0.001	0.001
2005-05-08	73.392	75.481	0.252	0.168
2005-05-09	86.581	89.091	1.092	1.405
2005-05-10	83.524	87.726	0	0
2005-05-11	79.974	79.873	0	0.003
2005-05-12	78.855	79.329	0.015	0.006
2005-05-13	74.72	78.33	0	0.001
2005-05-14	79.735	77.613	0	0.001
2005-05-15	80.036	80.388	0.147	0.211
2005-05-16	73.432	79.296	0	0
2005-05-17	78.816	79.805	0	0.001
2005-05-18	81.264	81.899	0	0
2005-05-19	85.224	86.027	0	0
2005-05-20	92.64	93.066	0	0.027
2005-05-21	97.883	98.362	0	0
2005-05-22	99.815	100.291	0	0
2005-05-23	96.622	98.761	0	0
2005-05-24	94.786	95.011	0	0
2005-05-25	99.299	98.626	0	0
2005-05-26	95.323	96.398	0	0.001
2005-05-27	82.382	84.792	0.145	0.054
2005-05-28	83.272	88.393	1.879	0.11
2005-05-29	94.451	90.594	0.635	0.302
2005-05-30	90.237	89.237	0	0.348
2005-05-31	92.68	92.251	0.016	0
2005-06-01	91.134	94.583	0.303	0.242
2005-06-02	93.192	90.337	0.129	0.108
2005-06-03	89.019	89.02	0.037	0.002
2005-06-04	90.215	91.35	0.338	0.079
2005-06-05	90.687	91.593	0.001	0
2005-06-06	89.247	89.204	0	0
2005-06-07	89.047	89.818	0	0
2005-06-08	88.446	89.416	0	0
2005-06-09	88.594	90.102	0	0
2005-06-10	89.702	90.547	0	0.001
2005-06-11	91.598	91.272	0	0
2005-06-12	91.116	92.341	0	0
2005-06-13	94.791	96.18	0	0
2005-06-14	96.006	98.038	0	0
2005-06-15	96.075	97.53	0	0
2005-06-16	96.175	97.293	0	0.055
2005-06-17	95.806	97.044	0	0
2005-06-18	94.976	95.958	0	0
2005-06-19	94.859	96.239	0	0
2005-06-20	90.765	91.129	0	0.029
2005-06-21	91.475	91.217	0	0
2005-06-22	93.405	93.401	0	0
2005-06-23	92.905	93.724	0	0
2005-06-24	92.982	93.457	0	0
2005-06-25	92.336	93.452	0.014	0
2005-06-26	91.379	92.577	0	0.053
2005-06-27	93.518	93.368	0	0
2005-06-28	95.116	95.047	0	0
2005-06-29	95.067	95.291	0	0
2005-06-30	94.671	94.762	0	0
2005-07-01	96.861	97.083	0	0
2005-07-02	98.112	98.946	0	0
2005-07-03	99.137	100.046	0	0
2005-07-04	100.112	100.696	0	0
2005-07-05	98.418	98.942	0	0
2005-07-06	99.995	100.922	0	0
2005-07-07	96.885	98.02	0.018	0
2005-07-08	95.745	96.316	0.119	0.086
2005-07-09	93.681	92.299	0.114	0.121
2005-07-10	95.485	95.511	0	0.052
2005-07-11	98.787	98.887	0	0
2005-07-12	97.635	95.854	0	0
2005-07-13	97.33	96.971	0.001	0
2005-07-14	94.613	95.883	0.185	0.302
2005-07-15	90.504	90.845	0.074	0.07
2005-07-16	88.616	88.085	0.258	0.11
2005-07-17	94.327	90.528	0.054	0.185
2005-07-18	94.359	93.991	0.012	0
2005-07-19	94.541	95.74	0	0
2005-07-20	96.267	96.584	0	0
2005-07-21	94.024	95.675	0	0
2005-07-22	95.576	95.51	0	0
2005-07-23	95.728	96.097	0	0
2005-07-24	94.734	96.038	0	0
2005-07-25	95.617	94.857	0	0
2005-07-26	96.542	96.117	0	0
2005-07-27	96.103	95.397	0	0
2005-07-28	93.988	92.431	0.03	0.125
2005-07-29	91.554	91.098	0.175	0.138
2005-07-30	97.13	97.204	0	0
2005-07-31	96.532	97.641	0	0
2005-08-01	97.07	97.895	0	0
2005-08-02	98.419	98.519	0	0.008
2005-08-03	97.178	97.438	0	0.117
2005-08-04	93.128	97.288	0.097	0.022
2005-08-05	95.447	91.418	0.025	0.176
2005-08-06	95.99	89.559	0	0.17
2005-08-07	95.817	93.397	0.015	0
2005-08-08	94.116	93.936	0.132	0
2005-08-09	97.366	94.917	0.014	0.185
2005-08-10	96.352	97.372	0.08	0.012
2005-08-11	98.253	98.434	0	0
2005-08-12	97.363	97.365	0	0
2005-08-13	97.286	96.173	0	0
2005-08-14	96.456	96.35	0	0
2005-08-15	96.481	95.396	0.021	0
2005-08-16	97.277	96.776	0.037	0
2005-08-17	98.092	97.771	0	0
2005-08-18	97.682	97.609	0	0
2005-08-19	97.127	97.968	0	0
2005-08-20	97.492	96.979	0	0
2005-08-21	98.684	98.829	0	0
2005-08-22	99.945	99.33	0	0
2005-08-23	99.908	98.729	0	0.027
2005-08-24	97.952	96.965	0	0
2005-08-25	97.124	96.613	0	0
2005-08-26	98.985	99.085	0	0
2005-08-27	101.971	101.997	0	0
2005-08-28	103.329	103.376	0	0.017
2005-08-29	95.482	97.67	0.054	0.074
2005-08-30	96.852	98.179	0	0
2005-08-31	99.905	99.833	0	0
2005-09-01	97.621	98.719	0.004	0.024
2005-09-02	97.16	96.744	0	0.005
2005-09-03	97.125	96.874	0	0
2005-09-04	95.692	94.646	0.006	0.02
2005-09-05	94.46	94.525	0.007	0.058
2005-09-06	92.063	92.89	0.015	0.008
2005-09-07	92.512	92.658	0	0
2005-09-08	93.169	94.525	0	0
2005-09-09	94.025	94.242	0	0
2005-09-10	90.979	92.649	0.004	0.009
2005-09-11	86.216	86.918	0.207	0.159
2005-09-12	87.584	87.915	0.089	0.083
2005-09-13	89.987	89.503	0	0
2005-09-14	93.497	93.552	0	0
2005-09-15	92.457	93.402	0	0
2005-09-16	90.788	92.382	0	0
2005-09-17	96.254	96.497	0.003	0
2005-09-18	95.654	96.378	0	0
2005-09-19	94.28	95.74	0	0
2005-09-20	96.029	95.271	0	0
2005-09-21	100.891	100.164	0	0
2005-09-22	99.409	99.795	0	0
2005-09-23	96.836	99.058	0	0
2005-09-24	96.975	96.901	0	0
2005-09-25	101.036	101.403	0	0
2005-09-26	105.659	105.458	0	0
2005-09-27	100.123	101.803	0	0
2005-09-28	96.173	95.507	0	0
2005-09-29	87.544	95.45	0	0
2005-09-30	89.296	88.578	0	0
2005-10-01	91.1	90.729	0	0
2005-10-02	87.037	90.658	0.001	0
2005-10-03	90.668	90.989	0.012	0.014
2005-10-04	91.361	91.475	0	0
2005-10-05	91.36	91.239	0	0
2005-10-06	87.208	90.428	0	0
2005-10-07	80.523	82.261	0	0
2005-10-08	79.779	79.9	0	0
2005-10-09	86.652	86.526	0	0
2005-10-10	82.664	84.976	0.069	0.009
2005-10-11	72.558	77.253	0.343	0.211
2005-10-12	83.092	81.927	0.09	0.105
2005-10-13	84.165	83.767	0	0
2005-10-14	82.653	82.776	0	0
2005-10-15	82.878	83.086	0	0
2005-10-16	82.818	83.038	0	0
2005-10-17	85.383	85.782	0	0
2005-10-18	87.937	88.174	0	0
2005-10-19	87.233	87.701	0	0
2005-10-20	88.288	89.289	0	0
2005-10-21	79.991	88.127	0	0
2005-10-22	78.883	77.958	0	0
2005-10-23	71.801	77.49	0	0
2005-10-24	63.202	62.99	0	0
2005-10-25	70.099	70.454	0	0
2005-10-26	73.554	73.789	0	0
2005-10-27	75.033	74.951	0	0
2005-10-28	71.918	73.04	0	0
2005-10-29	72.227	72.215	0	0
2005-10-30	77.597	76.354	0	0
2005-10-31	75.939	76.041	0.04	0.131
2006-05-01	80	80	1	1
2006-05-02	88.35	89.555	0	0
2006-05-03	87.109	86.458	0	0
2006-05-04	86.548	87.077	0	0.001
2006-05-05	87.025	88.635	0	0.002
2006-05-06	86.845	77.982	0.683	0.327
2006-05-07	80.821	86.3	0	0.002
2006-05-08	90.323	89.978	0	0
2006-05-09	95.12	97.134	0	0
2006-05-10	91.438	95.37	0	0
2006-05-11	87.056	88.945	0	0
2006-05-12	86.301	87.171	0	0
2006-05-13	94.722	94.821	0	0
2006-05-14	93.375	94.291	0	0.015
2006-05-15	80.819	80.583	0	0.037
2006-05-16	84.983	84.825	0	0
2006-05-17	88.951	88.99	0	0
2006-05-18	93.331	93.061	0	0
2006-05-19	98.395	98.537	0	0
2006-05-20	96.446	97.201	0	0
2006-05-21	93.292	94.672	0	0
2006-05-22	90.797	92.061	0	0
2006-05-23	86.805	88.605	0	0
2006-05-24	89.384	89.247	0	0
2006-05-25	90.869	90.992	0	0
2006-05-26	90.483	91.92	0	0
2006-05-27	91.382	91.994	0.001	0
2006-05-28	91.493	92.756	0	0
2006-05-29	87.98	87	0.173	0.015
2006-05-30	84.411	84.093	0.164	0.253
2006-05-31	84.598	85.162	0.01	0.035
2006-06-01	85.921	85.752	0.1	0.179
2006-06-02	90.663	89.301	0.102	0.137
2006-06-03	91.459	90.172	0	0
2006-06-04	95.659	95.179	0	0
2006-06-05	96.033	95.894	0	0
2006-06-06	96.557	96.228	0	0
2006-06-07	100.886	99.583	0	0
2006-06-08	101.531	100.026	0	0.003
2006-06-09	96.366	97.2	0	0
2006-06-10	95.625	95.985	0	0
2006-06-11	95.322	95.33	0	0
2006-06-12	97.611	97.576	0	0
2006-06-13	103.217	102.866	0	0
2006-06-14	98.274	101.72	0.011	0.044
2006-06-15	96.849	98.071	0	0
2006-06-16	93.88	94.815	0	0.002
2006-06-17	95.788	95.956	0.004	0.001
2006-06-18	93.343	94.309	0.386	0.062
2006-06-19	99	99.324	0.053	0.03
2006-06-20	98.865	97.911	0.184	0.054
2006-06-21	93.542	94.539	0.134	0.054
2006-06-22	93.321	94.937	0	0
2006-06-23	94.201	94.535	0	0.065
2006-06-24	94.411	96.59	0.027	0
2006-06-25	96.81	96.44	0.092	0.045
2006-06-26	96.664	95.402	0.003	0.025
2006-06-27	91.884	92.116	0	0
2006-06-28	93.967	94.283	0	0
2006-06-29	93.94	95.099	0	0
2006-06-30	93.389	94.476	0	0
2006-07-01	91.153	92.648	0.169	0.289
2006-07-02	87.42	90.37	0.151	0.001
2006-07-03	93.46	92.052	0	0.105
2006-07-04	89.886	91.636	0.077	0.218
2006-07-05	88.657	84.746	0.222	0.139
2006-07-06	86.518	90.242	0.099	0.177
2006-07-07	88.475	92.735	0.069	0.148
2006-07-08	91.421	93.873	0.106	0
2006-07-09	93.527	94.511	0	0
2006-07-10	93.264	92.726	0.001	0
2006-07-11	96.022	95.22	0	0
2006-07-12	97.965	96.858	0	0
2006-07-13	98.658	98.758	0	0
2006-07-14	97.471	95.975	0	0
2006-07-15	95.134	95.138	0	0
2006-07-16	98.161	98.665	0	0
2006-07-17	101.443	101.164	0	0
2006-07-18	105.772	102.744	0	0.012
2006-07-19	104.924	102.47	0	0
2006-07-20	96.033	97.641	0	0
2006-07-21	96.955	97.248	0	0
2006-07-22	100.374	100.659	0.008	0
2006-07-23	98.82	98.92	0.045	0.089
2006-07-24	96.114	95.671	0	0
2006-07-25	94.256	95.403	0.005	0
2006-07-26	84.6	85.63	0.066	0.028
2006-07-27	94.523	91.557	0.266	0.053
2006-07-28	92.62	90.763	0	0.001
2006-07-29	93.072	93.339	0	0
2006-07-30	95.544	94.846	0	0
2006-07-31	95.319	93.522	0	0
2006-08-01	93.447	93.534	0.001	0.003
2006-08-02	93.092	93.364	0	0
2006-08-03	93.214	94.527	0	0
2006-08-04	93.446	93.397	0	0
2006-08-05	93.889	94.384	0	0
2006-08-06	96.204	96.345	0	0
2006-08-07	95.223	97.158	0.017	0
2006-08-08	97.501	98	0	0
2006-08-09	98.121	98.492	0	0
2006-08-10	96.716	97.704	0	0
2006-08-11	99.107	98.849	0	0
2006-08-12	98.855	99.044	0	0
2006-08-13	97.613	96.996	0	0
2006-08-14	99.272	99.372	0	0
2006-08-15	100.57	100.063	0	0
2006-08-16	99.934	99.884	0	0
2006-08-17	101.469	101.317	0	0
2006-08-18	101.413	102.793	0	0
2006-08-19	98.685	100.075	0	0
2006-08-20	97.772	99.997	0	0
2006-08-21	98.984	99.108	0	0
2006-08-22	98.947	99.047	0	0
2006-08-23	96.13	98.581	0.037	0
2006-08-24	100.673	101.181	0	0.045
2006-08-25	100.356	101.143	0	0
2006-08-26	98.083	100.278	0.007	0
2006-08-27	97.517	98.1	0	0
2006-08-28	99.207	99.37	0	0
2006-08-29	99.585	99.644	0.1	0.249
2006-08-30	94.697	93.965	0.162	0.157
2006-08-31	96.44	96.098	0	0
2006-09-01	96.941	96.185	0	0
2006-09-02	97.767	97.202	0.005	0.004
2006-09-03	95.677	97.383	0.001	0.004
2006-09-04	91.073	89.638	0.013	0.067
2006-09-05	88.278	86.876	0.019	0.016
2006-09-06	90.485	90.57	0	0.003
2006-09-07	90.167	89.399	0	0
2006-09-08	89.157	89.576	0	0
2006-09-09	86.537	91.139	0.002	0
2006-09-10	85.855	90.734	0.066	0.106
2006-09-11	84.868	82.836	0.071	0.143
2006-09-12	85.143	81.409	0.171	0.099
2006-09-13	88.453	87.674	0.133	0
2006-09-14	91.607	91.128	0	0
2006-09-15	90.795	91.328	0	0
2006-09-16	86.343	89.606	0.025	0.145
2006-09-17	88.089	88.773	0.043	0.209
2006-09-18	89.54	90.174	0.508	0.377
2006-09-19	88.567	88.543	0	0
2006-09-20	87.441	87.064	0	0
2006-09-21	90.039	90.167	0	0
2006-09-22	97.109	96.981	0	0
2006-09-23	94.037	95.031	0	0
2006-09-24	87.564	87.806	0.193	0.248
2006-09-25	84.541	84.021	0	0
2006-09-26	88.074	88.016	0	0
2006-09-27	94.372	94.298	0	0
2006-09-28	88.401	90.902	0	0
2006-09-29	86.4	86.108	0	0
2006-09-30	94.034	93.958	0	0
2006-10-01	92.308	92.282	0	0
2006-10-02	87.683	88.305	0.003	0
2006-10-03	85.841	86.338	0	0
2006-10-04	84.875	85.354	0.005	0.004
2006-10-05	90.583	90.329	0	0
2006-10-06	92.328	91.459	0	0
2006-10-07	87.45	89.429	0	0
2006-10-08	86.541	86.14	0	0
2006-10-09	84.48	84.625	0.086	0.082
2006-10-10	83.964	84.681	0.071	0
2006-10-11	89.641	90.218	0.02	0.037
2006-10-12	87.922	93.154	0.096	0.007
2006-10-13	78.634	79.663	0.111	0.224
2006-10-14	83.36	82.503	0.002	0
2006-10-15	81.339	81.522	0.266	0.23
2006-10-16	86.953	86.075	1.227	1.627
2006-10-17	88.202	88.189	0.026	0.022
2006-10-18	91.859	91.758	0	0
2006-10-19	81.377	86.251	0.075	0.11
2006-10-20	74.686	74.821	0	0
2006-10-21	74.259	76.884	0.081	0.056
2006-10-22	70.72	77	0.015	0.034
2006-10-23	68.201	68.329	0	0
2006-10-24	72.451	74.9	0	0
2006-10-25	70.252	72.152	0.06	0.066
2006-10-26	77.474	79.437	0.089	0.076
2006-10-27	75.669	76.639	0.039	0
2006-10-28	74.836	75.048	0	0
2006-10-29	79.919	79.674	0	0
2006-10-30	78.53	78.418	0	0
2006-10-31	83.962	84.425	0	0
2007-05-01	80	80	1	1
2007-05-02	72.117	73.927	0.051	0.1
2007-05-03	82.177	79.155	0.579	0.345
2007-05-04	83.666	84.649	0	0
2007-05-05	82.799	82.92	0.011	0.016
2007-05-06	82.295	83.11	0.02	0.062
2007-05-07	82.758	81.786	0.514	0.399
2007-05-08	83.613	84.129	0.001	0
2007-05-09	81.711	81.747	0	0
2007-05-10	79.913	81.323	0.914	0.305
2007-05-11	83.666	83.539	0.165	0.148
2007-05-12	83.447	83.87	0.063	0.2
2007-05-13	80.906	78.256	0.157	0.289
2007-05-14	79.699	80.646	0.085	0.152
2007-05-15	80.263	80.803	0.09	0.072
2007-05-16	81.023	81.21	0.711	0.108
2007-05-17	76.853	76.776	0	0
2007-05-18	79.038	79.5	0	0
2007-05-19	77.533	79.195	0	0
2007-05-20	81.509	81.785	0	0
2007-05-21	80.243	80.852	0.012	0.051
2007-05-22	74.376	75.278	2.501	3.753
2007-05-23	83.366	83.758	0.001	0
2007-05-24	81.476	83.357	0	0
2007-05-25	76.498	78.794	0.203	0.229
2007-05-26	74.874	77.734	0.227	0.21
2007-05-27	74.509	76.8	0.22	0.226
2007-05-28	73.162	77.071	0.204	0.203
2007-05-29	80.734	83.078	0.165	0.106
2007-05-30	87.809	88.181	0	0
2007-05-31	88.59	89.015	0	0
2007-06-01	87.461	88.524	0.07	0.069
2007-06-02	85.455	86.718	0	0
2007-06-03	84.441	87.599	0.01	0
2007-06-04	81.036	84.318	1.651	1.026
2007-06-05	87.515	88.094	0	0.075
2007-06-06	86.289	88.004	0	0
2007-06-07	88.668	88.876	0	0
2007-06-08	86.684	88.495	0	0
2007-06-09	87.405	90.058	0.008	0.013
2007-06-10	86.617	88.843	0	0
2007-06-11	87.422	88.338	0	0
2007-06-12	87.095	88.301	0	0
2007-06-13	87.906	89.449	0	0
2007-06-14	89.335	90.005	0	0
2007-06-15	88.781	88.651	0	0
2007-06-16	88.015	89.219	0	0.16
2007-06-17	84.889	81.71	0.176	0.475
2007-06-18	92.213	92.072	0.087	0.384
2007-06-19	93.153	92.02	0	0
2007-06-20	91.481	93.017	0.416	0.001
2007-06-21	88.23	87.628	0.196	0.209
2007-06-22	88.872	89.068	0	0.001
2007-06-23	90.157	89.599	0	0
2007-06-24	88.1	89.376	0	0
2007-06-25	84.287	88.164	0.171	0.138
2007-06-26	82.374	84.439	0.333	0.256
2007-06-27	85.815	87.337	0.379	0.211
2007-06-28	87.74	88.526	0.001	0.277
2007-06-29	87.177	91.48	0.061	0.05
2007-06-30	86.701	92.1	0	0
2007-07-01	85.725	91.462	0.125	0.042
2007-07-02	82.747	87.428	0.085	0.359
2007-07-03	82.053	83.91	0.15	0.125
2007-07-04	85.406	84.432	0.137	0.12
2007-07-05	86.957	87.022	0.064	0.138
2007-07-06	89.698	86.832	0.177	0.026
2007-07-07	89.597	86.852	0	0.058
2007-07-08	89.054	86.512	0	0.261
2007-07-09	89.121	89.887	0	0.22
2007-07-10	89.284	90.844	0	0.093
2007-07-11	89.92	91.42	0	0
2007-07-12	88.745	90.192	0	0
2007-07-13	89.914	91.047	0	0
2007-07-14	91.272	91.862	0	0
2007-07-15	91.666	91.073	0.005	0.034
2007-07-16	88.359	89.393	0.109	0.085
2007-07-17	86.551	87.877	0.131	0.103
2007-07-18	87.253	86.958	0.022	0.025
2007-07-19	87.088	87.209	0	0.001
2007-07-20	86.847	86.754	0.124	0.349
2007-07-21	89.46	90.435	0.294	0.383
2007-07-22	90.048	90.401	0.05	0.143
2007-07-23	89.195	88.193	0.046	0.111
2007-07-24	89.94	89.059	0	0
2007-07-25	90.993	88.91	0	0.051
2007-07-26	87.048	86.479	0.003	0.074
2007-07-27	86.885	83.388	0.078	0.087
2007-07-28	83.206	83.948	0.126	0.138
2007-07-29	86.948	83.312	0.057	0.098
2007-07-30	85.924	89.048	0.173	0.152
2007-07-31	87.199	88.761	0.153	0.001
2007-08-01	91.034	91.81	0	0
2007-08-02	92.424	90.644	0	0.047
2007-08-03	89.636	88.199	0.047	0.126
2007-08-04	88.222	86.577	0.049	0.229
2007-08-05	91.368	90.861	0.129	0.042
2007-08-06	92.253	92.279	0	0
2007-08-07	91.766	92.708	0	0
2007-08-08	91.686	92.274	0	0
2007-08-09	93.852	94.103	0	0
2007-08-10	95.114	94.661	0	0
2007-08-11	96.167	96.698	0	0
2007-08-12	95.415	98.94	0.133	0.002
2007-08-13	99.684	100.094	0	0.067
2007-08-14	97.874	99.314	0	0
2007-08-15	99.109	99.92	0	0
2007-08-16	98.336	98.378	0.042	0.019
2007-08-17	85.942	88.475	0.37	0.218
2007-08-18	89.637	89.535	0.408	0.089
2007-08-19	89.416	89.047	0	0
2007-08-20	87.971	89.244	0	0
2007-08-21	88.882	90.344	0	0.016
2007-08-22	87.422	89.185	0.007	0
2007-08-23	88.723	89.865	0	0
2007-08-24	87.777	89.692	0	0
2007-08-25	92.61	93.54	0	0
2007-08-26	92.956	95.984	0	0
2007-08-27	92.048	93.006	0	0.118
2007-08-28	91.393	92.186	0	0
2007-08-29	91.297	90.934	0.019	0.067
2007-08-30	96.834	95.192	0.001	0.025
2007-08-31	92.905	95.619	0.037	0.106
2007-09-01	91.431	89.788	0.066	0.037
2007-09-02	91.504	91.462	0	0
2007-09-03	92.462	90.803	0	0.041
2007-09-04	90.038	88.88	0	0.141
2007-09-05	85.243	86.898	0.303	0.973
2007-09-06	86.866	87.583	0.001	0
2007-09-07	90.135	89.352	0	0
2007-09-08	89.211	89.988	0	0
2007-09-09	92.651	91.128	0	0
2007-09-10	91.629	91.551	0	0
2007-09-11	90.368	91.646	0.196	0
2007-09-12	84.907	89.609	0.159	0.005
2007-09-13	88.866	91.385	0.004	0.044
2007-09-14	93.104	93.355	0	0.012
2007-09-15	92.991	92.9	0	0.01
2007-09-16	91.211	91.719	0	0
2007-09-17	91.226	92.008	0	0
2007-09-18	89.641	91.691	0.002	0.011
2007-09-19	87.607	83.881	0.022	0.238
2007-09-20	87.713	86.633	0	0.051
2007-09-21	90.976	90.724	0	0
2007-09-22	93.26	93.854	0	0
2007-09-23	91.838	92.496	0	0
2007-09-24	91.218	91.588	0	0
2007-09-25	90.852	90.866	0	0
2007-09-26	89.398	91.119	0.002	0
2007-09-27	88.599	89.739	0.044	0.112
2007-09-28	89.978	89.521	0	0
2007-09-29	88.651	88.659	0	0
2007-09-30	86.75	87.98	0.005	0.003
2007-10-01	86.068	86.02	0.063	0.048
2007-10-02	86.716	86.132	0	0.003
2007-10-03	89.274	89.001	0	0
2007-10-04	89.792	91.95	0	0
2007-10-05	91.739	92.013	0	0
2007-10-06	91.013	91.232	0	0
2007-10-07	86.241	89.977	0	0
2007-10-08	87.934	88.038	0.031	0.013
2007-10-09	87.484	86.901	0.006	0.005
2007-10-10	85.294	84.565	0	0
2007-10-11	86.564	86.121	0	0
2007-10-12	85.821	85.758	0	0
2007-10-13	84.455	84.146	0	0
2007-10-14	83.161	82.486	0	0
2007-10-15	82.765	84.055	0.08	0.071
2007-10-16	77.202	80.949	0.057	0.053
2007-10-17	86.082	84.869	0.002	0
2007-10-18	85.076	85.083	0	0
2007-10-19	78.905	82.194	0	0
2007-10-20	83.12	82.875	0	0
2007-10-21	83.083	82.779	0	0
2007-10-22	74.916	80.666	0.03	0.041
2007-10-23	69.319	68.956	0	0
2007-10-24	71.7	71.346	0	0
2007-10-25	67.714	68.173	0	0
2007-10-26	73.307	73.028	0	0
2007-10-27	74.791	74.573	0	0
2007-10-28	71.767	71.228	0	0
2007-10-29	72.725	72.324	0	0
2007-10-30	74.518	74.602	0	0
2007-10-31	79.357	79.49	0	0
2008-05-01	80	80	1	1
2008-05-02	80.233	83.192	0	0.003
2008-05-03	81.108	86.325	0	0
2008-05-04	77.859	78.116	0	0
2008-05-05	81.73	82.962	0.019	0.005
2008-05-06	79.69	80.585	0.066	0.004
2008-05-07	80.769	80.874	0.02	0.029
2008-05-08	89.883	89.394	0.004	0.003
2008-05-09	99.284	99.569	0	0
2008-05-10	100.639	100.436	0	0
2008-05-11	99.732	101.873	0	0.02
2008-05-12	83.442	83.436	0	0
2008-05-13	81.271	82.749	0.001	0
2008-05-14	87.452	87.994	0.185	0.39
2008-05-15	85.546	86.946	0	0
2008-05-16	80.852	81.602	0	0
2008-05-17	74.635	76.308	0.049	0.027
2008-05-18	88.787	89.079	0.001	0
2008-05-19	94.988	94.926	0	0
2008-05-20	99.954	99.769	0	0
2008-05-21	98.954	99.776	0	0
2008-05-22	89.485	90.679	0.027	0.107
2008-05-23	84.015	84.503	0.025	0.098
2008-05-24	82.699	85.497	0	0
2008-05-25	86.124	85.887	0	0
2008-05-26	88.176	87.978	0.041	0.047
2008-05-27	87.241	87.662	0.078	0.002
2008-05-28	89.766	89.391	0.026	0.002
2008-05-29	87.725	89.632	0.003	0.019
2008-05-30	88.484	89.663	0	0.001
2008-05-31	89.93	91.049	0	0
2008-06-01	91.205	92.761	0	0
2008-06-02	92.325	91.853	0	0
2008-06-03	93.3	93.051	0	0
2008-06-04	92.442	93.802	0	0
2008-06-05	92.104	92.22	0	0
2008-06-06	87.626	88.975	0.006	0.007
2008-06-07	90.889	90.683	0.006	0.007
2008-06-08	92.586	92.67	0	0.002
2008-06-09	91.573	92.568	0	0
2008-06-10	90.793	90.203	0.149	0.087
2008-06-11	92.587	92.393	0.017	0
2008-06-12	91.306	92.181	0	0
2008-06-13	88.736	90.708	0.007	0.002
2008-06-14	91.963	92.18	0	0
2008-06-15	96.053	95.929	0	0.074
2008-06-16	96.894	96.905	0	0
2008-06-17	96.212	96.975	0	0
2008-06-18	94.741	95.134	0	0
2008-06-19	94.843	95.193	0	0
2008-06-20	93.673	94.589	0	0
2008-06-21	93.627	94.788	0.198	0.045
2008-06-22	92.835	93.623	0	0.006
2008-06-23	93.948	93.683	0	0.127
2008-06-24	91.93	92.372	0	0.005
2008-06-25	93.494	94.387	0	0
2008-06-26	93.409	93.676	0.018	0.029
2008-06-27	95.03	95.708	0	0
2008-06-28	93.933	95.119	0	0
2008-06-29	93.21	92.659	0.002	0.07
2008-06-30	92.166	89.7	0.203	0.333
2008-07-01	90.327	90.258	0.166	0.039
2008-07-02	91.322	90.232	0	0.001
2008-07-03	90.431	91.453	0.083	0.034
2008-07-04	92.667	91.414	0.018	0.01
2008-07-05	93.373	92.9	0	0
2008-07-06	92.959	93.184	0.014	0
2008-07-07	93.848	94.087	0	0.011
2008-07-08	91.376	91.612	0.1	0.038
2008-07-09	92.813	92.649	0.007	0
2008-07-10	92.823	92.909	0	0
2008-07-11	93.068	92.822	0	0
2008-07-12	95.202	95.645	0	0
2008-07-13	96.97	96.873	0	0
2008-07-14	98.92	98.914	0	0
2008-07-15	97.354	95.824	0.003	0.016
2008-07-16	94.47	94.839	0.075	0.011
2008-07-17	95.075	95.614	0	0
2008-07-18	94.455	95.388	0	0
2008-07-19	94.245	95.214	0	0
2008-07-20	96.516	96.177	0	0
2008-07-21	96.911	97.136	0	0
2008-07-22	98.869	98.969	0	0
2008-07-23	98.436	98.583	0.046	0.044
2008-07-24	87.766	92.105	0.117	0.019
2008-07-25	95.215	95.485	0.003	0.009
2008-07-26	96.604	96.324	0	0
2008-07-27	101.174	101.151	0	0
2008-07-28	99.907	99.775	0	0
2008-07-29	98.311	99.2	0	0
2008-07-30	96.701	97.855	0	0
2008-07-31	96.477	97.237	0.044	0
2008-08-01	94.738	98.662	0.069	0
2008-08-02	96.33	96.555	0	0
2008-08-03	100.082	100.616	0	0
2008-08-04	103.681	103.837	0	0.021
2008-08-05	101.974	103.964	0.038	0.047
2008-08-06	94.754	94.218	0.072	0.024
2008-08-07	97.57	96.672	0.035	0
2008-08-08	99.983	100.274	0	0
2008-08-09	100.09	100.697	0	0
2008-08-10	101.138	100.394	0	0
2008-08-11	100.856	99.28	0	0
2008-08-12	98.056	96.602	0.139	0
2008-08-13	96.525	91.43	0.004	0.151
2008-08-14	97.037	95.791	0	0.006
2008-08-15	95.963	96.08	0.001	0
2008-08-16	94.62	93.928	0	0
2008-08-17	94.651	94.204	0.04	0.087
2008-08-18	85.832	88.963	0.087	0.233
2008-08-19	81.765	84.086	7.843	0.946
2008-08-20	76.977	81.043	0.27	0.436
2008-08-21	83.938	85.541	0.443	0.775
2008-08-22	86.415	86.71	0.042	0.223
2008-08-23	89.996	90.931	0	0.001
2008-08-24	89.631	91.601	0.152	0.249
2008-08-25	90.289	91.555	0.056	0.145
2008-08-26	91.845	92.476	0	0
2008-08-27	92.501	93.124	0.037	0.047
2008-08-28	91.315	91.83	0	0
2008-08-29	91.045	92.29	0	0
2008-08-30	93.307	91.6	0.001	0.019
2008-08-31	93.404	93	0	0.075
2008-09-01	93.35	93.395	0	0.017
2008-09-02	95.292	94.888	0	0
2008-09-03	91.926	95.188	0	0
2008-09-04	87.657	90.014	0	0
2008-09-05	89.103	89.159	0	0
2008-09-06	91.932	91.948	0	0
2008-09-07	90.661	91.564	0	0
2008-09-08	87	89.126	0.01	0
2008-09-09	87.634	88.899	0.09	0.148
2008-09-10	90.283	89.944	0	0
2008-09-11	91.828	91.979	0	0
2008-09-12	94.914	95.412	0	0
2008-09-13	94.875	94.498	0	0.073
2008-09-14	91.868	93.281	0.124	0
2008-09-15	83.174	86.983	0	0
2008-09-16	76.41	77.33	0	0
2008-09-17	77.235	78.712	0	0
2008-09-18	83.763	83.974	0	0
2008-09-19	85.024	86.57	0	0
2008-09-20	87.075	87.937	0	0
2008-09-21	87.245	87.563	0	0
2008-09-22	87.576	88.508	0	0
2008-09-23	88.308	89.25	0	0
2008-09-24	87.377	88.27	0	0
2008-09-25	85.687	86.646	0	0
2008-09-26	85.562	85.949	0	0
2008-09-27	86.779	86.872	0	0
2008-09-28	87.235	87.803	0	0
2008-09-29	88.922	89.232	0	0
2008-09-30	90.12	90.496	0	0
2008-10-01	89.2	90.201	0	0
2008-10-02	92.038	91.115	0	0.015
2008-10-03	90.5	90.897	0.017	0.034
2008-10-04	87.092	89.134	0	0
2008-10-05	81.509	84.077	0.003	0.001
2008-10-06	82.974	83.757	0.062	0.039
2008-10-07	80.112	83.24	0.236	0.383
2008-10-08	81.279	81.645	0	0
2008-10-09	80.702	81.713	0	0
2008-10-10	82.456	83.843	0	0
2008-10-11	77.503	82.105	0	0
2008-10-12	79.434	80.214	0	0.005
2008-10-13	77.122	79.606	0.003	0
2008-10-14	82.767	83.378	0.005	0
2008-10-15	77.693	81.585	0.012	0.013
2008-10-16	73.272	79.582	0.022	0
2008-10-17	79.79	80.595	0	0
2008-10-18	77.107	79.24	0	0
2008-10-19	76.81	77.694	0	0
2008-10-20	80.323	81.141	0	0
2008-10-21	77.624	79.824	0	0
2008-10-22	74.773	77.431	0.011	0.043
2008-10-23	68.038	68.438	0.022	0.005
2008-10-24	78.127	79.009	0	0
2008-10-25	78.971	80.15	0	0
2008-10-26	84.709	85.457	0	0
2008-10-27	71.674	75.258	0	0
2008-10-28	64.876	65.667	0	0
2008-10-29	75.172	75.831	0	0
2008-10-30	77.281	77.906	0	0
2008-10-31	75.035	75.76	0	0
2009-05-01	80	80	1	1
2009-05-02	74.472	76.066	0	0
2009-05-03	83.182	82.701	0.004	0.004
2009-05-04	78.909	79.306	0	0
2009-05-05	77.064	79.147	0	0
2009-05-06	83.018	83.032	0	0
2009-05-07	82.578	83.928	0	0
2009-05-08	83.682	84.01	0	0
2009-05-09	83.046	84.016	0	0
2009-05-10	80.601	81.533	0.003	0.006
2009-05-11	80.48	80.288	0	0.002
2009-05-12	82.97	83.162	0	0
2009-05-13	85.836	86.393	0	0
2009-05-14	84.167	83.798	0.005	0
2009-05-15	84.931	85.942	0	0
2009-05-16	81.61	83.452	0.027	0.1
2009-05-17	77.235	77.721	0.373	0.649
2009-05-18	75.665	76.468	0	0
2009-05-19	78.084	78.149	0	0
2009-05-20	80.054	79.926	0	0
2009-05-21	84.03	84.306	0	0
2009-05-22	82.391	83.245	0.076	0.015
2009-05-23	76.993	78.658	0.226	0.16
2009-05-24	82.133	81.005	0.034	0.137
2009-05-25	85.535	88.818	0.057	0.017
2009-05-26	90.75	93.028	0.129	0.04
2009-05-27	87.022	88.019	0.008	0.172
2009-05-28	87.354	87.967	0	0.136
2009-05-29	87.369	87.96	0	0
2009-05-30	87.028	87.573	0	0
2009-05-31	88.666	87.794	0	0
2009-06-01	85.204	86.305	0	0
2009-06-02	83.741	85.116	0	0
2009-06-03	90.37	89.898	0.016	0.015
2009-06-04	86.266	87.485	0.133	0.131
2009-06-05	89.416	90.107	0	0
2009-06-06	95.997	96.424	0	0
2009-06-07	94.214	95.109	0	0
2009-06-08	91.244	91.101	0	0
2009-06-09	91.07	91.893	0	0
2009-06-10	88.941	90.281	0	0
2009-06-11	95.545	95.727	0	0
2009-06-12	101.475	101.651	0	0
2009-06-13	99.821	99.69	0	0
2009-06-14	96.702	98.001	0	0
2009-06-15	94.265	94.842	0	0
2009-06-16	94.229	94.448	0	0
2009-06-17	93.341	94.499	0	0
2009-06-18	92.004	92.405	0	0
2009-06-19	91.81	91.801	0	0
2009-06-20	92.102	92.5	0	0.001
2009-06-21	92.293	93.055	0	0
2009-06-22	93.75	93.581	0	0
2009-06-23	95.261	94.917	0	0
2009-06-24	98.674	98.774	0	0
2009-06-25	98.315	100.7	0	0
2009-06-26	100.317	100.532	0	0
2009-06-27	98.821	100.164	0	0.001
2009-06-28	99.039	99.867	0	0.008
2009-06-29	97.973	99.197	0.01	0.126
2009-06-30	91.225	92.238	0.099	0.095
2009-07-01	94.65	91.599	0.105	0.185
2009-07-02	94.534	94.186	0.003	0.003
2009-07-03	94.655	94.258	0	0
2009-07-04	98.606	98.622	0	0
2009-07-05	101.811	100.898	0	0
2009-07-06	101.007	101.12	0	0
2009-07-07	96.264	95.344	0.081	0.086
2009-07-08	103.581	101.294	0.006	0.029
2009-07-09	102.885	101.587	0	0
2009-07-10	100.374	100.137	0	0
2009-07-11	96.985	97.52	0	0
2009-07-12	97.89	97.394	0	0
2009-07-13	100.799	100.074	0	0
2009-07-14	101.026	100.131	0	0
2009-07-15	100.456	100.767	0	0
2009-07-16	101.13	100.46	0	0
2009-07-17	100.589	100.556	0.073	0.034
2009-07-18	98.022	98.112	0.162	0.214
2009-07-19	85.383	86.624	0.358	0.236
2009-07-20	92.845	90.107	0.171	0.232
2009-07-21	96.624	95.984	0.04	0.102
2009-07-22	96.86	96.873	0.002	0.166
2009-07-23	93.291	90.937	0.2	0.142
2009-07-24	97.257	97.099	0.03	0.024
2009-07-25	99.934	98.814	0	0
2009-07-26	99.804	98.487	0	0
2009-07-27	99.33	98.951	0	0
2009-07-28	100.431	99.507	0	0
2009-07-29	99.983	98.828	0	0
2009-07-30	98.642	98.502	0	0
2009-07-31	100.144	100.758	0	0
2009-08-01	98.868	99.406	0	0
2009-08-02	99.174	99.663	0	0
2009-08-03	100.019	99.556	0	0
2009-08-04	99.427	99.635	0	0
2009-08-05	100.279	99.787	0	0
2009-08-06	100.56	100.866	0	0
2009-08-07	99.944	99.577	0	0
2009-08-08	98.518	98.618	0	0
2009-08-09	99.537	99.575	0	0.001
2009-08-10	99.531	99.43	0.035	0
2009-08-11	100.483	100.348	0	0
2009-08-12	100.752	101.325	0.024	0.046
2009-08-13	99.746	99.556	0.013	0.014
2009-08-14	99.319	99.17	0.015	0.006
2009-08-15	95.501	96.273	0	0
2009-08-16	97.444	96.483	0	0
2009-08-17	96.799	97.015	0	0
2009-08-18	94.679	94.54	0	0
2009-08-19	97.38	97.484	0	0
2009-08-20	100.163	100.032	0	0
2009-08-21	99.948	100.501	0	0
2009-08-22	100.507	100.345	0.027	0.029
2009-08-23	99.224	99.861	0.086	0.075
2009-08-24	99.057	99.058	0	0
2009-08-25	98.732	99.553	0.002	0
2009-08-26	97.124	97.195	0	0.011
2009-08-27	98.083	97.871	0	0.008
2009-08-28	91.342	94.627	0.124	0.124
2009-08-29	90.247	90.42	0	0.021
2009-08-30	88.932	89.402	0	0
2009-08-31	85.332	87.478	0	0
2009-09-01	87.381	87.209	0	0
2009-09-02	92.321	92.828	0	0
2009-09-03	98.222	98.06	0	0
2009-09-04	96.458	98.046	0	0
2009-09-05	93.866	91.968	0.02	0.118
2009-09-06	86.922	93.14	0.102	0.006
2009-09-07	91.466	90.631	0.001	0.032
2009-09-08	89.922	93.281	0.063	0
2009-09-09	88.922	93.709	0.063	0
2009-09-10	89.91	92.294	0.021	0.011
2009-09-11	88.221	90.566	0	0
2009-09-12	84.158	88.09	0	0
2009-09-13	82.438	84.858	0.038	0.052
2009-09-14	80.087	85.216	0.009	0.02
2009-09-15	91.49	92.208	0	0
2009-09-16	87.672	90.759	0	0
2009-09-17	83.398	82.386	0	0
2009-09-18	80.243	81.379	0	0
2009-09-19	82.868	85.287	0	0
2009-09-20	90.344	91.382	0	0
2009-09-21	89.685	91.949	0.091	0.153
2009-09-22	83.951	87.041	0.163	0.141
2009-09-23	77.248	74.179	0.005	0.003
2009-09-24	68.061	67.261	0.558	0.394
2009-09-25	79.958	79.477	0	0.001
2009-09-26	89.161	89.733	0	0
2009-09-27	94.244	95.073	0	0
2009-09-28	88.618	93.632	0	0
2009-09-29	84.834	85.251	0	0
2009-09-30	88.212	88.992	0	0
2009-10-01	90.08	89.926	0	0
2009-10-02	86.451	88.289	0.06	0.057
2009-10-03	83.83	83.125	0	0.001
2009-10-04	79.817	78.565	0.411	1.42
2009-10-05	78.681	78.804	0.154	0
2009-10-06	91.896	92.413	0	0
2009-10-07	86.771	91.906	0.006	0.024
2009-10-08	88.19	88.643	0.013	0.004
2009-10-09	85.943	87.031	1.579	1.076
2009-10-10	71.584	71.883	0	0
2009-10-11	64.723	70.699	0	0
2009-10-12	80.872	77.151	0.02	0
2009-10-13	81.678	81.142	0.005	0.051
2009-10-14	90.191	89.884	0.008	0.006
2009-10-15	92.54	91.699	0.191	0.101
2009-10-16	74.83	74.823	0	0
2009-10-17	69.757	72.591	0	0
2009-10-18	67.006	67.384	0	0
2009-10-19	75.511	75.654	0	0
2009-10-20	80.97	80.382	0	0
2009-10-21	74.723	77.093	0.255	0.148
2009-10-22	71.358	73.105	0.673	1.474
2009-10-23	67.493	69.206	0	0
2009-10-24	73.365	73.901	0	0
2009-10-25	78.411	78.605	0	0
2009-10-26	72.496	75.006	0.341	0.392
2009-10-27	64.681	65.11	0.214	0.247
2009-10-28	76.814	73.908	0	0
2009-10-29	75.004	74.977	0.356	0.288
2009-10-30	71.129	73.069	0.04	0.032
2009-10-31	70.515	71.027	0	0
