# Supplementary material for: The role of climate change and urban development on compound dry-hot extremes across US cities
Source: Nat Commun. 2023 Jun 14;14:3509. doi: 10.1038/s41467-023-39205-x (PMC10267174; doi:10.1038/s41467-023-39205-x)
Supplement: Supplementary file 2 — Source Data [file 41467_2023_39205_MOESM2_ESM.zip › SourceData/Austin_Future_Data.xlsx]

## Sheet: Sheet1
Date_Future	Climate_chng_T	Urban_Dev_Climate_chng_T	Climate_chng_prcp	Urban_Dev_Climate_chng_prcp
2090-05-01	80	80	1	1
2090-05-02	89.986	92.525	0	0
2090-05-03	93.987	96.181	0	0
2090-05-04	91.499	92.351	0	0
2090-05-05	90.301	92.606	0	0
2090-05-06	96.72	97.872	0	0
2090-05-07	100.752	101.132	0	0
2090-05-08	98.713	99.636	0	0
2090-05-09	84.564	85.434	0	0
2090-05-10	85.717	86.32	0	0
2090-05-11	85.993	86.095	0	0
2090-05-12	86.672	87.868	0.001	0
2090-05-13	85.703	87.678	0.005	0.095
2090-05-14	81.091	81.364	0	0
2090-05-15	83.737	83.597	0	0
2090-05-16	88.69	87.542	0	0
2090-05-17	90.753	89.142	0	0
2090-05-18	93.955	94.118	0	0
2090-05-19	89.878	91.923	0	0
2090-05-20	92.895	92.95	0	0
2090-05-21	91.435	92.606	0.516	1.991
2090-05-22	83.983	86.946	0.398	0.221
2090-05-23	89.383	87.32	0.176	0.232
2090-05-24	90.711	91.582	0	0.001
2090-05-25	90.575	91.527	0	0
2090-05-26	90.299	91.083	0	0
2090-05-27	91.214	91.405	0	0
2090-05-28	93.667	95.034	0	0
2090-05-29	92.794	93.887	0	0
2090-05-30	93.105	94.2	0	0
2090-05-31	94.184	94.947	0	0
2090-06-01	97.464	97.605	0	0
2090-06-02	96.039	96.217	0.234	0.216
2090-06-03	98.336	97.798	0	0
2090-06-04	96.17	96.907	0.021	0
2090-06-05	96.081	97.814	0.204	0.145
2090-06-06	99.348	98.503	0.123	0.239
2090-06-07	102.004	96.611	0.36	0.252
2090-06-08	103.292	104.631	0	0
2090-06-09	105.275	104.75	0	0
2090-06-10	107.633	108.721	1.602	0.103
2090-06-11	105.019	106.605	0.071	0.052
2090-06-12	103.362	105.465	0	0
2090-06-13	101.057	102.942	0	0
2090-06-14	100.664	100.173	0	0
2090-06-15	102.895	103.314	0	0
2090-06-16	104.621	105.757	0	0
2090-06-17	104.286	104.492	0	0
2090-06-18	102.004	104.114	0	0
2090-06-19	99.567	100.319	0	0
2090-06-20	98.812	100.006	0	0
2090-06-21	98.607	99.24	0	0
2090-06-22	99.161	98.773	0.071	0.075
2090-06-23	100.932	100.966	0	0
2090-06-24	100.409	101.067	0	0
2090-06-25	99.743	100.71	0	0
2090-06-26	100.481	100.54	0	0
2090-06-27	100.195	101.197	0	0
2090-06-28	100.52	100.665	0	0
2090-06-29	100.138	101.153	0	0
2090-06-30	99.727	100.654	0	0
2090-07-01	102.58	102.593	0	0
2090-07-02	102.122	103.057	0	0
2090-07-03	102.679	102.62	0	0
2090-07-04	105.262	105.34	0	0
2090-07-05	106.708	106.958	0	0
2090-07-06	108.067	108.221	0	0
2090-07-07	105.84	106.633	0	0
2090-07-08	103.232	104.518	0	0
2090-07-09	105.308	105.181	0	0
2090-07-10	106.347	106.278	0	0
2090-07-11	107.279	107.447	0	0
2090-07-12	108.98	109.442	0	0
2090-07-13	109.04	112.395	0.001	0
2090-07-14	105.275	108.432	0.039	0.067
2090-07-15	100.822	101.007	0	0
2090-07-16	102.82	101.539	0	0
2090-07-17	102.431	102.925	0	0
2090-07-18	102.697	102.952	0	0
2090-07-19	104.153	104.622	0.35	0
2090-07-20	105.231	105.85	0	0
2090-07-21	103.815	106.276	0	0
2090-07-22	105.429	105.457	0	0
2090-07-23	105.888	106.271	0	0
2090-07-24	104.692	105.407	0	0
2090-07-25	100.485	102.577	0	0
2090-07-26	103.442	102.689	0	0
2090-07-27	102.749	104.022	0.23	0
2090-07-28	103.31	104.33	0	0
2090-07-29	103.243	104.313	0	0
2090-07-30	103.593	103.81	0	0
2090-07-31	105.037	104.98	0	0
2090-08-01	104.323	105.217	0	0
2090-08-02	105.179	106.174	0.014	0.006
2090-08-03	100.246	100.722	0.442	0.443
2090-08-04	103.253	103.334	0	0
2090-08-05	106.944	107.84	0	0
2090-08-06	110.432	110.308	0	0
2090-08-07	109.26	111.036	0	0
2090-08-08	104.751	106.261	0	0
2090-08-09	104.051	104.729	0	0
2090-08-10	103.636	104.347	0	0
2090-08-11	105.051	103.944	0	0
2090-08-12	105.068	104.813	0	0
2090-08-13	102.709	103.681	0.078	0.075
2090-08-14	91.817	91.878	0.14	0.26
2090-08-15	100.114	98.529	0.015	0.008
2090-08-16	100.167	99.026	0	0.008
2090-08-17	100.097	99.006	0	0
2090-08-18	99.826	100.339	0	0
2090-08-19	102.777	102.809	0	0
2090-08-20	104.369	104.916	0	0
2090-08-21	107.219	107.135	0	0
2090-08-22	109.066	107.147	0	0
2090-08-23	107.72	106.967	0	0.014
2090-08-24	104.399	104.499	0	0.148
2090-08-25	104.709	99.543	0.093	0.324
2090-08-26	94.027	94.127	0.017	0.124
2090-08-27	99.185	92.811	0.106	0.192
2090-08-28	96.495	94.815	0.046	0.058
2090-08-29	99.888	98.48	0.004	0
2090-08-30	103.93	103.836	0	0
2090-08-31	104.195	104.892	0	0
2090-09-01	102.665	102.873	0	0
2090-09-02	98.198	98.49	0	0
2090-09-03	98.125	97.218	0	0
2090-09-04	101.535	101.616	0	0
2090-09-05	103.076	103.589	0	0
2090-09-06	100.627	101.71	0	0
2090-09-07	94.721	94.791	0	0
2090-09-08	93.759	95.22	0	0.002
2090-09-09	96.689	96.363	0	0
2090-09-10	98.943	98.909	0	0
2090-09-11	99.26	98.533	0	0
2090-09-12	97.72	97.859	0.005	0
2090-09-13	97.018	95.94	0	0
2090-09-14	96.802	97.265	0.284	0.23
2090-09-15	97.211	95.554	0.168	0.159
2090-09-16	89.118	93.175	1.534	0.165
2090-09-17	89.645	88.965	0	0
2090-09-18	93.047	92.054	0	0
2090-09-19	93.357	92.934	0	0
2090-09-20	90.379	92.525	0.001	0.001
2090-09-21	95.867	94.526	0	0
2090-09-22	94.882	95.59	0	0
2090-09-23	94.719	94.37	0	0
2090-09-24	94.351	93.892	0	0
2090-09-25	89.8	92.438	0.009	0
2090-09-26	94.076	95.294	0.002	0
2090-09-27	94.729	95.907	0	0
2090-09-28	97.153	97.925	0	0
2090-09-29	100.11	100.592	0.012	0.124
2090-09-30	98.962	99.197	0.08	0.137
2090-10-01	95.569	97.363	0	0.037
2090-10-02	90.094	92.834	0.069	0.031
2090-10-03	91.676	92.661	0.028	0
2090-10-04	86.362	89.643	0.014	0
2090-10-05	90.054	90.227	0	0
2090-10-06	92.45	92.257	0	0
2090-10-07	95.065	94.81	0	0
2090-10-08	93.262	92.395	0.177	0.116
2090-10-09	93.861	94.81	0	0
2090-10-10	95.739	95.973	0	0
2090-10-11	90.538	94.845	0	0
2090-10-12	86.118	89.701	0	0
2090-10-13	86.615	87.426	0	0
2090-10-14	83.165	85.845	0.226	0.126
2090-10-15	83.195	86.004	0.106	0.192
2090-10-16	90.872	90.346	0.084	0.011
2090-10-17	87.422	88.313	0.032	0.061
2090-10-18	72.25	72.545	0	0
2090-10-19	66.5	69.035	0	0
2090-10-20	66.247	67.229	0	0
2090-10-21	79.072	80.612	0	0
2090-10-22	89.143	89.664	0	0
2090-10-23	89.594	91.861	0.05	0
2090-10-24	85.788	89.686	1.612	1.099
2090-10-25	91.397	91.421	0.045	0.004
2090-10-26	82.665	90.869	0	0
2090-10-27	72.312	72.97	0.645	0.486
2090-10-28	73.979	74.326	0	0
2090-10-29	78.205	78.877	0	0
2090-10-30	83.105	83.511	0	0
2090-10-31	83.501	83.998	0	0.005
2091-05-01	80	80	1	1
2091-05-02	93.211	91.849	0.028	0
2091-05-03	90.924	91.284	0.136	0.011
2091-05-04	84.417	87.668	0.4	0.243
2091-05-05	81.89	83.846	0.302	0.204
2091-05-06	88.955	89.332	0.247	0.062
2091-05-07	86.396	87.243	0	0
2091-05-08	83.001	83.949	0	0
2091-05-09	86.953	87.805	0	0
2091-05-10	88.086	88.318	0	0
2091-05-11	91.962	92.968	0	0
2091-05-12	88.725	90.558	0.312	0.199
2091-05-13	96.231	96.552	0.001	0.004
2091-05-14	90.913	89.643	0.393	0.353
2091-05-15	88.622	89.446	0.241	0
2091-05-16	89.579	87.486	0.06	0.244
2091-05-17	83.124	86.776	0.434	0.216
2091-05-18	82.9	84.186	0.074	0.289
2091-05-19	87.201	87.481	0	0
2091-05-20	90.907	90.144	0.004	0.004
2091-05-21	98.38	98.71	0	0
2091-05-22	97.334	98.044	0	0
2091-05-23	91.273	92.237	0	0
2091-05-24	91.272	91.604	0	0
2091-05-25	92.41	92.123	0	0
2091-05-26	91.73	93.27	0	0
2091-05-27	89.401	91.419	0	0
2091-05-28	89.942	93.504	0	0
2091-05-29	89.689	92.188	0	0
2091-05-30	95.784	96.25	0	0
2091-05-31	100.809	101.468	0	0
2091-06-01	98.643	100.261	0	0
2091-06-02	94.557	96.322	0	0
2091-06-03	92.3	96.449	0.01	0.192
2091-06-04	91.95	88.819	0.006	0.17
2091-06-05	90.1	88.728	0.12	0.043
2091-06-06	94.392	91.167	0.026	0.081
2091-06-07	97.886	98.428	0	0
2091-06-08	100.717	99.972	0	0
2091-06-09	97.26	97.36	0.001	0
2091-06-10	97.595	96.61	0	0.003
2091-06-11	100.247	99.389	0	0
2091-06-12	102.828	102.036	0	0
2091-06-13	102.437	101.184	0	0
2091-06-14	102.478	101.36	0	0
2091-06-15	102.165	102.046	0	0
2091-06-16	102.924	102.941	0	0
2091-06-17	99.485	100.594	0	0
2091-06-18	105.26	104.952	0	0
2091-06-19	103.403	103.57	0.094	0.23
2091-06-20	100.703	98.606	0.104	0.23
2091-06-21	100.889	100.365	0	0.013
2091-06-22	97.292	97.392	0	0.018
2091-06-23	99.747	99.162	0.001	0
2091-06-24	97.859	97.959	0.005	0.02
2091-06-25	103.93	101.689	0	0
2091-06-26	105.095	103.044	0	0
2091-06-27	109.015	106.223	0	0
2091-06-28	110.577	109.715	0	0
2091-06-29	99.31	99.64	0.171	0.332
2091-06-30	100.884	97.43	0.158	0.212
2091-07-01	98.042	98.142	0	0.075
2091-07-02	97.243	94.335	0.24	0.343
2091-07-03	94.373	98.003	0.365	0.252
2091-07-04	97.997	97.197	0.001	0.001
2091-07-05	100.834	100.332	0	0
2091-07-06	102.955	102.038	0	0
2091-07-07	103.523	102.742	0	0
2091-07-08	102.398	102.469	0	0
2091-07-09	99.93	99.056	0	0
2091-07-10	99.489	99.08	0	0
2091-07-11	100.157	99.814	0	0
2091-07-12	102.142	101.735	0	0
2091-07-13	101.363	101.52	0	0
2091-07-14	100.288	100.765	0	0
2091-07-15	100.468	100.884	0	0
2091-07-16	99.992	100.725	0	0
2091-07-17	100.646	101.727	0.23	0
2091-07-18	98.358	98.458	0.004	0.1
2091-07-19	102.874	101.085	0.008	0.014
2091-07-20	104.194	106.673	0	0
2091-07-21	103.675	105.748	0	0
2091-07-22	102.34	102.481	0	0.008
2091-07-23	98.171	94.331	0.003	0.179
2091-07-24	99.075	100.044	0.002	0.06
2091-07-25	101.699	100.409	0	0
2091-07-26	102.33	99.39	0.039	0.001
2091-07-27	106.98	103.44	0.037	0
2091-07-28	106.05	103.825	0.033	0
2091-07-29	102.342	103.375	0.35	0.044
2091-07-30	104.145	103.926	0	0
2091-07-31	103.419	104.797	0	0
2091-08-01	103.083	103.409	0	0
2091-08-02	101.484	100.853	0	0
2091-08-03	102.461	102.014	0	0
2091-08-04	101.891	101.286	0	0
2091-08-05	102.482	102.612	0	0
2091-08-06	104.955	104.759	0	0
2091-08-07	105.554	105.359	0	0
2091-08-08	105.562	105.29	0	0
2091-08-09	103.207	104.246	0	0
2091-08-10	103.205	103.563	0	0
2091-08-11	104.96	104.804	0	0
2091-08-12	105.758	105.238	0	0
2091-08-13	105.479	105.747	0	0
2091-08-14	104.714	105.823	0	0
2091-08-15	104.69	105.747	0	0
2091-08-16	104.795	105.579	0	0
2091-08-17	104.114	105.427	0	0
2091-08-18	102.534	101.689	0	0
2091-08-19	102.321	101.943	0	0
2091-08-20	102.926	102.833	0	0
2091-08-21	102.838	103.605	0	0.068
2091-08-22	97.513	98.863	0.071	0.135
2091-08-23	102.456	102.591	0.01	0.138
2091-08-24	106.73	105.632	0	0
2091-08-25	107.971	106.667	0	0
2091-08-26	109.199	107.133	0	0
2091-08-27	108.508	107.976	0	0
2091-08-28	102.046	107.355	0.124	0
2091-08-29	100.028	100.128	0	0.271
2091-08-30	98.088	96.265	0.36	0.002
2091-08-31	90.072	95.05	0.068	0.034
2091-09-01	95.693	92.707	0.01	0.019
2091-09-02	93.545	92.369	0.09	0.21
2091-09-03	92.368	92.073	0.286	0.398
2091-09-04	85.508	84.495	0.314	1.771
2091-09-05	88.526	89.929	0.091	0.182
2091-09-06	91.632	94.004	0	0
2091-09-07	95.691	95.237	0	0
2091-09-08	97.669	96.019	0	0
2091-09-09	95.464	95.564	0	0
2091-09-10	95.085	92.994	0.127	0
2091-09-11	88.487	91.785	0.157	0.146
2091-09-12	96.302	93.651	0	0.001
2091-09-13	95.466	94.498	0	0
2091-09-14	96.223	96.375	0	0
2091-09-15	99.297	98.835	0	0
2091-09-16	97.694	97.794	0	0
2091-09-17	97.567	97.667	0	0
2091-09-18	97.917	96.768	0	0
2091-09-19	100.113	98.965	0	0
2091-09-20	97.925	98.025	0	0
2091-09-21	97.202	96.987	0	0
2091-09-22	94.472	94.137	0	0
2091-09-23	95.136	92.997	0	0
2091-09-24	95.485	95.482	0	0
2091-09-25	93.369	94.333	0.181	0.002
2091-09-26	85.603	85.444	0	0
2091-09-27	85.902	85.494	0	0
2091-09-28	88.084	87.678	0	0
2091-09-29	89.935	89.541	0	0
2091-09-30	91.741	91.859	0	0
2091-10-01	93.194	94.551	0	0
2091-10-02	92.143	94.747	0	0
2091-10-03	91.529	92.388	0	0
2091-10-04	93.579	91.727	0	0.076
2091-10-05	88.051	84.209	0.068	0.153
2091-10-06	85.328	84.152	0	0.001
2091-10-07	89.588	87.927	0	0
2091-10-08	89.705	88.17	0	0
2091-10-09	88.062	88.204	0	0
2091-10-10	89.663	89.901	0	0
2091-10-11	91.618	92.596	0.134	0.201
2091-10-12	86.291	87.766	0.067	0.155
2091-10-13	88.993	86.646	0.027	0.004
2091-10-14	85.278	88.784	0	0
2091-10-15	86.427	89.418	0	0.023
2091-10-16	90.369	89.178	0	0
2091-10-17	86.843	87.171	0.013	0.096
2091-10-18	79.393	80.245	0.916	1.273
2091-10-19	66.423	65.759	0	0
2091-10-20	71.776	71.026	0	0
2091-10-21	75.112	74.635	0	0
2091-10-22	78.879	78.232	0	0
2091-10-23	80.99	80.872	0	0
2091-10-24	77.334	78.908	0	0
2091-10-25	71.067	73.96	0	0
2091-10-26	77.493	76.611	0	0
2091-10-27	80.67	80.012	0	0
2091-10-28	82.805	82.367	0	0
2091-10-29	84.581	84.187	0	0
2091-10-30	84.099	83.217	0	0
2091-10-31	77.766	81.331	0	0
2092-05-01	80	80	1	1
2092-05-02	89.628	88.44	0.002	0
2092-05-03	86.178	86.682	0	0
2092-05-04	84.832	85.779	0.008	0.001
2092-05-05	96.44	94.697	0.056	0.065
2092-05-06	91.558	91.453	1.568	1.579
2092-05-07	90.547	90.822	0	0.038
2092-05-08	88.639	90.522	0	0
2092-05-09	85.766	87.92	0	0
2092-05-10	89.491	90.636	0	0
2092-05-11	92.414	93.869	0	0
2092-05-12	91.746	93.085	0	0
2092-05-13	90.379	93.95	0	0
2092-05-14	90.931	92.959	0	0
2092-05-15	89.011	90.161	0	0
2092-05-16	90.527	91.404	0	0
2092-05-17	88.857	88.666	0.012	0.003
2092-05-18	92.45	91.682	0.009	0.006
2092-05-19	91.977	92.927	0	0
2092-05-20	93.209	92.593	0	0
2092-05-21	94.057	93.248	0	0
2092-05-22	92.501	93.174	0	0
2092-05-23	92.936	93.255	0	0
2092-05-24	93.406	94.145	0	0
2092-05-25	95.495	95.604	0	0
2092-05-26	94.343	93.388	0	0
2092-05-27	95.487	95.145	0	0
2092-05-28	95.4	95.724	0	0
2092-05-29	98.077	98.177	0	0
2092-05-30	98.935	99.294	0.011	0.181
2092-05-31	93.263	92.615	0.745	0.474
2092-06-01	95.427	95.176	0	0
2092-06-02	96.6	96.868	0	0
2092-06-03	96.521	96.823	0	0
2092-06-04	96.247	96.444	0	0
2092-06-05	96.373	96.953	0	0
2092-06-06	97.054	97.552	0	0
2092-06-07	97.502	99.513	0	0
2092-06-08	96.756	98.36	0	0
2092-06-09	98.317	98.417	0.057	0
2092-06-10	99.275	100.145	0.002	0
2092-06-11	100.153	101.648	0	0
2092-06-12	102.56	102.081	0	0.037
2092-06-13	103.926	104.287	0	0
2092-06-14	104.721	105.232	0	0
2092-06-15	105.572	105.539	0	0
2092-06-16	103.648	105.106	0	0
2092-06-17	100.709	100.416	0	0
2092-06-18	101.73	101.838	0	0
2092-06-19	101.521	102.304	0	0
2092-06-20	99.569	101.815	0	0
2092-06-21	100.405	101.143	0	0
2092-06-22	99.682	100.231	0	0
2092-06-23	100.205	100.752	0	0
2092-06-24	99.219	100.335	0	0
2092-06-25	100.124	101.384	0	0
2092-06-26	101.519	102.308	0	0
2092-06-27	100.872	102.156	0	0
2092-06-28	101.975	101.668	0	0
2092-06-29	104.631	104.714	0	0
2092-06-30	105.93	105.835	0	0
2092-07-01	106.487	106.465	0	0
2092-07-02	101.283	105.31	0.022	0
2092-07-03	104.253	103.359	0	0
2092-07-04	106.804	105.78	0	0
2092-07-05	100.249	100.349	0	0.113
2092-07-06	106.072	104.362	0.1	0
2092-07-07	106.806	106.052	0.035	0
2092-07-08	106.926	104.999	0.037	0
2092-07-09	105.001	103.773	0	0
2092-07-10	104.049	104.075	0	0
2092-07-11	102.234	99.794	0	0
2092-07-12	105.05	105.484	0	0
2092-07-13	104.677	104.745	0	0
2092-07-14	108.802	108.658	0	0
2092-07-15	116.45	113.88	0	0.007
2092-07-16	113.482	113.364	0.009	0.031
2092-07-17	103.682	104.905	0.084	0.084
2092-07-18	100.485	101.276	0.265	0.027
2092-07-19	102.661	102.953	0	0
2092-07-20	102.525	102.936	0	0
2092-07-21	103.873	103.845	0	0
2092-07-22	104.951	105.26	0	0
2092-07-23	103.998	104.098	0	0.137
2092-07-24	104.382	105.065	0.265	0
2092-07-25	105.066	106.123	0	0
2092-07-26	105.008	105.754	0	0
2092-07-27	104.55	106.146	0	0
2092-07-28	105.259	107.053	0	0
2092-07-29	105.489	107.519	0	0
2092-07-30	105.373	105.402	0	0
2092-07-31	103.643	105.359	0	0
2092-08-01	103.702	104.919	0	0
2092-08-02	105.171	105.167	0	0
2092-08-03	107.654	107.797	0	0
2092-08-04	110.19	109.524	0	0
2092-08-05	109.596	109.355	0	0
2092-08-06	110.533	110.746	0	0
2092-08-07	110.613	111.721	0	0.053
2092-08-08	103.531	109.558	0.289	0.244
2092-08-09	99.378	99.478	0	0.283
2092-08-10	102.725	100.631	0.142	0.135
2092-08-11	98.932	98.514	0	0.049
2092-08-12	103.189	101.936	0	0
2092-08-13	104.434	104.095	0	0
2092-08-14	104.552	103.068	0.042	0.051
2092-08-15	103.36	104.434	0.106	0
2092-08-16	102.907	103.072	0.021	0
2092-08-17	102.959	102.437	0	0
2092-08-18	103.54	102.603	0	0
2092-08-19	104.045	103.528	0	0
2092-08-20	101.076	101.176	0.048	0.126
2092-08-21	98.793	97.616	0.216	0.191
2092-08-22	89.404	96.037	0.196	0.411
2092-08-23	94.071	89.856	0.194	0.274
2092-08-24	102.04	101.474	0	0
2092-08-25	107.681	107.167	0.023	0
2092-08-26	106.53	109.526	0.005	0
2092-08-27	106.209	104.686	0	0.04
2092-08-28	96.246	96.346	0.027	0.179
2092-08-29	93.832	95.128	0.121	0.145
2092-08-30	92.719	88.48	0.149	0.405
2092-08-31	96.558	94.603	0.299	0.08
2092-09-01	95.191	93.832	0.001	0.097
2092-09-02	100.089	102.379	0.222	0.176
2092-09-03	101.112	101.738	0.255	0.238
2092-09-04	99.027	101.488	0.023	0.053
2092-09-05	99.566	92.652	0.074	0.738
2092-09-06	100.609	98.55	0	0
2092-09-07	99.669	99.186	0	0
2092-09-08	101.396	100.532	0	0
2092-09-09	105.44	103.304	0	0
2092-09-10	103.139	105.122	0.004	0
2092-09-11	101.109	103.528	0	0
2092-09-12	99.595	99.111	0	0
2092-09-13	96.36	94.064	0	0
2092-09-14	95.461	95.663	0.015	0.078
2092-09-15	97.019	97.119	0	0
2092-09-16	89.655	96.598	0.071	0.068
2092-09-17	80.039	81.75	0.724	0.881
2092-09-18	81.911	85.537	1.018	0.544
2092-09-19	90.78	91.557	0.098	0.02
2092-09-20	94.127	94.335	0	0
2092-09-21	95.852	95.143	0	0
2092-09-22	94.266	93.958	0	0
2092-09-23	90.84	91.702	0.021	0.013
2092-09-24	90.52	92.866	0.063	0.014
2092-09-25	92.197	91.283	0.017	0.026
2092-09-26	90.557	92.205	0.018	0.016
2092-09-27	96.347	94.635	0	0.001
2092-09-28	95.547	93.605	0	0
2092-09-29	94.275	93.608	0	0
2092-09-30	93.877	94.369	0	0
2092-10-01	93.28	93.652	0	0
2092-10-02	93.387	93.746	0	0
2092-10-03	95.485	94.841	0	0
2092-10-04	97.627	95.869	0	0
2092-10-05	96.569	94.966	0	0
2092-10-06	92.663	93.904	0	0
2092-10-07	89.892	90.235	0	0
2092-10-08	92.945	91.964	0	0
2092-10-09	92.692	93.853	0	0
2092-10-10	92.857	93.171	0	0.003
2092-10-11	91.592	91.607	0	0.024
2092-10-12	89.848	90.827	0.052	0.095
2092-10-13	86.261	89.187	0.057	0.002
2092-10-14	84.926	84.766	0	0
2092-10-15	84.56	85.765	0	0
2092-10-16	89.244	87.297	0	0
2092-10-17	90.728	92.233	0.102	0.026
2092-10-18	82.013	89.985	0	0
2092-10-19	74.674	74.763	0	0
2092-10-20	66.857	64.397	0.003	0
2092-10-21	78.876	70.579	0.09	0
2092-10-22	81.756	79.485	0	0.002
2092-10-23	84.255	83.142	0	0
2092-10-24	79.66	82.56	0	0
2092-10-25	83.489	84.483	0	0
2092-10-26	91.692	91.941	0	0
2092-10-27	85.2	90.224	0.131	0.141
2092-10-28	69.212	67.698	0.209	0.243
2092-10-29	66.137	65.996	0.09	0.263
2092-10-30	67.175	66.941	0	0
2092-10-31	69.169	68.851	0	0
2093-05-01	80	80	1	1
2093-05-02	81.109	85.398	0.108	0.01
2093-05-03	83.569	83.262	0.054	0.128
2093-05-04	84.177	85.404	0.111	0.22
2093-05-05	87.841	89.329	0.055	0.077
2093-05-06	88.775	87.011	0.002	0
2093-05-07	87.978	87.892	0.156	0.019
2093-05-08	89.587	89.884	0.091	0.178
2093-05-09	92.134	92.612	0	0
2093-05-10	97.221	97.466	0	0
2093-05-11	93.614	93.243	0.137	0.143
2093-05-12	92.481	93.344	0.001	0
2093-05-13	90.382	92.549	0	0
2093-05-14	86.705	88.904	0.137	0.334
2093-05-15	87.075	86.976	0.124	0.126
2093-05-16	85.029	87.099	0.724	0.454
2093-05-17	87.054	87.699	0.143	0.235
2093-05-18	86.276	88.855	0.252	0.212
2093-05-19	86.958	89.448	0.097	0.578
2093-05-20	87.1	87.912	0	0
2093-05-21	88.682	89.28	0	0
2093-05-22	90.287	90.671	0	0
2093-05-23	90.372	89.86	0	0
2093-05-24	87.564	88.246	0.213	0.385
2093-05-25	85.551	86.926	0.384	0.929
2093-05-26	91.862	90.461	0.216	0.495
2093-05-27	92.421	92.2	0.055	0
2093-05-28	88.206	91.454	0.068	0.172
2093-05-29	105.995	106.687	0	0
2093-05-30	106.475	107.541	0	0
2093-05-31	102.532	105.527	0	0.136
2093-06-01	95.112	96.766	0	0
2093-06-02	95.398	95.39	0	0
2093-06-03	94.692	94.278	0	0
2093-06-04	97.471	97.649	0	0
2093-06-05	103.857	104.035	0	0
2093-06-06	98.614	97.583	0.251	0.353
2093-06-07	90.554	92.806	0.182	0.202
2093-06-08	91.525	90.657	0.001	0
2093-06-09	94.232	92.37	0	0
2093-06-10	96.475	96.005	0	0
2093-06-11	98.283	98.264	0	0
2093-06-12	96.331	96.52	0	0
2093-06-13	93.227	94.225	0	0.001
2093-06-14	95.322	94.852	0	0
2093-06-15	94.778	94.438	0	0
2093-06-16	91.955	93.858	0.001	0.001
2093-06-17	91.965	93.684	0.066	0.006
2093-06-18	90.848	91.965	0.462	0.338
2093-06-19	91.641	93.753	0.039	0
2093-06-20	92.185	92.969	0.466	0.272
2093-06-21	91.773	93.982	0.12	0.431
2093-06-22	92.628	93.857	0.175	0.087
2093-06-23	93.278	94.835	0	0
2093-06-24	95.74	96.356	0	0
2093-06-25	96.26	97.775	0	0
2093-06-26	95.086	97.243	0.088	0.246
2093-06-27	92.919	88.186	0.238	0.327
2093-06-28	91.196	89.927	0.223	0.508
2093-06-29	91.987	91.756	0.197	0.236
2093-06-30	93.472	94.567	0	0.012
2093-07-01	92.087	93.542	0.127	0.125
2093-07-02	89.863	91.153	0.138	0.229
2093-07-03	88.362	88.921	0.498	0.432
2093-07-04	87.482	87.593	0.76	3.224
2093-07-05	87.153	85.311	0.358	0.516
2093-07-06	87.013	88.178	0.553	0.382
2093-07-07	94.029	94.391	0.123	0.169
2093-07-08	97.245	96.909	0	0
2093-07-09	96.728	97.108	0	0
2093-07-10	96.737	96.906	0	0
2093-07-11	97.061	97.469	0	0
2093-07-12	97.233	97.236	0	0
2093-07-13	95.115	96.66	0	0
2093-07-14	93.917	94.631	0	0
2093-07-15	93.094	94.256	0	0
2093-07-16	94.626	94.789	0	0
2093-07-17	98.817	99.155	0	0
2093-07-18	101.611	102.189	0	0
2093-07-19	101.446	102.741	0	0
2093-07-20	103.023	102.601	0	0
2093-07-21	104.224	104.477	0	0
2093-07-22	103.61	104.823	0	0
2093-07-23	103.862	104.579	0	0
2093-07-24	102.614	103.995	0.071	0.064
2093-07-25	94.298	95.402	0.267	0.082
2093-07-26	97.172	94.419	0.007	0.159
2093-07-27	96.981	96.211	0.005	0.166
2093-07-28	99.389	98.968	0	0
2093-07-29	100.345	99.588	0	0
2093-07-30	99.361	99.641	0	0
2093-07-31	98.24	99.714	0.061	0
2093-08-01	97.048	98.654	0	0
2093-08-02	96.577	98.015	0	0
2093-08-03	97.802	97.902	0	0
2093-08-04	97.023	97.123	0	0.128
2093-08-05	98.252	98.978	0	0.178
2093-08-06	98.93	99.045	0	0
2093-08-07	100.111	99.365	0	0
2093-08-08	100.173	99.69	0	0
2093-08-09	99.358	98.458	0	0
2093-08-10	97.276	98.913	0	0
2093-08-11	100.267	100.538	0	0
2093-08-12	102.689	102.757	0	0
2093-08-13	102.542	102.642	0.001	0.115
2093-08-14	98.562	98.717	0.005	0.005
2093-08-15	98.148	99.47	0.001	0
2093-08-16	94.582	96.579	0.157	0.008
2093-08-17	94.459	96.693	0.009	0.128
2093-08-18	94.161	95.872	0.063	0.004
2093-08-19	93.896	93.732	0.062	0.158
2093-08-20	97.323	97.56	0	0
2093-08-21	98.058	98.802	0	0
2093-08-22	98.815	98.844	0	0
2093-08-23	97.677	96.644	0.029	0.061
2093-08-24	96.782	97.02	0.031	0.196
2093-08-25	98.349	98.135	0	0
2093-08-26	100.429	99.25	0	0.008
2093-08-27	100.87	100.486	0.061	0
2093-08-28	100.317	100.417	0.001	0.13
2093-08-29	99.322	98.621	0.025	0
2093-08-30	99.618	99.166	0	0
2093-08-31	98.181	97.08	0	0.164
2093-09-01	97.771	97.871	0	0
2093-09-02	99.548	99.778	0	0
2093-09-03	98.413	99.129	0	0
2093-09-04	96.331	98.412	0	0
2093-09-05	96.526	97.871	0	0
2093-09-06	99.749	99.603	0	0.003
2093-09-07	100.448	100.046	0	0
2093-09-08	98.064	98.786	0.042	0
2093-09-09	96.546	98.529	0	0
2093-09-10	99.255	98.819	0	0
2093-09-11	97.123	98.33	0	0
2093-09-12	97.893	97.125	0	0
2093-09-13	97.423	98.888	0	0
2093-09-14	100.613	99.797	0	0
2093-09-15	99.386	100.222	0	0
2093-09-16	102.228	99.637	0	0.001
2093-09-17	94.81	94.91	0	0.101
2093-09-18	93.849	92.222	0	0.16
2093-09-19	92.025	92.617	0	0
2093-09-20	90.704	92.481	0.178	0.115
2093-09-21	92.001	90.043	0.076	0.239
2093-09-22	91.393	90.878	0	0.069
2093-09-23	93.642	93.988	0	0.004
2093-09-24	95.036	94.11	0	0
2093-09-25	93.777	92.748	0.004	0.003
2093-09-26	94.704	93.363	0	0.001
2093-09-27	95.574	94.781	0	0
2093-09-28	93.897	93.673	0	0
2093-09-29	93.003	92.847	0	0
2093-09-30	95.195	94.881	0	0
2093-10-01	91.516	93.901	0	0
2093-10-02	92.232	91.027	0	0
2093-10-03	92.774	91.969	0	0
2093-10-04	88.812	91.431	0	0
2093-10-05	88.786	90.807	0	0
2093-10-06	87.484	89.106	0	0
2093-10-07	89.24	90.813	0.001	0.002
2093-10-08	93.088	93.272	0	0.002
2093-10-09	90.299	92.035	0.175	0.178
2093-10-10	83.024	82.865	0.927	1.856
2093-10-11	79.508	81.421	0.38	0.814
2093-10-12	76.665	81.684	0.034	0.035
2093-10-13	70.073	69.748	0	0
2093-10-14	71.398	72.636	0	0
2093-10-15	77.306	77.096	0	0
2093-10-16	84.339	84.669	0	0
2093-10-17	83.463	84.351	0	0
2093-10-18	87.191	87.735	0	0
2093-10-19	91.046	91.096	0	0
2093-10-20	90.585	90.992	0	0
2093-10-21	88.395	89.913	0.019	0
2093-10-22	84.207	87.195	0	0
2093-10-23	88.401	88.274	0	0
2093-10-24	82.025	87.766	0.107	0.043
2093-10-25	80.46	79.45	0	0
2093-10-26	87.196	87.157	0	0
2093-10-27	84.668	85.601	0	0
2093-10-28	78.625	81.33	0	0
2093-10-29	68.084	67.309	0	0
2093-10-30	66.494	66.909	0	0
2093-10-31	74.503	74.782	0	0
2094-05-01	80	80	1	1
2094-05-02	88.471	88.836	0	0
2094-05-03	88.579	89.523	0	0
2094-05-04	89.352	90.155	0	0
2094-05-05	88.853	90.495	0.004	0
2094-05-06	90.189	89.512	0.003	0.003
2094-05-07	88.99	89.991	0.002	0.004
2094-05-08	88.333	88.692	0.028	0.028
2094-05-09	88.98	90.001	0.194	0.042
2094-05-10	88.795	90.743	0	0
2094-05-11	91.285	91.884	0	0
2094-05-12	91.25	91.954	0	0
2094-05-13	90.641	91.912	0	0
2094-05-14	88.814	89.907	0.055	0.022
2094-05-15	83.411	85.7	0.164	0.099
2094-05-16	102.171	102.312	0	0
2094-05-17	98.667	100.933	0	0
2094-05-18	95.763	96.621	0.352	1.133
2094-05-19	80.944	82.563	0	0.203
2094-05-20	88.766	89.237	0	0
2094-05-21	87.12	87.977	0	0.008
2094-05-22	93.928	94.585	0	0
2094-05-23	94.654	95.972	0.33	0.489
2094-05-24	86.465	86.128	0	0
2094-05-25	85.105	88.442	0	0
2094-05-26	86.751	89.026	0.006	0.008
2094-05-27	90.535	93.435	0.003	0.005
2094-05-28	95.943	96.264	0	0
2094-05-29	99.521	99.749	0	0
2094-05-30	96.897	98.32	0	0
2094-05-31	92.732	94.265	0	0
2094-06-01	92.974	93.462	0	0
2094-06-02	94.596	94.274	0	0.069
2094-06-03	93.305	91.665	0.175	0.258
2094-06-04	90.973	91.455	0.148	0.12
2094-06-05	96.246	95.763	0	0.017
2094-06-06	93.226	95.036	0.059	0.134
2094-06-07	97.142	94.94	0	0.122
2094-06-08	98.036	98.814	0	0.103
2094-06-09	98.516	98.576	0	0
2094-06-10	100.853	101.123	0	0
2094-06-11	100.666	100.716	0	0
2094-06-12	98.632	99.693	0	0
2094-06-13	96.426	96.704	0.011	0.009
2094-06-14	94.515	94.037	0.034	0.091
2094-06-15	97.891	96.738	0.106	0.224
2094-06-16	96.341	96.537	0	0.237
2094-06-17	96.079	94.699	0	0
2094-06-18	95.48	96.838	0	0
2094-06-19	97.516	97.231	0	0
2094-06-20	96.82	97.79	0	0
2094-06-21	96.341	96.164	0	0
2094-06-22	99.177	99.064	0	0
2094-06-23	99.457	99.506	0	0
2094-06-24	102.694	102.561	0	0
2094-06-25	107.686	109.183	0	0
2094-06-26	107.643	107.591	0.096	0.027
2094-06-27	110.359	105.138	0.053	0
2094-06-28	109.52	99.855	0.017	0
2094-06-29	104.078	101.744	0	0
2094-06-30	101.903	102.115	0	0
2094-07-01	97.656	97.756	0.002	0.004
2094-07-02	105.244	102.163	0.06	0.12
2094-07-03	104.873	104.525	0	0
2094-07-04	103.604	103.078	0	0
2094-07-05	103.416	101.743	0	0
2094-07-06	104.6	103.685	0	0
2094-07-07	107.84	106.045	0	0
2094-07-08	110.224	108.691	0	0
2094-07-09	110.692	109.826	0	0
2094-07-10	109.068	109.514	0	0
2094-07-11	106.214	106.133	0	0
2094-07-12	105.485	106.112	0	0
2094-07-13	102.172	102.721	0	0
2094-07-14	101.259	101.077	0	0
2094-07-15	101.598	101.451	0	0
2094-07-16	103.453	102.906	0	0
2094-07-17	104.497	103.662	0	0
2094-07-18	104.065	102.36	0	0
2094-07-19	103.437	103.177	0.023	0
2094-07-20	104.815	104.388	0.067	0
2094-07-21	104.331	104.098	0	0
2094-07-22	102.985	103.749	0	0.138
2094-07-23	96.771	97.396	0	0
2094-07-24	100.802	100.048	0	0
2094-07-25	99.765	101.344	0.001	0
2094-07-26	99.003	99.782	0.009	0.002
2094-07-27	101.835	101.67	0	0
2094-07-28	101.552	102.114	0	0
2094-07-29	101.829	102.865	0.002	0.001
2094-07-30	98.096	100.274	0.075	0.1
2094-07-31	103.342	99.407	0	0.014
2094-08-01	98.705	98.805	0.047	0.247
2094-08-02	93.985	94.085	0.054	0.16
2094-08-03	101.704	98.726	0	0
2094-08-04	102.212	101.151	0	0
2094-08-05	106.906	104.814	0	0
2094-08-06	108.878	107.816	0	0
2094-08-07	108.225	107.246	0.173	0.002
2094-08-08	98.672	99.43	0.13	0.071
2094-08-09	97.438	98.579	0	0.241
2094-08-10	101.064	99.63	0	0
2094-08-11	102.794	102.396	0	0
2094-08-12	103.194	104.169	0	0
2094-08-13	103.198	103.683	0	0.225
2094-08-14	99.462	99.727	0.042	0.195
2094-08-15	103.137	101.172	0	0
2094-08-16	102.755	100.438	0	0
2094-08-17	98.321	98.611	0.017	0
2094-08-18	99.926	99.202	0	0
2094-08-19	103.642	102.854	0	0
2094-08-20	105.591	104.538	0	0
2094-08-21	104.919	104.729	0.22	0.14
2094-08-22	93.621	97.124	0.166	0.272
2094-08-23	100.018	101.356	0	0.074
2094-08-24	101.542	100.818	0.221	0.226
2094-08-25	102.582	102.514	0	0
2094-08-26	101.948	101.832	0.12	0.073
2094-08-27	97.72	100.511	0.202	0.154
2094-08-28	103.369	103.319	0	0
2094-08-29	102.053	106.847	0	0.026
2094-08-30	102.548	105.233	0.017	0
2094-08-31	100.986	101.086	0	0.165
2094-09-01	103.532	102.384	0	0
2094-09-02	105.056	104.636	0	0
2094-09-03	107.791	107.559	0	0
2094-09-04	108.35	107.742	0	0
2094-09-05	104.875	107.37	0	0
2094-09-06	99.617	105.893	0.018	0
2094-09-07	97.845	99.441	0	0
2094-09-08	98.547	98.873	0.003	0.001
2094-09-09	98.203	99.009	0	0
2094-09-10	98.26	99.873	0.005	0.177
2094-09-11	98.497	98.449	0	0.053
2094-09-12	100.432	99.646	0	0
2094-09-13	101.34	101.078	0	0
2094-09-14	98.505	99.743	0	0
2094-09-15	96.279	96.019	0.038	0.083
2094-09-16	97.739	97.419	0.003	0.006
2094-09-17	99.202	98.777	0	0
2094-09-18	98.408	100.071	0	0
2094-09-19	101.531	102.109	0	0.047
2094-09-20	102.868	100.342	0	0.048
2094-09-21	100.389	99.254	0	0
2094-09-22	97.417	95.336	0	0
2094-09-23	97.29	97.633	0	0
2094-09-24	99.238	98.626	0.01	0
2094-09-25	99.994	99.285	0	0
2094-09-26	99.694	98.839	0	0
2094-09-27	97.696	97.654	0	0
2094-09-28	98.275	96.34	0	0
2094-09-29	98.176	96.551	0	0.005
2094-09-30	99.072	98.49	0	0.016
2094-10-01	96.653	98.112	0	0
2094-10-02	92.824	97.26	0	0
2094-10-03	85.465	86.119	0	0
2094-10-04	85.184	84.265	0	0
2094-10-05	87.124	87.373	0	0
2094-10-06	90.237	88.812	0	0
2094-10-07	95.049	94.516	0	0
2094-10-08	87.918	90.793	0.142	0.164
2094-10-09	92.59	91.822	0.23	0.206
2094-10-10	87.927	90.343	0	0
2094-10-11	87.936	89.096	0	0
2094-10-12	80.913	88.238	0.448	0.281
2094-10-13	89.819	90.16	0.121	0.003
2094-10-14	83.177	89.029	0.066	0.059
2094-10-15	87.542	91.157	0.484	0.108
2094-10-16	88.147	89.532	0.388	0.466
2094-10-17	85.944	88.279	0.129	0.066
2094-10-18	83.506	87.595	0	0
2094-10-19	83.121	84.665	0.137	0.279
2094-10-20	86.846	87.113	0	0.004
2094-10-21	81.476	87.694	0.076	0.074
2094-10-22	75.189	78.736	0	0
2094-10-23	83.994	83.786	0	0
2094-10-24	83.228	87.087	0.012	0
2094-10-25	89.236	86.988	0	0
2094-10-26	88.064	87.632	0	0
2094-10-27	83.929	83.647	0.003	0.056
2094-10-28	73.694	77.501	0	0
2094-10-29	79.938	80.443	0	0
2094-10-30	82.446	83.083	0	0
2094-10-31	89.643	90.3	0	0
2095-05-01	80	80	1	1
2095-05-02	93.822	94.411	0	0
2095-05-03	85.966	88.512	1.998	1.718
2095-05-04	75.395	77.315	0	0
2095-05-05	77.735	78.765	0	0
2095-05-06	85.451	86.596	0	0
2095-05-07	89.785	90.712	0	0
2095-05-08	92.934	93.936	0	0
2095-05-09	95.047	96.788	0	0
2095-05-10	92.991	95.545	0	0
2095-05-11	91.581	92.83	0	0
2095-05-12	88.296	91.416	0	0
2095-05-13	92.837	93.579	0	0
2095-05-14	95.059	95.523	0	0
2095-05-15	93.176	94.826	0	0
2095-05-16	94.5	94.292	0	0
2095-05-17	93.012	94.343	0.001	0
2095-05-18	93.048	92.503	0.001	0
2095-05-19	95.116	94.547	0.002	0.001
2095-05-20	94.645	95.791	0.241	0.188
2095-05-21	87.251	86.587	0.14	0.283
2095-05-22	87.327	84.002	0.162	0.155
2095-05-23	91.644	91.715	0.344	0.44
2095-05-24	101.349	104.44	0.048	0
2095-05-25	97.107	103.314	0.198	0.048
2095-05-26	103.583	103.141	0	0
2095-05-27	112.809	115.634	0	0
2095-05-28	107.017	115.314	0.013	0
2095-05-29	105.929	106.213	0	0.083
2095-05-30	101.506	102.556	0	0
2095-05-31	97.216	98.219	0	0
2095-06-01	97.414	97.878	0	0
2095-06-02	98.68	99.467	0	0
2095-06-03	96.735	98.199	0	0
2095-06-04	96.443	97.612	0	0
2095-06-05	96.134	97.405	0	0
2095-06-06	96.493	97.849	0	0
2095-06-07	97.143	98.28	0	0
2095-06-08	100.577	101.572	0	0
2095-06-09	99.286	99.959	0	0
2095-06-10	97.021	99.236	0	0
2095-06-11	100.615	101.22	0	0
2095-06-12	100.637	100.525	0	0
2095-06-13	99.628	100.41	0	0
2095-06-14	98.548	99.154	0.078	0.07
2095-06-15	92.511	97.613	0.211	0.085
2095-06-16	95.808	97.555	0	0.016
2095-06-17	100.426	100.976	0	0
2095-06-18	101.599	102.794	0	0
2095-06-19	103.124	103.537	0	0
2095-06-20	101.185	102.964	0	0
2095-06-21	100.051	102.176	0	0.12
2095-06-22	98.539	98.571	0.101	0.231
2095-06-23	98.369	98.867	0	0.001
2095-06-24	101.023	101.123	0	0.075
2095-06-25	99.756	99.324	0	0
2095-06-26	98.453	98.886	0	0
2095-06-27	99.505	99.478	0	0
2095-06-28	102.056	102.075	0	0
2095-06-29	100.995	101.435	0	0
2095-06-30	100.783	102.046	0	0
2095-07-01	100.239	100.617	0	0
2095-07-02	98.847	98.774	0.203	0.034
2095-07-03	95.472	96.212	0.434	0.157
2095-07-04	88.245	89.981	0.424	0.436
2095-07-05	94.182	92.065	0.338	0.379
2095-07-06	97.792	96.866	0.254	0.309
2095-07-07	96.722	97.295	0	0
2095-07-08	97.35	98.646	0	0
2095-07-09	98.693	98.999	0	0
2095-07-10	98.373	99.343	0	0
2095-07-11	98.187	99.541	0	0
2095-07-12	99.199	99.396	0	0.001
2095-07-13	101.956	102.333	0	0
2095-07-14	101.795	103.295	0	0
2095-07-15	101.456	101.775	0	0
2095-07-16	98.584	100.602	0	0
2095-07-17	99.252	98.441	0	0
2095-07-18	99.36	99.711	0	0
2095-07-19	100.117	101.074	0	0
2095-07-20	100.389	100.878	0	0
2095-07-21	101.561	103.413	0.059	0
2095-07-22	101.632	102.264	0	0
2095-07-23	100.3	100.785	0	0
2095-07-24	100.842	101.46	0	0
2095-07-25	96.859	99.885	0.002	0
2095-07-26	100.455	98.638	0.027	0.03
2095-07-27	97.216	97.94	0.001	0
2095-07-28	101.27	101.009	0	0
2095-07-29	102.93	103.6	0	0
2095-07-30	103.285	103.127	0	0
2095-07-31	103.411	102.989	0	0
2095-08-01	104.271	104.979	0	0
2095-08-02	104.729	106.01	0.103	0.12
2095-08-03	105.175	103.947	0	0.027
2095-08-04	104.724	104.824	0	0.089
2095-08-05	105.598	104.658	0	0
2095-08-06	104.023	104.033	0	0
2095-08-07	101.028	102.228	0.002	0
2095-08-08	101.239	100.836	0	0
2095-08-09	102.745	102.475	0	0
2095-08-10	104.508	104.223	0	0
2095-08-11	103.984	104.595	0	0
2095-08-12	103.717	104.535	0	0
2095-08-13	108.939	107.573	0.041	0
2095-08-14	108.392	109.12	0	0
2095-08-15	106.388	106.06	0	0
2095-08-16	103.478	104.193	0	0
2095-08-17	104.23	104.708	0	0
2095-08-18	104.09	104.465	0.072	0.107
2095-08-19	98.732	97.236	0.11	0.411
2095-08-20	90.473	92.486	0.587	0.446
2095-08-21	95.039	94.753	0.205	0.045
2095-08-22	98.587	100.094	0.115	0.05
2095-08-23	101.325	101.425	0	0.085
2095-08-24	101.999	102.099	0	0.102
2095-08-25	104.058	106.418	0	0
2095-08-26	107.792	110.042	0	0
2095-08-27	108.15	110.009	0.005	0
2095-08-28	102.574	102.674	0.04	0.06
2095-08-29	103.136	101.548	0	0
2095-08-30	103.394	101.798	0	0
2095-08-31	105.062	102.269	0	0
2095-09-01	107.355	103.874	0	0
2095-09-02	108.033	108.856	0.047	0
2095-09-03	108.457	108.33	0	0.021
2095-09-04	102.413	102.59	0	0
2095-09-05	94.842	95.261	0	0
2095-09-06	94.767	94.39	0	0
2095-09-07	96.705	96.225	0	0
2095-09-08	97.312	97.991	0	0
2095-09-09	99.187	99.691	0	0
2095-09-10	102.301	102.399	0	0
2095-09-11	103.522	102.548	0	0
2095-09-12	101.438	101.297	0	0
2095-09-13	103.132	103.01	0	0
2095-09-14	101.35	102.434	0.014	0
2095-09-15	96.078	95.492	0.004	0.072
2095-09-16	94.035	96.288	0	0
2095-09-17	95.621	97.22	0	0
2095-09-18	95.916	97.567	0.03	0
2095-09-19	99.213	99.37	0.026	0.031
2095-09-20	105.199	104.698	0.056	0
2095-09-21	107.782	108.273	0.002	0
2095-09-22	107.758	106.298	0.022	0.017
2095-09-23	102.272	101.451	0	0.001
2095-09-24	102.039	101.06	0	0
2095-09-25	103.245	103.403	0	0
2095-09-26	102.888	103.251	0	0
2095-09-27	98.25	103.03	0.011	0.032
2095-09-28	93.063	93.534	0.051	0.035
2095-09-29	94.729	94.948	0	0
2095-09-30	94.922	93.589	0	0
2095-10-01	92.449	95.371	0.025	0
2095-10-02	92.931	93.499	0.002	0.038
2095-10-03	91.062	94.036	0	0.004
2095-10-04	92.753	95.231	0	0
2095-10-05	88.648	92.666	0.006	0
2095-10-06	80.052	80.34	0	0
2095-10-07	80.087	81.004	0	0
2095-10-08	80.604	82.036	0	0
2095-10-09	83.606	83.649	0	0
2095-10-10	85.911	85.415	0	0
2095-10-11	88.553	88.81	0	0
2095-10-12	90.156	91.456	0	0
2095-10-13	89.981	91.337	0	0
2095-10-14	88.153	90.085	0	0
2095-10-15	88.623	91.826	0	0
2095-10-16	81.511	90.208	0.204	0.336
2095-10-17	77.261	81.276	2.04	1.508
2095-10-18	75.132	78.07	0.14	0.081
2095-10-19	82.986	83.469	0.007	0
2095-10-20	91.851	92.24	0	0
2095-10-21	93.758	94.984	0	0
2095-10-22	94.705	95.632	0	0
2095-10-23	96.667	96.685	0	0
2095-10-24	95.229	96.708	0.114	0.031
2095-10-25	87.023	95.411	0	0
2095-10-26	77.643	82.919	0	0
2095-10-27	84.528	85.042	0	0
2095-10-28	81.905	84.524	0.332	0.28
2095-10-29	97.253	97.076	0.042	0.001
2095-10-30	91.631	92.942	0	0
2095-10-31	77.582	89.951	0	0
2096-05-01	80	80	1	1
2096-05-02	91.459	93.295	0	0.002
2096-05-03	88.433	89.371	0.043	0.076
2096-05-04	85.34	85.759	0.38	0.494
2096-05-05	77.15	80.151	0.968	0.859
2096-05-06	81.692	81.963	0	0.002
2096-05-07	81.015	81.033	0.493	0.316
2096-05-08	87.306	85.362	0.005	0.21
2096-05-09	86.377	90.535	0.367	0.168
2096-05-10	85.36	88.967	0	0.017
2096-05-11	88.068	88.545	0	0
2096-05-12	89.67	90.297	0	0
2096-05-13	87.622	90.216	0	0
2096-05-14	86.152	87.036	0	0
2096-05-15	88.006	89.147	0	0
2096-05-16	89.028	89.824	0	0
2096-05-17	88.912	89.457	0	0
2096-05-18	91.081	92.824	0	0
2096-05-19	93.839	90.559	0	0
2096-05-20	86.308	85.109	0	0
2096-05-21	81.518	84.855	0.007	0
2096-05-22	88.798	87.44	0	0
2096-05-23	89.706	89.76	0.001	0
2096-05-24	87.825	88.253	0.222	0.249
2096-05-25	87.377	90.775	0.176	0.032
2096-05-26	90.685	92.878	0.03	0.033
2096-05-27	91.35	92.684	0	0
2096-05-28	90.577	90.611	0	0
2096-05-29	88.963	91.481	0	0
2096-05-30	88.356	91.91	0.006	0
2096-05-31	86.611	88.272	0.226	0.254
2096-06-01	92.815	88.182	0.056	0.273
2096-06-02	93.344	94.77	0	0
2096-06-03	93.823	94.733	0	0.028
2096-06-04	93.704	91.09	0.296	0.365
2096-06-05	92.994	87.659	0.646	0.764
2096-06-06	91.922	88.884	0.121	0.121
2096-06-07	95.336	94.325	0.109	0
2096-06-08	95.181	94.543	0	0
2096-06-09	93.692	93.52	0	0
2096-06-10	94.961	93.954	0	0
2096-06-11	95.927	95.227	0.002	0
2096-06-12	95.061	95.454	0.096	0.308
2096-06-13	99.981	96.066	0.125	0.07
2096-06-14	94.957	95.057	0	0
2096-06-15	97.692	96.45	0	0
2096-06-16	95.955	97.084	0.179	0.082
2096-06-17	100.308	100.408	0	0.071
2096-06-18	98.769	99.291	0	0
2096-06-19	97.769	98.91	0.01	0.105
2096-06-20	95.927	97.006	0.336	0.22
2096-06-21	87.858	89.775	0.45	0.333
2096-06-22	95.481	89.17	0.081	0.229
2096-06-23	92.516	86.732	0.001	0.216
2096-06-24	95.286	96.504	0	0.004
2096-06-25	98.549	99.7	0	0
2096-06-26	99.497	100.028	0	0
2096-06-27	102.553	103.316	0	0
2096-06-28	101.273	102.197	0	0
2096-06-29	99.221	101.858	0	0
2096-06-30	100.622	101.039	0	0
2096-07-01	100.247	100.405	0	0
2096-07-02	98.728	99.758	0	0
2096-07-03	97.621	97.601	0	0
2096-07-04	97.593	98.038	0	0
2096-07-05	101.69	101.307	0	0
2096-07-06	100.889	101.087	0	0
2096-07-07	99.888	101.17	0	0
2096-07-08	98.9	100.857	0	0
2096-07-09	101.108	100.661	0	0
2096-07-10	102.338	101.534	0	0
2096-07-11	102.073	102.717	0	0
2096-07-12	101.393	102.737	0	0
2096-07-13	98.898	100.869	0	0
2096-07-14	102.732	103.357	0	0
2096-07-15	102.113	103.02	0	0
2096-07-16	100.808	101.872	0	0
2096-07-17	100.129	100.16	0	0
2096-07-18	102.165	102.439	0	0
2096-07-19	101.481	101.388	0	0
2096-07-20	99.109	99.209	0.04	0.11
2096-07-21	96.935	97.327	0.332	0.324
2096-07-22	98.383	98.845	0	0
2096-07-23	99.174	99.274	0	0.062
2096-07-24	98.489	96.356	0.262	0.273
2096-07-25	97.318	96.517	0.254	0.035
2096-07-26	95.701	99	0.005	0.151
2096-07-27	100.538	100.313	0	0
2096-07-28	98.45	98.492	0.184	0.201
2096-07-29	97.404	97.926	0.161	0.149
2096-07-30	101.016	101.647	0.058	0.173
2096-07-31	100.437	100.706	0.121	0.066
2096-08-01	101.871	102	0.05	0.046
2096-08-02	100.979	101.258	0	0
2096-08-03	100.722	100.897	0	0
2096-08-04	102.148	102.069	0	0
2096-08-05	102.92	102.926	0	0
2096-08-06	101.43	102.883	0.041	0.008
2096-08-07	98.314	98.564	0.034	0.023
2096-08-08	100.498	101.986	0	0
2096-08-09	103.478	104.355	0	0.003
2096-08-10	107.797	108.128	0	0
2096-08-11	104.09	104.97	0.189	0.087
2096-08-12	102.757	104.646	0	0
2096-08-13	102.324	102.382	0	0.057
2096-08-14	101.751	97.862	0.332	0.114
2096-08-15	96.144	96.116	0	0
2096-08-16	95.17	93.999	0.048	0.122
2096-08-17	93.225	92.19	0.129	0.129
2096-08-18	96.68	89.859	0.163	1.313
2096-08-19	97.247	96.818	0.02	0.249
2096-08-20	98.161	94.676	0.087	0.199
2096-08-21	101.552	99.348	0.002	0.056
2096-08-22	101.309	98.475	0.116	0.049
2096-08-23	102.912	102.551	0.471	0.092
2096-08-24	100.948	102.629	0.238	0
2096-08-25	101.117	100.609	0	0.001
2096-08-26	98.286	98.386	0	0
2096-08-27	97.789	97.236	0	0.025
2096-08-28	96.918	97.665	0	0
2096-08-29	96.788	97.326	0	0
2096-08-30	99.678	100.039	0	0
2096-08-31	98.326	99.636	0	0.004
2096-09-01	98.362	99.977	0	0.001
2096-09-02	101.479	98.899	0	0
2096-09-03	100.871	99.928	0	0
2096-09-04	100.664	101.36	0	0
2096-09-05	99.869	100.919	0	0
2096-09-06	98.497	99.252	0	0
2096-09-07	97.285	96.404	0	0
2096-09-08	96.12	98.51	0	0
2096-09-09	98.099	98.199	0	0
2096-09-10	97.309	98.029	0	0
2096-09-11	96.137	96.237	0	0.001
2096-09-12	97.886	96.587	0	0
2096-09-13	95.595	95.742	0	0
2096-09-14	96.607	96.289	0	0
2096-09-15	99.434	99.531	0	0
2096-09-16	100.811	101.343	0	0
2096-09-17	100.134	102.089	0.093	0.007
2096-09-18	98.368	101.748	0.081	0.121
2096-09-19	86.851	86.188	0	0
2096-09-20	85.389	85.655	0	0
2096-09-21	84.218	84.477	0	0
2096-09-22	88.362	88.161	0	0
2096-09-23	94.239	93.747	0	0
2096-09-24	92.484	93.084	0	0.063
2096-09-25	85.538	92.396	0.307	0.266
2096-09-26	80.123	79.331	0.229	0.2
2096-09-27	77.664	82.501	0.036	0.004
2096-09-28	87.496	90.173	1.426	0.3
2096-09-29	95.377	97.344	0.002	0
2096-09-30	94.073	97.169	0.108	0.499
2096-10-01	97.753	96.169	0.094	0.279
2096-10-02	94.678	94.064	0	0
2096-10-03	97.072	97.172	0	0
2096-10-04	95.152	96.928	0	0
2096-10-05	91.613	93.927	0	0
2096-10-06	90.624	91.088	0	0
2096-10-07	86.608	90.123	0	0
2096-10-08	89.58	90.495	0	0
2096-10-09	88.17	90.874	0.001	0
2096-10-10	83.51	86.728	0.57	0.668
2096-10-11	83.332	82.575	0.077	0.028
2096-10-12	87.08	88.024	0.049	0
2096-10-13	82.641	86.182	0	0.001
2096-10-14	86.407	85.221	0.047	0.09
2096-10-15	86.491	85.143	0	0
2096-10-16	83.86	84.639	0	0
2096-10-17	86.428	87.028	0	0
2096-10-18	86.075	87.468	0	0
2096-10-19	84.207	86.081	0.083	0.172
2096-10-20	83.594	85.271	0.003	0.006
2096-10-21	86.904	85.561	0.074	0.006
2096-10-22	84.827	86.651	0	0.002
2096-10-23	84.836	84.614	0.023	0.017
2096-10-24	74.525	77.762	0.07	0.136
2096-10-25	70.46	71.156	0	0
2096-10-26	78.606	78.958	0	0
2096-10-27	73.153	77.623	0.045	0
2096-10-28	85.606	85.944	0.012	0.147
2096-10-29	78.254	83.14	0.003	0.006
2096-10-30	74.406	78.044	0.177	0.232
2096-10-31	72.628	78.975	0.023	0.066
2097-05-01	80	80	1	1
2097-05-02	91.021	91.525	0.001	0
2097-05-03	90.704	91.135	0	0
2097-05-04	91.197	91.932	0	0
2097-05-05	93.098	95.577	0	0
2097-05-06	95.415	96.894	0	0
2097-05-07	94.232	95.828	0.001	0.221
2097-05-08	97.976	98.185	0.006	0.002
2097-05-09	96.637	98.266	0.001	0
2097-05-10	93.704	93.989	0.097	0.005
2097-05-11	93.649	96.488	1.126	1.072
2097-05-12	92.629	93.06	0.03	0.141
2097-05-13	90.041	90.203	0.18	0.08
2097-05-14	87.861	88.831	0	0
2097-05-15	89.273	88.914	0.001	0.066
2097-05-16	95.093	92.459	0	0
2097-05-17	90.429	93.075	0.315	0.239
2097-05-18	88.226	84.776	0.408	0.277
2097-05-19	91.437	95.327	0.002	0.008
2097-05-20	97.484	98.751	0	0
2097-05-21	97.716	98.288	0	0
2097-05-22	92.408	92.408	0	0
2097-05-23	95.244	95.117	0	0
2097-05-24	94.168	94.809	0	0
2097-05-25	93.504	94.514	0	0
2097-05-26	91.19	92.535	0	0
2097-05-27	92.303	92.912	0	0
2097-05-28	90.792	92.295	0.101	0.153
2097-05-29	87.058	89.045	0.089	0.329
2097-05-30	90.651	88.699	0.014	0.003
2097-05-31	91.279	92.947	0.116	0
2097-06-01	93.637	94.302	0	0
2097-06-02	92.913	95.504	0.013	0
2097-06-03	94.222	95.569	0	0
2097-06-04	96.138	97.828	0	0
2097-06-05	97.314	98.155	0.001	0.001
2097-06-06	101.774	102.443	0	0
2097-06-07	101.799	102.24	0	0
2097-06-08	102.383	103.632	0	0
2097-06-09	104.04	104.274	0	0
2097-06-10	109.602	110.062	0	0
2097-06-11	113.423	113.422	0	0
2097-06-12	113.574	113.246	0	0.023
2097-06-13	110.665	111.636	0	0
2097-06-14	105.894	107.082	0	0
2097-06-15	104.778	105.342	0	0
2097-06-16	102.724	103.327	0	0
2097-06-17	105.071	105.159	0	0
2097-06-18	104.166	105.353	0.05	0.067
2097-06-19	105.873	105.726	0.179	0.179
2097-06-20	104.76	104.772	0.077	0
2097-06-21	99.158	101.157	0.087	0
2097-06-22	96.022	96.122	0.001	0.237
2097-06-23	94.175	94.275	0	0.116
2097-06-24	97.587	97.687	0	0.133
2097-06-25	100.878	102.495	0.164	0.016
2097-06-26	103.771	103.47	0.023	0
2097-06-27	102.945	103.395	0	0
2097-06-28	102.385	103.124	0	0
2097-06-29	102.849	102.489	0	0
2097-06-30	104.267	103.201	0.006	0.052
2097-07-01	101.75	101.85	0	0.066
2097-07-02	102.693	102.072	0.045	0.029
2097-07-03	102.995	103.117	0	0
2097-07-04	102.279	102.496	0	0
2097-07-05	101.639	102.712	0	0
2097-07-06	102.858	102.029	0	0
2097-07-07	103.01	103.057	0	0
2097-07-08	102.433	102.515	0	0
2097-07-09	100.888	101.315	0	0
2097-07-10	102.915	103.181	0	0
2097-07-11	104.157	103.642	0	0
2097-07-12	103.351	103.332	0.145	0.154
2097-07-13	100.633	102.718	0.134	0.279
2097-07-14	91.928	91.457	0.286	0.282
2097-07-15	98.357	97.896	0.104	0.085
2097-07-16	100.356	99.398	0.238	0.124
2097-07-17	102.577	101.694	0	0
2097-07-18	103.372	103.13	0	0
2097-07-19	102.344	103.518	0	0
2097-07-20	102.835	103.077	0	0
2097-07-21	103.978	103.8	0	0
2097-07-22	102.818	104.02	0.067	0
2097-07-23	101.427	103.695	0.067	0
2097-07-24	103.428	105.092	0.017	0
2097-07-25	105.638	106.282	0.114	0
2097-07-26	106.355	106.703	0.055	0
2097-07-27	107.014	107.488	0	0
2097-07-28	106.286	107.15	0	0
2097-07-29	106.531	106.836	0.003	0.031
2097-07-30	105.822	106.318	0.012	0.075
2097-07-31	101.952	102.052	0.001	0.066
2097-08-01	102.289	102.059	0	0
2097-08-02	101.47	99.694	0	0
2097-08-03	103.855	102.536	0	0
2097-08-04	103.381	104.224	0	0
2097-08-05	105.958	105.944	0	0
2097-08-06	105.547	106.092	0	0
2097-08-07	105.889	106.553	0	0
2097-08-08	107.051	107.983	0	0
2097-08-09	111.44	111.586	0	0
2097-08-10	111.887	111.987	0.037	0.068
2097-08-11	115.061	113.737	0.097	0.046
2097-08-12	114.542	114.642	0	0.101
2097-08-13	113.464	111.748	0.117	0.019
2097-08-14	107.836	109.587	0.132	0
2097-08-15	104.681	105.341	0	0
2097-08-16	105.207	105.608	0	0.05
2097-08-17	105.988	105.926	0	0
2097-08-18	106.723	106.236	0	0
2097-08-19	107.476	106.262	0	0
2097-08-20	107.483	105.833	0	0
2097-08-21	103.672	105.815	0.017	0
2097-08-22	103.043	96.476	0.709	0.204
2097-08-23	99.185	99.202	0	0
2097-08-24	99.194	100.648	0	0
2097-08-25	98.709	99.941	0	0
2097-08-26	99.961	100.839	0	0
2097-08-27	103.208	103.214	0	0
2097-08-28	101.812	102.521	0	0.037
2097-08-29	100.593	102.219	0	0
2097-08-30	100.706	100.417	0	0
2097-08-31	102.119	102.776	0	0
2097-09-01	101.115	102.695	0	0
2097-09-02	100.166	99.318	0	0
2097-09-03	99.032	99.874	0	0
2097-09-04	99.013	99.825	0	0
2097-09-05	101.19	100.769	0	0
2097-09-06	102.414	101.937	0	0
2097-09-07	103.954	103.693	0	0
2097-09-08	102.844	103.753	0	0
2097-09-09	101.253	102.217	0	0
2097-09-10	99.768	99.723	0	0
2097-09-11	95.542	96.958	0.06	0
2097-09-12	95.816	96.842	0	0
2097-09-13	97.62	98.363	0	0
2097-09-14	101.891	101.178	0	0
2097-09-15	101.759	102.922	0.004	0
2097-09-16	100.613	100.713	0.01	0.044
2097-09-17	95.098	95.753	0.031	0.051
2097-09-18	94.452	95.337	0	0
2097-09-19	96.311	96.853	0	0
2097-09-20	96.111	97.051	0.006	0.007
2097-09-21	97.512	97.918	0	0
2097-09-22	97.997	97.554	0	0
2097-09-23	97.278	97.406	0	0
2097-09-24	97.964	97.979	0	0
2097-09-25	98.293	98.023	0	0
2097-09-26	97.807	97.537	0	0
2097-09-27	98.34	98.425	0	0
2097-09-28	98.603	99.27	0	0
2097-09-29	96.222	98.665	0	0
2097-09-30	94.309	96.287	0	0
2097-10-01	97.222	98.104	0	0
2097-10-02	97.289	98.504	0	0
2097-10-03	95.106	98.361	0.009	0.001
2097-10-04	97.276	96.829	0	0
2097-10-05	95.311	91.503	0.069	0.022
2097-10-06	85.494	86.59	0.073	0.14
2097-10-07	88.005	87.868	0.039	0.034
2097-10-08	90.496	90.235	0.092	0.19
2097-10-09	87.032	89.879	0.109	0.168
2097-10-10	90.615	91.714	0.013	0
2097-10-11	94.891	95.68	0	0.001
2097-10-12	88.531	91.733	0.001	0
2097-10-13	93.959	93.755	0.003	0.004
2097-10-14	90.992	91.344	0.003	0
2097-10-15	88.285	89.798	0.01	0.007
2097-10-16	88.087	89.363	0.001	0.001
2097-10-17	85.882	88.835	2.943	1.16
2097-10-18	73.494	73.74	0	0
2097-10-19	75.794	75.662	0	0
2097-10-20	75.4	75.943	0	0
2097-10-21	81.609	82.028	0	0
2097-10-22	83.531	84.126	0	0
2097-10-23	83.676	86.031	0.163	0.111
2097-10-24	84.496	84.861	0	0
2097-10-25	73.77	73.58	0.079	0.177
2097-10-26	68.222	68.224	0	0
2097-10-27	69.451	69.234	0.019	0.235
2097-10-28	66.257	68.517	0	0
2097-10-29	77.237	77.164	0	0
2097-10-30	71.744	71.586	0	0
2097-10-31	71.096	71.622	0	0
2098-05-01	80	80	1	1
2098-05-02	78.609	79.6	0	0
2098-05-03	80.173	81.544	0	0
2098-05-04	78.887	80.545	0	0
2098-05-05	91.155	88.44	0	0
2098-05-06	91.237	91.128	0.157	0.247
2098-05-07	89.64	90.115	0.001	0
2098-05-08	88.378	88.801	0.429	0.408
2098-05-09	88.206	88.928	0	0
2098-05-10	89.605	90.217	0	0
2098-05-11	90.577	90.515	0	0
2098-05-12	92.287	93.937	0	0
2098-05-13	92.666	92.344	0	0
2098-05-14	93.049	92.463	0.651	0.437
2098-05-15	96.617	96.995	0	0
2098-05-16	95.161	96.621	0	0
2098-05-17	95.277	92.782	0.158	0.09
2098-05-18	94.636	96.453	0.159	0.182
2098-05-19	93.614	95.112	0	0
2098-05-20	92.433	93.298	0	0
2098-05-21	89.243	90.881	0.039	0.053
2098-05-22	87.795	89.873	0.049	0.009
2098-05-23	92.338	92.587	0.175	0
2098-05-24	90.404	92.398	0.232	0.003
2098-05-25	90.045	90.695	0.094	0
2098-05-26	90.384	91.642	0	0
2098-05-27	92.193	93.036	0	0
2098-05-28	91.879	93.122	0	0
2098-05-29	92.245	93.58	0	0
2098-05-30	91.966	92.932	0	0
2098-05-31	92.03	93.393	0.076	0.184
2098-06-01	80.885	79.014	0	0
2098-06-02	84.623	85.352	0.201	0.158
2098-06-03	92.956	93.555	0.154	0.001
2098-06-04	101.604	101.715	0	0.049
2098-06-05	97.256	100.314	0.256	0
2098-06-06	92.719	95.671	0.089	0.096
2098-06-07	92.665	94.076	0	0
2098-06-08	91.763	93.941	0	0
2098-06-09	89.153	93.33	0.001	0.028
2098-06-10	96.734	98.466	0	0
2098-06-11	99.278	99.415	0	0
2098-06-12	98.623	100.236	0	0
2098-06-13	99.458	100.191	0	0
2098-06-14	100.523	101.881	0	0
2098-06-15	101.509	103.204	0	0
2098-06-16	100.151	102.063	0	0
2098-06-17	98.641	101.055	0	0
2098-06-18	98.974	100.902	0	0
2098-06-19	101.332	103.015	0	0
2098-06-20	102.995	104.734	0	0
2098-06-21	102.96	104.504	0.079	0
2098-06-22	101.83	102.84	0	0
2098-06-23	98.627	100.153	0	0
2098-06-24	99.808	100.937	0	0
2098-06-25	98.087	99.837	0	0
2098-06-26	102.285	103.545	0	0
2098-06-27	100.638	102.162	0	0
2098-06-28	102.436	103.038	0	0
2098-06-29	101.913	103.664	0	0
2098-06-30	100.851	102.345	0.127	0
2098-07-01	102.137	103.721	0	0
2098-07-02	103.244	104.518	0	0
2098-07-03	102.586	103.89	0	0
2098-07-04	100.636	100.355	0	0
2098-07-05	100.631	101.332	0	0
2098-07-06	100.619	101.543	0	0
2098-07-07	100.053	101.469	0	0
2098-07-08	101.008	101.251	0	0
2098-07-09	100.948	101.63	0	0
2098-07-10	100.939	102.383	0	0
2098-07-11	98.389	99.34	0	0
2098-07-12	101.084	102.1	0	0
2098-07-13	101.244	103.101	0.127	0.058
2098-07-14	103.761	103.764	0	0
2098-07-15	103.033	104.502	0	0
2098-07-16	101.256	102.319	0	0
2098-07-17	100.475	101	0	0
2098-07-18	99.247	100.132	0	0
2098-07-19	100.495	100.486	0	0
2098-07-20	100.514	101.915	0	0
2098-07-21	100.457	102.273	0	0
2098-07-22	102.627	101.813	0	0
2098-07-23	104.798	104.91	0	0
2098-07-24	104.602	105.979	0	0
2098-07-25	102.243	102.783	0	0
2098-07-26	103.662	103.409	0	0
2098-07-27	105.041	105.651	0	0
2098-07-28	105.497	106.597	0	0
2098-07-29	101.636	103.822	0	0.066
2098-07-30	103.575	103.077	0.127	0.118
2098-07-31	102.159	101.722	0	0
2098-08-01	103.524	104.158	0	0
2098-08-02	104.705	105.711	0	0
2098-08-03	102.748	102.848	0	0.079
2098-08-04	101.193	100.629	0.002	0
2098-08-05	103.34	103.197	0	0
2098-08-06	106.382	106.976	0	0
2098-08-07	102.626	95.447	0.236	0
2098-08-08	99.743	104.282	0	0
2098-08-09	102.062	103.992	0	0
2098-08-10	103.643	105.702	0	0
2098-08-11	103.957	106.48	0	0
2098-08-12	103.135	103.138	0.019	0.008
2098-08-13	107.783	107.883	0	0.064
2098-08-14	111.125	110.989	0	0.024
2098-08-15	115.364	110.688	0	0
2098-08-16	113.945	110.459	0	0
2098-08-17	112.287	110.852	0	0
2098-08-18	105.072	106.888	0	0
2098-08-19	102.478	103.086	0	0
2098-08-20	103.302	106.053	0.005	0
2098-08-21	105.441	108.566	0.007	0.01
2098-08-22	103.135	103.235	0	0.092
2098-08-23	100	100.1	0	0.137
2098-08-24	102.449	101.706	0.199	0.029
2098-08-25	102.36	101.925	0	0
2098-08-26	101.798	101.898	0	0.109
2098-08-27	104.31	103.894	0	0
2098-08-28	104.359	104.937	0	0
2098-08-29	103.191	102.936	0.001	0
2098-08-30	101.801	100.711	0	0
2098-08-31	103.782	103.064	0	0
2098-09-01	103.856	103.298	0	0
2098-09-02	103.435	103.728	0	0
2098-09-03	100.691	100.394	0	0
2098-09-04	102.36	103.202	0	0
2098-09-05	103.92	106.951	0.007	0
2098-09-06	104.11	106.67	0.042	0.03
2098-09-07	99.917	98.12	0.2	0.068
2098-09-08	95.277	97.245	0.241	0.181
2098-09-09	96.729	95.779	0.021	0.227
2098-09-10	93.972	102.123	0.11	0
2098-09-11	91.906	101.325	0.142	0.065
2098-09-12	97.099	98.063	0	0.112
2098-09-13	98.482	99.111	0	0
2098-09-14	98.927	99.838	0	0
2098-09-15	95.449	98.074	0	0
2098-09-16	89.526	92.517	0	0
2098-09-17	88.597	88.944	0	0
2098-09-18	90.992	91.476	0	0
2098-09-19	93.094	92.906	0	0
2098-09-20	95.218	95.418	0	0
2098-09-21	97.208	97.369	0	0
2098-09-22	97.705	98.296	0	0
2098-09-23	97.97	99.059	0	0
2098-09-24	97.129	97.434	0	0
2098-09-25	95.063	97.095	0.002	0
2098-09-26	91.893	95.961	0.035	0.043
2098-09-27	95.762	96.322	0.029	0.004
2098-09-28	100.031	101.158	0	0
2098-09-29	100.257	100.461	0	0
2098-09-30	98.047	99.391	0	0
2098-10-01	97.656	97.756	0	0
2098-10-02	97.896	97.457	0	0
2098-10-03	96.646	97.506	0	0
2098-10-04	95.536	97.092	0	0
2098-10-05	92.285	94.106	0.011	0.007
2098-10-06	92.285	92.397	0.213	0.02
2098-10-07	92.148	93.001	0.012	0
2098-10-08	91.325	92.009	0	0
2098-10-09	90.446	92.185	0	0
2098-10-10	91.138	93.42	0.003	0
2098-10-11	94.617	94.439	0	0
2098-10-12	94.965	95.042	0	0
2098-10-13	90.223	93.392	0	0
2098-10-14	89.744	89.925	0	0
2098-10-15	92.763	92.889	0	0
2098-10-16	90.539	92.096	0	0
2098-10-17	90.81	91.776	0	0
2098-10-18	91.557	92.04	0	0
2098-10-19	93.242	93.917	0	0
2098-10-20	88.181	92.464	0	0
2098-10-21	88.202	88.848	0	0
2098-10-22	85.526	88.103	0	0
2098-10-23	91.819	92.944	0	0
2098-10-24	96.576	96.298	0	0
2098-10-25	91.706	95.196	0.004	0
2098-10-26	83.49	87.013	0.033	0.011
2098-10-27	81.981	83.464	0.175	0.12
2098-10-28	84.817	87.499	0.197	0.137
2098-10-29	86.811	86.194	0.011	0.303
2098-10-30	90.929	91.529	0	0
2098-10-31	89.308	90.45	0	0
2099-05-01	80	80	1	1
2099-05-02	89.559	89.696	0	0
2099-05-03	89.31	89.035	0	0
2099-05-04	88.544	89.202	0	0
2099-05-05	89.499	91.506	0	0.002
2099-05-06	90.327	89.476	0	0.094
2099-05-07	86.626	86.979	0.036	0.04
2099-05-08	85.011	87.22	0.122	0.195
2099-05-09	83.217	89.824	0.325	0.086
2099-05-10	91.49	91.631	0.065	0
2099-05-11	90.278	90.475	0.15	0.032
2099-05-12	82.819	87.223	0.181	0.218
2099-05-13	86.281	89.667	0.099	0.132
2099-05-14	90.316	91.99	0	0
2099-05-15	93.347	96.366	0	0
2099-05-16	92.994	94.951	0	0
2099-05-17	91.88	93.896	0	0
2099-05-18	89.522	91.507	0	0
2099-05-19	92.306	93.367	0	0
2099-05-20	91.224	93.195	0	0
2099-05-21	89.454	92.813	0.008	0
2099-05-22	92.589	90.477	0	0.086
2099-05-23	92.16	92.944	0	0.09
2099-05-24	91.068	92.019	0	0.002
2099-05-25	90.032	91.229	0.035	0.008
2099-05-26	89.071	91.014	0	0
2099-05-27	87.78	89.928	0.195	0.237
2099-05-28	89.552	91.588	0.193	0.279
2099-05-29	92.426	93.608	0.003	0.04
2099-05-30	92.078	93.894	0.042	0.076
2099-05-31	96.476	96.344	0	0
2099-06-01	95.809	97.44	0	0
2099-06-02	96.397	97.729	0	0
2099-06-03	96.554	97.593	0	0
2099-06-04	99.514	100.548	0	0
2099-06-05	97.342	98.872	0.006	0.419
2099-06-06	89.8	87.971	0	0.161
2099-06-07	90.905	90.322	0	0
2099-06-08	95.936	94.697	0	0
2099-06-09	96.958	98.166	0	0
2099-06-10	99.924	99.959	0	0
2099-06-11	100.5	100.527	0	0.083
2099-06-12	99.663	99.978	0	0
2099-06-13	98.461	99.807	0	0
2099-06-14	97.146	96.809	0	0
2099-06-15	95.297	97.237	0.051	0
2099-06-16	96.918	97.254	0	0
2099-06-17	97.181	98.405	0.255	0.146
2099-06-18	88.262	91.401	0	0.012
2099-06-19	87.135	87.124	0	0
2099-06-20	95.466	95.54	0	0
2099-06-21	97.941	98.391	0	0
2099-06-22	97.432	98.895	0.014	0.194
2099-06-23	92.544	95.07	0.108	0.049
2099-06-24	93.037	98.226	0.146	0.057
2099-06-25	96.734	99.424	0	0
2099-06-26	97.495	99.345	0	0
2099-06-27	97.293	99.584	0	0
2099-06-28	100.585	101.199	0	0
2099-06-29	99.64	101.252	0	0
2099-06-30	98.862	99.504	0	0
2099-07-01	99.71	100.643	0	0
2099-07-02	101.463	100.886	0	0
2099-07-03	103.314	104.298	0	0
2099-07-04	105.965	106.621	0	0
2099-07-05	105.413	106.596	0	0
2099-07-06	104.734	104.05	0	0.046
2099-07-07	100.893	103.522	0	0
2099-07-08	104.635	105.317	0	0
2099-07-09	111.982	111.98	0.005	0
2099-07-10	113.101	113.358	0.028	0.011
2099-07-11	112.446	113.445	0	0
2099-07-12	113.117	113.79	0	0
2099-07-13	112.459	112.329	0	0
2099-07-14	109.176	109.325	0.082	0.039
2099-07-15	106.543	107.576	0	0
2099-07-16	105.951	106.379	0	0
2099-07-17	105.663	106.118	0	0
2099-07-18	103.723	105.024	0	0
2099-07-19	103.985	104.647	0	0
2099-07-20	105.699	106.063	0	0
2099-07-21	106.288	106.791	0	0
2099-07-22	106.128	106.305	0	0
2099-07-23	107.457	108.096	0	0
2099-07-24	106.054	107.964	0	0
2099-07-25	103.228	103.724	0	0
2099-07-26	101.873	102.23	0	0
2099-07-27	104.594	105.054	0	0
2099-07-28	107.371	106.958	0	0
2099-07-29	105.309	105.409	0	0.094
2099-07-30	109.47	103.912	0.091	0.149
2099-07-31	111.801	109.172	0.035	0
2099-08-01	110.349	108.575	0.028	0.009
2099-08-02	106.092	107.747	0.045	0
2099-08-03	105.07	107.382	0	0
2099-08-04	106.491	107.029	0	0
2099-08-05	105.536	107.283	0	0
2099-08-06	102.25	102.435	0	0.204
2099-08-07	102.922	104.657	0	0
2099-08-08	102.615	103.243	0	0
2099-08-09	100.639	101.891	0	0
2099-08-10	101.077	101.163	0	0
2099-08-11	100.254	100.354	0.029	0.102
2099-08-12	93.79	101.018	0.422	0.268
2099-08-13	101.271	102.308	0	0
2099-08-14	101.813	102.16	0	0
2099-08-15	103.09	102.567	0	0
2099-08-16	104.064	104.899	0	0
2099-08-17	103.454	105.518	0.128	0.211
2099-08-18	98.097	95.611	0.032	0.125
2099-08-19	97.131	97.231	0	0.002
2099-08-20	96.422	96.522	0	0.035
2099-08-21	101.49	100.108	0.001	0
2099-08-22	101.576	101.874	0.001	0
2099-08-23	101.295	103.354	0	0
2099-08-24	101.086	103.342	0	0
2099-08-25	100.865	100.658	0	0
2099-08-26	101.743	101.991	0	0
2099-08-27	102.144	103.007	0	0
2099-08-28	104.082	104.02	0	0
2099-08-29	104.758	104.71	0	0
2099-08-30	104.159	103.92	0	0
2099-08-31	102.787	104.451	0.026	0.003
2099-09-01	99.222	99.71	0	0
2099-09-02	99.964	100.145	0	0
2099-09-03	102.878	102.592	0	0
2099-09-04	104.781	105.128	0	0
2099-09-05	108.52	109.068	0.015	0.006
2099-09-06	105.743	108.111	0.02	0.007
2099-09-07	103.472	104.581	0	0
2099-09-08	102.14	102.092	0	0
2099-09-09	103.095	102.623	0	0
2099-09-10	107.724	106.6	0.001	0
2099-09-11	115.122	113.174	0.007	0.002
2099-09-12	111.991	111.685	0	0.01
2099-09-13	106.953	105.877	0	0
2099-09-14	99.921	100.707	0.056	0.051
2099-09-15	98.309	100.531	0.006	0.001
2099-09-16	95.861	98.685	0.006	0.127
2099-09-17	96.664	96.764	0.004	0.078
2099-09-18	100.197	99.663	0	0
2099-09-19	106.77	104.427	0.008	0
2099-09-20	103.468	105.28	0.033	0.056
2099-09-21	101.421	102.652	0	0
2099-09-22	100.787	102.382	0.054	0
2099-09-23	98.057	101.061	0.016	0.003
2099-09-24	94.901	92.033	0	0.004
2099-09-25	98.113	98.213	0	0
2099-09-26	97.326	96.944	0	0
2099-09-27	98.648	99.615	0	0
2099-09-28	94.773	94.873	0	0
2099-09-29	98.264	98.364	0.009	0
2099-09-30	95.262	95.928	0	0
2099-10-01	96.12	93.39	0.014	0.002
2099-10-02	92.885	93.555	0	0
2099-10-03	91.865	91.727	0.002	0.009
2099-10-04	92.034	90.195	0.004	0.055
2099-10-05	88.929	87.662	0.135	0.212
2099-10-06	93.784	92.441	0.009	0.162
2099-10-07	93.363	94.498	0.003	0.002
2099-10-08	95.627	95.906	0	0
2099-10-09	95.33	94.224	0	0
2099-10-10	91.082	92.298	0.03	0.003
2099-10-11	79.207	84.674	0.028	0.05
2099-10-12	60.18	57.996	0.009	0.007
2099-10-13	70.451	69.988	0	0
2099-10-14	76.547	76.104	0	0
2099-10-15	75.367	74.737	0	0
2099-10-16	77.564	76.077	0	0
2099-10-17	76.804	76.638	0	0
2099-10-18	78.612	78.366	0	0
2099-10-19	84.932	84.934	0	0
2099-10-20	87.93	87.928	0	0
2099-10-21	82.311	83.777	0	0
2099-10-22	74.15	74.328	0	0
2099-10-23	79.343	78.577	0	0
2099-10-24	89.852	88.483	0	0
2099-10-25	86.881	87.313	0	0.076
2099-10-26	81.9	83.179	0.125	0.43
2099-10-27	73.27	73.269	0	0
2099-10-28	72.113	72.449	0	0.01
2099-10-29	68.18	68.266	0.509	0.469
2099-10-30	61.537	63.021	0.228	0.475
2099-10-31	64.176	63.981	0.093	0.007
