# Supplementary material for: The role of climate change and urban development on compound dry-hot extremes across US cities
Source: Nat Commun. 2023 Jun 14;14:3509. doi: 10.1038/s41467-023-39205-x (PMC10267174; doi:10.1038/s41467-023-39205-x)
Supplement: Supplementary file 2 — Source Data [file 41467_2023_39205_MOESM2_ESM.zip › SourceData/Baltimore_Current_Data.xlsx]

## Sheet: Sheet1
Date_Current	Current_T	Urban_Dev_T	Current_prcp	Urban_Dev_Prcp
2000-05-01	80	80	1	1
2000-05-02	68.503	69.564	0.03	0.002
2000-05-03	65.74	66.32	0	0
2000-05-04	68.364	68.627	0	0
2000-05-05	79.024	80.426	0	0.11
2000-05-06	81.779	84.881	0	0
2000-05-07	85.558	86.797	0	0.011
2000-05-08	88.273	89.212	0	0
2000-05-09	88.965	89.858	0	0
2000-05-10	84.503	85.131	0.08	0.199
2000-05-11	75.055	75.859	0	0.054
2000-05-12	85.444	86.296	0	0
2000-05-13	89.848	90.942	0.36	0
2000-05-14	74.176	79.028	0.22	0.077
2000-05-15	65.071	65.868	0.03	0
2000-05-16	68.536	68.861	0	0
2000-05-17	68.897	70.337	0	0.03
2000-05-18	84.922	85.631	0.01	0.111
2000-05-19	81.274	82.298	0	0.006
2000-05-20	55.975	55.971	0	0.176
2000-05-21	57.174	59.078	0.01	0.166
2000-05-22	59.527	57.887	0	0.208
2000-05-23	60.113	61.397	0	0.077
2000-05-24	81.463	82.012	0.01	0.16
2000-05-25	78.713	79.077	0	0.032
2000-05-26	75.215	76.068	0	0
2000-05-27	65.899	71.057	0.1	0.334
2000-05-28	66.797	67.539	0.36	0.022
2000-05-29	66.879	67.554	0	0.003
2000-05-30	64.821	65.689	0	0
2000-05-31	69.54	69.348	0	0
2000-06-01	83.319	83.518	0	0.21
2000-06-02	92.3	93.878	0	0.002
2000-06-03	87.975	90.086	0	0.006
2000-06-04	72.099	72.253	0	0
2000-06-05	66.876	67.474	0.08	0
2000-06-06	66.734	70.712	0.43	0.637
2000-06-07	71.312	72.302	0	0
2000-06-08	80.702	81.752	0	0
2000-06-09	89.177	90.284	0	0
2000-06-10	90.434	91.542	0	0
2000-06-11	91.286	91.318	0	0
2000-06-12	91.361	92.493	0.03	0
2000-06-13	85.545	87.871	0.13	0.27
2000-06-14	79.805	81.458	0.03	0.028
2000-06-15	81.913	84.598	0.63	0.328
2000-06-16	91.951	92.051	0.03	0.03
2000-06-17	85.983	86.219	0.21	0.278
2000-06-18	79.54	81.31	0.08	0.313
2000-06-19	75.972	77.656	0	0.228
2000-06-20	78.775	78.33	0	0
2000-06-21	82.788	83.774	0.32	0
2000-06-22	87.518	88.378	0.08	0.058
2000-06-23	84.673	84.223	0	0
2000-06-24	85.088	85.872	0	0
2000-06-25	82.51	86.4	0.05	0
2000-06-26	89.647	85.419	0.44	0.323
2000-06-27	91.379	91.479	0	0
2000-06-28	78.632	78.881	0.12	0.485
2000-06-29	72.838	75.582	0.05	0.543
2000-06-30	74.884	75.829	0	0.032
2000-07-01	77.1	78.704	0	0
2000-07-02	82.723	83.597	0	0
2000-07-03	87.83	87.135	0.73	0
2000-07-04	83.139	86.033	0.05	0.105
2000-07-05	82.901	84.321	0	0
2000-07-06	80.131	80.542	0	0
2000-07-07	78.283	78.889	0	0.004
2000-07-08	78.133	77.527	0	0
2000-07-09	87.47	89.686	0	0
2000-07-10	94.238	94.599	0.15	0
2000-07-11	80.276	81.607	0	0.408
2000-07-12	79.945	80.668	0	0
2000-07-13	79.959	81.036	0.07	0
2000-07-14	79.532	76.658	0.99	0.079
2000-07-15	75.936	76.458	0.87	2.077
2000-07-16	79.196	78.57	0.07	0.413
2000-07-17	80.531	80.537	0	0.032
2000-07-18	87.912	87.545	0.07	0
2000-07-19	81.647	81.087	0.52	0.846
2000-07-20	78.571	77.81	0.02	0.15
2000-07-21	80.988	81.078	0.14	0
2000-07-22	79.001	79.111	0	0.071
2000-07-23	75.715	76.542	0	0
2000-07-24	68.911	75.42	0.16	0.009
2000-07-25	67.976	68.649	0	0.331
2000-07-26	72.318	79.446	2.37	0.038
2000-07-27	81.133	81.376	0.09	0.04
2000-07-28	81.42	81.297	0.83	0.014
2000-07-29	81.947	80.819	0	0
2000-07-30	79.58	80.187	0.42	0.014
2000-07-31	76.035	79.251	0.01	0.012
2000-08-01	80.291	83.344	0.54	0.045
2000-08-02	84.9	84.941	0.05	0.216
2000-08-03	83.2	83.006	0.02	0.29
2000-08-04	78.998	76.366	0.01	0.222
2000-08-05	78.025	78.577	0	0
2000-08-06	80.59	80.842	0.28	0
2000-08-07	98.237	98.324	0.6	0
2000-08-08	88.697	91.624	0	0
2000-08-09	89.989	93.048	0.07	0
2000-08-10	86.761	90.519	0	0.658
2000-08-11	80.053	81.282	0	0
2000-08-12	73.929	76.833	0	0.129
2000-08-13	75.251	75.451	0	0.135
2000-08-14	73.624	79.845	0.12	0.004
2000-08-15	82.024	84.781	0	0.009
2000-08-16	80.456	80.741	0	0.064
2000-08-17	73.197	75.534	0	0
2000-08-18	79.922	72.692	0.21	0.048
2000-08-19	72.01	71.662	0	0.015
2000-08-20	69.829	69.645	0	0
2000-08-21	73.28	72.892	0	0
2000-08-22	75.884	76.199	0	0
2000-08-23	82.268	74.541	0	0
2000-08-24	78.782	81.3	0	0
2000-08-25	81.098	79.666	0	0
2000-08-26	82.187	81.075	0	0
2000-08-27	84.334	82.377	0.84	0
2000-08-28	81.517	81.767	0.02	0.047
2000-08-29	77.551	79.326	0.25	0.004
2000-08-30	80.655	78.86	0.17	0
2000-08-31	76.559	77.015	0.02	0.002
2000-09-01	76.167	78.132	0.03	0.006
2000-09-02	76.955	79.812	0.62	0.001
2000-09-03	77.203	76.935	1.2	0.004
2000-09-04	83.098	82.478	0.01	0.036
2000-09-05	70.744	71.771	0	0.217
2000-09-06	70.697	70.987	0	0
2000-09-07	73.288	73.591	0	0
2000-09-08	73.564	73.016	0	0
2000-09-09	79.519	79.976	0	0
2000-09-10	81.28	82.069	0	0
2000-09-11	76.912	76.635	0	0
2000-09-12	78.541	79.565	0	0
2000-09-13	79.413	79.453	0	0
2000-09-14	76.991	77.412	0	0
2000-09-15	72.653	72.538	0	0
2000-09-16	65.116	65.067	0	0
2000-09-17	70.374	71.213	0	0
2000-09-18	73.095	73.538	0	0
2000-09-19	69.424	70.528	0.97	0.075
2000-09-20	83.108	84.26	0.01	0.482
2000-09-21	73.576	76.425	0	0
2000-09-22	67.002	68.035	0	0
2000-09-23	74.708	72.943	0	0.11
2000-09-24	81.792	83.605	0	0.192
2000-09-25	67.062	66.878	2.03	1.152
2000-09-26	53.702	52.741	0.57	0.502
2000-09-27	68.71	69.62	0	0.011
2000-09-28	68.552	68.613	0	0
2000-09-29	63.976	64.38	0	0
2000-09-30	67.173	67.362	0	0
2000-10-01	64.499	66.331	0	0
2000-10-02	67.878	68.087	0	0
2000-10-03	85.294	86.267	0	0
2000-10-04	74.771	74.885	0	0
2000-10-05	73.252	72.978	0	0.01
2000-10-06	76.956	75.046	0	0
2000-10-07	61.137	61.727	0	0
2000-10-08	52.727	53.414	0	0
2000-10-09	48.924	50.076	0	0.001
2000-10-10	58.874	59.375	0	0
2000-10-11	68.876	69.574	0	0
2000-10-12	70.528	71.057	0	0
2000-10-13	71.791	72.827	0	0
2000-10-14	72.831	73.846	0	0
2000-10-15	76.615	77.111	0	0
2000-10-16	66.036	74.405	0	0
2000-10-17	63.225	68.012	0	0.022
2000-10-18	65.235	61.816	0.13	0.125
2000-10-19	63.722	64.848	0	0
2000-10-20	64.781	64.291	0	0
2000-10-21	70.482	71.564	0	0
2000-10-22	58.984	59.543	0	0
2000-10-23	58.259	58.787	0	0
2000-10-24	59.594	62.899	0	0
2000-10-25	57.007	58.985	0	0
2000-10-26	58.702	56.672	0	0
2000-10-27	61.571	59.853	0	0
2000-10-28	53.833	54.775	0	0
2000-10-29	52.427	52.852	0	0
2000-10-30	53.01	53.386	0	0
2000-10-31	56.356	56.664	0	0
2001-05-01	80	80	1	1
2001-05-02	78.742	79.895	0	0
2001-05-03	81.389	80.673	0	0
2001-05-04	82.112	82.659	0	0.001
2001-05-05	77.478	78.014	0	0.005
2001-05-06	64.569	69.442	0	0
2001-05-07	62.728	62.798	0	0
2001-05-08	64.957	66.458	0	0
2001-05-09	67.596	68.238	0.07	0
2001-05-10	76.758	77.252	0	0
2001-05-11	79.36	81.449	0	0
2001-05-12	77.687	77.692	0	0.187
2001-05-13	66.589	67.244	0	0.018
2001-05-14	65.757	66.49	0	0.045
2001-05-15	68.681	69.451	0	0.007
2001-05-16	65.55	65.185	0	0
2001-05-17	62.613	61.426	0	0
2001-05-18	66.589	64.139	0	0.002
2001-05-19	77.305	75.07	0.12	0
2001-05-20	72.991	73.191	0.33	0
2001-05-21	69.868	74.687	0.6	0.274
2001-05-22	78.142	80.218	1.8	0.299
2001-05-23	72.791	73.586	0	0.342
2001-05-24	75.475	76.589	0	0
2001-05-25	71.688	72.512	0.27	0
2001-05-26	68.505	68.256	1.57	0.1
2001-05-27	77.048	72.475	0.61	0.131
2001-05-28	73.523	75.786	0	0.104
2001-05-29	75.035	76.03	0.02	0.008
2001-05-30	68.864	71.108	0	0.012
2001-05-31	67.253	67.916	0	0
2001-06-01	70.333	69.17	0.81	0.061
2001-06-02	74.019	75.207	0.07	0.456
2001-06-03	70.618	73.268	0	0.016
2001-06-04	75.614	76.554	0.02	0
2001-06-05	76.668	80.418	0.03	0.085
2001-06-06	71.588	79.191	0.04	0.042
2001-06-07	63.672	66.85	0.95	0
2001-06-08	77.944	78.149	0	0.011
2001-06-09	77.803	78.164	0	0
2001-06-10	79.249	78.949	0	0.004
2001-06-11	83.877	85.163	0	0.022
2001-06-12	82.239	83.644	0	0.249
2001-06-13	85.71	87.364	0	0
2001-06-14	78.383	83.71	0	0
2001-06-15	73.642	76.083	0.09	0
2001-06-16	78.858	74.511	1.25	0.001
2001-06-17	85.343	86.443	0	0.022
2001-06-18	82.865	82.959	0	0
2001-06-19	84.019	84.596	0	0
2001-06-20	84.068	84.327	0.61	0
2001-06-21	83.605	82.083	0.03	0
2001-06-22	83.376	86.395	0.11	0.087
2001-06-23	78.147	77.834	0.08	0.453
2001-06-24	78.54	80.525	0	0.265
2001-06-25	83.564	82.453	0	0
2001-06-26	81.257	87.249	0	0
2001-06-27	87.17	89.319	0	0
2001-06-28	88.803	87.995	0	0.008
2001-06-29	86.429	87.977	0	0
2001-06-30	90.601	90.029	0.15	0.013
2001-07-01	86.748	88.682	0.33	0.129
2001-07-02	75.631	79.911	0	0.1
2001-07-03	76.087	76.815	0	0
2001-07-04	80.052	83.159	0.31	0.192
2001-07-05	83.244	85.06	0.07	0.196
2001-07-06	76.604	78.323	0	0.032
2001-07-07	80.156	82.328	0	0
2001-07-08	84.473	84.824	0.36	0.28
2001-07-09	88.744	88.844	0	0
2001-07-10	85.46	86.622	0.23	0.028
2001-07-11	82.62	84.834	0	0.018
2001-07-12	75.968	75.838	0	0
2001-07-13	77.704	78.271	0	0
2001-07-14	79.552	79.451	0	0
2001-07-15	81.876	82.408	0	0
2001-07-16	80.036	82.074	0	0
2001-07-17	87.17	87.902	0.07	0.003
2001-07-18	80.632	81.758	0.35	0.867
2001-07-19	74.586	71.364	0	0.036
2001-07-20	77.228	78.514	0	0
2001-07-21	80.43	80.055	0	0
2001-07-22	80.736	80.552	0	0
2001-07-23	81.436	82.085	0	0
2001-07-24	90.797	88.427	0	0
2001-07-25	91.92	92.02	0	0
2001-07-26	86.411	86.06	0.08	0.305
2001-07-27	75.239	75.654	0	0.02
2001-07-28	75.751	75.934	0	0
2001-07-29	68.749	73.976	0.43	0.435
2001-07-30	68.114	74.156	0.01	0.034
2001-07-31	78.846	79.043	0	0
2001-08-01	80.86	82.041	0	0
2001-08-02	81.716	83.951	0	0
2001-08-03	82.455	86.961	0	0
2001-08-04	82.316	81.168	0.02	0.342
2001-08-05	86.092	82.396	0	0
2001-08-06	85.213	86.51	0	0.001
2001-08-07	92.816	93.368	0	0
2001-08-08	90.348	89.558	0	0.003
2001-08-09	93.31	92.163	0	0
2001-08-10	90.805	94.363	0.64	0.132
2001-08-11	83.004	82.596	0.34	0.188
2001-08-12	83.671	87.151	0.33	0.146
2001-08-13	81.472	85.695	0.61	0.263
2001-08-14	80.639	81.783	0.02	0.224
2001-08-15	79.517	81.224	0	0
2001-08-16	79.413	81.788	0	0
2001-08-17	87.504	87.604	0	0
2001-08-18	81.154	79.874	0	0.022
2001-08-19	78.337	81.869	0.23	0.004
2001-08-20	82.71	81.504	0.2	0.546
2001-08-21	81.316	80.486	0	0
2001-08-22	82.168	82.119	0	0
2001-08-23	81.742	83.866	0	0
2001-08-24	79.774	76.752	0	0.054
2001-08-25	74.429	79.234	0	0.009
2001-08-26	78.542	80.826	0	0
2001-08-27	82.862	84.711	0	0.205
2001-08-28	83.906	85.133	0	0.133
2001-08-29	82.64	84.483	0	0
2001-08-30	82.637	83.388	0.19	0
2001-08-31	78.198	79.032	0.66	0.249
2001-09-01	75.173	76.042	0	0.084
2001-09-02	72.886	73.331	0	0
2001-09-03	75.124	75.602	0	0
2001-09-04	82.751	82.934	0	0
2001-09-05	77.233	79.635	0	0.009
2001-09-06	75.32	75.944	0	0
2001-09-07	77.806	78.615	0	0
2001-09-08	78.262	79.958	0	0
2001-09-09	79.249	77.591	0	0.01
2001-09-10	80.999	81.075	0.03	0.099
2001-09-11	79.035	78.428	0	0.15
2001-09-12	73.769	73.617	0	0
2001-09-13	77.361	78.383	0	0
2001-09-14	69.291	68.754	0.34	0.106
2001-09-15	67.799	67.853	0	0
2001-09-16	72.129	72.097	0	0
2001-09-17	74.472	74.311	0	0
2001-09-18	75.161	73.428	0	0
2001-09-19	74.469	73.415	0	0
2001-09-20	75.19	76.347	0.94	0
2001-09-21	76.148	79.088	0	0.071
2001-09-22	76.46	76.834	0	0.041
2001-09-23	72.669	76.628	0	0.032
2001-09-24	71.4	70.103	0.12	0.007
2001-09-25	69.478	70.426	0.33	0.57
2001-09-26	65.598	64.886	0	0
2001-09-27	67.482	65.676	0	0
2001-09-28	61.663	64.156	0	0
2001-09-29	64.333	64.991	0	0.001
2001-09-30	63.177	63.646	0.12	0
2001-10-01	69.972	71.535	0.06	0
2001-10-02	76.103	75.904	0	0
2001-10-03	81.687	82.328	0	0
2001-10-04	82.378	83.209	0	0
2001-10-05	80.04	80.966	0	0
2001-10-06	71.837	74.106	0.02	0
2001-10-07	54.606	56.8	0	0
2001-10-08	53.11	53.183	0	0
2001-10-09	58.227	58.807	0	0
2001-10-10	65.979	66.459	0	0
2001-10-11	69.065	69.797	0	0
2001-10-12	59.964	63.677	0	0
2001-10-13	68.706	68.747	0	0
2001-10-14	64.76	70.181	0.48	0
2001-10-15	66.632	67.161	0	0.09
2001-10-16	65.345	66.186	0.15	0
2001-10-17	54.805	56.808	0	0
2001-10-18	54.858	55.506	0	0
2001-10-19	59.742	60.76	0	0
2001-10-20	68.051	68.909	0	0
2001-10-21	70.196	71.051	0	0
2001-10-22	73.8	74.741	0	0
2001-10-23	60.902	63.566	0	0
2001-10-24	68.476	72.22	0	0
2001-10-25	68.377	68.999	0	0
2001-10-26	58.899	61.797	0	0
2001-10-27	49.723	49.815	0	0
2001-10-28	49.517	49.774	0	0
2001-10-29	55.968	56.503	0	0
2001-10-30	54.618	54.465	0	0
2001-10-31	58.077	58.566	0	0
2002-05-01	80	80	1	1
2002-05-02	86.116	86.613	1.35	0.121
2002-05-03	77.528	75.885	0	0.007
2002-05-04	58.241	58.458	0.12	0
2002-05-05	64.306	64.356	0	0
2002-05-06	66.071	66.758	0	0
2002-05-07	68.364	69.252	0	0.179
2002-05-08	70.544	70.56	0	0.026
2002-05-09	65.243	66.072	0.03	0.002
2002-05-10	72.559	73.562	0.01	0.054
2002-05-11	63.985	66.563	0	0
2002-05-12	75.501	77.635	0.03	0
2002-05-13	84.73	86.455	0	0.017
2002-05-14	70.966	73.427	0	0.347
2002-05-15	67.044	67.344	0.01	0
2002-05-16	77.566	78.268	0	0
2002-05-17	75.906	77.015	0	0.022
2002-05-18	64.84	65.896	0	0.371
2002-05-19	58.724	58.954	0	0
2002-05-20	57.646	57.405	0	0
2002-05-21	58.951	59.614	0	0
2002-05-22	64.741	65.148	0	0
2002-05-23	69.907	70.915	0	0
2002-05-24	82.212	83.355	0.01	0
2002-05-25	75.831	79.902	0	0
2002-05-26	82.613	83.225	0	0.002
2002-05-27	79.93	81.028	0	0.151
2002-05-28	74.374	75.92	0	0.052
2002-05-29	74.567	74.219	0	0
2002-05-30	74.099	75.417	0	0
2002-05-31	80.722	83.102	0.84	0
2002-06-01	81.906	83.056	0	0
2002-06-02	81.775	84.247	0	0
2002-06-03	72.03	74.501	0	0
2002-06-04	71.951	71.798	0	0
2002-06-05	84.807	84.664	0.1	0.363
2002-06-06	84.842	83.681	1.13	0.176
2002-06-07	70.653	70.017	0	0.27
2002-06-08	73.021	72.843	0	0
2002-06-09	81.067	81.15	0	0
2002-06-10	81.974	83.009	0	0
2002-06-11	86.983	88.107	0	0
2002-06-12	90.376	91.774	0	0
2002-06-13	85.038	88.055	0.8	0.239
2002-06-14	64.158	63.289	0.5	0.268
2002-06-15	76.358	76.836	0.1	1.46
2002-06-16	79	79.868	0	0
2002-06-17	73.772	74.582	0	0
2002-06-18	77.293	79.655	0.01	0
2002-06-19	79.014	80.644	0.02	0
2002-06-20	78.261	79.385	0	0
2002-06-21	79.835	80.173	0	0
2002-06-22	78.652	77.398	0	0
2002-06-23	81.532	81.072	0	0
2002-06-24	88.201	87.216	0	0.006
2002-06-25	90.196	90.296	0	0
2002-06-26	89.426	89.526	0	0
2002-06-27	90.513	92.634	0.09	0.019
2002-06-28	84.335	87.152	0	0.026
2002-06-29	84.909	85.86		0
2002-06-30	85.961	87.042		0
2002-07-01	88.283	89.557	0	0
2002-07-02	87.976	89.768	0	0.009
2002-07-03	89.806	92.308	0	0
2002-07-04	89.628	91.769	0	0.025
2002-07-05	86.498	87.123	0	0.032
2002-07-06	82.254	85.69	0	0
2002-07-07	85.298	85.926	0	0
2002-07-08	88.398	89.027	0	0
2002-07-09	90.607	91.231	1.04	0
2002-07-10	82.614	88.661	0.03	0.498
2002-07-11	73.727	74.25	0	0
2002-07-12	76.842	77.772	0	0
2002-07-13	76.985	78.721	0.01	0
2002-07-14	82.425	83.277	0.31	0.001
2002-07-15	84.682	85.946	0	0.116
2002-07-16	84.59	84.874	0	0
2002-07-17	89.493	90.47	0	0
2002-07-18	91.361	92.613	0	0
2002-07-19	87.339	89.334	0	0
2002-07-20	84.01	82.174	0	0.163
2002-07-21	82.576	82.341	0	0.03
2002-07-22	83.777	84.86	0	0.006
2002-07-23	89.435	87.2	0.76	0.203
2002-07-24	82.45	83.592	0.08	0.216
2002-07-25	79.506	78.94	0	0.026
2002-07-26	73.833	81.674	1	0.021
2002-07-27	88.311	89.788	0.01	0.01
2002-07-28	93.45	94.953	0.05	0.05
2002-07-29	96.587	96.921	0	0.003
2002-07-30	91.844	93.227	0	0.007
2002-07-31	88.901	89.517	0	0
2002-08-01	89.801	90.68	0	0
2002-08-02	90.112	90.907	0	0.011
2002-08-03	85.294	86.024	2.05	0.171
2002-08-04	86.406	86.59	0	0.156
2002-08-05	91.765	92.275	0	0
2002-08-06	82.557	84.438	0	0.108
2002-08-07	76.187	76.35	0	0
2002-08-08	76.947	77.015	0	0
2002-08-09	79.554	79.88	0	0
2002-08-10	82.574	82.726	0	0
2002-08-11	85.483	86.483	0	0
2002-08-12	88.443	87.463	0	0
2002-08-13	89.665	90.151	0	0
2002-08-14	86.858	86.724	0	0
2002-08-15	86.973	87.858	0	0
2002-08-16	90.465	90.565	0	0
2002-08-17	87.731	87.831	0	0
2002-08-18	87.758	89.294	0.01	0.01
2002-08-19	86.314	87.131	0	0.005
2002-08-20	86.404	83.791	0	0
2002-08-21	86.218	82.306	0	0
2002-08-22	86.305	84.485	0	0
2002-08-23	84.235	87.753	0.02	0.143
2002-08-24	90.224	92.278	0.6	0.207
2002-08-25	82.823	84.162	0	0.06
2002-08-26	81.446	80.754	0	0
2002-08-27	81.948	78.198	0	0
2002-08-28	77.203	72.903	1.24	0.555
2002-08-29	71.905	68.584	0.09	0.105
2002-08-30	77.682	72.684	0	0.036
2002-08-31	78.753	71.955	0.03	0
2002-09-01	73.585	72.043	0.92	0.041
2002-09-02	75.635	75.957	0	0.099
2002-09-03	74.402	78.594	0	0.034
2002-09-04	85.853	86.119	0	0.002
2002-09-05	75.754	78.463	0	0
2002-09-06	76.19	75.574	0	0
2002-09-07	80.128	79.403	0	0
2002-09-08	82.32	80.969	0	0
2002-09-09	86.001	85.211	0	0
2002-09-10	87.124	87.224	0	0
2002-09-11	79.164	76.497	0	0
2002-09-12	73.235	73.274	0	0
2002-09-13	81.173	81.592	0	0
2002-09-14	78.149	77.253	0.02	0
2002-09-15	78.077	78.463	0.09	0.001
2002-09-16	81.105	83.243	0	0.106
2002-09-17	78.904	79.622	0	0.008
2002-09-18	76.467	77.134	0	0
2002-09-19	78.509	78.209	0	0
2002-09-20	79.97	78.973	0	0
2002-09-21	76.886	78.247	0	0
2002-09-22	74.274	71.705	0	0
2002-09-23	74.982	72.192	0	0
2002-09-24	76.225	76.326	0	0
2002-09-25	73.458	73.862	0	0
2002-09-26	68.853	69.101	1.74	0.001
2002-09-27	81.042	81.253	0.37	0.015
2002-09-28	79.48	79.915	0	0.051
2002-09-29	74.158	74.511	0	0
2002-09-30	76.192	75.896	0	0
2002-10-01	80.424	81.038	0	0
2002-10-02	85.792	86.589	0	0
2002-10-03	84.78	83.436	0	0
2002-10-04	80.316	79.313	0	0.004
2002-10-05	85.235	83.658	0	0
2002-10-06	72.376	70.193	0	0
2002-10-07	78.711	79.42	0	0.018
2002-10-08	66.226	68.4	0	0
2002-10-09	64.75	66.676	0.03	0
2002-10-10	67.496	68.573	1.17	0
2002-10-11	64.377	65.577	1.53	0
2002-10-12	65.972	65.605	0	0
2002-10-13	67.927	69.996	0	0
2002-10-14	60.381	60.961	0	0
2002-10-15	61.28	59.876	0.08	0
2002-10-16	58.799	59.044	1.6	0.013
2002-10-17	57.418	56.865	0.03	0.157
2002-10-18	57.388	57.601	0	0
2002-10-19	70.799	71.586	0	0.003
2002-10-20	65.857	67.332	0	0.007
2002-10-21	48.603	49.456	0	0.251
2002-10-22	59.412	60	0	0
2002-10-23	63.684	65.98	0	0
2002-10-24	56.654	52.507	0.03	0
2002-10-25	51.745	51.874	0.69	0
2002-10-26	56.662	58.145	0.26	0.246
2002-10-27	53.015	56.653	0	0
2002-10-28	53.08	52.411	0.03	0
2002-10-29	48.585	46.037	0.65	0.432
2002-10-30	39.896	40.006	0.3	0.202
2002-10-31	48.729	47.684	0.01	0.094
2003-05-01	80	80	1	1
2003-05-02	76.698	78.069	0	0.158
2003-05-03	66.941	65.746	0	0.099
2003-05-04	60.513	60.428	0	0.011
2003-05-05	56.525	56.564	0.08	0
2003-05-06	69.467	72.65	0.04	0.09
2003-05-07	76.688	75.435	0.01	0.015
2003-05-08	69.182	76.998	0.03	0.174
2003-05-09	64.41	64.169	0.42	0.024
2003-05-10	72.409	75.391	0.14	0
2003-05-11	82.677	83.323	0.01	0.232
2003-05-12	77.946	80.404	0	0.001
2003-05-13	59.027	58.615	0	0
2003-05-14	67.864	68.572	0	0
2003-05-15	69.524	69.162	0	0.001
2003-05-16	59.989	61.298	2.07	0.827
2003-05-17	53.18	54.473	0.01	0.204
2003-05-18	65.379	65.549	0.04	0
2003-05-19	68.771	69.101	0	0
2003-05-20	70.405	70.953	0	0
2003-05-21	60.425	64.131	0.68	0.336
2003-05-22	56.289	57.283	0	0.112
2003-05-23	61.725	62.293	0.2	0.132
2003-05-24	74.583	73.984	0.22	0.242
2003-05-25	70.262	70.686	0.23	0
2003-05-26	65.658	69.042	1.53	0.009
2003-05-27	68.28	71.795	0	0
2003-05-28	65.099	68.521	0.28	0.147
2003-05-29	65.305	68.117	0	0.169
2003-05-30	67.83	73.905	0	0.126
2003-05-31	72.844	73.959	0.21	0.013
2003-06-01	70.8	71.558	0	0.222
2003-06-02	71.78	72.606	0	0
2003-06-03	71.591	71.729	0.47	0
2003-06-04	69.915	71.396	0.27	0.464
2003-06-05	72.232	73.527	0.02	0.334
2003-06-06	73.239	76.617	0	0
2003-06-07	72.769	74.99	1.72	0.004
2003-06-08	77.041	78.59	0	1.139
2003-06-09	80.65	79.403	0.11	0.144
2003-06-10	76.115	76.793	0	0
2003-06-11	87.265	88.56	0.24	0
2003-06-12	87.82	88.471	1.03	0
2003-06-13	83.545	86.3	0	0.359
2003-06-14	79.79	83.857	0	0.394
2003-06-15	79.632	80.804	0	0.238
2003-06-16	71.737	72.446	0	0
2003-06-17	66.958	70.007	0.5	0
2003-06-18	75.988	75.478	0.03	0.019
2003-06-19	79.718	79.764	0.94	0.135
2003-06-20	75.541	75.402	0.91	0.146
2003-06-21	67.422	64.108	0.74	0.645
2003-06-22	84.082	85.065	0	0.079
2003-06-23	88.613	89.002	0	0
2003-06-24	88.765	89.363	0	0
2003-06-25	88.765	89.708	0	0
2003-06-26	89.772	90.519	0	0
2003-06-27	87.657	89.44	0	0
2003-06-28	81.152	82.969	0	0.268
2003-06-29	87.268	87.368	0	0
2003-06-30	80.536	83.208	0	0.077
2003-07-01	80.29	82.984	0.18	0
2003-07-02	81.768	81.328	1.02	0.002
2003-07-03	83.354	78.089	0.32	0.406
2003-07-04	85.12	89.177	0	0.261
2003-07-05	88.328	92.043	0	0.003
2003-07-06	88.016	89.331	0.35	0.022
2003-07-07	90.259	90.359	0	0
2003-07-08	92.056	93.099	0	0
2003-07-09	84.956	90.015	0.87	0.121
2003-07-10	87.044	85.986	0.12	0.317
2003-07-11	88.831	90.186	0.38	0.145
2003-07-12	80.603	82.028	0.21	0.069
2003-07-13	79.931	80.961	0	0.006
2003-07-14	75.7	76.459	0.3	0.188
2003-07-15	82.918	84.479	0	0.016
2003-07-16	86.781	87.031	0	0
2003-07-17	81.642	82.316	0	0.013
2003-07-18	84.398	84.417	0.02	0
2003-07-19	80.27	79.125	0	0.061
2003-07-20	80.582	80.162	0	0
2003-07-21	84.575	85.282	0	0
2003-07-22	82.086	81.987	0	0.315
2003-07-23	77.725	79.259	0	0.112
2003-07-24	76.396	78.765	0	0.141
2003-07-25	81.933	81.579	0	0.055
2003-07-26	83.954	85.107	0	0
2003-07-27	91.155	91.868	0	0
2003-07-28	85.284	88.194	0	0.059
2003-07-29	73.749	75.8	0	0.31
2003-07-30	72.362	73.265	0	0.211
2003-07-31	77.167	73.353	0	0.034
2003-08-01	84.486	83.369	0.09	0.552
2003-08-02	82.732	82.513	0	0.195
2003-08-03	83.442	85.886	0.41	0.074
2003-08-04	85.18	83.737	0.2	0.026
2003-08-05	79.859	80.992	0.09	0.277
2003-08-06	79.91	81.626	0.2	0.048
2003-08-07	78.161	81.178	0.01	0.001
2003-08-08	82.167	79.503	0	0.243
2003-08-09	79.291	84.655	0.2	0.045
2003-08-10	80.244	79.473	0.05	0.055
2003-08-11	80.729	81.563	0.21	0.453
2003-08-12	84.335	84.082	0	0.114
2003-08-13	81.807	82.454	0.39	0
2003-08-14	86.413	86.804	0	0.004
2003-08-15	86.985	87.195	0	0
2003-08-16	86.237	86.171	0.3	0
2003-08-17	79.658	80.285	0.33	0.208
2003-08-18	80.272	80.772	0.01	0.113
2003-08-19	81.033	82.223	0	0.001
2003-08-20	83.668	84.815	0	0
2003-08-21	84.63	86.704	0	0
2003-08-22	87.604	88.137	0.77	0.008
2003-08-23	82.843	85.06	0	0.055
2003-08-24	75.895	76.647	0	0
2003-08-25	84.564	86.131	0	0
2003-08-26	87.873	90.107	0.16	0.009
2003-08-27	90.424	90.837	0	0
2003-08-28	81.55	82.972	0	0.031
2003-08-29	86.164	85.08	0	0.019
2003-08-30	86.859	90.322	0.03	0.144
2003-08-31	77.476	81.256	0	0.215
2003-09-01	76.071	90.104	0.2	0.029
2003-09-02	75.052	88.485	0.01	0.003
2003-09-03	79.772	86.391	0.29	0.327
2003-09-04	80.912	78.827	0.49	0.581
2003-09-05	73.012	74.507	0	0
2003-09-06	73.425	74.164	0	0
2003-09-07	76.741	75.44	0	0
2003-09-08	76.221	76.27	0	0
2003-09-09	72.914	73.709	0	0
2003-09-10	72.329	74.234	0	0
2003-09-11	77.992	77.803	0	0
2003-09-12	70.873	72.268	0.5	0.19
2003-09-13	76.99	78.884	0.48	0.216
2003-09-14	79.54	78.924	0	0.121
2003-09-15	76.507	79.798	0.08	0.03
2003-09-16	76.569	77.338	0	0.008
2003-09-17	76.052	75.393	0	0
2003-09-18	69.435	70.022	1.33	0.001
2003-09-19	80.004	82.223	0.06	1.08
2003-09-20	79.796	81.501	0	0
2003-09-21	75.469	74.986	0	0
2003-09-22	71.132	71.371	0.51	0.003
2003-09-23	76.125	77.361	2.05	0.351
2003-09-24	68.656	69.55	0	0
2003-09-25	76.601	78.349	0	0
2003-09-26	73.656	76.172	0	0
2003-09-27	74.095	75.689	0.4	0.029
2003-09-28	69.819	72.053	0.04	0.366
2003-09-29	61.747	67.419	0	0
2003-09-30	62.112	62.809	0	0
2003-10-01	62.148	62.49	0	0
2003-10-02	56.336	58.963	0	0
2003-10-03	54.961	55.196	0	0
2003-10-04	61.808	62.809	0.03	0
2003-10-05	57.483	57.94	0	0
2003-10-06	56.616	56.615	0	0
2003-10-07	61.655	62.015	0	0
2003-10-08	70.038	70.794	0	0
2003-10-09	72.38	73.359	0	0
2003-10-10	61.826	63.016	0	0.001
2003-10-11	68.725	67.771	0	0.004
2003-10-12	66.819	68.446	0	0
2003-10-13	69.103	69.972	0	0
2003-10-14	65.941	66.482	1.38	0
2003-10-15	64.644	65.644	0	0.415
2003-10-16	66.909	67.201	0	0
2003-10-17	57.021	59.948	0.01	0.002
2003-10-18	54.116	53.978	0	0.003
2003-10-19	58.261	58.411	0	0
2003-10-20	55.557	56.313	0	0
2003-10-21	68.409	69.265	0.01	0
2003-10-22	62.34	64.28	0.06	0
2003-10-23	49.984	50.112	0	0
2003-10-24	51.407	51.664	0	0
2003-10-25	58.31	58.818	0	0
2003-10-26	68.233	70.285	0.74	0.036
2003-10-27	67.925	67.369	2.5	0.559
2003-10-28	55.587	55.91	0.22	0.177
2003-10-29	54.433	56.361	0.75	0.055
2003-10-30	57.487	57.905	0	0
2003-10-31	59.93	60.94	0	0
2004-05-01	80	80	1	1
2004-05-02	71.233	73.131	0.68	0.039
2004-05-03	68.801	70.213	0.52	0.784
2004-05-04	59.516	60.043	0	0
2004-05-05	68.124	67.542	0.02	0.092
2004-05-06	69.275	69.927	0	0.035
2004-05-07	81.402	82.568	0.24	0.213
2004-05-08	67.717	68.432	0	0.011
2004-05-09	81.323	82.229	0	0.075
2004-05-10	79.87	84.247	0.08	0.177
2004-05-11	82.635	84.302	0	0
2004-05-12	80.115	82.29	0	0.122
2004-05-13	81.422	82.349	0	0
2004-05-14	79.887	82.826	0	0.067
2004-05-15	82.794	83.796	0	0.043
2004-05-16	77.913	81.659	0.02	0.004
2004-05-17	77.056	76.711	0.06	0.003
2004-05-18	82.549	84.045	0.04	0.001
2004-05-19	78.399	81.01	0.43	0.045
2004-05-20	73.423	75.659	0	0
2004-05-21	81.339	81.774	0.04	0.168
2004-05-22	88.358	90.5	0	0
2004-05-23	88.703	89.235	0	0.044
2004-05-24	87.564	88.853	0	0
2004-05-25	82.019	83.704	0.92	0.058
2004-05-26	84.546	83.728	0.27	0.174
2004-05-27	78.059	80.239	0.01	0.002
2004-05-28	82.096	83.904	0.02	0.345
2004-05-29	72.637	72.478	0	0
2004-05-30	72.591	70.992	0	0
2004-05-31	73.08	74.775	0.25	0.069
2004-06-01	80.479	81.716	0.09	0.475
2004-06-02	82.422	82.472	0.01	0.001
2004-06-03	76.088	75.851	0	0.022
2004-06-04	69.053	73.973	0.08	0.002
2004-06-05	64.596	72.814	2.33	0.241
2004-06-06	71.631	75.881	0.08	0.009
2004-06-07	78.737	77.645	0	0
2004-06-08	80.155	78.508	0	0
2004-06-09	87.876	86.995	0	0
2004-06-10	85.12	86.581	0.03	0.309
2004-06-11	71.448	72.125	0.32	0.121
2004-06-12	73.251	73.851	0	0.003
2004-06-13	72.039	73.012	0	0
2004-06-14	81.225	81.871	0	0.063
2004-06-15	85.676	85.638	0.01	0.051
2004-06-16	80.187	82.284	0.14	0
2004-06-17	86.015	85.287	0.04	0
2004-06-18	87.671	89.959	0.02	0.002
2004-06-19	83.672	86.633	0	0.255
2004-06-20	74.916	76.167	0	0
2004-06-21	76.487	77.867	0.01	0
2004-06-22	85.215	86.605	0	0.066
2004-06-23	79.642	81.949	0	0.201
2004-06-24	80.378	81.328	0	0
2004-06-25	78.997	79.011	0.17	0.065
2004-06-26	76.185	76.898	0	1.027
2004-06-27	76.817	77.691	0	0
2004-06-28	77.046	78.637	0	0
2004-06-29	77.194	77.942	0	0.001
2004-06-30	80.105	80.238	0	0
2004-07-01	81.422	80.83	0.07	0.072
2004-07-02	82.339	84.477	0	0.03
2004-07-03	82.966	82.793	0	0.015
2004-07-04	81.68	80.602	0.35	0
2004-07-05	85.401	89.92	0	0.221
2004-07-06	86.841	86.636	0	0.086
2004-07-07	84.757	86.94	1.44	0.242
2004-07-08	83.115	84.194	0.01	0.197
2004-07-09	78.67	80.155	0	0
2004-07-10	83.172	84.212	0	0
2004-07-11	86.156	86.135	0	0
2004-07-12	82.397	83.145	0	0.354
2004-07-13	84.546	86.405	0	0.58
2004-07-14	84.107	85.439	0.03	0.123
2004-07-15	78.913	80.976	0	0.029
2004-07-16	82.399	80.652	0	0.028
2004-07-17	82.093	82.964	0.02	0.021
2004-07-18	81.551	83.556	0.42	0
2004-07-19	82.275	83.251	0	0.045
2004-07-20	81.323	81.714	0	0.123
2004-07-21	86.35	84.749	0	0.021
2004-07-22	89.683	89.783	0.05	0.05
2004-07-23	85.199	83.674	0.16	0.186
2004-07-24	81.421	79.002	0	0.166
2004-07-25	76.86	70.084	0	0.001
2004-07-26	77.893	74.906	0.05	0
2004-07-27	79.529	82.461	3.24	0
2004-07-28	77.547	79.603	0.13	0.164
2004-07-29	81.994	82.125	0	0
2004-07-30	83.781	84.53	0	0.114
2004-07-31	84.915	84.923	0	0.001
2004-08-01	84.214	84.76	0.41	0.136
2004-08-02	84.941	86.769	0	0.016
2004-08-03	88.174	89.299	0.07	0
2004-08-04	84.632	88.164	0.41	0.002
2004-08-05	80.153	83.563	0.03	0.207
2004-08-06	70.287	70.4	0	0
2004-08-07	70.678	70.338	0	0
2004-08-08	77.093	77.749	0	0
2004-08-09	80.675	80.274	0	0
2004-08-10	86.099	86.948	0	0
2004-08-11	83.695	84.803	0.79	0.155
2004-08-12	79.749	77.75	0.32	0.159
2004-08-13	78.705	80.508	0.01	1.219
2004-08-14	76.188	74.887	0.17	0
2004-08-15	76.92	75.424	0	0.098
2004-08-16	73.849	76.774	0	0.61
2004-08-17	76.744	76.831	0.09	0.01
2004-08-18	83.642	84.069	0.56	0.005
2004-08-19	89.968	90.068	0	0
2004-08-20	86.466	88.662	0	0.269
2004-08-21	82.898	83.461	0.1	0.216
2004-08-22	77.672	78.999	0	0.09
2004-08-23	79.47	78.952	0	0
2004-08-24	81.458	81.657	0	0
2004-08-25	76.853	77.893	0	0.002
2004-08-26	76.816	77.597	0	0
2004-08-27	78.638	80.934	0	0
2004-08-28	83.818	83.959	0	0
2004-08-29	84.278	82.764	0	0.021
2004-08-30	79.929	81.271	0.07	0.038
2004-08-31	80.193	80.793	0	0.016
2004-09-01	76.95	78.487	0	0
2004-09-02	73.46	73.181	0	0
2004-09-03	75.958	75.752	0	0.006
2004-09-04	77.484	79.83	0	0
2004-09-05	79.264	78.876	0	0
2004-09-06	74.004	75.17	0	0.005
2004-09-07	79.577	80.153	0	0.064
2004-09-08	76.583	77.347	0.1	0.003
2004-09-09	77.936	79.558	0.17	0.274
2004-09-10	76.947	76.97	0	0.007
2004-09-11	74.272	75.333	0	0
2004-09-12	74.698	76.404	0	0
2004-09-13	78.579	79.762	0	0
2004-09-14	74.907	75.013	0.64	0.003
2004-09-15	75.261	74.817	0.16	0
2004-09-16	72.776	72.844	0	0
2004-09-17	72.373	71.715	0.48	0.24
2004-09-18	71.946	72.232	0.85	1.443
2004-09-19	66.891	67.308	0	0.052
2004-09-20	68.418	68.975	0	0
2004-09-21	80.452	80.988	0	0
2004-09-22	79.539	81.344	0	0
2004-09-23	80.967	81.729	0	0
2004-09-24	76.665	76.039	0	0
2004-09-25	74.356	74.585	0	0
2004-09-26	76.45	76.078	0	0
2004-09-27	71.955	74.531	0.01	0
2004-09-28	73.989	74.6	2.09	0.628
2004-09-29	67.396	67.044	0.01	1.017
2004-09-30	68.527	69.685	0.02	0
2004-10-01	70.081	70.531	0	0
2004-10-02	69.944	70.251	0.04	0
2004-10-03	67.439	67.2	0	0.036
2004-10-04	69.947	71.157	0	0
2004-10-05	58.13	59.424	0	0
2004-10-06	62.968	63.375	0	0
2004-10-07	71.735	73.468	0	0
2004-10-08	71.392	72.497	0	0
2004-10-09	68.207	69.193	0	0
2004-10-10	67.488	67.365	0	0
2004-10-11	58.164	58.577	0	0
2004-10-12	62.499	63.474	0	0
2004-10-13	61.598	60.877	0.09	0
2004-10-14	56.621	59.654	0.21	0
2004-10-15	61.474	59.293	0.05	0.079
2004-10-16	58.118	58.993	0.05	0.033
2004-10-17	56.622	56.319	0	0
2004-10-18	56.932	57.071	0.08	0
2004-10-19	62.786	63.957	0.12	0.172
2004-10-20	64.931	65.697	0.08	0.928
2004-10-21	52.411	52.268	0.05	0
2004-10-22	54.041	51.17	0	0.023
2004-10-23	52.826	50.674	0	0
2004-10-24	53.391	53.699	0.04	0
2004-10-25	50.778	53.191	0	0
2004-10-26	58.502	58.238	0	0
2004-10-27	59.141	58.977	0	0
2004-10-28	55.496	55.666	0	0
2004-10-29	52.39	52.385	0.01	0.024
2004-10-30	68.923	71.334	0	0.002
2004-10-31	68.1	68.286	0	0
2005-05-01	80	80	1	1
2005-05-02	60.227	59.048	0	0.079
2005-05-03	58.524	59.099	0	0.002
2005-05-04	61.734	62.447	0	0
2005-05-05	62.988	63.081	0	0
2005-05-06	58.983	58.409	0	0
2005-05-07	67.699	67.591	0	0
2005-05-08	70.653	70.829	0	0
2005-05-09	73.202	73.59	0	0
2005-05-10	71.607	72.099	0	0
2005-05-11	77.136	80.136	0	0.013
2005-05-12	71.949	71.229	0	0.014
2005-05-13	55.754	60.502	0	0
2005-05-14	79.938	81.24	0.14	0.001
2005-05-15	73.952	76.583	0.27	0
2005-05-16	64.395	64.88	0	0.036
2005-05-17	64.941	65.761	0	0
2005-05-18	63.792	66.598	0	0
2005-05-19	68.82	70.559	0.03	0.006
2005-05-20	66.194	66.712	1.92	0.739
2005-05-21	67.667	66.644	0	0.004
2005-05-22	65.033	65.487	0	0.007
2005-05-23	57.4	58.919	0	0.127
2005-05-24	56.63	56.044	0.3	0.087
2005-05-25	54.029	54.86	0	0.227
2005-05-26	76.362	76.583	0	0.011
2005-05-27	77.084	77.486	0	0.031
2005-05-28	73.335	74.016	0.11	0.295
2005-05-29	70.67	72.38	0	0.015
2005-05-30	72.376	73.38	0	0
2005-05-31	72.899	72.404	0	0.255
2005-06-01	68.31	69.202	0	0
2005-06-02	65.553	67.666	0	0.003
2005-06-03	62.378	62.997	0.79	0.691
2005-06-04	64.468	72.824	0	0.014
2005-06-05	74.645	75.03	0.01	0
2005-06-06	77.097	75.228	2.08	0
2005-06-07	87.19	87.29	0	0
2005-06-08	83.513	84.595	0	0
2005-06-09	77.712	79.955	0.04	0.086
2005-06-10	81.779	82.683	0	0.014
2005-06-11	83.524	84.655	0	0
2005-06-12	82.086	82.71	0	0
2005-06-13	84.16	85.034	0	0
2005-06-14	91.915	93.298	0	0
2005-06-15	86.951	91.2	0	0
2005-06-16	79.976	81.843	0	0.031
2005-06-17	73.856	72.723	0	0.032
2005-06-18	72.11	70.93	0	0
2005-06-19	70.743	70.05	0	0
2005-06-20	74.123	73.357	0	0.025
2005-06-21	70.578	74.69	0	0.697
2005-06-22	79.989	81.815	0	0.139
2005-06-23	79.748	80.426	0	0.065
2005-06-24	81.561	81.563	0	0
2005-06-25	82.348	82.173	0	0
2005-06-26	83.18	83.287	0	0
2005-06-27	80.883	81.141	0.34	0.152
2005-06-28	83.82	82.949	0.06	0.077
2005-06-29	82.986	85.067	0.19	0.074
2005-06-30	81.081	81.639	0	0.341
2005-07-01	86.18	88.34	0	0.183
2005-07-02	79.413	83.12	0	0.33
2005-07-03	78.605	77.928	0	0
2005-07-04	80.794	81.038	0	0
2005-07-05	86.007	83.542	0.61	0.257
2005-07-06	82.502	85.099	0	0.118
2005-07-07	81.092	80.786	0.39	0.006
2005-07-08	78.047	78.732	1.66	2.083
2005-07-09	80.862	80.557	0	0.192
2005-07-10	86.433	86.937	0	0.005
2005-07-11	86.539	87.252	0	0
2005-07-12	86.795	88.568	0	0
2005-07-13	82.936	85.009	0	0.162
2005-07-14	82.82	83.453	0.21	0.202
2005-07-15	83.259	84.941	0.26	0.015
2005-07-16	88.747	86.664	2.31	0.295
2005-07-17	93.053	93.554	0	0
2005-07-18	90.387	94.033	0	0.027
2005-07-19	91.768	92.573	0	0
2005-07-20	86.87	88.788	0	0.096
2005-07-21	86.684	87.424	0.01	0
2005-07-22	86.982	87.082	0	0.004
2005-07-23	83.302	84.399	0	0.008
2005-07-24	81.519	81.999	0	0
2005-07-25	91.167	92.525	0.45	0.784
2005-07-26	90.899	91.217	0	0
2005-07-27	94.152	95.684	0.34	0.063
2005-07-28	83.877	89.774	0	0.136
2005-07-29	80.483	83.124	0.29	0
2005-07-30	82.688	84.357	0	0
2005-07-31	80.871	82.626	0	0
2005-08-01	83.46	85.245	0	0
2005-08-02	89.223	87.967	0	0.038
2005-08-03	87.792	88.141	0	0
2005-08-04	87.06	89.227	0	0
2005-08-05	92.043	93.118	0.27	0
2005-08-06	84.806	90.443	0	0.056
2005-08-07	83.547	84.849	0	0.116
2005-08-08	82.515	82.98	1.01	0.063
2005-08-09	83.204	83.509	0.05	0.002
2005-08-10	83.92	84.694	0.01	0.003
2005-08-11	88.166	89.278	0	0
2005-08-12	88.586	89.194	0	0.018
2005-08-13	90.637	92.277	0	0
2005-08-14	89.721	89.774	0	0.043
2005-08-15	87.456	87.556	0	0
2005-08-16	85.275	83.535	0.17	0.242
2005-08-17	82.863	84.296	0	0.109
2005-08-18	79.892	81.504	0	0.104
2005-08-19	78.473	84.486	0.39	0.201
2005-08-20	88.152	88.252	0	0
2005-08-21	87.465	87.565	0	0.05
2005-08-22	80.725	82.303	0	0
2005-08-23	75.25	75.925	0	0
2005-08-24	74.625	75.35	0	0
2005-08-25	76.211	76.217	0	0
2005-08-26	75.154	77.429	0	0
2005-08-27	78.492	79.374	0.08	0.182
2005-08-28	79.723	81.519	0.92	0.237
2005-08-29	85.318	84.133	0	0.104
2005-08-30	85.685	84.918	0	0
2005-08-31	83.857	84.451	0	0.02
2005-09-01	79.868	80.612	0	0
2005-09-02	83.978	83.886	0	0
2005-09-03	75.166	75.713	0	0
2005-09-04	74.488	75.473	0	0
2005-09-05	76.616	76.902	0	0
2005-09-06	77.189	77.693	0	0
2005-09-07	77.2	77.623	0	0
2005-09-08	79.655	80.2	0	0
2005-09-09	80.379	80.98	0	0
2005-09-10	77.368	78.402	0	0
2005-09-11	77.132	77.453	0	0
2005-09-12	84.455	84.813	0	0
2005-09-13	85.179	85.446	0	0
2005-09-14	77.066	78.679	0.02	0.002
2005-09-15	79.564	82.978	0.11	0.005
2005-09-16	76.524	79.375	0	0.003
2005-09-17	76.093	75.203	0	0.007
2005-09-18	76.326	76.368	0	0
2005-09-19	79.12	77.151	0	0
2005-09-20	83.125	82.167	0	0.024
2005-09-21	75.529	74.859	0	0.022
2005-09-22	77.693	78.714	0	0
2005-09-23	82.292	83.967	0	0
2005-09-24	75.997	78.25	0	0
2005-09-25	76.166	77.084	0	0
2005-09-26	80.659	81.042	0.14	0
2005-09-27	76.574	77.57	0	0.101
2005-09-28	75.394	75.804	0	0
2005-09-29	77.206	75.493	0.02	0.024
2005-09-30	64.505	64.743	0	0
2005-10-01	68.666	70.14	0	0
2005-10-02	73.996	74.059	0	0
2005-10-03	75.132	74.898	0	0
2005-10-04	65.529	69.478	0	0
2005-10-05	63.349	63.641	0	0
2005-10-06	67.168	67.385	0.02	0
2005-10-07	76.604	76.124	1.97	0.171
2005-10-08	73.922	74.347	4.54	0.95
2005-10-09	61.158	67.116	0	1.133
2005-10-10	65.092	72.024	0	0
2005-10-11	66.239	67.521	0.14	0.031
2005-10-12	62.184	62.175	0	0.025
2005-10-13	65.547	66.07	0.24	0.02
2005-10-14	64.745	65.53	0	0.008
2005-10-15	69.451	70.631	0	0
2005-10-16	59.442	62.208	0	0
2005-10-17	60.366	60.658	0	0
2005-10-18	70.905	69.858	0	0
2005-10-19	70.016	70.863	0	0
2005-10-20	63.175	64.751	0	0
2005-10-21	56.775	57.954	0.26	0.13
2005-10-22	63.958	67.251	0.59	0.134
2005-10-23	62.521	63.482	0	0.236
2005-10-24	49.763	50.264	0.21	0
2005-10-25	47.853	48.65	0.53	0.012
2005-10-26	51.166	51.182	0	0
2005-10-27	51.643	51.518	0	0
2005-10-28	48.523	48.851	0	0
2005-10-29	48.073	47.927	0	0
2005-10-30	63.715	65.165	0	0
2005-10-31	62.596	63.889	0	0
2006-05-01	80	80	1	1
2006-05-02	71.987	72.505	0	0
2006-05-03	73.189	74.228	0	0
2006-05-04	75.345	76.023	0	0
2006-05-05	72.494	77.737	0	0
2006-05-06	74.916	75.459	0	0.263
2006-05-07	65.764	68.543	0.02	0
2006-05-08	64.64	65.024	0.02	0
2006-05-09	71.029	70.416	0	0
2006-05-10	74.17	76.068	0	0
2006-05-11	68.168	70.559	1.34	0.466
2006-05-12	69.342	70.902	0	0.175
2006-05-13	68.215	69.027	0.06	0.08
2006-05-14	67.909	70.92	0	0.019
2006-05-15	69.481	67.226	0.47	0.462
2006-05-16	64.684	66.841	0	0.104
2006-05-17	69.678	69.77	0.02	0.014
2006-05-18	72.203	71.951	0	0.041
2006-05-19	63.298	65.682	0.01	0.075
2006-05-20	64.853	65.702	0	0
2006-05-21	74.473	75.776	0	0.025
2006-05-22	65.979	65.932	0	0
2006-05-23	68.088	68.508	0	0
2006-05-24	71.749	72.373	0	0
2006-05-25	79.908	79.7	0	0
2006-05-26	82.57	81.767	0.1	0.258
2006-05-27	81.798	79.639	0	0.144
2006-05-28	83.991	82.743	0	0
2006-05-29	84.253	84.751	0	0
2006-05-30	88.33	89.236	0	0
2006-05-31	81.955	84.716	0	0.112
2006-06-01	82.544	84.27	0.05	0.043
2006-06-02	81.115	82.428	0.9	0.194
2006-06-03	75.55	78.735	0	0.103
2006-06-04	71.897	74.809	0	0
2006-06-05	71.449	69.819	0	0
2006-06-06	74.731	72.335	0	0.016
2006-06-07	77.411	77.656	0	0.001
2006-06-08	78.911	81.735	0	0.001
2006-06-09	75.783	75.968	0.1	0.067
2006-06-10	69.976	70.853	0	0.003
2006-06-11	73.105	72.792	0	0
2006-06-12	76.583	75.105	0.19	0
2006-06-13	79.775	80.68	0	0
2006-06-14	75.983	78.714	0	0.044
2006-06-15	77.166	78.056	0	0.886
2006-06-16	81.042	81.299	0	0
2006-06-17	84.417	85.057	0	0
2006-06-18	86.356	87.496	0	0
2006-06-19	86.248	87.241	0.26	0
2006-06-20	85.002	84.246	0	0.36
2006-06-21	82.834	82.894	0	0.014
2006-06-22	92.136	92.236	0	0
2006-06-23	88.991	90.332	0.05	0.05
2006-06-24	78.107	79.662	0.4	0.39
2006-06-25	80.574	80.738	2.09	0.213
2006-06-26	77.969	77.338	0.89	0.199
2006-06-27	79.485	81.249	1.9	0.165
2006-06-28	80.681	83.63	0.18	0.188
2006-06-29	82.984	86.15	0.29	0.008
2006-06-30	80.335	80.746	0	0.083
2006-07-01	84.326	84.83	0	0
2006-07-02	94.267	94.595	0	0
2006-07-03	89.394	91.239	0	0
2006-07-04	94.002	95.329	0.03	0.03
2006-07-05	82.422	87.863	1.92	0.206
2006-07-06	76.484	77.305	0.43	0.009
2006-07-07	79.472	80.106	0	0
2006-07-08	81.138	82.975	0	0
2006-07-09	77.602	82.517	0	0.117
2006-07-10	84.005	84.11	0	0.085
2006-07-11	86.888	87.882	0	0
2006-07-12	88.745	90.047	0	0.033
2006-07-13	88.684	89.631	0.15	0.075
2006-07-14	87.474	87.574	0	0
2006-07-15	86.025	85.584	0	0.224
2006-07-16	84.054	83.528	0	0.169
2006-07-17	92.52	93.145	0	0
2006-07-18	95.003	93.206	0.04	0
2006-07-19	89.41	89.51	0	0
2006-07-20	84.847	83.651	0	0.064
2006-07-21	92.14	92.24	0	0
2006-07-22	82.088	85.233	0.54	0.355
2006-07-23	79.828	79.953	0	0.963
2006-07-24	82.467	82.359	0	0
2006-07-25	82.656	82.468	0	0
2006-07-26	85.815	85.321	0.34	0
2006-07-27	88.471	87.085	0.03	0.013
2006-07-28	90.545	91.697	0.1	0.103
2006-07-29	90.64	90.74	0	0
2006-07-30	87.401	88.402	0	0
2006-07-31	89.283	89.557	0	0
2006-08-01	95.789	96.811	0	0
2006-08-02	99.037	99.378	0	0.001
2006-08-03	96.442	97.75	0	0
2006-08-04	85.936	92.369	0	0.22
2006-08-05	86.449	86.552	0	0
2006-08-06	86.827	84.373	0	0
2006-08-07	87.217	87.716	0.45	0
2006-08-08	84.553	83.502	0	0.003
2006-08-09	78.923	79.479	0	0
2006-08-10	83.274	82.131	0	0.036
2006-08-11	76.985	79.194	0	0.009
2006-08-12	76.134	77.121	0.2	0
2006-08-13	78.277	78.989	0.15	0
2006-08-14	83.9	85.093	0	0
2006-08-15	85.596	84.95	0	0.003
2006-08-16	83.056	83.001	0	0
2006-08-17	81.542	81.84	0	0
2006-08-18	79.061	80.649	0	0
2006-08-19	78.774	82.703	0.1	0
2006-08-20	79.857	85.96	0	0.056
2006-08-21	83.493	86.012	0	0
2006-08-22	82.593	86.026	0	0
2006-08-23	83.013	85.323	0	0
2006-08-24	80.587	82.917	0	0.007
2006-08-25	84.035	86.858	0	0.032
2006-08-26	76.096	81.082	0	0.016
2006-08-27	80.178	78.698	0	0.037
2006-08-28	84.636	83.449	0.01	0.002
2006-08-29	84.054	83.013	0	0
2006-08-30	81.03	80.987	0	0.139
2006-08-31	74.583	75.753	0	0
2006-09-01	71.877	73.298	1.44	0
2006-09-02	77.481	74.414	0.82	0.828
2006-09-03	72.818	75.566	0	0
2006-09-04	76.278	75.038	0.01	0
2006-09-05	76.318	75.819	2.04	0
2006-09-06	71.331	77.499	0	0
2006-09-07	77.308	78.061	0	0
2006-09-08	77.221	80.8	0	0
2006-09-09	80.101	81.573	0	0
2006-09-10	76.049	76.886	0.01	0
2006-09-11	70.366	70.923	0.05	0
2006-09-12	68.217	69.105	0	0
2006-09-13	70.072	72.562	0	0
2006-09-14	74.194	73.931	0.45	0.275
2006-09-15	73.454	73.33	0.16	0.19
2006-09-16	78.02	79.461	0.01	0.032
2006-09-17	75.935	76.429	0	0
2006-09-18	79.256	79.938	0	0
2006-09-19	85.267	86.185	0	0.28
2006-09-20	69.737	71.562	0	0.041
2006-09-21	65.998	66.349	0	0
2006-09-22	67.919	68.792	0	0
2006-09-23	81.839	83.334	0	0
2006-09-24	83.578	83.116	0.04	0.123
2006-09-25	73.405	72.946	0	0.016
2006-09-26	72.588	72.967	0	0
2006-09-27	72.416	72.895	0	0
2006-09-28	74.62	74.976	0.83	0
2006-09-29	62.683	63.815	0	0.735
2006-09-30	65.507	66.441	0.03	0
2006-10-01	69.142	69.585	0.05	0.043
2006-10-02	66.828	67.44	0	0
2006-10-03	80.765	81.251	0	0
2006-10-04	87.442	88.334	0	0.028
2006-10-05	76.171	81.574	0.18	0.097
2006-10-06	59.685	61.585	0.86	0
2006-10-07	61.678	60.153	0.55	0
2006-10-08	67.735	69.701	0	0
2006-10-09	73.067	74.963	0	0
2006-10-10	74.436	75.758	0	0
2006-10-11	64.053	66.145	0	0
2006-10-12	65.276	66.563	0.07	0.001
2006-10-13	55.796	56.383	0	0
2006-10-14	57.055	57.422	0	0
2006-10-15	56.591	56.925	0	0
2006-10-16	57.028	57.58	0	0
2006-10-17	63.778	64.272	0.71	0.526
2006-10-18	68.589	67.73	0	0.146
2006-10-19	61.263	64.952	0.04	0
2006-10-20	61.561	65.174	0.04	0.048
2006-10-21	57.411	58.414	0	0
2006-10-22	61.461	61.432	0	0
2006-10-23	58.605	56.718	0	0.008
2006-10-24	50.186	50.215	0	0
2006-10-25	50.371	50.768	0	0
2006-10-26	50.661	51.194	0	0
2006-10-27	46.504	48.789	0.83	0
2006-10-28	60.642	61.728	1.18	0.658
2006-10-29	52.085	52.67	0	0
2006-10-30	57.895	58.654	0	0
2006-10-31	67.196	67.147	0	0
2007-05-01	80	80	1	1
2007-05-02	65.738	67.247	0.01	0
2007-05-03	63.523	63.689	0	0
2007-05-04	65.113	65.431	0	0
2007-05-05	68.312	68.969	0	0
2007-05-06	62.026	61.945	0	0
2007-05-07	63.213	63.802	0	0
2007-05-08	69.38	70.359	0	0
2007-05-09	72.153	71.98	0	0
2007-05-10	68.204	69.905	0	0.072
2007-05-11	66.687	67.17	0.02	0.076
2007-05-12	75.727	76.993	1.09	0
2007-05-13	66.977	69.203	0.01	0.366
2007-05-14	66.179	67.107	0	0
2007-05-15	80.078	81.05	0	0
2007-05-16	80.434	78.026	0.26	0.31
2007-05-17	69.606	70.557	0	0.015
2007-05-18	56.042	59.929	0	0
2007-05-19	66.829	68.143	0.03	0
2007-05-20	73.749	74.527	0.02	0.012
2007-05-21	69.65	70.182	0	0
2007-05-22	72.117	72.417	0	0
2007-05-23	71.585	72.089	0	0
2007-05-24	73.173	73.726	0	0
2007-05-25	81.115	82.008	0	0
2007-05-26	83.914	85.646	0	0
2007-05-27	84.117	85.24	0.05	0.009
2007-05-28	82.126	82.603	0	0.107
2007-05-29	78.24	78.389	0	0.006
2007-05-30	80.598	80.834	0	0
2007-05-31	83.454	84.066	0	0
2007-06-01	83.89	84.846	0	0.056
2007-06-02	79.996	81.488	0	0.11
2007-06-03	75.022	76.984	0.7	0.116
2007-06-04	81.857	85.729	0.1	0.565
2007-06-05	77.342	79.062	0	0.03
2007-06-06	70.311	72.409	0.01	0
2007-06-07	81.963	81.429	0	0
2007-06-08	88.41	89.038	0	0.027
2007-06-09	81.862	82.189	0	0.068
2007-06-10	76.159	76.86	0	0
2007-06-11	79.706	81.348	0	0.016
2007-06-12	83.319	84.06	0	0.033
2007-06-13	73.861	74.511	0.87	0.156
2007-06-14	71.033	71.6	0	0.003
2007-06-15	72.206	72.678	0	0
2007-06-16	77.165	77.937	0	0.001
2007-06-17	87.516	88.648	0	0
2007-06-18	83.339	87.406	0	0.13
2007-06-19	89.446	89.953	0.01	0.052
2007-06-20	80.036	84.112	0.02	0.071
2007-06-21	83.349	84.063	0.05	0
2007-06-22	77.387	79.189	0	0.015
2007-06-23	75.357	76.128	0	0
2007-06-24	79.609	80.806	0	0
2007-06-25	79.536	78.44	0.02	0.067
2007-06-26	82.087	84.745	0	0.211
2007-06-27	87.504	87.604	0	0
2007-06-28	88.944	88.47	0.52	0.282
2007-06-29	84.974	80.966	0.15	0.26
2007-06-30	76.947	77.81	0	0
2007-07-01	72.124	73.529	0	0
2007-07-02	72.093	72.867	0	0
2007-07-03	76.529	77.125	0.24	0
2007-07-04	80.785	80.863	0.86	0.007
2007-07-05	84.843	87.848	0.01	0.113
2007-07-06	84.355	85.631	0	0.167
2007-07-07	83.822	84.751	0	0
2007-07-08	88.592	89.316	0	0
2007-07-09	89.972	92.597	0	0
2007-07-10	87.367	89.375	0.4	0
2007-07-11	92.015	89.705	0.01	0.043
2007-07-12	79.743	81.193	0	0.179
2007-07-13	80.913	81.419	0.14	0.006
2007-07-14	81.343	82.162	0.07	0.05
2007-07-15	86.313	90.937	0.01	0
2007-07-16	83.827	84.949	0	0.118
2007-07-17	83.134	80.919	0	0.112
2007-07-18	87.019	87.119	0	0
2007-07-19	93.216	91.077	0	0.037
2007-07-20	78.847	85.907	0	0.509
2007-07-21	80.135	80.579	0	0
2007-07-22	78.789	80.252	0	0
2007-07-23	76.235	77.769	0	0.474
2007-07-24	82.392	83.522	0.13	0.004
2007-07-25	85.032	83.736	0	0.028
2007-07-26	78.519	87.493	0	0.053
2007-07-27	83.638	83.259	0.11	0.036
2007-07-28	83.885	82.489	0	0.14
2007-07-29	81.684	80.414	0.04	0.336
2007-07-30	80.174	81.115	0	0.159
2007-07-31	84.858	85.694	0	0.01
2007-08-01	85.256	85.26	0	0
2007-08-02	87.487	87.904	0	0
2007-08-03	87.021	88.346	0	0.008
2007-08-04	86.402	86.558	0	0.014
2007-08-05	82.959	84.362	0.04	0
2007-08-06	88.937	89.531	0.14	0.085
2007-08-07	88.983	90.071	0	0.005
2007-08-08	97.586	96.718	0	0.045
2007-08-09	86.11	90.071	0.34	0.136
2007-08-10	88.655	88.755	0	0
2007-08-11	80.743	81.148	0	0.323
2007-08-12	82.336	84.285	0	0.001
2007-08-13	83.411	82.947	0	0.058
2007-08-14	79.728	79.904	0	0
2007-08-15	87.943	88.793	0	0
2007-08-16	93.618	93.557	0.1	0.162
2007-08-17	85.501	85.991	0	0.412
2007-08-18	77.044	80.455	0	0.04
2007-08-19	77.83	77.85	0.09	0
2007-08-20	96.351	83.265	0.86	0.235
2007-08-21	84.283	78.247	0.58	0.051
2007-08-22	73.573	71.837	0.07	0.078
2007-08-23	77.207	76.641	0	0.014
2007-08-24	82.063	82.552	0	0
2007-08-25	85.163	87.517	0.32	0
2007-08-26	84.761	88.102	0	0.113
2007-08-27	77.407	78.677	0	0.05
2007-08-28	80.233	82.471	0	0.005
2007-08-29	81.558	80.164	0	0
2007-08-30	78.765	78.927	0	0
2007-08-31	81.399	81.883	0	0.021
2007-09-01	78.311	78.61	0.01	0
2007-09-02	76.674	77.331	0	0
2007-09-03	82.732	84.138	0	0
2007-09-04	86.084	85.82	0	0
2007-09-05	82.44	84.473	0	0
2007-09-06	80.513	83.075	0	0
2007-09-07	81.823	82.788	0	0
2007-09-08	82.799	83.707	0	0
2007-09-09	80.211	80.12	0	0
2007-09-10	77.514	77.666	0.19	0.006
2007-09-11	81.155	80.239	0.05	0.288
2007-09-12	77.173	73.428	0	0.009
2007-09-13	74.606	75.125	0	0
2007-09-14	76.7	77.271	0.12	0
2007-09-15	72.145	73.938	0.03	0
2007-09-16	64.557	63.493	0	0
2007-09-17	69.911	70.154	0	0
2007-09-18	71.699	71.99	0	0
2007-09-19	74.491	74.164	0	0
2007-09-20	64.29	71.285	0	0
2007-09-21	74.44	75.035	0	0
2007-09-22	74.521	73.25	0	0
2007-09-23	78.949	78.657	0	0
2007-09-24	77.058	77.293	0	0
2007-09-25	78.418	78.996	0	0
2007-09-26	81.456	82.369	0	0
2007-09-27	75.298	76.555	0.47	0
2007-09-28	72.77	70.153	0	0.093
2007-09-29	70.676	70.301	0	0
2007-09-30	70.588	71.339	0	0
2007-10-01	72.758	72.715	0	0
2007-10-02	72.449	74.325	0	0
2007-10-03	76.146	74.241	0	0.024
2007-10-04	73.207	72.627	0	0.016
2007-10-05	71.401	69.515	0	0
2007-10-06	75.261	73.527	0	0
2007-10-07	80.926	83.058	0	0
2007-10-08	86.469	86.148	0	0
2007-10-09	86.836	87.212	0.09	0
2007-10-10	77.315	80.448	0.3	0.043
2007-10-11	71.191	68.795	0.04	0
2007-10-12	61.669	62.842	0.07	0
2007-10-13	62.893	62.169	0	0
2007-10-14	66.487	66.289	0	0
2007-10-15	66.038	66.01	0	0
2007-10-16	65.429	66.383	0	0
2007-10-17	72.306	73.659	0	0
2007-10-18	74.655	76.492	0	0
2007-10-19	72.82	72.484	0.43	0.003
2007-10-20	73.244	73.65	0	0.147
2007-10-21	72.76	73.179	0	0
2007-10-22	73.595	73.827	0	0
2007-10-23	74.875	75.829	0.01	0
2007-10-24	72.999	74.324	0.84	0.146
2007-10-25	59.165	55.59	0.37	0.061
2007-10-26	64.591	65.856	2.71	0.028
2007-10-27	74.74	73.755	1.27	1.001
2007-10-28	58.162	62.564	0	0
2007-10-29	51.468	52.192	0	0
2007-10-30	61.414	61.488	0	0
2007-10-31	64.003	64.33	0	0
2008-05-01	80	80	1	1
2008-05-02	78.856	79.271	0	0
2008-05-03	77.514	78.44	0	0.008
2008-05-04	71.261	73.277	0	0.011
2008-05-05	67.545	68.602	0	0
2008-05-06	71.116	71.596	0	0
2008-05-07	76.102	76.778	0	0
2008-05-08	72.896	73.512	0.09	0
2008-05-09	71.386	70.585	1.67	0.367
2008-05-10	68.591	68.729	0.24	0
2008-05-11	63.01	65.963	0.89	0
2008-05-12	57.921	58.408	0.8	1.502
2008-05-13	68.489	69.017	0	0.124
2008-05-14	71.008	72.455	0	0
2008-05-15	73.238	73.995	0	0.001
2008-05-16	63.74	66.257	0.59	0.31
2008-05-17	74.19	74.983	0	0
2008-05-18	69.078	71.242	0.16	0.074
2008-05-19	62.198	64.891	0	0
2008-05-20	55.342	60.074	0.47	0.234
2008-05-21	67.554	67.896	0	0.004
2008-05-22	58.953	60.751	0	0
2008-05-23	65.576	66.672	0	0
2008-05-24	68.685	68.953	0	0
2008-05-25	71.055	71.493	0	0
2008-05-26	78.973	79.644	0	0
2008-05-27	83.195	83.803	0.11	0.13
2008-05-28	72.764	74.045	0	0.051
2008-05-29	71.969	72.56	0	0
2008-05-30	74.299	75.548	0	0
2008-05-31	82.281	86.156	0.34	0.191
2008-06-01	81.119	79.658	0	0
2008-06-02	74.184	76.833	0	0
2008-06-03	77.28	78.269	1.15	0
2008-06-04	86.805	87.347	0.77	0.145
2008-06-05	91.53	93.002	0	0
2008-06-06	92.024	94.059	0	0
2008-06-07	94.286	95.503	0	0
2008-06-08	93.888	94.774	0	0.001
2008-06-09	94.19	95.321	0	0
2008-06-10	88.313	92.463	0.13	0.297
2008-06-11	85.267	86.489	0	0.115
2008-06-12	83.781	83.42	0	0
2008-06-13	81.208	81.315	0	0
2008-06-14	84.305	85.328	0.07	0.018
2008-06-15	83.657	84.742	0	0.202
2008-06-16	84.491	85.487	0.24	0.154
2008-06-17	77.038	78.566	0	0.802
2008-06-18	72.624	73.019	0	0.002
2008-06-19	69.846	69.534	0	0.098
2008-06-20	74.27	75.727	0	0.032
2008-06-21	70.231	76.097	0	0.033
2008-06-22	79.878	75.988	0	0.068
2008-06-23	81.5	80.79	0.01	0.066
2008-06-24	76.699	77.851	0	0.142
2008-06-25	79.046	79.696	0	0
2008-06-26	87.981	91.134	0	0.008
2008-06-27	89.733	88.61	0.53	0.147
2008-06-28	90.236	90.608	0.02	0.02
2008-06-29	85.135	90.75	0.34	0.226
2008-06-30	78.876	81.983	0.01	0.186
2008-07-01	71.945	75.544	0	0.012
2008-07-02	81.632	81.816	0	0
2008-07-03	87.86	87.638	0	0
2008-07-04	83.002	85.637	0.09	0.025
2008-07-05	81.431	80.456	0.01	0.303
2008-07-06	80.511	83.929	0.37	1.025
2008-07-07	81.15	86.834	0.86	0.116
2008-07-08	80.764	85.568	0	0.173
2008-07-09	87.003	87.392	0.31	0.211
2008-07-10	81.585	85.446	0	0
2008-07-11	83.519	84.136	0	0
2008-07-12	84.182	85.293	0	0
2008-07-13	81.363	84.389	0.87	0
2008-07-14	82.549	81.039	0.42	0.079
2008-07-15	81.521	83.11	0	0
2008-07-16	85.512	86.033	0	0
2008-07-17	90.113	89.105	0	0
2008-07-18	88.314	88.414	0	0
2008-07-19	87.373	90.572	0	0.008
2008-07-20	87.474	92.272	0.22	0
2008-07-21	89.234	89.648	0	0
2008-07-22	87.375	87.475	0	0
2008-07-23	85.681	87.603	1.66	0.361
2008-07-24	80.83	80.655	0.05	0.701
2008-07-25	82.192	82.51	0	0
2008-07-26	81.942	84.838	0	0
2008-07-27	83.221	84.871	0.25	0.062
2008-07-28	85.099	85.862	0	0
2008-07-29	84.538	85.243	0.02	0
2008-07-30	82.475	84.878	0	0.036
2008-07-31	84.428	85.39	0	0.004
2008-08-01	84.388	84.516	0	0
2008-08-02	76.6	77.052	0.83	0.072
2008-08-03	78.205	78.883	0	0.006
2008-08-04	83.039	83.694	0	0
2008-08-05	76.74	87.029	0	0.019
2008-08-06	83.713	85.467	0	0.12
2008-08-07	81.466	82.682	0.12	0
2008-08-08	78.453	78.817	0	0.016
2008-08-09	76.624	77.295	0	0
2008-08-10	80.637	78.307	0	0.011
2008-08-11	72.612	73.557	0	0.058
2008-08-12	75.118	76.079	0	0
2008-08-13	76.428	77.884	0	0
2008-08-14	79.269	76.674	0.1	0.127
2008-08-15	76.62	78.231	0	0.233
2008-08-16	72.237	73.934	0	0.326
2008-08-17	81.147	81.761	0	0
2008-08-18	82.928	83.39	0	0
2008-08-19	82.996	84.703	0	0.004
2008-08-20	75.662	77.197	0	0.017
2008-08-21	77.766	78.436	0	0
2008-08-22	78.659	78.246	0	0
2008-08-23	77.884	78.382	0	0.007
2008-08-24	79.357	80.273	0	0.009
2008-08-25	83.785	84.684	0	0.096
2008-08-26	74.163	74.822	0	0.004
2008-08-27	76.019	76.691	0	0
2008-08-28	78.612	79.343	0.22	0
2008-08-29	80.702	81.59	0.2	0
2008-08-30	80.063	82.651	0.77	0.006
2008-08-31	80.827	81.355	0	0.012
2008-09-01	80.923	81.598	0	0
2008-09-02	84.612	85.463	0	0
2008-09-03	85.149	85.863	0	0
2008-09-04	86.263	87.379	0	0
2008-09-05	82.167	83.198	0.13	0
2008-09-06	78.552	79.947	1.42	3.693
2008-09-07	77.471	80.061	0	0.012
2008-09-08	80.362	80.598	0	0
2008-09-09	80.638	79.248	0.29	0.143
2008-09-10	73.758	70.382	0	0.555
2008-09-11	72.351	73.145	0	0
2008-09-12	73.993	74.752	1.47	0
2008-09-13	85.263	88.647	0.01	0.019
2008-09-14	89.709	89.951	0	0
2008-09-15	82.625	83.933	0	0
2008-09-16	71.962	70.26	0	0
2008-09-17	73.152	74.57	0	0
2008-09-18	71.03	71.534	0	0
2008-09-19	67.423	67.657	0	0
2008-09-20	63.779	66.061	0	0
2008-09-21	77.133	76.936	0	0
2008-09-22	71.78	72.154	0	0
2008-09-23	69.062	69.62	0	0
2008-09-24	69.74	70.61	0	0
2008-09-25	68.866	69.36	0.13	0
2008-09-26	69.327	70.198	0.41	0.189
2008-09-27	75.217	76.178	3.14	0.254
2008-09-28	75.526	77.381	0	0.221
2008-09-29	72.247	75.137	0	0.03
2008-09-30	60.264	61.087	0.15	0
2008-10-01	66.113	66.027	0.05	0.001
2008-10-02	61.683	61.822	0	0.002
2008-10-03	68.058	68.686	0	0
2008-10-04	66.326	66.134	0	0
2008-10-05	66.335	69.42	0	0
2008-10-06	62.554	63.142	0	0
2008-10-07	60.309	60.689	0	0
2008-10-08	64.014	63.091	0	0
2008-10-09	75.465	77.176	0.01	0.069
2008-10-10	71.707	72.672	0	0.002
2008-10-11	69.091	69.496	0	0
2008-10-12	67.285	67.942	0	0
2008-10-13	68.471	71.626	0	0
2008-10-14	73.936	74.3	0	0
2008-10-15	76.485	78.252	0	0
2008-10-16	78.275	80.428	0	0.001
2008-10-17	67.286	65.745	0	0.032
2008-10-18	54.391	56.633	0	0
2008-10-19	54.583	54.744	0	0
2008-10-20	60.314	60.678	0	0
2008-10-21	63.719	63.957	0	0
2008-10-22	51.786	51.328	0	0
2008-10-23	53.55	53.871	0	0
2008-10-24	58.862	60.29	0	0
2008-10-25	66.359	66.039	0.56	0.175
2008-10-26	58.933	61.656	0	0
2008-10-27	53.267	54.043	0.19	0
2008-10-28	49.784	50.499	0.22	0
2008-10-29	48.277	48.559	0	0
2008-10-30	49.941	50.525	0	0
2008-10-31	60.301	62.378	0	0
2009-05-01	80	80	1	1
2009-05-02	67.669	67.459	0.02	0.087
2009-05-03	60.406	62.084	0.8	0.106
2009-05-04	54.93	54.873	0.86	0.44
2009-05-05	67.044	69.153	0.43	0.392
2009-05-06	70.179	68.447	1.29	0
2009-05-07	71.643	72.584	0.33	0.336
2009-05-08	73.364	74.338	0	0
2009-05-09	74.7	75.247	0.02	0.081
2009-05-10	70.026	72.208	0	0.125
2009-05-11	64.319	65.069	0.01	0
2009-05-12	65.535	66.063	0	0.005
2009-05-13	66.413	66.87	0	0
2009-05-14	71.805	70.569	0.25	0
2009-05-15	74.056	73.419	0.2	0.644
2009-05-16	71.263	71.693	0.17	0.015
2009-05-17	70.402	72.293	0.05	0.465
2009-05-18	60.761	61.22	0	0
2009-05-19	67.319	67.81	0	0
2009-05-20	73.056	73.708	0	0
2009-05-21	75.091	75.866	0	0
2009-05-22	75.2	76.563	0	0
2009-05-23	76.583	76.352	0	0.125
2009-05-24	81.23	80.715	0	0.07
2009-05-25	76.73	76.052	0.21	0.136
2009-05-26	72.42	71.259	0.89	0.043
2009-05-27	73.065	74.765	0	0
2009-05-28	71.23	72.561	0.03	0.003
2009-05-29	77.6	82.204	0.69	0.031
2009-05-30	73.642	75.636	0	0
2009-05-31	75.294	76.825	0.1	0
2009-06-01	72.093	72.847	0	0
2009-06-02	81.095	79.194	0	0.157
2009-06-03	84.219	84.289	1.34	0.339
2009-06-04	71.57	72.05	0.53	1.429
2009-06-05	61.415	62.334	0.67	0.144
2009-06-06	72.047	74.996	0	0.027
2009-06-07	77.622	79.002	0	0.004
2009-06-08	79.709	83.444	0	0.004
2009-06-09	82.936	84.119	0.05	0.37
2009-06-10	76.919	79.396	0.05	0.231
2009-06-11	76.365	70.134	0.11	0.307
2009-06-12	77.056	83.522	0.01	0.118
2009-06-13	76.072	75.81	0.08	0.088
2009-06-14	74.217	75.488	0	0.01
2009-06-15	78.262	77.554	0	0
2009-06-16	77.695	76.62	0.03	0
2009-06-17	66.44	69.92	0.14	0.513
2009-06-18	79.671	77.281	0.96	0.175
2009-06-19	83.264	82.811	0	0.053
2009-06-20	86.851	83.456	0.39	0.434
2009-06-21	82.402	79.036	0	0.236
2009-06-22	76.301	75.579	0	0
2009-06-23	78.238	79.38	0	0.004
2009-06-24	81.906	82.621	0	0.004
2009-06-25	84.662	84.934	0	0.009
2009-06-26	84.057	87.933	0	0.116
2009-06-27	82.218	84.539	0	0.049
2009-06-28	84.955	84.752	0	0
2009-06-29	80.26	80.399	0	0
2009-06-30	78.754	78.69	0.46	0.071
2009-07-01	75.024	79.276	0.97	0.047
2009-07-02	78.757	79.091	0.1	0.047
2009-07-03	75.855	75.868	0	0.145
2009-07-04	76.42	76.586	0	0
2009-07-05	73.333	74.279	0	0
2009-07-06	77.181	81.38	0	0.043
2009-07-07	79.199	80.09	0	0.001
2009-07-08	76.777	76.874	0	0
2009-07-09	74.859	75.519	0	0
2009-07-10	75.802	77.014	0	0
2009-07-11	78.304	79.505	0	0
2009-07-12	77.763	79.115	0	0.041
2009-07-13	79.329	79.549	0	0.004
2009-07-14	79.463	80.399	0	0.075
2009-07-15	81.891	82.706	0	0
2009-07-16	87.281	88.687	0	0
2009-07-17	82.01	84.634	0.02	0
2009-07-18	80.243	81.292	0	0.031
2009-07-19	77.023	77.549	0	0
2009-07-20	78.39	80.054	0	0
2009-07-21	74.9	83.261	0	0
2009-07-22	81.528	83.84	0.22	0
2009-07-23	79.373	80.079	2.28	0
2009-07-24	84.048	83.327	0.27	0.183
2009-07-25	83.78	84.684	0.36	0
2009-07-26	84.005	86.363	0.08	0.087
2009-07-27	82.868	84.062	0	0.348
2009-07-28	83.825	84.465	0.53	0.067
2009-07-29	84.357	90.504	0.46	0.129
2009-07-30	85.983	87.531	0	0.311
2009-07-31	88.102	87.774	0.19	0.199
2009-08-01	84.735	85.701	0.01	0.147
2009-08-02	81.478	83.759	0.25	0.204
2009-08-03	82.212	83.634	0	0.371
2009-08-04	87.383	88.529	0	0
2009-08-05	89.442	89.542	0	0
2009-08-06	83.782	79.444	0.05	0.122
2009-08-07	79.366	79.853	0	0
2009-08-08	82.409	81.595	0	0.001
2009-08-09	94.017	95.565	0	0
2009-08-10	93.43	94.768	0.92	0
2009-08-11	89.952	91.06	0	0
2009-08-12	83	82.933	0	0.004
2009-08-13	77.461	80.478	0.51	0.043
2009-08-14	80.886	81.332	0	0.015
2009-08-15	82.278	82.938	0	0
2009-08-16	83.773	83.708	0	0
2009-08-17	84.082	83.579	0	0.053
2009-08-18	87.429	90.707	0.33	0.014
2009-08-19	85.732	86.458	0.11	0.202
2009-08-20	88.435	88.569	0	0
2009-08-21	86.145	88.82	1.18	0.003
2009-08-22	81.25	82.437	0.51	0.453
2009-08-23	81.525	82.247	0	0.014
2009-08-24	80.195	80.181	0	0
2009-08-25	81.321	82.045	0	0
2009-08-26	85.549	86.595	0	0
2009-08-27	79.131	77.404	0	0
2009-08-28	77.082	79.001	0.83	0.12
2009-08-29	86.255	87.194	0.85	0.286
2009-08-30	78.749	83.161	0	0
2009-08-31	71.175	71.969	0	0
2009-09-01	73.062	73.411	0	0
2009-09-02	75.155	76.258	0	0
2009-09-03	77.654	77.649	0	0
2009-09-04	78.748	80.789	0	0
2009-09-05	81.698	82.062	0	0
2009-09-06	78.326	78.488	0	0
2009-09-07	76.319	77.339	0.14	0
2009-09-08	70.115	72.222	0	0.109
2009-09-09	66.339	76.014	0.01	0.109
2009-09-10	67.717	73.149	0	0.077
2009-09-11	65.943	67.806	1.66	0.089
2009-09-12	67.729	70.67	0.01	0.007
2009-09-13	76.477	79.429	0	0
2009-09-14	76.521	78.078	0	0
2009-09-15	72.485	73.572	0	0
2009-09-16	69.279	72.062	0.06	0
2009-09-17	67.91	66.569	0.01	0.194
2009-09-18	70.545	72.85	0	0
2009-09-19	67.127	67.989	0	0
2009-09-20	69.231	70.303	0	0
2009-09-21	68.608	69.708	0	0
2009-09-22	75.542	77.251	0	0
2009-09-23	72.817	77.746	0	0.064
2009-09-24	76.325	75.665	0	0.024
2009-09-25	72.945	73.272	0.03	0.04
2009-09-26	66.255	66.393	0.97	0
2009-09-27	75.973	76.145	0.41	0.823
2009-09-28	75.678	76.005	0.12	0.015
2009-09-29	64.58	66.426	0	0.053
2009-09-30	62.563	62.185	0	0
2009-10-01	60.698	61.624	0	0
2009-10-02	66.557	67.301	0.08	0
2009-10-03	72.621	71.921	0	0.085
2009-10-04	63.692	67.707	0	0.006
2009-10-05	62.502	63.284	0	0
2009-10-06	65.355	67.722	0	0
2009-10-07	69.22	68.88	0.01	0.219
2009-10-08	63.595	64.776	0	0
2009-10-09	78.41	79.084	0.04	0
2009-10-10	72.972	72.442	0	0.075
2009-10-11	60.508	61.377	0	0
2009-10-12	53.991	54.925	0	0
2009-10-13	67.914	67.383	0	0.006
2009-10-14	57.026	57.592	0.03	0
2009-10-15	46.238	49.061	0.51	0.447
2009-10-16	41.642	43.573	0.35	0.188
2009-10-17	43.818	45.277	1.45	0.322
2009-10-18	43.934	48.934	0.6	0.656
2009-10-19	53.599	53.606	0	0
2009-10-20	63.369	64.617	0	0
2009-10-21	68.402	69.511	0	0
2009-10-22	73.137	74.635	0	0
2009-10-23	65.636	67.571	0.18	0
2009-10-24	71.66	72.086	0.96	0.102
2009-10-25	59.605	60.256	0	0.651
2009-10-26	54.85	55.785	0	0
2009-10-27	54.225	55.562	0.85	0.083
2009-10-28	57.845	57.768	0	1.048
2009-10-29	51.773	52.194	0	0
2009-10-30	52.915	54.051	0.01	0
2009-10-31	70.242	71.245	0.02	0.001
