# Supplementary material for: The role of climate change and urban development on compound dry-hot extremes across US cities
Source: Nat Commun. 2023 Jun 14;14:3509. doi: 10.1038/s41467-023-39205-x (PMC10267174; doi:10.1038/s41467-023-39205-x)
Supplement: Supplementary file 2 — Source Data [file 41467_2023_39205_MOESM2_ESM.zip › SourceData/Baltimore_Future_Data.xlsx]

## Sheet: Sheet1
Date_Future	Climate_chng_T	Urban_Dev_Climate_chng_T	Climate_chng_prcp	Urban_Dev_Climate_chng_prcp
2090-05-01	80	80	1	1
2090-05-02	76.979	77.342	0.69	0.33
2090-05-03	66.331	68.44	0.228	0.46
2090-05-04	61.084	59.015	0.273	0.649
2090-05-05	71.834	74.488	0.001	0.002
2090-05-06	75.388	75.947	0.01	0.01
2090-05-07	79.851	80.565	0.001	0.002
2090-05-08	82.281	84.948	0.205	0.201
2090-05-09	73.134	74.715	0.337	0.479
2090-05-10	64.188	64.346	0	0
2090-05-11	65.232	64.636	0	0
2090-05-12	70.068	70.567	0	0
2090-05-13	86.022	86.563	0	0
2090-05-14	77.725	78.849	0.154	0.194
2090-05-15	69.505	69.365	0.162	0.372
2090-05-16	74.284	75.192	0	0
2090-05-17	78.758	79.56	0	0
2090-05-18	82.645	82.815	0	0
2090-05-19	80.96	81.194	0.008	0
2090-05-20	80.416	79.158	0.223	0.122
2090-05-21	81.933	80.765	0.04	0.152
2090-05-22	78.615	78.445	0.129	0.03
2090-05-23	73.226	72.607	0	0
2090-05-24	73.05	71.767	0.002	0.041
2090-05-25	82.258	82.451	0	0.194
2090-05-26	86.244	88.169	0.144	0.007
2090-05-27	85.282	84.211	0.004	0.049
2090-05-28	76.896	81.274	0	0
2090-05-29	83.659	83.759	0.016	0.025
2090-05-30	79.281	80.408	0	0.139
2090-05-31	79.962	80.416	0	0
2090-06-01	83.888	84.961	0	0
2090-06-02	87.848	90.876	0.043	0
2090-06-03	85.588	86.658	0.455	0.107
2090-06-04	79.943	81.952	0.092	0.002
2090-06-05	79.58	79.603	1.306	0.02
2090-06-06	79.315	78.735	0.011	0.002
2090-06-07	82.325	83.246	0	0
2090-06-08	83.603	84.042	0	0
2090-06-09	85.803	85.512	0	0
2090-06-10	84.361	84.632	0	0
2090-06-11	87.862	89.783	0.001	0
2090-06-12	90.244	90.344	0.519	0.519
2090-06-13	89.957	89.987	0.044	0.038
2090-06-14	86.646	86.746	0.009	0.006
2090-06-15	93.301	90.492	0	0
2090-06-16	92.077	87.322	0	0
2090-06-17	91.903	90.778	0	0
2090-06-18	89.679	91.971	0.357	0.003
2090-06-19	86.989	89.571	0	0
2090-06-20	77.021	86.564	0.019	0
2090-06-21	84.287	86.327	0.02	0.004
2090-06-22	87.096	87.596	0.01	0.008
2090-06-23	89.166	89.605	0	0
2090-06-24	90.592	91.296	0	0
2090-06-25	91.49	97.494	0	0
2090-06-26	97.677	99.743	0.008	0
2090-06-27	99.307	99.912	0	0.017
2090-06-28	103.08	104.451	0	0.001
2090-06-29	96.853	94.799	0	0
2090-06-30	81.548	83.144	0	0
2090-07-01	83.718	84.826	0	0
2090-07-02	85.622	86.659	0	0
2090-07-03	87.816	89.22	0	0
2090-07-04	88.492	92.565	0	0
2090-07-05	87.43	90.946	0	0
2090-07-06	88.687	89.157	0	0.019
2090-07-07	87.735	91.205	0	0.002
2090-07-08	87.254	88.664	0	0
2090-07-09	91.601	91.715	0.234	0.234
2090-07-10	95.667	94.608	0	0
2090-07-11	99.41	101.638	0	0
2090-07-12	106.031	106.607	0	0
2090-07-13	102.838	103.705	0.367	0.367
2090-07-14	105.628	105.744	0	0
2090-07-15	99.712	101.323	0	0
2090-07-16	102.174	103.143	0	0
2090-07-17	94.488	95.818	0	0
2090-07-18	90.701	91.311	0	0
2090-07-19	97.081	94.087	0.211	0.94
2090-07-20	91.809	91.763	0.401	0.425
2090-07-21	89.019	89.483	0	0
2090-07-22	87.119	89.028	0.023	0.014
2090-07-23	96.218	98.652	0	0
2090-07-24	96.494	93.973	0	0
2090-07-25	94.643	93.694	0	0
2090-07-26	89.907	89.387	0	0
2090-07-27	96.339	96.283	0.082	0.011
2090-07-28	103.191	104.602	0	0
2090-07-29	101.667	101.622	0	0
2090-07-30	102.778	103.095	0.373	0.373
2090-07-31	101.098	102.044	0	0
2090-08-01	100.39	101.404	0	0
2090-08-02	94.939	98.614	0	0
2090-08-03	89.713	90.428	0	0
2090-08-04	88.266	90.063	0	0
2090-08-05	84.79	85.77	0.452	0.131
2090-08-06	85.653	87.193	0.07	0.075
2090-08-07	83.579	84.018	0	0
2090-08-08	84.047	84.962	0	0
2090-08-09	85.935	87.404	0	0
2090-08-10	85.735	86.298	0	0
2090-08-11	86.366	86.675	0	0
2090-08-12	87.189	87.622	0	0
2090-08-13	88.802	88.752	0	0
2090-08-14	83.707	85.739	0.121	0.081
2090-08-15	87.03	87.263	0.082	0.017
2090-08-16	94.881	96.773	0	0
2090-08-17	91.696	94.499	0.081	0.081
2090-08-18	88.523	89.469	0	0
2090-08-19	91.45	90.967	0	0
2090-08-20	95.728	94.463	0.187	0.373
2090-08-21	90.604	93.859	0.872	0.172
2090-08-22	87.064	88.455	0.246	0.014
2090-08-23	85.208	85.251	0	0
2090-08-24	90.064	91.344	0	0
2090-08-25	91.031	91.78	0	0
2090-08-26	91.336	92.435	0	0
2090-08-27	85.806	86.31	0	0
2090-08-28	88.295	90.643	0.258	0.258
2090-08-29	86.765	91.228	0.14	0.198
2090-08-30	89.61	88.939	0.349	0.318
2090-08-31	78.811	78.458	2.006	0.038
2090-09-01	78.46	79.327	0	0
2090-09-02	79.406	79.358	0	0
2090-09-03	82.238	82.996	0	0.022
2090-09-04	76.814	77.949	0.078	0.335
2090-09-05	85.974	86.963	0.527	0.14
2090-09-06	82.114	84.243	0	0
2090-09-07	77.814	79.837	0	0
2090-09-08	75.022	78.088	0	0
2090-09-09	73.595	75.705	0.004	0.002
2090-09-10	73.59	70.959	0.19	0.063
2090-09-11	72.687	70.551	0.095	0.225
2090-09-12	80.424	82.653	0.005	0.006
2090-09-13	81.011	81.269	0.021	0
2090-09-14	83.384	84.157	0	0
2090-09-15	85.678	85.753	0	0
2090-09-16	87.732	89.288	0	0
2090-09-17	85.302	86.722	0	0
2090-09-18	83.367	83.38	0.163	0.071
2090-09-19	79.701	79.294	0.052	0
2090-09-20	81.093	81.711	0.025	0.001
2090-09-21	80.017	81.175	0.087	0.062
2090-09-22	83.244	80.427	0.239	0.273
2090-09-23	82.205	81.916	0.15	0.005
2090-09-24	77.968	78.269	0	0
2090-09-25	69.351	70.606	0	0
2090-09-26	74.669	74.743	0	0.006
2090-09-27	76.175	76.515	0	0
2090-09-28	75.541	76.26	0	0
2090-09-29	76.338	77.989	0	0
2090-09-30	71.985	73.38	0.017	0.021
2090-10-01	70.218	71.468	0	0.006
2090-10-02	71.408	72.159	0	0
2090-10-03	79.48	83.873	0	0.005
2090-10-04	71.181	72.588	0	0.002
2090-10-05	68.564	69.421	0	0
2090-10-06	68.877	69.117	0	0
2090-10-07	66.227	63.563	0	0
2090-10-08	70.516	68.305	0	0
2090-10-09	72.692	74.396	0	0
2090-10-10	75.095	74.21	0.028	0.039
2090-10-11	64.69	66.753	0	0
2090-10-12	59.416	60.087	0	0
2090-10-13	64.699	65.249	0	0
2090-10-14	70.831	72.065	0	0
2090-10-15	72.011	74.228	0	0.001
2090-10-16	76.44	75.076	0.085	0.008
2090-10-17	76.511	76.259	0.09	0.143
2090-10-18	70.375	74.736	0.432	0.229
2090-10-19	56.697	57.095	0	0
2090-10-20	53.752	53.481	0	0
2090-10-21	59.795	60.555	0	0
2090-10-22	64.213	65.95	0	0
2090-10-23	73.791	75.14	0	0
2090-10-24	74.831	74.213	0.126	0.151
2090-10-25	71.457	69.699	0.184	0.192
2090-10-26	74.173	75.114	0.191	0.429
2090-10-27	69.13	66.718	0	0
2090-10-28	58.995	59.505	0	0
2090-10-29	56.03	56.56	0	0
2090-10-30	66.864	67.271	0	0
2090-10-31	69.221	69.877	0	0
2091-05-01	80	80	1	1
2091-05-02	80.586	81.499	0	0
2091-05-03	89.992	90.356	0.005	0.017
2091-05-04	82.646	83.045	0.003	0.03
2091-05-05	90.639	90.931	0.005	0.002
2091-05-06	88.146	90.538	0.001	0.032
2091-05-07	79.691	83.457	0.191	0.122
2091-05-08	66.935	66.944	0	0
2091-05-09	71.115	71.526	0	0
2091-05-10	75.657	76.347	0	0
2091-05-11	76.375	76.522	0	0
2091-05-12	82.626	83.81	0.006	0.014
2091-05-13	79.642	80.976	0.141	0.294
2091-05-14	85.299	85.816	0.096	0.155
2091-05-15	86.783	86.878	0.026	0.013
2091-05-16	89.132	89.6	0.001	0.016
2091-05-17	82.903	83.646	0.261	0.062
2091-05-18	76.333	81.296	0.101	0.002
2091-05-19	72.525	73.298	0	0
2091-05-20	77.32	77.809	0.02	0.05
2091-05-21	75.784	75.857	0.005	0.02
2091-05-22	66.77	71.033	0.117	0.03
2091-05-23	67.374	68.953	0.429	0.644
2091-05-24	62.081	61.579	0.147	0.056
2091-05-25	65.97	68.037	0.152	0.001
2091-05-26	76.794	75.76	0.042	0.02
2091-05-27	75.14	78.939	0.087	0.136
2091-05-28	80.577	83.857	0.11	0.014
2091-05-29	86.616	88.256	0.169	0.01
2091-05-30	84.03	85.978	0	0.007
2091-05-31	77.886	79.727	0	0.011
2091-06-01	79.579	76.564	0	0.198
2091-06-02	72.773	72.264	0.027	0.022
2091-06-03	71.585	71.99	0	0
2091-06-04	81.213	81.071	0	0
2091-06-05	85.017	84.04	0	0
2091-06-06	87.12	87.422	0	0
2091-06-07	89.325	90.226	0	0
2091-06-08	90.089	91.428	0	0
2091-06-09	91.643	91.448	0.002	0
2091-06-10	93.76	94.337	0	0
2091-06-11	93.183	95.112	0	0
2091-06-12	94.786	96.192	0.183	0
2091-06-13	95.196	92.917	0.158	0.293
2091-06-14	86.371	87.022	0.185	0.025
2091-06-15	82.001	83.655	0	0
2091-06-16	82.18	82.835	0	0.017
2091-06-17	78.57	76.045	0.95	0.494
2091-06-18	80.518	80.87	0	0
2091-06-19	81.842	80.547	0	0
2091-06-20	83.042	85.672	0	0
2091-06-21	83.992	83.725	0	0
2091-06-22	86.217	83.975	0	0
2091-06-23	85.123	85.159	0	0
2091-06-24	83.226	82.775	0.11	0.129
2091-06-25	84.706	84.625	0.171	0.206
2091-06-26	85.57	87.17	0.022	0.001
2091-06-27	86.854	87.215	0	0
2091-06-28	87.547	87.654	0	0
2091-06-29	83.468	84.381	0	0
2091-06-30	85.879	87.854	0	0
2091-07-01	88.076	89.699	0	0
2091-07-02	83.778	87.94	0.169	0.013
2091-07-03	85.51	88.329	0.009	0
2091-07-04	86.631	88.582	0	0
2091-07-05	88.662	88.175	0	0.017
2091-07-06	87.506	89.001	0.238	0.286
2091-07-07	90.254	88.634	0.155	0.212
2091-07-08	91.098	91.198	0.08	0.08
2091-07-09	99.718	98.749	0.424	0.089
2091-07-10	101.478	100.712	0.516	0.586
2091-07-11	93.201	94.838	0.449	0.128
2091-07-12	96.832	97.526	0	0
2091-07-13	102.047	103.132	0.162	0.141
2091-07-14	97.342	97.829	0.283	0.291
2091-07-15	103.229	103.96	0.005	0
2091-07-16	103.713	102.006	0.067	0.47
2091-07-17	99.895	93.446	0.112	0.162
2091-07-18	94.784	94.598	0	0
2091-07-19	94.045	91.252	0.246	0.159
2091-07-20	89.309	87.551	0.275	0.224
2091-07-21	89.788	92.723	0.214	0.214
2091-07-22	97.794	97.911	0.006	0.003
2091-07-23	105.591	105.906	0	0
2091-07-24	109.682	109.719	0.264	0.144
2091-07-25	101.294	105.452	0.281	0.545
2091-07-26	94.294	94.473	0.418	0.034
2091-07-27	91.162	92.148	0	0
2091-07-28	90.181	91.165	0.001	0
2091-07-29	89.466	91.867	0.14	0
2091-07-30	93.784	98.121	0.174	0.09
2091-07-31	93.554	91.857	0.301	0.457
2091-08-01	89.566	89.506	0.183	0.036
2091-08-02	94.089	97.066	0.369	0.238
2091-08-03	95.825	98.723	0.103	0.04
2091-08-04	91.155	96.914	0.199	0.199
2091-08-05	83.393	80.042	0.402	4.431
2091-08-06	83.567	85.283	0.265	0.016
2091-08-07	78.953	86.175	0.085	0.012
2091-08-08	86.311	86.086	0.006	0
2091-08-09	86.362	87.864	0	0
2091-08-10	89.198	92.396	0.232	0.137
2091-08-11	93.342	96.14	0.223	0.083
2091-08-12	91.818	92.939	0	0.023
2091-08-13	94.354	91.465	0	0
2091-08-14	101.301	97.772	0.123	0
2091-08-15	94.902	94.616	0.061	0.462
2091-08-16	92.888	96.288	0.091	0.016
2091-08-17	93.51	98.292	0.003	0
2091-08-18	95.908	96.008	0.186	0.186
2091-08-19	100.105	101.204	0.004	0
2091-08-20	94.088	98.927	0	0
2091-08-21	90.425	91.384	0	0
2091-08-22	91.742	93.157	0	0
2091-08-23	94.099	94.222	0.089	0.089
2091-08-24	84.526	84.152	0.339	0.361
2091-08-25	83.899	85.563	0	0
2091-08-26	84.507	84.696	0	0
2091-08-27	80.743	80.177	0.053	0.105
2091-08-28	70.287	77.787	0.09	0.057
2091-08-29	75.213	80.388	0.114	0.009
2091-08-30	78.83	78.802	0.032	0
2091-08-31	74.704	73.238	0	0.016
2091-09-01	84.109	83.159	0.007	0.007
2091-09-02	85.396	85.29	0	0.002
2091-09-03	82.785	83.577	0	0
2091-09-04	84.366	85.163	0	0
2091-09-05	84.88	85.785	0	0
2091-09-06	86.037	86.761	0	0
2091-09-07	85.129	86.763	0	0
2091-09-08	85.471	83.834	0	0
2091-09-09	84.103	88.368	0.107	0.139
2091-09-10	82.342	83.538	0.116	0.005
2091-09-11	84.323	85.898	0.001	0
2091-09-12	86.57	85.527	0.038	0
2091-09-13	86.581	89.221	0.097	0.081
2091-09-14	84.334	84.537	0.135	0.169
2091-09-15	79.834	86.018	0.029	0.157
2091-09-16	76.975	82.592	0.072	0.013
2091-09-17	73.394	75.306	0.179	0.025
2091-09-18	78.799	77.372	0.09	0.265
2091-09-19	82.936	83.046	0	0
2091-09-20	85.429	85.529	0.003	0.001
2091-09-21	86.371	82.56	0.01	0.083
2091-09-22	85.609	86.956	0	0.001
2091-09-23	83.54	84.955	0	0
2091-09-24	77.831	78.463	0	0
2091-09-25	72.019	74.689	0.02	0.061
2091-09-26	65.076	65.905	0	0.006
2091-09-27	65.19	65.734	0	0
2091-09-28	73.187	74.021	0	0
2091-09-29	72.681	73.291	0	0
2091-09-30	74.792	75.728	0	0
2091-10-01	79.6	82.819	0	0
2091-10-02	79.523	81.278	0	0
2091-10-03	79.822	81.125	0.001	0
2091-10-04	84.397	86.867	0	0.022
2091-10-05	77.328	78.611	0.072	0.033
2091-10-06	70.921	69.257	0	0
2091-10-07	68.083	69.412	0	0
2091-10-08	71.512	71.771	0	0
2091-10-09	70.746	71.475	0	0
2091-10-10	70.358	72.648	0	0
2091-10-11	79.921	82.009	0	0
2091-10-12	88.302	87.615	0	0.003
2091-10-13	81.175	82.839	0	0
2091-10-14	73.762	74.373	0	0
2091-10-15	64.145	65.176	0	0
2091-10-16	70.534	71.47	0	0.001
2091-10-17	86.839	87.861	0.001	0.001
2091-10-18	87.58	89.041	0.193	0.193
2091-10-19	86.226	86.339	0.088	0.186
2091-10-20	81.651	81.16	0.382	0.67
2091-10-21	62.35	63.631	0.027	0
2091-10-22	67.262	67.3	0	0
2091-10-23	72.518	75.765	0	0
2091-10-24	60.915	67.036	0	0
2091-10-25	55.217	55.477	0	0
2091-10-26	59.723	60.203	0	0
2091-10-27	63.905	63.833	0	0
2091-10-28	67.312	68.031	0	0
2091-10-29	62.304	64.634	0	0
2091-10-30	62.786	63.898	0	0
2091-10-31	62.396	62.997	0.062	0.13
2092-05-01	80	80	1	1
2092-05-02	69.554	69.948	0	0
2092-05-03	71.853	71.374	0	0
2092-05-04	77.581	81.192	0.236	0.062
2092-05-05	81.562	82.247	0.287	1.246
2092-05-06	81.824	82.425	0	0
2092-05-07	76.708	79.719	0.006	0
2092-05-08	75.736	77.401	0.133	0.066
2092-05-09	67.802	68.117	0	0
2092-05-10	74.959	76.052	0	0
2092-05-11	78.358	77.26	0	0
2092-05-12	74.789	76.493	0	0
2092-05-13	71.506	74.182	0.039	0.066
2092-05-14	67.286	67.007	0.079	0.381
2092-05-15	78.437	79.218	0	0
2092-05-16	86.245	86.345	0.037	0.017
2092-05-17	87.57	87.366	0	0
2092-05-18	90.227	90.937	0	0.01
2092-05-19	84.413	85.09	0	0
2092-05-20	80.701	80.967	0	0
2092-05-21	75.911	76.139	0	0
2092-05-22	81.9	82.235	0	0
2092-05-23	86.019	87.257	0.016	0.045
2092-05-24	89.479	90.361	0.002	0
2092-05-25	87.745	87.631	0.059	0.009
2092-05-26	85.808	86.109	0.086	0.063
2092-05-27	81.018	82.892	0.15	0.124
2092-05-28	86.56	87.25	0.209	0.219
2092-05-29	83.598	85.025	0.011	0.015
2092-05-30	83.019	83.749	0	0
2092-05-31	78.21	81.578	0.187	0.134
2092-06-01	81.965	82.116	0.426	0.416
2092-06-02	80.361	82.034	0.006	0.258
2092-06-03	80.34	80.126	0	0.002
2092-06-04	81.536	82.569	0	0
2092-06-05	81.418	80.073	0	0.052
2092-06-06	80.355	81.557	0.115	0.081
2092-06-07	85.807	86.036	0.075	0.057
2092-06-08	86.204	86.304	0	0
2092-06-09	88.649	84.033	0.071	0.059
2092-06-10	88.942	90.931	0	0
2092-06-11	91.96	92.957	0	0
2092-06-12	91.133	92.326	0.806	0.482
2092-06-13	92.275	92.511	0.087	0.104
2092-06-14	94.425	94.525	0.236	0.236
2092-06-15	85.487	85.587	0	0
2092-06-16	81.512	81.446	0	0
2092-06-17	83.043	82.146	0.008	0.033
2092-06-18	85.639	85.226	0.01	0.016
2092-06-19	88.111	89.116	0	0
2092-06-20	91.773	93.747	0.221	0
2092-06-21	95.825	94.983	0.288	0.22
2092-06-22	93.864	96.402	0.23	0.088
2092-06-23	87.444	89.464	0	0.027
2092-06-24	87.758	88.421	0	0
2092-06-25	91.265	93.562	0	0
2092-06-26	91.855	92.471	0.177	0.177
2092-06-27	84.684	86.236	0	0
2092-06-28	83.902	84.085	0	0
2092-06-29	91.034	90.328	0	0
2092-06-30	94.541	96.821	0	0
2092-07-01	97.262	96.886	0	0
2092-07-02	92.376	94.845	0.247	0.337
2092-07-03	90.912	92.136	0	0
2092-07-04	87.511	89.755	0.61	1.027
2092-07-05	88.218	88.874	0.07	0.006
2092-07-06	87.565	86.302	0.181	0.214
2092-07-07	102.008	102.019	0.266	0.266
2092-07-08	100.095	99.781	0.16	0.523
2092-07-09	95.021	95.426	0.137	0.183
2092-07-10	85.107	88.738	0.049	0
2092-07-11	86.062	86.715	0	0
2092-07-12	84.619	84.483	0	0
2092-07-13	86.712	86.228	0	0
2092-07-14	90.571	89.752	0	0
2092-07-15	95.46	95.209	0	0
2092-07-16	93.941	91.02	0.33	0.316
2092-07-17	85.55	85.643	0.269	0.312
2092-07-18	85.355	87.712	0.164	0.209
2092-07-19	80.953	85.679	0.006	0
2092-07-20	85.995	87.037	0.057	0.464
2092-07-21	89.127	91.653	0.282	0.226
2092-07-22	89.62	89.72	0.375	0.375
2092-07-23	88.817	89.912	0	0
2092-07-24	89.887	91.175	0.102	0.027
2092-07-25	90.098	91.56	0.006	0.003
2092-07-26	86.919	86.315	0.086	0.106
2092-07-27	86.463	86.254	0.02	0
2092-07-28	85.072	86.42	0	0
2092-07-29	85.254	85.576	0	0
2092-07-30	85.236	86.402	0	0
2092-07-31	88.569	88.601	0.243	0.11
2092-08-01	94.041	94.887	0.333	0.355
2092-08-02	102.084	101.315	0.101	0.049
2092-08-03	95.916	98.711	0.289	0.007
2092-08-04	100.653	96.28	0.098	0.161
2092-08-05	97.684	94.083	0	0.009
2092-08-06	88.05	90.119	1.742	1.124
2092-08-07	83.148	86.326	0.121	0.004
2092-08-08	84.846	84.034	0.151	0.78
2092-08-09	87.102	87.202	0.1	0.1
2092-08-10	87.018	88.972	0	0
2092-08-11	92.523	92.727	0	0
2092-08-12	94.137	94.703	0	0
2092-08-13	96.532	96.056	0	0
2092-08-14	96.554	97.518	0	0
2092-08-15	97.159	97.84	0	0
2092-08-16	91.2	94.052	0	0.009
2092-08-17	88.237	88.39	0	0
2092-08-18	93.6	93.488	0	0.004
2092-08-19	88.258	87.765	0.021	0.027
2092-08-20	87.683	88.461	0	0
2092-08-21	89.896	92.733	0.083	0.037
2092-08-22	91.123	95.215	0.031	0.013
2092-08-23	92.946	93.046	0.067	0.067
2092-08-24	87.752	90.081	0	0
2092-08-25	85.298	83.837	0	0
2092-08-26	84.771	84.896	0	0
2092-08-27	81.085	87.117	0.075	0
2092-08-28	84.815	90.204	0.04	0
2092-08-29	87.565	91.118	0.143	0.069
2092-08-30	86.967	87.6	0.22	0.293
2092-08-31	82.347	84.332	0.026	0
2092-09-01	82.433	79.429	0.007	0
2092-09-02	79.132	79.215	0.01	0.006
2092-09-03	79.995	79.335	0.002	0
2092-09-04	81.44	83.328	0.021	0.001
2092-09-05	83.649	82.64	0	0
2092-09-06	90.446	92.174	0.024	0.016
2092-09-07	85.098	89.22	0.204	0.028
2092-09-08	87.95	88.534	0	0
2092-09-09	86.478	84.772	0	0
2092-09-10	83.51	82.268	0	0
2092-09-11	84.391	84.041	0	0
2092-09-12	86.524	86.786	0	0
2092-09-13	88.455	88.91	0	0
2092-09-14	89.634	90.728	0	0
2092-09-15	86.759	85.97	0	0.117
2092-09-16	79.706	80.42	0.043	0.041
2092-09-17	81.633	82.981	0	0
2092-09-18	86.452	86.701	0	0
2092-09-19	79.233	82.164	0.004	0.058
2092-09-20	79.695	80.446	0	0.005
2092-09-21	79.063	81.435	0.032	0
2092-09-22	81.925	84.557	0.001	0
2092-09-23	88.79	88.463	0	0
2092-09-24	90.014	91.568	0	0
2092-09-25	92.483	92.471	0	0
2092-09-26	89.227	90.384	0	0
2092-09-27	89.881	91.076	0	0
2092-09-28	78.069	75.891	0	0.002
2092-09-29	74.374	74.47	0	0
2092-09-30	77.213	79.278	0	0
2092-10-01	75.691	75.19	0.062	0.084
2092-10-02	75.82	78.444	0.526	0.059
2092-10-03	82.441	81.859	0.002	0
2092-10-04	84.14	83.677	0	0
2092-10-05	83.212	83.317	0	0
2092-10-06	77.302	77.739	0	0
2092-10-07	78.647	78.179	0	0
2092-10-08	82.999	81.196	0	0
2092-10-09	76.266	76.002	0.006	0.072
2092-10-10	71.962	73.464	0	0
2092-10-11	73.821	74.332	0	0
2092-10-12	73.683	77.797	0	0
2092-10-13	63.017	67.488	0	0
2092-10-14	63.945	64.344	0	0
2092-10-15	67.06	68.049	0	0
2092-10-16	71.25	72.519	0	0
2092-10-17	73.01	73.311	0	0
2092-10-18	62.616	65.339	0.001	0.001
2092-10-19	62.008	63.286	0	0
2092-10-20	67.714	66.529	0	0.003
2092-10-21	67.384	65.949	0	0
2092-10-22	65.86	66.03	0	0
2092-10-23	68.287	69.047	0	0
2092-10-24	68.883	68.591	0	0
2092-10-25	71.27	72.807	0.12	0.029
2092-10-26	68.663	68.802	0	0
2092-10-27	70.583	72.937	0	0
2092-10-28	67.265	69.967	0.013	0.014
2092-10-29	55.761	58.709	0.015	0.105
2092-10-30	61.769	61.93	0.12	0.364
2092-10-31	54.504	55.459	0	0
2093-05-01	80	80	1	1
2093-05-02	77.994	78.634	0.136	0.092
2093-05-03	73.399	74.516	0.002	0.004
2093-05-04	78.602	80.418	0	0
2093-05-05	82.978	84.938	0.017	0.113
2093-05-06	76.204	78.49	0.057	0.033
2093-05-07	70.98	71.253	0	0
2093-05-08	75.149	76.009	0.002	0
2093-05-09	70.482	74.084	0.132	0.451
2093-05-10	78.002	78.036	0.029	0.058
2093-05-11	71.464	72.973	0.021	0.01
2093-05-12	70.813	70.878	0.006	0.004
2093-05-13	74.913	75.164	0	0
2093-05-14	76.644	76.961	0	0
2093-05-15	77.315	77.578	0	0
2093-05-16	85.063	85.806	0	0
2093-05-17	87.466	88.026	0.093	0.054
2093-05-18	89.613	89.551	0.018	0.002
2093-05-19	88.518	89.192	0.045	0.015
2093-05-20	83.697	85.464	0.085	0.046
2093-05-21	74.467	76.104	0	0
2093-05-22	76.315	77.972	0	0
2093-05-23	84.211	85.335	0	0
2093-05-24	88.557	88.68	0.179	0.29
2093-05-25	90.753	91.943	0.171	0.176
2093-05-26	81.512	80.941	0.517	0.868
2093-05-27	81.487	82.488	0	0
2093-05-28	83.287	85.075	0	0.023
2093-05-29	74.55	76.262	0.217	0.348
2093-05-30	71.208	71.6	0.005	0
2093-05-31	72.261	72.251	0	0
2093-06-01	74.204	74.762	0	0
2093-06-02	81.651	83.218	0.175	0.302
2093-06-03	78.876	80.848	0.152	0.175
2093-06-04	72.532	72.851	0	0.013
2093-06-05	68.97	67.484	0	0.031
2093-06-06	73.759	70.782	0	0
2093-06-07	76.531	68.487	0	0
2093-06-08	82.435	67.304	0	0.183
2093-06-09	86.307	86.407	0	0.066
2093-06-10	88.657	89.13	0	0
2093-06-11	90.081	91.466	0.085	0
2093-06-12	83.032	80.452	0.267	0.486
2093-06-13	78.9	77.86	0	0
2093-06-14	81.658	81.755	0	0
2093-06-15	89.614	91.852	0.106	0.141
2093-06-16	91.382	90.487	0.196	0.27
2093-06-17	94.767	94.796	0.144	0.067
2093-06-18	93.416	93.805	0	0
2093-06-19	89.289	91.048	0	0
2093-06-20	89.483	88.405	0	0
2093-06-21	87.7	87.502	0	0
2093-06-22	83.314	83.518	0	0
2093-06-23	84.655	85.818	0	0
2093-06-24	88.039	88.481	0	0
2093-06-25	88.747	89.57	0	0
2093-06-26	90.147	89.544	0	0.01
2093-06-27	89.872	90.416	0	0
2093-06-28	89.584	88.426	0	0
2093-06-29	86.531	84.508	0.005	0
2093-06-30	83.502	84.83	0.015	0.082
2093-07-01	90.799	90.899	0.31	0.31
2093-07-02	89.694	89.794	0.126	0.126
2093-07-03	90.6	87.079	0.249	0.332
2093-07-04	84.738	82.869	1.448	0.78
2093-07-05	84.953	86.071	0.045	0.153
2093-07-06	81.818	84.389	0.027	0.051
2093-07-07	84.847	85.539	0	0
2093-07-08	96.072	96.321	0.123	0.123
2093-07-09	94.832	92.13	0.173	0.364
2093-07-10	89.596	90.482	0.118	0.164
2093-07-11	93.961	95.606	0.168	0.168
2093-07-12	94.932	95.032	0.083	0.083
2093-07-13	92.031	93.499	0.19	0.442
2093-07-14	90.42	88.21	0.194	0.266
2093-07-15	87.134	88.801	0.088	0.071
2093-07-16	89.224	89.114	0.081	0.146
2093-07-17	89.709	90.024	0.157	0.157
2093-07-18	95.112	95.16	0.16	0.14
2093-07-19	89.25	91.356	0.176	0.176
2093-07-20	84.878	85.065	1.272	0.312
2093-07-21	88.98	90.747	0.431	3.096
2093-07-22	91.168	91.654	0.094	0.043
2093-07-23	90.446	91.397	0	0.022
2093-07-24	87.712	87.587	0	0.04
2093-07-25	86.259	86.359	0.043	0.144
2093-07-26	88.076	87.438	0.107	0.046
2093-07-27	90.484	90.558	0.084	0
2093-07-28	86.209	87.693	0.165	0.077
2093-07-29	85.249	86.753	0.167	0.013
2093-07-30	86.089	88.184	0.181	0.138
2093-07-31	93.282	93.66	0.212	0.111
2093-08-01	94.14	95.609	0.3	0.202
2093-08-02	94.556	96.133	0.012	0
2093-08-03	89.532	93.615	0.106	0
2093-08-04	88.427	89.489	0.381	0.102
2093-08-05	90.483	90.43	0.443	0.448
2093-08-06	91.368	90.923	0.245	0.364
2093-08-07	88.911	90.163	0.001	0
2093-08-08	88.127	90.279	0.034	0
2093-08-09	89.816	89.155	0.02	0.011
2093-08-10	86.563	86.663	0	0.084
2093-08-11	87.551	86.681	0.185	0.095
2093-08-12	88.683	89.459	0.142	0.263
2093-08-13	89.33	88.547	0.183	0.188
2093-08-14	89.131	89.28	0.025	0.025
2093-08-15	94.8	94.092	0.003	0.005
2093-08-16	92.976	92.276	0.107	0.057
2093-08-17	91.239	90.143	0	0.001
2093-08-18	97.709	100.328	0	0.019
2093-08-19	96.934	98.598	0	0
2093-08-20	97.239	97.812	0	0
2093-08-21	93.484	96.905	0.192	0.007
2093-08-22	91.549	92.151	0.108	0.115
2093-08-23	93.052	92.184	0	0
2093-08-24	95.143	92.217	0.003	0
2093-08-25	89.625	90.448	0.133	0.133
2093-08-26	85.802	87.289	0	0
2093-08-27	88.049	88.403	0	0
2093-08-28	82.036	83.72	0.046	0.015
2093-08-29	81.085	81.67	0	0
2093-08-30	83.452	83.974	0	0.006
2093-08-31	86.364	86.393	0	0
2093-09-01	86.208	86.639	0	0
2093-09-02	89.871	91.327	0	0
2093-09-03	91.702	91.802	0.105	0.105
2093-09-04	85.404	86.213	0.008	0.042
2093-09-05	78.609	78.519	0	0
2093-09-06	80.801	80.96	0	0
2093-09-07	80.87	80.072	0	0
2093-09-08	77.741	76.344	0.062	0.237
2093-09-09	81.654	82.233	0.096	0.429
2093-09-10	80.064	80.875	0.007	0.05
2093-09-11	82.655	84.084	0.008	0
2093-09-12	82.957	83.976	0	0
2093-09-13	82.143	81.271	0	0
2093-09-14	80.858	82.338	0.015	0.007
2093-09-15	88.944	88.576	0	0.001
2093-09-16	82.612	83.285	0.017	0.116
2093-09-17	81.077	77.608	0.031	0.004
2093-09-18	82.673	81.41	0.008	0
2093-09-19	88.204	88.893	0.094	0
2093-09-20	89.627	90.465	0.125	0.008
2093-09-21	84.105	85.431	0	0.004
2093-09-22	79.895	77.578	0	0
2093-09-23	78.695	78.988	0	0
2093-09-24	80.903	79.304	0	0
2093-09-25	79.209	83.299	0	0.004
2093-09-26	89.158	90.537	0	0
2093-09-27	94.474	95.228	0	0
2093-09-28	86.979	90.312	0	0
2093-09-29	80.45	81.028	0	0
2093-09-30	78.293	78.703	0	0
2093-10-01	80.394	80.02	0.001	0
2093-10-02	78.627	79.051	0	0
2093-10-03	83.069	83.259	0	0
2093-10-04	81.898	83.589	0.058	0.013
2093-10-05	80.766	79.181	0	0
2093-10-06	83.142	86.583	0.072	0.075
2093-10-07	83.432	82.993	0.014	0.007
2093-10-08	88.416	89.002	0.17	0.182
2093-10-09	79.979	80.203	0.084	0.148
2093-10-10	78.733	79.131	0	0.001
2093-10-11	81.098	83.782	0	0
2093-10-12	86.987	88.231	0.007	0.001
2093-10-13	79.19	80.74	0.001	0
2093-10-14	61.637	67.466	0.047	0
2093-10-15	71.588	72.094	0	0
2093-10-16	72.858	73.345	0	0
2093-10-17	73.528	73.564	0	0
2093-10-18	74.054	74.431	0	0
2093-10-19	68.109	69.34	0	0
2093-10-20	74.05	72.642	0	0
2093-10-21	73.194	75.231	0	0
2093-10-22	64.347	65.468	0	0
2093-10-23	63.761	63.804	0	0
2093-10-24	67.582	68.719	0	0.002
2093-10-25	65.353	66.368	0.015	0
2093-10-26	62.505	63.132	0	0
2093-10-27	72.293	73.263	0	0
2093-10-28	65.391	66.636	0	0
2093-10-29	55.093	56.343	0	0
2093-10-30	52.837	52.714	0	0
2093-10-31	54.561	54.674	0	0
2094-05-01	80	80	1	1
2094-05-02	80.705	84.519	0.006	0
2094-05-03	72.016	73.453	0	0
2094-05-04	74.85	75.104	0	0
2094-05-05	78.154	78.613	0	0
2094-05-06	83.79	83.808	0	0
2094-05-07	89.181	91.098	0.146	0.151
2094-05-08	89.434	89.374	0.328	0.363
2094-05-09	86.052	87.086	0	0
2094-05-10	78.459	81.9	0	0
2094-05-11	82.938	84.698	0.183	0.142
2094-05-12	80.491	82.897	0.149	0.181
2094-05-13	73.716	74.18	0	0
2094-05-14	79.37	79.67	0	0
2094-05-15	79.685	80.022	0	0
2094-05-16	89.166	89.732	0.034	0.031
2094-05-17	86.165	86.152	0.266	0.143
2094-05-18	79.599	82.613	0.011	0.078
2094-05-19	69.663	70.522	0.002	0.004
2094-05-20	71.838	72.053	0	0
2094-05-21	79.082	79.075	0	0
2094-05-22	76.641	76.961	0	0
2094-05-23	78.866	72.153	0.623	0.408
2094-05-24	74.894	72.871	0	0.079
2094-05-25	78.451	78.316	0	0
2094-05-26	80.864	80.813	0.009	0
2094-05-27	90.939	91.649	0	0.005
2094-05-28	88.631	89.163	0.061	0.061
2094-05-29	82.336	85.85	0.016	0.03
2094-05-30	63.726	64.11	0	0.039
2094-05-31	68.041	68.529	0	0
2094-06-01	76.505	76.384	0	0
2094-06-02	81.795	83.765	0	0
2094-06-03	87.07	87.065	0.201	0.236
2094-06-04	86.725	86.754	0	0.006
2094-06-05	81.065	85.774	0	0
2094-06-06	79.065	83.023	0.163	0.2
2094-06-07	75.53	76.938	0	0
2094-06-08	81.642	83.748	0	0
2094-06-09	96.009	95.02	0.001	0
2094-06-10	90.71	92.192	0.272	0.165
2094-06-11	88.732	88.122	0.101	0.217
2094-06-12	85.702	90.068	0.209	0.01
2094-06-13	85.962	85.32	0.03	0.001
2094-06-14	86.928	89.097	0.108	0.011
2094-06-15	85.56	86.819	0.016	0.1
2094-06-16	79.831	80.18	0	0
2094-06-17	80.939	81.921	0	0
2094-06-18	91.69	94.28	0	0
2094-06-19	98.036	98.376	0	0
2094-06-20	94.102	93.251	0.48	0.122
2094-06-21	93.069	91.456	0.108	0.073
2094-06-22	92.961	92.555	0.01	0.022
2094-06-23	91.009	90.949	0.123	0.099
2094-06-24	94.602	96.74	0.005	0.041
2094-06-25	89.743	94.178	0.137	0.137
2094-06-26	83.205	82.743	0	0
2094-06-27	82.574	83.456	0	0
2094-06-28	84.78	85.369	0	0
2094-06-29	86.478	87.27	0	0
2094-06-30	90.187	90.976	0	0
2094-07-01	90.49	91.149	0.228	0.302
2094-07-02	82.666	85.494	1.138	0.322
2094-07-03	88.26	89.192	0.009	0
2094-07-04	88.048	87.385	0	0
2094-07-05	88.687	88.03	0	0
2094-07-06	89.186	91.01	0	0
2094-07-07	94.465	95.598	0.257	0.473
2094-07-08	88.306	86.51	1.169	1.398
2094-07-09	92.675	92.013	0.076	0.072
2094-07-10	89.407	89.667	0.26	0.236
2094-07-11	96.781	98.044	0.166	0.166
2094-07-12	92.935	95.658	0.247	0.076
2094-07-13	93.08	95.012	0.413	0.994
2094-07-14	90.581	94.082	0.203	0.221
2094-07-15	90.072	95.482	0.215	0.13
2094-07-16	90.271	92.049	0.081	0.324
2094-07-17	88.498	89.06	0	0
2094-07-18	85.674	86.707	0.04	0.07
2094-07-19	91.425	92.543	0.259	0.321
2094-07-20	97.885	98.826	0	0.003
2094-07-21	98.51	100.393	0	0.002
2094-07-22	95.181	95.281	0.132	0.132
2094-07-23	91.65	91.75	0.132	0.132
2094-07-24	94.101	94.626	0	0
2094-07-25	95.167	92.539	0	0
2094-07-26	95.487	98.838	0.293	0
2094-07-27	101.414	103.42	0.001	0
2094-07-28	97.224	101.41	0	0
2094-07-29	92.937	92.661	0	0
2094-07-30	93.766	93.783	0	0
2094-07-31	91.993	92.801	0.11	0.006
2094-08-01	92.218	93.129	0.002	0
2094-08-02	89.846	91.423	0.15	0.259
2094-08-03	96.381	96.597	0.161	0.161
2094-08-04	89.819	94.219	0.205	0.017
2094-08-05	95.016	98.749	0	0
2094-08-06	90.603	94.743	0.189	0.189
2094-08-07	80.446	80.269	0	0
2094-08-08	80.925	82.466	0	0
2094-08-09	82.117	83.542	0	0
2094-08-10	84.024	84.958	0	0
2094-08-11	86.102	86.585	0	0
2094-08-12	89.535	90.695	0	0
2094-08-13	91.746	91.574	0	0.002
2094-08-14	92.351	93.056	0.049	0.003
2094-08-15	97.159	98.22	0.074	0.001
2094-08-16	98.855	99.413	0	0
2094-08-17	99.867	100.436	0	0
2094-08-18	99.715	101.505	0	0
2094-08-19	99.675	102.718	0.03	0
2094-08-20	99.318	100.486	0.133	0.001
2094-08-21	96.87	95.906	0.104	0.225
2094-08-22	89.918	92.196	0.367	0.262
2094-08-23	86.96	87.801	0.09	0.038
2094-08-24	82.853	87.681	0.011	0.001
2094-08-25	86.478	87.023	0	0
2094-08-26	89.274	90.294	0	0
2094-08-27	85.735	88.953	0.001	0
2094-08-28	81.903	83.511	0	0
2094-08-29	76.418	77.47	0	0
2094-08-30	81.631	84.247	0	0
2094-08-31	84.018	82.973	0	0
2094-09-01	78.066	87.27	0.013	0
2094-09-02	85.33	86.382	0.011	0
2094-09-03	89.427	91.956	0.154	0.062
2094-09-04	86.479	86.579	0	0.369
2094-09-05	83.012	84.61	0	0.282
2094-09-06	79.34	80.57	0	0
2094-09-07	87.93	91.541	0	0
2094-09-08	94.292	96.91	0	0
2094-09-09	93.851	95.094	0	0
2094-09-10	95.472	96.858	0	0
2094-09-11	87.375	91.496	0	0
2094-09-12	85.502	85.843	0	0
2094-09-13	85.486	86.687	0	0
2094-09-14	86.588	86.224	0	0
2094-09-15	85.575	88.621	0	0.01
2094-09-16	89.361	89.811	0.237	0.174
2094-09-17	88.527	92.88	0.183	0.165
2094-09-18	83.516	87.173	0.215	0.023
2094-09-19	82.446	85.01	0.059	0.2
2094-09-20	72.927	75.709	0.607	0.004
2094-09-21	79.721	82.173	0	0.077
2094-09-22	80.374	81.777	0.008	0
2094-09-23	82.446	82.599	0	0
2094-09-24	72.056	72.11	0	0
2094-09-25	71.032	71.532	0	0
2094-09-26	69.866	70.252	0	0
2094-09-27	69.752	70.333	0	0
2094-09-28	77.391	78.748	0	0
2094-09-29	79.462	80.164	0.004	0.002
2094-09-30	74.87	77.027	0	0
2094-10-01	73.512	74.744	0	0
2094-10-02	77.731	78.923	0	0
2094-10-03	71.064	75.677	0.777	0.636
2094-10-04	63.687	63.707	0	0
2094-10-05	67.678	68.426	0	0
2094-10-06	70.902	71.898	0	0
2094-10-07	73.338	74.02	0	0
2094-10-08	75.571	76.474	0	0
2094-10-09	67.197	67.554	0	0
2094-10-10	67.086	70.179	0.058	0.007
2094-10-11	78.647	71.903	0	0
2094-10-12	72.057	71.746	0	0
2094-10-13	72.575	73.63	0	0
2094-10-14	69.933	70.458	0	0
2094-10-15	68.791	69.25	0	0
2094-10-16	64.252	65.36	0	0
2094-10-17	78.214	77.697	0	0
2094-10-18	72.749	78.175	0.008	0
2094-10-19	67.694	77.219	0	0
2094-10-20	69.658	68.496	0.003	0.01
2094-10-21	77.156	79.071	0.041	0.11
2094-10-22	69.143	69.843	0	0
2094-10-23	75.831	76.293	0	0
2094-10-24	76.32	77.649	0	0
2094-10-25	77.575	77.639	0	0
2094-10-26	78.4	78.456	0	0
2094-10-27	75.299	77.26	0	0
2094-10-28	73.808	74.455	0.114	0.117
2094-10-29	64.695	64.354	0	0
2094-10-30	73.309	73.372	0.008	0.009
2094-10-31	63.235	62.601	0	0
2095-05-01	80	80	1	1
2095-05-02	85.954	83.371	0.086	0.068
2095-05-03	81.203	81.251	0.126	0.068
2095-05-04	69.049	70.637	0	0
2095-05-05	64.532	64.8	0	0
2095-05-06	66.681	67.912	0	0
2095-05-07	81.611	82.223	0.002	0.001
2095-05-08	78.093	79.178	0.015	0.011
2095-05-09	81.618	82.952	0.118	0.114
2095-05-10	74.448	76.472	0	0
2095-05-11	73.493	72.926	0	0
2095-05-12	80.042	81.484	0.001	0.017
2095-05-13	73.619	76.955	0	0
2095-05-14	76.859	78.188	0	0
2095-05-15	77.849	79.356	0	0
2095-05-16	86.394	84.994	0	0
2095-05-17	90.204	90.445	0	0
2095-05-18	96.906	98.542	0	0
2095-05-19	93.149	95.69	0.187	0.247
2095-05-20	79.72	81.747	0.261	0.444
2095-05-21	72.56	73.999	0	0
2095-05-22	77.01	76.794	0	0.005
2095-05-23	77.313	77.771	0.029	0.031
2095-05-24	79.243	80.077	0	0
2095-05-25	81.803	82.34	0	0
2095-05-26	76.668	79.108	0.124	0.094
2095-05-27	80.443	77.349	0.037	0.093
2095-05-28	80.829	81.124	0.211	0.107
2095-05-29	86.313	88.778	0.023	0.168
2095-05-30	89.775	90.177	0	0
2095-05-31	95.672	97.77	0.308	0.179
2095-06-01	96.729	98.216	0.177	0.09
2095-06-02	92.863	93.031	0.372	0.27
2095-06-03	95.267	98.847	0.198	0.319
2095-06-04	103.668	105.251	0	0
2095-06-05	97.238	101.108	0	0
2095-06-06	89.159	89.74	0	0
2095-06-07	90.8	91.777	0	0
2095-06-08	86.988	87.088	0.103	0.103
2095-06-09	91.539	92.448	0.192	0.187
2095-06-10	90.327	89.788	0.193	0.261
2095-06-11	85.356	87.822	0.333	0.233
2095-06-12	83.765	84.738	0.283	0.192
2095-06-13	87.375	87.313	0.121	0.246
2095-06-14	88.092	90.359	0.009	0.02
2095-06-15	89.337	89.874	0	0
2095-06-16	92.499	93.719	0	0
2095-06-17	95.209	95.948	0	0
2095-06-18	87.168	92.348	0.378	0.331
2095-06-19	85.259	87.358	0.12	0.115
2095-06-20	84.731	85.907	0	0
2095-06-21	87.297	89.37	0.336	0.552
2095-06-22	82.373	85.563	0	0
2095-06-23	81.218	82.2	0	0
2095-06-24	83.878	88.74	0	0
2095-06-25	86.791	88.902	0	0.059
2095-06-26	92.983	94.724	0.069	0.165
2095-06-27	89.519	91.894	0.462	0.294
2095-06-28	89.858	90.2	0.01	0.041
2095-06-29	90.377	91.728	0.1	0.203
2095-06-30	86.982	91.665	0.072	0.421
2095-07-01	90.82	90.92	0.091	0.091
2095-07-02	94.646	96.404	0.127	0.164
2095-07-03	93.25	95.168	0.238	0.168
2095-07-04	89.637	89.646	0.75	0.176
2095-07-05	89.913	91.807	0.777	0
2095-07-06	97.014	98.546	0.155	0.125
2095-07-07	94.023	93.083	0.326	0.276
2095-07-08	86.677	87.749	0.293	0.264
2095-07-09	87.963	87.846	0.392	0.141
2095-07-10	90.751	91.674	0	0.011
2095-07-11	88.873	88.16	0	0
2095-07-12	92.476	93.708	0.207	0.068
2095-07-13	93.233	94.076	0	0.052
2095-07-14	91.868	92.912	0.539	0.347
2095-07-15	95.911	94.105	0.101	0.136
2095-07-16	95.411	98.442	0.11	0.003
2095-07-17	100.083	100.732	0	0.04
2095-07-18	95.715	97.419	0.337	0.295
2095-07-19	84.411	88.237	0.144	0.363
2095-07-20	85.795	86.619	0	0.005
2095-07-21	86.967	88.178	0	0
2095-07-22	98.621	97.846	0	0
2095-07-23	94.926	96.138	0.129	0.129
2095-07-24	92.203	92.655	0.085	0.006
2095-07-25	97.693	100.47	0.067	0.067
2095-07-26	99.978	102.048	0	0
2095-07-27	99.471	100.275	0.109	0.061
2095-07-28	97.565	100.229	0.163	0.163
2095-07-29	104.304	104.527	0.15	0
2095-07-30	98.277	100.811	0.323	0.323
2095-07-31	87.499	89.888	0	0
2095-08-01	87.559	89.568	0.008	0.008
2095-08-02	93.301	88.587	0.018	0.011
2095-08-03	97.783	98.104	0.012	0
2095-08-04	98.637	100.918	0.019	0
2095-08-05	93.473	98.594	0.239	0.149
2095-08-06	95.221	98.143	0.093	0.343
2095-08-07	94.801	95.381	0.088	0.107
2095-08-08	94.034	98.109	0.106	0
2095-08-09	90.586	92.831	0	0
2095-08-10	87.179	89.389	0	0
2095-08-11	85.057	85.157	0	0
2095-08-12	88.574	87.894	0	0.03
2095-08-13	87.603	89.406	0.165	0.165
2095-08-14	90.428	90.183	0	0
2095-08-15	90.998	90.275	0	0
2095-08-16	87.207	86.692	1.521	0.251
2095-08-17	88.717	91.367	0.005	0.028
2095-08-18	86.894	87.913	0.001	0.055
2095-08-19	87.207	87.854	0	0
2095-08-20	81.727	83.158	0.588	0.197
2095-08-21	90.003	93.161	0.245	0.094
2095-08-22	87.017	88.902	0.128	0.043
2095-08-23	89.335	90.478	0.014	0
2095-08-24	91.344	92.379	0.055	0.038
2095-08-25	86.499	89.101	0.162	0.006
2095-08-26	85.75	86.149	0	0.003
2095-08-27	82.781	83.962	0.003	0.002
2095-08-28	81.573	82.523	0.002	0
2095-08-29	80.004	80.369	0	0
2095-08-30	83.329	83.617	0	0
2095-08-31	85.589	85.689	0	0
2095-09-01	88.856	93.433	0.281	0.026
2095-09-02	87.005	90.175	0.066	0.308
2095-09-03	86.619	87.011	0.024	0.096
2095-09-04	84.541	87.241	0	0
2095-09-05	77.107	84.997	0	0
2095-09-06	75.828	83.446	0	0
2095-09-07	84.408	79.996	0	0.005
2095-09-08	80.824	79.615	0.01	0.099
2095-09-09	76.752	81.351	0.008	0.056
2095-09-10	84.784	83.037	0.033	0.117
2095-09-11	82.552	82.279	0	0.012
2095-09-12	76.737	77.427	0	0
2095-09-13	72.529	72.091	0	0
2095-09-14	79.658	78.935	0	0.008
2095-09-15	80.021	82.025	0.007	0.019
2095-09-16	85.464	86.239	0	0
2095-09-17	83.432	85.469	0	0
2095-09-18	82.604	83.955	0.004	0.032
2095-09-19	83.57	85.025	0	0
2095-09-20	80.009	81.984	0	0
2095-09-21	89.09	90.397	0.085	0.085
2095-09-22	79.687	81	0	0
2095-09-23	71.912	72.273	0	0
2095-09-24	77.554	78.43	0	0
2095-09-25	81.804	81.786	0	0
2095-09-26	74.711	68.921	0	0.029
2095-09-27	66.845	67.547	0	0
2095-09-28	69.728	69.264	0	0
2095-09-29	72.035	72.729	0	0
2095-09-30	80.875	80.646	0	0
2095-10-01	84.633	85.32	0.113	0
2095-10-02	74.101	75.304	0.01	0.005
2095-10-03	76.827	80.432	0.001	0.031
2095-10-04	74.381	77.668	0	0.09
2095-10-05	70.183	70.685	0.151	0.007
2095-10-06	61.529	59.935	0.161	0.63
2095-10-07	71.021	69.904	0.193	0.391
2095-10-08	71.461	71.148	0	0
2095-10-09	69.711	70.142	0	0
2095-10-10	73.23	73.193	0	0
2095-10-11	74.589	74.676	0	0
2095-10-12	77.068	77.614	0	0
2095-10-13	68.127	67.477	0	0
2095-10-14	64.218	65.162	0	0
2095-10-15	67.282	67.41	0	0
2095-10-16	68.042	69.017	0	0
2095-10-17	68.754	74.022	0.113	0.029
2095-10-18	64.038	67.972	0.011	0.011
2095-10-19	62.665	62.275	0	0
2095-10-20	66.277	72.346	0	0
2095-10-21	80.914	81.263	0.766	0.209
2095-10-22	73.348	74.751	0.225	0.13
2095-10-23	80.868	82.074	0	0
2095-10-24	80.859	83.283	0	0
2095-10-25	76.976	80.26	0.345	0.353
2095-10-26	80.613	81.672	0.037	0.024
2095-10-27	75.468	77.033	0.05	0.014
2095-10-28	64.725	65.524	0	0
2095-10-29	71.607	72.68	0	0
2095-10-30	72.94	72.461	0.588	0.391
2095-10-31	65.085	67.418	0	0
2096-05-01	80	80	1	1
2096-05-02	75.098	75.262	0.005	0.003
2096-05-03	75.181	74.489	0.002	0
2096-05-04	79.78	79.266	0.004	0.057
2096-05-05	75.601	78.262	0.203	0.166
2096-05-06	75.521	75.316	0.193	0.288
2096-05-07	74.141	77.187	0.202	0.177
2096-05-08	84.575	84.965	0	0.065
2096-05-09	77.374	81.599	0	0
2096-05-10	73.279	76.614	0.003	0
2096-05-11	76.481	73.414	0.023	0.006
2096-05-12	78.011	76.324	0.013	0.005
2096-05-13	75.579	73.655	0.039	0.053
2096-05-14	77.295	78.543	0.228	0.282
2096-05-15	71.008	75.468	0.001	0.181
2096-05-16	75.977	79.447	0	0
2096-05-17	75.571	76.099	0	0
2096-05-18	71.086	71.01	0.031	0.182
2096-05-19	71.982	71.989	0.015	0.032
2096-05-20	71.19	71.519	0	0
2096-05-21	77.935	79.019	0	0
2096-05-22	83.946	85.304	0	0
2096-05-23	82.41	83.964	0	0
2096-05-24	77.551	80.129	0	0
2096-05-25	79.012	80.503	0	0
2096-05-26	74.256	75.194	0.924	0.148
2096-05-27	76.841	77.282	0.055	0.174
2096-05-28	74.642	75.145	0	0
2096-05-29	82.393	84.034	0	0
2096-05-30	86.139	86.248	0.045	0.007
2096-05-31	83.113	82.603	0	0
2096-06-01	77.973	77.912	0	0
2096-06-02	78.344	78.7	0	0
2096-06-03	80.006	80.669	0.251	0.225
2096-06-04	82.314	84.044	0.208	0.007
2096-06-05	79.724	81.476	0.031	0.054
2096-06-06	79.826	80.712	0.003	0.01
2096-06-07	84.307	85.169	0	0
2096-06-08	90.427	90.587	0	0
2096-06-09	95.094	95.194	0.077	0.077
2096-06-10	91.867	94.56	0.016	0
2096-06-11	91.196	93.235	0	0
2096-06-12	87.903	88.405	0.318	0.285
2096-06-13	80.729	82.397	1.241	0.315
2096-06-14	77.825	79.2	0.054	0.013
2096-06-15	79.678	80.599	0	0
2096-06-16	83.136	83.875	0	0
2096-06-17	86.606	85.562	0.019	0.001
2096-06-18	86.603	87.134	0.021	0.156
2096-06-19	90.496	91.058	0.091	0.091
2096-06-20	90.88	92.384	0.309	0.309
2096-06-21	90.037	91.257	0.027	0.024
2096-06-22	90.216	90.901	0.085	0.085
2096-06-23	91.117	92.38	0	0
2096-06-24	89.645	93.369	0.134	0.042
2096-06-25	86.095	89.704	0	0.002
2096-06-26	83.22	83.252	0	0
2096-06-27	82.628	84.342	0	0
2096-06-28	82.895	84.452	0	0
2096-06-29	80.968	83.69	0.001	0
2096-06-30	78.469	83.555	0	0.001
2096-07-01	90.012	90.24	0.154	0.002
2096-07-02	101.927	103.015	0	0
2096-07-03	93.885	98.694	0.006	0.03
2096-07-04	95.267	96.147	0	0
2096-07-05	89.72	91.465	0	0
2096-07-06	84.427	85.15	0	0
2096-07-07	91.562	92.817	0	0
2096-07-08	93.085	95.448	0.141	0.084
2096-07-09	90.062	91.718	0.075	0.075
2096-07-10	86.67	88.02	0	0
2096-07-11	89.134	91.831	0	0
2096-07-12	96.288	97.181	0.006	0
2096-07-13	93.511	92.94	0.294	0.188
2096-07-14	90.296	90.125	0.246	0.083
2096-07-15	87.978	87.468	0	0
2096-07-16	88.862	89.634	0	0
2096-07-17	94.291	95.773	0	0
2096-07-18	97.278	97.971	0	0
2096-07-19	95.795	100.566	0.202	0
2096-07-20	93.614	96.028	0.05	0.048
2096-07-21	93.212	95.471	0.016	0.004
2096-07-22	92.248	94.858	0	0
2096-07-23	87.575	91.289	0.399	0.214
2096-07-24	90.36	91.434	0.493	0.447
2096-07-25	91.459	92.151	0	0.001
2096-07-26	93.884	95.735	0.004	0
2096-07-27	94.513	95.833	0.248	0.291
2096-07-28	91.149	91.784	0.308	0.241
2096-07-29	89.072	93.748	0.224	0.218
2096-07-30	92.304	92.404	0.323	0.323
2096-07-31	96.477	97.564	0.084	0.084
2096-08-01	98.002	99.628	0	0
2096-08-02	98.729	100.602	0	0
2096-08-03	95.782	98.636	0.324	0
2096-08-04	95.292	95.392	0.22	0.22
2096-08-05	96.505	99.828	0.126	0.155
2096-08-06	92.039	92.715	0.106	0.005
2096-08-07	91.722	92.897	0	0
2096-08-08	88.949	90.696	0	0
2096-08-09	87.292	88.494	0.199	0.395
2096-08-10	89.469	92.062	0.201	0.113
2096-08-11	89.866	91.021	1.607	0.024
2096-08-12	87.469	87.569	0.23	0.23
2096-08-13	86.585	86.685	0	0.117
2096-08-14	88.442	89.139	0	0
2096-08-15	86.313	90.06	0.006	0
2096-08-16	86.63	88.651	0.068	0.014
2096-08-17	88.065	89.419	0.127	0.096
2096-08-18	88.875	90.327	0.298	0.298
2096-08-19	90.452	94.146	0	0.003
2096-08-20	93.962	97.618	0.129	0.129
2096-08-21	96.314	96.414	0.104	0.104
2096-08-22	95.587	98.504	0	0
2096-08-23	91.101	94.363	0.086	0.068
2096-08-24	93.696	95.064	0.201	0.155
2096-08-25	95.288	97.452	0.01	0.05
2096-08-26	99.906	102.652	0.01	0
2096-08-27	91.959	96.186	0.321	0
2096-08-28	86.372	88.418	0.226	0.172
2096-08-29	87.37	88.648	0.007	0.031
2096-08-30	89.878	92.85	0	0
2096-08-31	88.185	91.832	0	0
2096-09-01	83.877	85.978	0	0
2096-09-02	83.212	85.097	0	0.069
2096-09-03	91.314	92.868	0.102	0.102
2096-09-04	83.098	90.656	0.231	0
2096-09-05	76.093	78.569	0.016	0
2096-09-06	76.308	77.53	0	0
2096-09-07	79.335	82.335	0	0
2096-09-08	91.988	92.984	0	0
2096-09-09	82.277	85.887	0	0
2096-09-10	76.281	77.117	0	0
2096-09-11	76.783	77.866	0	0
2096-09-12	75.405	77.486	0	0
2096-09-13	73.625	73.901	0	0
2096-09-14	77.428	79.017	0.002	0
2096-09-15	82.302	85.038	0	0
2096-09-16	83.705	86.328	0	0
2096-09-17	77.449	81.824	0	0
2096-09-18	76.732	77.497	0.034	0.342
2096-09-19	71.328	70.343	0.633	0.248
2096-09-20	64.18	67.121	0.001	0.001
2096-09-21	75.081	76.305	0	0
2096-09-22	77.618	78.751	0	0
2096-09-23	80.714	82.395	0	0
2096-09-24	81.109	83.383	0	0
2096-09-25	84.025	85.18	0.013	0.001
2096-09-26	74.596	75.985	0.194	0.285
2096-09-27	68.779	70.243	0	0
2096-09-28	72.239	73.805	0	0
2096-09-29	75.09	77.034	0	0
2096-09-30	80.568	82.963	0.052	0.01
2096-10-01	81.639	79.121	0.379	0.285
2096-10-02	80.421	79.935	0.036	0.113
2096-10-03	71.762	74.934	0.001	0.002
2096-10-04	70.749	70.24	0.236	0.238
2096-10-05	72.313	71.709	0	0
2096-10-06	72.357	72.55	0.291	0.108
2096-10-07	69.075	69.956	0	0
2096-10-08	68.713	69.627	0	0
2096-10-09	70.304	71.348	0	0
2096-10-10	72.405	73.594	0	0
2096-10-11	69.355	70.786	0	0
2096-10-12	68.98	70.379	0	0
2096-10-13	68.514	69.425	0	0
2096-10-14	74.644	75.63	0	0
2096-10-15	69.652	72.048	0	0
2096-10-16	66.65	69.494	0	0
2096-10-17	67.609	69.53	0	0
2096-10-18	73.473	74.882	0.058	0.011
2096-10-19	81.98	83.74	0.006	0.005
2096-10-20	73.616	79.189	0.013	0.089
2096-10-21	61.562	62.182	0	0
2096-10-22	65.536	66.211	0	0
2096-10-23	66.364	67.049	0	0
2096-10-24	69.79	71.897	0	0
2096-10-25	62.989	68.394	0	0
2096-10-26	67.136	67.723	0	0
2096-10-27	70.841	72.259	0.014	0.001
2096-10-28	68.754	70.63	0	0
2096-10-29	72.283	75.105	0.001	0.028
2096-10-30	68.987	70.325	0	0
2096-10-31	60.149	60.861	0.007	0.261
2097-05-01	80	80	1	1
2097-05-02	80.898	79.761	0.138	0.251
2097-05-03	72.061	72.385	0.051	0.036
2097-05-04	73.48	74.494	0	0
2097-05-05	82.483	80.858	0	0.002
2097-05-06	84.945	85.43	0.079	0.18
2097-05-07	80.186	82.462	0.088	0.091
2097-05-08	70.276	71.143	0	0
2097-05-09	74.362	75.002	0	0
2097-05-10	74.977	76.078	0	0
2097-05-11	80.16	81.479	0.002	0.003
2097-05-12	87.339	89.326	0.142	0.095
2097-05-13	85.179	84.804	0.096	0.185
2097-05-14	73.978	72.218	0.17	0.052
2097-05-15	76.397	76.947	0	0
2097-05-16	80.739	81.37	0	0
2097-05-17	81.82	83.823	0.023	0.059
2097-05-18	77.893	80.765	0.281	0.262
2097-05-19	82	83.207	0	0
2097-05-20	76.055	78.829	0.041	0
2097-05-21	76.754	81.612	0.109	0
2097-05-22	90.998	94.562	0	0
2097-05-23	92.542	93.569	0.12	0.142
2097-05-24	91.225	92.904	0	0
2097-05-25	96.068	97.252	0	0
2097-05-26	88.225	94.117	0.12	0.205
2097-05-27	79.534	78.417	0.837	0.92
2097-05-28	76.329	75.818	0.188	0.129
2097-05-29	80.873	81.913	0	0
2097-05-30	80.153	79.463	0.004	0
2097-05-31	78.414	78.36	0	0
2097-06-01	77.454	78.442	0	0
2097-06-02	80.292	81.52	0.015	0
2097-06-03	86.441	85.291	0.113	0.163
2097-06-04	81.531	82.202	0.441	0.229
2097-06-05	78.725	79.161	0	0
2097-06-06	81.593	82.251	0	0
2097-06-07	85.374	83.989	0.002	0.289
2097-06-08	82.617	82.943	0.764	0.441
2097-06-09	78.151	80.774	0.511	1.39
2097-06-10	78.967	78.775	1.148	1.036
2097-06-11	73.936	74.391	0.037	0.024
2097-06-12	79.51	82.37	0	0
2097-06-13	77.897	82.5	0.06	0.004
2097-06-14	80.454	80.506	0.295	0.044
2097-06-15	85.703	88.383	0.002	0.005
2097-06-16	93.27	95.021	0	0
2097-06-17	83.246	90.748	0.105	0.003
2097-06-18	82.639	83.099	0	0
2097-06-19	85.145	86.487	0	0
2097-06-20	89.057	90.116	0	0
2097-06-21	92.94	93.325	0	0
2097-06-22	89.065	89.12	0.15	0.228
2097-06-23	84.472	87.512	0.232	0.098
2097-06-24	84.691	85.176	0.013	0
2097-06-25	83.313	83.677	0	0
2097-06-26	81.777	81.861	0.126	0.107
2097-06-27	82.219	82.975	0.244	0.052
2097-06-28	83.431	83.606	0	0.006
2097-06-29	86.689	88.921	0	0
2097-06-30	89.926	92.28	0.032	0.035
2097-07-01	91.971	93.796	0.215	0.182
2097-07-02	91.376	91.316	0.076	0.302
2097-07-03	87.185	88.452	0	0.014
2097-07-04	85.926	87.73	0.214	0
2097-07-05	88.578	89.16	1.264	0.11
2097-07-06	89.567	89.703	0	0
2097-07-07	91.971	90.427	1.115	1.112
2097-07-08	94.432	92.504	0.075	0.174
2097-07-09	85.537	88.247	0.234	0.065
2097-07-10	85.111	86.223	0	0
2097-07-11	87.944	88.401	0	0
2097-07-12	94.681	97.217	0.407	0.257
2097-07-13	95.277	98.7	0.13	0.026
2097-07-14	99.026	99.546	0	0.013
2097-07-15	94.323	95.987	0.242	0.002
2097-07-16	91.616	92.433	0.16	0.076
2097-07-17	89.471	91.439	0.174	0
2097-07-18	88.963	92.618	0.202	0.004
2097-07-19	92.687	93.689	0.251	0
2097-07-20	93.889	92.049	0.248	0.267
2097-07-21	93.186	93.129	0.005	0.05
2097-07-22	92.178	93.046	0	0
2097-07-23	88.075	88.175	0.092	0.092
2097-07-24	94.462	95.103	0.192	0.082
2097-07-25	90.8	92.635	0.196	0.083
2097-07-26	89.134	90.46	0.134	0.109
2097-07-27	87.997	92.627	0.369	0.045
2097-07-28	88.719	91.562	0.344	0.091
2097-07-29	88.656	92.233	0.163	0.161
2097-07-30	91.497	95.437	0.15	0.15
2097-07-31	92.162	91.856	0.141	0.093
2097-08-01	93.181	93.776	0.019	0
2097-08-02	93.773	97.408	0	0
2097-08-03	92.245	93.242	0.133	0.017
2097-08-04	91.844	93.174	0.047	0
2097-08-05	97.351	98.589	0.037	0.019
2097-08-06	91.54	96.037	0.072	0.072
2097-08-07	88.991	88.961	0.096	0.178
2097-08-08	88.451	89.277	0	0
2097-08-09	87.791	88.655	0	0
2097-08-10	86.813	87.808	0	0
2097-08-11	84.991	85.099	0.329	0.205
2097-08-12	87.237	86.438	0.08	0.227
2097-08-13	86.511	87.486	0.087	0.056
2097-08-14	89.675	92.236	0.077	0.117
2097-08-15	83.785	89.43	0	0
2097-08-16	87.097	89.698	0	0
2097-08-17	89.952	92.764	0	0
2097-08-18	94.266	96.366	0	0
2097-08-19	89.704	90.508	0.09	0.085
2097-08-20	87.687	88.705	0	0
2097-08-21	89.276	90.076	0	0
2097-08-22	88.056	88.392	0	0
2097-08-23	87.538	88.379	0	0
2097-08-24	86.617	87.992	0	0
2097-08-25	84.286	81.527	0.271	0.007
2097-08-26	85.427	88.114	0.118	0.092
2097-08-27	89.862	90.619	0	0
2097-08-28	88.83	89.369	0	0
2097-08-29	88.894	91.104	0	0
2097-08-30	89.597	92.761	0	0
2097-08-31	87.373	88.02	0	0
2097-09-01	87.414	88.128	0.074	0.034
2097-09-02	89.517	91.362	0	0
2097-09-03	91.078	93.151	0	0
2097-09-04	95.634	99.393	0	0
2097-09-05	95.243	95.836	0.211	0.211
2097-09-06	91.047	91.147	0.245	0.245
2097-09-07	91.228	91.77	0	0.041
2097-09-08	92.577	93.171	0	0.018
2097-09-09	90.185	91.965	0.203	0.203
2097-09-10	90.578	90.983	0.003	0.009
2097-09-11	87.729	87.631	0	0
2097-09-12	85.781	85.884	0	0
2097-09-13	87.537	89.047	0	0.01
2097-09-14	88.465	88.048	0.003	0.005
2097-09-15	88.375	85.693	0.321	0.262
2097-09-16	82.021	82.429	0.306	0.128
2097-09-17	74.456	74.898	0	0
2097-09-18	73.681	74.327	0	0
2097-09-19	73.693	75.301	0	0
2097-09-20	80.248	81.612	0	0
2097-09-21	86.535	86.104	0	0
2097-09-22	84.915	86.136	0	0
2097-09-23	83.751	83.474	0	0
2097-09-24	87.021	89.595	0	0
2097-09-25	80.066	80.786	0.002	0.007
2097-09-26	76.408	73.443	0	0
2097-09-27	78.366	80.398	0	0
2097-09-28	84.013	84.525	0	0
2097-09-29	87.571	88.213	0	0
2097-09-30	86.629	86.729	0	0
2097-10-01	84.63	81.503	0	0
2097-10-02	85.431	76.325	0	0
2097-10-03	89.999	87.765	0.001	0.025
2097-10-04	74.282	74.372	0.03	0.127
2097-10-05	70.52	71.204	0	0
2097-10-06	77.022	73.575	0.007	0
2097-10-07	70.189	70.28	0.107	0.157
2097-10-08	67.941	68.911	0	0
2097-10-09	70.231	70.44	0	0
2097-10-10	80.965	82.272	0	0
2097-10-11	79.401	79.125	0.012	0.5
2097-10-12	81.191	79.248	0.04	0.021
2097-10-13	77.412	76.833	0.005	0.003
2097-10-14	76.472	71.719	0	0.006
2097-10-15	75.177	74.987	0	0
2097-10-16	72.621	72.084	0	0
2097-10-17	73.437	72.987	0	0
2097-10-18	85.296	85.858	0.006	0.001
2097-10-19	75.49	81.141	0	0.026
2097-10-20	62.036	62.856	0	0
2097-10-21	66.577	66.91	0	0
2097-10-22	71.06	71.101	0.893	0.495
2097-10-23	75.772	74.989	0.037	0.026
2097-10-24	74.479	75.803	0	0
2097-10-25	70.905	71.041	0.479	0.231
2097-10-26	70.721	70.979	0.028	0.015
2097-10-27	59.305	59.262	0	0
2097-10-28	58.488	59.696	0	0
2097-10-29	63.783	64.747	0	0
2097-10-30	58.666	58.997	0	0
2097-10-31	51.998	52.395	0	0
2098-05-01	80	80	1	1
2098-05-02	65.348	65.225	0	0
2098-05-03	67.315	65.193	0.007	0
2098-05-04	66.003	66.157	0.045	0.011
2098-05-05	65.109	68.257	0	0
2098-05-06	67.687	70.759	0	0
2098-05-07	68.341	66.299	0	0
2098-05-08	69.712	74.707	0.33	0.231
2098-05-09	78.721	75.853	0.291	0.23
2098-05-10	71.371	72.039	0.009	0.04
2098-05-11	71.014	71.902	0	0.002
2098-05-12	66.213	64.849	0.321	0.432
2098-05-13	72.819	72.813	0.226	0.839
2098-05-14	72.809	71.577	0.947	1.527
2098-05-15	89.853	91.063	0.201	0.178
2098-05-16	87.764	88.105	0.014	0
2098-05-17	79.012	80.1	0	0
2098-05-18	66.756	67.035	0.183	0.262
2098-05-19	61.392	62.788	0.009	0.021
2098-05-20	67.741	72.696	0.006	0.001
2098-05-21	71.124	71.345	0.005	0.352
2098-05-22	75.754	77.928	0	0.028
2098-05-23	83.314	85.828	0.007	0.028
2098-05-24	85.36	86.724	0.161	0.127
2098-05-25	80.589	81.089	0	0.044
2098-05-26	79.935	81.622	0.002	0
2098-05-27	88.034	89.545	0.041	0
2098-05-28	97.534	98.382	0	0
2098-05-29	95.939	96.99	0	0.004
2098-05-30	90.896	92.99	0.001	0
2098-05-31	74.495	80.561	0.203	0.029
2098-06-01	77.107	77.984	0	0
2098-06-02	85.481	86.18	0	0
2098-06-03	78.879	83.539	0	0
2098-06-04	81.808	82.275	0.064	0.125
2098-06-05	83.67	82.215	0.131	0.323
2098-06-06	89.909	91.378	0.175	0.175
2098-06-07	83.603	85.406	0.511	0.271
2098-06-08	78.049	78.196	0	0
2098-06-09	81.317	82.205	0	0.022
2098-06-10	83.453	83.824	0	0
2098-06-11	92.173	91.692	0	0
2098-06-12	92.932	94.779	0.099	0.211
2098-06-13	87.539	90.353	0.307	0.242
2098-06-14	90.887	92.75	0.121	0.121
2098-06-15	89.443	93.43	0.667	0.333
2098-06-16	90.455	90.556	0.361	0.794
2098-06-17	87.635	88.578	0	0
2098-06-18	84.403	85.858	0.15	0.291
2098-06-19	82.369	86.555	0.064	0.032
2098-06-20	86.326	86.426	0	0.021
2098-06-21	87.129	87.209	0.2	0.2
2098-06-22	89.355	89.12	0.013	0.025
2098-06-23	89.504	88.861	0.068	0.005
2098-06-24	83.33	84.608	0.04	0.016
2098-06-25	86.784	86.418	0.058	0.007
2098-06-26	84.289	84.389	0	0.016
2098-06-27	84.931	86.373	0	0.001
2098-06-28	86.652	86.429	0	0
2098-06-29	82.381	83.683	0.171	0.139
2098-06-30	80.201	80.19	0.118	0.011
2098-07-01	81.719	82.755	0.051	0.037
2098-07-02	86.41	85.771	0.095	0.168
2098-07-03	86.366	88.737	0.072	0.114
2098-07-04	82.752	88.433	0.938	0.166
2098-07-05	86.465	86.799	1.293	0.075
2098-07-06	99.503	101.422	0.339	0.339
2098-07-07	95.002	97.999	0.355	0.287
2098-07-08	99.101	101.417	0.057	0
2098-07-09	96.253	98.178	0.159	0.041
2098-07-10	98.749	100.323	0	0
2098-07-11	102.101	103.806	0.301	0.263
2098-07-12	99.239	101.551	0.002	0
2098-07-13	98.456	98.953	0	0
2098-07-14	91.121	91.586	0	0
2098-07-15	96.838	99.822	0	0.002
2098-07-16	101.43	102.493	0	0.052
2098-07-17	101.976	104.416	0.437	0.424
2098-07-18	98.773	99.988	0.003	0.038
2098-07-19	104.929	106.396	0	0
2098-07-20	103.535	104.732	0	0
2098-07-21	102.56	104.61	0	0
2098-07-22	102.467	103.851	0	0
2098-07-23	98.668	100.758	0	0.007
2098-07-24	102.38	102.674	0.006	0
2098-07-25	102.943	104.959	0.1	0.1
2098-07-26	103.023	104.645	0.066	0.236
2098-07-27	103.905	105.554	0	0
2098-07-28	101.535	104.294	0	0
2098-07-29	101.591	104.048	0	0
2098-07-30	101.058	102.838	0	0
2098-07-31	99.861	100.783	0	0
2098-08-01	98.067	100.402	0.22	0.307
2098-08-02	95.336	96.223	0.336	0.451
2098-08-03	92.764	94.071	0.185	0.054
2098-08-04	93.99	93.534	0.288	0.02
2098-08-05	91.319	93.161	0.098	0.098
2098-08-06	102.202	104.283	0.086	0.084
2098-08-07	95.875	100.34	0	0
2098-08-08	89.91	92.032	0	0
2098-08-09	99.661	100.938	0	0
2098-08-10	98.753	101.258	0	0
2098-08-11	99.782	100.983	0.388	0.388
2098-08-12	90.381	88.139	0.3	0.954
2098-08-13	82.064	76.111	0.053	0.068
2098-08-14	82.626	82.314	0	0
2098-08-15	87.243	88.36	0	0
2098-08-16	86.868	85.5	0	0
2098-08-17	90.325	91.149	0	0
2098-08-18	93.316	94.51	0	0
2098-08-19	95.049	95.149	0.179	0.179
2098-08-20	94.425	94.691	0.061	0.122
2098-08-21	81.846	83.483	0	0
2098-08-22	83.234	83.524	0	0
2098-08-23	85.714	86.439	0	0
2098-08-24	86.657	86.518	0	0
2098-08-25	83.584	82.218	0.143	0.073
2098-08-26	90.772	91.248	0.152	0.136
2098-08-27	91.915	93.099	0.258	0.176
2098-08-28	89.552	88.383	0.131	0.044
2098-08-29	87.433	88.272	0.199	0.012
2098-08-30	88.168	94.952	0.141	0.089
2098-08-31	88.993	97.064	0.346	0.346
2098-09-01	85.797	90.077	0	0.218
2098-09-02	87.908	90.308	0	0.002
2098-09-03	85.417	87.926	0	0
2098-09-04	84.976	84.91	0	0.003
2098-09-05	81.919	83.547	0	0
2098-09-06	85.696	85.48	0	0
2098-09-07	89.206	88.472	0	0
2098-09-08	88.786	91.02	0	0
2098-09-09	87.125	84.967	0.217	0.304
2098-09-10	80.725	85.269	0	0.003
2098-09-11	86.745	86.845	0.004	0.001
2098-09-12	84.678	84.718	0	0
2098-09-13	84.2	85.984	0	0
2098-09-14	85.682	84.25	0	0.03
2098-09-15	76.715	78.858	0.027	0.008
2098-09-16	69.454	70.143	0	0
2098-09-17	74.863	75.049	0	0
2098-09-18	80.51	80.31	0	0
2098-09-19	77.526	79.402	0.062	0.01
2098-09-20	86.268	85.202	0.044	0.116
2098-09-21	81.75	81.728	0.018	0.111
2098-09-22	81.014	79.607	0.055	0.193
2098-09-23	80.376	81.097	0.025	0.032
2098-09-24	75.321	78.936	0.008	0.006
2098-09-25	73.591	73.749	0	0
2098-09-26	74.421	73.954	0	0
2098-09-27	78.693	74.78	0	0.238
2098-09-28	79.956	79.961	0.332	0.508
2098-09-29	83.17	82.094	0.406	0.364
2098-09-30	83.361	84.175	0.041	0.089
2098-10-01	78.405	77.816	0	0.001
2098-10-02	67.88	69.287	0	0
2098-10-03	68.14	67.816	0	0
2098-10-04	69.087	70.846	0	0
2098-10-05	72.169	73.24	0	0
2098-10-06	78.725	81.449	0	0
2098-10-07	74.035	76.309	0.054	0.254
2098-10-08	66.796	66.428	0	0
2098-10-09	70.984	70.418	0	0
2098-10-10	71.296	69.759	0	0
2098-10-11	72.104	71.576	0.078	0.545
2098-10-12	70.016	69.836	0	0
2098-10-13	62.18	64.79	0	0
2098-10-14	71.705	72.423	0	0
2098-10-15	70.817	75.263	0	0
2098-10-16	70.889	70.618	0	0
2098-10-17	64.363	63.234	0	0
2098-10-18	67.666	69.38	0	0
2098-10-19	79.19	80.755	0	0
2098-10-20	75.461	76.569	0.05	0.057
2098-10-21	65.638	65.894	0	0
2098-10-22	68.517	68.531	0	0
2098-10-23	66.948	67.632	0	0
2098-10-24	64.498	64.557	0.183	0.171
2098-10-25	62.582	62.758	0.002	0
2098-10-26	60.388	60.599	0	0.007
2098-10-27	58.949	59.011	0	0
2098-10-28	57.327	57.37	0	0
2098-10-29	62.315	62.184	0	0
2098-10-30	68.822	69.033	0	0
2098-10-31	70.882	69.637	0.188	0.728
2099-05-01	80	80	1	1
2099-05-02	68.694	68.944	0.001	0.02
2099-05-03	70.817	70.849	0.036	0.015
2099-05-04	66.961	70.38	0.023	0
2099-05-05	77.234	77.788	0.077	0.131
2099-05-06	66.921	71.47	0.011	0.017
2099-05-07	72.17	71.8	0	0
2099-05-08	71.547	71.369	0.176	0.127
2099-05-09	68.27	67.684	0.075	0.224
2099-05-10	69.723	70.215	0	0
2099-05-11	83.676	82.95	0	0
2099-05-12	89.391	89.819	0	0
2099-05-13	89.811	90.767	0	0
2099-05-14	91.177	91.962	0	0
2099-05-15	88.833	89.33	0.114	0.1
2099-05-16	82.319	83.932	0	0
2099-05-17	77.843	78.408	0	0
2099-05-18	77.794	78.572	0	0
2099-05-19	65.302	68.384	0.745	0.236
2099-05-20	66.646	67.458	0.107	0.047
2099-05-21	73.901	75.196	0	0
2099-05-22	81.281	81.897	0	0
2099-05-23	87.907	89.01	0	0
2099-05-24	86.363	86.48	0.026	0.035
2099-05-25	84.712	84.812	0.024	0.108
2099-05-26	88.562	83.507	0.13	0.036
2099-05-27	85.539	89.893	0.074	0.032
2099-05-28	80.874	84.035	0.042	0.043
2099-05-29	86.872	86.561	0.058	0.105
2099-05-30	96.508	97.405	0.119	0.084
2099-05-31	82.156	88.126	0.066	0.095
2099-06-01	71.936	69.75	2.543	0.963
2099-06-02	74.519	76.883	0	0
2099-06-03	79.643	80.867	0	0
2099-06-04	84.597	86.805	0	0
2099-06-05	81.231	86.235	0.248	0.516
2099-06-06	77.799	78.471	0.009	0.002
2099-06-07	79.507	79.533	0	0
2099-06-08	81.65	82.435	0	0
2099-06-09	78.043	78.574	0	0
2099-06-10	80.739	82.488	0.034	0.005
2099-06-11	84.534	83.036	0.24	0.33
2099-06-12	88.789	89.251	0.077	0.004
2099-06-13	84.83	85.878	0	0
2099-06-14	89.277	91.839	0	0
2099-06-15	94.044	97.42	0.021	0.003
2099-06-16	94.864	94.513	0.069	0.093
2099-06-17	92.625	91.923	0.227	0.471
2099-06-18	85.094	86.492	0.452	0.31
2099-06-19	85.324	87.16	0.123	0.151
2099-06-20	85.4	86.544	0.63	0.306
2099-06-21	84.836	86.098	0	0
2099-06-22	87.294	88.534	0	0
2099-06-23	88.578	88.907	0	0
2099-06-24	94.025	96.167	0	0
2099-06-25	92.524	93.699	0.078	0.074
2099-06-26	92.517	92.979	0.047	0.027
2099-06-27	88.008	90.127	0	0
2099-06-28	89.533	90.324	0.129	0.098
2099-06-29	96.769	97.46	0.127	0.127
2099-06-30	92.298	94.488	0.249	0.488
2099-07-01	88.259	87.779	0.406	0.405
2099-07-02	91.737	96.159	0	0.02
2099-07-03	88.821	91.398	0.428	0.173
2099-07-04	90.666	92.158	0	0
2099-07-05	87.438	90.178	0	0
2099-07-06	88.066	88.803	0	0
2099-07-07	91.721	91.766	0	0
2099-07-08	92.665	91.9	0.262	0.228
2099-07-09	90.834	89.817	0.007	0.009
2099-07-10	92.804	92.837	0	0
2099-07-11	90.054	89.751	0.174	0.016
2099-07-12	85.858	85.485	0.015	0.116
2099-07-13	81.022	83.658	0.069	0.029
2099-07-14	85.265	85.487	0	0
2099-07-15	87.814	86.886	0	0.001
2099-07-16	92.689	93.259	0	0.004
2099-07-17	88.652	90.279	0	0
2099-07-18	82.892	83.658	0	0
2099-07-19	102.981	105.806	0.205	0.692
2099-07-20	106.993	106.972	0	0
2099-07-21	102.277	101.465	0.265	0
2099-07-22	92.569	95.255	0.121	0.162
2099-07-23	102.019	105.23	0.235	0.155
2099-07-24	98.613	103.034	0.067	0
2099-07-25	88.282	88.729	0	0
2099-07-26	90.292	90.889	0	0
2099-07-27	90.711	93.657	0	0
2099-07-28	86.803	88	0.078	0.163
2099-07-29	78.452	85.189	0.01	0.007
2099-07-30	88.293	90.456	0.03	0.003
2099-07-31	99.557	99.657	0.215	0.215
2099-08-01	103.484	105.382	0.094	0
2099-08-02	96.213	96.313	0.173	0.173
2099-08-03	102.002	105.509	2.306	0.167
2099-08-04	97.085	101.446	0.145	0.27
2099-08-05	86.959	87.932	0.866	0.453
2099-08-06	86.269	88.034	0.082	0
2099-08-07	86.658	85.378	0	0
2099-08-08	88.062	89.757	0	0
2099-08-09	95.361	96.145	0	0
2099-08-10	94.933	97.71	0.009	0
2099-08-11	92.123	94.751	0.523	0.523
2099-08-12	97.029	96.815	0.058	0.006
2099-08-13	100.793	100.893	0.074	0.074
2099-08-14	93.413	94.099	0.136	0.018
2099-08-15	95.74	95.531	0.005	0.004
2099-08-16	99.878	101.126	0	0
2099-08-17	97.139	97.239	0.251	0.251
2099-08-18	92.794	91.502	0.062	0.202
2099-08-19	100.108	98.724	0	0
2099-08-20	103.313	104.281	0	0
2099-08-21	95.872	95.972	0.241	0.241
2099-08-22	97.741	98.201	0	0
2099-08-23	95.486	96.401	0.242	0.147
2099-08-24	90.105	90.541	0.005	0.007
2099-08-25	89.97	90.866	0	0.005
2099-08-26	90.516	93.074	0.232	0.251
2099-08-27	83.004	87.953	0	0
2099-08-28	89.097	92.162	0	0
2099-08-29	86.396	87.982	0.01	0
2099-08-30	90.877	91.145	0	0
2099-08-31	100.78	100.229	0	0
2099-09-01	107.097	106.545	0	0
2099-09-02	102.336	105.608	0.039	0
2099-09-03	101.019	102.255	0.087	0.087
2099-09-04	91.418	91.713	0.132	0.132
2099-09-05	77.782	77.221	0.02	0
2099-09-06	75.6	75.67	0	0
2099-09-07	75.925	76.117	0	0
2099-09-08	79.347	79.649	0	0.002
2099-09-09	79.666	80.776	0	0
2099-09-10	79.886	83.131	0	0
2099-09-11	80.113	85.044	0.002	0.006
2099-09-12	86.351	89.24	0	0
2099-09-13	82.19	85.35	0.262	0.35
2099-09-14	79.003	79.793	0.22	0.053
2099-09-15	80.694	80.502	0	0
2099-09-16	83.791	84.977	0	0
2099-09-17	86.99	88.186	0	0
2099-09-18	93.031	93.547	0	0
2099-09-19	100.525	102.244	0	0
2099-09-20	90.069	95.147	0.078	0.019
2099-09-21	67.976	68.415	0	0
2099-09-22	72.945	73.167	0	0
2099-09-23	75.893	76.634	0	0
2099-09-24	83.248	83.275	0	0
2099-09-25	86.153	85.199	0	0
2099-09-26	85.477	86.133	0	0
2099-09-27	79.154	79.339	0	0.001
2099-09-28	77.25	75.02	0	0
2099-09-29	79.362	80.146	0	0
2099-09-30	77.869	78.612	0	0
2099-10-01	87.589	93.188	0.006	0
2099-10-02	81.482	85.782	0	0.003
2099-10-03	74.13	74.145	0	0
2099-10-04	84.069	83.759	0	0
2099-10-05	91.283	92.719	0	0
2099-10-06	91.727	91.829	0	0
2099-10-07	85.703	88.589	0.009	0
2099-10-08	75.145	78.386	0	0
2099-10-09	92.985	91.984	0.001	0
2099-10-10	89.375	90.299	0	0
2099-10-11	77.262	80.018	0.003	0
2099-10-12	58.538	58.542	0	0
2099-10-13	62.668	62.821	0	0
2099-10-14	67.509	66.88	0	0
2099-10-15	63.689	65.36	0	0
2099-10-16	59.544	62.884	0.018	0.019
2099-10-17	65.147	66.569	0	0.077
2099-10-18	62.867	60.776	0	0
2099-10-19	67.641	66.927	0	0
2099-10-20	70.888	70.87	0	0
2099-10-21	66.813	66.682	0	0
2099-10-22	58.008	58.536	0	0
2099-10-23	61.748	62.124	0	0
2099-10-24	76.873	78.213	0	0
2099-10-25	84.869	86.016	0	0
2099-10-26	82.276	77.274	0.016	0.004
2099-10-27	76.909	77.278	0.043	0.191
2099-10-28	65.491	65.352	0	0
2099-10-29	68.156	67.629	0	0
2099-10-30	62.165	63.24	0	0
2099-10-31	66.621	65.695	0	0
