# Supplementary material for: The role of climate change and urban development on compound dry-hot extremes across US cities
Source: Nat Commun. 2023 Jun 14;14:3509. doi: 10.1038/s41467-023-39205-x (PMC10267174; doi:10.1038/s41467-023-39205-x)
Supplement: Supplementary file 2 — Source Data [file 41467_2023_39205_MOESM2_ESM.zip › SourceData/Boise_Current_Data.xlsx]

## Sheet: Sheet1
Date_Current	Current_T	Urban_Dev_T	Current_prcp	Urban_Dev_Prcp
2000-05-01	80	80	1	1
2000-05-02	80.959	81.267	0	0
2000-05-03	74.845	74.868	0	0
2000-05-04	75.268	75.627	0	0
2000-05-05	64.474	64.71	0.001	0
2000-05-06	62.394	62.19	0	0
2000-05-07	58.514	58.819	0.014	0.012
2000-05-08	62.148	62.348	0.018	0.028
2000-05-09	64.514	64.695	0.006	0.004
2000-05-10	61.816	61.736	0.025	0.018
2000-05-11	50.956	50.34	0.018	0.005
2000-05-12	53.182	53.107	0.001	0.019
2000-05-13	69.489	69.128	0	0
2000-05-14	71.313	71.26	0	0
2000-05-15	72.708	73.072	0	0
2000-05-16	73.232	73.797	0.012	0.017
2000-05-17	68.916	68.817	0.171	0.156
2000-05-18	68.704	68.502	0	0
2000-05-19	70.798	70.845	0	0
2000-05-20	71.753	71.96	0	0
2000-05-21	80.559	80.781	0	0
2000-05-22	84.014	84.477	0	0
2000-05-23	78.784	79.028	0	0
2000-05-24	73.236	73.507	0	0
2000-05-25	74.392	74.709	0	0
2000-05-26	70.265	70.66	0	0
2000-05-27	76.469	76.7	0	0
2000-05-28	78.312	78.765	0	0
2000-05-29	69.239	69.517	0	0
2000-05-30	68.239	68.442	0	0
2000-05-31	63.347	64.184	0	0.084
2000-06-01	67.229	67.035	0	0
2000-06-02	83.908	83.915	0	0
2000-06-03	83.95	84.1	0	0
2000-06-04	90.723	90.691	0	0
2000-06-05	93.772	93.98	0	0
2000-06-06	80.725	81.269	0	0
2000-06-07	84.28	84.242	0	0
2000-06-08	90.144	90.259	0.114	0.109
2000-06-09	65.819	65.008	0.003	0.002
2000-06-10	64.512	64.886	0	0
2000-06-11	66.009	66.159	0	0
2000-06-12	68.043	68.567	0.133	0.152
2000-06-13	67.551	68.942	0.013	0.007
2000-06-14	78.183	78.132	0	0
2000-06-15	82.168	82.417	0	0
2000-06-16	71.39	71.274	0	0
2000-06-17	75.558	75.717	0	0
2000-06-18	84.277	84.415	0	0
2000-06-19	85.11	85.486	0	0
2000-06-20	71.178	71.187	0	0
2000-06-21	81.986	82.066	0	0
2000-06-22	84.887	85.228	0	0
2000-06-23	84.021	84.223	0	0
2000-06-24	80.846	80.694	0	0
2000-06-25	81.307	81.407	0	0
2000-06-26	82.048	82.092	0	0
2000-06-27	83.511	83.563	0	0
2000-06-28	87.284	87.328	0	0
2000-06-29	89.995	90.104	0	0
2000-06-30	94.718	94.808	0	0
2000-07-01	96.08	96.26	0	0
2000-07-02	83.909	84.11	0	0
2000-07-03	78.219	78.488	0	0
2000-07-04	69.875	70.426	0	0
2000-07-05	78.288	78.65	0	0
2000-07-06	79.615	80.164	0	0
2000-07-07	84.783	84.996	0	0
2000-07-08	87.727	87.962	0	0
2000-07-09	83.923	83.783	0	0
2000-07-10	83.016	83.232	0	0
2000-07-11	88.483	88.458	0	0
2000-07-12	96.599	97.036	0	0
2000-07-13	98.655	99.359	0	0
2000-07-14	95.358	95.548	0	0
2000-07-15	90.078	90.464	0	0
2000-07-16	85.515	86.241	0	0
2000-07-17	91.995	90.786	0	0
2000-07-18	91.015	91.288	0	0.004
2000-07-19	89.461	89.744	0.04	0.003
2000-07-20	88.281	88.535	0	0
2000-07-21	97.114	96.456	0	0
2000-07-22	99.379	99.762	0	0
2000-07-23	92.909	92.201	0	0
2000-07-24	84.91	85.514	0	0
2000-07-25	89.372	89.632	0	0
2000-07-26	91.323	92.033	0	0
2000-07-27	90.993	90.602	0	0
2000-07-28	93.582	93.841	0	0
2000-07-29	99.457	99.307	0	0
2000-07-30	103.656	103.996	0	0
2000-07-31	104.943	104.789	0	0
2000-08-01	103.503	103.275	0	0
2000-08-02	98.85	99.366	0	0
2000-08-03	96.49	96.361	0.001	0
2000-08-04	98.211	98.215	0.001	0
2000-08-05	95.947	96.46	0.018	0
2000-08-06	90.966	90.937	0	0
2000-08-07	93.845	93.737	0	0
2000-08-08	95.394	95.056	0	0
2000-08-09	98.56	99.62	0	0
2000-08-10	100.935	101.934	0	0
2000-08-11	93.61	93.789	0	0
2000-08-12	92.823	92.606	0	0
2000-08-13	95.345	95.378	0	0
2000-08-14	85.884	86.073	0	0
2000-08-15	87.368	87.663	0	0
2000-08-16	85.604	85.887	0	0
2000-08-17	90.897	90.863	0	0
2000-08-18	93.56	93.853	0	0
2000-08-19	84.94	85.056	0	0
2000-08-20	76.876	77.294	0	0
2000-08-21	77.902	77.637	0	0
2000-08-22	86.636	86.766	0	0
2000-08-23	97.649	97.922	0	0
2000-08-24	98.032	98.314	0	0
2000-08-25	92.125	91.977	0	0
2000-08-26	93.422	94.025	0	0
2000-08-27	84.822	85.039	0	0
2000-08-28	81.563	81.762	0	0
2000-08-29	83.93	83.894	0	0
2000-08-30	86.263	86.758	0	0
2000-08-31	82.816	83.097	0	0
2000-09-01	75.65	76.187	0.121	0.33
2000-09-02	64.211	65.117	0.096	0.116
2000-09-03	68.245	68.302	0	0
2000-09-04	71.315	71.593	0	0
2000-09-05	73.31	73.808	0	0
2000-09-06	65.62	65.221	0.074	0.018
2000-09-07	75.594	75.548	0	0
2000-09-08	79.069	79.683	0	0
2000-09-09	73.192	73.504	0	0
2000-09-10	71.65	71.266	0	0
2000-09-11	71.554	71.686	0	0
2000-09-12	84.943	84.979	0	0
2000-09-13	87.617	88.091	0	0
2000-09-14	96.804	96.68	0	0
2000-09-15	98.267	98.63	0	0
2000-09-16	86.721	87.613	0	0
2000-09-17	86.791	87.548	0.003	0
2000-09-18	86.415	86.779	0	0
2000-09-19	80.768	81.197	0	0
2000-09-20	69.081	68.959	0	0
2000-09-21	71.262	71.525	0	0
2000-09-22	64.562	64.749	0	0
2000-09-23	60.455	60.603	0	0
2000-09-24	65.584	65.879	0	0
2000-09-25	72.423	72.437	0	0
2000-09-26	75.205	75.382	0	0
2000-09-27	82.528	82.679	0	0
2000-09-28	84.573	84.729	0	0
2000-09-29	75.19	76.105	0	0
2000-09-30	74.295	74.141	0	0
2000-10-01	77.457	78.122	0.022	0.018
2000-10-02	64.406	65.176	0.001	0
2000-10-03	60.181	60.773	0	0
2000-10-04	60.629	61.29	0	0
2000-10-05	62.666	63.108	0	0
2000-10-06	66.167	66.124	0	0
2000-10-07	74.067	73.908	0	0
2000-10-08	75.775	75.96	0	0
2000-10-09	79.532	79.793	0	0
2000-10-10	78.891	79.769	0.385	0.424
2000-10-11	60.643	60.456	0.154	0.094
2000-10-12	61.143	60.806	0	0
2000-10-13	48.415	52.695	0.056	0.027
2000-10-14	53.159	54.575	0.005	0.001
2000-10-15	60.994	61.438	0	0
2000-10-16	64.449	64.829	0	0
2000-10-17	74.998	74.824	0	0
2000-10-18	74.223	75.465	0	0
2000-10-19	64.266	64.214	0	0
2000-10-20	67.685	68.201	0	0
2000-10-21	54.18	54.831	0.162	0.143
2000-10-22	51.285	51.665	0	0
2000-10-23	57.382	57.398	0	0
2000-10-24	64.4	64.791	0	0
2000-10-25	64.25	65.557	0	0
2000-10-26	59.842	62.869	0.031	0.005
2000-10-27	54.204	53.437	0.01	0
2000-10-28	57.079	57.182	0.001	0
2000-10-29	52.967	52.775	0.192	0.241
2000-10-30	53.621	53.724	0	0
2000-10-31	53.242	55.696	0	0.001
2001-05-01	80	80	1	1
2001-05-02	52.575	52.67	0	0
2001-05-03	61.29	61.299	0	0
2001-05-04	65.316	65.435	0	0
2001-05-05	68.39	68.562	0	0
2001-05-06	56.801	56.806	0	0
2001-05-07	70.441	70.49	0	0
2001-05-08	78.118	77.896	0	0
2001-05-09	76.982	77.739	0	0
2001-05-10	67.243	67.239	0	0
2001-05-11	81.107	81.123	0	0
2001-05-12	87.98	88.156	0	0
2001-05-13	89.346	89.077	0.008	0
2001-05-14	82.292	82.167	0	0
2001-05-15	67.611	68.449	0.075	0.077
2001-05-16	57.571	59.092	0.091	0.119
2001-05-17	67.118	67.144	0	0
2001-05-18	69.222	69.796	0	0
2001-05-19	71.024	71.025	0	0
2001-05-20	74.433	74.608	0	0
2001-05-21	66.086	66.171	0	0
2001-05-22	80.116	80.171	0	0
2001-05-23	88.975	89.077	0	0
2001-05-24	91.426	91.677	0	0
2001-05-25	93.72	93.888	0.004	0.015
2001-05-26	88.537	89.239	0.001	0.011
2001-05-27	85.152	85.765	0	0.001
2001-05-28	83.913	84.772	0.005	0.006
2001-05-29	75.87	76.087	0	0
2001-05-30	71.373	71.333	0	0
2001-05-31	79.095	79.107	0	0
2001-06-01	94.356	94.25	0	0
2001-06-02	92.654	93.22	0.001	0
2001-06-03	64	64.093	0	0.007
2001-06-04	62.604	62.391	0	0
2001-06-05	68.991	68.165	0.001	0
2001-06-06	68.129	67.974	0	0
2001-06-07	79.163	79.201	0	0
2001-06-08	86.344	86.469	0	0
2001-06-09	88.613	88.895	0	0
2001-06-10	76.987	76.997	0	0
2001-06-11	74.523	74.687	0	0
2001-06-12	70.439	70.657	0.07	0.042
2001-06-13	65.926	65.838	0.005	0
2001-06-14	69.88	69.95	0	0
2001-06-15	74.836	74.812	0	0
2001-06-16	81.372	81.321	0	0
2001-06-17	81.748	82.149	0	0
2001-06-18	77.121	77.485	0	0
2001-06-19	76.072	76.1	0	0
2001-06-20	83.422	83.429	0	0
2001-06-21	89.705	89.907	0	0
2001-06-22	93.603	93.861	0	0
2001-06-23	92.187	92.384	0	0
2001-06-24	88.983	89.691	0	0
2001-06-25	75.329	75.284	0	0
2001-06-26	79.485	79.459	0	0
2001-06-27	83.846	84.152	0	0
2001-06-28	76.436	76.305	0	0
2001-06-29	85.894	86.012	0	0
2001-06-30	92.045	91.968	0	0
2001-07-01	95.245	95.803	0	0
2001-07-02	95.197	95.175	0	0
2001-07-03	101.748	101.625	0	0
2001-07-04	105.636	105.686	0	0
2001-07-05	105.364	105.524	0	0.007
2001-07-06	90.017	91.217	0	0
2001-07-07	92.756	92.494	0	0
2001-07-08	90.724	90.545	0.041	0.101
2001-07-09	89.388	91.088	0	0.016
2001-07-10	93.479	93.516	0	0.007
2001-07-11	95.447	95.697	0	0
2001-07-12	91.768	91.742	0.012	0.015
2001-07-13	90.629	91.239	0.015	0.021
2001-07-14	92.152	92.991	0	0
2001-07-15	86.967	87.547	0.005	0.004
2001-07-16	83.756	83.308	0.014	0
2001-07-17	73.43	73.838	0	0
2001-07-18	77.617	77.29	0	0
2001-07-19	82.174	81.989	0	0
2001-07-20	84.454	84.408	0	0
2001-07-21	82.096	83.225	0	0
2001-07-22	80.74	79.689	0	0
2001-07-23	84.814	84.667	0	0
2001-07-24	87.211	87.074	0	0
2001-07-25	87.739	87.867	0	0
2001-07-26	87.071	87.416	0	0
2001-07-27	93.349	93.391	0	0
2001-07-28	97.127	97.491	0	0
2001-07-29	81.945	82.536	0	0
2001-07-30	76.746	77.228	0	0
2001-07-31	71.153	71.815	0	0
2001-08-01	90.106	89.593	0	0
2001-08-02	93.915	93.765	0	0
2001-08-03	94.756	94.82	0	0
2001-08-04	96.838	97.042	0	0
2001-08-05	89.768	89.664	0	0
2001-08-06	96.069	96.284	0	0
2001-08-07	100.16	100.326	0	0
2001-08-08	102.21	101.92	0	0
2001-08-09	97.628	97.503	0	0
2001-08-10	94.523	95.693	0	0
2001-08-11	96.366	96.314	0	0.003
2001-08-12	99.214	98.33	0	0
2001-08-13	99.421	99.309	0	0
2001-08-14	99.208	96.95	0.011	0.001
2001-08-15	94.449	94.604	0	0
2001-08-16	95.267	95.919	0	0
2001-08-17	99.356	99.459	0	0
2001-08-18	98.857	99.774	0	0
2001-08-19	90.117	90.592	0	0
2001-08-20	90.372	90.107	0	0
2001-08-21	92.194	92.408	0	0
2001-08-22	85.614	85.561	0	0
2001-08-23	87.489	87.444	0	0
2001-08-24	82.161	82.232	0	0
2001-08-25	87.336	87.699	0	0
2001-08-26	97.488	97.529	0	0
2001-08-27	101.697	101.839	0	0
2001-08-28	94.453	94.546	0	0
2001-08-29	89.005	89.074	0	0
2001-08-30	91.678	91.836	0	0
2001-08-31	94.534	94.748	0	0
2001-09-01	89.175	89.682	0	0
2001-09-02	89.466	89.528	0	0
2001-09-03	87.627	89.182	0	0
2001-09-04	93.006	92.813	0	0
2001-09-05	94.472	94.598	0	0
2001-09-06	72.227	72.44	0.006	0.01
2001-09-07	71.005	71.154	0	0
2001-09-08	64.536	64.489	0	0
2001-09-09	77.574	77.381	0	0
2001-09-10	86.943	86.956	0	0
2001-09-11	89.796	89.601	0	0
2001-09-12	92.744	92.82	0	0
2001-09-13	79.562	72.559	0.119	0.065
2001-09-14	75.936	76.815	0.075	0.024
2001-09-15	81.765	81.087	0	0
2001-09-16	80.723	82.296	0.068	0.071
2001-09-17	79.333	79.282	0.044	0.016
2001-09-18	80.584	80.505	0	0
2001-09-19	82.034	82.06	0	0
2001-09-20	79.11	79.345	0	0
2001-09-21	82.602	83.476	0	0
2001-09-22	82.201	82.725	0	0
2001-09-23	93.158	92.769	0	0
2001-09-24	93.778	94.413	0	0
2001-09-25	87.623	88.478	0.063	0.105
2001-09-26	74.507	75.598	0.027	0.009
2001-09-27	77.486	77.027	0	0
2001-09-28	79.957	80.126	0	0
2001-09-29	74.427	74.145	0	0
2001-09-30	83.223	83.437	0	0
2001-10-01	86.879	86.928	0	0
2001-10-02	88.605	89.391	0	0
2001-10-03	78.447	77.852	0	0
2001-10-04	74.686	74.914	0	0
2001-10-05	73.341	73.836	0	0
2001-10-06	72.582	72.301	0	0
2001-10-07	73.774	74.107	0	0
2001-10-08	65.331	66.016	0	0
2001-10-09	59.635	58.664	0	0.001
2001-10-10	58.838	58.572	0	0
2001-10-11	58.665	59.547	0.137	0.169
2001-10-12	53.718	53.621	0	0
2001-10-13	58.56	59.387	0	0
2001-10-14	56.705	56.665	0	0
2001-10-15	61.631	60.737	0	0
2001-10-16	70.656	71.013	0	0
2001-10-17	68.637	71.328	0	0
2001-10-18	53.479	53.988	0	0
2001-10-19	65.07	65.138	0	0
2001-10-20	64.97	66.985	0	0
2001-10-21	65.428	65.558	0	0
2001-10-22	62.277	63.291	0	0.001
2001-10-23	51.84	51.683	0.117	0.12
2001-10-24	47.943	47.844	0	0
2001-10-25	56.29	56.44	0	0
2001-10-26	67.657	67.957	0	0
2001-10-27	67.862	67.953	0	0
2001-10-28	61.461	66.01	0.001	0.007
2001-10-29	64.487	64.794	0	0.001
2001-10-30	58.762	64.304	0.016	0.019
2001-10-31	52.932	52.44	0.313	0.273
2002-05-01	80	80	1	1
2002-05-02	63.695	63.607	0	0
2002-05-03	64.885	65.143	0	0
2002-05-04	62.1	62.151	0	0
2002-05-05	65.942	66.25	0	0
2002-05-06	63.198	63.469	0	0
2002-05-07	56.449	56.64	0	0
2002-05-08	49.364	49.215	0	0
2002-05-09	59.096	59.129	0	0
2002-05-10	59.788	59.021	0	0
2002-05-11	61.383	61.394	0	0
2002-05-12	67.907	68.03	0	0
2002-05-13	75.911	76.059	0	0
2002-05-14	79.54	79.665	0	0.001
2002-05-15	61.355	61.552	0	0
2002-05-16	63.184	63.186	0	0
2002-05-17	70.815	70.71	0	0
2002-05-18	81.268	81.425	0	0
2002-05-19	82.707	83.208	0	0
2002-05-20	86.709	87.223	0.014	0.018
2002-05-21	57.744	56.581	0	0.004
2002-05-22	59.315	59.435	0.007	0.054
2002-05-23	58.657	58.437	0	0
2002-05-24	64.822	64.646	0	0
2002-05-25	77.786	78.263	0	0
2002-05-26	78.802	80.223	0	0
2002-05-27	76.631	76.865	0	0
2002-05-28	79.992	80.893	0	0
2002-05-29	79.971	80.05	0	0
2002-05-30	83.424	83.672	0	0
2002-05-31	82.142	82.268	0	0
2002-06-01	84.151	84.491	0.09	0.074
2002-06-02	71.229	70.961	0.011	0.001
2002-06-03	73.391	73.258	0	0
2002-06-04	75.964	75.933	0	0
2002-06-05	77.982	77.993	0	0
2002-06-06	80.831	81.018	0	0
2002-06-07	71.169	71.235	0	0
2002-06-08	67.832	68.116	0	0.002
2002-06-09	58.14	58.132	0	0
2002-06-10	61.994	61.67	0.062	0.117
2002-06-11	70.086	69.932	0	0.001
2002-06-12	73.776	73.8	0	0
2002-06-13	80.663	81.086	0	0
2002-06-14	89.827	89.747	0.002	0
2002-06-15	91.887	91.86	0	0
2002-06-16	94.013	94.193	0	0
2002-06-17	93.242	93.764	0	0
2002-06-18	78.987	78.83	0.017	0.017
2002-06-19	69.042	69.536	0.001	0
2002-06-20	81.286	81.171	0	0
2002-06-21	85.057	85.622	0.1	0.116
2002-06-22	86.49	88.024	0.003	0
2002-06-23	85.968	86.227	0	0
2002-06-24	89.312	88.478	0	0
2002-06-25	94.277	93.322	0	0
2002-06-26	97.746	97.65	0	0
2002-06-27	100.976	100.419	0	0
2002-06-28	94.035	94.265	0	0
2002-06-29	86.906	89.019	0	0
2002-06-30	83.29	82.962	0	0
2002-07-01	80.756	80.795	0	0
2002-07-02	86.034	86.191	0	0
2002-07-03	91.133	91.471	0	0
2002-07-04	88.756	88.74	0	0
2002-07-05	86.255	86.145	0	0
2002-07-06	94.647	94.537	0	0
2002-07-07	96.865	96.643	0.005	0.019
2002-07-08	98.464	98.173	0	0.003
2002-07-09	86.579	97.852	0	0
2002-07-10	101.71	101.252	0	0
2002-07-11	107.089	106.768	0	0
2002-07-12	109.616	109.847	0	0
2002-07-13	109.089	110.135	0.001	0.01
2002-07-14	104.798	106.506	0.02	0.042
2002-07-15	97.126	96.764	0	0
2002-07-16	99.982	99.414	0	0
2002-07-17	99.184	98.565	0	0
2002-07-18	99.979	99.169	0.002	0
2002-07-19	97.687	97.836	0.003	0.041
2002-07-20	97.969	97.647	0	0.012
2002-07-21	97.984	97.849	0	0
2002-07-22	94.281	94.672	0	0
2002-07-23	99.296	100.191	0	0
2002-07-24	100.592	99.799	0	0
2002-07-25	99.122	99.366	0	0
2002-07-26	84.663	86.069	0.008	0
2002-07-27	86.074	86.146	0	0
2002-07-28	81.448	81.379	0	0
2002-07-29	85.442	85.361	0	0
2002-07-30	91.034	90.559	0	0
2002-07-31	93.05	92.857	0	0
2002-08-01	87.766	87.523	0	0
2002-08-02	92.345	91.736	0	0
2002-08-03	84.28	85.119	0.019	0.004
2002-08-04	85.935	87.777	0	0.018
2002-08-05	82.607	82.428	0	0
2002-08-06	78.327	78.098	0	0
2002-08-07	74.91	74.455	0	0
2002-08-08	74.972	74.741	0	0
2002-08-09	78.455	78.57	0	0
2002-08-10	88.695	88.757	0	0
2002-08-11	91.504	91.775	0	0
2002-08-12	86.812	86.828	0	0
2002-08-13	86.37	86.278	0	0
2002-08-14	89.029	88.85	0	0
2002-08-15	93.276	93.087	0	0
2002-08-16	89.205	90.814	0	0
2002-08-17	86.273	86.08	0	0
2002-08-18	88.414	88.709	0	0
2002-08-19	88.399	88.2	0	0
2002-08-20	91.293	91.149	0	0
2002-08-21	80.19	80.232	0.006	0.005
2002-08-22	73.061	72.581	0	0.003
2002-08-23	75.931	75.961	0	0
2002-08-24	79.707	78.925	0	0
2002-08-25	85.299	85.212	0	0
2002-08-26	87.775	88.486	0	0
2002-08-27	81.324	80.986	0	0
2002-08-28	82.882	81.734	0	0
2002-08-29	84.873	84.215	0	0
2002-08-30	86.285	85.188	0	0
2002-08-31	86.894	87.331	0.021	0.021
2002-09-01	83.672	83.827	0	0
2002-09-02	84.982	84.865	0	0
2002-09-03	87.63	87.74	0	0
2002-09-04	89.979	89.93	0	0
2002-09-05	88.272	88.418	0	0
2002-09-06	74.718	76.427	0.011	0.002
2002-09-07	70.976	73.85	0.17	0.003
2002-09-08	69.355	68.85	0	0
2002-09-09	74.761	74.39	0	0
2002-09-10	81.385	81.425	0	0
2002-09-11	85.355	85.127	0	0
2002-09-12	88.536	88.08	0	0
2002-09-13	90.853	90.825	0	0
2002-09-14	93.546	93.341	0	0
2002-09-15	93.295	93.179	0	0
2002-09-16	91.637	92.487	0	0
2002-09-17	79.772	80.195	0.17	0.003
2002-09-18	64.529	64.286	0.001	0
2002-09-19	71.32	71.364	0	0
2002-09-20	74.635	74.854	0	0
2002-09-21	72.09	72.044	0	0
2002-09-22	74.923	74.802	0	0
2002-09-23	79.268	79.163	0	0
2002-09-24	81.834	82.077	0	0
2002-09-25	81.325	81.5	0	0
2002-09-26	76.97	77.167	0	0
2002-09-27	72.219	72.467	0	0
2002-09-28	67.92	68.086	0	0
2002-09-29	68.708	69.098	0	0
2002-09-30	65.431	65.433	0	0
2002-10-01	60.016	60.023	0	0
2002-10-02	65.366	65.109	0	0
2002-10-03	64.984	65.161	0	0
2002-10-04	58.609	60.255	0	0.003
2002-10-05	60.962	60.797	0	0
2002-10-06	62.9	63.147	0	0
2002-10-07	66.633	66.44	0	0
2002-10-08	68.607	68.94	0	0
2002-10-09	69.103	69.029	0	0
2002-10-10	70.684	71.327	0	0
2002-10-11	58.242	59.094	0	0
2002-10-12	53.447	53.342	0	0
2002-10-13	65.912	65.7	0	0
2002-10-14	66.135	66.917	0	0
2002-10-15	66.676	67.529	0	0
2002-10-16	67.038	67.859	0	0
2002-10-17	67.406	68.309	0	0
2002-10-18	69.371	69.326	0	0
2002-10-19	68.706	70.884	0	0
2002-10-20	61.599	65.405	0	0
2002-10-21	59.551	62.82	0	0
2002-10-22	60.376	60.554	0	0
2002-10-23	59.112	59.828	0	0
2002-10-24	56.35	56.95	0	0
2002-10-25	56.311	57.254	0	0
2002-10-26	55.616	56.76	0	0
2002-10-27	55.804	56.792	0	0
2002-10-28	48.978	51.524	0.006	0.001
2002-10-29	48.614	49.073	0	0
2002-10-30	42.778	43.785	0	0
2002-10-31	35.815	35.783	0	0
2003-05-01	80	80	1	1
2003-05-02	62.45	59.434	0	0
2003-05-03	65.072	61.148	0.203	0.619
2003-05-04	47.813	51.46	0.118	0.09
2003-05-05	50.149	50.668	0.031	0.012
2003-05-06	56.492	56.103	0	0
2003-05-07	58.153	57.978	0	0
2003-05-08	57.696	57.802	0	0
2003-05-09	63.908	64.313	0	0
2003-05-10	63.61	63.877	0	0
2003-05-11	63.927	63.678	0.001	0
2003-05-12	64.646	65.504	0.04	0.01
2003-05-13	65.097	64.855	0.001	0
2003-05-14	78.697	78.565	0	0
2003-05-15	79.736	80.155	0	0
2003-05-16	70.125	70.192	0	0
2003-05-17	56.041	56.516	0	0
2003-05-18	52.967	53.062	0	0
2003-05-19	57.015	56.992	0	0
2003-05-20	71.727	71.78	0	0
2003-05-21	73.546	73.914	0	0
2003-05-22	80.786	80.809	0	0
2003-05-23	86.423	86.473	0	0
2003-05-24	96.049	96.142	0	0
2003-05-25	93.543	94.273	0.019	0.023
2003-05-26	79.836	80.182	0	0
2003-05-27	83.255	83.366	0	0
2003-05-28	99.753	99.223	0	0
2003-05-29	99.872	99.797	0	0
2003-05-30	88.132	89.732	0.211	0.104
2003-05-31	72.389	73.041	0.392	0.012
2003-06-01	73.852	75.207	0	0
2003-06-02	76.141	77.317	0	0
2003-06-03	74.825	75.19	0	0
2003-06-04	76.022	76.573	0	0
2003-06-05	76.899	77.396	0	0
2003-06-06	82.06	82.26	0	0
2003-06-07	83.533	84.038	0	0
2003-06-08	83.539	83.562	0	0
2003-06-09	85.459	85.833	0	0
2003-06-10	83.108	83.297	0	0
2003-06-11	81.707	82.097	0	0
2003-06-12	79.68	79.886	0	0
2003-06-13	81.998	82.585	0.001	0.01
2003-06-14	81.17	81.448	0	0
2003-06-15	85.78	85.974	0	0
2003-06-16	86.265	86.636	0	0
2003-06-17	90.574	90.815	0	0
2003-06-18	96.179	96.394	0.015	0.003
2003-06-19	92.761	94.126	0.077	0.024
2003-06-20	80.383	79.535	0.125	0.041
2003-06-21	69.636	69.673	0	0
2003-06-22	64.388	65.105	0.001	0.001
2003-06-23	69.39	69.315	0	0
2003-06-24	73.85	73.811	0.01	0.006
2003-06-25	74.999	75.135	0.005	0
2003-06-26	80.449	80.7	0	0
2003-06-27	84.989	85.181	0	0
2003-06-28	87.029	87.322	0	0
2003-06-29	100.529	100.335	0	0
2003-06-30	100.603	100.879	0	0
2003-07-01	87.552	87.864	0	0
2003-07-02	84.811	85.091	0	0
2003-07-03	83.012	83.429	0	0
2003-07-04	84.848	84.965	0	0
2003-07-05	86.634	86.952	0	0
2003-07-06	86.944	87.539	0	0
2003-07-07	88.094	88.263	0	0
2003-07-08	92.181	92.451	0	0
2003-07-09	90.345	90.44	0	0
2003-07-10	102.039	102.142	0	0
2003-07-11	102.951	103.393	0	0
2003-07-12	98.727	99.092	0	0
2003-07-13	93.925	94.254	0	0
2003-07-14	85.072	85.451	0	0
2003-07-15	95.125	94.988	0	0
2003-07-16	98.359	98.544	0	0
2003-07-17	95.241	95.671	0	0
2003-07-18	100.836	101.309	0	0
2003-07-19	103.804	104.006	0	0
2003-07-20	105.991	106.656	0	0
2003-07-21	103.896	103.831	0	0
2003-07-22	103.739	103.757	0	0
2003-07-23	108.673	107.365	0	0
2003-07-24	107.209	109.529	0.064	0.008
2003-07-25	95.034	91.12	0.084	0.034
2003-07-26	93.235	93.194	0	0.019
2003-07-27	95.602	95.25	0	0.072
2003-07-28	100.341	98.245	0	0
2003-07-29	101.377	100.573	0	0
2003-07-30	103.257	102.151	0	0
2003-07-31	104.652	104.405	0	0
2003-08-01	99.49	99.338	0	0
2003-08-02	98.843	98.514	0	0
2003-08-03	90.657	94.336	0.043	0.043
2003-08-04	86.392	87.482	0.003	0
2003-08-05	92.93	92.751	0.004	0.016
2003-08-06	91.75	93.522	0.016	0
2003-08-07	88.846	88.411	0.024	0
2003-08-08	90.838	91.22	0	0
2003-08-09	93.193	93.604	0	0
2003-08-10	94.945	95.73	0	0
2003-08-11	95.297	95.629	0	0
2003-08-12	91.235	91.303	0	0
2003-08-13	90.933	91.472	0	0
2003-08-14	96.731	97.361	0	0
2003-08-15	101.151	102.092	0	0
2003-08-16	101.614	102.496	0	0
2003-08-17	83.804	83.372	0	0
2003-08-18	88.886	88.921	0	0
2003-08-19	96.749	96.849	0	0
2003-08-20	99.755	99.933	0	0
2003-08-21	90.475	90.315	0.01	0
2003-08-22	91.057	89.303	0.054	0.006
2003-08-23	82.24	81.464	0.01	0.021
2003-08-24	90.491	90.414	0	0
2003-08-25	92.563	92.822	0	0
2003-08-26	94.453	94.86	0	0
2003-08-27	87.609	88.306	0	0
2003-08-28	87.403	88.249	0	0
2003-08-29	85.541	86.1	0	0
2003-08-30	88.581	89.164	0	0
2003-08-31	86.974	86.716	0	0
2003-09-01	89.306	89.314	0	0
2003-09-02	91.124	91.48	0	0
2003-09-03	92.364	93.052	0	0
2003-09-04	95.106	96.054	0	0
2003-09-05	94.932	95.088	0	0
2003-09-06	90.624	92.683	0	0
2003-09-07	91.896	90.348	0	0
2003-09-08	83.767	82.84	0.012	0.014
2003-09-09	64.16	63.804	0	0
2003-09-10	65.163	65.115	0	0
2003-09-11	67.871	67.647	0	0
2003-09-12	71.05	71.338	0	0
2003-09-13	64.465	64.525	0	0
2003-09-14	76.865	76.898	0	0
2003-09-15	79.594	79.892	0	0
2003-09-16	76.526	76.942	0	0
2003-09-17	58.141	58.826	0.031	0.039
2003-09-18	64.72	64.922	0	0
2003-09-19	76.319	76.491	0	0
2003-09-20	78.423	78.947	0	0
2003-09-21	73.41	73.335	0	0
2003-09-22	77.31	77.335	0	0
2003-09-23	80.974	80.921	0	0
2003-09-24	83.187	83.539	0	0
2003-09-25	82.319	82.881	0	0
2003-09-26	82.026	82.317	0	0
2003-09-27	83.206	83.478	0	0
2003-09-28	82.477	82.589	0	0
2003-09-29	86.276	86.418	0	0
2003-09-30	87.549	88.065	0	0
2003-10-01	84.976	85.194	0	0
2003-10-02	82.568	83.468	0.003	0.001
2003-10-03	80.703	81.755	0	0
2003-10-04	81.946	82.133	0	0
2003-10-05	83.01	83.477	0	0
2003-10-06	83.772	83.615	0	0
2003-10-07	83.62	84.5	0	0
2003-10-08	76.741	76.703	0	0
2003-10-09	78.388	78.846	0	0
2003-10-10	58.329	59.343	0	0
2003-10-11	62.033	62.144	0	0
2003-10-12	64.349	65.23	0	0
2003-10-13	54.756	55.423	0	0
2003-10-14	62.93	62.178	0	0
2003-10-15	60.971	60.881	0	0
2003-10-16	64.365	64.319	0	0
2003-10-17	76.37	76.429	0	0
2003-10-18	79.269	79.351	0	0
2003-10-19	75.545	78.243	0	0
2003-10-20	78.829	79.189	0	0
2003-10-21	83.753	83.873	0	0
2003-10-22	82.543	85.252	0	0
2003-10-23	76.509	83.497	0	0
2003-10-24	57.045	57.581	0	0
2003-10-25	56.389	57.227	0	0
2003-10-26	64.572	64.495	0	0
2003-10-27	69.763	69.78	0	0
2003-10-28	69.579	69.964	0	0
2003-10-29	68.068	68.761	0.045	0.048
2003-10-30	45.159	45.842	0	0
2003-10-31	40.88	40.781	0	0
2004-05-01	80	80	1	1
2004-05-02	79.583	79.839	0	0
2004-05-03	80.539	81.003	0	0
2004-05-04	80.757	80.868	0	0
2004-05-05	84.036	84.38	0	0
2004-05-06	76	76.105	0	0
2004-05-07	78.536	78.816	0	0
2004-05-08	78.019	78.465	0.002	0.001
2004-05-09	66.868	67.798	0	0
2004-05-10	64.499	65.032	0	0
2004-05-11	55.051	54.806	0.483	0.307
2004-05-12	55.52	55.45	0.011	0.025
2004-05-13	57.269	57.227	0	0.002
2004-05-14	66.826	66.697	0	0
2004-05-15	68.908	68.664	0	0
2004-05-16	63.977	64.529	0.011	0.003
2004-05-17	66.186	66.57	0	0
2004-05-18	68.917	69.205	0.093	0.034
2004-05-19	59.858	61.455	0.078	0.065
2004-05-20	66.744	67.157	0	0
2004-05-21	68.077	69.758	0.046	0.067
2004-05-22	67.238	67.011	0	0.036
2004-05-23	60.945	61.447	0.009	0.011
2004-05-24	61.079	61.148	0	0
2004-05-25	65.972	67.328	0	0
2004-05-26	68.926	69.101	0.086	0.088
2004-05-27	67.617	67.854	0.017	0.016
2004-05-28	63.429	61.234	0.157	0.192
2004-05-29	56.798	58.751	0.019	0.027
2004-05-30	60.342	60.267	0	0
2004-05-31	63.904	64.059	0	0
2004-06-01	73.177	73.395	0	0
2004-06-02	81.384	81.776	0	0
2004-06-03	89.112	89.412	0	0
2004-06-04	90.85	91.314	0	0
2004-06-05	85.569	86.105	0	0
2004-06-06	82.9	83.018	0	0
2004-06-07	67.226	67.354	0	0
2004-06-08	66.003	66.389	0	0
2004-06-09	71.889	72.042	0	0
2004-06-10	68.137	68.596	0.255	0.103
2004-06-11	66.182	66.588	0	0
2004-06-12	65.529	65.542	0	0
2004-06-13	71.356	71.371	0	0
2004-06-14	73.765	74.132	0	0
2004-06-15	69.642	69.858	0	0
2004-06-16	74.928	74.838	0	0
2004-06-17	78.801	79.05	0	0
2004-06-18	82.861	83.063	0	0
2004-06-19	82.95	81.756	0.029	0.01
2004-06-20	77.377	77.912	0	0
2004-06-21	78.007	78.496	0	0
2004-06-22	86.76	86.844	0	0
2004-06-23	92.762	93.046	0	0
2004-06-24	95.842	96.301	0.003	0.001
2004-06-25	96.248	96.179	0.023	0.045
2004-06-26	90.418	90.673	0	0
2004-06-27	90.659	91.345	0.022	0.041
2004-06-28	86.274	86.242	0	0
2004-06-29	88.309	89.285	0	0
2004-06-30	89.406	91.34	0	0.005
2004-07-01	87.732	85.875	0.097	0.077
2004-07-02	86.015	86.231	0	0
2004-07-03	86.093	86.095	0	0
2004-07-04	83.586	83.269	0	0
2004-07-05	79.91	79.802	0	0
2004-07-06	83.706	83.435	0	0
2004-07-07	86.26	86.116	0	0
2004-07-08	74.6	74.703	0	0
2004-07-09	86.083	85.415	0	0
2004-07-10	89.076	88.653	0	0
2004-07-11	82.69	83.038	0	0
2004-07-12	91.89	92.024	0	0
2004-07-13	97.445	97.767	0	0
2004-07-14	96.113	96.286	0	0
2004-07-15	99.663	100.14	0	0
2004-07-16	96.791	96.788	0	0
2004-07-17	97.58	98.919	0	0
2004-07-18	95.835	101.279	0	0.002
2004-07-19	88.609	91.476	0.105	0.02
2004-07-20	90.4	90.923	0.001	0.008
2004-07-21	85.458	85.649	0	0
2004-07-22	86.702	87.002	0	0
2004-07-23	90.304	90.752	0	0
2004-07-24	96.054	96.165	0	0
2004-07-25	98.507	98.819	0.029	0.014
2004-07-26	97.087	98.244	0	0.029
2004-07-27	91.776	90.924	0	0.081
2004-07-28	90.517	90.175	0	0
2004-07-29	90.105	90.252	0	0
2004-07-30	91.677	91.926	0	0
2004-07-31	94.117	93.813	0	0
2004-08-01	97.739	97.374	0	0
2004-08-02	100.715	100.248	0	0
2004-08-03	95.607	96.658	0.001	0
2004-08-04	90.483	90.58	0	0
2004-08-05	93.658	93.968	0.004	0.004
2004-08-06	86.208	86.509	0	0
2004-08-07	86.524	86.725	0	0
2004-08-08	81.498	81.258	0	0
2004-08-09	89.932	89.927	0	0
2004-08-10	95.111	95.283	0	0
2004-08-11	98.139	98.14	0	0
2004-08-12	95.204	95.662	0	0
2004-08-13	97.396	98.612	0	0
2004-08-14	98.182	101.637	0	0
2004-08-15	97.923	99.093	0	0.001
2004-08-16	97.527	97.135	0.074	0.025
2004-08-17	86.128	91.661	0.042	0
2004-08-18	89.02	88.12	0	0.037
2004-08-19	89.945	91.013	0	0
2004-08-20	88.56	89.335	0	0
2004-08-21	90.04	89.38	0	0
2004-08-22	91.534	91.353	0.054	0.026
2004-08-23	66.028	65.727	0.059	0.134
2004-08-24	68.258	68.719	0	0
2004-08-25	72.91	73.032	0.003	0.003
2004-08-26	64.191	63.563	0.028	0.013
2004-08-27	68.949	69.086	0	0
2004-08-28	74.854	74.95	0	0
2004-08-29	80.506	80.455	0	0
2004-08-30	87.476	87.695	0	0
2004-08-31	96.09	96.669	0	0
2004-09-01	97.461	98.081	0	0
2004-09-02	88.845	89.113	0.001	0.001
2004-09-03	65.522	65.375	0	0
2004-09-04	70.431	70.401	0	0
2004-09-05	72.448	72.69	0	0
2004-09-06	73.45	73.482	0	0
2004-09-07	81.79	81.84	0	0
2004-09-08	84.142	84.637	0	0
2004-09-09	83.91	84.366	0	0
2004-09-10	78.877	79.191	0	0
2004-09-11	81.773	82.427	0	0
2004-09-12	82.881	83.159	0.028	0.025
2004-09-13	68.43	68.872	0	0
2004-09-14	60.845	62.716	0.008	0.072
2004-09-15	68.85	69.223	0	0
2004-09-16	71.078	71.46	0	0
2004-09-17	71.832	71.624	0	0
2004-09-18	75.013	75.235	0.103	0.118
2004-09-19	57.723	58.221	0	0
2004-09-20	59.492	59.674	0.004	0
2004-09-21	60.466	60.943	0	0
2004-09-22	66.276	66.291	0	0
2004-09-23	75.886	75.852	0	0
2004-09-24	78.148	78.256	0	0
2004-09-25	84.346	84.24	0	0
2004-09-26	85.25	85.518	0	0
2004-09-27	83.987	84.288	0	0
2004-09-28	83.205	83.813	0	0
2004-09-29	80.725	79.673	0.001	0
2004-09-30	78.193	78.74	0	0
2004-10-01	77.079	77.612	0	0
2004-10-02	76.022	75.797	0	0
2004-10-03	76.945	77.162	0	0
2004-10-04	77.037	77.364	0	0
2004-10-05	77.479	78.936	0	0
2004-10-06	77.217	77.53	0	0
2004-10-07	75.18	75.781	0	0
2004-10-08	80.824	80.668	0	0
2004-10-09	79.459	82.068	0.034	0.029
2004-10-10	61.816	61.628	0	0
2004-10-11	63.789	64.151	0	0
2004-10-12	72.291	72.698	0	0
2004-10-13	71.526	71.965	0	0
2004-10-14	70.065	69.966	0	0
2004-10-15	71.385	72.054	0	0
2004-10-16	65.358	66.703	0	0
2004-10-17	67.339	68.133	0	0
2004-10-18	53.12	58.232	0.016	0.011
2004-10-19	57.114	58.368	0	0
2004-10-20	55.869	55.913	0.092	0.099
2004-10-21	55.433	56.305	0	0
2004-10-22	50.155	50.786	0	0
2004-10-23	48.446	49.268	0.247	0.252
2004-10-24	46.362	46.144	0.001	0.001
2004-10-25	48.863	48.456	0	0
2004-10-26	52.978	49.937	0	0
2004-10-27	58.16	58.523	0	0
2004-10-28	56.314	58.188	0.025	0.067
2004-10-29	46.328	49.465	0.024	0.072
2004-10-30	46.611	48.223	0.033	0.052
2004-10-31	47.816	48.458	0.022	0.02
2005-05-01	80	80	1	1
2005-05-02	68.779	69.502	0	0
2005-05-03	70.478	69.261	0	0
2005-05-04	67.755	67.068	0.01	0.027
2005-05-05	77.504	77.455	0	0
2005-05-06	69.569	69.495	0.047	0.061
2005-05-07	61.165	62.771	0.129	0.104
2005-05-08	67.672	67.996	0	0
2005-05-09	66.158	66.778	0.259	0.399
2005-05-10	54.52	58.137	0.021	0.024
2005-05-11	64.179	64.15	0.079	0.075
2005-05-12	66.764	66.637	0	0
2005-05-13	70.926	70.404	0	0
2005-05-14	72.179	72.415	0.001	0
2005-05-15	72.199	73.04	0.006	0.003
2005-05-16	61.053	61.527	0.101	0.095
2005-05-17	57.551	57.649	0.001	0
2005-05-18	65.823	66.316	0.124	0.113
2005-05-19	65.408	66.458	0.048	0.035
2005-05-20	69.517	69.357	0.001	0.002
2005-05-21	70.918	70.879	0	0
2005-05-22	71.614	71.958	0	0
2005-05-23	72.369	72.684	0	0
2005-05-24	65.672	65.806	0	0
2005-05-25	67.938	68.001	0	0
2005-05-26	78.729	78.761	0	0
2005-05-27	84.5	84.483	0	0
2005-05-28	86.824	87.138	0	0
2005-05-29	88.338	88.799	0	0
2005-05-30	76.964	76.104	0.009	0.018
2005-05-31	77.139	77.194	0	0
2005-06-01	72.575	73.095	0.234	0.263
2005-06-02	61.692	61.363	0	0
2005-06-03	63.941	64.437	0	0
2005-06-04	69.943	70.039	0	0
2005-06-05	72.763	73.088	0	0
2005-06-06	63.389	63.728	0	0
2005-06-07	61.986	61.656	0.131	0.257
2005-06-08	59.367	61.308	0.022	0.037
2005-06-09	60.459	58.534	0.008	0.055
2005-06-10	67.87	67.684	0	0
2005-06-11	69.652	69.641	0	0
2005-06-12	69.549	70.498	0.005	0
2005-06-13	68.53	68.651	0	0
2005-06-14	85.257	84.986	0	0
2005-06-15	81.307	81.757	0	0
2005-06-16	81.273	81.053	0	0
2005-06-17	81.801	82.474	0.016	0.023
2005-06-18	67.288	67.328	0.003	0.005
2005-06-19	78.066	77.532	0	0
2005-06-20	90.195	90.009	0	0
2005-06-21	94.504	93.051	0.011	0.008
2005-06-22	88.645	87.539	0.013	0.053
2005-06-23	84.99	85.768	0	0
2005-06-24	82.16	81.921	0	0
2005-06-25	85.574	85.457	0	0
2005-06-26	87.111	87.077	0.013	0.011
2005-06-27	80.088	79.729	0.014	0.023
2005-06-28	74.21	74.002	0.019	0.014
2005-06-29	73.61	73.737	0	0
2005-06-30	83.236	83.24	0	0
2005-07-01	86.23	86.315	0	0
2005-07-02	87.7	87.728	0	0
2005-07-03	77.488	77.621	0	0
2005-07-04	83.019	82.876	0	0
2005-07-05	90.8	90.635	0	0
2005-07-06	93.433	93.454	0	0
2005-07-07	89.018	88.999	0	0
2005-07-08	88.841	88.933	0	0
2005-07-09	93.035	92.876	0	0
2005-07-10	76.527	76.57	0	0
2005-07-11	88.808	88.625	0	0
2005-07-12	94.95	94.919	0	0
2005-07-13	99.857	99.851	0	0
2005-07-14	87.877	87.948	0	0
2005-07-15	97.056	96.819	0	0
2005-07-16	101.741	101.73	0	0
2005-07-17	87.761	87.759	0	0
2005-07-18	90.516	90.327	0	0
2005-07-19	94.646	94.58	0	0
2005-07-20	95.421	95.4	0	0
2005-07-21	100.655	100.007	0	0
2005-07-22	101.331	101.91	0	0.017
2005-07-23	101.763	101.496	0	0
2005-07-24	91.956	91.877	0	0
2005-07-25	93.504	93.356	0	0
2005-07-26	84.524	84.514	0	0
2005-07-27	88.467	88.556	0	0
2005-07-28	98.491	98.362	0	0
2005-07-29	102.207	102.361	0	0
2005-07-30	97.026	97.048	0.002	0
2005-07-31	98.712	99.247	0	0.007
2005-08-01	99.537	100.042	0.062	0.05
2005-08-02	95.299	95.538	0	0.019
2005-08-03	87.561	87.401	0	0
2005-08-04	92.894	92.582	0	0
2005-08-05	101.344	101.934	0	0
2005-08-06	102.209	102.625	0.005	0
2005-08-07	101.529	102.302	0.004	0.003
2005-08-08	98.108	100.551	0.018	0.043
2005-08-09	97.776	97.876	0	0.03
2005-08-10	98.827	96.357	0	0
2005-08-11	93.619	93.688	0	0
2005-08-12	87.928	87.973	0	0
2005-08-13	86.094	86.209	0	0
2005-08-14	83.87	84.007	0	0
2005-08-15	87.962	87.654	0	0
2005-08-16	90.583	90.53	0	0
2005-08-17	92.559	92.416	0	0
2005-08-18	85.162	85.847	0	0
2005-08-19	82.105	81.849	0	0
2005-08-20	93.822	92.93	0	0
2005-08-21	99.421	99.593	0	0
2005-08-22	100.039	100.45	0	0
2005-08-23	94.476	93.881	0	0
2005-08-24	80.875	80.81	0	0
2005-08-25	79.226	79.112	0	0
2005-08-26	89.309	88.921	0	0
2005-08-27	92.148	92.206	0	0
2005-08-28	94.263	93.725	0	0
2005-08-29	97.025	96.877	0	0
2005-08-30	72.468	72.128	0	0
2005-08-31	74.489	74.406	0	0
2005-09-01	84.408	84.349	0	0
2005-09-02	91.373	91.41	0	0
2005-09-03	89.622	89.802	0	0
2005-09-04	86.069	86.299	0	0
2005-09-05	78.964	79.31	0	0
2005-09-06	84.35	84.213	0	0
2005-09-07	88.607	88.359	0	0
2005-09-08	92.188	92.343	0	0
2005-09-09	91.662	93.345	0	0
2005-09-10	63.85	66.612	0	0
2005-09-11	63.78	63.348	0	0
2005-09-12	68.52	68.36	0	0
2005-09-13	69.875	70.028	0	0
2005-09-14	72.944	72.64	0	0
2005-09-15	78.099	77.893	0	0
2005-09-16	79.991	79.944	0.114	0
2005-09-17	72.272	72.852	0.125	0
2005-09-18	66.735	66.58	0	0
2005-09-19	79.06	78.655	0	0
2005-09-20	82.424	82.402	0	0
2005-09-21	83.819	84.25	0	0.002
2005-09-22	72.927	73.501	0	0
2005-09-23	73.879	74.766	0.002	0.01
2005-09-24	62.409	62.869	0.001	0.001
2005-09-25	66.157	66.277	0	0
2005-09-26	78.08	77.971	0	0
2005-09-27	78.615	78.604	0	0
2005-09-28	77.629	77.827	0	0
2005-09-29	77.083	76.934	0	0
2005-09-30	79.287	79.846	0	0
2005-10-01	81.138	81.704	0	0
2005-10-02	57.565	58.009	0.111	0.102
2005-10-03	57.598	58.782	0.133	0.175
2005-10-04	55.828	55.617	0	0.001
2005-10-05	56.309	56.722	0	0
2005-10-06	65.762	65.828	0	0
2005-10-07	67.945	68.346	0	0
2005-10-08	60.674	60.551	0	0
2005-10-09	60.789	61.045	0	0
2005-10-10	59.831	59.821	0	0
2005-10-11	61.569	61.952	0	0
2005-10-12	62.235	62.283	0	0
2005-10-13	67.136	66.975	0	0
2005-10-14	80.225	80.434	0	0
2005-10-15	80.64	82.039	0	0
2005-10-16	61.424	61.828	0	0
2005-10-17	68.128	68.047	0	0
2005-10-18	75.406	74.679	0	0
2005-10-19	75.232	76.521	0.003	0.001
2005-10-20	62.6	62.939	0	0
2005-10-21	61	60.773	0	0
2005-10-22	68.653	68.597	0	0
2005-10-23	74.013	73.916	0	0
2005-10-24	77.604	77.618	0	0
2005-10-25	73.557	76.054	0	0
2005-10-26	71.963	73.111	0.041	0.034
2005-10-27	55.101	54.16	0.09	0.053
2005-10-28	51.72	54.34	0.038	0.069
2005-10-29	50.679	51.631	0	0
2005-10-30	50.924	51.194	0	0
2005-10-31	63.001	62.999	0	0
2006-05-01	80	80	1	1
2006-05-02	64.996	65.104	0	0
2006-05-03	62.216	62.149	0	0
2006-05-04	64.02	64.093	0	0
2006-05-05	66.536	66.595	0	0
2006-05-06	68.612	69.037	0	0
2006-05-07	67.882	68.078	0	0
2006-05-08	53.328	53.307	0.026	0.02
2006-05-09	55.708	55.886	0	0
2006-05-10	62.212	62.297	0	0
2006-05-11	77.47	77.402	0	0
2006-05-12	80.406	80.526	0	0
2006-05-13	75.474	75.547	0	0
2006-05-14	82.221	82.36	0	0
2006-05-15	89.166	89.165	0	0
2006-05-16	90.459	90.724	0	0
2006-05-17	90.894	91.212	0	0
2006-05-18	89.944	90.874	0	0
2006-05-19	86.524	89.313	0.042	0.179
2006-05-20	85.858	85.505	0.105	0.052
2006-05-21	75.924	75.551	0	0
2006-05-22	72.713	72.93	0.105	0.05
2006-05-23	66.881	67.611	0.046	0.001
2006-05-24	72.345	72.438	0	0
2006-05-25	75.885	76.293	0	0
2006-05-26	69.656	70.095	0	0
2006-05-27	61.063	61.98	0.057	0.06
2006-05-28	56.87	56.935	0	0.001
2006-05-29	59.137	59.383	0.047	0.057
2006-05-30	67.608	67.978	0	0
2006-05-31	78.737	78.82	0	0
2006-06-01	89.124	89.484	0	0
2006-06-02	91.746	91.953	0	0
2006-06-03	71.134	73.443	0.084	0.06
2006-06-04	77.477	77.695	0	0
2006-06-05	77.052	77.372	0	0
2006-06-06	87.501	87.142	0	0
2006-06-07	89.758	90.107	0	0
2006-06-08	89.524	89.071	0.151	0.032
2006-06-09	69.799	70.884	0.002	0
2006-06-10	71.253	72.342	0	0
2006-06-11	79.3	80.385	0	0
2006-06-12	87.92	87.768	0	0
2006-06-13	88.834	89.272	0	0
2006-06-14	75.058	75.782	0.078	0.154
2006-06-15	67.19	67.667	0.005	0
2006-06-16	70.099	69.992	0	0
2006-06-17	74.806	75.064	0	0
2006-06-18	79.063	78.994	0	0
2006-06-19	82.794	83.155	0	0.003
2006-06-20	76.557	76.787	0	0
2006-06-21	75.494	75.599	0	0
2006-06-22	78.797	78.899	0	0
2006-06-23	86.655	86.805	0	0
2006-06-24	90.067	90.503	0	0
2006-06-25	90.532	91.015	0	0
2006-06-26	93.334	93.946	0	0
2006-06-27	96.9	96.561	0.001	0.023
2006-06-28	98.714	98.885	0	0
2006-06-29	94.859	95.149	0.044	0.104
2006-06-30	83.443	83.347	0.056	0.121
2006-07-01	88.296	87.753	0	0
2006-07-02	92.995	91.687	0.011	0
2006-07-03	91.918	93.471	0.041	0.004
2006-07-04	96.491	96.591	0	0
2006-07-05	93.544	94.5	0.051	0.001
2006-07-06	92.946	94.681	0.096	0.029
2006-07-07	83.337	84.111	0	0
2006-07-08	88.772	88.73	0	0
2006-07-09	92.687	92.701	0	0
2006-07-10	94.613	94.934	0	0.019
2006-07-11	95.651	94.907	0	0
2006-07-12	98.956	99.322	0	0
2006-07-13	84.643	85.078	0	0
2006-07-14	91.724	92.123	0	0
2006-07-15	94.672	95.184	0	0
2006-07-16	96.054	96.36	0	0
2006-07-17	97.712	97.772	0	0
2006-07-18	97.439	97.616	0	0
2006-07-19	91.823	91.918	0	0
2006-07-20	97.378	97.718	0	0
2006-07-21	99.511	100.182	0	0
2006-07-22	101.926	102.764	0	0
2006-07-23	105.499	105.908	0.003	0
2006-07-24	103.505	102.436	0	0
2006-07-25	99.537	100.958	0	0
2006-07-26	96.575	96.643	0	0
2006-07-27	96.713	97.054	0	0
2006-07-28	100.676	100.891	0	0
2006-07-29	94.774	95.051	0	0
2006-07-30	91.469	91.997	0	0
2006-07-31	80.316	80.285	0	0
2006-08-01	83.032	83.041	0	0
2006-08-02	80.302	79.973	0	0
2006-08-03	89.87	89.497	0	0
2006-08-04	94.283	93.981	0	0
2006-08-05	93.743	93.912	0	0
2006-08-06	94.916	94.941	0	0
2006-08-07	98.608	98.26	0	0
2006-08-08	98.914	98.572	0	0
2006-08-09	90.653	91.296	0.004	0.006
2006-08-10	94.235	94.829	0	0
2006-08-11	96.222	96.364	0	0.001
2006-08-12	80.784	81.245	0	0
2006-08-13	79.848	79.49	0	0
2006-08-14	89.541	89.423	0	0
2006-08-15	92.044	92.252	0	0
2006-08-16	89.627	89.83	0.016	0.001
2006-08-17	81.852	82.446	0	0
2006-08-18	80.33	80.127	0	0
2006-08-19	86.996	86.43	0	0
2006-08-20	93.005	92.698	0	0
2006-08-21	98.631	98.218	0.002	0
2006-08-22	101.192	101.093	0	0
2006-08-23	89.832	89.719	0	0
2006-08-24	85.433	85.512	0	0
2006-08-25	77.205	76.95	0	0
2006-08-26	81.097	81.103	0	0
2006-08-27	85.714	85.593	0	0
2006-08-28	93.25	93.646	0	0
2006-08-29	95.275	95.938	0	0
2006-08-30	85.916	86.123	0	0
2006-08-31	67.023	66.95	0	0
2006-09-01	79.322	79.263	0	0
2006-09-02	91.592	91.373	0	0
2006-09-03	94.857	94.882	0.004	0
2006-09-04	91.828	92.353	0	0.031
2006-09-05	93.885	94.271	0	0
2006-09-06	95.27	94.598	0.003	0
2006-09-07	92.331	90.539	0.074	0
2006-09-08	86.892	88.927	0	0
2006-09-09	85.117	87.681	0	0
2006-09-10	82.238	81.446	0	0
2006-09-11	82.994	82.566	0	0
2006-09-12	87.888	88.029	0	0
2006-09-13	90.725	91.081	0	0
2006-09-14	82.009	82.264	0	0
2006-09-15	61.067	61.301	0	0
2006-09-16	58.332	58.295	0.001	0
2006-09-17	62.18	62.005	0	0
2006-09-18	75.108	74.842	0	0
2006-09-19	76.295	77.165	0	0
2006-09-20	61.768	61.588	0.038	0.062
2006-09-21	59.696	60.027	0.072	0.068
2006-09-22	60.552	60.043	0	0
2006-09-23	62.443	62.7	0	0
2006-09-24	67.47	67.301	0	0
2006-09-25	75.056	74.924	0	0
2006-09-26	77.815	77.748	0	0
2006-09-27	79.175	79.517	0	0
2006-09-28	80.544	80.858	0	0
2006-09-29	82.133	82.496	0	0
2006-09-30	83.259	83.525	0	0
2006-10-01	84.25	85.463	0	0
2006-10-02	71.63	70.676	0	0
2006-10-03	77.273	77.043	0	0
2006-10-04	78.004	77.982	0	0
2006-10-05	77.879	78.09	0	0
2006-10-06	78.865	79.324	0	0
2006-10-07	66.8	70.275	0	0
2006-10-08	62.265	62.588	0	0
2006-10-09	61.741	62.165	0	0
2006-10-10	63.366	63.816	0	0
2006-10-11	65.184	65.077	0	0
2006-10-12	68.529	68.505	0	0
2006-10-13	72.446	72.39	0	0
2006-10-14	72.74	73.494	0	0
2006-10-15	72.674	73.55	0	0
2006-10-16	59.208	63.547	0.06	0.15
2006-10-17	52.913	52.888	0.001	0.006
2006-10-18	53.352	53.015	0	0
2006-10-19	55.067	55.194	0.06	0.05
2006-10-20	50.577	50.874	0.088	0.079
2006-10-21	52.08	52.129	0	0
2006-10-22	59.82	59.693	0	0
2006-10-23	64.558	64.481	0	0
2006-10-24	61.341	63.389	0	0
2006-10-25	58.272	59.111	0	0
2006-10-26	50.639	50.59	0	0
2006-10-27	60.712	60.841	0	0
2006-10-28	66.403	66.408	0	0
2006-10-29	59.869	66.258	0	0
2006-10-30	56.771	58.721	0	0
2006-10-31	38.039	38.669	0	0
2007-05-01	80	80	1	1
2007-05-02	77.925	78.427	0.028	0.016
2007-05-03	56.727	58.613	0.058	0.049
2007-05-04	53.627	52.561	0	0
2007-05-05	57.816	57.841	0	0.001
2007-05-06	61.816	61.779	0	0
2007-05-07	67.961	67.782	0	0
2007-05-08	76.289	76.193	0	0
2007-05-09	78.754	78.79	0	0
2007-05-10	78.371	78.816	0	0
2007-05-11	80.943	81.47	0	0
2007-05-12	82.536	82.645	0	0
2007-05-13	81.378	81.689	0	0
2007-05-14	67.555	67.595	0	0
2007-05-15	79.253	79.165	0	0
2007-05-16	88.363	88.287	0	0
2007-05-17	89.562	89.602	0.005	0.003
2007-05-18	84.875	85.256	0	0
2007-05-19	83.358	83.656	0	0
2007-05-20	74.08	74.326	0	0
2007-05-21	68.241	68.137	0.078	0.042
2007-05-22	60.409	61.836	0.017	0.011
2007-05-23	65.191	65.238	0.001	0
2007-05-24	71.477	71.529	0	0
2007-05-25	72.778	72.477	0	0
2007-05-26	78.839	79.033	0	0
2007-05-27	81.092	81.493	0	0
2007-05-28	74.057	74.433	0	0
2007-05-29	69.213	69.487	0	0
2007-05-30	76.376	76.846	0	0
2007-05-31	82.128	82.233	0	0
2007-06-01	84.798	85.247	0	0
2007-06-02	90.115	90.428	0	0
2007-06-03	95.444	94.803	0	0.002
2007-06-04	96.592	96.645	0.005	0
2007-06-05	85.102	85.727	0.178	0.213
2007-06-06	56.328	56.586	0.049	0.027
2007-06-07	61.555	61.072	0.181	0.179
2007-06-08	69.635	69.814	0	0
2007-06-09	80.445	80.272	0	0
2007-06-10	84.185	84.467	0	0
2007-06-11	69.444	69.182	0.027	0.03
2007-06-12	74.943	74.988	0	0
2007-06-13	80.648	80.65	0	0
2007-06-14	82.889	83.048	0	0
2007-06-15	80.851	80.736	0	0
2007-06-16	83.465	83.617	0	0
2007-06-17	83.055	83.154	0	0
2007-06-18	70.393	70.268	0	0
2007-06-19	89.438	89.408	0	0
2007-06-20	92.504	92.665	0	0
2007-06-21	92.875	93.05	0	0
2007-06-22	89.022	89.268	0	0
2007-06-23	91.564	91.749	0	0
2007-06-24	80.685	80.971	0	0
2007-06-25	74.586	74.61	0	0
2007-06-26	81.881	81.572	0	0
2007-06-27	89.216	89.417	0	0
2007-06-28	92.464	92.697	0	0
2007-06-29	94.684	94.838	0	0
2007-06-30	87.499	87.691	0	0
2007-07-01	89.54	89.629	0	0
2007-07-02	93.73	93.957	0	0
2007-07-03	90.534	90.73	0	0
2007-07-04	96.212	96.433	0	0
2007-07-05	101.831	102.129	0	0
2007-07-06	104.636	105.059	0	0.004
2007-07-07	103.92	102.857	0.043	0.002
2007-07-08	96.102	94.691	0	0
2007-07-09	91.638	91.534	0	0
2007-07-10	92.05	92.438	0	0
2007-07-11	95.777	95.619	0	0
2007-07-12	99.539	99.353	0	0
2007-07-13	104.942	103.011	0	0
2007-07-14	105.357	103.948	0.005	0
2007-07-15	101.445	102.061	0	0
2007-07-16	96.613	96.713	0	0
2007-07-17	99.181	99.289	0	0
2007-07-18	96.575	97.606	0	0
2007-07-19	95.226	95.43	0	0
2007-07-20	90.45	89.943	0	0
2007-07-21	94.259	94.103	0	0
2007-07-22	95.79	95.968	0	0
2007-07-23	99.683	100.126	0	0
2007-07-24	103.243	101.642	0	0
2007-07-25	93.442	92.876	0	0.015
2007-07-26	94.14	94.471	0.146	0.013
2007-07-27	98.172	96.286	0.003	0.031
2007-07-28	99.573	99.555	0	0
2007-07-29	101.087	101.22	0	0
2007-07-30	100.291	100.377	0	0
2007-07-31	97.31	96.819	0	0
2007-08-01	96.323	96.423	0	0
2007-08-02	95.66	94.939	0	0
2007-08-03	91.905	93.972	0	0
2007-08-04	94.603	93.664	0	0
2007-08-05	91.507	91.855	0	0
2007-08-06	86.509	86.534	0	0.001
2007-08-07	89.314	89.472	0	0
2007-08-08	83.267	83.139	0	0
2007-08-09	89.824	89.848	0	0
2007-08-10	93.544	93.602	0	0
2007-08-11	90.018	90.042	0	0
2007-08-12	93.703	93.862	0	0
2007-08-13	93.311	93.517	0	0
2007-08-14	93.823	93.783	0	0
2007-08-15	98.087	97.218	0.001	0
2007-08-16	101.691	101.225	0	0
2007-08-17	95.74	96.102	0	0
2007-08-18	86.769	86.975	0	0
2007-08-19	87.189	87.139	0	0
2007-08-20	74.889	74.936	0	0
2007-08-21	79.354	80.624	0	0
2007-08-22	77.54	77.708	0	0
2007-08-23	82.988	82.976	0	0
2007-08-24	83.683	83.849	0	0
2007-08-25	93.603	93.397	0	0
2007-08-26	95.873	95.724	0	0
2007-08-27	82.205	82.385	0	0
2007-08-28	81.126	81.015	0	0
2007-08-29	93.626	94.175	0	0
2007-08-30	97.857	98.16	0.001	0
2007-08-31	100.983	100.5	0	0
2007-09-01	96.707	96.868	0	0
2007-09-02	89.805	89.578	0	0
2007-09-03	96.77	96.661	0	0
2007-09-04	100.595	100.662	0	0
2007-09-05	82.307	82.489	0	0
2007-09-06	81.123	80.894	0	0
2007-09-07	78.807	78.849	0	0
2007-09-08	80.259	80.42	0	0
2007-09-09	77.002	77.14	0	0
2007-09-10	79.781	79.964	0	0
2007-09-11	85.163	85.117	0	0
2007-09-12	87.498	87.759	0	0
2007-09-13	88.841	89.253	0	0
2007-09-14	88.262	88.242	0.018	0.018
2007-09-15	84.878	84.606	0	0
2007-09-16	82.385	82.793	0	0
2007-09-17	81.407	81.372	0	0
2007-09-18	67.138	67.429	0	0.001
2007-09-19	68.292	67.439	0.012	0.013
2007-09-20	72.915	72.76	0	0
2007-09-21	75.728	75.981	0	0
2007-09-22	77.297	77.85	0.01	0.009
2007-09-23	68.312	72.71	0.075	0.031
2007-09-24	62.277	62.383	0	0
2007-09-25	65.337	65.494	0	0
2007-09-26	68.851	68.89	0	0
2007-09-27	78.632	78.741	0	0
2007-09-28	80.095	80.539	0	0
2007-09-29	52.226	52.048	0.041	0.048
2007-09-30	68.696	68.405	0	0
2007-10-01	70.88	71.301	0.071	0.094
2007-10-02	62.001	62.044	0	0
2007-10-03	64.23	64.369	0	0
2007-10-04	57.383	55.828	0	0
2007-10-05	56.973	57.018	0	0
2007-10-06	54.596	55.462	0	0
2007-10-07	57.65	57.749	0	0
2007-10-08	71.114	71.048	0	0
2007-10-09	78.338	78.185	0	0
2007-10-10	79.311	79.652	0.091	0.091
2007-10-11	60.193	60.453	0.032	0.029
2007-10-12	59.769	62.308	0	0
2007-10-13	67.352	67.444	0	0
2007-10-14	66.518	67.117	0	0
2007-10-15	72.381	72.336	0	0
2007-10-16	64.499	70.571	0	0
2007-10-17	57.804	57.817	0.172	0.163
2007-10-18	47.746	48.501	0.134	0.137
2007-10-19	57.932	58.575	0.215	0.223
2007-10-20	53.616	55.099	0.027	0.057
2007-10-21	49.024	49.457	0.009	0.009
2007-10-22	58.612	58.547	0	0
2007-10-23	70.047	69.863	0	0
2007-10-24	73.62	73.308	0	0
2007-10-25	71.604	72.565	0	0
2007-10-26	52.341	52.925	0	0
2007-10-27	60.607	60.713	0	0
2007-10-28	69.037	69.028	0	0
2007-10-29	66.169	69.843	0	0
2007-10-30	63.068	65.688	0	0
2007-10-31	56.748	57.661	0	0
2008-05-01	80	80	1	1
2008-05-02	53.718	53.344	0	0
2008-05-03	61.57	61.736	0	0
2008-05-04	65.365	65.569	0	0
2008-05-05	68.346	68.444	0	0
2008-05-06	70.514	70.819	0	0
2008-05-07	69.557	69.811	0	0
2008-05-08	59.157	59.54	0	0
2008-05-09	57.774	57.984	0.001	0
2008-05-10	62.802	62.804	0	0
2008-05-11	66.083	66.397	0.001	0
2008-05-12	53.952	54.225	0	0
2008-05-13	61.391	61.408	0	0
2008-05-14	65.143	65.325	0	0
2008-05-15	70.139	70.106	0	0
2008-05-16	76.437	76.614	0	0
2008-05-17	83.263	83.471	0	0
2008-05-18	86.553	87.027	0	0
2008-05-19	86.736	88.346	0	0
2008-05-20	83.538	83.417	0	0
2008-05-21	55.906	55.713	0.074	0.061
2008-05-22	55.493	55.594	0.001	0.001
2008-05-23	65.412	64.964	0.048	0.033
2008-05-24	63.603	65.38	0.036	0.023
2008-05-25	70.181	69.942	0	0.001
2008-05-26	72.624	72.598	0.01	0.007
2008-05-27	72.217	72.285	0.083	0.098
2008-05-28	68.029	69.943	0.122	0.104
2008-05-29	61.856	60.954	0.019	0.173
2008-05-30	64.495	62.139	0.008	0.018
2008-05-31	73.32	73.38	0	0
2008-06-01	75.735	75.795	0.012	0.021
2008-06-02	69.738	69.187	0.001	0
2008-06-03	69.355	69.854	0.025	0.031
2008-06-04	57.639	57.874	0.039	0.046
2008-06-05	63.533	63.455	0	0
2008-06-06	67.665	67.628	0.061	0.12
2008-06-07	59.015	58.877	0	0
2008-06-08	61.519	61.185	0	0
2008-06-09	70.785	70.618	0	0
2008-06-10	75.119	74.776	0.003	0.003
2008-06-11	61.522	60.751	0.021	0.062
2008-06-12	64.196	63.542	0	0
2008-06-13	74.59	74.435	0	0
2008-06-14	78.806	78.798	0	0
2008-06-15	78.614	78.48	0	0
2008-06-16	82.589	82.523	0	0
2008-06-17	84.489	84.577	0	0
2008-06-18	80.178	80.206	0	0
2008-06-19	78.872	78.971	0	0
2008-06-20	90.193	90.137	0	0
2008-06-21	96.344	96.444	0	0
2008-06-22	93.775	95.513	0.017	0.015
2008-06-23	81.246	80.859	0	0
2008-06-24	82.206	82.331	0	0
2008-06-25	85.485	85.344	0	0
2008-06-26	87.93	88.043	0	0
2008-06-27	82.66	82.609	0	0
2008-06-28	91.826	91.913	0	0
2008-06-29	100.194	100.232	0	0
2008-06-30	102.093	102.368	0.007	0.008
2008-07-01	99.238	100.237	0.015	0.003
2008-07-02	91.315	90.683	0	0
2008-07-03	97.589	96.588	0	0
2008-07-04	99.502	98.956	0	0
2008-07-05	89.654	91.857	0	0
2008-07-06	86.558	86.132	0	0
2008-07-07	87.979	87.92	0	0
2008-07-08	87.725	87.71	0	0
2008-07-09	90.54	90.682	0	0
2008-07-10	93.245	93.36	0	0
2008-07-11	90.903	91.113	0	0
2008-07-12	84.225	83.939	0	0
2008-07-13	88.85	88.584	0	0
2008-07-14	91.709	91.639	0	0
2008-07-15	93.926	93.626	0	0
2008-07-16	93.375	93.412	0	0
2008-07-17	88.412	88.504	0	0
2008-07-18	88.042	88.35	0	0
2008-07-19	86.64	86.821	0	0
2008-07-20	96.046	95.686	0	0
2008-07-21	99.727	99.621	0	0
2008-07-22	101.234	100.678	0	0.002
2008-07-23	90.59	90.488	0	0
2008-07-24	87.192	86.886	0	0
2008-07-25	96.376	96.476	0	0
2008-07-26	100.635	100.506	0	0
2008-07-27	91.055	91.159	0	0
2008-07-28	89.238	89.302	0	0
2008-07-29	90.114	90.24	0	0
2008-07-30	88.657	88.838	0	0
2008-07-31	90.045	89.909	0	0
2008-08-01	93.707	93.856	0	0
2008-08-02	88.648	88.531	0	0
2008-08-03	82.983	83.109	0	0
2008-08-04	86.389	86.981	0	0
2008-08-05	95.797	95.493	0	0
2008-08-06	99.073	99.241	0	0
2008-08-07	100.734	100.953	0	0
2008-08-08	101.612	101.604	0.003	0
2008-08-09	98.34	98.79	0	0
2008-08-10	87.219	86.936	0	0
2008-08-11	78.665	78.577	0	0
2008-08-12	87.022	86.977	0	0
2008-08-13	91.949	91.91	0	0
2008-08-14	92.753	92.934	0	0
2008-08-15	94	94.082	0	0
2008-08-16	90.756	90.843	0	0
2008-08-17	95.281	94.625	0	0
2008-08-18	97.679	97.468	0	0
2008-08-19	97.959	98.007	0	0
2008-08-20	78.73	79.387	0	0
2008-08-21	80.002	79.736	0	0
2008-08-22	74.077	73.041	0	0
2008-08-23	87.703	87.355	0	0
2008-08-24	96.623	96.484	0	0
2008-08-25	98.824	98.86	0	0
2008-08-26	87.443	87.559	0	0
2008-08-27	75.403	75.346	0	0
2008-08-28	77.926	78.061	0	0
2008-08-29	86.766	86.479	0	0
2008-08-30	91.03	90.911	0	0
2008-08-31	78.612	79.039	0.002	0
2008-09-01	66.078	67.209	0	0
2008-09-02	67.236	66.699	0	0
2008-09-03	73.219	73.183	0	0
2008-09-04	75.43	75.585	0	0
2008-09-05	74.986	75.007	0	0
2008-09-06	75.036	75.112	0	0
2008-09-07	76.469	76.385	0	0
2008-09-08	79.041	79.274	0	0
2008-09-09	80.906	81.225	0	0
2008-09-10	79.454	80.065	0	0
2008-09-11	75.836	75.779	0	0
2008-09-12	78.729	78.877	0	0
2008-09-13	81.155	81.429	0	0
2008-09-14	82.437	82.464	0	0
2008-09-15	84.967	84.901	0	0
2008-09-16	88.7	88.454	0	0
2008-09-17	91.902	91.89	0	0
2008-09-18	87.757	87.867	0.003	0
2008-09-19	88.699	88.878	0.006	0
2008-09-20	83.943	82.14	0.624	0.179
2008-09-21	58.973	63.265	0.015	0
2008-09-22	60.49	62.129	0	0
2008-09-23	62.776	62.771	0	0
2008-09-24	75.847	75.931	0	0
2008-09-25	78.947	79.677	0	0
2008-09-26	73.977	74.812	0	0
2008-09-27	78.12	78.32	0	0
2008-09-28	79.071	79.541	0	0
2008-09-29	86.431	86.293	0	0
2008-09-30	88.507	88.98	0.001	0
2008-10-01	87.446	87.338	0	0
2008-10-02	87.874	88.346	0	0
2008-10-03	73.944	75.72	0	0
2008-10-04	70.055	70.672	0.232	0.245
2008-10-05	60.088	59.862	0.028	0.064
2008-10-06	61.424	61.742	0	0
2008-10-07	66.506	66.395	0	0
2008-10-08	61.92	62.485	0	0
2008-10-09	55.793	56.167	0	0
2008-10-10	49.776	49.821	0	0.001
2008-10-11	50.821	51.661	0	0
2008-10-12	52.822	52.518	0	0
2008-10-13	54.529	54.453	0	0
2008-10-14	59.19	60.399	0	0
2008-10-15	59.803	60.773	0	0
2008-10-16	61.331	61.41	0	0
2008-10-17	73.185	72.967	0	0
2008-10-18	73.145	74.505	0	0
2008-10-19	68.444	71.349	0	0
2008-10-20	68.057	68.914	0	0
2008-10-21	63.767	64.486	0.012	0
2008-10-22	54.01	53.938	0	0
2008-10-23	61.522	61.863	0	0
2008-10-24	56.897	60.764	0	0
2008-10-25	60.68	60.721	0	0
2008-10-26	63.234	63.002	0	0
2008-10-27	72.523	72.561	0	0
2008-10-28	75.497	75.147	0	0
2008-10-29	70.938	73.222	0	0
2008-10-30	74.646	74.649	0	0
2008-10-31	69.149	74.634	0.001	0.001
2009-05-01	80	80	1	1
2009-05-02	60.751	61.216	0.355	0.398
2009-05-03	58.403	58.988	0.16	0.124
2009-05-04	58.041	57.909	0.002	0.018
2009-05-05	62.576	62.397	0.106	0.098
2009-05-06	63.011	63.138	0.095	0.111
2009-05-07	55.579	56.759	0.032	0.041
2009-05-08	55.065	55.595	0	0
2009-05-09	58.592	58.799	0	0
2009-05-10	62.551	62.57	0	0
2009-05-11	65.399	65.551	0	0
2009-05-12	68.04	68.267	0	0
2009-05-13	53.541	53.6	0	0
2009-05-14	63.339	62.967	0.047	0.059
2009-05-15	65.667	65.702	0.006	0.006
2009-05-16	72.57	72.557	0	0
2009-05-17	86.339	86.406	0	0
2009-05-18	90.808	90.388	0	0
2009-05-19	93.197	93.467	0	0.004
2009-05-20	71.469	71.534	0	0
2009-05-21	68.177	68.333	0	0
2009-05-22	79.873	80.104	0	0
2009-05-23	83.717	84.293	0	0
2009-05-24	84.645	84.779	0.129	0.085
2009-05-25	77.086	76.92	0	0
2009-05-26	76.849	77.043	0	0
2009-05-27	79.495	79.691	0	0
2009-05-28	89.805	89.401	0.007	0.006
2009-05-29	91.925	92.521	0.009	0.02
2009-05-30	90.994	92.353	0.023	0
2009-05-31	88.232	87.683	0	0.004
2009-06-01	85.444	82.817	0.011	0.069
2009-06-02	80.789	83.403	0.029	0.014
2009-06-03	80.254	79.117	0.051	0.224
2009-06-04	85.492	85.962	0.042	0.012
2009-06-05	85.025	86.615	0	0.001
2009-06-06	80.444	81.035	0.466	0.417
2009-06-07	67.698	73.421	0.043	0.014
2009-06-08	69.782	69.684	0	0
2009-06-09	72.589	72.362	0	0
2009-06-10	74.489	74.484	0	0
2009-06-11	75.29	75.36	0	0
2009-06-12	76.038	76.243	0.018	0.028
2009-06-13	74.443	71.705	0.038	0.072
2009-06-14	69.338	72.995	0.205	0.123
2009-06-15	64.568	72.143	0.079	0.157
2009-06-16	76.943	77.346	0	0
2009-06-17	79.102	79.554	0	0.081
2009-06-18	74.223	73.347	0	0
2009-06-19	74.321	74.627	0	0
2009-06-20	75.969	76.107	0.007	0.016
2009-06-21	69.488	69.841	0.012	0.003
2009-06-22	68.784	68.059	0.245	0
2009-06-23	73.132	72.96	0	0
2009-06-24	88.849	88.615	0	0
2009-06-25	92.239	92.251	0	0
2009-06-26	80.967	81.306	0	0
2009-06-27	75.808	75.932	0	0
2009-06-28	87.094	86.858	0	0
2009-06-29	89.671	89.68	0	0
2009-06-30	90.091	90.441	0	0
2009-07-01	88.49	88.513	0	0
2009-07-02	89.116	89.637	0	0
2009-07-03	91.584	91.612	0	0
2009-07-04	91.797	91.141	0	0
2009-07-05	93.065	92.863	0.002	0.001
2009-07-06	93.168	91.313	0.052	0.028
2009-07-07	80.022	81.021	0	0
2009-07-08	79.981	79.779	0	0
2009-07-09	77.06	76.793	0	0
2009-07-10	84.248	84.378	0	0
2009-07-11	90.409	90.088	0	0
2009-07-12	93.217	93.174	0	0
2009-07-13	84.476	88.156	0	0.009
2009-07-14	75.11	75.006	0	0
2009-07-15	88.714	89.219	0	0
2009-07-16	94.254	94.244	0	0
2009-07-17	98.096	98.143	0	0
2009-07-18	100.47	100.437	0	0
2009-07-19	102.759	102.974	0	0
2009-07-20	92.003	92.122	0	0
2009-07-21	92.839	93.147	0	0
2009-07-22	97.958	97.735	0	0
2009-07-23	101.385	101.496	0	0
2009-07-24	92.384	94.361	0	0
2009-07-25	92.867	92.832	0	0
2009-07-26	95.435	95.736	0	0
2009-07-27	91.464	91.503	0	0
2009-07-28	89.992	89.167	0	0
2009-07-29	90.675	90.733	0	0
2009-07-30	91.168	91.032	0	0
2009-07-31	91.427	91.493	0	0
2009-08-01	92.202	92.422	0	0
2009-08-02	95.138	95.254	0	0
2009-08-03	97.965	97.763	0	0
2009-08-04	99.468	98.846	0	0
2009-08-05	96.646	97.123	0	0
2009-08-06	91.251	91.791	0	0
2009-08-07	83.478	83.772	0.272	0.095
2009-08-08	69.224	67.895	0.261	0.009
2009-08-09	76.177	75.211	0	0
2009-08-10	86.736	86.442	0	0
2009-08-11	91.249	92.359	0	0
2009-08-12	93.65	94.686	0	0
2009-08-13	86.174	86.727	0	0
2009-08-14	77.98	78.186	0	0
2009-08-15	69.074	69.349	0	0
2009-08-16	72.211	72.436	0	0
2009-08-17	75.324	75.783	0	0
2009-08-18	81.479	81.904	0	0
2009-08-19	87.723	88.101	0	0
2009-08-20	95.005	95.467	0	0
2009-08-21	98.002	98.762	0	0
2009-08-22	95.365	95.846	0	0
2009-08-23	89.628	91.12	0	0
2009-08-24	82.092	83.361	0.01	0
2009-08-25	86.86	86.509	0	0
2009-08-26	89.836	90.077	0	0
2009-08-27	98.793	98.225	0	0
2009-08-28	100.883	100.866	0	0
2009-08-29	101.426	102.134	0	0
2009-08-30	85.818	85.733	0.11	0.106
2009-08-31	80.344	80.447	0.01	0.042
2009-09-01	87.034	87.324	0	0
2009-09-02	90.591	90.885	0	0
2009-09-03	91.458	92.685	0	0
2009-09-04	87.24	86.966	0	0
2009-09-05	90.878	91.656	0	0
2009-09-06	90.063	90.494	0	0
2009-09-07	73.248	73.562	0	0
2009-09-08	68.439	68.629	0	0
2009-09-09	84.428	84.576	0	0
2009-09-10	85.235	85.999	0	0
2009-09-11	85.839	86.405	0	0
2009-09-12	86.717	87.528	0	0
2009-09-13	88.566	89.323	0	0
2009-09-14	90.099	91.727	0	0
2009-09-15	83.871	84.065	0	0.004
2009-09-16	86.608	86.456	0	0
2009-09-17	88.314	88.806	0	0
2009-09-18	82.171	82.88	0	0
2009-09-19	85.832	86.847	0	0
2009-09-20	79.801	80.643	0	0
2009-09-21	67.641	67.977	0	0
2009-09-22	75.944	76.152	0	0
2009-09-23	83.589	83.752	0	0
2009-09-24	85.46	85.968	0	0
2009-09-25	87.484	88.129	0	0
2009-09-26	88.722	89.425	0	0
2009-09-27	84.296	84.6	0	0
2009-09-28	84.975	84.31	0	0
2009-09-29	84.634	86.748	0	0
2009-09-30	59.924	60.02	0	0
2009-10-01	51.942	51.963	0	0
2009-10-02	59.051	59.186	0	0
2009-10-03	60.476	61.296	0	0
2009-10-04	49.397	49.938	0.27	0.241
2009-10-05	48.938	48.623	0.043	0.094
2009-10-06	51.315	52.033	0	0
2009-10-07	58.106	58.23	0	0
2009-10-08	59.898	60.314	0	0
2009-10-09	54.783	55.367	0	0
2009-10-10	50.928	51.491	0	0
2009-10-11	45.361	45.825	0	0
2009-10-12	57.437	57.914	0	0
2009-10-13	62.415	62.338	0	0
2009-10-14	60.383	61.016	0.16	0.175
2009-10-15	60.661	60.662	0	0.013
2009-10-16	66.805	66.825	0	0
2009-10-17	74.99	75.028	0	0
2009-10-18	73.195	74.471	0	0
2009-10-19	63.724	65.862	0.007	0.005
2009-10-20	58.536	58.98	0.005	0
2009-10-21	55.876	56.794	0	0.001
2009-10-22	56.581	58.725	0	0
2009-10-23	58.565	58.923	0	0
2009-10-24	49.557	49.887	0.166	0.164
2009-10-25	48.878	49.118	0	0
2009-10-26	61.737	62.021	0.001	0
2009-10-27	59.107	61.943	0.097	0.108
2009-10-28	44.882	44.741	0.005	0.012
2009-10-29	41.855	42.432	0	0
2009-10-30	50.018	50.614	0.028	0.025
2009-10-31	49.602	53.102	0.003	0.001
