# Supplementary material for: The role of climate change and urban development on compound dry-hot extremes across US cities
Source: Nat Commun. 2023 Jun 14;14:3509. doi: 10.1038/s41467-023-39205-x (PMC10267174; doi:10.1038/s41467-023-39205-x)
Supplement: Supplementary file 2 — Source Data [file 41467_2023_39205_MOESM2_ESM.zip › SourceData/Boise_Future_Data.xlsx]

## Sheet: Sheet1
Date_Future	Climate_chng_T	Urban_Dev_Climate_chng_T	Climate_chng_prcp	Urban_Dev_Climate_chng_prcp
2090-05-01	80	80	1	1
2090-05-02	67.932	67.849	0	0
2090-05-03	80.008	80.17	0	0
2090-05-04	80.036	80.809	0	0.001
2090-05-05	66.268	66.735	0	0
2090-05-06	67.626	67.847	0	0
2090-05-07	65.449	65.052	0	0
2090-05-08	76.068	76.163	0	0
2090-05-09	77.502	78.217	0	0
2090-05-10	67.186	67.027	0.091	0.133
2090-05-11	61.496	61.445	0	0
2090-05-12	67.653	67.865	0	0
2090-05-13	75.569	75.794	0	0
2090-05-14	83.902	84.162	0	0
2090-05-15	79.422	79.994	0.001	0
2090-05-16	73.016	72.44	0	0
2090-05-17	77.305	77.418	0.024	0.035
2090-05-18	68.224	68.488	0.01	0.025
2090-05-19	79.201	79.314	0	0
2090-05-20	82.388	82.66	0	0
2090-05-21	68.949	69.323	0	0
2090-05-22	78.543	79.02	0	0
2090-05-23	85.708	85.471	0	0
2090-05-24	87.013	87.185	0	0
2090-05-25	83.811	84.448	0	0
2090-05-26	71.086	72.212	0.008	0
2090-05-27	67.785	67.987	0	0
2090-05-28	80.359	80.2	0	0
2090-05-29	83.689	83.522	0	0
2090-05-30	75.91	75.952	0	0
2090-05-31	78.453	78.728	0	0
2090-06-01	82.143	82.067	0	0
2090-06-02	83.394	83.794	0	0
2090-06-03	85.936	86.881	0	0.022
2090-06-04	84.98	85.141	0	0
2090-06-05	86.851	87.284	0	0
2090-06-06	82.989	83.225	0	0
2090-06-07	78.844	78.943	0.001	0.001
2090-06-08	75.151	75.643	0.011	0.009
2090-06-09	72.486	72.004	0.028	0.018
2090-06-10	75.574	76.325	0.003	0.026
2090-06-11	78.036	77.896	0.046	0.028
2090-06-12	76.959	77.665	0	0
2090-06-13	78.674	79.538	0	0
2090-06-14	79.855	80.375	0	0
2090-06-15	84.324	83.566	0	0
2090-06-16	86.712	86.727	0	0
2090-06-17	84.428	85.006	0.07	0.12
2090-06-18	77.359	78.869	0.052	0.01
2090-06-19	77.398	77.017	0	0
2090-06-20	84.209	83.9	0	0
2090-06-21	85.994	85.915	0	0
2090-06-22	87.29	87.025	0	0
2090-06-23	92.85	92.833	0	0
2090-06-24	94.515	94.415	0	0
2090-06-25	91.454	91.304	0	0
2090-06-26	90.572	90.595	0	0
2090-06-27	91.148	91.506	0	0
2090-06-28	97.008	96.741	0	0
2090-06-29	100.857	100.795	0	0
2090-06-30	102.936	103.041	0	0
2090-07-01	104.923	104.284	0	0
2090-07-02	100.203	99.177	0	0.037
2090-07-03	95.811	95.911	0.001	0.016
2090-07-04	97.462	97.562	0	0.099
2090-07-05	91.756	91.479	0	0
2090-07-06	88.725	88.588	0	0
2090-07-07	94.621	94.43	0	0
2090-07-08	96.672	96.563	0	0
2090-07-09	91.974	92.044	0	0
2090-07-10	93.506	93.362	0	0
2090-07-11	91.911	91.819	0	0
2090-07-12	86.633	86.285	0	0
2090-07-13	89.958	89.653	0	0
2090-07-14	95.018	95.155	0	0
2090-07-15	99.602	99.713	0	0
2090-07-16	102.966	103.258	0	0
2090-07-17	103.035	103.256	0	0
2090-07-18	104.86	105.09	0	0
2090-07-19	105.257	105.277	0	0
2090-07-20	105.808	105.376	0	0
2090-07-21	108.772	108.638	0	0
2090-07-22	111.677	112.459	0	0
2090-07-23	112.855	113.127	0	0
2090-07-24	104.186	104.896	0	0
2090-07-25	103.09	103.41	0	0
2090-07-26	103.098	103.212	0	0
2090-07-27	100.047	101.158	0.063	0
2090-07-28	96.719	96.806	0	0
2090-07-29	95.08	94.83	0	0
2090-07-30	95.452	95.517	0	0
2090-07-31	95.787	95.541	0	0
2090-08-01	99.404	99.139	0	0
2090-08-02	101.981	101.798	0	0
2090-08-03	104.336	104.775	0	0
2090-08-04	106.55	107.011	0	0
2090-08-05	110.529	109.898	0	0
2090-08-06	111.444	111.251	0	0
2090-08-07	106.742	107.377	0	0
2090-08-08	102.724	104.673	0	0.086
2090-08-09	94.514	94.614	0	0
2090-08-10	100.671	97.276	0.02	0
2090-08-11	95.535	97.116	0.063	0.018
2090-08-12	98.968	100.146	0	0.003
2090-08-13	101.35	101.214	0	0
2090-08-14	98.819	99.682	0	0
2090-08-15	92.852	92.801	0	0
2090-08-16	101.818	100.744	0	0
2090-08-17	102.768	102.272	0	0
2090-08-18	106.576	103.556	0	0
2090-08-19	106.522	105.805	0	0
2090-08-20	101.577	101.846	0	0
2090-08-21	103.681	103.602	0	0.001
2090-08-22	104.435	104.919	0	0
2090-08-23	105.833	106.233	0.063	0
2090-08-24	106.82	106.554	0	0.007
2090-08-25	104.625	104.668	0	0
2090-08-26	104.993	104.164	0	0
2090-08-27	103.261	101.636	0	0
2090-08-28	101.886	102.417	0	0
2090-08-29	104.478	103.501	0	0
2090-08-30	104.94	104.214	0	0
2090-08-31	105.538	106.678	0.042	0.033
2090-09-01	105.525	105.74	0	0
2090-09-02	105.637	107.237	0.063	0.024
2090-09-03	105.113	106.569	0	0.036
2090-09-04	104.408	105.168	0	0
2090-09-05	104.751	105.076	0	0
2090-09-06	104.606	104.412	0	0
2090-09-07	105.005	104.631	0	0
2090-09-08	105.565	105.983	0	0
2090-09-09	91.574	100.076	0.063	0.061
2090-09-10	87.951	87.761	0	0
2090-09-11	82.277	83.415	0	0
2090-09-12	81.144	81.322	0	0
2090-09-13	78.711	78.938	0	0
2090-09-14	73.937	73.624	0	0
2090-09-15	75.031	75.391	0	0
2090-09-16	78.217	78.205	0	0
2090-09-17	83.696	83.65	0	0
2090-09-18	87.914	87.947	0	0
2090-09-19	89.867	90.125	0	0
2090-09-20	91.375	91.631	0	0
2090-09-21	91.792	91.787	0	0
2090-09-22	92.203	92.562	0.006	0.015
2090-09-23	91.198	92.111	0	0.033
2090-09-24	76.894	73.689	0.07	0.059
2090-09-25	72.57	72.23	0.021	0.001
2090-09-26	73.453	74.187	0	0.008
2090-09-27	72.557	72.279	0.016	0.022
2090-09-28	70.202	69.41	0.062	0.043
2090-09-29	73.1	73.073	0.001	0
2090-09-30	73.955	75.048	0	0.001
2090-10-01	82.768	83.36	0.002	0.029
2090-10-02	87.095	87.951	0	0
2090-10-03	83.615	88.028	0.039	0.018
2090-10-04	80.596	81.51	0.071	0.03
2090-10-05	81.65	81.871	0	0
2090-10-06	82.812	82.888	0	0
2090-10-07	84.862	84.974	0	0
2090-10-08	86.72	86.233	0	0
2090-10-09	86.21	86.277	0.001	0.004
2090-10-10	76.096	77.064	0.065	0.017
2090-10-11	75.759	76.354	0.003	0.009
2090-10-12	76.539	77.429	0	0
2090-10-13	75.783	76.395	0	0
2090-10-14	74.852	75.378	0	0
2090-10-15	65.474	65.791	0	0
2090-10-16	65.467	65.872	0	0
2090-10-17	65.344	64.574	0	0
2090-10-18	71.215	72.492	0.001	0.001
2090-10-19	68.149	74.697	0.014	0.02
2090-10-20	69.267	69.258	0	0
2090-10-21	68.964	69.775	0	0
2090-10-22	66.009	66.249	0	0
2090-10-23	64.5	65.805	0	0
2090-10-24	61.496	61.999	0.057	0.014
2090-10-25	54.84	55.196	0	0
2090-10-26	56.315	56.458	0	0
2090-10-27	64.884	64.337	0	0
2090-10-28	70.371	69.798	0	0
2090-10-29	63.086	65.135	0.004	0.005
2090-10-30	57.566	58.147	0	0
2090-10-31	50.095	50.738	0	0
2091-05-01	80	80	1	1
2091-05-02	64.378	64.388	0.046	0.132
2091-05-03	60.84	61.142	0.001	0
2091-05-04	62.32	62.682	0.005	0.012
2091-05-05	65.725	66.017	0.01	0.008
2091-05-06	73.6	73.926	0	0
2091-05-07	82.758	82.831	0	0
2091-05-08	84.665	84.974	0	0
2091-05-09	80.552	81.48	0	0
2091-05-10	60.447	60.374	0	0
2091-05-11	61.399	61.738	0.078	0.105
2091-05-12	62.912	63.056	0	0
2091-05-13	69.057	69.228	0	0
2091-05-14	70.943	71.594	0	0
2091-05-15	69.229	69.984	0	0
2091-05-16	73.451	73.712	0	0
2091-05-17	83.279	83.24	0	0
2091-05-18	86.473	86.576	0	0
2091-05-19	88.533	88.89	0	0
2091-05-20	85.932	85.952	0.012	0.042
2091-05-21	60.739	66.948	0.249	0.413
2091-05-22	66.031	67.726	0	0
2091-05-23	66.748	66.802	0	0
2091-05-24	71.312	71.302	0	0
2091-05-25	73.389	73.657	0	0
2091-05-26	78.114	78.578	0	0
2091-05-27	82.352	82.776	0	0
2091-05-28	84.24	84.595	0	0
2091-05-29	80.994	80.434	0	0.05
2091-05-30	87.512	87.163	0	0
2091-05-31	88.211	88.203	0.06	0.07
2091-06-01	75.638	73.776	0.049	0.019
2091-06-02	85.099	84.83	0	0
2091-06-03	89.215	88.818	0	0
2091-06-04	87.605	87.941	0	0
2091-06-05	85.146	85.241	0.013	0.006
2091-06-06	76.982	77.131	0	0
2091-06-07	78.076	78.156	0	0
2091-06-08	81.529	81.717	0	0
2091-06-09	83.23	83.345	0	0
2091-06-10	78.941	79.066	0	0
2091-06-11	81.183	81.152	0	0
2091-06-12	84.716	84.759	0	0
2091-06-13	84.4	84.716	0	0
2091-06-14	78.932	78.24	0.056	0.054
2091-06-15	79.094	78.759	0	0
2091-06-16	71.25	71.509	0	0
2091-06-17	85.355	86.025	0	0
2091-06-18	89.154	89.473	0	0
2091-06-19	86.511	86.61	0	0
2091-06-20	82.619	83.023	0	0
2091-06-21	85.143	85.355	0	0
2091-06-22	88.66	88.997	0	0
2091-06-23	94.604	94.877	0	0
2091-06-24	99.679	99.797	0	0
2091-06-25	105.85	105.949	0	0
2091-06-26	107.601	107.994	0	0
2091-06-27	97.997	98.106	0	0
2091-06-28	100.865	100.846	0	0
2091-06-29	94.065	94.493	0	0
2091-06-30	95.55	95.052	0	0
2091-07-01	100.998	100.676	0	0
2091-07-02	91.954	91.927	0	0
2091-07-03	94.391	94.374	0	0
2091-07-04	99.247	99.236	0	0
2091-07-05	101.775	101.981	0	0
2091-07-06	94.278	94.217	0	0
2091-07-07	90.042	89.99	0	0
2091-07-08	93.204	93.381	0	0
2091-07-09	97.759	97.738	0	0
2091-07-10	103.617	103.43	0	0
2091-07-11	106.372	106.37	0	0
2091-07-12	104.278	104.031	0	0
2091-07-13	105.036	105.477	0.024	0
2091-07-14	102.077	100.726	0.018	0.004
2091-07-15	96.886	97.175	0	0
2091-07-16	99.621	99.461	0	0
2091-07-17	96.488	96.498	0	0
2091-07-18	99.093	99.946	0	0.056
2091-07-19	87.483	89.791	0.195	0.087
2091-07-20	91.767	91.448	0	0
2091-07-21	95.177	95.342	0	0
2091-07-22	97.89	98.615	0	0
2091-07-23	105.142	105.891	0	0
2091-07-24	104.824	104.769	0	0
2091-07-25	106.919	107	0	0
2091-07-26	107.417	108.399	0.034	0
2091-07-27	109.927	109.982	0	0
2091-07-28	110.58	111.359	0	0.045
2091-07-29	109.507	110.287	0	0
2091-07-30	110.423	111.641	0	0
2091-07-31	112.786	113.636	0	0.007
2091-08-01	112.798	111.669	0	0
2091-08-02	110.979	110.395	0	0
2091-08-03	110.369	109.747	0	0
2091-08-04	111.548	111.404	0	0
2091-08-05	103.135	104.582	0	0
2091-08-06	102.532	102.114	0	0
2091-08-07	97.666	97.31	0	0
2091-08-08	102.807	102.847	0	0
2091-08-09	105.54	106.444	0	0
2091-08-10	104.831	104.615	0	0.004
2091-08-11	99.591	99.308	0.746	0.068
2091-08-12	94.116	94.571	0	0
2091-08-13	96.733	97.105	0	0
2091-08-14	94.005	94.091	0	0
2091-08-15	94.001	94.423	0	0
2091-08-16	90.319	90.855	0	0
2091-08-17	91.12	92.291	0	0
2091-08-18	88.218	88.875	0	0
2091-08-19	88.529	88.102	0	0
2091-08-20	84.67	85.623	0	0
2091-08-21	95.369	95.786	0	0
2091-08-22	103.179	103.246	0	0
2091-08-23	105.68	105.442	0.009	0.002
2091-08-24	103.602	102.916	0	0.021
2091-08-25	104.168	104.375	0	0.009
2091-08-26	105.012	105.367	0	0
2091-08-27	106.453	106.955	0	0
2091-08-28	106.978	107.15	0	0
2091-08-29	106.512	107.068	0	0
2091-08-30	102.65	105.433	0.047	0.05
2091-08-31	97.411	98.624	0	0
2091-09-01	98.134	97.875	0	0
2091-09-02	103.572	104.559	0	0
2091-09-03	105.148	105.682	0	0
2091-09-04	105.92	106.139	0	0
2091-09-05	106.524	106.135	0	0
2091-09-06	107.474	108.07	0	0
2091-09-07	105.666	105.851	0	0
2091-09-08	103.536	103.899	0	0
2091-09-09	102.909	103.731	0	0
2091-09-10	95.812	96.163	0	0
2091-09-11	84.712	85.398	0	0
2091-09-12	86.899	87.66	0	0.002
2091-09-13	84.787	87.12	0.049	0.072
2091-09-14	88.115	88.731	0	0.012
2091-09-15	89.743	90.817	0	0
2091-09-16	86.284	87.516	0	0
2091-09-17	80.594	81.899	0	0.01
2091-09-18	74.865	74.695	0.015	0.027
2091-09-19	80.167	80.334	0	0
2091-09-20	81.74	82.353	0	0
2091-09-21	73.134	73.104	0	0
2091-09-22	73.557	74.101	0	0
2091-09-23	71.056	71.37	0	0
2091-09-24	77.626	77.826	0	0
2091-09-25	80.216	80.567	0	0
2091-09-26	85.733	86.386	0	0
2091-09-27	89.549	90.385	0	0
2091-09-28	92.163	92.708	0	0
2091-09-29	92.852	92.691	0	0.043
2091-09-30	77.86	76.745	0.017	0.225
2091-10-01	63.144	64.566	0.3	0.322
2091-10-02	65.364	65.239	0	0
2091-10-03	66.754	67.034	0	0
2091-10-04	69.164	68.921	0	0
2091-10-05	72.92	73.181	0	0
2091-10-06	74.446	75.143	0	0
2091-10-07	80.969	80.004	0	0
2091-10-08	80.151	81.122	0	0
2091-10-09	71.455	71.785	0	0
2091-10-10	65.274	65.989	0	0
2091-10-11	65.866	66.317	0	0
2091-10-12	66.023	65.962	0	0
2091-10-13	78.424	78.347	0	0
2091-10-14	79.674	80.433	0	0
2091-10-15	69.551	73.716	0.013	0.009
2091-10-16	58.75	58.674	0	0
2091-10-17	57.804	58.211	0	0
2091-10-18	58.203	58.073	0	0
2091-10-19	61.333	60.808	0	0
2091-10-20	68.933	68.914	0	0
2091-10-21	71.167	71.109	0	0
2091-10-22	70.826	72.512	0	0
2091-10-23	76.817	76.825	0	0
2091-10-24	77.021	77.868	0	0
2091-10-25	72.989	78.289	0	0
2091-10-26	70.481	72.138	0	0
2091-10-27	64.259	66.88	0.048	0.045
2091-10-28	59.218	60.148	0.161	0.212
2091-10-29	53.967	54.222	0	0
2091-10-30	57.066	56.786	0	0
2091-10-31	61.39	61.329	0	0
2092-05-01	80	80	1	1
2092-05-02	65.718	65.882	0	0
2092-05-03	66.488	66.822	0	0
2092-05-04	68.845	68.877	0	0
2092-05-05	71.812	72.062	0	0
2092-05-06	73.287	73.635	0	0
2092-05-07	74.853	75.312	0	0
2092-05-08	79.799	80.206	0.016	0.007
2092-05-09	81.761	82.366	0	0
2092-05-10	70.127	70.027	0	0
2092-05-11	70.922	71.511	0	0
2092-05-12	68.692	69.101	0	0
2092-05-13	62.446	64.091	0.031	0.014
2092-05-14	65.983	67.211	0.194	0.213
2092-05-15	64.334	64.248	0.03	0.037
2092-05-16	64.415	63.145	0.189	0.153
2092-05-17	58.377	60.465	0.025	0.033
2092-05-18	58.686	58.717	0	0
2092-05-19	60.339	61.269	0	0
2092-05-20	58.946	57.863	0.014	0.013
2092-05-21	58.399	58.204	0	0
2092-05-22	68.81	68.8	0	0
2092-05-23	68.861	69.077	0.009	0
2092-05-24	65.087	66.287	0.162	0.308
2092-05-25	61.241	61.136	0.017	0.016
2092-05-26	72.499	72.609	0	0
2092-05-27	71.837	72.24	0.042	0.031
2092-05-28	68.383	68.419	0.01	0.009
2092-05-29	73.576	74.094	0	0
2092-05-30	81.326	81.455	0	0
2092-05-31	87.457	87.345	0	0
2092-06-01	96.197	96.437	0	0
2092-06-02	97.013	97.047	0.014	0.016
2092-06-03	85.704	85.623	0	0
2092-06-04	86.234	85.648	0	0
2092-06-05	87.572	88.093	0.048	0.061
2092-06-06	86.653	87.369	0	0
2092-06-07	88.333	89.794	0	0
2092-06-08	87.264	87.912	0.036	0.092
2092-06-09	80.573	80.576	0	0
2092-06-10	74.267	75.281	0.039	0.026
2092-06-11	72.155	71.896	0	0
2092-06-12	71.394	71.994	0	0
2092-06-13	77.024	78.447	0	0
2092-06-14	81.541	81.952	0	0
2092-06-15	77.304	79.521	0.022	0.024
2092-06-16	67.439	67.554	0.01	0.003
2092-06-17	68.07	66.471	0.006	0.102
2092-06-18	69.637	70.216	0.008	0
2092-06-19	74.711	75.053	0	0
2092-06-20	84.423	84.776	0	0
2092-06-21	87.792	88.225	0	0
2092-06-22	90.975	91.468	0	0
2092-06-23	88.307	88.574	0	0
2092-06-24	91.57	91.78	0.012	0.014
2092-06-25	93.764	93.739	0.023	0.029
2092-06-26	96.276	96.296	0	0
2092-06-27	98.508	98.922	0	0
2092-06-28	90.413	90.903	0	0
2092-06-29	93.399	93.967	0	0
2092-06-30	94.429	95.31	0	0
2092-07-01	92.909	92.436	0.013	0.028
2092-07-02	91.073	91.23	0	0
2092-07-03	96.927	97.192	0	0
2092-07-04	101.067	100.873	0	0
2092-07-05	105.337	105.061	0	0
2092-07-06	109.155	108.81	0	0
2092-07-07	106.983	107.055	0	0
2092-07-08	101.29	100.842	0	0
2092-07-09	101.909	102.055	0	0
2092-07-10	103.559	103.459	0	0
2092-07-11	98.201	98.528	0	0
2092-07-12	90.966	90.063	0.009	0.034
2092-07-13	89.167	86.14	0.05	0.024
2092-07-14	103.756	98.085	0.005	0.009
2092-07-15	105.556	104.325	0.02	0
2092-07-16	107.858	108.121	0	0
2092-07-17	108.553	109.555	0	0.152
2092-07-18	110.724	106.161	0.015	0.002
2092-07-19	108.121	106.434	0.005	0
2092-07-20	107.546	107.753	0	0
2092-07-21	110.241	109.81	0.008	0
2092-07-22	111.642	110.418	0	0
2092-07-23	107.579	107.742	0	0
2092-07-24	103.82	103.81	0	0
2092-07-25	101.827	102.219	0	0
2092-07-26	103.929	104.677	0	0
2092-07-27	102.15	102.54	0	0
2092-07-28	99.84	99.634	0	0
2092-07-29	99.852	100.613	0	0
2092-07-30	96.103	96.357	0	0
2092-07-31	95.699	96.023	0	0
2092-08-01	99.379	99.285	0	0
2092-08-02	101.34	101.864	0	0
2092-08-03	103.861	103.584	0	0
2092-08-04	100.285	99.997	0	0
2092-08-05	103.593	103.231	0	0
2092-08-06	105.454	105.915	0	0
2092-08-07	100.887	103.444	0	0
2092-08-08	100.26	100.088	0	0
2092-08-09	93.366	93.468	0	0
2092-08-10	95.229	96.43	0	0
2092-08-11	98.755	99.578	0	0
2092-08-12	102.9	103.052	0	0
2092-08-13	101.023	101.562	0	0
2092-08-14	104.27	104.37	0	0.062
2092-08-15	97.531	101.672	0.001	0.051
2092-08-16	100.602	100.812	0.002	0.064
2092-08-17	96.296	94.251	0.141	0.148
2092-08-18	96.062	96.162	0	0
2092-08-19	98.146	98.377	0	0
2092-08-20	95.543	95.643	0	0.007
2092-08-21	93.903	94.003	0	0
2092-08-22	95.887	95.987	0	0
2092-08-23	101.697	101.357	0	0
2092-08-24	106.687	106.614	0	0
2092-08-25	106.026	105.608	0	0
2092-08-26	107.533	107.241	0	0
2092-08-27	110.027	109.589	0	0
2092-08-28	110.93	110.733	0	0
2092-08-29	111.452	111.522	0.043	0.125
2092-08-30	99.004	99.287	0.021	0.033
2092-08-31	91.802	91.507	0.007	0.004
2092-09-01	81.747	81.729	0	0
2092-09-02	83.709	83.404	0	0
2092-09-03	94.014	93.617	0	0.007
2092-09-04	95.021	94.982	0.014	0.026
2092-09-05	86.023	85.655	0	0
2092-09-06	92.918	92.376	0	0
2092-09-07	97.135	96.567	0	0
2092-09-08	98.781	99.489	0	0
2092-09-09	94.074	93.899	0	0
2092-09-10	94.011	94.023	0	0
2092-09-11	94.003	94.377	0	0
2092-09-12	91.949	91.188	0	0
2092-09-13	90.367	91.147	0	0
2092-09-14	91.97	92.267	0	0
2092-09-15	85.582	85.86	0.004	0.006
2092-09-16	74.481	74.163	0	0
2092-09-17	80.101	79.87	0	0
2092-09-18	90.924	91.119	0	0
2092-09-19	93.418	94.031	0	0
2092-09-20	87.222	87.597	0	0
2092-09-21	89.3	89.313	0	0
2092-09-22	92.057	92.443	0	0
2092-09-23	85.503	87.541	0	0.005
2092-09-24	93.398	94.279	0.001	0
2092-09-25	90.742	92.478	0	0.028
2092-09-26	81.373	81.313	0	0
2092-09-27	84.219	82.766	0.023	0.031
2092-09-28	83.949	85.64	0	0
2092-09-29	78.671	80.779	0	0
2092-09-30	73.615	73.781	0.041	0.084
2092-10-01	77.748	77.124	0	0
2092-10-02	76.636	77.884	0.207	0.179
2092-10-03	78.125	78.189	0	0
2092-10-04	89.268	88.961	0	0
2092-10-05	92.966	92.644	0	0
2092-10-06	93.456	93.816	0.001	0
2092-10-07	79.48	80.928	0	0
2092-10-08	84.574	86.074	0	0
2092-10-09	85.566	86.874	0	0
2092-10-10	85.41	87.133	0	0
2092-10-11	88.104	90.335	0	0
2092-10-12	88.506	90.101	0	0
2092-10-13	87.289	88.013	0.006	0.017
2092-10-14	72.437	69.54	0.024	0.049
2092-10-15	71.015	69.952	0.081	0.175
2092-10-16	69.57	69.575	0.022	0.003
2092-10-17	75.541	74.742	0	0
2092-10-18	78.048	76.981	0	0
2092-10-19	79.105	78.825	0	0
2092-10-20	74.319	78.219	0	0
2092-10-21	74.135	74.543	0	0
2092-10-22	64.14	64.619	0	0
2092-10-23	62.732	63.273	0	0
2092-10-24	68.315	68.229	0	0
2092-10-25	63.141	64.723	0	0
2092-10-26	55.671	56.092	0	0
2092-10-27	56.316	56.159	0	0
2092-10-28	57.497	58.344	0	0
2092-10-29	61.304	61.03	0	0.04
2092-10-30	65.107	65.909	0	0
2092-10-31	61.431	64.276	0	0
2093-05-01	80	80	1	1
2093-05-02	58.596	58.26	0.007	0.004
2093-05-03	57.445	57.628	0.002	0.003
2093-05-04	62.346	61.927	0.024	0.061
2093-05-05	64.345	63.987	0.181	0.264
2093-05-06	67.531	68.185	0	0
2093-05-07	78.543	78.893	0	0
2093-05-08	85.487	85.83	0	0
2093-05-09	86.895	87.433	0	0
2093-05-10	79.863	80.412	0	0
2093-05-11	77.505	78.034	0.016	0.045
2093-05-12	65.877	66.58	0	0
2093-05-13	63.816	64.133	0	0
2093-05-14	65.727	65.095	0.12	0.194
2093-05-15	70.957	70.327	0	0
2093-05-16	71.733	71.07	0.006	0.007
2093-05-17	72.164	71.514	0	0
2093-05-18	72.21	72.202	0	0
2093-05-19	80.05	80.155	0	0
2093-05-20	89.213	89.402	0	0
2093-05-21	88.918	89.446	0	0
2093-05-22	79.123	79.483	0	0
2093-05-23	79.066	79.577	0	0
2093-05-24	90.968	90.864	0	0
2093-05-25	93.689	93.899	0.002	0
2093-05-26	95.058	95.439	0	0
2093-05-27	90.058	91.499	0.053	0.038
2093-05-28	82.791	84.563	0.009	0.101
2093-05-29	79.178	79.563	0	0
2093-05-30	77.985	79.679	0	0
2093-05-31	79.596	81.322	0	0
2093-06-01	83.867	83.95	0.026	0.042
2093-06-02	85.663	84.406	0.062	0.057
2093-06-03	81.186	82.262	0.039	0.03
2093-06-04	70.018	70.102	0.068	0.11
2093-06-05	80.015	81.711	0	0
2093-06-06	81.499	81.749	0.013	0.012
2093-06-07	81.304	79.968	0	0.107
2093-06-08	84	83.225	0	0
2093-06-09	68.737	68.55	0.061	0.086
2093-06-10	76.803	76.354	0	0.01
2093-06-11	71.213	71.644	0.038	0.049
2093-06-12	69.444	70.231	0	0
2093-06-13	72.608	73.15	0	0
2093-06-14	81.32	80.81	0	0
2093-06-15	88.934	88.366	0	0
2093-06-16	91.318	90.906	0.001	0
2093-06-17	93.15	93.701	0	0
2093-06-18	92.739	92.549	0.033	0.042
2093-06-19	83.513	83.472	0	0
2093-06-20	88.372	88.473	0	0
2093-06-21	91.321	91.588	0	0
2093-06-22	84.054	85.817	0	0.001
2093-06-23	87.693	87.327	0	0.004
2093-06-24	87	86.849	0.542	0.472
2093-06-25	88.641	87.603	0	0
2093-06-26	92.594	92.516	0	0
2093-06-27	96.555	96.927	0	0
2093-06-28	101.802	101.987	0	0
2093-06-29	108.75	108.274	0	0
2093-06-30	111.609	110.885	0.001	0.003
2093-07-01	113.026	113.132	0	0.004
2093-07-02	109.91	110.665	0.02	0.03
2093-07-03	106.062	106.058	0	0
2093-07-04	106.002	107.93	0.043	0.274
2093-07-05	92.528	90.24	0	0.011
2093-07-06	93.841	92.459	0.053	0
2093-07-07	95.092	92.454	0.072	0
2093-07-08	90.999	91.987	0	0
2093-07-09	91.354	93.912	0.045	0.009
2093-07-10	88.56	89.342	0	0
2093-07-11	87.098	86.739	0	0
2093-07-12	83.494	83.485	0	0
2093-07-13	84.675	83.692	0	0
2093-07-14	86.915	86.103	0	0
2093-07-15	84.424	84.581	0	0
2093-07-16	90.735	90.662	0	0
2093-07-17	92.215	92.348	0	0
2093-07-18	97.887	97.926	0	0
2093-07-19	102.381	101.873	0	0
2093-07-20	105.073	105.176	0	0
2093-07-21	105.302	106.446	0.008	0.026
2093-07-22	107.345	107.584	0	0
2093-07-23	102.058	106.879	0.065	0.038
2093-07-24	104.19	105.067	0	0
2093-07-25	101.238	101.782	0	0
2093-07-26	102.249	102.74	0	0
2093-07-27	100.448	100.918	0	0
2093-07-28	101.781	101.788	0	0
2093-07-29	103.628	103.62	0	0
2093-07-30	100.154	100.699	0	0
2093-07-31	104.879	104.729	0	0
2093-08-01	107.279	107.093	0	0
2093-08-02	109.616	109.94	0	0
2093-08-03	109.409	109.515	0.022	0
2093-08-04	105.115	105.378	0	0
2093-08-05	102.962	103.215	0	0
2093-08-06	103.828	104.18	0	0
2093-08-07	101.82	101.61	0	0
2093-08-08	101.974	101.984	0	0
2093-08-09	98.907	99.036	0	0
2093-08-10	98.137	98.255	0	0
2093-08-11	98.045	98.457	0	0
2093-08-12	103.446	102.924	0	0
2093-08-13	105.761	102.126	0.054	0.038
2093-08-14	102.817	98.784	0.042	0.039
2093-08-15	104.248	95.169	0.143	0.168
2093-08-16	95.899	91.141	0.015	0.036
2093-08-17	94.749	94.179	0	0
2093-08-18	95.786	95.135	0	0
2093-08-19	90.866	91.561	0.123	0.039
2093-08-20	87.389	87.681	0	0
2093-08-21	91.747	91.408	0	0
2093-08-22	95.342	94.84	0	0
2093-08-23	99.347	98.482	0	0
2093-08-24	103.718	102.317	0	0
2093-08-25	105.53	104.869	0	0
2093-08-26	106.284	106.308	0	0
2093-08-27	107.165	107.488	0.025	0
2093-08-28	105.386	105.1	0	0
2093-08-29	102.394	101.305	0	0
2093-08-30	98.191	98.044	0	0
2093-08-31	91.684	92.164	0.047	0.06
2093-09-01	88.705	87.806	0	0
2093-09-02	92.947	92.389	0	0
2093-09-03	95.167	94.964	0.009	0.003
2093-09-04	96.133	96.233	0.015	0.093
2093-09-05	95.697	95.508	0	0
2093-09-06	94.512	95.924	0	0
2093-09-07	93.83	93.565	0	0
2093-09-08	96.653	96.639	0	0
2093-09-09	96.379	96.873	0	0
2093-09-10	95.515	95.837	0	0
2093-09-11	90.219	90.336	0	0
2093-09-12	89.636	89.734	0	0
2093-09-13	88.825	88.985	0	0
2093-09-14	91.188	91.464	0.081	0.088
2093-09-15	87.705	86.712	0	0
2093-09-16	71.898	72.913	0	0
2093-09-17	73.136	73.191	0	0
2093-09-18	77.651	77.542	0	0
2093-09-19	80.163	80.02	0	0
2093-09-20	82.953	83.3	0	0
2093-09-21	88.862	88.435	0	0
2093-09-22	91.033	91.087	0	0
2093-09-23	83.781	83.851	0	0
2093-09-24	73.997	74.68	0	0
2093-09-25	70.034	69.801	0	0
2093-09-26	71.312	71.319	0	0
2093-09-27	77.122	76.91	0	0
2093-09-28	82.976	82.869	0	0
2093-09-29	89.967	89.638	0	0
2093-09-30	90.09	90.315	0	0
2093-10-01	86.686	86.813	0.009	0.011
2093-10-02	79.021	81.128	0	0
2093-10-03	74.947	75.285	0	0
2093-10-04	75.25	75.944	0	0
2093-10-05	72.277	72.582	0	0
2093-10-06	72.353	72.153	0	0
2093-10-07	76.621	76.939	0	0
2093-10-08	77.819	77.703	0	0
2093-10-09	71.771	72.507	0.388	0.265
2093-10-10	63.241	63.468	0	0
2093-10-11	63.641	64.045	0	0
2093-10-12	67.38	67.64	0	0
2093-10-13	75.016	74.699	0	0
2093-10-14	80.907	80.886	0	0
2093-10-15	81.914	82.616	0	0
2093-10-16	73.993	79.967	0.033	0.033
2093-10-17	57.747	58.47	0.19	0.251
2093-10-18	56.803	57.5	0	0
2093-10-19	66.546	66.144	0	0
2093-10-20	66.596	67.039	0.034	0.032
2093-10-21	64.125	64.574	0.015	0.016
2093-10-22	56.772	56.551	0.015	0.031
2093-10-23	59.82	60.017	0	0
2093-10-24	67.288	67.026	0	0.001
2093-10-25	69.715	70.447	0.36	0.383
2093-10-26	65.76	67.809	0	0
2093-10-27	66.898	67.189	0	0
2093-10-28	72.139	72.187	0	0
2093-10-29	76.665	76.645	0	0
2093-10-30	70.456	76.24	0	0
2093-10-31	69.977	69.845	0	0
2094-05-01	80	80	1	1
2094-05-02	72.636	72.774	0	0
2094-05-03	73.026	72.995	0.055	0.056
2094-05-04	74.227	74.247	0.016	0.021
2094-05-05	58.004	57.965	0.013	0.015
2094-05-06	60.205	60.089	0	0
2094-05-07	64.053	63.818	0	0
2094-05-08	66.396	66.307	0	0
2094-05-09	67.667	67.521	0.16	0.171
2094-05-10	62.356	64.669	0	0
2094-05-11	67.114	67.466	0	0
2094-05-12	70.433	70.991	0.033	0.011
2094-05-13	71.146	71.699	0.016	0.011
2094-05-14	63.539	64.813	0.43	0.435
2094-05-15	66.468	66.974	0	0
2094-05-16	66.837	70.341	0.045	0.083
2094-05-17	74.847	75.007	0	0
2094-05-18	78.683	78.808	0	0
2094-05-19	81.97	81.807	0	0
2094-05-20	83.059	83.665	0	0
2094-05-21	74.658	74.779	0.041	0.099
2094-05-22	77.124	77.08	0	0
2094-05-23	78.665	78.987	0.063	0.009
2094-05-24	64.818	66.047	0.014	0.043
2094-05-25	67.865	69.129	0	0
2094-05-26	71.288	71.85	0	0
2094-05-27	77.361	77.661	0.007	0.015
2094-05-28	67.205	67.264	0.304	0.41
2094-05-29	66.109	65.802	0.067	0.13
2094-05-30	64.928	64.26	0	0.008
2094-05-31	68.724	68.511	0	0
2094-06-01	78.137	78.296	0	0
2094-06-02	90.381	90.984	0	0
2094-06-03	90.86	92.334	0	0
2094-06-04	92.993	92.345	0	0
2094-06-05	91.644	91.876	0	0
2094-06-06	85.152	85.435	0.186	0.417
2094-06-07	75.869	75.582	0.005	0
2094-06-08	78.159	77.428	0	0
2094-06-09	80.591	80.208	0.019	0.019
2094-06-10	73.936	78.067	0.088	0.058
2094-06-11	70.821	70.677	0.001	0.002
2094-06-12	80.858	81.203	0	0
2094-06-13	77.684	80.977	0.014	0.016
2094-06-14	83.854	83.676	0	0
2094-06-15	86.092	86.2	0.051	0.033
2094-06-16	82.314	82.541	0.057	0.03
2094-06-17	81.869	82.433	0.008	0.016
2094-06-18	82.966	83.828	0.044	0.028
2094-06-19	77.371	77.346	0.034	0.04
2094-06-20	80.196	80.341	0	0
2094-06-21	83.043	82.763	0	0
2094-06-22	91.263	91.513	0	0
2094-06-23	94.632	94.29	0	0
2094-06-24	98.396	98.113	0	0
2094-06-25	102.389	102.563	0	0
2094-06-26	103.675	104.105	0	0
2094-06-27	106.324	106.881	0	0
2094-06-28	104.255	104.019	0.024	0.037
2094-06-29	100.493	99.468	0.007	0
2094-06-30	94.966	98.539	0	0
2094-07-01	91.46	91.56	0	0.027
2094-07-02	92.9	93.442	0	0
2094-07-03	91.267	92.562	0.013	0.036
2094-07-04	86.305	85.424	0	0.012
2094-07-05	88.178	87.903	0	0
2094-07-06	90.744	90.871	0	0
2094-07-07	93.988	93.616	0	0
2094-07-08	95.501	95.346	0	0
2094-07-09	100.683	100.453	0	0
2094-07-10	104.237	104.464	0	0
2094-07-11	100.15	100.153	0	0
2094-07-12	98.285	97.99	0	0
2094-07-13	98.153	97.941	0	0
2094-07-14	100.883	100.868	0	0
2094-07-15	102.243	101.889	0	0
2094-07-16	98.106	98.404	0	0
2094-07-17	102.944	102.723	0	0
2094-07-18	105.975	106.484	0	0
2094-07-19	111.774	112.083	0	0
2094-07-20	113.351	113.358	0	0.004
2094-07-21	112.872	113.739	0	0
2094-07-22	114.443	114.204	0.087	0.081
2094-07-23	101.765	101.062	0	0
2094-07-24	102.757	103.516	0	0
2094-07-25	106.858	106.177	0	0
2094-07-26	104.789	104.875	0.008	0
2094-07-27	99.325	102.415	0	0.006
2094-07-28	102.793	103.02	0	0
2094-07-29	108.376	107.909	0	0
2094-07-30	109.65	108.849	0.024	0
2094-07-31	105.576	105.586	0	0
2094-08-01	107.831	107.174	0	0.015
2094-08-02	103.59	105.565	0	0
2094-08-03	105.288	105.017	0	0
2094-08-04	106.71	106.768	0	0
2094-08-05	103.697	104.362	0.017	0
2094-08-06	102.57	103.811	0.018	0.008
2094-08-07	105.614	104.882	0	0
2094-08-08	108.276	108.639	0	0
2094-08-09	105.76	105.973	0.036	0
2094-08-10	103.984	103.622	0	0
2094-08-11	106.662	106.29	0	0
2094-08-12	108.578	108.468	0.002	0.005
2094-08-13	102.978	104.706	0.066	0.044
2094-08-14	99.372	102.289	0.096	0.028
2094-08-15	100.241	101.228	0	0
2094-08-16	102.725	103.043	0	0
2094-08-17	100.142	102.262	0	0
2094-08-18	96.175	97.579	0	0
2094-08-19	98.869	99.082	0	0
2094-08-20	100.778	101.107	0	0
2094-08-21	100.421	100.742	0	0
2094-08-22	101.561	101.083	0	0
2094-08-23	95.251	95.534	0	0
2094-08-24	93.635	97.087	0.006	0
2094-08-25	97.039	97.139	0.041	0.073
2094-08-26	99.277	99.643	0	0
2094-08-27	97.922	97.946	0	0
2094-08-28	96.81	97.241	0	0
2094-08-29	99.408	101.21	0	0
2094-08-30	101.006	99.862	0	0
2094-08-31	99.527	99.696	0	0
2094-09-01	97.929	97.744	0	0
2094-09-02	98.751	100.299	0	0
2094-09-03	95.327	94.928	0	0.013
2094-09-04	95.773	96.213	0	0
2094-09-05	93.569	93.256	0	0
2094-09-06	93.249	93.244	0	0
2094-09-07	87.576	87.661	0	0
2094-09-08	77.42	77.48	0	0
2094-09-09	77.457	77.409	0	0
2094-09-10	83.296	83.281	0	0
2094-09-11	87.412	87.202	0	0
2094-09-12	90.088	90.232	0	0
2094-09-13	90.652	90.734	0	0
2094-09-14	80.677	80.528	0	0
2094-09-15	76.865	76.893	0	0
2094-09-16	83.414	83.117	0	0
2094-09-17	81.594	82.311	0	0
2094-09-18	88.182	88.138	0	0
2094-09-19	90.693	90.974	0	0
2094-09-20	85.235	85.274	0.704	0.431
2094-09-21	69.167	74.35	0	0
2094-09-22	78.578	78.895	0	0
2094-09-23	83.94	83.566	0	0
2094-09-24	83.271	83.896	0	0
2094-09-25	72.108	73.359	0.106	0.035
2094-09-26	63.27	63.362	0.089	0.074
2094-09-27	66.387	66.581	0	0
2094-09-28	77.06	77.182	0	0
2094-09-29	78.94	79.665	0	0
2094-09-30	76.939	77.441	0.001	0
2094-10-01	74.485	74.775	0	0
2094-10-02	76.006	76.045	0	0
2094-10-03	81.967	82.15	0	0
2094-10-04	80.382	81.479	0	0
2094-10-05	79.201	80.355	0.014	0.001
2094-10-06	65.91	66.112	0.216	0.282
2094-10-07	63.628	63.088	0	0.007
2094-10-08	72.722	72.541	0	0
2094-10-09	72.592	73.354	0	0
2094-10-10	73.43	74.108	0	0
2094-10-11	70.204	69.859	0	0
2094-10-12	66.707	66.786	0.192	0.207
2094-10-13	57.097	60.248	0.162	0.149
2094-10-14	61.055	61.054	0	0
2094-10-15	61.258	61.205	0.28	0.318
2094-10-16	61.198	61.36	0.004	0.01
2094-10-17	63.511	62.881	0	0
2094-10-18	59.71	59.842	0.062	0.105
2094-10-19	59.712	60.244	0	0
2094-10-20	65.811	65.679	0	0
2094-10-21	62.986	66.221	0	0
2094-10-22	59.88	62.141	0	0
2094-10-23	68.97	69.122	0	0
2094-10-24	66.229	67.951	0.264	0.28
2094-10-25	51.84	51.014	0.024	0.03
2094-10-26	53.2	53.209	0.496	0.503
2094-10-27	53.501	53.702	0	0
2094-10-28	61.991	61.846	0.03	0.043
2094-10-29	60.533	60.469	0	0
2094-10-30	59.019	60.199	0	0
2094-10-31	53.687	54.276	0	0
2095-05-01	80	80	1	1
2095-05-02	62.028	62.053	0	0
2095-05-03	71.504	71.562	0	0
2095-05-04	73.871	74.475	0.147	0.146
2095-05-05	65.546	65.673	0.039	0.023
2095-05-06	69.663	70.457	0	0
2095-05-07	71.89	72.072	0	0
2095-05-08	72.568	72.931	0.001	0
2095-05-09	75.269	76.008	0	0
2095-05-10	75.494	75.938	0	0
2095-05-11	75.69	76.399	0	0
2095-05-12	77.611	77.567	0	0
2095-05-13	77.154	77.365	0	0
2095-05-14	72.155	72.33	0	0
2095-05-15	66.514	66.827	0	0
2095-05-16	69.254	68.98	0	0
2095-05-17	69.915	70.024	0	0
2095-05-18	72.446	72.571	0	0
2095-05-19	79.784	79.916	0	0
2095-05-20	82.024	82.52	0	0
2095-05-21	79.289	81.937	0	0
2095-05-22	78.336	78.682	0	0
2095-05-23	78.939	79.052	0	0
2095-05-24	87.039	87.359	0	0
2095-05-25	87.241	88.368	0	0
2095-05-26	79.551	79.699	0	0
2095-05-27	76.896	77.138	0	0
2095-05-28	76.694	76.956	0	0
2095-05-29	73.235	73.781	0	0
2095-05-30	68.729	69.145	0.024	0.027
2095-05-31	60.141	58.322	0	0.013
2095-06-01	61.324	60.64	0	0
2095-06-02	63.715	63.973	0	0
2095-06-03	68.714	68.867	0	0
2095-06-04	75.998	75.924	0	0
2095-06-05	79.567	79.645	0	0
2095-06-06	84.748	84.884	0	0
2095-06-07	85.401	85.786	0	0
2095-06-08	82.528	82.69	0	0
2095-06-09	84.791	85.077	0	0
2095-06-10	84.496	84.683	0	0
2095-06-11	89.171	89.389	0	0
2095-06-12	95.741	95.626	0	0
2095-06-13	100.834	100.582	0	0
2095-06-14	92.937	93.06	0	0
2095-06-15	92.672	93.352	0	0
2095-06-16	98.33	98.459	0	0
2095-06-17	101.027	100.695	0	0
2095-06-18	104.478	104.687	0	0
2095-06-19	105.879	105.468	0	0
2095-06-20	110.368	109.994	0.011	0.015
2095-06-21	98.461	98.561	0.008	0.152
2095-06-22	99.31	101.09	0	0
2095-06-23	100.209	101.506	0.039	0.172
2095-06-24	97.201	97.503	0.02	0
2095-06-25	95.112	95.093	0.041	0.031
2095-06-26	97.623	97.723	0.038	0.077
2095-06-27	103.43	102.989	0	0
2095-06-28	107.589	106.943	0	0
2095-06-29	110.671	110.017	0	0
2095-06-30	112.224	111.986	0	0
2095-07-01	108.299	108.552	0	0
2095-07-02	106.101	105.707	0	0
2095-07-03	108.734	108.767	0	0
2095-07-04	104.391	104.343	0.002	0
2095-07-05	103.769	103.859	0	0
2095-07-06	106.65	106.422	0	0
2095-07-07	106.243	105.452	0	0
2095-07-08	103.272	103.13	0	0
2095-07-09	105.469	104.546	0	0
2095-07-10	106.654	104.36	0.022	0.025
2095-07-11	98.046	98.645	0.018	0.034
2095-07-12	104.808	104.461	0	0
2095-07-13	101.639	106.903	0.027	0.044
2095-07-14	106.432	106.638	0	0
2095-07-15	109.243	109.966	0	0
2095-07-16	107.753	107.622	0	0
2095-07-17	109.22	107.954	0	0
2095-07-18	109.173	110.549	0.002	0
2095-07-19	98.263	97.91	0	0
2095-07-20	90.647	90.636	0	0
2095-07-21	92.193	92.089	0	0
2095-07-22	95.508	95.275	0	0
2095-07-23	97.279	97.13	0	0
2095-07-24	95.737	95.616	0	0
2095-07-25	101.706	101.712	0	0
2095-07-26	105.033	105.184	0	0.001
2095-07-27	104.733	105.235	0	0
2095-07-28	109.111	108.714	0.009	0
2095-07-29	108.77	104.48	0	0
2095-07-30	107.619	107.489	0	0
2095-07-31	105.326	105.427	0	0
2095-08-01	103.862	103.716	0	0
2095-08-02	102.594	103.08	0	0
2095-08-03	97.986	98.117	0	0
2095-08-04	98.853	99.686	0	0
2095-08-05	102.096	101.935	0	0
2095-08-06	102.074	102.679	0	0
2095-08-07	102.591	102.591	0	0
2095-08-08	101.2	100.821	0	0
2095-08-09	103.846	103.669	0	0
2095-08-10	100.652	100.937	0	0
2095-08-11	100.355	100.458	0	0
2095-08-12	101.608	100.861	0	0
2095-08-13	103.604	103.492	0	0
2095-08-14	107.282	107.356	0	0
2095-08-15	106.266	105.956	0	0
2095-08-16	96.636	97.46	0	0
2095-08-17	91.609	87.304	0.037	0.044
2095-08-18	86.909	86.252	0	0
2095-08-19	93.814	93.644	0	0
2095-08-20	97.436	97.372	0	0
2095-08-21	100.872	100.967	0	0
2095-08-22	102.097	102.275	0	0
2095-08-23	94.28	94.281	0	0
2095-08-24	97.785	97.987	0	0
2095-08-25	102.313	102.96	0	0
2095-08-26	104.884	105.157	0	0
2095-08-27	103.203	100.323	0	0
2095-08-28	98.013	98.313	0.011	0
2095-08-29	98.069	99.467	0	0
2095-08-30	84.736	85.689	0	0
2095-08-31	81.789	82.092	0	0
2095-09-01	81.36	81.262	0	0
2095-09-02	93.751	93.494	0	0
2095-09-03	99.673	99.355	0	0
2095-09-04	102.847	102.669	0	0
2095-09-05	103.881	104.254	0	0
2095-09-06	103.807	103.473	0	0
2095-09-07	104.211	103.721	0	0
2095-09-08	105.268	106.361	0	0
2095-09-09	106.567	107.319	0.013	0
2095-09-10	87.714	87.565	0	0
2095-09-11	87.992	87.964	0	0
2095-09-12	89.271	88.92	0	0
2095-09-13	93.547	94.005	0	0
2095-09-14	95.313	95.413	0	0
2095-09-15	98.936	96.448	0	0
2095-09-16	95.04	95.14	0	0
2095-09-17	95.735	96.5	0	0
2095-09-18	94.937	95.716	0	0
2095-09-19	95.275	95.274	0	0
2095-09-20	92.938	93.102	0	0
2095-09-21	89.025	88.998	0	0
2095-09-22	94.781	94.243	0	0
2095-09-23	97.175	96.714	0	0
2095-09-24	92.467	92.408	0	0
2095-09-25	94.726	95.071	0	0
2095-09-26	92.207	92.238	0	0
2095-09-27	84.895	85.075	0	0
2095-09-28	85.689	85.911	0	0
2095-09-29	79.648	80.422	0	0
2095-09-30	80.562	80.917	0	0
2095-10-01	81.888	83.482	0	0
2095-10-02	85.504	85.014	0	0
2095-10-03	86.926	86.578	0	0
2095-10-04	85.653	85.743	0	0
2095-10-05	88.345	88.068	0	0
2095-10-06	89.508	90.183	0	0
2095-10-07	91.456	91.679	0	0
2095-10-08	92.014	92.848	0	0
2095-10-09	92.003	92.662	0	0.055
2095-10-10	84.573	84.735	0	0
2095-10-11	75.989	77.063	0.04	0
2095-10-12	72.077	69.151	0	0
2095-10-13	73.556	73.35	0	0
2095-10-14	75.318	76.04	0	0
2095-10-15	76.405	76.273	0	0
2095-10-16	76.632	77.661	0	0
2095-10-17	79.869	81.606	0	0
2095-10-18	80.465	82.43	0	0
2095-10-19	72.853	72.871	0.011	0.011
2095-10-20	67.342	68.646	0.034	0.031
2095-10-21	62.698	62.768	0.174	0.204
2095-10-22	60.607	61.208	0.069	0.071
2095-10-23	54.38	54.827	0	0
2095-10-24	52.173	52.671	0	0
2095-10-25	53.799	54.288	0	0
2095-10-26	52.583	53.136	0.121	0.125
2095-10-27	52.706	52.532	0.091	0.104
2095-10-28	51.108	52.034	0.411	0.407
2095-10-29	59.528	59.586	0.283	0.274
2095-10-30	62.995	62.536	0	0
2095-10-31	70.5	70.516	0	0
2096-05-01	80	80	1	1
2096-05-02	54.75	55.192	0	0.001
2096-05-03	57.602	57.628	0	0
2096-05-04	66.955	66.954	0	0
2096-05-05	77.104	77.271	0	0
2096-05-06	84.571	84.774	0	0
2096-05-07	85.754	86.245	0	0
2096-05-08	83.852	84.232	0	0
2096-05-09	83.769	84.582	0.016	0.018
2096-05-10	79.335	79.598	0	0
2096-05-11	78.667	78.354	0	0
2096-05-12	80.642	81.729	0	0
2096-05-13	84.301	85.314	0.033	0.033
2096-05-14	77.539	77.611	0	0
2096-05-15	80.479	81.558	0	0
2096-05-16	81.478	83.105	0	0
2096-05-17	80.622	81.09	0.043	0.071
2096-05-18	79.958	79.848	0.007	0.011
2096-05-19	82.531	82.604	0	0
2096-05-20	85.048	85.089	0	0
2096-05-21	85.977	86.239	0.07	0.015
2096-05-22	72.827	72.712	0	0
2096-05-23	78.207	77.983	0	0
2096-05-24	77.233	77.661	0	0
2096-05-25	81.586	81.575	0	0
2096-05-26	81.518	81.805	0	0
2096-05-27	81.012	81.417	0	0
2096-05-28	88.004	88.302	0	0
2096-05-29	92.668	93.326	0	0
2096-05-30	82.87	83.06	0	0
2096-05-31	79.892	79.859	0	0
2096-06-01	90.885	90.434	0	0
2096-06-02	94.608	94.742	0	0
2096-06-03	96.879	97.207	0	0
2096-06-04	84.776	84.413	0	0
2096-06-05	89.264	89.52	0	0
2096-06-06	91.401	91.929	0	0
2096-06-07	76.712	77.089	0	0
2096-06-08	76.394	76.642	0	0
2096-06-09	75.387	75.724	0	0
2096-06-10	74.079	74.169	0	0
2096-06-11	81.171	81.236	0	0
2096-06-12	82.6	84.141	0	0
2096-06-13	86.009	86.339	0	0
2096-06-14	87.812	88.058	0	0
2096-06-15	89.537	89.856	0.007	0.007
2096-06-16	90.372	89.935	0.024	0.01
2096-06-17	88.101	88.447	0	0
2096-06-18	91.291	91.327	0	0
2096-06-19	98.671	99.616	0.038	0
2096-06-20	95.315	95.415	0.055	0.063
2096-06-21	93.794	93.287	0.004	0.012
2096-06-22	96.589	96.714	0	0.003
2096-06-23	91.479	92.557	0.069	0.008
2096-06-24	89.252	87.451	0.035	0.013
2096-06-25	78.457	80.059	0.183	0.523
2096-06-26	84.188	83.618	0	0.025
2096-06-27	87.461	87.019	0	0
2096-06-28	90.902	90.918	0	0
2096-06-29	91.623	92.048	0	0
2096-06-30	86.803	87.191	0	0
2096-07-01	91.034	91.118	0	0
2096-07-02	99.555	99.546	0	0
2096-07-03	100.669	100.907	0	0
2096-07-04	99.737	99.8	0	0
2096-07-05	97.557	98.665	0	0
2096-07-06	91.056	91.94	0	0
2096-07-07	93.42	93.513	0.064	0.024
2096-07-08	94.515	89.814	0.034	0.106
2096-07-09	86.663	87.344	0.09	0.154
2096-07-10	92.103	91.515	0	0
2096-07-11	96.17	95.485	0	0
2096-07-12	98.101	97.567	0	0
2096-07-13	101.495	100.27	0	0.048
2096-07-14	104.386	104.444	0	0
2096-07-15	107.456	107.045	0	0
2096-07-16	110.394	109.064	0	0
2096-07-17	112.606	112.231	0	0
2096-07-18	112.455	112.791	0	0
2096-07-19	112.358	113.895	0	0.033
2096-07-20	105.032	104.701	0.075	0
2096-07-21	105.188	102.756	0	0
2096-07-22	102.112	101.182	0	0
2096-07-23	102.037	102.175	0	0
2096-07-24	100.143	100.12	0	0
2096-07-25	103.063	105.376	0	0
2096-07-26	106.849	107.724	0	0
2096-07-27	107.776	108.743	0	0.01
2096-07-28	109.326	108.752	0	0
2096-07-29	110.438	112.192	0	0
2096-07-30	109.043	109.721	0.003	0
2096-07-31	109.248	107.931	0.075	0.034
2096-08-01	106.973	106.654	0	0.001
2096-08-02	105.357	105.555	0	0
2096-08-03	98.765	98.474	0	0
2096-08-04	104.047	103.615	0	0
2096-08-05	110.263	108.409	0	0
2096-08-06	111.768	110.992	0	0
2096-08-07	112.277	112.424	0	0
2096-08-08	110.067	111.675	0.009	0.005
2096-08-09	109.037	109.924	0	0.041
2096-08-10	108.827	103.775	0.075	0.004
2096-08-11	103.525	104.682	0	0.006
2096-08-12	104.606	104.98	0	0
2096-08-13	106.39	106.651	0.023	0
2096-08-14	108.169	108.75	0	0.091
2096-08-15	111.087	108.765	0	0
2096-08-16	104.948	106.277	0.037	0.018
2096-08-17	108.838	108.732	0	0
2096-08-18	101.69	101.79	0	0.09
2096-08-19	98.661	98.52	0	0
2096-08-20	98.692	98.558	0	0
2096-08-21	100.937	100.924	0.074	0.032
2096-08-22	104.174	103.578	0	0
2096-08-23	102.998	102.783	0	0
2096-08-24	100.524	100.377	0	0
2096-08-25	95.237	95.405	0	0
2096-08-26	92.738	90.843	0	0
2096-08-27	95.6	94.443	0.027	0.056
2096-08-28	88.886	88.739	0.092	0.101
2096-08-29	93.107	93.318	0	0
2096-08-30	96.42	96.505	0	0
2096-08-31	99.906	96.613	0	0.015
2096-09-01	100.8	98.57	0.001	0
2096-09-02	103.765	103.388	0	0
2096-09-03	103.203	102.967	0.008	0.058
2096-09-04	96.854	98.68	0.021	0.001
2096-09-05	89.006	89.349	0	0
2096-09-06	87.768	87.687	0	0
2096-09-07	93.783	93.398	0	0
2096-09-08	98.04	97.809	0	0
2096-09-09	100.318	100.234	0	0
2096-09-10	90.798	90.973	0	0
2096-09-11	89.038	89.271	0	0
2096-09-12	80.644	81.184	0.135	0.169
2096-09-13	70.675	70.13	0	0.046
2096-09-14	76.154	76.022	0	0
2096-09-15	78.93	78.632	0.001	0
2096-09-16	80.997	80.87	0	0
2096-09-17	82.188	81.938	0	0
2096-09-18	85.399	84.817	0	0
2096-09-19	88.941	88.685	0	0
2096-09-20	91.444	91.458	0	0
2096-09-21	92.76	92.553	0	0
2096-09-22	94.071	94.41	0	0
2096-09-23	91.128	90.785	0	0
2096-09-24	90.693	90.514	0	0
2096-09-25	90.185	89.934	0	0
2096-09-26	91.322	90.395	0	0
2096-09-27	90.915	91.656	0	0
2096-09-28	82.888	84.543	0	0
2096-09-29	79.483	78.82	0	0
2096-09-30	81.27	80.953	0	0
2096-10-01	78.733	78.547	0.005	0.011
2096-10-02	61.963	62.025	0	0
2096-10-03	59.697	59.624	0	0
2096-10-04	59.779	59.509	0	0
2096-10-05	65.506	64.73	0	0
2096-10-06	70.411	71.61	0	0
2096-10-07	68.994	72.423	0.039	0.064
2096-10-08	56.159	56.699	0.1	0.152
2096-10-09	60.475	60.927	0	0
2096-10-10	68.174	68.09	0	0
2096-10-11	66.06	68.311	0.092	0.046
2096-10-12	55.727	55.893	0.007	0.004
2096-10-13	67.165	67.057	0	0
2096-10-14	74.96	74.916	0	0
2096-10-15	75.406	76.499	0	0
2096-10-16	63.152	63.709	0	0
2096-10-17	63.978	63.756	0	0
2096-10-18	69.557	69.396	0	0
2096-10-19	76.646	76.186	0	0
2096-10-20	69.776	75.054	0	0
2096-10-21	57.177	61.067	0.004	0.195
2096-10-22	56.673	56.155	0	0
2096-10-23	62.917	62.55	0	0
2096-10-24	71.344	71.049	0	0
2096-10-25	71.578	72.008	0	0
2096-10-26	69.625	71.16	0.113	0.123
2096-10-27	58.76	58.411	0	0
2096-10-28	63.46	63.116	0.163	0.182
2096-10-29	57.077	57.919	0.016	0.019
2096-10-30	52.107	52.819	0	0
2096-10-31	53.788	54.544	0	0
2097-05-01	80	80	1	1
2097-05-02	80.305	80.726	0	0
2097-05-03	69.933	69.564	0.153	0.131
2097-05-04	57.67	56.012	0	0.001
2097-05-05	59.212	59.041	0	0
2097-05-06	69.486	69.61	0	0
2097-05-07	73.142	73.388	0.01	0.01
2097-05-08	62.41	62.506	0.123	0.104
2097-05-09	61.248	59.596	0.016	0.032
2097-05-10	60.991	61.076	0	0.004
2097-05-11	70.848	70.679	0	0
2097-05-12	74.317	74.754	0	0
2097-05-13	77.006	77.327	0	0
2097-05-14	78.061	78.14	0	0
2097-05-15	78.704	79.267	0	0
2097-05-16	77.925	78.41	0	0
2097-05-17	80.232	81.051	0	0
2097-05-18	74.408	75.09	0.068	0.059
2097-05-19	70.783	71.685	0.185	0.041
2097-05-20	66.537	68.013	0.052	0.139
2097-05-21	61.929	63.116	0.044	0.036
2097-05-22	68.089	67.727	0.048	0.019
2097-05-23	69.831	69.3	0.052	0.037
2097-05-24	65.214	66.504	0.091	0.047
2097-05-25	73.491	73.166	0.039	0.068
2097-05-26	81.536	81.253	0	0
2097-05-27	87.482	87.225	0.002	0
2097-05-28	89.818	90.257	0	0.006
2097-05-29	83.281	83.728	0.12	0.059
2097-05-30	84.768	85.278	0.116	0.092
2097-05-31	79.679	79.793	0	0
2097-06-01	75.266	75.284	0	0
2097-06-02	82.665	82.951	0	0
2097-06-03	85.537	86.423	0.005	0.007
2097-06-04	85.366	85.77	0	0
2097-06-05	75.902	75.996	0	0
2097-06-06	73.957	74.376	0	0
2097-06-07	76.081	76.3	0	0
2097-06-08	86.318	86.513	0	0
2097-06-09	88.144	88.553	0	0.004
2097-06-10	87.214	87.065	0	0.01
2097-06-11	86.349	86.632	0	0
2097-06-12	78.657	79.126	0	0
2097-06-13	76.226	76.447	0	0
2097-06-14	81.643	81.842	0	0
2097-06-15	88.827	89.177	0	0
2097-06-16	96.709	97.484	0.002	0.022
2097-06-17	98.667	99.413	0.039	0.005
2097-06-18	84.864	84.177	0.128	0.133
2097-06-19	90.408	90.961	0	0
2097-06-20	98.079	98.164	0	0
2097-06-21	101.221	101.717	0	0
2097-06-22	105.321	105.612	0	0
2097-06-23	105.892	107.512	0	0
2097-06-24	103.008	103.98	0	0.015
2097-06-25	94.353	94.605	0	0
2097-06-26	98.863	99.603	0	0
2097-06-27	102.338	102.848	0	0
2097-06-28	105.245	105.418	0	0
2097-06-29	104.719	102.291	0.025	0
2097-06-30	98.974	98.836	0	0
2097-07-01	101.889	100.801	0	0
2097-07-02	105.667	106.315	0	0
2097-07-03	108.595	108.84	0	0
2097-07-04	108.435	108.241	0	0
2097-07-05	109.76	110.842	0	0
2097-07-06	105.574	105.53	0	0
2097-07-07	105.282	105.804	0.001	0
2097-07-08	104.341	106.796	0	0
2097-07-09	104.566	105.748	0	0
2097-07-10	106.066	106.195	0	0
2097-07-11	105.982	103.604	0.003	0
2097-07-12	103.951	104.777	0.053	0.017
2097-07-13	100.216	101.195	0	0
2097-07-14	102.618	102.938	0.002	0
2097-07-15	101.538	103.345	0.06	0
2097-07-16	103.876	102.97	0.111	0.102
2097-07-17	103.944	102.321	0.012	0.022
2097-07-18	101.247	99.326	0.017	0
2097-07-19	97.653	97.655	0	0
2097-07-20	101.949	102.042	0	0
2097-07-21	105.624	105.828	0	0
2097-07-22	110.007	110.052	0	0
2097-07-23	112.802	112.767	0	0
2097-07-24	114.183	114.363	0.059	0.061
2097-07-25	105.46	106.07	0	0
2097-07-26	109.755	109.689	0	0
2097-07-27	111.639	111.181	0	0
2097-07-28	111.131	111.303	0	0
2097-07-29	107.118	107.473	0	0
2097-07-30	105.814	105.738	0	0
2097-07-31	98.447	98.619	0	0
2097-08-01	99.879	99.631	0	0
2097-08-02	102.194	102.131	0	0
2097-08-03	98.749	98.569	0	0
2097-08-04	102.033	102.25	0	0
2097-08-05	104.534	104.368	0	0
2097-08-06	99.087	99.08	0	0
2097-08-07	100.747	101.257	0.006	0.004
2097-08-08	106.154	105.213	0	0.001
2097-08-09	108.044	108.027	0	0
2097-08-10	103.756	103.508	0	0.017
2097-08-11	97.675	98.625	0.234	0.13
2097-08-12	101.874	102.845	0	0
2097-08-13	103.664	104.826	0.026	0.091
2097-08-14	105.254	105.283	0.004	0.006
2097-08-15	108.074	104.973	0.097	0
2097-08-16	102.079	104.459	0	0
2097-08-17	103.841	104.507	0	0
2097-08-18	106.452	107.139	0	0
2097-08-19	105.498	106.142	0	0
2097-08-20	105.544	105.519	0	0
2097-08-21	93.564	93.68	0	0
2097-08-22	97.238	98.226	0	0
2097-08-23	104.692	106.349	0	0
2097-08-24	108.066	109.1	0	0
2097-08-25	110.308	109.983	0	0
2097-08-26	112.517	111.602	0	0
2097-08-27	113.33	111.833	0	0
2097-08-28	100.861	101.213	0	0
2097-08-29	100.988	102.293	0	0
2097-08-30	97.603	97.264	0	0
2097-08-31	95.801	96.446	0	0
2097-09-01	99.573	98.191	0	0
2097-09-02	99.488	99.975	0.01	0
2097-09-03	96.752	97.888	0	0
2097-09-04	98.688	100.904	0	0
2097-09-05	99.635	99.038	0	0
2097-09-06	99.991	99.497	0	0
2097-09-07	101.382	101.686	0	0
2097-09-08	96.733	96.503	0	0
2097-09-09	97.885	97.889	0	0
2097-09-10	90.697	91.1	0	0
2097-09-11	89.8	90.219	0	0
2097-09-12	93.344	93.892	0	0
2097-09-13	94.513	94.827	0	0
2097-09-14	82.355	82.523	0	0
2097-09-15	85.492	85.904	0	0
2097-09-16	89.09	89.294	0	0
2097-09-17	92.269	92.445	0	0
2097-09-18	94.914	95.422	0	0
2097-09-19	92.434	92.681	0	0
2097-09-20	92.457	92.779	0	0
2097-09-21	96.311	96.298	0	0
2097-09-22	96.953	97.408	0	0
2097-09-23	91.872	92.331	0	0
2097-09-24	93.295	92.913	0	0
2097-09-25	94.036	94.6	0	0.019
2097-09-26	93.812	87.617	0	0
2097-09-27	90.299	89.882	0	0
2097-09-28	91.888	92.911	0	0
2097-09-29	92.579	93.234	0.028	0.032
2097-09-30	85.73	86.323	0.009	0.054
2097-10-01	71.256	71.355	0	0
2097-10-02	77.573	77.727	0.023	0.049
2097-10-03	83.423	82.959	0	0
2097-10-04	84.236	84.019	0	0
2097-10-05	82.842	80.824	0	0
2097-10-06	82.879	81.813	0.001	0
2097-10-07	71.902	72.92	0	0
2097-10-08	71.964	72.215	0	0
2097-10-09	70.78	71.024	0.056	0.168
2097-10-10	59.589	61.057	0.053	0.043
2097-10-11	60.272	60.473	0.222	0.139
2097-10-12	56.473	56.915	0.052	0.026
2097-10-13	61.075	61.391	0	0
2097-10-14	56.41	55.381	0.007	0.028
2097-10-15	49.777	51.774	0.04	0.039
2097-10-16	53.252	54.233	0	0
2097-10-17	61.858	62.059	0	0
2097-10-18	70.137	70.113	0	0
2097-10-19	76.497	76.527	0	0
2097-10-20	74.843	76.916	0	0
2097-10-21	73.385	75.58	0	0
2097-10-22	55.067	55.066	0	0
2097-10-23	56.321	56.724	0	0
2097-10-24	57.691	58.769	0	0
2097-10-25	61.14	61.261	0	0
2097-10-26	65.199	65.222	0	0
2097-10-27	69.822	69.719	0	0
2097-10-28	72.313	72.179	0	0
2097-10-29	70.139	71.781	0	0
2097-10-30	72.777	72.788	0	0
2097-10-31	67.789	68.016	0	0
2098-05-01	80	80	1	1
2098-05-02	76.901	76.902	0	0
2098-05-03	81.75	81.531	0	0
2098-05-04	81.588	82.463	0.01	0.04
2098-05-05	68.544	67.402	0.036	0.071
2098-05-06	63.994	64.09	0	0
2098-05-07	68.401	68.475	0	0
2098-05-08	70.533	70.629	0	0
2098-05-09	72.094	72.109	0	0
2098-05-10	74.145	74.063	0	0
2098-05-11	75.767	75.874	0	0
2098-05-12	68.745	68.811	0	0
2098-05-13	71.421	71.652	0	0
2098-05-14	69.707	69.772	0	0
2098-05-15	70.076	69.817	0	0
2098-05-16	72.902	73.019	0	0
2098-05-17	74.997	75.334	0	0
2098-05-18	75.624	75.817	0	0
2098-05-19	77.652	77.698	0	0
2098-05-20	81.439	81.157	0	0
2098-05-21	82.889	82.887	0	0
2098-05-22	83.135	83.27	0	0
2098-05-23	83.195	83.34	0	0
2098-05-24	84.281	84.838	0.019	0.006
2098-05-25	86.374	86.722	0	0
2098-05-26	87.183	87.069	0.033	0.025
2098-05-27	74.006	74.407	0	0
2098-05-28	75.346	74.827	0	0
2098-05-29	80.844	80.811	0	0
2098-05-30	84.719	84.773	0	0
2098-05-31	83.722	84.097	0	0
2098-06-01	86.327	86.409	0	0
2098-06-02	91.095	91.339	0	0
2098-06-03	94.735	94.754	0	0
2098-06-04	95.935	96.085	0	0
2098-06-05	95.242	95.622	0	0
2098-06-06	92.272	93.532	0.009	0.054
2098-06-07	87.988	87.451	0.125	0
2098-06-08	83.256	81.793	0.131	0.177
2098-06-09	73.502	78.543	0.123	0.4
2098-06-10	83.339	83.892	0.014	0.007
2098-06-11	87.677	87.461	0	0
2098-06-12	83.18	85.005	0.106	0
2098-06-13	81.553	81.756	0.032	0.083
2098-06-14	86.022	86.8	0	0
2098-06-15	87.461	88.52	0.004	0
2098-06-16	87.939	88.515	0.034	0.009
2098-06-17	75.489	76.594	0	0
2098-06-18	83.258	83.561	0	0
2098-06-19	94.606	94.217	0	0
2098-06-20	98.586	98.679	0	0
2098-06-21	91.283	91.997	0	0
2098-06-22	90.851	90.236	0	0
2098-06-23	92.051	90.993	0	0
2098-06-24	89.683	89.65	0	0
2098-06-25	91.212	91.346	0	0
2098-06-26	94.892	95.124	0.002	0.001
2098-06-27	96.974	97.778	0	0
2098-06-28	101.293	100.941	0.002	0
2098-06-29	106.357	105.463	0	0
2098-06-30	101.44	98.23	0.027	0.031
2098-07-01	99.32	100.57	0	0
2098-07-02	89.834	89.069	0.066	0.097
2098-07-03	87.615	88.108	0	0
2098-07-04	90.548	90.962	0	0
2098-07-05	93.231	93.444	0	0
2098-07-06	87.596	87.12	0	0
2098-07-07	93.337	93.513	0	0
2098-07-08	93.824	94.656	0	0
2098-07-09	95.288	96.352	0	0
2098-07-10	97.152	97.331	0	0
2098-07-11	96.971	96.905	0	0
2098-07-12	99.858	99.982	0	0
2098-07-13	101.9	102.11	0	0
2098-07-14	104.013	104.231	0	0
2098-07-15	99.488	100.926	0	0
2098-07-16	101.032	101.92	0	0
2098-07-17	103.323	103.168	0	0
2098-07-18	101.689	102.039	0	0
2098-07-19	99.251	99.249	0	0
2098-07-20	96.742	96.882	0	0
2098-07-21	99.839	100.055	0	0
2098-07-22	100.213	100.183	0	0
2098-07-23	99.648	99.726	0	0
2098-07-24	101.811	101.583	0	0
2098-07-25	104.126	104.095	0	0
2098-07-26	98.931	99.1	0	0
2098-07-27	95.871	95.865	0.096	0
2098-07-28	94.216	94.375	0	0
2098-07-29	95.556	95.749	0	0
2098-07-30	96.299	96.456	0	0
2098-07-31	99.839	99.954	0	0
2098-08-01	102.956	103.245	0	0
2098-08-02	105.048	104.109	0	0
2098-08-03	100.131	104.263	0	0.001
2098-08-04	102.419	104.193	0	0.001
2098-08-05	106.36	105.111	0.038	0
2098-08-06	107.682	106.528	0	0.006
2098-08-07	107.364	108.351	0.003	0
2098-08-08	100.957	101.144	0	0
2098-08-09	103.243	102.973	0	0
2098-08-10	102.83	103.04	0	0
2098-08-11	97.973	97.977	0.124	0
2098-08-12	102.46	102.915	0	0
2098-08-13	105.729	105.745	0	0
2098-08-14	104.121	104.099	0	0
2098-08-15	105.827	105.903	0	0
2098-08-16	105.343	105.08	0	0
2098-08-17	102.464	104.86	0	0
2098-08-18	107.757	108.949	0	0
2098-08-19	110.586	110.097	0	0
2098-08-20	113.07	112.861	0	0
2098-08-21	114.274	114.325	0	0
2098-08-22	112.899	113.019	0.089	0
2098-08-23	112.347	113.002	0	0
2098-08-24	106.772	107.754	0	0
2098-08-25	104.889	105.213	0	0
2098-08-26	106.4	106.686	0	0
2098-08-27	105.39	104.985	0	0
2098-08-28	97.819	98.028	0	0
2098-08-29	89.084	87.876	0	0
2098-08-30	88.289	87.391	0	0
2098-08-31	87.418	87.806	0	0
2098-09-01	88.428	88.13	0	0
2098-09-02	82.109	81.882	0	0
2098-09-03	87.838	87.496	0	0
2098-09-04	88.982	89.352	0	0
2098-09-05	90.79	90.38	0	0
2098-09-06	96.247	95.698	0	0
2098-09-07	101.881	101.559	0	0
2098-09-08	104.715	104.635	0	0
2098-09-09	104.137	104.224	0	0
2098-09-10	100.64	101.501	0	0
2098-09-11	99.622	99.8	0	0.03
2098-09-12	97.961	98.578	0	0
2098-09-13	90.005	88.928	0	0
2098-09-14	99.365	98.052	0	0
2098-09-15	101.962	101.135	0	0
2098-09-16	101.317	101.246	0	0
2098-09-17	95.375	94.51	0	0.005
2098-09-18	93.743	92.136	0	0.032
2098-09-19	96.931	97.286	0	0
2098-09-20	97.406	97.196	0	0
2098-09-21	95.906	96.006	0.037	0.108
2098-09-22	94.195	94.022	0.003	0.053
2098-09-23	92.262	92.882	0	0
2098-09-24	90.703	93.704	0	0
2098-09-25	92.867	92.936	0	0
2098-09-26	91.544	92.057	0	0
2098-09-27	88.812	88.106	0	0
2098-09-28	72.822	72.468	0	0
2098-09-29	75.432	75.73	0	0
2098-09-30	71.108	71.527	0	0
2098-10-01	74.34	73.836	0	0
2098-10-02	77.93	78.276	0	0
2098-10-03	80.322	80.987	0	0
2098-10-04	76.934	77.07	0	0
2098-10-05	67.697	67.663	0.004	0.004
2098-10-06	72.584	72.351	0.015	0.031
2098-10-07	75.313	75.783	0.001	0.001
2098-10-08	63.245	63.81	0	0.002
2098-10-09	67.859	67.541	0	0
2098-10-10	70.418	70.669	0	0
2098-10-11	70.718	70.747	0.006	0.006
2098-10-12	72.493	72.265	0	0.001
2098-10-13	75.702	75.982	0	0
2098-10-14	78.39	78.724	0	0
2098-10-15	83.028	83.119	0	0
2098-10-16	82.625	84.553	0	0
2098-10-17	81.104	82.499	0	0
2098-10-18	75.401	76.212	0	0
2098-10-19	70.831	70.679	0	0
2098-10-20	75.885	75.465	0	0
2098-10-21	75.132	74.912	0	0
2098-10-22	71.48	72.301	0	0
2098-10-23	72.81	72.872	0	0
2098-10-24	68.216	71.048	0	0
2098-10-25	63.886	65.097	0	0
2098-10-26	56.674	57.397	0	0
2098-10-27	55.956	56.012	0	0
2098-10-28	60.862	61.454	0	0
2098-10-29	57.345	61.523	0.298	0.283
2098-10-30	62.737	63.861	0	0
2098-10-31	64.773	64.594	0	0
2099-05-01	80	80	1	1
2099-05-02	92.068	92.087	0.004	0.004
2099-05-03	63.416	63.398	0	0
2099-05-04	84.256	84.21	0	0
2099-05-05	88.683	89.152	0	0
2099-05-06	67.709	68.465	0	0
2099-05-07	80.805	80.74	0	0
2099-05-08	85.594	85.424	0	0
2099-05-09	84.403	86.658	0	0
2099-05-10	84.457	85.679	0	0
2099-05-11	66.165	66.943	0	0
2099-05-12	69.618	69.676	0	0
2099-05-13	71.126	71.579	0	0
2099-05-14	75.091	75.451	0	0
2099-05-15	79.237	79.702	0	0
2099-05-16	79.98	80.108	0	0
2099-05-17	83.696	84.05	0.001	0
2099-05-18	73.743	73.049	0	0
2099-05-19	70.231	70.535	0	0
2099-05-20	75.476	75.524	0	0
2099-05-21	82.665	82.613	0	0
2099-05-22	86.676	86.738	0	0
2099-05-23	88.908	89.521	0.027	0.034
2099-05-24	83.603	83.631	0	0
2099-05-25	88.458	87.987	0	0
2099-05-26	90.025	89.418	0	0
2099-05-27	85.833	87.901	0	0
2099-05-28	85.445	87.503	0	0
2099-05-29	85.55	86.185	0	0
2099-05-30	85.675	85.889	0	0
2099-05-31	85.983	86.217	0	0
2099-06-01	86.915	87.117	0	0
2099-06-02	87.478	88.045	0.025	0.015
2099-06-03	81.729	81.743	0	0
2099-06-04	95.731	95.689	0	0
2099-06-05	97.475	98.111	0	0
2099-06-06	79.044	79.321	0	0
2099-06-07	79.442	79.488	0	0
2099-06-08	83.006	82.969	0	0
2099-06-09	88.36	88.139	0	0
2099-06-10	95.509	95.609	0	0
2099-06-11	98.506	98.059	0	0
2099-06-12	79.919	79.561	0.028	0.062
2099-06-13	81.633	81.393	0	0
2099-06-14	91.131	91.039	0	0
2099-06-15	98.273	98.229	0	0
2099-06-16	105.591	105.52	0	0
2099-06-17	107.086	107.611	0	0
2099-06-18	108.457	108.228	0	0
2099-06-19	109.549	109.694	0	0
2099-06-20	103.934	104.48	0	0
2099-06-21	99.572	99.337	0	0
2099-06-22	95.929	95.712	0	0
2099-06-23	99.499	99.467	0.001	0
2099-06-24	89.802	89.663	0	0
2099-06-25	93.584	94.223	0.01	0.047
2099-06-26	94.822	95.122	0	0
2099-06-27	92.492	92.81	0	0
2099-06-28	95.468	95.791	0	0
2099-06-29	96.286	96.494	0	0
2099-06-30	93.463	93.693	0	0
2099-07-01	92.812	92.989	0	0
2099-07-02	99.089	99.015	0	0
2099-07-03	104.673	104.647	0	0
2099-07-04	107.78	107.993	0	0
2099-07-05	102.624	102.948	0	0
2099-07-06	109.732	109.838	0	0
2099-07-07	108.254	109.102	0	0.008
2099-07-08	103.961	108.403	0.017	0.004
2099-07-09	103.313	104.571	0.01	0
2099-07-10	105.636	105.633	0	0
2099-07-11	107.592	107.638	0.016	0.021
2099-07-12	103.315	103.028	0.001	0.001
2099-07-13	103.562	102.176	0.026	0.016
2099-07-14	105.631	104.739	0.027	0.014
2099-07-15	104.317	103.855	0	0
2099-07-16	95.074	95.075	0	0
2099-07-17	97.808	97.341	0	0
2099-07-18	97.081	97.212	0	0
2099-07-19	93.81	93.415	0	0
2099-07-20	97.57	97.456	0	0
2099-07-21	99.181	99.387	0	0
2099-07-22	98.868	98.431	0	0
2099-07-23	105.148	104.658	0	0
2099-07-24	107.415	107.258	0	0
2099-07-25	100.345	100.601	0	0
2099-07-26	106.587	106.081	0	0
2099-07-27	110.068	110.123	0	0
2099-07-28	102.378	104.087	0	0
2099-07-29	104.778	106.105	0	0
2099-07-30	106.966	106.778	0.001	0.012
2099-07-31	107.533	107.906	0	0
2099-08-01	111.203	111.067	0	0
2099-08-02	111.826	112.626	0	0
2099-08-03	113.552	113.921	0.006	0.001
2099-08-04	109.128	112.26	0	0
2099-08-05	111.118	111.529	0	0
2099-08-06	110.007	109.806	0	0
2099-08-07	111.538	111.541	0	0
2099-08-08	110.246	110.513	0	0
2099-08-09	96.92	102.573	0.089	0.035
2099-08-10	98.796	101.756	0	0
2099-08-11	90.72	91.6	0.122	0.076
2099-08-12	93.001	93.001	0.111	0.02
2099-08-13	94.752	94.834	0.001	0
2099-08-14	88.482	91.256	0.073	0
2099-08-15	88.836	90.13	0	0
2099-08-16	90.584	91.745	0	0
2099-08-17	91.854	93.247	0	0
2099-08-18	92.618	92.535	0	0
2099-08-19	94.552	94.412	0	0
2099-08-20	94.925	94.187	0	0
2099-08-21	95.776	95.876	0	0
2099-08-22	96.256	96.117	0	0
2099-08-23	98.317	98.473	0	0
2099-08-24	94.929	95.279	0	0
2099-08-25	99.862	100.085	0	0
2099-08-26	102.771	102.871	0	0
2099-08-27	100.697	100.489	0	0
2099-08-28	102.39	102.213	0	0
2099-08-29	101.211	101.495	0	0
2099-08-30	99.435	100.22	0	0
2099-08-31	97.328	97.482	0	0
2099-09-01	98.248	98.191	0	0
2099-09-02	99.302	99.649	0	0
2099-09-03	103.896	104.064	0	0
2099-09-04	105.738	106.108	0	0
2099-09-05	100.106	99.57	0	0
2099-09-06	100.557	101.153	0	0
2099-09-07	101.445	100.904	0	0
2099-09-08	96.638	97.033	0	0
2099-09-09	100.529	100.983	0	0
2099-09-10	104.235	105.067	0	0
2099-09-11	104.249	104.745	0	0
2099-09-12	100.867	102.769	0.018	0.004
2099-09-13	102.817	101.951	0.02	0.035
2099-09-14	98.567	99.4	0.056	0.02
2099-09-15	96.605	98.616	0.063	0.052
2099-09-16	91.852	91.104	0.012	0.02
2099-09-17	87.674	89.084	0.021	0.002
2099-09-18	96.173	96.302	0	0
2099-09-19	98.307	100.282	0	0
2099-09-20	98.817	99.521	0	0
2099-09-21	97.681	98.923	0	0
2099-09-22	95.576	96.281	0	0
2099-09-23	79.608	78.941	0.024	0.018
2099-09-24	76.518	76.594	0	0
2099-09-25	78.403	78.714	0	0
2099-09-26	88.721	89.063	0	0
2099-09-27	91.112	91.889	0	0
2099-09-28	81.269	81.745	0	0
2099-09-29	71.479	73.308	0	0.003
2099-09-30	63.011	62.982	0.005	0.012
2099-10-01	67.973	69.371	0	0
2099-10-02	70.969	69.535	0.004	0.005
2099-10-03	63.209	66.577	0	0
2099-10-04	61.327	61.214	0	0
2099-10-05	62.837	63.088	0.062	0.018
2099-10-06	61.527	61.655	0.087	0.069
2099-10-07	61.223	60.862	0.089	0.207
2099-10-08	60.793	61.727	0	0
2099-10-09	61.066	60.605	0	0
2099-10-10	62.167	61.486	0	0
2099-10-11	63.44	63.093	0	0
2099-10-12	65.405	64.554	0	0
2099-10-13	67.436	67.495	0	0
2099-10-14	68.69	69.221	0	0
2099-10-15	69.931	69.939	0	0
2099-10-16	74.527	74.421	0	0
2099-10-17	77.524	77.486	0	0
2099-10-18	73.534	77.655	0	0
2099-10-19	63.276	63.748	0	0
2099-10-20	68.228	68.047	0	0
2099-10-21	72.617	72.188	0	0
2099-10-22	71.493	71.927	0	0
2099-10-23	64.82	71.158	0	0
2099-10-24	58.936	60.021	0.008	0
2099-10-25	56.259	57.15	0	0
2099-10-26	58.738	58.423	0	0
2099-10-27	60.242	59.765	0	0
2099-10-28	59.183	61.038	0	0
2099-10-29	61.111	61.246	0	0
2099-10-30	63.296	63.121	0	0
2099-10-31	57.57	62.794	0	0
