# Supplementary material for: The role of climate change and urban development on compound dry-hot extremes across US cities
Source: Nat Commun. 2023 Jun 14;14:3509. doi: 10.1038/s41467-023-39205-x (PMC10267174; doi:10.1038/s41467-023-39205-x)
Supplement: Supplementary file 2 — Source Data [file 41467_2023_39205_MOESM2_ESM.zip › SourceData/Boston_Current_Data.xlsx]

## Sheet: Sheet1
Date_Current	Current_T	Urban_Dev_T	Current_prcp	Urban_Dev_Prcp
2000-05-01	80	80	1	1
2000-05-02	57.521	57.291	0.039	0.001
2000-05-03	51.591	52.211	0	0
2000-05-04	64.999	65.192	0	0
2000-05-05	79.352	75.889	0.061	0.167
2000-05-06	69.888	74.037	0.043	0.042
2000-05-07	86.408	86.833	0.01	0.021
2000-05-08	81.329	83.284	0.134	0.178
2000-05-09	88.932	89.191	0.012	0.028
2000-05-10	68.742	70.444	0.007	0.012
2000-05-11	58.213	58.342	0.014	0.009
2000-05-12	66.723	66.728	0	0
2000-05-13	65.635	69.242	0	0
2000-05-14	76.19	75.792	0.063	0.025
2000-05-15	64.381	65.324	0	0
2000-05-16	65.455	65.459	0	0
2000-05-17	62.389	63.97	0.054	0.013
2000-05-18	65.923	64.481	0.004	0.242
2000-05-19	64.5	64.501	0.046	0.021
2000-05-20	55.726	55.216	0	0
2000-05-21	57.847	57.547	0	0
2000-05-22	55.472	52.361	0	0
2000-05-23	54.411	54.516	0.037	0.026
2000-05-24	52.837	53.088	0.283	0.344
2000-05-25	72.215	72.865	0.044	0.062
2000-05-26	68.981	69.353	0.006	0.02
2000-05-27	70.066	70.212	0	0
2000-05-28	65.88	66.154	0	0
2000-05-29	52.022	53.601	0	0.001
2000-05-30	56.457	56.49	0	0.001
2000-05-31	64.682	65.444	0	0
2000-06-01	81.988	81.766	0	0.013
2000-06-02	85.377	85.477	0.034	0.034
2000-06-03	77.022	78.252	0.004	0.006
2000-06-04	65.418	69.368	0	0
2000-06-05	63.963	64.225	0	0
2000-06-06	54.71	54.907	0.247	0.447
2000-06-07	67.171	69.761	0.704	0.957
2000-06-08	70.803	71.664	0	0
2000-06-09	73.904	75.247	0.001	0
2000-06-10	88.076	89.445	0	0
2000-06-11	90.181	89.049	0.078	0.117
2000-06-12	58.981	62.057	0.043	0.101
2000-06-13	54.843	55.149	0.145	0.015
2000-06-14	58.68	57.064	0	0
2000-06-15	71.396	68.866	0.001	0
2000-06-16	82.95	81.364	0.01	0.008
2000-06-17	86.746	86.039	0.333	0.208
2000-06-18	79.946	80.758	0.037	0.059
2000-06-19	66.258	67.126	0	0
2000-06-20	76.939	76.675	0	0
2000-06-21	77.58	77.441	0	0
2000-06-22	86.064	85.058	0.004	0.013
2000-06-23	78.817	81.993	0.02	0.018
2000-06-24	79.22	76.89	0	0
2000-06-25	78.429	75.71	0	0
2000-06-26	82.065	82.476	0.016	0
2000-06-27	83.4	85.282	0.005	0.079
2000-06-28	79.897	79.18	0.007	0.848
2000-06-29	76.493	76.686	0	0.001
2000-06-30	73.216	73.272	0.071	0.148
2000-07-01	77.806	77.441	0.042	0.069
2000-07-02	83.216	83.009	0	0
2000-07-03	83.334	83.919	0.088	0.148
2000-07-04	73.03	80.432	0.116	0.573
2000-07-05	78.483	76.338	0.076	0.323
2000-07-06	75.881	74.596	0	0
2000-07-07	69.636	71.901	0.065	0.06
2000-07-08	75.221	75.681	0.042	0.027
2000-07-09	77.853	77.683	0	0.003
2000-07-10	85.172	85.272	0.033	0.033
2000-07-11	79.611	79.784	0.005	0
2000-07-12	81.51	81.686	0	0
2000-07-13	80.689	80.515	0.002	0.003
2000-07-14	77.557	77.922	0.151	0.22
2000-07-15	71.601	72.615	0.007	0.003
2000-07-16	77.487	73.975	0.192	0.33
2000-07-17	81.9	77.688	0.006	0.028
2000-07-18	81.106	78.805	0.189	0.139
2000-07-19	73.535	73.292	0	0.012
2000-07-20	70.274	69.673	0	0
2000-07-21	75.495	74.941	0	0
2000-07-22	74.909	73.303	0.013	0.261
2000-07-23	76.849	75.711	0.08	0.168
2000-07-24	74.722	75.4	0	0
2000-07-25	67.57	69.724	0.172	0.302
2000-07-26	66.063	65.579	0.161	0.504
2000-07-27	73.668	75.837	0.072	0.102
2000-07-28	72.494	76.774	0	0.064
2000-07-29	74.177	73.39	0.013	0.043
2000-07-30	71.03	68.579	0.008	0
2000-07-31	68.959	67.162	0.002	0
2000-08-01	63.86	65.611	0	0
2000-08-02	74.329	77.129	0.078	0.143
2000-08-03	81.474	82.064	0.08	0.039
2000-08-04	77.024	77.714	0.057	0.083
2000-08-05	77.179	77.301	0	0
2000-08-06	79.381	79.639	0	0
2000-08-07	86.348	86.448	0.058	0.002
2000-08-08	84.374	85.74	0.017	0.011
2000-08-09	85.65	86.869	0	0
2000-08-10	80.71	80.608	0.312	0.553
2000-08-11	77.815	77.655	0	0
2000-08-12	65.141	66.402	0.004	0
2000-08-13	65.435	64.942	0.47	0.119
2000-08-14	65.479	65.135	0.4	0.899
2000-08-15	69.029	68.69	0.254	0.167
2000-08-16	79.1	81.228	0.081	0.169
2000-08-17	72.643	74.639	0	0
2000-08-18	72.786	72.725	0	0
2000-08-19	74.172	69.485	0.175	0
2000-08-20	67.421	68.118	0	0
2000-08-21	75.602	75.382	0	0
2000-08-22	75.736	75.995	0	0
2000-08-23	74.751	74.596	0	0
2000-08-24	76.479	77.715	0.045	0.52
2000-08-25	78.973	79.989	0	0
2000-08-26	81.229	81.552	0	0
2000-08-27	82.858	82.308	0.006	0.04
2000-08-28	73.356	77.011	0	0.022
2000-08-29	70.651	71.198	0	0
2000-08-30	77.666	79.044	0	0
2000-08-31	78.661	80.678	0	0
2000-09-01	83.241	82.656	0	0
2000-09-02	77.608	79.502	0	0
2000-09-03	70.297	79.217	0	0
2000-09-04	78.021	77.677	0.233	0.188
2000-09-05	63.563	66.293	0.084	0
2000-09-06	60.984	61.037	0	0
2000-09-07	71.615	71.938	0	0
2000-09-08	77.367	77.63	0	0
2000-09-09	79.458	79.081	0	0
2000-09-10	70.675	72.461	0	0
2000-09-11	72.545	72.525	0	0
2000-09-12	74.065	74.231	0	0
2000-09-13	75.595	75.822	0.023	0.115
2000-09-14	70.851	71.345	0	0
2000-09-15	66.094	71.161	0.042	0.237
2000-09-16	64.911	68.265	0.047	0.062
2000-09-17	68.457	68.507	0	0
2000-09-18	72.633	72.818	0	0
2000-09-19	76.904	76.163	0	0
2000-09-20	68.308	69.835	0.588	0.771
2000-09-21	77.783	77.677	0.022	0.012
2000-09-22	64.339	64.672	0	0
2000-09-23	69.661	69.476	0	0
2000-09-24	73.654	76.271	0.173	0.066
2000-09-25	61.745	64.454	0.012	0.044
2000-09-26	57.569	58.02	0.026	0
2000-09-27	67.94	67.517	0.077	0
2000-09-28	60.393	65.051	0	0
2000-09-29	53.597	53.84	0	0
2000-09-30	65.759	65.967	0	0
2000-10-01	70.005	70.199	0	0
2000-10-02	60.416	61.83	0	0
2000-10-03	77.388	77.383	0	0
2000-10-04	69.09	69.661	0	0
2000-10-05	66.326	67.474	0.12	0.138
2000-10-06	68.345	67.368	0.256	0.442
2000-10-07	57.622	59.109	0	0
2000-10-08	53.556	53.568	0	0
2000-10-09	51.144	51.671	0	0
2000-10-10	48.548	48.468	0	0.041
2000-10-11	61.344	61.802	0	0
2000-10-12	66.093	66.459	0	0
2000-10-13	72.492	72.237	0	0
2000-10-14	76.758	76.455	0	0
2000-10-15	70.962	71.795	0	0
2000-10-16	56.206	57.027	0	0.03
2000-10-17	54.884	54.814	0.001	0.041
2000-10-18	54.033	54.604	0.041	0.108
2000-10-19	57.554	57.645	0.009	0.061
2000-10-20	62.077	62.62	0	0
2000-10-21	71.899	71.32	0	0
2000-10-22	61.858	64.404	0	0
2000-10-23	50.3	51.097	0	0
2000-10-24	63.157	64.375	0	0
2000-10-25	54.212	58.267	0	0
2000-10-26	53.273	52.979	0	0
2000-10-27	53.644	55.153	0	0
2000-10-28	51.318	54.077	0	0
2000-10-29	34.322	35.228	0.017	0.013
2000-10-30	41.013	41.968	0.062	0.073
2000-10-31	45.259	43.549	0.195	0.154
2001-05-01	80	80	1	1
2001-05-02	85.058	85.158	0	0
2001-05-03	85.944	86.19	0	0
2001-05-04	82.355	83.62	0.056	0.049
2001-05-05	67.325	72.541	0.034	0.033
2001-05-06	58.205	59.272	0	0
2001-05-07	63.229	63.336	0	0
2001-05-08	65.8	65.834	0	0
2001-05-09	63.721	63.775	0	0
2001-05-10	77.121	76.971	0	0
2001-05-11	83.434	83.652	0	0
2001-05-12	84.123	83.381	0	0
2001-05-13	72.142	73.014	0.033	0.003
2001-05-14	64.929	65.095	0	0
2001-05-15	60.055	61.935	0.024	0.007
2001-05-16	48.2	48.684	0.001	0.004
2001-05-17	57.168	57.395	0	0
2001-05-18	60.543	61.85	0	0
2001-05-19	68.331	70.726	0	0
2001-05-20	55.544	55.398	0	0
2001-05-21	52.622	52.872	0	0
2001-05-22	55.07	54.533	0.231	0.173
2001-05-23	53.294	54.71	0.144	0.689
2001-05-24	55.879	54.314	0.117	0.267
2001-05-25	59.884	60.087	0	0
2001-05-26	59.155	55.241	0	0
2001-05-27	64.841	65.769	0.02	0.035
2001-05-28	64.48	66.825	0.085	0.008
2001-05-29	71.562	71.51	0.066	0.003
2001-05-30	65.703	67.111	0.013	0.018
2001-05-31	64.872	65.05	0	0
2001-06-01	68.749	69.183	0	0
2001-06-02	64.936	65.354	0.614	0.549
2001-06-03	74.354	72.576	0.012	0.026
2001-06-04	68.417	71.376	0.002	0.014
2001-06-05	73.693	73.715	0	0.002
2001-06-06	71.83	72.727	0	0
2001-06-07	72.228	73.078	0	0
2001-06-08	77.148	77.464	0	0
2001-06-09	76.862	76.985	0	0
2001-06-10	78.765	79.611	0.01	0.007
2001-06-11	76.759	78.509	0.09	0.071
2001-06-12	67.442	70.664	1.451	0.349
2001-06-13	77.102	78.73	0	0
2001-06-14	84.314	84.64	0	0
2001-06-15	86.866	86.966	0	0
2001-06-16	86.846	86.946	0	0
2001-06-17	75.408	74.662	0.08	0.327
2001-06-18	81.647	81.742	0	0.011
2001-06-19	84.891	85.826	0	0
2001-06-20	86.833	87.856	0.103	0.039
2001-06-21	73.465	74.509	0.191	0.15
2001-06-22	78.602	72.577	0.024	0
2001-06-23	78.189	75.814	0.072	0.147
2001-06-24	74.826	76.753	0.099	0.037
2001-06-25	78.893	79.11	0.015	0.098
2001-06-26	81.513	77.562	0	0.085
2001-06-27	89.067	88.226	0	0
2001-06-28	84.532	84.78	0	0
2001-06-29	77.049	77.833	0	0
2001-06-30	87.727	88.082	0	0
2001-07-01	87.655	86.286	0.095	0.021
2001-07-02	75.96	77.901	0.195	0.041
2001-07-03	74.208	74.766	0	0
2001-07-04	78.337	77.706	0	0
2001-07-05	78.295	77.156	0.117	0.115
2001-07-06	74.75	75.753	0.003	0.019
2001-07-07	77.933	77.087	0	0
2001-07-08	76.021	74.429	0.064	0.005
2001-07-09	79.46	76.594	0.242	0.029
2001-07-10	82.663	85.245	0.075	0.09
2001-07-11	77.921	81.953	0.244	0.118
2001-07-12	69.584	71.258	0.01	0.004
2001-07-13	74.254	73.011	0.011	0
2001-07-14	70.781	71.74	0.093	0.09
2001-07-15	73.962	74.658	0.021	0.017
2001-07-16	70.837	71.599	0.015	0.016
2001-07-17	73.756	73.2	0.143	0.81
2001-07-18	66.171	66.348	0.449	0.225
2001-07-19	70.049	69.056	0	0.002
2001-07-20	74.606	73.845	0	0
2001-07-21	77.369	80.734	0	0
2001-07-22	87.781	87.881	0	0
2001-07-23	85.967	85.783	0	0
2001-07-24	86.406	86.506	0	0
2001-07-25	85.452	84.579	0.087	0.067
2001-07-26	75.739	79.547	0.006	0.007
2001-07-27	66.354	68.371	0	0
2001-07-28	72.184	72.42	0	0
2001-07-29	74.821	74.951	0	0
2001-07-30	70.279	69.618	0	0
2001-07-31	78.129	78.432	0.004	0
2001-08-01	79.267	78.692	0.008	0.015
2001-08-02	85.492	85.999	0	0
2001-08-03	84.189	85.582	0	0
2001-08-04	78.966	80.26	0.01	0.152
2001-08-05	80.979	74.379	0.003	0.004
2001-08-06	88.938	85.887	0	0
2001-08-07	93.754	93.64	0	0
2001-08-08	88.103	89.076	0	0.005
2001-08-09	91.912	92.822	0	0
2001-08-10	91.826	90.362	0.121	0.131
2001-08-11	79.788	85.103	0.077	0.01
2001-08-12	69.787	89.199	0.181	0.0294
2001-08-13	81.175	89.525	0.153	0.029
2001-08-14	74.93	86.607	0.236	0.0182
2001-08-15	74.758	74.733	0	0
2001-08-16	79.132	73.297	0	0
2001-08-17	77.576	78.405	0	0
2001-08-18	80.417	79.442	0	0
2001-08-19	78.697	79.359	0	0
2001-08-20	77.625	75.945	0.12	0.104
2001-08-21	83.77	83.155	0.021	0.001
2001-08-22	78.961	79.22	0	0
2001-08-23	77.827	78.265	0	0
2001-08-24	72.558	74.834	0.001	0.137
2001-08-25	67.578	70.152	0	0
2001-08-26	74.77	76.368	0	0
2001-08-27	78.506	78.91	0	0
2001-08-28	84.43	84.95	0.182	0.007
2001-08-29	77.031	81.72	0	0
2001-08-30	76.336	76.868	0	0
2001-08-31	82.154	82.483	0	0
2001-09-01	74.195	76.243	0.07	0.037
2001-09-02	65.816	66.161	0	0
2001-09-03	74.783	75.258	0	0
2001-09-04	75.851	78.209	0	0
2001-09-05	70.483	75.489	0.001	0.016
2001-09-06	76.845	77.697	0	0
2001-09-07	82.597	83.327	0	0
2001-09-08	86.376	86.476	0	0
2001-09-09	86.057	86.157	0	0
2001-09-10	86.39	86.49	0	0
2001-09-11	75.845	75.87	0.001	0
2001-09-12	69.425	70.892	0	0
2001-09-13	79.303	80.356	0	0
2001-09-14	67.899	75.876	0.044	0.003
2001-09-15	62.874	63.654	0	0
2001-09-16	71.945	72.447	0	0
2001-09-17	70.208	69.914	0	0
2001-09-18	71.097	72.071	0	0
2001-09-19	65.96	69.328	0	0
2001-09-20	64.368	65.948	0	0
2001-09-21	74.946	74.689	0.029	0.093
2001-09-22	73.078	74.05	0.089	0.022
2001-09-23	70.464	71.426	0.054	0.059
2001-09-24	64.468	65.92	0.014	0.001
2001-09-25	65.687	67.297	0.049	0.009
2001-09-26	71.455	70.098	0.372	0.249
2001-09-27	68.307	68.379	0	0
2001-09-28	64.294	64.712	0	0.055
2001-09-29	59.098	58.61	0.016	0.155
2001-09-30	57.26	56.502	0	0
2001-10-01	62.313	62.895	0	0
2001-10-02	74.335	73.342	0	0
2001-10-03	74.016	74.963	0	0
2001-10-04	81.387	81.129	0	0
2001-10-05	79.995	79.408	0	0
2001-10-06	66.494	68.48	0.236	0.029
2001-10-07	54.998	55.169	0	0
2001-10-08	50.721	51.254	0.003	0.021
2001-10-09	57.539	58.096	0	0
2001-10-10	68.179	69.028	0	0
2001-10-11	72.024	71.993	0	0
2001-10-12	63.875	68.809	0	0
2001-10-13	55.58	64.573	0	0
2001-10-14	54.278	56.507	0	0
2001-10-15	68.574	68.656	0.263	0.191
2001-10-16	58.611	62.075	0.048	0.093
2001-10-17	54.532	56.334	0.444	0.532
2001-10-18	52.121	51.866	0	0
2001-10-19	59.063	59.24	0	0
2001-10-20	68.201	68.098	0	0
2001-10-21	68.361	68.57	0	0
2001-10-22	62.241	62.042	0.015	0.064
2001-10-23	57.258	58.789	0.001	0.012
2001-10-24	64.001	67.133	0.008	0.001
2001-10-25	63.997	65.185	0.002	0.001
2001-10-26	59.403	62.822	0	0.001
2001-10-27	51.048	50.807	0	0
2001-10-28	47.511	48.113	0	0
2001-10-29	53.255	54.359	0	0
2001-10-30	46.682	50.671	0	0
2001-10-31	43.748	45.797	0	0
2002-05-01	80	80	1	1
2002-05-02	51.605	51.821	0.219	0.224
2002-05-03	52.581	51.921	0.002	0.004
2002-05-04	59.126	58.526	0	0
2002-05-05	63.178	63.058	0	0
2002-05-06	70.479	70.185	0	0
2002-05-07	72.964	73.14	0	0
2002-05-08	63.681	64.379	0.001	0
2002-05-09	58.129	58.198	0	0
2002-05-10	73.594	73.652	0.049	0.239
2002-05-11	65.266	66.251	0	0
2002-05-12	57.994	58.785	0.096	0.064
2002-05-13	46.347	47.138	0.512	0.258
2002-05-14	57.94	57.328	0.396	0.587
2002-05-15	53.656	54.402	0	0
2002-05-16	74.372	74.294	0	0
2002-05-17	68.974	69.203	0.007	0.117
2002-05-18	62.704	63.284	0.406	0.536
2002-05-19	53.932	53.627	0.001	0.001
2002-05-20	55.077	54.52	0	0
2002-05-21	56.585	56.257	0	0
2002-05-22	64.661	64.843	0	0
2002-05-23	72.65	72.903	0	0
2002-05-24	79.94	80.043	0.033	0.036
2002-05-25	69.732	73.57	0.05	0
2002-05-26	69.046	68.997	0	0
2002-05-27	68.69	62.21	0.217	0.024
2002-05-28	64.165	64.918	0.044	0.003
2002-05-29	64.135	64.044	0.014	0.034
2002-05-30	68.45	68.56	0	0
2002-05-31	67.523	68.292	0	0
2002-06-01	82.724	82.954	0	0
2002-06-02	75.784	77.204	0.112	0.138
2002-06-03	65.85	66.004	0	0
2002-06-04	64.826	65.573	0	0
2002-06-05	70.511	69.848	0.006	0
2002-06-06	70.344	71.19	0.133	0.326
2002-06-07	56.338	60.153	0.855	0.514
2002-06-08	60.99	64.708	0	0
2002-06-09	78.004	78.609	0.004	0
2002-06-10	75.158	77.08	0.03	0
2002-06-11	85.939	86.374	0.022	0.022
2002-06-12	75.295	81.453	0.204	0.508
2002-06-13	60.731	62.444	0.014	0.066
2002-06-14	61.184	61.556	0	0
2002-06-15	58.148	62.498	0.699	0.304
2002-06-16	71.642	70.733	0.004	0
2002-06-17	68.912	69.999	0.017	0.01
2002-06-18	74.972	74.153	0	0
2002-06-19	68.488	71.115	0	0.01
2002-06-20	68.538	66.897	0	0
2002-06-21	76.142	79.669	0	0
2002-06-22	80.92	79.222	0	0
2002-06-23	78.842	76.197	0	0
2002-06-24	81.727	82.42	0	0
2002-06-25	82.929	83.105	0	0
2002-06-26	88.02	87.968	0.157	0.07
2002-06-27	90.197	88.512	0.039	0.004
2002-06-28	83.833	83.335	0.203	0.06
2002-06-29	77.938	80.602	0.051	0
2002-06-30	79.424	79.648	0	0
2002-07-01	87.236	88.03	0.085	0.006
2002-07-02	92.714	92.755	0.088	0
2002-07-03	91.952	92.615	0.069	0.032
2002-07-04	88.462	89.598	0.203	0.329
2002-07-05	82.325	89.471	0.051	0
2002-07-06	80.09	79.151	0.021	0.026
2002-07-07	85.419	85.519	0.006	0.007
2002-07-08	86.617	87.455	0	0
2002-07-09	88.288	88.355	0.006	0.006
2002-07-10	82.008	85.231	0.208	0.09
2002-07-11	72.797	73.064	0	0
2002-07-12	79.324	79.574	0	0
2002-07-13	82.362	82.706	0	0
2002-07-14	84.439	84.798	0	0
2002-07-15	87.929	88.029	0.001	0.011
2002-07-16	80.545	74.982	0.224	0.233
2002-07-17	82.888	83.102	0	0
2002-07-18	80.959	84.125	0.203	0.235
2002-07-19	71.078	73.833	0.001	0.023
2002-07-20	70.56	71.477	0.002	0.006
2002-07-21	81.236	80.563	0	0
2002-07-22	84.26	84.037	0	0
2002-07-23	86.54	86.091	0.001	0
2002-07-24	75.97	76.351	0.259	0.457
2002-07-25	69.586	68.845	0	0
2002-07-26	66.726	66.82	0	0
2002-07-27	68.615	77.402	0	0.031
2002-07-28	80.63	82.374	0.006	0.007
2002-07-29	91.32	92.97	0.001	0.001
2002-07-30	91.914	92.014	0.012	0.012
2002-07-31	88.053	88.912	0.031	0.009
2002-08-01	86.995	85.693	0.003	0
2002-08-02	86.319	85.109	0.043	0.021
2002-08-03	85.144	82.069	0.192	0.158
2002-08-04	85.137	85.237	0	0
2002-08-05	85.28	85.38	0.001	0.001
2002-08-06	77.61	79.388	0.215	0.161
2002-08-07	75.64	76.204	0	0
2002-08-08	75.353	75.663	0.018	0.007
2002-08-09	77.308	77.669	0	0
2002-08-10	85.679	85.779	0	0
2002-08-11	86.235	86.328	0	0
2002-08-12	86.563	85.392	0	0
2002-08-13	88.08	88.109	0.001	0
2002-08-14	90.351	91.625	0.123	0.123
2002-08-15	86.703	86.803	0	0
2002-08-16	86.232	86.332	0	0
2002-08-17	86.127	87.477	0	0.02
2002-08-18	86.131	86.231	0	0
2002-08-19	82.518	82.142	0.01	0.103
2002-08-20	76.781	77.493	0	0
2002-08-21	74.316	73.955	0	0
2002-08-22	80.403	80.951	0	0
2002-08-23	74.111	75.319	0	0
2002-08-24	67.072	67.474	0.038	0.023
2002-08-25	77.173	74.193	0.305	0.096
2002-08-26	78.577	79.721	0	0
2002-08-27	73.449	77.336	0	0
2002-08-28	66.175	66.662	0	0
2002-08-29	66.519	66.694	0	0
2002-08-30	72.681	67.937	0.015	0.012
2002-08-31	65.327	66.472	0	0
2002-09-01	66.405	66.216	0	0
2002-09-02	68.839	69.474	0	0.025
2002-09-03	70.322	72.308	0	0
2002-09-04	74.358	72.578	0.011	0.024
2002-09-05	71.095	72.665	0	0
2002-09-06	75.335	77.072	0	0
2002-09-07	78.253	77.076	0	0
2002-09-08	86.285	85.417	0	0
2002-09-09	89.076	90.815	0	0
2002-09-10	87.71	87.037	0	0
2002-09-11	79.216	79.784	0.022	0.024
2002-09-12	66.005	66.443	0	0
2002-09-13	80.518	81.193	0	0
2002-09-14	76.507	77.804	0	0
2002-09-15	80.584	79.303	0	0.018
2002-09-16	76.012	76.193	0.551	0.319
2002-09-17	72.754	73.956	0.003	0.104
2002-09-18	67.632	69.049	0	0
2002-09-19	71.359	72.298	0	0
2002-09-20	76.84	76.101	0	0
2002-09-21	80.925	80.605	0	0
2002-09-22	70.557	71.568	0	0
2002-09-23	72.56	74.19	0.188	0.157
2002-09-24	68.947	71.573	0	0.193
2002-09-25	65.949	66.184	0	0
2002-09-26	61.857	64.013	0	0
2002-09-27	60.278	66.272	0.001	0
2002-09-28	72.427	72.757	0.009	0.026
2002-09-29	61.715	61.305	0	0
2002-09-30	72.483	74.049	0	0
2002-10-01	81.581	81.38	0	0
2002-10-02	86.975	86.579	0	0.014
2002-10-03	76.556	81.376	0.039	0.058
2002-10-04	61.425	64.658	0	0
2002-10-05	81.465	81.525	0.004	0.004
2002-10-06	68.058	69.521	0	0
2002-10-07	70.932	73.377	0	0
2002-10-08	63.799	65.156	0.02	0.05
2002-10-09	55.967	56.548	0	0
2002-10-10	58.866	60.152	0	0
2002-10-11	58.804	59.527	0.003	0
2002-10-12	57.377	58.841	0.072	0.02
2002-10-13	56.44	56.976	0.226	0.132
2002-10-14	55.924	55.173	0.123	0.092
2002-10-15	51.34	51.856	0	0
2002-10-16	55.91	56.503	0.622	0.841
2002-10-17	57.216	56.923	0.811	1.122
2002-10-18	54.722	54.407	0	0
2002-10-19	64.4	63.566	0	0
2002-10-20	55.454	55.328	0	0
2002-10-21	53.398	51.912	0	0
2002-10-22	49.648	49.591	0	0
2002-10-23	48.192	46.243	0	0
2002-10-24	46.956	46.736	0	0
2002-10-25	45.288	45.566	0	0
2002-10-26	53.204	55.163	0.062	0.007
2002-10-27	53.933	54.003	0.012	0.22
2002-10-28	48.282	48.113	0	0
2002-10-29	42.954	43.698	0	0
2002-10-30	42.139	42.556	0	0
2002-10-31	41.573	42.387	0	0
2003-05-01	80	80	1	1
2003-05-02	60.219	61.945	0.002	0
2003-05-03	58.828	60.219	0.014	0.011
2003-05-04	50.305	51.476	0	0
2003-05-05	56.226	55.869	0	0
2003-05-06	54.498	53.309	0	0
2003-05-07	70.959	68.071	0.115	0.007
2003-05-08	62.155	63.309	0.132	0
2003-05-09	62.946	62.838	0	0
2003-05-10	68.522	68.585	0	0
2003-05-11	58.544	64.188	0	0
2003-05-12	62.798	65.689	0.175	0.109
2003-05-13	57.677	60.646	0	0
2003-05-14	55.887	58.483	0	0
2003-05-15	57.446	57.343	0	0
2003-05-16	47.466	47.759	0.001	0.001
2003-05-17	50.849	50.956	0.003	0
2003-05-18	66.785	66.867	0	0
2003-05-19	73.297	73.551	0	0
2003-05-20	77.461	77.064	0	0
2003-05-21	68.361	73.088	0	0
2003-05-22	56.969	59.657	0.001	0
2003-05-23	50.049	52.393	0.141	0.119
2003-05-24	55.912	58.108	0.159	0.13
2003-05-25	65.991	68.23	0.144	0.281
2003-05-26	63.114	61.793	0.001	0
2003-05-27	60.322	61.921	0.013	0
2003-05-28	60.726	62.168	0.019	0.018
2003-05-29	70.902	71.112	0.036	0.04
2003-05-30	71.834	74.251	0.118	0.049
2003-05-31	66.939	72.42	0.13	0.1
2003-06-01	59.666	64.426	0.454	0.117
2003-06-02	71.105	71.215	0.125	0.02
2003-06-03	73.982	74.263	0.002	0
2003-06-04	64.105	71.17	0.243	0.065
2003-06-05	59.526	62.451	1.164	1.128
2003-06-06	79.754	79.539	0.003	0.01
2003-06-07	75.66	78.047	0.001	0
2003-06-08	67.424	69.333	0	0
2003-06-09	62.401	81.894	0.004	0.004
2003-06-10	75.387	78.09	0.007	0
2003-06-11	76.314	76.469	0.001	0
2003-06-12	67.044	69.771	0.149	0.005
2003-06-13	62.913	65.456	0.001	0.005
2003-06-14	79.162	81.911	0.075	0.135
2003-06-15	74.474	74.824	0	0
2003-06-16	63.327	65.278	0	0
2003-06-17	71.23	72.633	0	0
2003-06-18	70.253	71.785	0.088	0.008
2003-06-19	72.043	73.964	0.331	0.137
2003-06-20	70.498	71.818	0.126	0.099
2003-06-21	68.53	68.563	0	0
2003-06-22	63.091	61.729	2.923	0.544
2003-06-23	72.19	72.776	0.002	0.001
2003-06-24	73.631	77.591	0.001	0
2003-06-25	89.574	90.277	0	0
2003-06-26	83.045	87.878	0.037	0
2003-06-27	90.971	91.402	0	0
2003-06-28	85.116	87.594	0.006	0.009
2003-06-29	81.783	81.599	0.018	0
2003-06-30	78.095	79.565	0.043	0.001
2003-07-01	80.606	79.803	0	0
2003-07-02	83.109	82.826	0	0
2003-07-03	83.616	82.713	0.045	0.05
2003-07-04	82.167	77.21	0.064	0.041
2003-07-05	89.719	90.084	0	0
2003-07-06	86.597	86.62	0	0.009
2003-07-07	82.601	84.258	0	0
2003-07-08	87.285	88.682	0	0
2003-07-09	85.487	86.84	0	0
2003-07-10	74.822	76.231	0	0
2003-07-11	82.668	82.962	0.207	0.583
2003-07-12	80.05	80.902	0.004	0.013
2003-07-13	81.227	81.34	0	0
2003-07-14	76.582	79.626	0	0
2003-07-15	64.158	67.075	0	0.051
2003-07-16	81.167	83.092	0.01	0.022
2003-07-17	81.651	80.632	0	0.015
2003-07-18	79.907	80.487	0.129	0.121
2003-07-19	76.433	76.69	0.031	0.06
2003-07-20	79.622	80.296	0	0
2003-07-21	77.966	80.018	0	0
2003-07-22	76.487	79.129	0.009	0
2003-07-23	77.48	80.252	0.14	0.198
2003-07-24	77.334	80.357	0.011	0.227
2003-07-25	82.466	82.526	0	0.066
2003-07-26	83.687	84.203	0	0
2003-07-27	87.619	88.015	0	0.003
2003-07-28	82.778	84.538	0.006	0.023
2003-07-29	78.761	78.471	0	0
2003-07-30	78.482	77.125	0	0
2003-07-31	73.591	72.777	0	0
2003-08-01	66.931	69.818	0	0
2003-08-02	78.802	77.922	0.099	0.048
2003-08-03	78.19	81.809	0.038	0.009
2003-08-04	79.647	80.322	0.172	0.117
2003-08-05	80.358	80.403	0.05	0.038
2003-08-06	79.431	80.655	0.195	0.132
2003-08-07	80.243	82.529	0	0
2003-08-08	78.274	79.379	0.014	0.007
2003-08-09	80.635	80.333	0.177	0.152
2003-08-10	80.004	79.8	0.052	0.072
2003-08-11	79.945	81.026	0.093	0.211
2003-08-12	79.099	77.657	0.149	0.131
2003-08-13	79.422	71.461	0.368	0.042
2003-08-14	87.74	88.303	0.045	0
2003-08-15	83.897	85.821	0	0
2003-08-16	84.679	85.118	0	0
2003-08-17	80.334	80.453	0.065	0.049
2003-08-18	70.418	71.43	0.027	0.04
2003-08-19	80.973	81.5	0	0
2003-08-20	85.989	85.241	0	0
2003-08-21	84.854	84.802	0.019	0
2003-08-22	88.188	88.273	0.083	0.005
2003-08-23	79.423	83.015	0.026	0.001
2003-08-24	71.368	71.896	0	0
2003-08-25	78.505	74.435	0	0
2003-08-26	78.207	79.559	0.014	0
2003-08-27	85.02	85.12	0.019	0
2003-08-28	75.069	77.305	0	0
2003-08-29	78.709	77.898	0	0
2003-08-30	79.768	80.629	0.079	0.156
2003-08-31	70.451	70.816	0	0
2003-09-01	75.35	73.483	0	0
2003-09-02	72.122	66.449	0.019	0.071
2003-09-03	65.515	63.464	0.002	0.058
2003-09-04	75.913	77.231	0.088	0.452
2003-09-05	73.088	73.511	0.023	0.059
2003-09-06	73.661	73.701	0	0
2003-09-07	80.628	80.43	0	0
2003-09-08	76.614	76.313	0	0
2003-09-09	62.327	64.386	0	0
2003-09-10	71.008	71.542	0	0
2003-09-11	70.131	70.457	0	0
2003-09-12	64.965	65.311	0	0
2003-09-13	67.932	70.189	0	0
2003-09-14	74.037	74.29	0	0
2003-09-15	68.805	69.159	0	0
2003-09-16	73.962	78.881	0.085	0.068
2003-09-17	72.899	75.104	0.002	0
2003-09-18	66.598	67.126	0	0
2003-09-19	68.46	70.351	0.014	0.008
2003-09-20	80.531	83.059	0.094	0.049
2003-09-21	77.425	80.052	0	0
2003-09-22	66.166	67.271	0	0
2003-09-23	70.916	71.44	0.053	0.106
2003-09-24	69.902	70.453	0.077	0.007
2003-09-25	68.671	68.934	0	0
2003-09-26	70.864	73.033	0	0
2003-09-27	70.171	70.128	0	0
2003-09-28	67.452	69.351	0.009	0.006
2003-09-29	68.235	68.97	0.027	0.012
2003-09-30	62.51	63.153	0	0
2003-10-01	61.551	62.116	0	0
2003-10-02	58.458	59.7	0	0
2003-10-03	55.478	55.644	0	0
2003-10-04	59.283	65.107	0.128	0.102
2003-10-05	57.218	60.15	0	0.002
2003-10-06	56.09	56.109	0	0
2003-10-07	58.783	59.052	0	0
2003-10-08	70.334	70.767	0	0
2003-10-09	65.912	66.825	0	0
2003-10-10	60.289	60.116	0	0
2003-10-11	59.279	60.805	0	0
2003-10-12	52.803	53.257	0.008	0.001
2003-10-13	67.924	68.117	0.001	0.002
2003-10-14	56.369	62.399	0	0
2003-10-15	63.738	63.59	0.769	1.162
2003-10-16	56.347	57.008	0	0
2003-10-17	53.124	55.804	0	0
2003-10-18	48.35	52.319	0	0
2003-10-19	48.069	47.951	0	0
2003-10-20	51.358	52.073	0	0
2003-10-21	64.663	64.974	0.002	0
2003-10-22	60.042	60.306	0	0
2003-10-23	40.434	40.407	0.006	0.011
2003-10-24	44.867	44.896	0.001	0
2003-10-25	53.095	53.352	0	0
2003-10-26	62.976	61.36	0.044	0.014
2003-10-27	64.281	65.174	0.121	0.162
2003-10-28	65.467	65.949	0.312	0.301
2003-10-29	52.864	53.025	0.292	0.347
2003-10-30	53.786	53.973	0.127	0.243
2003-10-31	57.582	58.367	0	0
2004-05-01	80	80	1	1
2004-05-02	63.302	65.171	0.003	0.004
2004-05-03	62.677	63.977	0.097	0.076
2004-05-04	57.657	57.264	0.342	0.224
2004-05-05	63.82	64.532	0	0
2004-05-06	66.763	66.831	0.006	0.001
2004-05-07	69.706	69.548	0	0
2004-05-08	60.965	61.004	0	0
2004-05-09	60.885	61.102	0.062	0.195
2004-05-10	58.346	53.286	0.003	0.015
2004-05-11	74.895	73.534	0.048	0.004
2004-05-12	63.434	67.731	0	0
2004-05-13	53.85	56.038	0	0
2004-05-14	59.996	60.665	0	0
2004-05-15	72.69	75.118	0	0
2004-05-16	68.926	71.674	0.012	0.062
2004-05-17	65.589	68.511	0	0
2004-05-18	62.495	63.824	0	0
2004-05-19	69.997	70.451	0.204	0.001
2004-05-20	69.256	69.377	0	0
2004-05-21	74.506	75.911	0.004	0.017
2004-05-22	68.592	71.916	0.129	0.161
2004-05-23	52.39	53.787	0.036	0.017
2004-05-24	55.284	56.328	0.114	0.007
2004-05-25	53.11	53.192	0.002	0.004
2004-05-26	53.393	53.889	0.901	0.498
2004-05-27	67.152	69.41	0.001	0.001
2004-05-28	62.185	63.425	0.007	0.048
2004-05-29	63.796	66.336	0.017	0.001
2004-05-30	68.032	68.283	0	0
2004-05-31	64.323	64.696	0	0
2004-06-01	58.713	60.014	0.488	0.161
2004-06-02	71.767	71.319	0.105	0.091
2004-06-03	71.158	70.096	0.03	0.036
2004-06-04	70.458	70.814	0.05	0.057
2004-06-05	62.607	69.82	0	0
2004-06-06	55.196	56.298	0.268	0.145
2004-06-07	76.487	77.101	0.004	0.005
2004-06-08	83.243	85.088	0.006	0
2004-06-09	88.935	90.062	0.05	0.006
2004-06-10	82.574	84.787	0.053	0.126
2004-06-11	68.822	69.005	0	0
2004-06-12	65.673	65.984	0	0
2004-06-13	72.616	72.574	0	0
2004-06-14	66.668	67.725	0.184	0.028
2004-06-15	82.429	84.588	0.128	0.031
2004-06-16	78.091	78.423	0.021	0
2004-06-17	82.813	84.374	0	0
2004-06-18	75.421	76.91	0.469	0.448
2004-06-19	77.228	77.502	0.151	0.144
2004-06-20	71.259	74.771	0.002	0
2004-06-21	75.502	75.688	0	0
2004-06-22	71.382	74.355	0.096	0.441
2004-06-23	79.065	78.437	0.076	0
2004-06-24	70.759	76.668	0	0
2004-06-25	72.263	69.835	0	0.005
2004-06-26	72.922	67.686	0	0.001
2004-06-27	73.129	73.199	0.014	0.042
2004-06-28	72.658	74.172	0	0
2004-06-29	72.027	74.529	0.019	0
2004-06-30	78.592	79.159	0.013	0
2004-07-01	75.396	77.513	0.126	0.24
2004-07-02	79.878	80.696	0.044	0.071
2004-07-03	76.409	77.603	0	0
2004-07-04	75.148	75.062	0	0
2004-07-05	76.502	73.179	0.006	0.008
2004-07-06	75.564	77.466	0.032	0
2004-07-07	74.123	74.661	0	0
2004-07-08	69.056	68.347	0.077	0.003
2004-07-09	73.982	73.295	0.012	0.008
2004-07-10	77.521	77.653	0.011	0.041
2004-07-11	75.467	76.371	0.019	0.036
2004-07-12	78.119	73.966	0	0.069
2004-07-13	74.878	69.106	0.03	0.298
2004-07-14	68.3	73.331	0.165	0.997
2004-07-15	76.354	81.827	0.305	0.021
2004-07-16	78.81	78.189	0	0.063
2004-07-17	80.789	79.841	0.037	0.061
2004-07-18	76.444	77.187	0.033	0.057
2004-07-19	79.623	79.096	0.575	0.077
2004-07-20	82.869	83.923	0.195	0.131
2004-07-21	79.88	79.991	0	0.025
2004-07-22	80.494	77.806	0	0
2004-07-23	82.87	78.895	0.002	0.001
2004-07-24	75.636	75.386	0.009	0.005
2004-07-25	63.231	64.479	0.009	0.534
2004-07-26	63.375	64.63	0.006	0.001
2004-07-27	66.127	71.917	0.473	0
2004-07-28	72.975	76.591	0	0.03
2004-07-29	81.341	81.313	0.027	0.142
2004-07-30	83.694	83.662	0	0.03
2004-07-31	82.017	82.284	0	0
2004-08-01	82.282	80.408	0.043	0.165
2004-08-02	76.998	78.336	0.047	0
2004-08-03	75.891	74.012	0	0
2004-08-04	81.421	78.524	0	0
2004-08-05	76.601	76.181	0	0
2004-08-06	68.264	69.003	0	0.102
2004-08-07	67.014	66.296	0.007	0.018
2004-08-08	68.425	69.337	0.007	0
2004-08-09	80.065	80.601	0	0
2004-08-10	81.539	81.645	0	0
2004-08-11	80.273	80.483	0.083	0.082
2004-08-12	78.792	77.071	0.076	0.077
2004-08-13	75.469	78.731	0.013	0.094
2004-08-14	81.318	80.698	0.017	0.016
2004-08-15	71.729	77.165	0.204	0.427
2004-08-16	67.354	65.505	0.039	0.233
2004-08-17	77.968	78.628	0.611	0.426
2004-08-18	78.601	78.916	0	0
2004-08-19	79.454	82.915	0.071	0.076
2004-08-20	81.001	83.503	0.184	0.03
2004-08-21	79.534	79.291	0.142	0.036
2004-08-22	72.57	72.611	0.198	0.216
2004-08-23	81.005	81.373	0	0
2004-08-24	71.856	78.561	0	0
2004-08-25	69.376	69.574	0	0
2004-08-26	71.834	72.867	0	0
2004-08-27	79.345	71.694	0	0
2004-08-28	84.47	84.684	0.002	0
2004-08-29	78.262	81.338	0.001	0.002
2004-08-30	77.494	76.81	0.038	0
2004-08-31	77.714	78.68	0.023	0.082
2004-09-01	72.029	72.917	0	0.001
2004-09-02	66.538	66.652	0	0
2004-09-03	76.255	76.709	0	0
2004-09-04	82.287	78.67	0	0.009
2004-09-05	66.084	67.416	0.007	0
2004-09-06	65.819	65.947	0	0
2004-09-07	71.226	73.307	0	0.02
2004-09-08	71.646	74.467	0.117	0.355
2004-09-09	74.311	75.857	0.084	0.083
2004-09-10	74.505	75.134	0.017	0.013
2004-09-11	64.794	65.246	0	0
2004-09-12	72.315	73.264	0	0
2004-09-13	72.184	71.737	0	0
2004-09-14	63.383	64.193	0	0
2004-09-15	67.803	68.399	0	0
2004-09-16	72.757	78.756	0.06	0.083
2004-09-17	77.062	76.912	0.025	0.019
2004-09-18	71.323	74.855	0.31	0.632
2004-09-19	57.68	57.601	0.991	0.183
2004-09-20	67.977	68.152	0	0
2004-09-21	68.595	68.575	0	0
2004-09-22	80.714	81.203	0	0
2004-09-23	73.655	76.121	0	0
2004-09-24	70.244	70.455	0	0
2004-09-25	77.162	77.09	0	0
2004-09-26	70.447	71.432	0	0
2004-09-27	72.52	72.202	0	0
2004-09-28	65.903	65.319	2.058	1.39
2004-09-29	61.112	62.784	0.465	0.675
2004-09-30	58.681	62.515	0	0
2004-10-01	67.469	68.66	0	0
2004-10-02	66.255	67.307	0	0
2004-10-03	62.928	62.725	0.057	0.027
2004-10-04	67.855	68.146	0	0
2004-10-05	57.648	59.396	0	0
2004-10-06	60.948	61.568	0	0
2004-10-07	69.875	69.87	0	0
2004-10-08	73.494	74.04	0	0
2004-10-09	65.145	65.773	0	0
2004-10-10	65.358	65.675	0	0
2004-10-11	56.51	57.673	0	0
2004-10-12	55.568	55.763	0.004	0.008
2004-10-13	67.983	69.724	0	0
2004-10-14	63.504	63.362	0	0
2004-10-15	56.293	56.068	0.001	0.004
2004-10-16	62.853	61.783	0.472	0.485
2004-10-17	54.608	56.072	0	0
2004-10-18	54.439	55.137	0	0
2004-10-19	48.321	51.138	0.001	0.001
2004-10-20	49.897	50.446	0.212	0.189
2004-10-21	50.635	51.027	0	0
2004-10-22	49.251	49.697	0.071	0.029
2004-10-23	45.027	45.865	0.048	0.043
2004-10-24	45.155	46.776	0.01	0.007
2004-10-25	45.956	47.454	0.002	0
2004-10-26	53.875	54.955	0.001	0
2004-10-27	51.177	52.6	0	0
2004-10-28	49.774	50.245	0	0
2004-10-29	52.711	54.821	0	0
2004-10-30	53.968	52.91	0	0.008
2004-10-31	65.611	66.458	0.001	0.007
2005-05-01	80	80	1	1
2005-05-02	64.218	63.846	0	0
2005-05-03	59.147	58.873	0.002	0.006
2005-05-04	59.644	60.224	0	0
2005-05-05	58.947	59.056	0	0.001
2005-05-06	53.763	55.796	0	0
2005-05-07	47.11	48.557	0.309	0.236
2005-05-08	46.138	46.46	0.127	0.16
2005-05-09	49.599	50.086	0.006	0.002
2005-05-10	63.631	63.602	0	0
2005-05-11	77.198	76.862	0	0
2005-05-12	69.655	69.505	0	0
2005-05-13	60.924	61.077	0	0
2005-05-14	67.968	66.922	0	0
2005-05-15	68.463	72.6	0.001	0.012
2005-05-16	63.3	65.257	0.067	0.4
2005-05-17	61.888	63.258	0	0
2005-05-18	60.405	59.445	0	0.005
2005-05-19	59.078	59.671	0.011	0.078
2005-05-20	58.062	58.579	0	0
2005-05-21	54.362	54.874	0.006	0
2005-05-22	52.736	52.124	0.007	0.011
2005-05-23	58.38	58.844	0.001	0
2005-05-24	50.696	52.511	0.127	0.052
2005-05-25	46.212	46.189	0.434	0.499
2005-05-26	49.529	49.632	0.611	0.417
2005-05-27	63.225	63.816	0.011	0.114
2005-05-28	71.884	70.219	0.046	0.059
2005-05-29	65.783	68.209	0.059	0.052
2005-05-30	71.218	71.154	0.094	0.081
2005-05-31	57.425	64.444	0.002	0.006
2005-06-01	62.267	64.012	0	0
2005-06-02	68.945	70.889	0	0
2005-06-03	72.241	72.355	0	0
2005-06-04	76.457	75.747	0	0
2005-06-05	81.431	79.646	0	0
2005-06-06	76.777	76.47	0	0
2005-06-07	84.348	84.069	0.024	0.06
2005-06-08	81.054	82.047	0	0
2005-06-09	74.937	77.551	0	0
2005-06-10	68.654	73.341	0	0
2005-06-11	84.479	83.74	0	0.053
2005-06-12	83.436	86.319	0.035	0.112
2005-06-13	88.15	88.25	0.038	0.038
2005-06-14	84.873	84.557	0.144	0.227
2005-06-15	79.256	77.111	0.117	0.118
2005-06-16	66.093	63.014	0.103	0.021
2005-06-17	72.958	73.847	0.084	0.042
2005-06-18	69.313	68.685	0.006	0.014
2005-06-19	62.379	62.249	0	0
2005-06-20	70.873	70.517	0	0
2005-06-21	80.141	79.784	0	0
2005-06-22	75.005	76.783	0.08	0.138
2005-06-23	74.302	74.747	0	0
2005-06-24	83.74	84.059	0	0
2005-06-25	91.608	92.701	0	0
2005-06-26	87.467	88.435	0.314	0.31
2005-06-27	80.41	84.72	0.292	0.154
2005-06-28	77.455	75.6	0	0
2005-06-29	84.184	83.221	0	0.001
2005-06-30	77.969	79.898	0.038	0.129
2005-07-01	75.924	75.096	0.017	0.077
2005-07-02	77.022	77.133	0.27	0.3
2005-07-03	74.323	74.845	0	0
2005-07-04	71.962	72.707	0	0
2005-07-05	80.617	80.509	0	0
2005-07-06	78.701	79.632	0.286	0.161
2005-07-07	73.609	73.502	0.044	0.289
2005-07-08	63.564	64.63	0.059	0.021
2005-07-09	79.069	78.329	0.21	0.63
2005-07-10	86.973	86.503	0.033	0.002
2005-07-11	89.806	90.764	0.008	0.009
2005-07-12	85.023	86.92	0	0
2005-07-13	81.3	80.162	0.005	0.004
2005-07-14	84.353	84.392	0	0
2005-07-15	78.125	78.7	0.004	0.013
2005-07-16	70.404	72.039	0	0
2005-07-17	76.086	74.942	0	0
2005-07-18	83.549	82.578	0.072	0.052
2005-07-19	91.263	88.471	0.119	0.052
2005-07-20	86.426	86.193	0.049	0.017
2005-07-21	83.005	83.741	0	0
2005-07-22	85.529	85.477	0	0
2005-07-23	82.466	82.159	0.044	0.073
2005-07-24	78.021	78.502	0	0
2005-07-25	76.203	79.96	0	0.013
2005-07-26	88.562	88.11	0	0.01
2005-07-27	87.082	89.441	0.023	0
2005-07-28	79.92	80.978	0	0.002
2005-07-29	80.971	81.064	0	0
2005-07-30	77.661	79.488	0	0
2005-07-31	72.858	73.374	0	0
2005-08-01	83.935	83.989	0	0
2005-08-02	82.938	82.9	0.045	0.028
2005-08-03	81.852	82.333	0.012	0
2005-08-04	79.58	79.962	0	0
2005-08-05	90.227	90.781	0	0
2005-08-06	80.249	81.866	0.096	0.348
2005-08-07	79.851	82.735	0	0
2005-08-08	79.341	83.958	0	0.002
2005-08-09	78.768	83.227	0.141	0.009
2005-08-10	81.322	86.757	0.18	0
2005-08-11	83.01	82.316	0.211	0.227
2005-08-12	79.719	80.768	0.023	0.069
2005-08-13	91.104	92.406	0	0
2005-08-14	85.195	90.509	0.072	0.038
2005-08-15	74.643	80.311	0.788	0.253
2005-08-16	66.953	77.292	0	0
2005-08-17	78.927	81.645	0.034	0
2005-08-18	69.823	74.149	0	0
2005-08-19	69.732	70.271	0	0
2005-08-20	68.867	69.108	0.002	0.029
2005-08-21	86.8	86.113	0.09	0
2005-08-22	79.864	80.128	0.001	0
2005-08-23	72.528	74.621	0	0
2005-08-24	70.243	70.935	0	0.04
2005-08-25	77.379	77.487	0	0.011
2005-08-26	80.817	80.556	0	0
2005-08-27	79.354	79.405	0	0
2005-08-28	78.153	80.42	0	0
2005-08-29	75.629	75.825	0.086	0.218
2005-08-30	80.696	82.813	0.411	0.318
2005-08-31	82.083	82.129	0.036	0.009
2005-09-01	78.969	78.649	0.039	0.03
2005-09-02	80.525	78.677	0	0
2005-09-03	75.684	75.516	0	0
2005-09-04	69.328	73.079	0	0
2005-09-05	68.086	68.445	0	0
2005-09-06	70.795	71.12	0	0
2005-09-07	78.156	78.893	0	0
2005-09-08	80.149	81.38	0	0
2005-09-09	75.617	79.189	0	0
2005-09-10	67.979	69.177	0	0
2005-09-11	71.668	72.662	0	0
2005-09-12	88.251	87.798	0	0
2005-09-13	80.456	82.786	0	0
2005-09-14	74.332	76.682	0	0
2005-09-15	71.106	74.788	0.093	0.183
2005-09-16	71.11	73.699	0	0.014
2005-09-17	68.475	70.769	0.099	0.016
2005-09-18	68.688	69.303	0	0.002
2005-09-19	79.008	76.038	0	0
2005-09-20	75.692	77.186	0.036	0
2005-09-21	75.489	76.275	0.01	0
2005-09-22	81.298	81.8	0	0
2005-09-23	77.346	79.464	0	0
2005-09-24	67.479	68.151	0	0
2005-09-25	72.468	73.022	0	0
2005-09-26	75.039	74.477	0	0
2005-09-27	71.129	72.893	0.161	0.431
2005-09-28	67.794	68.203	0	0
2005-09-29	71.886	71.492	0.02	0.017
2005-09-30	60.112	60.016	0.146	0.165
2005-10-01	69.564	69.983	0	0
2005-10-02	74.606	74.529	0	0
2005-10-03	66.963	69.844	0	0
2005-10-04	67.845	68.855	0	0
2005-10-05	61.529	66.94	0	0
2005-10-06	61.833	65.295	0	0
2005-10-07	72.093	73.143	0	0
2005-10-08	73.851	74.434	0.022	0.01
2005-10-09	72.666	69.081	0.575	0.57
2005-10-10	65.202	67.538	0.643	1.069
2005-10-11	67.641	68.872	0.088	0.448
2005-10-12	56.354	57.44	0.652	0.327
2005-10-13	59.821	60.968	0	0.001
2005-10-14	62.566	61.157	0.084	0.225
2005-10-15	60.77	61.517	0.802	0.794
2005-10-16	56.088	56.067	0	0
2005-10-17	57.04	57.435	0	0
2005-10-18	59.782	59.032	0.001	0
2005-10-19	58.221	59.17	0	0
2005-10-20	57.913	58.917	0	0
2005-10-21	54.532	54.848	0	0
2005-10-22	49.718	53.07	0.262	0.007
2005-10-23	54.264	53.623	0.373	0.372
2005-10-24	48.257	50.823	0.012	0.016
2005-10-25	50.798	51.297	0.536	0.509
2005-10-26	46.864	46.855	0.177	0.114
2005-10-27	45.852	45.214	0	0
2005-10-28	43.728	44.388	0	0
2005-10-29	44.34	46.033	0	0
2005-10-30	60.727	61.371	0.006	0.006
2005-10-31	63.882	63.789	0	0
2006-05-01	80	80	1	1
2006-05-02	46.683	47.332	0.46	0.443
2006-05-03	47.426	48.255	0.531	0.493
2006-05-04	67.979	68.812	0.007	0.01
2006-05-05	76.595	76.967	0	0
2006-05-06	72.537	72.02	0.002	0
2006-05-07	63.04	63.124	0	0
2006-05-08	58.516	59.308	0	0
2006-05-09	55.71	55.446	0.157	0.239
2006-05-10	51.433	54.379	0.173	0.295
2006-05-11	52.457	54.077	0.021	0.02
2006-05-12	52.202	52.877	0.019	0.175
2006-05-13	54.188	52.58	0.314	0.234
2006-05-14	49.388	50.175	0.276	1.132
2006-05-15	50.363	51.45	0.297	0.259
2006-05-16	65.901	64.451	0.197	0.23
2006-05-17	67.718	70.412	0.003	0.013
2006-05-18	70.989	71.464	0.015	0.046
2006-05-19	69.164	69.733	0.34	0.219
2006-05-20	62.434	65.956	0	0.007
2006-05-21	63.042	66.544	0.068	0.007
2006-05-22	63.549	63.108	0.049	0.079
2006-05-23	61.624	61.192	0	0
2006-05-24	65.349	65.264	0	0
2006-05-25	76.294	76.488	0	0
2006-05-26	68.197	69.232	0.02	0.021
2006-05-27	74.043	72.826	0.011	0.03
2006-05-28	69.941	73.843	0	0
2006-05-29	85.12	85.22	0	0
2006-05-30	82.548	81.668	0.02	0.014
2006-05-31	73.836	73.801	0.003	0
2006-06-01	83.816	82.989	0.196	0
2006-06-02	74.985	76.417	0.059	0.12
2006-06-03	72.215	72.498	0.138	0.139
2006-06-04	74.328	75.368	0.073	0.106
2006-06-05	69.618	66.345	0	0
2006-06-06	67.347	60.344	0	0
2006-06-07	59.272	61.153	0.558	0.343
2006-06-08	56.62	57.897	0.411	0.751
2006-06-09	69.844	69.598	0.144	0.007
2006-06-10	65.52	62.568	0.609	0.461
2006-06-11	70.615	71.933	0.225	0.229
2006-06-12	79.927	79.72	0	0
2006-06-13	77.162	76.885	0.127	0.084
2006-06-14	77.037	74.578	0.04	0.039
2006-06-15	74.013	74.292	0.102	0.109
2006-06-16	81.669	81.431	0.088	0.067
2006-06-17	82.617	82.582	0.03	0.037
2006-06-18	88.503	88.916	0	0
2006-06-19	86.197	86.738	0	0
2006-06-20	83.531	81.912	0.038	0.144
2006-06-21	77.971	78.585	0.002	0.065
2006-06-22	80.902	82.317	0.016	0.004
2006-06-23	79.376	79.059	0.299	0.169
2006-06-24	70.933	72.784	0.151	0.282
2006-06-25	67.248	70.559	0.11	0.038
2006-06-26	78.251	78.933	0.014	0.002
2006-06-27	80.025	79.429	0.007	0.012
2006-06-28	77.753	76.482	0.001	0
2006-06-29	83.683	78.476	0.14	0.094
2006-06-30	78.32	78.634	0	0
2006-07-01	79.625	79.432	0	0
2006-07-02	85.852	85.015	0	0
2006-07-03	84.243	84.719	0.008	0.017
2006-07-04	77.098	82.977	0.006	0
2006-07-05	81.244	83.887	0.022	0.115
2006-07-06	75.695	77.531	0	0.001
2006-07-07	78.389	78.861	0	0
2006-07-08	81.733	82.177	0	0
2006-07-09	80.503	79.861	0	0
2006-07-10	85.707	85.549	0.101	0.056
2006-07-11	82.028	81.553	0.14	0.157
2006-07-12	79.442	79.751	0.011	0.084
2006-07-13	82.34	83.019	0.072	0.113
2006-07-14	81.658	86.638	0.014	0.393
2006-07-15	85.842	87.828	0	0
2006-07-16	83.366	84.186	0	0
2006-07-17	89.968	91.279	0	0
2006-07-18	94.507	94.086	0	0
2006-07-19	77.149	85.219	0.531	0.346
2006-07-20	69.186	70.485	0.004	0
2006-07-21	82.668	77.625	0.072	0.078
2006-07-22	81.744	78.369	0.305	1.181
2006-07-23	76.128	78.271	1.152	0.248
2006-07-24	82.275	81.536	0.014	0
2006-07-25	81.929	82.477	0	0
2006-07-26	87.217	85.602	0	0
2006-07-27	87.89	88.218	0.068	0.004
2006-07-28	90.23	90.33	0.005	0.005
2006-07-29	89.706	89.806	0.052	0.052
2006-07-30	84.723	85.411	0	0
2006-07-31	83.929	84.883	0	0
2006-08-01	99.284	99.384	0.003	0.003
2006-08-02	98.979	98.599	0	0
2006-08-03	92.63	95.343	0.231	0.058
2006-08-04	84.868	87.808	0.009	1.355
2006-08-05	81.052	79.242	0	0.026
2006-08-06	78.919	77.269	0	0
2006-08-07	84.413	84.01	0	0
2006-08-08	76.652	77.997	0.106	0.024
2006-08-09	79.136	78.92	0	0
2006-08-10	81.028	80.342	0	0
2006-08-11	76.733	77.337	0.027	0.009
2006-08-12	72.389	72.679	0	0
2006-08-13	74.821	75.081	0	0
2006-08-14	80.461	80.571	0	0
2006-08-15	82.38	81.902	0.012	0.004
2006-08-16	76.949	77.933	0	0
2006-08-17	74.202	75.621	0	0
2006-08-18	77.427	77.285	0	0
2006-08-19	81.052	80.232	0	0
2006-08-20	75.748	81.857	0.106	0.031
2006-08-21	77.719	76.045	0.072	0.173
2006-08-22	82.152	82.909	0	0
2006-08-23	79.641	79.463	0	0
2006-08-24	71.055	73.71	0.093	0.103
2006-08-25	66.983	65.724	0.003	0.011
2006-08-26	67.246	66.971	0	0.023
2006-08-27	67.434	69.339	0	0
2006-08-28	75.349	77.56	0.072	0.36
2006-08-29	70.383	75.802	0.003	0.05
2006-08-30	70.17	72.865	0.001	0.004
2006-08-31	71.947	72.152	0	0
2006-09-01	67.094	69.098	0	0
2006-09-02	66.711	66.343	0	0
2006-09-03	67.795	69.878	0.141	0.032
2006-09-04	74.051	74.522	0.142	0.046
2006-09-05	68.301	69.274	0	0
2006-09-06	73.28	73.884	0	0
2006-09-07	73.39	73.667	0	0
2006-09-08	74.082	75.946	0	0
2006-09-09	80.519	81.053	0	0
2006-09-10	74.594	76.807	0	0.042
2006-09-11	62.158	62.797	0	0
2006-09-12	64.18	64.496	0	0
2006-09-13	68.329	67.938	0	0
2006-09-14	67.976	65.9	0	0
2006-09-15	63.002	65.958	0.129	0.001
2006-09-16	72.048	72.227	0	0
2006-09-17	75.3	76.344	0	0
2006-09-18	80.325	81	0	0
2006-09-19	72.303	73.58	0	0
2006-09-20	72.714	73.08	0.031	0.168
2006-09-21	63.112	64.791	0	0
2006-09-22	65.71	66.263	0	0
2006-09-23	70.488	72.139	0.004	0.017
2006-09-24	80.345	81.817	0.041	0.033
2006-09-25	68.41	70.031	0.001	0
2006-09-26	68.66	68.576	0	0
2006-09-27	67.79	68.066	0	0
2006-09-28	64.784	66.825	0	0
2006-09-29	68.524	70.209	0.047	0.217
2006-09-30	61.153	61.766	0	0
2006-10-01	60.946	61.286	0	0
2006-10-02	63.942	62.768	0.013	0.041
2006-10-03	72.589	72.711	0	0
2006-10-04	77.513	79.047	0.021	0.02
2006-10-05	70.524	69.662	0.263	0.283
2006-10-06	54.569	53.915	0	0
2006-10-07	57.61	57.626	0	0
2006-10-08	64.72	65.798	0	0
2006-10-09	73.879	74.195	0	0
2006-10-10	63.34	68.446	0	0
2006-10-11	59.636	59.42	0.004	0.006
2006-10-12	71.679	70.957	0.207	0.051
2006-10-13	65.046	66.067	0.024	0.008
2006-10-14	59.337	59.709	0	0
2006-10-15	55.354	55.68	0	0
2006-10-16	53.596	54.046	0	0
2006-10-17	54.096	55.11	0	0.001
2006-10-18	67.652	69.655	0.161	0.352
2006-10-19	63.88	64.062	0	0
2006-10-20	62.043	63.132	0.199	0.084
2006-10-21	54.122	54.348	0.005	0
2006-10-22	51.389	51.558	0	0
2006-10-23	53.558	54.672	0.017	0.046
2006-10-24	48.062	49.4	0	0
2006-10-25	48.081	47.796	0	0
2006-10-26	48.536	48.142	0	0
2006-10-27	48.122	49.004	0	0
2006-10-28	63.609	63.594	0.696	0.606
2006-10-29	53.818	55.627	0.005	0.059
2006-10-30	51.006	50.861	0	0
2006-10-31	56.724	57.348	0	0
2007-05-01	80	80	1	1
2007-05-02	60.453	60.661	0.467	0.42
2007-05-03	60.479	60.626	0	0
2007-05-04	60.138	60.224	0	0
2007-05-05	58.175	58.193	0	0
2007-05-06	50.621	51.038	0	0
2007-05-07	61.496	61.613	0	0
2007-05-08	74.463	74.9	0	0
2007-05-09	80.572	81.746	0	0
2007-05-10	78.319	79.838	0	0
2007-05-11	74.913	75.402	0.087	0.119
2007-05-12	70.505	71.998	0.141	0.036
2007-05-13	61.299	61.587	0	0.01
2007-05-14	71.54	71.587	0	0
2007-05-15	78.864	78.458	0	0
2007-05-16	82.319	79.594	0	0.054
2007-05-17	53.903	66.02	0.22	0.157
2007-05-18	46.825	47.598	0.174	0.113
2007-05-19	54.576	54.674	0.328	0.448
2007-05-20	57.355	55.475	0.003	0.003
2007-05-21	62.343	62.408	0	0
2007-05-22	65.734	65.541	0	0
2007-05-23	71.464	71.604	0	0
2007-05-24	81.706	81.696	0	0
2007-05-25	86.91	87.094	0	0
2007-05-26	82.716	82.559	0	0.063
2007-05-27	74.971	76.669	0	0
2007-05-28	81.268	81.218	0	0.04
2007-05-29	73.786	74.373	0	0
2007-05-30	79.792	80.086	0	0
2007-05-31	74.596	78.587	0	0
2007-06-01	86.305	85.842	0.006	0.005
2007-06-02	80.088	81.789	0.113	0.161
2007-06-03	76.713	78.885	0.127	0.113
2007-06-04	64.715	64.699	0.498	0.289
2007-06-05	79.592	79.182	0.091	0.068
2007-06-06	74.271	74.543	0	0
2007-06-07	72.549	73.385	0	0
2007-06-08	76.579	77.14	0	0
2007-06-09	69.522	70.492	0.093	0.103
2007-06-10	67.336	68.182	0	0.183
2007-06-11	72.54	73.196	0.02	0.033
2007-06-12	68.569	68.704	0.074	0.072
2007-06-13	60.253	61.286	0	0
2007-06-14	61.45	61.369	0	0
2007-06-15	67.326	67.476	0	0
2007-06-16	75.599	75.936	0	0
2007-06-17	82.515	80.799	0.255	0.273
2007-06-18	80.118	79.066	0.351	0.237
2007-06-19	80.551	80.756	0	0
2007-06-20	80.094	81.021	0.081	0.142
2007-06-21	75.436	75.125	0.001	0.003
2007-06-22	70.498	70.61	0.047	0.099
2007-06-23	71.582	71.876	0	0
2007-06-24	75.982	76.284	0	0
2007-06-25	83.264	83.239	0	0
2007-06-26	89.192	90.124	0	0
2007-06-27	86.706	87.242	0	0
2007-06-28	87.939	87.339	0.079	0.044
2007-06-29	73.688	81.191	0.226	0
2007-06-30	75.877	75.648	0.041	0.034
2007-07-01	67.757	68.972	0.012	0.053
2007-07-02	68.162	68.634	0.006	0.018
2007-07-03	72.888	73.085	0.003	0.011
2007-07-04	75.907	74.95	0	0.003
2007-07-05	69.618	73.699	0.261	0.451
2007-07-06	77.554	78.426	0.196	0.21
2007-07-07	80.041	80.769	0.022	0.08
2007-07-08	83.977	86.534	0.006	0
2007-07-09	91.236	91.336	0.047	0.047
2007-07-10	91.692	92.324	0	0
2007-07-11	79.729	83.813	0.02	0.001
2007-07-12	78.924	77.489	0.027	0.023
2007-07-13	80.006	80.852	0	0
2007-07-14	76.607	77.509	0.032	0.079
2007-07-15	81.634	79.463	0.124	0.029
2007-07-16	77.605	79.729	0.075	0.122
2007-07-17	80.484	79.412	0	0
2007-07-18	76.668	76.661	0.021	0.187
2007-07-19	71.188	71.714	0.485	0.262
2007-07-20	80.154	79.346	0.176	0.075
2007-07-21	72	76.139	0	0
2007-07-22	73.739	73.405	0	0
2007-07-23	68.241	68.814	0	0
2007-07-24	74.827	70.727	0.004	0
2007-07-25	73.302	76.672	0.018	0
2007-07-26	84.576	79.19	0	0
2007-07-27	79.316	80.918	0	0
2007-07-28	73.523	77.724	0.078	0.158
2007-07-29	74.555	76.315	0.101	0.019
2007-07-30	77.256	71.102	0.007	0
2007-07-31	81.472	82.781	0.002	0
2007-08-01	78.719	79.557	0	0
2007-08-02	85.782	87.728	0	0
2007-08-03	86.947	87.047	0.03	0.03
2007-08-04	85.416	85.729	0.065	0.152
2007-08-05	79.974	81.329	0	0
2007-08-06	73.323	78.137	0.073	0.052
2007-08-07	81.366	80.836	0.009	0.014
2007-08-08	82.79	85.905	0.021	0.032
2007-08-09	80.272	82.59	0.101	0.001
2007-08-10	73.576	75.205	0	0
2007-08-11	73.497	74.057	0.001	0
2007-08-12	84.757	84.452	0	0
2007-08-13	80.967	82.541	0.034	0.049
2007-08-14	72.269	73.282	0	0
2007-08-15	83.099	84.41	0	0
2007-08-16	79.121	83.355	0.099	0.035
2007-08-17	78.338	78.705	0.015	0.067
2007-08-18	73.934	75.059	0	0
2007-08-19	70.483	70.533	0	0
2007-08-20	65.641	70.877	0	0
2007-08-21	64.963	65.243	0.001	0.003
2007-08-22	66.012	66.851	0	0
2007-08-23	69.804	71.594	0	0
2007-08-24	82.859	81.705	0	0
2007-08-25	92.551	93.931	0	0
2007-08-26	79.223	83.301	0.009	0
2007-08-27	74.613	78.441	0.014	0
2007-08-28	73.75	75.265	0	0
2007-08-29	75.989	77.75	0	0
2007-08-30	81.659	81.688	0	0
2007-08-31	74.947	73.876	0	0.071
2007-09-01	74.985	75.364	0.003	0
2007-09-02	75.117	75.42	0	0
2007-09-03	81.199	83.168	0	0
2007-09-04	75.88	79.438	0	0
2007-09-05	71.691	72.596	0	0
2007-09-06	70.707	74.777	0	0
2007-09-07	86.525	88.058	0	0
2007-09-08	85.172	85.642	0	0
2007-09-09	79.578	78.222	0	0
2007-09-10	66.285	67.811	0.004	0
2007-09-11	69.498	67.773	0.02	0.434
2007-09-12	70.438	71.04	0.441	0.339
2007-09-13	67.581	67.866	0	0
2007-09-14	71.534	72.005	0	0
2007-09-15	70.412	69.007	0.262	0.033
2007-09-16	60.762	61.331	0	0
2007-09-17	61.86	62.326	0	0
2007-09-18	63.657	63.534	0	0
2007-09-19	66.588	67.362	0	0
2007-09-20	77.274	79.259	0	0
2007-09-21	74.314	74.857	0	0
2007-09-22	64.387	66.049	0	0
2007-09-23	75.234	75.808	0	0
2007-09-24	77.951	78.779	0	0
2007-09-25	82.003	82.363	0	0
2007-09-26	84.94	85.664	0	0
2007-09-27	72.746	74.343	0	0
2007-09-28	75.38	73.846	0.129	0.6
2007-09-29	68.023	67.217	0.002	0.018
2007-09-30	60.301	60.456	0	0
2007-10-01	64.259	65.133	0	0
2007-10-02	59.602	62.954	0	0
2007-10-03	63.165	64.276	0	0
2007-10-04	76.173	76.626	0	0
2007-10-05	76.92	76.701	0	0
2007-10-06	69.035	70.209	0	0
2007-10-07	62.717	65.065	0.001	0.002
2007-10-08	56.2	59.052	0.004	0.002
2007-10-09	57.718	58.706	0.005	0
2007-10-10	58.118	59.424	0.452	0.201
2007-10-11	59.848	59.738	0.005	0.012
2007-10-12	59.215	60.07	0.006	0.001
2007-10-13	58.341	58.707	0	0
2007-10-14	56.357	56.629	0	0
2007-10-15	52.418	52.464	0	0
2007-10-16	55.571	56.169	0	0
2007-10-17	62.781	64.013	0	0
2007-10-18	70.485	69.729	0.013	0.012
2007-10-19	72.669	72.451	0	0.002
2007-10-20	73.947	73.648	0.257	0.199
2007-10-21	72.431	73.119	0	0
2007-10-22	79.433	79.574	0	0
2007-10-23	72.511	72.178	0	0
2007-10-24	70.303	71.07	0.132	0.262
2007-10-25	56.508	58.279	0	0.002
2007-10-26	56.866	56.849	0	0
2007-10-27	66.053	66.939	0.01	0.002
2007-10-28	65.59	66.969	0.019	0.054
2007-10-29	46.3	47.005	0	0
2007-10-30	56.135	57.522	0	0
2007-10-31	63.233	62.897	0	0
2008-05-01	80	80	1	1
2008-05-02	51.613	53.394	0.027	0.007
2008-05-03	45.636	47.235	0.162	0.115
2008-05-04	61.383	61.185	0.216	0.067
2008-05-05	65.433	63.412	0.001	0.046
2008-05-06	64.148	64.123	0	0
2008-05-07	71.26	70.219	0	0
2008-05-08	74.183	73.364	0.109	0.07
2008-05-09	65.214	65.708	0.027	0.026
2008-05-10	53.506	54.933	0.86	0.922
2008-05-11	52.402	54.653	0	0
2008-05-12	49.167	50.332	0	0
2008-05-13	62.604	63.103	0	0
2008-05-14	60.369	60.948	0	0
2008-05-15	63.878	67.188	0.008	0.001
2008-05-16	64.672	65.82	0.022	0.018
2008-05-17	71.444	71.453	0.095	0.288
2008-05-18	65.927	68.62	0.009	0.013
2008-05-19	57.892	58.02	0.089	0.162
2008-05-20	64.687	65.337	0	0
2008-05-21	66.162	66.414	0	0
2008-05-22	58.707	58.788	0.024	0.033
2008-05-23	66.581	66.143	0.01	0.009
2008-05-24	67.377	67.375	0.008	0.006
2008-05-25	71.272	71.45	0	0
2008-05-26	75.599	75.724	0	0
2008-05-27	78.641	81.128	0.037	0.064
2008-05-28	64.522	67.304	0.05	0.083
2008-05-29	73.11	73.172	0	0
2008-05-30	67.771	69.913	0	0
2008-05-31	66.712	66.856	0.18	0.07
2008-06-01	72.299	72.054	0.033	0.003
2008-06-02	76.397	73.514	0	0
2008-06-03	78.821	79.676	0	0
2008-06-04	71.71	72.697	0.281	0.155
2008-06-05	59.74	64.043	0.279	0.028
2008-06-06	60.808	60.657	0.459	0.356
2008-06-07	89.307	89.561	0	0
2008-06-08	88.939	88.825	0.007	0
2008-06-09	90.768	89.686	0.177	0.176
2008-06-10	92.651	91.647	0.006	0.024
2008-06-11	84.695	86.139	0.066	0.069
2008-06-12	79.183	81.114	0	0
2008-06-13	76.853	76.902	0	0
2008-06-14	75.806	75.862	0	0
2008-06-15	69.362	69.137	0.192	0.117
2008-06-16	73.246	77.272	0.015	0.001
2008-06-17	74.241	73.867	0.075	0.329
2008-06-18	67.477	66.31	0	0.045
2008-06-19	65.526	67.108	0.179	0.056
2008-06-20	66.837	68.813	0.012	0.01
2008-06-21	72.399	74.496	0.152	0.1
2008-06-22	72.616	72.448	0.857	0.376
2008-06-23	76.026	77.091	0.098	0.179
2008-06-24	73.788	74.51	0.126	0.061
2008-06-25	79.397	79.474	0.001	0.012
2008-06-26	79.405	76.825	0.002	0
2008-06-27	70.566	75.684	0.121	0.45
2008-06-28	68.145	74.057	0.077	0.062
2008-06-29	87.122	87.498	0.023	0.023
2008-06-30	82.622	85.619	0.01	0.009
2008-07-01	78.31	79.052	0.162	0.038
2008-07-02	79.919	76.376	0	0.035
2008-07-03	83.329	83.501	0	0
2008-07-04	77.426	78.606	0.008	0.062
2008-07-05	77.278	72.777	0	0
2008-07-06	77.535	81.362	0.168	0.009
2008-07-07	79.248	79.83	0.011	0.102
2008-07-08	85.822	87.866	0.055	0.036
2008-07-09	84.672	84.915	0.009	0.014
2008-07-10	84.537	83.489	0.104	0.038
2008-07-11	78.915	78.992	0	0
2008-07-12	77.715	80.998	0.06	0
2008-07-13	81.478	77.94	0	0
2008-07-14	79.596	80.257	0.2	0.009
2008-07-15	79.644	79.519	0	0
2008-07-16	79.339	80.475	0	0
2008-07-17	76.984	77.845	0	0.155
2008-07-18	83.145	79.001	0.161	0.141
2008-07-19	87.436	87.536	0	0
2008-07-20	83.868	84.325	0.188	0.11
2008-07-21	81.63	84.191	0.206	0.081
2008-07-22	76.989	78.15	0.125	0
2008-07-23	73.154	74.27	0.036	0
2008-07-24	78.528	79.379	0.244	0.271
2008-07-25	79.778	81.294	0.676	1.043
2008-07-26	83.09	83.975	0	0
2008-07-27	77.171	77.896	0.154	0.537
2008-07-28	83.268	83.576	0.034	0.063
2008-07-29	78.603	80.757	0	0
2008-07-30	80.524	83.673	0	0
2008-07-31	85.914	86.311	0.521	0.208
2008-08-01	77.589	79.25	0	0.001
2008-08-02	75.294	79.009	0.003	0.018
2008-08-03	72.801	75.357	0.139	0.106
2008-08-04	77.445	78.47	0.062	0.085
2008-08-05	72.748	73.104	0.003	0
2008-08-06	65.454	68.964	0.722	0.019
2008-08-07	68.437	74.725	0.148	0.137
2008-08-08	70.013	71.543	0.134	0.135
2008-08-09	71.765	73.854	0.114	0.05
2008-08-10	70.648	71.358	0.096	0.131
2008-08-11	66.605	67.419	0.036	0.036
2008-08-12	69.047	69.172	0.095	0.07
2008-08-13	74.748	76.331	0.055	0
2008-08-14	73.305	75.204	0	0.154
2008-08-15	74.508	74.215	0.004	0.03
2008-08-16	70.77	70.973	0.151	0.088
2008-08-17	80.251	80.189	0.012	0.025
2008-08-18	81.881	83.328	0	0
2008-08-19	77.818	79.809	0.001	0.011
2008-08-20	71.962	72.419	0	0
2008-08-21	78.815	79.345	0	0
2008-08-22	80.775	81.095	0	0
2008-08-23	80.601	81.016	0	0
2008-08-24	77.262	78.039	0	0
2008-08-25	79.226	81.084	0.045	0.072
2008-08-26	70.003	71.039	0	0
2008-08-27	75.724	76.12	0	0
2008-08-28	74.193	74.44	0	0
2008-08-29	72.514	72.316	0	0
2008-08-30	77.881	80.147	0	0.071
2008-08-31	78.486	78.586	0.016	0.051
2008-09-01	79.852	80.428	0	0
2008-09-02	73.101	75.504	0	0
2008-09-03	74.332	74.355	0	0
2008-09-04	83.823	84.666	0	0
2008-09-05	82.13	82.473	0	0
2008-09-06	76.163	77.091	0.078	0.048
2008-09-07	78.162	76.939	0.849	0.832
2008-09-08	75.823	75.982	0	0
2008-09-09	76.55	75.543	0.012	0.007
2008-09-10	68.546	66.897	0.3	0.765
2008-09-11	64.186	64.636	0	0
2008-09-12	70.004	69.075	0	0
2008-09-13	75.38	74.812	0.638	0.274
2008-09-14	84.745	82.912	0.007	0.001
2008-09-15	76.731	76.726	0	0
2008-09-16	65.636	67.298	0	0
2008-09-17	71.657	72.836	0	0
2008-09-18	64.313	69.656	0	0
2008-09-19	58.828	59.212	0	0
2008-09-20	60.242	61.143	0	0
2008-09-21	64.822	66.057	0.001	0.001
2008-09-22	58.891	60.475	0	0
2008-09-23	60.449	60.463	0	0
2008-09-24	63.374	63.69	0	0
2008-09-25	62.757	62.843	0	0
2008-09-26	63.503	64.294	0.306	0.216
2008-09-27	72.797	74.24	0.3	0.395
2008-09-28	70.666	72.054	0.092	0.2
2008-09-29	67.55	68.456	0	0.019
2008-09-30	63.421	67.476	0	0
2008-10-01	61.962	67.053	0.022	0
2008-10-02	61.125	65.709	0.107	0.071
2008-10-03	62.05	61.473	0	0
2008-10-04	60.511	60.57	0	0
2008-10-05	59.45	59.919	0	0
2008-10-06	53.809	56.274	0	0
2008-10-07	62.083	62.772	0	0
2008-10-08	62.83	63.838	0	0
2008-10-09	68.83	68.556	0	0
2008-10-10	66.642	67.425	0	0
2008-10-11	60.244	63.402	0	0
2008-10-12	58.968	60.65	0	0
2008-10-13	64.246	65.755	0	0
2008-10-14	63.386	63.941	0	0
2008-10-15	58.192	63.92	0	0
2008-10-16	71.505	69.055	0	0.011
2008-10-17	59.427	58.733	0	0
2008-10-18	51.09	51.984	0	0
2008-10-19	49.126	49.455	0	0
2008-10-20	54.917	55.912	0	0
2008-10-21	48.498	56.158	0.092	0.086
2008-10-22	47.255	48.847	0.026	0.033
2008-10-23	46.723	47.467	0	0.001
2008-10-24	55.122	56.99	0	0
2008-10-25	61.46	60.79	0.042	0.004
2008-10-26	64.504	63.724	0.411	0.431
2008-10-27	60.898	62.19	0	0
2008-10-28	50.26	55.911	0.168	0.055
2008-10-29	46.316	46.101	0.092	0.043
2008-10-30	43.074	42.662	0	0
2008-10-31	55.241	55.497	0	0
2009-05-01	80	80	1	1
2009-05-02	64.316	66.404	0.101	0.234
2009-05-03	61.423	61.071	0	0
2009-05-04	63.494	63.743	0	0
2009-05-05	57.753	59.361	0.934	1.255
2009-05-06	72.087	72.114	0.568	0.736
2009-05-07	66.289	66.903	0.003	0.005
2009-05-08	72.944	73.43	0.001	0
2009-05-09	67.736	71.156	0.542	0.123
2009-05-10	63.443	61.212	0.019	0.022
2009-05-11	60.555	60.288	0	0
2009-05-12	55.822	56.685	0	0
2009-05-13	63.061	63.135	0	0
2009-05-14	66.237	65.895	0	0
2009-05-15	70.674	71.143	0.154	0.098
2009-05-16	63.805	65.663	0	0.006
2009-05-17	65.141	65.062	0.046	0.086
2009-05-18	59.05	58.975	0	0
2009-05-19	69.347	69.46	0	0
2009-05-20	71.034	73.291	0	0
2009-05-21	85.607	85.824	0	0
2009-05-22	84.835	84.988	0	0
2009-05-23	79.005	80.043	0	0
2009-05-24	71.46	73.254	0.602	0.431
2009-05-25	72.552	72.671	0.004	0.113
2009-05-26	66.92	68.009	0	0
2009-05-27	55.126	56.422	0.146	0
2009-05-28	57.831	65.532	0.005	0
2009-05-29	67.438	64.141	0	0
2009-05-30	72.027	73.336	0.01	0.011
2009-05-31	71.51	71.14	0.075	0.04
2009-06-01	68.908	69.289	0	0
2009-06-02	74.876	74.877	0.001	0.064
2009-06-03	62.981	70.639	0.133	0
2009-06-04	66.737	67.136	0.084	0.26
2009-06-05	64.45	63.616	0	0
2009-06-06	72.279	68.16	0	0.031
2009-06-07	75.355	74.285	0	0
2009-06-08	71.972	69.015	0.101	0.211
2009-06-09	62.114	65.034	0.164	0.376
2009-06-10	56.654	57.791	0.003	0.002
2009-06-11	60.962	60.922	0.002	0
2009-06-12	64.983	58.457	0.434	0.102
2009-06-13	66.409	68.098	0.003	0
2009-06-14	62.666	64.598	0.002	0.001
2009-06-15	59.67	63.645	0	0
2009-06-16	59.311	57.46	0.003	0.002
2009-06-17	67.297	69.008	0	0
2009-06-18	69	67.904	0	0
2009-06-19	71.732	65.235	0.182	0.576
2009-06-20	68.019	65.48	0	0.019
2009-06-21	65.614	63.928	0.001	0
2009-06-22	61.13	60.311	0.306	0.063
2009-06-23	61.571	62.01	0.121	0.28
2009-06-24	66.171	64.465	0.01	0.238
2009-06-25	73.515	75.219	0	0.006
2009-06-26	85.13	82.74	0.064	0.296
2009-06-27	78.068	75.698	0.252	0.216
2009-06-28	70.518	71.656	0.033	0
2009-06-29	69.321	73.528	0.003	0.007
2009-06-30	78.054	75.595	0.008	0.033
2009-07-01	72.066	72.017	0.145	0.134
2009-07-02	78.091	73.73	0.093	0.233
2009-07-03	73.1	74.891	0.107	0.097
2009-07-04	74.584	73.989	0.103	0.344
2009-07-05	75.497	76.876	0.016	0.011
2009-07-06	71.749	73.992	0	0
2009-07-07	66.965	70.378	0.002	0.008
2009-07-08	62.626	68.769	0.088	0.089
2009-07-09	64.16	64.323	0.175	0.013
2009-07-10	70.441	70.46	0	0
2009-07-11	74.863	75.466	0	0
2009-07-12	75.225	77.446	0.071	0.012
2009-07-13	75.016	74.604	0.022	0.002
2009-07-14	73.656	72.532	0	0
2009-07-15	78.581	78.356	0	0
2009-07-16	75.423	76.681	0.023	0.02
2009-07-17	78.3	79.225	0	0
2009-07-18	70.08	77.119	0.024	0.36
2009-07-19	77.467	77.266	0.008	0.026
2009-07-20	71.998	74.381	0	0
2009-07-21	65.175	72.608	0.015	0.147
2009-07-22	82.006	82.78	0.228	0.226
2009-07-23	77.478	80.626	0	0
2009-07-24	73.606	72.633	0.213	0.021
2009-07-25	83.066	83.425	0.022	0.067
2009-07-26	80.757	80.67	0.002	0.001
2009-07-27	83.803	83.987	0.102	0.181
2009-07-28	83.554	83.885	0	0
2009-07-29	80.174	82.449	0.009	0.025
2009-07-30	84.825	84.466	0.408	0.059
2009-07-31	78.823	83.817	0.342	0.211
2009-08-01	80.066	79.604	0.468	0.213
2009-08-02	72.695	73.502	0	0
2009-08-03	79.425	74.629	0	0
2009-08-04	80.557	83.64	0	0
2009-08-05	81.765	82.075	0.036	0.135
2009-08-06	76.479	79.399	0	0.028
2009-08-07	77.443	77.175	0.085	0.004
2009-08-08	75.448	75.236	0	0
2009-08-09	73.245	74.779	0	0
2009-08-10	90.498	91.256	0.086	0.267
2009-08-11	80.305	82.851	0.008	0
2009-08-12	69.422	69.589	0.888	0.045
2009-08-13	72.444	72.313	0	0
2009-08-14	79.813	81.796	0	0
2009-08-15	83.505	84.004	0	0
2009-08-16	83.383	83.332	0	0
2009-08-17	86.282	86.713	0	0
2009-08-18	86.044	85.031	0	0
2009-08-19	84.712	88.136	0.077	0.018
2009-08-20	82.44	84.605	0	0
2009-08-21	80.792	80.261	0.001	0
2009-08-22	84.321	83.812	0.028	0.067
2009-08-23	79.915	79.866	0.003	0.122
2009-08-24	78.521	78.269	0.093	0.001
2009-08-25	78.091	79.483	0	0.006
2009-08-26	83.451	83.476	0	0
2009-08-27	74.63	75.498	0	0
2009-08-28	67.677	70.312	0	0
2009-08-29	70.515	69.68	0.619	0.702
2009-08-30	81.239	79.916	0.308	2.438
2009-08-31	73.039	74.8	0	0
2009-09-01	68.8	69.567	0	0
2009-09-02	73.617	73.783	0	0
2009-09-03	74.818	72.97	0	0
2009-09-04	75.522	75.933	0	0
2009-09-05	73.369	73.089	0	0
2009-09-06	64.467	69.378	0	0
2009-09-07	66.45	68.049	0	0
2009-09-08	69.043	72.806	0	0
2009-09-09	66.64	70.532	0	0
2009-09-10	64.524	64.427	0	0
2009-09-11	65.584	63.66	0	0.01
2009-09-12	64.242	64.669	0.257	0.273
2009-09-13	73.405	76.386	0.133	0.604
2009-09-14	71.653	75.052	0	0
2009-09-15	71.083	69.699	0	0.029
2009-09-16	65.302	65.417	0	0
2009-09-17	58.566	58.803	0	0
2009-09-18	69.131	69.441	0	0.001
2009-09-19	63.209	63.361	0.01	0.005
2009-09-20	69.928	70.322	0	0
2009-09-21	71.43	72.944	0	0
2009-09-22	71.04	72.628	0	0
2009-09-23	73.307	73.746	0	0
2009-09-24	74.826	74.661	0	0.044
2009-09-25	64.436	71.014	0	0.009
2009-09-26	60.655	61.267	0	0
2009-09-27	70.901	70.221	0.071	0.071
2009-09-28	73.445	72.464	0.262	0.473
2009-09-29	67.111	66.976	0.016	0.035
2009-09-30	62.146	62.188	0	0
2009-10-01	56.052	55.908	0	0
2009-10-02	60.109	62.027	0	0
2009-10-03	64.097	63.92	0.018	0.019
2009-10-04	66.796	69.986	2.828	0.596
2009-10-05	61.581	64.128	0	0
2009-10-06	60.769	61.345	0	0
2009-10-07	69.783	67.983	0.279	0.344
2009-10-08	57.496	58.09	0	0
2009-10-09	60.068	62.347	0.013	0
2009-10-10	64.201	65.586	0.019	0.008
2009-10-11	57.934	57.91	0	0
2009-10-12	53.068	53.435	0	0
2009-10-13	51.437	52.788	0.177	0.166
2009-10-14	47.241	47.323	0	0
2009-10-15	42.706	43.445	0	0
2009-10-16	45.856	45.976	0.08	0.076
2009-10-17	47.028	47.079	0.017	0.124
2009-10-18	47.631	48.135	0.279	0.204
2009-10-19	50.971	51.88	0.17	0.029
2009-10-20	61.382	61.857	0	0
2009-10-21	55.143	58.557	0	0
2009-10-22	65.489	67.437	0	0
2009-10-23	63.941	65.717	0	0
2009-10-24	66.85	68.063	0.004	0.004
2009-10-25	67.6	68.096	0.44	0.23
2009-10-26	51.852	53.448	0	0
2009-10-27	52.199	51.924	0	0
2009-10-28	50.014	51.032	0.286	0.373
2009-10-29	47.206	47.552	0.103	0.08
2009-10-30	51.89	53.134	0	0
2009-10-31	66.087	66.998	0	0
