# Supplementary material for: The role of climate change and urban development on compound dry-hot extremes across US cities
Source: Nat Commun. 2023 Jun 14;14:3509. doi: 10.1038/s41467-023-39205-x (PMC10267174; doi:10.1038/s41467-023-39205-x)
Supplement: Supplementary file 2 — Source Data [file 41467_2023_39205_MOESM2_ESM.zip › SourceData/Boston_Future_Data.xlsx]

## Sheet: Sheet1
Date_Future	Climate_chng_T	Urban_Dev_Climate_chng_T	Climate_chng_prcp	Urban_Dev_Climate_chng_prcp
2090-05-01	80	80	1	1
2090-05-02	64.921	68.727	0.202	0.188
2090-05-03	61.759	63.593	0.042	0.015
2090-05-04	53.89	54.579	0.001	0.005
2090-05-05	51.714	53.637	0.045	0.008
2090-05-06	63.668	65.42	0.096	0.054
2090-05-07	71.574	71.149	0	0.03
2090-05-08	56.628	58.641	0.058	0.002
2090-05-09	52.453	53.731	0.421	1.262
2090-05-10	51.112	54.353	0.02	0.059
2090-05-11	54.535	54.223	0	0.021
2090-05-12	61.688	62.203	0	0
2090-05-13	74.811	73.848	0	0
2090-05-14	76.371	79.174	0.05	0.045
2090-05-15	68.294	73.029	0.001	0
2090-05-16	74.57	73.881	0	0
2090-05-17	78.574	79.716	0	0
2090-05-18	78.538	79.406	0	0
2090-05-19	73.484	73.489	0.002	0.004
2090-05-20	68.572	70.317	0	0
2090-05-21	69.108	69.712	0.113	0.048
2090-05-22	69.246	70.903	0.26	0.159
2090-05-23	60.563	60.279	0	0
2090-05-24	70.825	73.814	0	0
2090-05-25	84.401	84.493	0	0
2090-05-26	79.768	81.692	0.007	0.005
2090-05-27	81.728	81.878	0.006	0
2090-05-28	71.188	72.21	0	0
2090-05-29	73.178	73.83	0	0
2090-05-30	73.375	75.065	0.013	0
2090-05-31	70.663	70.928	0	0
2090-06-01	85.758	86.398	0	0
2090-06-02	84.375	84.908	0.176	0.18
2090-06-03	74.804	78.45	0.023	0.004
2090-06-04	72.467	74.339	0.044	0
2090-06-05	70.368	71.164	0.046	0.008
2090-06-06	76.333	76.12	0	0
2090-06-07	71.378	76.744	0	0
2090-06-08	84.947	86.194	0	0
2090-06-09	86.412	86.082	0.107	0.196
2090-06-10	76.332	75.838	0.008	0.003
2090-06-11	81.476	82.342	0	0
2090-06-12	84.271	80.301	0.099	0.373
2090-06-13	79.36	79.047	0.257	1.095
2090-06-14	76.401	83.042	0	0.006
2090-06-15	86.396	89.463	0	0
2090-06-16	91.896	93.073	0.257	0.257
2090-06-17	87.417	86.044	0.025	0
2090-06-18	81.55	80.159	0.15	0.065
2090-06-19	78.181	79.493	0	0
2090-06-20	85.325	87.322	0	0
2090-06-21	91.157	91.663	0	0
2090-06-22	92.845	92.112	0	0
2090-06-23	95.087	96.134	0	0
2090-06-24	95.98	96.471	0.358	0.197
2090-06-25	86.066	88.17	0.245	0.114
2090-06-26	89.945	92.809	0.112	0
2090-06-27	95.022	93.262	0.269	0.393
2090-06-28	92.095	92.195	0.232	0.232
2090-06-29	86.634	91.351	0	0
2090-06-30	73.393	77.944	0	0
2090-07-01	75.787	79.567	0.013	0
2090-07-02	84.002	84.18	0	0
2090-07-03	84.47	85.869	0.016	0.012
2090-07-04	81.868	82.713	0.009	0.015
2090-07-05	81.818	82.318	0.036	0.068
2090-07-06	81.869	82.538	0	0
2090-07-07	89.566	90.065	0	0
2090-07-08	87.54	86.572	0.038	0.027
2090-07-09	83.231	87.182	0.301	0.236
2090-07-10	92.606	93.036	0.014	0
2090-07-11	90.531	90.968	0.264	0.028
2090-07-12	97.649	95.216	0.691	0.798
2090-07-13	95.814	96.098	0	0.047
2090-07-14	94.847	93.564	0.101	0.255
2090-07-15	92.728	92.605	0	0
2090-07-16	91.269	93.025	1.088	0.149
2090-07-17	86.103	87.39	0	0
2090-07-18	84.544	84.227	0	0
2090-07-19	87.41	88.103	0	0
2090-07-20	84.377	84.098	0.369	0.71
2090-07-21	77.647	78.04	0	0
2090-07-22	81.257	80.773	0	0
2090-07-23	83.141	81.927	0	0
2090-07-24	83.396	87.635	0.009	0.016
2090-07-25	83.709	83.466	0	0
2090-07-26	87.461	87.875	0	0
2090-07-27	94.063	95.142	0	0
2090-07-28	101.443	97.05	0.17	0.279
2090-07-29	96.107	95.614	0.06	0.275
2090-07-30	97.874	98.327	0	0
2090-07-31	101.934	101.464	0	0
2090-08-01	98.34	100.108	0.07	0.391
2090-08-02	94.997	96.908	1.109	0
2090-08-03	87.053	88.933	0.006	0
2090-08-04	86.311	87.35	0	0
2090-08-05	87.953	89.412	0.014	0
2090-08-06	79.982	81.974	0.941	0.624
2090-08-07	79.42	83.308	0.039	0.017
2090-08-08	80.834	81.626	0.03	0
2090-08-09	83.194	83.777	0	0
2090-08-10	83.388	84.599	0	0
2090-08-11	84.901	86.627	0	0
2090-08-12	87.491	87.752	0	0
2090-08-13	84.001	84.571	0.005	0.019
2090-08-14	75.233	76.539	0	0
2090-08-15	81.884	82.461	0.009	0.006
2090-08-16	91.174	93.642	0	0
2090-08-17	84.109	89.178	0.017	0.012
2090-08-18	81.846	82.857	0.034	0.063
2090-08-19	82.615	83.17	0	0
2090-08-20	84.429	83.599	0	0
2090-08-21	87.167	82.743	0.324	0.149
2090-08-22	86.326	86.374	0.03	0
2090-08-23	83.393	84.615	0	0
2090-08-24	87.329	90.811	0.111	0.008
2090-08-25	88.001	88.101	0.292	0.292
2090-08-26	87.158	87.608	0.062	0.192
2090-08-27	88.555	86.482	0.281	0.001
2090-08-28	79.382	80.371	0.002	0.002
2090-08-29	77.319	79.89	0.006	0.185
2090-08-30	77.557	80.52	0.001	0.098
2090-08-31	76.142	78.565	0.311	0.692
2090-09-01	76.955	77.183	0	0
2090-09-02	75.144	75.252	0	0
2090-09-03	78.551	78.762	0	0
2090-09-04	81.44	82.09	0	0
2090-09-05	78.282	77.154	0.06	0.212
2090-09-06	85.906	85.071	0.241	0.398
2090-09-07	78.248	80.084	0.011	0.003
2090-09-08	73.937	74.448	0	0
2090-09-09	70.065	70.484	0.001	0
2090-09-10	67.212	72.389	0.108	0
2090-09-11	72.273	72.364	0	0
2090-09-12	68.019	68.008	0	0.246
2090-09-13	75.471	79.861	0.006	0.106
2090-09-14	84.707	85.016	0	0
2090-09-15	91.532	92.546	0	0
2090-09-16	89.737	90.748	0.138	0.138
2090-09-17	83.783	83.147	0	0.179
2090-09-18	77.895	76.109	0.229	0.033
2090-09-19	73.37	73.742	0	0
2090-09-20	74.216	69.569	0.003	0.004
2090-09-21	70.402	76.53	0	0
2090-09-22	77.093	80.467	0.071	0.102
2090-09-23	75.104	78.538	0	0.019
2090-09-24	67.717	68.565	0	0
2090-09-25	65.135	65.081	0	0
2090-09-26	69.634	70.039	0	0
2090-09-27	75.855	76.065	0	0
2090-09-28	79.707	79.233	0	0
2090-09-29	76.516	76.188	0.038	0.024
2090-09-30	62.69	63.871	0.008	0.005
2090-10-01	65.997	66.04	0	0
2090-10-02	74.773	75.762	0	0
2090-10-03	70.173	70.354	0.043	0.166
2090-10-04	64.498	64.892	0	0
2090-10-05	64.05	63.589	0	0
2090-10-06	66.684	64.047	0	0
2090-10-07	67.481	66.549	0	0
2090-10-08	63.019	62.726	0	0
2090-10-09	62.557	61.798	0	0
2090-10-10	65.402	66.533	0.301	0.283
2090-10-11	59.348	59.828	0	0
2090-10-12	56.344	56.145	0	0
2090-10-13	62.473	62.889	0	0
2090-10-14	63.345	62.779	0	0
2090-10-15	70.659	64.684	0.032	0.01
2090-10-16	64.717	70.345	0.045	0.001
2090-10-17	71.385	71.564	0.006	0.005
2090-10-18	70.023	70.036	0.265	0.372
2090-10-19	56.613	57.628	0	0
2090-10-20	49.889	52.066	0	0
2090-10-21	53.999	54.212	0	0
2090-10-22	60.733	61.422	0	0
2090-10-23	65.764	67.959	0	0
2090-10-24	68.151	70.48	0.356	0.098
2090-10-25	65.781	66.985	0.282	0.126
2090-10-26	74.77	73.039	0.401	0.33
2090-10-27	62.036	62.257	0	0
2090-10-28	52.443	53.321	0	0
2090-10-29	56.411	56.392	0	0
2090-10-30	66.015	66.238	0	0
2090-10-31	72.592	72.908	0	0
2091-05-01	80	80	1	1
2091-05-02	76.221	74.19	0	0
2091-05-03	73.735	71.767	0.005	0
2091-05-04	67.079	68.754	0	0
2091-05-05	73.799	75.222	0	0
2091-05-06	74.279	74.865	0.047	0.082
2091-05-07	60.649	59.434	0.795	0.252
2091-05-08	60.923	61.806	0	0.001
2091-05-09	66.364	67.334	0	0
2091-05-10	73.425	73.447	0.002	0.003
2091-05-11	77.543	78.262	0	0
2091-05-12	82.055	80.189	0	0.001
2091-05-13	78.934	79.035	0	0
2091-05-14	80.341	79.413	0.029	0.009
2091-05-15	81.108	81.364	0.026	0.093
2091-05-16	80.207	80.707	0.007	0.054
2091-05-17	78.987	81.057	0.076	0.056
2091-05-18	78.428	78.343	0.11	0.133
2091-05-19	73.635	73.479	0.003	0.004
2091-05-20	69.037	69.833	0.01	0
2091-05-21	66.787	67.432	0.014	0.031
2091-05-22	74.063	73.512	0.009	0.01
2091-05-23	64.737	66.917	0.024	0.034
2091-05-24	61.593	62.251	0	0
2091-05-25	60.554	60.702	0	0
2091-05-26	61.512	61.77	0.013	0
2091-05-27	78.855	77.674	0.02	0.04
2091-05-28	80.569	81.73	0.017	0.048
2091-05-29	84.996	85.196	0.001	0.002
2091-05-30	79.499	80.707	0.007	0.008
2091-05-31	71.169	70.794	0	0
2091-06-01	72.156	72.962	0	0.006
2091-06-02	65.457	66.827	0.309	0.477
2091-06-03	59.92	59.435	0.226	1.228
2091-06-04	70.761	68.135	0	0.098
2091-06-05	83.784	82.239	0	0
2091-06-06	88.439	87.893	0	0
2091-06-07	81.914	82.74	0	0
2091-06-08	79.058	79.791	0	0
2091-06-09	81.905	83.509	0.003	0.016
2091-06-10	92.033	91.853	0	0
2091-06-11	90.08	89.855	0.207	0.461
2091-06-12	93.58	94.864	0.408	0.489
2091-06-13	87.772	87.37	0.095	0.252
2091-06-14	85.197	85.786	0.006	0
2091-06-15	74.932	75.427	0	0
2091-06-16	69.445	70.269	0	0
2091-06-17	66.706	66.682	0	0
2091-06-18	68.615	68.985	0	0
2091-06-19	76.411	74.545	0	0
2091-06-20	82.739	81.498	0	0
2091-06-21	92.912	92.983	0	0
2091-06-22	95.523	95.88	0	0
2091-06-23	94.858	93.037	0	0
2091-06-24	89.664	91.038	0	0
2091-06-25	84.297	88.251	0.151	0.125
2091-06-26	80.086	85.384	0	0
2091-06-27	87.356	86.533	0.196	0.206
2091-06-28	81.649	80.4	0.071	0.158
2091-06-29	78.342	78.26	0	0.033
2091-06-30	87.223	88.02	0	0
2091-07-01	83.651	86.593	0	0
2091-07-02	77.5	77.912	0	0.012
2091-07-03	82.37	81.991	0	0.007
2091-07-04	87.833	87.793	0	0
2091-07-05	88.729	88.721	0	0
2091-07-06	84.315	81.631	0.023	0.095
2091-07-07	82.031	81.415	0.124	0.134
2091-07-08	89.531	89.241	0.12	0.115
2091-07-09	85.944	87.255	0.006	0
2091-07-10	77.067	79.708	0	0
2091-07-11	89.492	89.592	0.064	0.064
2091-07-12	95.343	94.793	0.005	0.049
2091-07-13	95.812	97.363	0	0
2091-07-14	96.022	95.086	0	0
2091-07-15	102.247	102.732	0.239	0.239
2091-07-16	98.56	99.106	0.268	0.15
2091-07-17	88.838	87.017	0.308	0.233
2091-07-18	86.744	87.071	0	0
2091-07-19	86.886	85.719	0.439	0.228
2091-07-20	86.635	89.99	0.274	0.162
2091-07-21	84.223	86.647	0.017	0.071
2091-07-22	89.775	91.825	0.053	0.048
2091-07-23	98.623	98.348	0.105	0
2091-07-24	94.938	98.621	0.24	0.001
2091-07-25	84.623	87.716	0	0
2091-07-26	91.431	85.189	0.081	0.043
2091-07-27	81.815	81.915	0.003	0.021
2091-07-28	83.324	83.339	0.011	0.018
2091-07-29	77.69	81.274	0.048	0
2091-07-30	84.59	87.495	0.125	0.001
2091-07-31	90.894	90.994	0.078	0.078
2091-08-01	89.003	88.44	0	0.042
2091-08-02	85.336	89.577	0.284	0.001
2091-08-03	92.693	92.793	0.23	0.23
2091-08-04	85.513	87.118	0.144	0.161
2091-08-05	77.648	77.783	0	0
2091-08-06	77.218	77.318	0	0
2091-08-07	77.034	77.974	0	0
2091-08-08	78.714	78.961	0.013	0
2091-08-09	86.082	85.952	0	0
2091-08-10	88.685	89.479	0	0
2091-08-11	84.354	82.119	0.002	0.011
2091-08-12	89.309	93.433	0.09	0.018
2091-08-13	92.25	93.926	0.005	0
2091-08-14	91.369	95.474	0.028	0
2091-08-15	96.043	95.508	0	0.025
2091-08-16	89.599	91.379	0	0.032
2091-08-17	84.991	83.16	0.015	0
2091-08-18	86.498	90.867	0.003	0
2091-08-19	100.679	101.436	0	0
2091-08-20	92.989	96.339	0	0
2091-08-21	87.18	86.407	0	0
2091-08-22	96.881	96.985	0	0
2091-08-23	91.526	91.655	0	0
2091-08-24	81.461	82.45	0	0
2091-08-25	83.023	82.979	0.004	0
2091-08-26	74.588	75.978	0.002	0
2091-08-27	71.051	71.062	0	0
2091-08-28	68.257	71.245	0	0
2091-08-29	69.589	69.528	0	0
2091-08-30	69.246	69.057	0	0
2091-08-31	67.446	68.115	0.009	0.03
2091-09-01	80.697	82.089	0.289	1.422
2091-09-02	81.603	82.516	0.125	0.141
2091-09-03	83.786	83.583	0.097	0.018
2091-09-04	82.312	81.271	0	0
2091-09-05	88.254	88.37	0	0
2091-09-06	82.635	84.846	0	0
2091-09-07	86.061	86.459	0	0
2091-09-08	87.197	87.882	0	0
2091-09-09	81.471	78.958	0.002	0.002
2091-09-10	78.721	81.897	0.021	0.004
2091-09-11	81.301	81.363	0	0
2091-09-12	83.697	83.941	0	0
2091-09-13	77.478	80.546	0.001	0.049
2091-09-14	65.777	67.885	0.179	0.045
2091-09-15	65.346	70.847	1.718	0.661
2091-09-16	70.346	69.987	0	0.02
2091-09-17	69.961	70.33	0	0
2091-09-18	70.448	68.323	0.003	0
2091-09-19	70.586	71.449	0.002	0.002
2091-09-20	77.417	73.389	0.195	0
2091-09-21	74.896	76.821	0	0
2091-09-22	85.812	85.439	0	0
2091-09-23	74.568	82.856	0	0
2091-09-24	70.692	71.498	0	0
2091-09-25	75.068	75.969	0	0
2091-09-26	60.762	60.827	0.127	0.052
2091-09-27	62.95	62.952	0	0
2091-09-28	70.453	71.439	0	0
2091-09-29	66.688	69.439	0	0
2091-09-30	70.247	71.505	0	0
2091-10-01	84.274	84.374	0	0
2091-10-02	64.348	63.436	0	0
2091-10-03	71.797	72.953	0	0
2091-10-04	76.034	77.082	0.015	0.024
2091-10-05	72.65	73.332	0.77	0.486
2091-10-06	66.672	67.097	0.016	0.089
2091-10-07	62.378	62.341	0	0
2091-10-08	66.021	65.58	0	0
2091-10-09	69.505	69.164	0	0
2091-10-10	68.839	68.793	0	0
2091-10-11	73.874	72.993	0	0
2091-10-12	76.575	76.762	0.009	0.002
2091-10-13	72.913	74.13	0	0
2091-10-14	60.999	65.102	0	0
2091-10-15	58.409	59.327	0	0
2091-10-16	67.827	68.488	0.044	0.034
2091-10-17	79.927	80.735	0.001	0
2091-10-18	80.119	81.716	0.105	0.137
2091-10-19	62.632	64.004	0.406	0.482
2091-10-20	62.841	67.65	0.356	0.595
2091-10-21	60.62	60.661	0.011	0.002
2091-10-22	64.416	64.806	0	0
2091-10-23	68.921	69.378	0	0
2091-10-24	62.554	65.904	0	0
2091-10-25	47.576	48.233	0	0
2091-10-26	53.558	54.138	0	0
2091-10-27	64.625	65.87	0	0
2091-10-28	59.736	62.927	0	0
2091-10-29	58.883	59.285	0	0
2091-10-30	63.531	63.437	0	0
2091-10-31	64.358	65.007	0	0
2092-05-01	80	80	1	1
2092-05-02	62.259	61.425	0	0
2092-05-03	64.503	64.435	0	0
2092-05-04	66.162	64.691	0.033	0.131
2092-05-05	76.613	75.42	0.001	0
2092-05-06	72.235	72.169	0	0
2092-05-07	74.747	75.698	0	0
2092-05-08	64.931	65.893	0.142	0.282
2092-05-09	63.07	63.086	0.003	0.006
2092-05-10	72.028	72.48	0	0
2092-05-11	68.867	70.304	0	0.011
2092-05-12	62.187	63.259	0	0
2092-05-13	64.233	65.276	0	0
2092-05-14	59.488	61.407	0	0
2092-05-15	70.804	70.823	0	0
2092-05-16	83.619	83.719	0.028	0.693
2092-05-17	82.276	82.096	0	0
2092-05-18	75.945	78.177	0	0
2092-05-19	69.216	69.271	0	0
2092-05-20	65.932	66.744	0	0
2092-05-21	65.999	66.69	0	0
2092-05-22	76.579	76.063	0	0
2092-05-23	83.069	83.966	0.018	0.237
2092-05-24	76.859	80.938	0.001	0.08
2092-05-25	87.416	87.355	0.136	0.219
2092-05-26	70.772	82.71	0.624	0.196
2092-05-27	65.875	66.547	0	0
2092-05-28	69.286	70.762	0.01	0.002
2092-05-29	79.645	79.759	0.004	0.005
2092-05-30	80.467	80.159	0	0
2092-05-31	80.531	81.298	0	0
2092-06-01	72.779	74.653	0.048	0.035
2092-06-02	83.512	77.889	0.838	1.007
2092-06-03	79.006	80.58	0	0
2092-06-04	79.722	80.693	0	0
2092-06-05	85.312	85.307	0	0
2092-06-06	86.51	87.621	0	0
2092-06-07	81.639	83.551	0.037	0.023
2092-06-08	83.155	83.166	0	0.143
2092-06-09	88.276	88.376	0.087	0.087
2092-06-10	86.35	88.831	0	0
2092-06-11	90.512	90.737	0.073	0.073
2092-06-12	85.09	86.32	0.122	0.138
2092-06-13	84.411	85.436	0.137	0.07
2092-06-14	79.773	80.767	0.227	0.23
2092-06-15	76.196	76.319	0.441	0.339
2092-06-16	66.553	65.088	0.053	0.006
2092-06-17	73.259	72.409	0	0
2092-06-18	84.179	85.366	0.026	0.006
2092-06-19	86.322	86.593	0	0.003
2092-06-20	87.942	87.941	0	0
2092-06-21	91.597	92.23	0.179	0.151
2092-06-22	91.469	91.628	0.003	0.038
2092-06-23	85.194	85.892	0	0
2092-06-24	87.218	87.621	0	0
2092-06-25	89.176	89.655	0	0
2092-06-26	86.41	88.401	0.066	0.043
2092-06-27	80.404	80.757	0.019	0.054
2092-06-28	85.976	86.216	0	0
2092-06-29	87.872	87.901	0	0
2092-06-30	91.377	91.424	0	0
2092-07-01	92.608	94.421	0	0
2092-07-02	89.244	91.006	0.149	0.159
2092-07-03	87.131	88.351	0.108	0
2092-07-04	83.765	84.63	0	0
2092-07-05	81.118	81.679	0	0
2092-07-06	84.533	87.765	0	0
2092-07-07	92.882	90.254	0.251	0.018
2092-07-08	94.134	92.949	0.274	0.001
2092-07-09	87.502	88.648	0.063	0
2092-07-10	77.434	79.301	0	0
2092-07-11	78.151	78.306	0	0
2092-07-12	76.702	77.446	0	0
2092-07-13	77.682	82.552	0	0
2092-07-14	85.79	91.678	0	0
2092-07-15	93.97	93.73	0	0
2092-07-16	87.757	88.948	0.085	0.065
2092-07-17	83.753	81.582	0	0
2092-07-18	86.276	86.64	0	0
2092-07-19	89.882	90.167	0	0
2092-07-20	91.464	89.96	0	0
2092-07-21	83.076	83.176	0	0.047
2092-07-22	87.375	87.475	0.142	0.142
2092-07-23	93.281	93.538	0	0.029
2092-07-24	90.413	90.644	0	0
2092-07-25	84.579	83.774	0	0
2092-07-26	82.757	82.026	0.091	0.85
2092-07-27	80.423	81.958	0.024	0
2092-07-28	83.51	83.101	0	0
2092-07-29	82.476	83.394	0	0
2092-07-30	86.861	86.306	0	0
2092-07-31	87.836	88.544	0	0
2092-08-01	85.618	84.406	0.127	0.066
2092-08-02	100.515	99.973	0.021	0.055
2092-08-03	94.659	95.625	0.318	0.271
2092-08-04	93.289	94.237	0.188	0.188
2092-08-05	90.575	91.986	0	0.059
2092-08-06	84.461	84.981	0	0
2092-08-07	80.78	80.002	0	0
2092-08-08	82.898	81.747	0	0
2092-08-09	84.26	84.442	0	0
2092-08-10	88.714	89.009	0.001	0.001
2092-08-11	84.777	84.877	0.03	0.012
2092-08-12	89.432	90.414	0	0.008
2092-08-13	95.334	95.147	0.108	0.033
2092-08-14	95.012	94.975	0.171	0.289
2092-08-15	89.46	92.585	0.177	0.394
2092-08-16	83.353	84.26	0.273	0.23
2092-08-17	88.225	88.04	0	0
2092-08-18	91.063	87.411	0.053	0.014
2092-08-19	83.705	84.84	0.043	0
2092-08-20	83.195	83.132	0	0
2092-08-21	84.513	86.083	0	0
2092-08-22	80.046	80.968	0.002	0.079
2092-08-23	84.665	84.765	0.056	0.353
2092-08-24	84.219	83.674	0.239	0.048
2092-08-25	82.093	83.787	0	0
2092-08-26	81.443	81.841	0	0
2092-08-27	86.429	86.633	0	0
2092-08-28	83.897	86.204	0	0
2092-08-29	84.727	84.827	0	0.115
2092-08-30	82.462	83.308	0.091	0.165
2092-08-31	76.068	79.247	0.162	0.215
2092-09-01	70.971	73.795	0.029	0.135
2092-09-02	69.218	70.083	0.01	0.009
2092-09-03	68.854	69.567	0	0.005
2092-09-04	72.084	71.581	0.052	0.057
2092-09-05	75.669	71.196	0.077	0.546
2092-09-06	78.88	79.191	0.001	0.111
2092-09-07	78.176	80.503	0.033	0.195
2092-09-08	83.552	83.652	0	0.032
2092-09-09	75.086	78.793	0	0
2092-09-10	74.044	73.828	0	0
2092-09-11	77.54	77.627	0	0
2092-09-12	87.394	88.491	0	0
2092-09-13	90.279	90.377	0	0
2092-09-14	85.21	87.246	0	0
2092-09-15	77.399	80.911	0.017	0.008
2092-09-16	68.862	68.24	0.008	0
2092-09-17	79.416	80.347	0	0
2092-09-18	80.381	80.679	0.031	0.037
2092-09-19	67.993	70.086	0	0
2092-09-20	66.164	67.696	0	0
2092-09-21	70.932	72.558	0	0
2092-09-22	86.203	86.736	0	0
2092-09-23	84.464	85.292	0	0
2092-09-24	91.251	90.941	0	0
2092-09-25	84.845	85.881	0	0
2092-09-26	76.374	74.653	0	0
2092-09-27	88.135	87.898	0.034	0.059
2092-09-28	61.684	62.351	0.003	0
2092-09-29	65.433	65.284	0	0
2092-09-30	66.111	67.631	0	0
2092-10-01	68.582	66.918	0	0.009
2092-10-02	72.823	71.781	0.012	0
2092-10-03	65.485	68.026	0	0
2092-10-04	63.012	63.743	0.014	0.002
2092-10-05	67.735	71.955	0.001	0.006
2092-10-06	78.744	80.318	0	0
2092-10-07	72.643	74.442	0	0
2092-10-08	65.472	73.228	0	0
2092-10-09	68.405	68.619	0	0
2092-10-10	71.858	71.821	0	0
2092-10-11	73.081	73.301	0	0
2092-10-12	70.37	73.378	0	0
2092-10-13	64.21	62.72	0	0
2092-10-14	64.771	64.711	0	0
2092-10-15	73.04	73.033	0	0
2092-10-16	71.107	71.736	0	0
2092-10-17	64.414	69.369	0	0
2092-10-18	59.151	59.994	0	0
2092-10-19	58.134	59.04	0.019	0.031
2092-10-20	61.143	60.958	0.057	0.111
2092-10-21	61.446	62.154	0	0
2092-10-22	60.928	61.165	0	0
2092-10-23	63.946	64.451	0	0
2092-10-24	63.927	64.326	0	0
2092-10-25	63.642	66.716	0.003	0.057
2092-10-26	62.753	63.536	0.038	0.025
2092-10-27	62.34	64.697	0	0
2092-10-28	64.656	64.311	0.069	0.094
2092-10-29	58.954	60.686	0	0
2092-10-30	59.417	59.655	0.338	0.122
2092-10-31	51.722	53.844	0	0
2093-05-01	80	80	1	1
2093-05-02	79.196	78.53	0.018	0
2093-05-03	82.859	84.319	0.095	0
2093-05-04	87.216	88.389	0	0
2093-05-05	83.079	86.725	0.172	0.007
2093-05-06	63.039	63.576	0	0
2093-05-07	77.777	78.225	0	0
2093-05-08	77.571	78.309	0	0
2093-05-09	75.614	73.574	0.047	0.022
2093-05-10	72.859	72.345	0	0.076
2093-05-11	71.802	71.032	0.238	0.154
2093-05-12	69.053	69.483	0.122	0.054
2093-05-13	71.076	68.574	0	0
2093-05-14	80.619	80.997	0	0
2093-05-15	87.223	87.053	0	0
2093-05-16	90.28	89.925	0	0
2093-05-17	89.91	90.042	0	0
2093-05-18	85.901	87.298	0	0
2093-05-19	84.473	85.072	0.023	0
2093-05-20	81.275	81.393	0.004	0.007
2093-05-21	72.664	72.243	0	0
2093-05-22	69.981	70.299	0	0
2093-05-23	72.721	72.636	0	0
2093-05-24	70.589	70.75	0.068	0.027
2093-05-25	63.012	63.839	0.335	0.202
2093-05-26	71.989	73.666	0.709	0.186
2093-05-27	71.846	73.417	0	0
2093-05-28	64.743	66.476	0.109	0.023
2093-05-29	61.532	63.168	0	0
2093-05-30	63.28	63.636	0	0
2093-05-31	69.45	70.539	0	0
2093-06-01	72.885	73.976	0	0
2093-06-02	73.739	77.449	0	0
2093-06-03	68.981	71.341	0.001	0
2093-06-04	65.568	66.124	0	0
2093-06-05	77.021	76.953	0	0
2093-06-06	74.334	73.967	0	0
2093-06-07	69.117	70.642	0	0
2093-06-08	69.862	69.428	0	0
2093-06-09	71.707	74.287	0.004	0
2093-06-10	80.47	84.448	0.019	0.046
2093-06-11	87.762	87.271	0.079	0.167
2093-06-12	82.856	83.188	0.02	0.213
2093-06-13	77.438	77.695	0	0
2093-06-14	77.176	78.207	0	0
2093-06-15	81.866	82.316	0.006	0.014
2093-06-16	86.992	87.399	0	0
2093-06-17	92.09	90.698	0.163	0.179
2093-06-18	86.316	87.1	0.384	0.586
2093-06-19	82.741	83.717	0.013	0
2093-06-20	89.402	89.858	0	0.005
2093-06-21	84.635	85.625	0	0
2093-06-22	83.958	84.438	0	0
2093-06-23	87.65	88.149	0	0
2093-06-24	86.126	86.245	0	0
2093-06-25	87.244	85.788	0	0
2093-06-26	89.152	86.912	0.67	1.602
2093-06-27	89.133	88.376	0	0
2093-06-28	81.895	87.269	0	0
2093-06-29	81.807	81.512	0	0.002
2093-06-30	84.854	85.138	0	0
2093-07-01	75.116	76.934	0.194	0.118
2093-07-02	86.115	87.942	0.055	0.016
2093-07-03	84.916	86.72	0.007	0.101
2093-07-04	75.28	80.812	0.001	0.006
2093-07-05	77.424	78.119	0.01	0
2093-07-06	86.127	86.495	0	0
2093-07-07	83.938	84.774	0	0
2093-07-08	82.841	81.606	0	0
2093-07-09	88.818	89.045	0.289	0.362
2093-07-10	82.313	86.335	0.125	0.13
2093-07-11	91.084	93.138	1.177	0.428
2093-07-12	90.549	92.096	0	0
2093-07-13	81.592	87.259	0	0
2093-07-14	77.548	82.655	0.015	0.005
2093-07-15	84.837	84.937	0.054	0.199
2093-07-16	90.867	90.373	0.046	0.022
2093-07-17	94.5	94.132	0	0
2093-07-18	88.047	88.755	0.127	0.072
2093-07-19	76.296	75.211	0	0
2093-07-20	79.141	78.141	0.247	0.179
2093-07-21	77.18	78.503	2.523	1.09
2093-07-22	88.456	89.075	0.011	0.037
2093-07-23	91.333	91.416	0	0
2093-07-24	88.146	87.579	0.014	0.016
2093-07-25	82.382	84.24	0.026	0
2093-07-26	81.67	83.693	0.04	0.093
2093-07-27	79.635	82.533	0.123	0.123
2093-07-28	76.97	77.966	0.044	0.03
2093-07-29	81.478	83.247	0	0.003
2093-07-30	88.274	89.713	0	0.001
2093-07-31	84.818	84.918	0	0.077
2093-08-01	91.868	93.363	0.12	0.12
2093-08-02	91.087	95.029	0.198	0.001
2093-08-03	90.263	87.321	0.001	0.023
2093-08-04	88.223	89.336	0.063	0.063
2093-08-05	87.493	91.379	0	0
2093-08-06	89.907	90.082	0	0.031
2093-08-07	87.981	89.172	0	0
2093-08-08	80.901	85.873	0.007	0.022
2093-08-09	83.274	87.311	0.179	0.01
2093-08-10	86.656	87.953	0.132	0.132
2093-08-11	88.378	88.622	0.005	0.038
2093-08-12	88.005	88.084	0	0
2093-08-13	84.183	85.762	0.39	0.338
2093-08-14	80.843	82.824	0.133	0.25
2093-08-15	80.641	81.475	0	0
2093-08-16	87.061	87.161	0.189	0.189
2093-08-17	86.638	86.953	0	0
2093-08-18	94.748	94.965	0.023	0
2093-08-19	90.245	90.549	0.019	0
2093-08-20	90.698	90.798	0.179	0.179
2093-08-21	93.083	87.871	0.09	0.022
2093-08-22	92.725	93.846	0	0
2093-08-23	88.8	89.945	0	0.031
2093-08-24	91.231	92.401	0	0.017
2093-08-25	85.613	89.585	0.165	0.03
2093-08-26	85.617	86.905	0	0
2093-08-27	86.703	87.256	0	0
2093-08-28	82.143	84.254	0.003	0.009
2093-08-29	77.728	78.103	0	0
2093-08-30	79.869	80.589	0	0
2093-08-31	79.209	83.093	0	0
2093-09-01	87.174	87.456	0.005	0
2093-09-02	90.991	90.928	0	0
2093-09-03	87.131	89.584	0.128	0
2093-09-04	79.667	81.504	0	0
2093-09-05	80.773	81.269	0	0
2093-09-06	78.549	80.685	0	0
2093-09-07	81.815	82.954	0	0
2093-09-08	78.267	80.285	0.008	0
2093-09-09	78.926	77.03	0.004	0.012
2093-09-10	77.735	75.908	0.075	0
2093-09-11	72.261	74.662	0.046	0.095
2093-09-12	78.136	79.488	0	0.003
2093-09-13	71.726	80.176	0	0
2093-09-14	75.245	74.723	0	0
2093-09-15	84.446	82.829	0.099	0.095
2093-09-16	73.624	73.284	0	0
2093-09-17	64.861	66.536	0	0
2093-09-18	70.215	70.163	0	0
2093-09-19	84.022	84.708	0.001	0
2093-09-20	80.537	82.877	0.059	0.108
2093-09-21	83.335	81.374	0.108	0.407
2093-09-22	78.01	79.114	0	0
2093-09-23	75.977	75.901	0	0
2093-09-24	68.238	71.475	0	0
2093-09-25	78.796	78.16	0.008	0
2093-09-26	83.263	83.139	0.002	0
2093-09-27	90.897	89.412	0.001	0.027
2093-09-28	81.598	83.601	0.081	0.07
2093-09-29	77.215	78.233	0	0
2093-09-30	71.958	73.807	0	0
2093-10-01	78.118	78.14	0.004	0
2093-10-02	82.668	82.886	0	0
2093-10-03	80.916	81.173	0	0
2093-10-04	78.484	80.392	0.059	0.078
2093-10-05	74.606	78.542	0	0
2093-10-06	80.943	82.118	0	0.005
2093-10-07	72.302	73.844	0	0
2093-10-08	80.491	81.166	0.002	0.001
2093-10-09	68.825	70.151	0	0
2093-10-10	79.529	80.113	0	0
2093-10-11	84.536	85.605	0	0
2093-10-12	83.573	87.507	0.003	0.064
2093-10-13	66.255	62.074	0.331	0.129
2093-10-14	61.214	61.182	0	0
2093-10-15	63.629	64.109	0	0
2093-10-16	75.176	76.187	0	0
2093-10-17	71.644	72.081	0	0
2093-10-18	60.366	65.1	0	0
2093-10-19	58.896	61.962	0	0
2093-10-20	63.255	68.986	0	0
2093-10-21	76.755	74.356	0.002	0.005
2093-10-22	63.721	63.004	0	0
2093-10-23	54.197	54.594	0	0
2093-10-24	61.963	63.007	0	0
2093-10-25	65.876	65.954	0.254	0.642
2093-10-26	57.995	59.596	0	0
2093-10-27	67.276	65.677	0	0
2093-10-28	64.858	65.58	0	0.038
2093-10-29	54.9	56.424	0	0.009
2093-10-30	51.007	51.85	0.032	0.016
2093-10-31	48.447	48.878	0	0
2094-05-01	80	80	1	1
2094-05-02	69.364	69.524	0.031	0.053
2094-05-03	67.164	66.682	0.006	0.01
2094-05-04	65.154	66.868	0	0
2094-05-05	78.79	79.216	0	0
2094-05-06	84.02	84.308	0	0
2094-05-07	84.027	86.782	0.053	0.048
2094-05-08	84.71	88.872	0.065	0.025
2094-05-09	87.669	89.948	0.103	0.026
2094-05-10	77.899	77.553	0	0
2094-05-11	79.589	79.404	0	0
2094-05-12	71.198	71.329	0.083	0.521
2094-05-13	67.321	67.285	0	0
2094-05-14	64.652	64.44	0	0
2094-05-15	74.44	74.688	0	0
2094-05-16	71.341	72.079	0.149	0.29
2094-05-17	55.797	55.955	0.78	0.29
2094-05-18	60.243	60.249	0.014	0.008
2094-05-19	68.875	68.896	0.07	0.034
2094-05-20	70.06	70.35	0	0
2094-05-21	63.269	63.946	0	0
2094-05-22	66.928	66.65	0	0
2094-05-23	61.603	63.043	0	0.001
2094-05-24	71.194	70.38	0.206	0.266
2094-05-25	69.474	69.821	0	0
2094-05-26	79.061	79.031	0	0
2094-05-27	75.569	76.286	0.002	0.009
2094-05-28	67.664	68.332	0.22	0.211
2094-05-29	57.594	57.426	0	0
2094-05-30	61.548	61.412	0	0
2094-05-31	72.954	73.491	0	0
2094-06-01	81.033	81.964	0	0
2094-06-02	86.989	86.934	0	0
2094-06-03	82.602	84.998	0.1	0.118
2094-06-04	77.437	78.716	0.156	0.151
2094-06-05	57.151	57.48	0	0.002
2094-06-06	55.993	56.305	0.58	0.174
2094-06-07	63.705	63.185	0.233	0.027
2094-06-08	73.051	70.734	0	0
2094-06-09	79.587	78.656	0	0
2094-06-10	87.374	87.835	0.161	0.009
2094-06-11	85.085	81.926	0.251	0.351
2094-06-12	78.002	79.479	0.016	0.028
2094-06-13	69.122	78.094	0	0.004
2094-06-14	76.889	78.604	0.003	0
2094-06-15	83.23	83.301	0.047	0
2094-06-16	73.861	75.346	0	0
2094-06-17	78.317	78.56	0	0
2094-06-18	85.041	85.64	0.007	0
2094-06-19	91.78	95.372	0.118	0.023
2094-06-20	86.242	89.678	0.083	0.047
2094-06-21	82.775	84.697	0.009	0.051
2094-06-22	86.737	88	0.029	0
2094-06-23	86.407	83.637	0.1	0.108
2094-06-24	85.325	86.378	0.213	0.213
2094-06-25	82.314	82.572	0.056	0.465
2094-06-26	78.096	80.001	0	0.006
2094-06-27	77.873	77.849	0	0.001
2094-06-28	79.792	79.733	0	0
2094-06-29	84.017	83.548	0	0
2094-06-30	85.092	85.705	0	0
2094-07-01	77.093	80.766	1.201	0.03
2094-07-02	79.541	79.427	0.216	0.467
2094-07-03	85.972	86.188	0.091	3.977
2094-07-04	81.467	83.473	0	0
2094-07-05	84.855	85.609	0	0
2094-07-06	87.072	88.508	0	0
2094-07-07	78.493	84.372	0.013	0.021
2094-07-08	73.044	74.599	1.176	1.509
2094-07-09	81.608	85.811	0.261	0.339
2094-07-10	89.635	90.073	0	0.003
2094-07-11	92.219	92.325	0.008	0.052
2094-07-12	87.075	91.267	0.25	0.315
2094-07-13	92.012	92.941	0	0.005
2094-07-14	91.882	92.912	0	0
2094-07-15	88.083	88.497	0.245	0.201
2094-07-16	86.846	87.043	0.108	0.108
2094-07-17	86.37	85.395	0	0
2094-07-18	86.037	85.562	0	0
2094-07-19	81.388	80.421	0.004	0.043
2094-07-20	92.179	92.966	0.237	0.242
2094-07-21	89.759	91.3	0.361	0.293
2094-07-22	91.58	93.667	0.111	0.29
2094-07-23	91.244	92.091	0	0
2094-07-24	93.78	94.942	0	0
2094-07-25	95.552	89.363	0.331	0.408
2094-07-26	94.025	95.598	0.102	0.092
2094-07-27	99.546	99.646	0.071	0.071
2094-07-28	87.908	88.008	0.565	0.565
2094-07-29	82.11	82.641	0.009	0.011
2094-07-30	91.615	92.778	0	0
2094-07-31	93.403	93.604	0.228	0.129
2094-08-01	94.047	94.974	0.101	0.004
2094-08-02	94.11	93.026	0	0.01
2094-08-03	89.626	89.97	0.415	0.334
2094-08-04	81.504	82.668	0.079	0.478
2094-08-05	89.138	91.724	0	0
2094-08-06	81.735	83.582	0.506	0.267
2094-08-07	73.079	75.155	0	0
2094-08-08	72.974	73.389	0	0
2094-08-09	73.566	73.543	0	0
2094-08-10	75.765	75.976	0	0
2094-08-11	75.783	75.937	0	0
2094-08-12	87.68	87.051	0	0
2094-08-13	86.419	85.292	0	0
2094-08-14	85.465	86.033	0	0
2094-08-15	90.928	90.253	0	0
2094-08-16	91.814	91.914	0.076	0.076
2094-08-17	92.182	93.075	0	0
2094-08-18	89.214	89.314	0.124	0.124
2094-08-19	95.556	94.874	0.178	0.037
2094-08-20	95.81	95.099	0.093	0
2094-08-21	88.978	93.008	0.295	0.226
2094-08-22	82.128	80.502	0.555	0.009
2094-08-23	80.985	81.841	0	0
2094-08-24	83.029	84.409	0	0
2094-08-25	84.997	86.772	0	0
2094-08-26	86.66	87.81	0	0
2094-08-27	81.994	85.182	0	0.005
2094-08-28	72.068	74.358	0	0
2094-08-29	70.289	70.277	0	0
2094-08-30	80.26	79.116	0	0
2094-08-31	75.187	76.733	0	0
2094-09-01	74.692	74.402	0	0
2094-09-02	83.108	84.422	0	0
2094-09-03	82.94	86.22	0.103	0.085
2094-09-04	78.929	81.575	0.908	0.128
2094-09-05	72.384	78.156	0	0
2094-09-06	70.752	72.045	0	0
2094-09-07	77.351	73.129	0	0.001
2094-09-08	95.815	94.718	0.315	0
2094-09-09	96.036	96.092	0	0
2094-09-10	94.445	94.981	0	0
2094-09-11	84.873	89.101	0.045	0.006
2094-09-12	80.825	80.488	0	0
2094-09-13	71.934	72.458	0	0
2094-09-14	83.845	84.458	0	0
2094-09-15	79.821	80.355	0	0
2094-09-16	68.783	66.307	0.396	0.524
2094-09-17	75.326	77.952	0.063	0.007
2094-09-18	78.23	77.932	0	0
2094-09-19	72.298	74.927	0	0
2094-09-20	65.228	68.723	0.013	0
2094-09-21	64.423	66.412	0.001	0
2094-09-22	67.289	71.23	0	0
2094-09-23	78.779	78.979	0	0
2094-09-24	65.089	66.234	0	0
2094-09-25	62.085	63.029	0	0
2094-09-26	63.132	62.86	0	0
2094-09-27	64.569	61.806	0	0
2094-09-28	65.186	63.313	0.11	0.111
2094-09-29	73.752	75.61	0.004	0.005
2094-09-30	70.56	70.464	0	0
2094-10-01	68.492	68.989	0	0
2094-10-02	72.608	73.521	0	0
2094-10-03	65.657	67.163	0.225	0.337
2094-10-04	59.73	59.705	0	0
2094-10-05	66.408	66.44	0	0
2094-10-06	71.755	72.097	0	0
2094-10-07	73.904	74.504	0	0
2094-10-08	73.078	73.119	0	0
2094-10-09	60.554	65.409	0	0
2094-10-10	61.934	62.91	0.01	0.004
2094-10-11	63.329	66.078	0.73	2.102
2094-10-12	71.786	71.521	0	0
2094-10-13	68.306	68.897	0	0
2094-10-14	67.519	67.399	0	0
2094-10-15	73.225	73.513	0	0
2094-10-16	71.403	70.787	0	0
2094-10-17	66.464	66.58	0	0
2094-10-18	73.287	74.204	0	0.002
2094-10-19	66.708	71.746	0	0
2094-10-20	56.809	63.683	0	0
2094-10-21	70.745	73.022	0.011	0.054
2094-10-22	69.568	72.267	0.106	0.147
2094-10-23	71.718	72.374	0	0
2094-10-24	75.807	75.652	0	0
2094-10-25	65.382	69.002	0	0
2094-10-26	70.27	71.751	0	0
2094-10-27	72.732	76.04	0	0
2094-10-28	72.862	75.479	0.143	0.132
2094-10-29	61.556	62.703	0.077	0.038
2094-10-30	58.022	60.942	0	0
2094-10-31	64.536	63.638	0.029	0
2095-05-01	80	80	1	1
2095-05-02	64.72	68.758	0.012	0.035
2095-05-03	73.641	77.559	0.028	0.093
2095-05-04	71.727	72.759	0.009	0.025
2095-05-05	61.484	61.421	0	0
2095-05-06	65.189	65.052	0	0
2095-05-07	61.851	63.081	0.075	0.135
2095-05-08	79.716	80.579	0.139	0.002
2095-05-09	82.474	81.437	0.065	0.148
2095-05-10	71.874	72.208	0.005	0.01
2095-05-11	68.218	70.802	0.011	0.008
2095-05-12	62.823	66.1	0.354	0.223
2095-05-13	61.731	60.876	0.081	0.176
2095-05-14	78.281	77.429	0	0
2095-05-15	81.679	81.12	0	0
2095-05-16	79.75	80.2	0	0
2095-05-17	91.74	91.809	0.008	0.022
2095-05-18	89.093	92.149	0.066	0.29
2095-05-19	70.367	84.652	0.224	0.296
2095-05-20	70.214	70.411	0	0
2095-05-21	71.149	71.004	0	0
2095-05-22	73.776	73.971	0.074	0.003
2095-05-23	69.126	70.064	0.092	0.063
2095-05-24	72.629	73.243	0.003	0.002
2095-05-25	68.39	69.732	0.017	0.041
2095-05-26	72.06	71.258	0	0
2095-05-27	73.982	73.117	0	0
2095-05-28	75.063	73.964	0	0
2095-05-29	85.937	86.904	0.003	0.008
2095-05-30	88.467	88.65	0	0
2095-05-31	87.535	87.355	0.001	0.049
2095-06-01	86.314	90.9	0	0
2095-06-02	91.864	92.095	0	0
2095-06-03	92.752	92.6	0	0
2095-06-04	93.412	96.151	0	0
2095-06-05	90.667	92.783	0.183	0.183
2095-06-06	86.846	87.054	0	0
2095-06-07	89.87	90.178	0.079	0.079
2095-06-08	86.088	83.854	0.078	0.092
2095-06-09	80.825	79.235	0.001	0
2095-06-10	82.559	85.21	0.283	0.054
2095-06-11	75.508	81.852	0.037	1.066
2095-06-12	79.449	77.585	0.073	0.128
2095-06-13	77.942	78.108	0.085	0.093
2095-06-14	86.073	86.173	0.092	0.092
2095-06-15	87.378	87.473	0	0
2095-06-16	90.299	90.441	0	0
2095-06-17	83.877	85.763	0.365	0.25
2095-06-18	78.71	77.665	0.013	0.005
2095-06-19	76.078	76.28	0	0
2095-06-20	73.591	70.741	0.002	0
2095-06-21	73.397	77.353	0.154	0.067
2095-06-22	85.962	86.417	0.091	0.091
2095-06-23	82.202	81.871	0.018	0
2095-06-24	84.406	84.472	0	0
2095-06-25	85.451	86.162	0.004	0
2095-06-26	83.713	88.543	0	0.015
2095-06-27	79.421	84.962	0.016	0.003
2095-06-28	84.749	84.849	0.031	0.129
2095-06-29	83.014	83.114	0.002	0.075
2095-06-30	90.356	90.097	0.081	0
2095-07-01	84.943	85.446	0.311	0.062
2095-07-02	83.683	86.389	0.125	0.02
2095-07-03	93.226	86.696	0.108	0.203
2095-07-04	87.666	88.029	0.363	0.35
2095-07-05	83.768	86.503	0.002	0.07
2095-07-06	90.171	90.466	0	0
2095-07-07	93.151	92.326	0	0.02
2095-07-08	89.739	90.975	0.013	0.011
2095-07-09	83.919	83.615	0.058	0.026
2095-07-10	87.474	87.574	0.06	0.06
2095-07-11	89.451	87.461	0	0
2095-07-12	84.857	84.957	0	0.077
2095-07-13	91.754	91.424	0	0.006
2095-07-14	89.337	89.098	0.045	0.001
2095-07-15	92.913	93.013	0.06	0.06
2095-07-16	94.088	93.137	0.122	0.026
2095-07-17	91.361	89.238	0.306	0.197
2095-07-18	84.17	89.995	0.285	0.139
2095-07-19	77.457	75.044	0.016	0
2095-07-20	80.115	80.394	0.007	0
2095-07-21	84.518	85.818	0	0
2095-07-22	84.481	85.352	0.436	0.234
2095-07-23	90.651	92.559	0	0
2095-07-24	84.904	90.003	0.004	0.005
2095-07-25	89.557	89.657	0.294	0.294
2095-07-26	97.025	97.125	0.226	0.226
2095-07-27	93.036	92.859	0	0.013
2095-07-28	90.924	89.507	0	0
2095-07-29	88.538	86.587	0	0
2095-07-30	84.813	85.374	0.325	0
2095-07-31	84.57	84.67	0.023	0
2095-08-01	84.675	84.775	0	0
2095-08-02	89.855	89.965	0	0.004
2095-08-03	91.402	91.983	0	0
2095-08-04	96.483	96.923	0	0
2095-08-05	87.772	92.729	0.581	0.581
2095-08-06	82.105	82.205	0	0
2095-08-07	95.431	94.578	0.233	0.391
2095-08-08	90.445	89.188	0	0.002
2095-08-09	87.376	87.476	0.13	0.13
2095-08-10	84.405	85.729	0	0
2095-08-11	87.631	86.908	0	0
2095-08-12	87.184	87.569	0	0
2095-08-13	88.41	88.018	0	0
2095-08-14	89.597	88.77	0	0
2095-08-15	90.115	90.768	0	0
2095-08-16	85.752	88.181	0	0
2095-08-17	78.554	80.486	0.002	0
2095-08-18	84.865	82.926	0	0
2095-08-19	81.202	81.183	0	0
2095-08-20	77.647	79.113	0	0
2095-08-21	78.137	81.731	0.001	0.001
2095-08-22	82.769	85.877	0.001	0.185
2095-08-23	79.126	85.291	0.1	0.085
2095-08-24	85.197	85.279	0.014	0
2095-08-25	81.962	82.641	0	0.003
2095-08-26	77.376	77.961	0	0.012
2095-08-27	74.142	74.005	0.006	0.004
2095-08-28	72.198	71.796	0.02	0.008
2095-08-29	71.25	71.409	0.007	0
2095-08-30	71.273	71.328	0.003	0.003
2095-08-31	73.52	73.24	0.546	0.334
2095-09-01	89.482	90.532	0.107	0.032
2095-09-02	86.271	86.371	0.144	0.144
2095-09-03	84.725	84.32	0.015	0.079
2095-09-04	82.016	85.866	0.013	0.069
2095-09-05	84.545	83.342	0.001	0
2095-09-06	82.833	83.134	0	0
2095-09-07	83.457	83.983	0	0
2095-09-08	82.043	82.143	0	0.01
2095-09-09	84.009	82.021	0	0.024
2095-09-10	78.514	81.274	0	0
2095-09-11	71.042	72.415	0	0.002
2095-09-12	69.852	71.405	0.003	0
2095-09-13	78.635	78.709	0.003	0
2095-09-14	78.079	79.318	0	0
2095-09-15	80.533	81.159	0	0
2095-09-16	78.563	78.399	0	0
2095-09-17	68.058	69.038	0	0
2095-09-18	82.066	81.039	0	0.001
2095-09-19	79.368	78.589	0	0
2095-09-20	82.511	81.698	0	0.001
2095-09-21	80.575	80.677	0.187	0.17
2095-09-22	77.045	78.618	0.023	0.034
2095-09-23	67.735	68.026	0	0
2095-09-24	78.764	78.893	0	0
2095-09-25	80.614	79.631	0	0
2095-09-26	64.602	66.837	0	0
2095-09-27	61.242	61.517	0	0
2095-09-28	60.382	60.247	0	0
2095-09-29	66.084	64.456	0	0
2095-09-30	74.656	73.781	0	0
2095-10-01	76.626	74.096	0.013	0.004
2095-10-02	63.946	65.957	0	0
2095-10-03	58.748	56.229	0.135	0.121
2095-10-04	61.405	62.409	0.342	0.391
2095-10-05	60.043	60.508	0	0
2095-10-06	63.967	63.694	0	0
2095-10-07	68.958	67.213	0	0
2095-10-08	60.548	61.392	0	0
2095-10-09	66.774	68.447	0	0
2095-10-10	74.076	74.772	0	0
2095-10-11	79.222	79.293	0	0
2095-10-12	71.791	74.952	0	0
2095-10-13	60.858	62.341	0	0
2095-10-14	60.74	61.207	0	0
2095-10-15	62.206	62.782	0	0
2095-10-16	63.602	64.023	0	0
2095-10-17	63.738	63.365	0.012	0.025
2095-10-18	62.093	60.594	0.013	0.059
2095-10-19	60.182	59.706	0	0
2095-10-20	61.121	62.981	0.004	0
2095-10-21	69.726	64.42	0.001	0.001
2095-10-22	72.304	72.334	0.16	0.564
2095-10-23	73.007	72.979	0	0
2095-10-24	76.727	77.831	0	0
2095-10-25	73.024	75.91	0.316	0.355
2095-10-26	72.638	74.33	0.414	0.204
2095-10-27	72.955	74.113	0.042	0.019
2095-10-28	62.798	63.339	0	0
2095-10-29	63.777	64.77	0	0
2095-10-30	72.735	72.173	0.117	0.146
2095-10-31	62.166	63.444	0	0
2096-05-01	80	80	1	1
2096-05-02	73.969	75.286	0	0
2096-05-03	74.903	76.548	0	0
2096-05-04	75.227	80.008	0	0
2096-05-05	74.363	76.208	0.012	0.001
2096-05-06	79.574	81.052	0.003	0.013
2096-05-07	74.106	75.027	0.171	0.164
2096-05-08	70.055	72.287	0.034	0.021
2096-05-09	81.236	80.995	0	0
2096-05-10	85.648	86.832	0	0
2096-05-11	82.407	82.961	0	0
2096-05-12	78.549	80.416	0	0
2096-05-13	74.894	74.601	0.1	0.106
2096-05-14	68.073	70.767	0.073	0.05
2096-05-15	58.253	59.322	0.287	0.357
2096-05-16	56.752	57.455	0.029	0.03
2096-05-17	60.05	61.966	0.002	0.002
2096-05-18	67.911	69.616	0.007	0.005
2096-05-19	69.065	69.13	0.299	0.347
2096-05-20	62.975	63.373	0.178	0.064
2096-05-21	71.09	70.503	0	0.017
2096-05-22	77.268	75.379	0	0
2096-05-23	81.42	78.345	0	0
2096-05-24	79.339	76.39	0	0
2096-05-25	74.617	74.605	0	0
2096-05-26	65.216	68.091	0.005	0.002
2096-05-27	62.826	61.973	0	0
2096-05-28	69.747	72.567	0	0
2096-05-29	69.93	70.914	0.001	0.007
2096-05-30	81.809	82.674	0.046	0.004
2096-05-31	75.121	78.277	0	0.004
2096-06-01	77.198	76.842	0.001	0
2096-06-02	82.702	83.228	0	0
2096-06-03	74.788	76.206	0.078	0
2096-06-04	75.246	80.548	0.631	0.276
2096-06-05	79.117	79.827	0.21	0.205
2096-06-06	78.114	76.76	0.043	0.145
2096-06-07	82.505	82.467	0.009	0
2096-06-08	80.566	82.906	0	0
2096-06-09	88.913	90.889	0	0
2096-06-10	91.5	91.673	0	0
2096-06-11	85.709	87.448	0	0
2096-06-12	70.288	71.09	0	0
2096-06-13	67.638	67.392	0	0
2096-06-14	74.813	73.098	0	0
2096-06-15	83.206	83.007	0	0
2096-06-16	88.11	87.513	0	0
2096-06-17	88.203	88.492	0.018	0
2096-06-18	91.184	92.163	0.035	0
2096-06-19	91.458	88.716	0.073	0.078
2096-06-20	89.07	89.17	0.075	0.075
2096-06-21	90.334	92.015	0.167	0.167
2096-06-22	90.186	90.087	0.151	0.026
2096-06-23	91.677	91.782	0	0.006
2096-06-24	88.208	88.174	0.021	0.274
2096-06-25	85.844	79.728	0.018	0.091
2096-06-26	85.344	82.593	0	0
2096-06-27	89.138	90.07	0	0
2096-06-28	89.705	92.296	0	0
2096-06-29	92.126	93.65	0	0
2096-06-30	92.141	88.414	0	0
2096-07-01	85.673	86.461	0	0
2096-07-02	89.826	90.155	0.001	0
2096-07-03	93.453	94.09	0.03	0.012
2096-07-04	91.246	91.209	0	0
2096-07-05	84.622	84.701	0.008	0
2096-07-06	83.706	84.01	0	0
2096-07-07	87.358	87.406	0	0
2096-07-08	87.003	88.332	0.24	0.013
2096-07-09	80.964	82.22	0.369	0.654
2096-07-10	81.802	82.867	0	0
2096-07-11	88.78	90.486	0	0
2096-07-12	92.978	94.951	0.261	0
2096-07-13	90.443	85.809	0.259	0.148
2096-07-14	82.04	82.26	0.576	0.132
2096-07-15	76.605	74.944	0	0.011
2096-07-16	88.161	89.131	0	0
2096-07-17	90.131	90.245	0.113	0
2096-07-18	85.228	87.747	0.228	0.03
2096-07-19	91.017	90.884	0	0.018
2096-07-20	90.144	90.244	0.154	0.154
2096-07-21	91.452	91.552	0.181	0.181
2096-07-22	90.411	90.296	0	0
2096-07-23	89.779	89.183	0	0
2096-07-24	90.712	90.406	0	0
2096-07-25	91.919	93.637	0.001	0
2096-07-26	93.25	94.707	0	0
2096-07-27	96.781	97.802	0.04	0
2096-07-28	90.527	90.664	0.139	0.262
2096-07-29	83.776	86.2	0.103	0
2096-07-30	90.749	92.147	0.028	0.031
2096-07-31	91.088	91.334	0	0.004
2096-08-01	98.089	98.093	0	0
2096-08-02	95.975	98.233	0.105	0.105
2096-08-03	87.168	89.74	0.201	0.282
2096-08-04	81.494	81.449	0.066	0.007
2096-08-05	91.151	94.294	0.205	0.202
2096-08-06	88.522	88.622	0.157	0.157
2096-08-07	88.209	89.316	0.004	0.007
2096-08-08	88.11	90.224	0.01	0.004
2096-08-09	90.009	90.846	0.003	0
2096-08-10	83.472	83.572	0	0.096
2096-08-11	81.439	80.492	0.135	0.125
2096-08-12	84.762	78.915	0.283	0.055
2096-08-13	79.913	80.353	0.173	0.002
2096-08-14	81.7	80.844	0	0.014
2096-08-15	84.999	77.116	0	0.002
2096-08-16	81.816	81.916	0.009	0.004
2096-08-17	86.601	92.282	0.059	0
2096-08-18	89.134	92.729	0	0.015
2096-08-19	82.492	86.612	0	0.016
2096-08-20	84.508	81.842	0	0.057
2096-08-21	94.788	97.687	0.07	0.07
2096-08-22	98.012	98.791	0	0
2096-08-23	92.177	94.018	0.009	0
2096-08-24	86.169	90.036	0.002	0.001
2096-08-25	81.876	79.919	0	0
2096-08-26	84.855	86.041	0	0
2096-08-27	82.978	83.098	0.771	0.338
2096-08-28	76.817	75.563	0.327	0.013
2096-08-29	77.718	79.254	0	0
2096-08-30	83.986	82.866	0.004	0
2096-08-31	81.882	83.477	0	0.002
2096-09-01	85.706	86.16	0	0
2096-09-02	82.765	85.732	0	0
2096-09-03	88.067	88.137	0	0
2096-09-04	78.437	79.346	0	0.001
2096-09-05	70.345	69.871	0	0
2096-09-06	70.152	70.631	0	0
2096-09-07	76.509	77.267	0	0
2096-09-08	83.408	84.296	0.19	0.033
2096-09-09	74.803	76.125	0	0
2096-09-10	67.591	67.9	0	0
2096-09-11	70.973	72.02	0	0
2096-09-12	72.848	73.029	0	0
2096-09-13	75.014	75.968	0	0
2096-09-14	75.08	75.664	0	0
2096-09-15	75.744	75.808	0	0
2096-09-16	86.031	86.131	0.075	0.075
2096-09-17	79	81.598	0.009	0
2096-09-18	67.329	67.882	0	0
2096-09-19	64.79	65.089	0.092	0
2096-09-20	70.325	69.06	0.102	0
2096-09-21	74.59	75.319	0	0
2096-09-22	75.952	75.965	0.069	0.083
2096-09-23	78.289	79.198	0.033	0.014
2096-09-24	82.732	83.94	0	0
2096-09-25	84.779	85.642	0	0
2096-09-26	74.106	76.797	0.442	0.291
2096-09-27	65.334	66.007	0	0
2096-09-28	73.499	74.676	0	0
2096-09-29	73.363	74.137	0	0
2096-09-30	75.593	76.004	0	0.004
2096-10-01	76.298	80.036	0.027	0
2096-10-02	75.904	77.893	0.143	0.238
2096-10-03	55.361	55.427	0.013	0.001
2096-10-04	65.851	62.867	0	0
2096-10-05	71.726	73.728	0	0
2096-10-06	73.784	74.161	0.061	0.005
2096-10-07	65.595	66.763	0	0
2096-10-08	60.7	63.257	0	0
2096-10-09	60.831	60.992	0	0
2096-10-10	62.357	61.522	0.098	0.017
2096-10-11	62.332	63.618	0.227	0.075
2096-10-12	59.378	59.758	0	0
2096-10-13	56.025	56.827	0	0
2096-10-14	69.229	70.722	0	0
2096-10-15	64.21	67.13	0	0
2096-10-16	61.366	61.829	0	0
2096-10-17	70.087	71.562	0	0
2096-10-18	72.807	71.999	0	0
2096-10-19	76.622	71.324	0	0
2096-10-20	69.687	69.361	0.238	0.021
2096-10-21	55.177	56.361	0	0
2096-10-22	60.324	61.497	0	0
2096-10-23	61.225	63.276	0	0
2096-10-24	72.258	72.995	0	0
2096-10-25	62.646	64.434	0	0
2096-10-26	62.695	62.77	0	0
2096-10-27	60.221	61.313	0.001	0.003
2096-10-28	59.675	61.351	0.003	0.001
2096-10-29	59.788	63.524	0	0
2096-10-30	69.872	72.215	0	0
2096-10-31	61.267	64.009	0	0
2097-05-01	80	80	1	1
2097-05-02	76.57	79.538	0.076	0.073
2097-05-03	68.027	69.507	0.017	0.055
2097-05-04	73.079	73.084	0	0
2097-05-05	76.656	77.022	0	0
2097-05-06	86.169	86.254	0	0
2097-05-07	76.53	76.319	0.006	0.006
2097-05-08	68.83	68.998	0	0
2097-05-09	71.706	71.73	0	0
2097-05-10	77.181	77.365	0	0
2097-05-11	74.48	75.585	0	0
2097-05-12	68.711	71.414	0.005	0.004
2097-05-13	68.452	72.62	0.009	0.078
2097-05-14	71.921	70.183	0.008	0.072
2097-05-15	71.571	71.244	0	0
2097-05-16	72.564	73.659	0.093	0.07
2097-05-17	79.679	75.745	0	0
2097-05-18	79.362	78.805	0.074	0.03
2097-05-19	74.362	74.648	0	0
2097-05-20	67.66	69.074	0	0
2097-05-21	57.017	57.731	0.011	0.161
2097-05-22	80.25	83.081	0	0.001
2097-05-23	87.159	86.56	0	0
2097-05-24	79.614	80.784	0	0
2097-05-25	90.196	89.505	0.135	0.19
2097-05-26	86.139	87.457	0.049	0.017
2097-05-27	59.993	59.469	0.11	0.096
2097-05-28	60.152	64.657	0.005	0.001
2097-05-29	76.407	78.647	0	0
2097-05-30	80.533	80.336	0	0
2097-05-31	76.23	72.451	0.016	0.094
2097-06-01	67.617	68.953	0	0
2097-06-02	66.845	65.636	0	0
2097-06-03	69.323	69.02	0.72	0.005
2097-06-04	69.742	69.062	0.051	0.158
2097-06-05	76.778	77.095	0	0
2097-06-06	77.278	76.991	0.049	0.047
2097-06-07	68.095	72.777	0.034	0.022
2097-06-08	66.172	63.569	0	0.033
2097-06-09	62.549	64.645	0.222	0.058
2097-06-10	67.172	66.058	0.077	0.121
2097-06-11	61.218	61.938	0	0
2097-06-12	61.313	62.022	1.166	0.467
2097-06-13	63.677	64.547	0.01	0.003
2097-06-14	71.53	73.187	0	0
2097-06-15	86.527	86.829	0	0
2097-06-16	88.736	89.682	0.011	0
2097-06-17	83.937	83.785	0.01	0.124
2097-06-18	81.035	80.399	0	0
2097-06-19	81.503	80.878	0.045	0.069
2097-06-20	82.982	83.114	0.044	0.115
2097-06-21	91.857	91.686	0.023	0.04
2097-06-22	84.195	84.704	0.117	0.189
2097-06-23	85.332	85.045	0.002	0.022
2097-06-24	83.929	83.682	0	0
2097-06-25	79.982	80.632	0	0.015
2097-06-26	78.073	77.469	0.014	0.047
2097-06-27	78.107	79.687	0.008	0
2097-06-28	78.503	78.581	0	0
2097-06-29	86.456	86.836	0	0
2097-06-30	81.49	82.435	0.203	0.286
2097-07-01	88.786	89.292	0.126	0
2097-07-02	91.324	87.951	0.189	0.276
2097-07-03	86.105	87.565	0	0.005
2097-07-04	75.979	75.588	0	0
2097-07-05	76.787	80.799	0.109	0.233
2097-07-06	84.565	85.317	0	0.075
2097-07-07	83.042	83.355	0	0
2097-07-08	87.167	88.736	0.064	0.272
2097-07-09	86.554	86.654	0.171	0.171
2097-07-10	82.038	81.769	0	0
2097-07-11	83.282	83.468	0	0
2097-07-12	76.108	82.27	0.204	0.034
2097-07-13	80.442	76.54	0.416	0.1
2097-07-14	81.568	81.826	0	0
2097-07-15	95.178	92.897	0.086	0.115
2097-07-16	91.35	91.662	0	0.021
2097-07-17	91.316	92.408	0	0
2097-07-18	90.941	91.406	0.067	0.045
2097-07-19	92.006	89.869	0.168	0.046
2097-07-20	85.785	85.366	0.164	0.188
2097-07-21	77.532	79.085	0.002	1.962
2097-07-22	89.439	87.155	0.071	0.033
2097-07-23	83.85	86.106	0	0.022
2097-07-24	78.673	79.343	0	0.001
2097-07-25	84.471	85.513	0.127	0.042
2097-07-26	89.516	86.564	0.198	0.211
2097-07-27	85.496	90.049	0.097	0.036
2097-07-28	92.781	87.785	0.065	0.15
2097-07-29	86.587	86.687	0.102	0.102
2097-07-30	85.369	85.469	0.147	0.147
2097-07-31	90.299	91.519	0.146	0.112
2097-08-01	93.459	94.89	0.173	0
2097-08-02	95.71	96.882	0	0
2097-08-03	94.602	96.464	0	0
2097-08-04	88.531	89.336	0.289	0.159
2097-08-05	87.828	89.687	0.164	0.117
2097-08-06	90.936	91.036	0.096	0.096
2097-08-07	90.918	89.985	0.342	0.585
2097-08-08	86.225	88.483	0.066	0.018
2097-08-09	89.031	89.505	0	0
2097-08-10	84.916	86.622	0.045	0.007
2097-08-11	79.596	83.698	0.001	0
2097-08-12	81.687	80.669	0	0.004
2097-08-13	82.85	82.95	0	0.022
2097-08-14	81.057	81.157	0.005	0.152
2097-08-15	83.676	83.58	0.045	0.006
2097-08-16	87.682	87.859	0	0
2097-08-17	91.445	92.975	0	0
2097-08-18	90.879	91.924	0	0
2097-08-19	87.495	90.379	0.02	0
2097-08-20	87.248	88.488	0	0
2097-08-21	84.296	86.908	0	0
2097-08-22	85.394	87.549	0	0
2097-08-23	90.169	91.631	0	0
2097-08-24	88.716	88.912	0	0
2097-08-25	81.469	81.287	0	0
2097-08-26	79.991	88.771	0.005	0
2097-08-27	82.57	87.326	0	0
2097-08-28	89.529	92.118	0	0
2097-08-29	93.059	92.957	0	0
2097-08-30	94.285	94.971	0	0
2097-08-31	90.764	94.64	0.187	0
2097-09-01	91.021	91.626	0.016	0.039
2097-09-02	89.354	89.753	0.096	0.011
2097-09-03	94.716	94.267	0.018	0.005
2097-09-04	93.696	93.249	0.086	0.057
2097-09-05	93.548	92.074	0	0
2097-09-06	86.05	86.959	0	0
2097-09-07	95.33	94.843	0	0
2097-09-08	95.281	94.903	0	0
2097-09-09	90.852	90.304	0.212	0.173
2097-09-10	82.681	82.79	0.086	0
2097-09-11	79.25	82.655	0	0.012
2097-09-12	89.054	89.154	0.065	0.065
2097-09-13	93.214	91.861	0	0.011
2097-09-14	90.542	91.327	0	0
2097-09-15	87.575	87.032	0	0
2097-09-16	82.317	77.956	0.019	0.051
2097-09-17	72.519	72.961	0	0
2097-09-18	68.791	68.403	0	0
2097-09-19	74.925	75.214	0	0
2097-09-20	81.182	81.275	0	0
2097-09-21	78.919	81.269	0.01	0
2097-09-22	74.887	75.08	0	0
2097-09-23	78.183	78.314	0	0
2097-09-24	81.89	80.322	0	0
2097-09-25	63.59	63.146	0	0
2097-09-26	71.288	72.567	0	0
2097-09-27	75.844	77.506	0	0
2097-09-28	83.093	85.613	0	0
2097-09-29	79.727	85.47	0	0
2097-09-30	74.789	85.209	0	0.002
2097-10-01	84.667	84.132	0.009	0.001
2097-10-02	82.907	83.007	0	0
2097-10-03	78.842	79.583	0.012	0.005
2097-10-04	66.081	65.353	0	0
2097-10-05	64.676	64.952	0	0
2097-10-06	69.159	70.627	0	0
2097-10-07	64.651	67.902	0	0
2097-10-08	55.643	55.535	0	0
2097-10-09	58.328	59.826	0	0
2097-10-10	57.51	57.219	0.241	0.519
2097-10-11	63.072	65.44	0.443	0.552
2097-10-12	65.314	66.797	0.023	0.054
2097-10-13	62.82	62.647	0.004	0
2097-10-14	69.315	66.462	0	0.001
2097-10-15	67.09	67.113	0	0
2097-10-16	65.521	67.398	0	0
2097-10-17	72.963	74.82	0	0
2097-10-18	81.557	81.426	0	0
2097-10-19	74.476	74.195	0.007	0
2097-10-20	59.809	60.293	0	0
2097-10-21	59.966	60.317	0	0
2097-10-22	59.494	60.024	0	0
2097-10-23	61.441	62.54	0.287	0.325
2097-10-24	71.222	71.372	0.015	0.084
2097-10-25	66.2	69.245	0.123	0.037
2097-10-26	67.612	63.886	0.349	0.59
2097-10-27	60.596	61.625	0	0
2097-10-28	58.756	59.09	0	0
2097-10-29	64.451	64.618	0	0
2097-10-30	54.555	57.126	0	0
2097-10-31	49.857	50.485	0	0
2098-05-01	80	80	1	1
2098-05-02	55.225	54.03	0.019	0.016
2098-05-03	52.426	52.692	0	0
2098-05-04	62.531	61.607	0.001	0.01
2098-05-05	66.645	66.45	0.011	0
2098-05-06	67.695	68.811	0.012	0.006
2098-05-07	73.198	73.073	0.004	0.005
2098-05-08	74.531	71.546	0	0
2098-05-09	68.358	67.656	1.138	0.872
2098-05-10	70.151	71.104	0	0
2098-05-11	67.595	69.707	0	0
2098-05-12	67.747	67.793	0	0
2098-05-13	64.13	65.563	0	0
2098-05-14	71.985	71.518	0	0
2098-05-15	63.597	65.721	0.217	0.029
2098-05-16	57.596	78.698	0.065	0.042
2098-05-17	62.2	62.78	0.003	0
2098-05-18	59.478	57.932	0	0.001
2098-05-19	57.497	58.485	0	0
2098-05-20	55.704	56.497	1.275	0.514
2098-05-21	59.135	60.26	0.308	0.085
2098-05-22	59.775	68.254	0.045	0.024
2098-05-23	77.93	81.573	0.008	0.002
2098-05-24	76.643	79.048	0.047	0.012
2098-05-25	77.56	77.33	0.001	0.008
2098-05-26	79.533	79.219	0	0
2098-05-27	76.484	77.988	0.114	0.099
2098-05-28	72.993	77.62	0.018	0.004
2098-05-29	89.836	89.34	0.081	0.078
2098-05-30	83.668	84.007	0.161	0.993
2098-05-31	74.794	75.021	0	0
2098-06-01	75.253	75.138	0	0
2098-06-02	78.701	78.886	0	0
2098-06-03	71.383	71.664	0.065	0.238
2098-06-04	77.776	77.962	0	0
2098-06-05	85.094	85.641	0	0.001
2098-06-06	76.752	83.382	0.002	0.004
2098-06-07	78.595	79.004	0.003	0.026
2098-06-08	76.764	76.957	0	0
2098-06-09	78.586	80.201	0	0
2098-06-10	83.698	84.555	0	0
2098-06-11	76.64	78.094	0.913	0.187
2098-06-12	73.85	75.222	0.508	0.21
2098-06-13	77.507	78.263	0.174	0.171
2098-06-14	87.997	87.551	0.052	0.036
2098-06-15	91.499	91.489	0	0
2098-06-16	81.641	82.789	0.118	0.392
2098-06-17	77.095	79.578	0.054	0.005
2098-06-18	75.106	76.823	0	0.008
2098-06-19	78.354	78.839	0	0
2098-06-20	82.409	82.353	0.013	0.007
2098-06-21	82.275	81.369	0.239	0.04
2098-06-22	84.155	84.299	0.053	0.174
2098-06-23	85.505	85.703	0.09	0.506
2098-06-24	78.513	78.419	0	0
2098-06-25	83.595	83.635	0	0
2098-06-26	79.567	84.145	0	0
2098-06-27	82.649	83.139	0	0
2098-06-28	76.25	79.21	0	0
2098-06-29	70.794	70.44	0	0
2098-06-30	71.461	72.592	0	0
2098-07-01	77.547	77.823	0.042	0.06
2098-07-02	81.801	84.835	0.1	0.034
2098-07-03	89.838	90.324	0.062	0.044
2098-07-04	89.4	90.245	0	0
2098-07-05	87.22	87.297	0	0
2098-07-06	81.185	83.997	0	0
2098-07-07	93.06	94.347	0.017	0.003
2098-07-08	95.199	95.503	0.015	0
2098-07-09	94.174	94.274	0.075	0.075
2098-07-10	93.175	93.275	0.104	0.104
2098-07-11	92.441	92.058	0.342	0.278
2098-07-12	93.762	93.909	0.003	0.026
2098-07-13	88.896	90.011	0.125	0.654
2098-07-14	86.148	86.379	0.236	0.127
2098-07-15	87.388	90.911	0.107	0
2098-07-16	85.243	89.234	0.024	0
2098-07-17	74.445	74.782	0.002	0.013
2098-07-18	88.057	92.506	0	0
2098-07-19	99.776	101.058	0.172	0
2098-07-20	101.882	97.78	0.29	0.088
2098-07-21	103.659	104.554	0.063	0.063
2098-07-22	97.27	98.703	0	0
2098-07-23	89.032	89.843	0	0
2098-07-24	99.909	100.836	0.155	0.155
2098-07-25	97.242	96.615	0	0
2098-07-26	94.015	93.104	0	0.003
2098-07-27	97.448	91.571	0.437	0.359
2098-07-28	98.358	98.458	0.121	0.121
2098-07-29	102.716	103.219	0	0
2098-07-30	100.995	100.733	0.146	0.007
2098-07-31	100.752	101.62	0.304	0.331
2098-08-01	100.441	100.793	0	0
2098-08-02	96.167	97.588	0.268	0.344
2098-08-03	91.738	91.731	0	0.049
2098-08-04	87.464	86.376	0.009	0.009
2098-08-05	82.138	83.252	0.005	0.051
2098-08-06	90.086	95.103	0.103	0.095
2098-08-07	87.918	91.816	0.273	0.273
2098-08-08	84.067	85.482	0	0.025
2098-08-09	86.947	87.896	0.078	0.052
2098-08-10	99.098	99.045	0	0
2098-08-11	92.403	94.08	0.416	0.393
2098-08-12	75.14	74.206	0	0
2098-08-13	71.409	71.243	0	0.003
2098-08-14	67.544	73.704	0.413	0.014
2098-08-15	83.253	79.798	0.005	0
2098-08-16	88.823	89.78	0.005	0
2098-08-17	85.586	83.736	0.119	0.048
2098-08-18	88.831	89.484	0.072	0.072
2098-08-19	89.228	90.183	0.319	0.198
2098-08-20	89.75	90.162	0.324	0.324
2098-08-21	82.267	83.505	0.105	0.073
2098-08-22	80.788	80.505	0	0
2098-08-23	83.065	83.565	0	0
2098-08-24	83.918	84.018	0.026	0.008
2098-08-25	83.15	83.772	0	0.008
2098-08-26	87.672	88.358	0	0
2098-08-27	87	88.848	0.01	0
2098-08-28	84.002	86.781	0	0.002
2098-08-29	81.851	82.481	0.004	0.039
2098-08-30	88.286	89.278	0	0.006
2098-08-31	84.282	84.382	0.002	0
2098-09-01	84.601	86.244	0	0
2098-09-02	87.163	88.252	0	0
2098-09-03	83.255	84.419	0.075	0.14
2098-09-04	73.747	76.707	0	0
2098-09-05	84.344	81.966	0	0
2098-09-06	87.043	88.926	0	0
2098-09-07	88.739	90.114	0	0
2098-09-08	78.159	84.674	0	0.039
2098-09-09	73.118	72.705	1.905	0.683
2098-09-10	72.667	73.234	0.562	0.845
2098-09-11	77.385	77.063	0.056	0.217
2098-09-12	76.34	75.666	0.012	0.012
2098-09-13	74.48	74.666	0.005	0
2098-09-14	76.208	76.58	0.007	0.006
2098-09-15	74.01	76.34	0.004	0.007
2098-09-16	63.623	64.145	0	0
2098-09-17	71.561	72.618	0	0
2098-09-18	76.973	77.418	0	0
2098-09-19	70.296	71.671	0	0
2098-09-20	78.721	79.175	0.07	0.057
2098-09-21	76.377	79.611	0.009	0
2098-09-22	67.566	75.548	0	0
2098-09-23	76.655	75.332	0.028	0.008
2098-09-24	66.709	69.344	0.001	0
2098-09-25	63.335	64.206	0	0
2098-09-26	73.199	73.663	0	0
2098-09-27	78.332	76.829	0	0
2098-09-28	76.851	80.859	0	0
2098-09-29	79.448	79.837	0.084	0.001
2098-09-30	80.839	81.532	0.403	0.156
2098-10-01	76.428	79.318	0	0
2098-10-02	59.117	60.461	0	0
2098-10-03	60.202	60.623	0	0
2098-10-04	66.022	66.606	0	0
2098-10-05	74.666	75.58	0	0
2098-10-06	75.288	75.505	0	0.008
2098-10-07	68.618	69.873	0.092	0.033
2098-10-08	56.064	59.259	0	0
2098-10-09	60.843	61.3	0	0
2098-10-10	71.062	71.534	0	0
2098-10-11	66.41	69.88	0.409	0.601
2098-10-12	58.51	64.231	0	0
2098-10-13	61.558	61.521	0	0
2098-10-14	67.062	61.725	0	0
2098-10-15	71.836	73.955	0	0
2098-10-16	66.158	66.289	0	0
2098-10-17	56.379	56.754	0	0
2098-10-18	62.202	62.84	0	0
2098-10-19	64.09	65.806	0	0
2098-10-20	71.089	71.478	0.036	0.382
2098-10-21	65.001	65.585	0.085	0.297
2098-10-22	68.365	68.556	0	0
2098-10-23	68.914	70.343	0	0
2098-10-24	62.513	69.549	0	0
2098-10-25	59.117	59.205	0.004	0
2098-10-26	47.435	48.413	0.037	0.006
2098-10-27	52.537	52.673	0	0
2098-10-28	50.823	51.592	0	0
2098-10-29	57.392	60.174	0	0
2098-10-30	59.161	61.034	0	0
2098-10-31	65.214	66.168	0.154	0.247
2099-05-01	80	80	1	1
2099-05-02	58.438	62.645	0	0
2099-05-03	54.626	54.917	0.109	0.22
2099-05-04	69.374	69.724	0	0.068
2099-05-05	64.689	65.83	0.001	0.073
2099-05-06	52.923	54.961	0.1	0.067
2099-05-07	55.372	56.508	0.003	0.017
2099-05-08	54.995	55.427	0	0
2099-05-09	53.412	53.839	0.002	0
2099-05-10	63.722	64.562	0	0
2099-05-11	74.82	77.178	0.026	0.014
2099-05-12	90.509	90.057	0	0
2099-05-13	92.776	93.449	0	0
2099-05-14	92.53	92.828	0	0
2099-05-15	91.278	90.666	0.004	0
2099-05-16	78.924	80.874	0.014	0.036
2099-05-17	78.312	78.315	0	0
2099-05-18	72.797	75.795	0.017	0.032
2099-05-19	61.988	64.273	0.027	0.199
2099-05-20	54.19	55.652	0.158	0.104
2099-05-21	60.279	57.592	0.198	0.184
2099-05-22	74.088	74.99	0	0
2099-05-23	89.445	89.234	0	0
2099-05-24	85.118	85.368	0	0
2099-05-25	79.59	81.106	0	0
2099-05-26	76.224	78.924	0	0
2099-05-27	78.134	73.695	0.022	0.006
2099-05-28	63.299	68.099	0	0
2099-05-29	80.289	71.645	0	0
2099-05-30	76.749	77.379	0.004	0.009
2099-05-31	60.637	61.375	0.565	0.259
2099-06-01	58.509	58.314	0.732	0.355
2099-06-02	76.802	74.182	0.168	0.113
2099-06-03	84.358	83.963	0	0
2099-06-04	85.509	85.682	0	0
2099-06-05	77.524	76.084	0.071	0.245
2099-06-06	74.078	74.076	0	0
2099-06-07	85.919	86.16	0	0
2099-06-08	86.278	86.722	0	0
2099-06-09	82.673	83.235	0	0
2099-06-10	74.052	72.125	0.012	0.015
2099-06-11	76.375	75.091	0.388	0.193
2099-06-12	83.703	83.803	0	0.012
2099-06-13	77.813	79.364	0	0
2099-06-14	87.261	89.986	0	0
2099-06-15	93.366	94.209	0.269	0.269
2099-06-16	87.72	86.553	0.458	0.135
2099-06-17	64.241	74.39	0.017	0.081
2099-06-18	64.575	64.602	0.033	0.193
2099-06-19	76.076	79.239	0.115	0.143
2099-06-20	79.658	80.228	0.024	0.023
2099-06-21	86.755	86.72	0.034	0.009
2099-06-22	87.407	87.641	0	0
2099-06-23	89.966	90.004	0	0
2099-06-24	89.758	92.699	0.086	0
2099-06-25	92.491	92.25	0	0
2099-06-26	91.982	91.915	0	0
2099-06-27	95.854	95.686	0	0
2099-06-28	90.952	93.618	0	0
2099-06-29	91.532	92.987	0	0.001
2099-06-30	85.092	88.235	0.177	0.177
2099-07-01	80.64	79.661	0	0
2099-07-02	89.957	91.023	0	0
2099-07-03	88.736	89.373	0.147	0.104
2099-07-04	81.672	86.355	0.167	0.014
2099-07-05	85.682	86.425	0	0
2099-07-06	89.3	90.289	0	0
2099-07-07	90.571	91.81	0.03	0.018
2099-07-08	82.613	85.635	0.392	0.436
2099-07-09	80.955	83.361	0.28	0.212
2099-07-10	90.565	89.19	0	0
2099-07-11	82.175	82.275	0.059	0
2099-07-12	80.81	80.887	0	0
2099-07-13	76.862	77.199	0	0
2099-07-14	75.218	75.118	0	0
2099-07-15	82.554	82.605	0.005	0.006
2099-07-16	85.456	84.062	0.407	0.442
2099-07-17	78.405	77.065	0.009	0.013
2099-07-18	77.643	77.276	0	0
2099-07-19	74.932	75.817	0.248	0.386
2099-07-20	77.095	80.638	0.022	0.241
2099-07-21	75.259	74.468	0.147	0.076
2099-07-22	82.604	83.827	0.025	0
2099-07-23	83.403	86.821	0	0.001
2099-07-24	89.602	87.952	0.46	0.11
2099-07-25	81.467	83.149	0.387	0.191
2099-07-26	75.842	77.076	0.004	0.001
2099-07-27	73.335	74.308	0	0
2099-07-28	70.243	70.897	0.006	0
2099-07-29	76.647	77.194	0	0
2099-07-30	81.333	87.616	0	0
2099-07-31	89.607	92.779	0.09	0.09
2099-08-01	98.356	97.279	0.051	0.052
2099-08-02	90.668	91.534	0	0
2099-08-03	86.831	89.268	0.366	0.055
2099-08-04	81.324	82.403	0.037	0.186
2099-08-05	76.282	78.195	0	0.005
2099-08-06	74.098	78.665	0	0
2099-08-07	79.166	79.618	0	0.002
2099-08-08	86.978	87.254	0.015	0.015
2099-08-09	90.128	89.539	0.109	0.088
2099-08-10	93.325	93.993	0.075	0.075
2099-08-11	82.981	84.959	0.024	0.063
2099-08-12	85.04	86.11	0	0
2099-08-13	85.155	86.561	0	0
2099-08-14	84.524	85.289	0	0
2099-08-15	89.569	90.204	0	0.031
2099-08-16	93.004	85	0.642	0.502
2099-08-17	76.789	92.257	0.766	0.279
2099-08-18	90.795	89.678	0.12	0.3
2099-08-19	94.256	92.433	0.016	0.003
2099-08-20	88.548	88.336	0	0
2099-08-21	87.592	87.131	0	0
2099-08-22	97.822	97.517	0	0
2099-08-23	91.259	91.134	0.078	0.125
2099-08-24	85.689	85.789	0.142	0.142
2099-08-25	86.773	86.642	0.004	0
2099-08-26	85.174	84.914	0.069	0.003
2099-08-27	80.521	82.72	0.055	0.216
2099-08-28	79.445	86.122	0.014	0.076
2099-08-29	84.014	85.595	0.013	0
2099-08-30	86.749	86.052	0	0
2099-08-31	85.673	85.899	0.11	0.032
2099-09-01	95.957	99.216	0.2	0.111
2099-09-02	95.494	95.985	0.091	0.212
2099-09-03	97.038	100.804	0.482	0.106
2099-09-04	92.329	94.005	0.155	0.006
2099-09-05	67.199	68.156	0	0
2099-09-06	67.931	68.384	0	0
2099-09-07	68.905	69.115	0	0
2099-09-08	69.68	69.845	0	0
2099-09-09	69.844	69.894	0	0
2099-09-10	73.899	74.902	0	0
2099-09-11	81.631	83.996	0	0
2099-09-12	78.023	82.36	0	0.009
2099-09-13	68.767	70.64	0.002	0
2099-09-14	66.084	67.003	0.257	0.384
2099-09-15	72.684	74.128	0.033	0
2099-09-16	74.675	76.069	0	0
2099-09-17	86.679	87.497	0	0
2099-09-18	88.385	89.1	0	0.03
2099-09-19	86.067	86.076	0.196	0.196
2099-09-20	69.035	70	0	0.09
2099-09-21	61.52	61.779	0	0
2099-09-22	65.992	66.52	0	0
2099-09-23	73.799	74.268	0	0
2099-09-24	82.686	83.215	0	0
2099-09-25	85.319	86.243	0	0
2099-09-26	75.741	81.669	0	0
2099-09-27	67.215	68.386	0	0
2099-09-28	80.221	80.158	0.012	0.008
2099-09-29	73.372	75.077	0.113	0
2099-09-30	72.819	73.216	0.03	0
2099-10-01	83.207	83.374	0	0.015
2099-10-02	67.718	71.413	0	0.023
2099-10-03	69.559	70.541	0	0
2099-10-04	66.608	68.445	0	0
2099-10-05	67.198	70.012	0.024	0
2099-10-06	81.813	81.913	0.009	0.034
2099-10-07	74.828	78.595	0.303	0
2099-10-08	58.245	59.952	0	0
2099-10-09	76.133	75.819	0	0
2099-10-10	83.697	83.06	0	0
2099-10-11	61.952	64.431	0	0
2099-10-12	53.987	54.354	0	0
2099-10-13	60.238	60.735	0	0
2099-10-14	62.553	62.655	0	0
2099-10-15	59.023	59.331	0	0
2099-10-16	53.322	55.179	0	0
2099-10-17	59.755	59.641	0.344	0.302
2099-10-18	60.209	61.018	0.066	0.678
2099-10-19	57.634	56.051	0.013	0.01
2099-10-20	64.162	63.116	0	0
2099-10-21	68.046	68.79	0	0
2099-10-22	56.331	58.61	0	0
2099-10-23	51.314	52.812	0	0
2099-10-24	69.886	71.189	0	0
2099-10-25	79.254	79.712	0	0
2099-10-26	70.857	73.58	0.001	0
2099-10-27	70.574	68.687	0.131	0.211
2099-10-28	55.971	56.895	0	0
2099-10-29	57.593	58.584	0	0
2099-10-30	56.381	58.136	0	0
2099-10-31	63.255	65.057	0	0
