# Supplementary material for: The role of climate change and urban development on compound dry-hot extremes across US cities
Source: Nat Commun. 2023 Jun 14;14:3509. doi: 10.1038/s41467-023-39205-x (PMC10267174; doi:10.1038/s41467-023-39205-x)
Supplement: Supplementary file 2 — Source Data [file 41467_2023_39205_MOESM2_ESM.zip › SourceData/Buffalo_Current_Data.xlsx]

## Sheet: Sheet1
Date_Current	Current_T	Urban_Dev_T	Current_prcp
2000-05-01	80	80	1
2000-05-02	54.182	54.67	0.002
2000-05-03	64.367	64.431	0
2000-05-04	70.387	71.179	0
2000-05-05	64.236	65.268	0.325
2000-05-06	67.634	68.125	0.016
2000-05-07	72.51	71.995	0
2000-05-08	72.766	73.79	0.032
2000-05-09	73.869	73.152	0.001
2000-05-10	67.558	69.205	0.314
2000-05-11	59.299	60.06	0
2000-05-12	66.165	69.239	0.216
2000-05-13	70.517	70.792	0.014
2000-05-14	56.312	56.256	0
2000-05-15	56.372	56.134	0
2000-05-16	52.633	53.962	0.324
2000-05-17	67.679	67.445	0.175
2000-05-18	65.534	64.891	0.759
2000-05-19	52.427	53.539	0.041
2000-05-20	52.024	52.587	0.013
2000-05-21	58.319	57.739	0
2000-05-22	62.169	60.567	0.003
2000-05-23	66.675	68.679	0.016
2000-05-24	65.34	63.694	0.193
2000-05-25	59.948	59.966	0.017
2000-05-26	59.761	60.699	0
2000-05-27	63.119	63.355	0
2000-05-28	60.787	61.537	0
2000-05-29	66.495	66.887	0
2000-05-30	71.339	71.722	0
2000-05-31	73.253	73.96	0
2000-06-01	71.714	71.764	0.085
2000-06-02	71.994	74.23	0.176
2000-06-03	64.843	65.026	0
2000-06-04	68.619	68.172	0
2000-06-05	60.89	62.152	0.168
2000-06-06	55.715	52.698	0.427
2000-06-07	64.416	63.715	0
2000-06-08	69.095	69.38	0.02
2000-06-09	71.31	72.413	0.003
2000-06-10	75.567	75.943	0
2000-06-11	78.451	78.573	0.032
2000-06-12	71.64	72.976	0.115
2000-06-13	75.227	75.235	0
2000-06-14	86.588	83.157	0.467
2000-06-15	81.149	79.064	0.104
2000-06-16	76.349	76.433	0.004
2000-06-17	72.227	73.078	0.182
2000-06-18	68.517	69.377	0.175
2000-06-19	67.195	67.809	0
2000-06-20	78.818	78.753	0
2000-06-21	76.909	77.56	0.224
2000-06-22	71.484	71.106	0.022
2000-06-23	70.319	67.777	0
2000-06-24	79.286	78.998	0
2000-06-25	79.411	77.444	1.602
2000-06-26	74.022	72.888	0.001
2000-06-27	74.812	71.749	0.322
2000-06-28	67.369	67.49	0
2000-06-29	68.044	67.544	0
2000-06-30	64.632	64.335	0.033
2000-07-01	72.923	73.07	0.043
2000-07-02	74.844	75.629	0
2000-07-03	77.779	81.624	1.712
2000-07-04	74.252	79.523	0.139
2000-07-05	72.832	72.49	0
2000-07-06	70.884	71.308	0
2000-07-07	68.108	68.499	0
2000-07-08	68.75	68.944	0
2000-07-09	69.017	69.567	0.095
2000-07-10	74.228	75.081	0.662
2000-07-11	72.884	73.452	0
2000-07-12	75.627	75.867	0
2000-07-13	78.193	78.977	0
2000-07-14	75.917	75.904	0
2000-07-15	69.814	70.677	0.143
2000-07-16	66.395	67.285	0.173
2000-07-17	70.526	70.537	0.002
2000-07-18	69.496	68.622	0.151
2000-07-19	67.79	69.454	0
2000-07-20	68.636	69.39	0
2000-07-21	67.251	67.571	0.067
2000-07-22	64.664	66.224	0.042
2000-07-23	70.487	70.566	0.017
2000-07-24	72.42	72.623	0
2000-07-25	75.559	76.928	0
2000-07-26	75.321	74.872	0.004
2000-07-27	72.651	73.177	0.02
2000-07-28	75.975	75.228	0.142
2000-07-29	75.924	77.567	0.186
2000-07-30	78.544	77.771	0.055
2000-07-31	75.895	76.516	0.077
2000-08-01	75.426	74.651	0.119
2000-08-02	74.867	74.183	0.151
2000-08-03	73.206	74.818	0.57
2000-08-04	70.415	69.702	0
2000-08-05	72.595	72.87	0
2000-08-06	73.298	77.786	0.633
2000-08-07	74.374	78.383	0.286
2000-08-08	74.114	72.607	0.003
2000-08-09	76.388	77.224	0.695
2000-08-10	71.119	76.055	0.04
2000-08-11	74.888	74.736	0
2000-08-12	73.092	73.601	0.046
2000-08-13	74.65	74.498	0
2000-08-14	76.085	78.045	0
2000-08-15	79.338	77.522	0.022
2000-08-16	77.39	76.642	0.085
2000-08-17	65.72	66.441	0.005
2000-08-18	66.669	64.685	0.11
2000-08-19	63.403	61.1	0.051
2000-08-20	63.567	64.104	0
2000-08-21	68.339	69.141	0
2000-08-22	73.588	73.494	0
2000-08-23	75.257	71.031	0.362
2000-08-24	71.231	72.354	0.022
2000-08-25	70.736	70.641	0
2000-08-26	73.172	72.4	0
2000-08-27	73.335	74.846	0.596
2000-08-28	78.534	75.667	0.063
2000-08-29	79.353	78.669	0.075
2000-08-30	77.908	77.192	0
2000-08-31	86.082	86.649	0
2000-09-01	86.127	86.48	0
2000-09-02	75.171	75.711	0
2000-09-03	76.846	77.327	0
2000-09-04	72.586	72.473	0.563
2000-09-05	58.43	58.736	0
2000-09-06	67.394	67.767	0
2000-09-07	70.421	70.946	0
2000-09-08	73.862	73.686	0
2000-09-09	77.77	77.651	0.04
2000-09-10	78.935	78.752	0
2000-09-11	80.43	79.778	0.002
2000-09-12	76.299	77.806	0.596
2000-09-13	65.961	66.219	0.105
2000-09-14	66.647	67.543	0.003
2000-09-15	61.657	60.426	0.091
2000-09-16	57.672	55.404	0.024
2000-09-17	66.355	66.508	0
2000-09-18	67.187	67.297	0
2000-09-19	74.145	74.48	0
2000-09-20	77.723	77.222	0
2000-09-21	75.08	73.62	0.225
2000-09-22	59.568	58.21	0
2000-09-23	66.886	67.475	0.415
2000-09-24	68.08	67.393	0.982
2000-09-25	54.766	54.481	0
2000-09-26	59.356	58.919	0
2000-09-27	64.267	64.495	0
2000-09-28	55.271	55.92	0
2000-09-29	59.628	59.897	0
2000-09-30	66.2	66.604	0
2000-10-01	69.367	69.765	0
2000-10-02	69.481	68.417	0
2000-10-03	66.98	66.486	0.001
2000-10-04	57.855	59.346	0
2000-10-05	50.334	52.052	0.352
2000-10-06	55.181	53.539	0.226
2000-10-07	49.37	50.184	0.034
2000-10-08	44.939	44.728	0.013
2000-10-09	44.382	44.451	0
2000-10-10	51.331	51.461	0.021
2000-10-11	61.166	61.425	0
2000-10-12	59.758	60.004	0
2000-10-13	61.705	61.938	0
2000-10-14	68.435	68.762	0.003
2000-10-15	64.888	65.861	0
2000-10-16	53.028	53.4	0
2000-10-17	48.701	52.219	0
2000-10-18	52.137	53.437	0.001
2000-10-19	52.602	53.33	0.001
2000-10-20	61.255	61.058	0
2000-10-21	62.384	62.391	0
2000-10-22	51.482	53.076	0
2000-10-23	58.088	58.211	0
2000-10-24	57.171	58.169	0.119
2000-10-25	55.062	53.884	0
2000-10-26	51.568	57.561	0
2000-10-27	58.542	65.439	0
2000-10-28	54.708	60.699	0
2000-10-29	45.205	45.534	0
2000-10-30	47.144	47.4	0
2000-10-31	49.207	49.674	0
2001-05-01	80	80	1
2001-05-02	68.341	68.05	0
2001-05-03	68.307	68.752	0
2001-05-04	69.337	68.753	0.006
2001-05-05	61.15	61.165	0.032
2001-05-06	65.317	64.961	0
2001-05-07	69.751	69.852	0
2001-05-08	62.893	63.85	0.138
2001-05-09	60.415	60.086	0.046
2001-05-10	67.592	66.91	0
2001-05-11	70.838	71.66	0
2001-05-12	66.007	67.106	0.174
2001-05-13	57.34	57.826	0
2001-05-14	60.206	59.519	0.03
2001-05-15	62.851	62.966	0
2001-05-16	71.339	70.012	0
2001-05-17	64.658	66.553	0.146
2001-05-18	60.735	62.437	0
2001-05-19	70.096	70.578	0
2001-05-20	71.454	71.109	0
2001-05-21	65.986	67.645	0.382
2001-05-22	65.81	66.035	0.084
2001-05-23	62.206	63.461	0.659
2001-05-24	74.585	75.235	0
2001-05-25	69.913	65.491	0.224
2001-05-26	71.792	70.531	0.132
2001-05-27	65.8	67.461	0.072
2001-05-28	56.766	57.578	0.012
2001-05-29	54.717	56.689	0.009
2001-05-30	57.871	57.925	0
2001-05-31	60.762	60.354	0
2001-06-01	63.056	62.895	0.139
2001-06-02	65.147	67.674	0.22
2001-06-03	62.582	62.951	0.246
2001-06-04	61.267	59.08	0.003
2001-06-05	64.598	65.331	0
2001-06-06	68.879	69.053	0
2001-06-07	71.36	71.488	0
2001-06-08	71.817	71.38	0
2001-06-09	70.507	71.166	0
2001-06-10	71.712	71.851	0
2001-06-11	68.299	66.206	1.043
2001-06-12	71.16	73.191	0
2001-06-13	86.089	86.898	0.014
2001-06-14	86.269	86.436	0
2001-06-15	86.309	86.88	0
2001-06-16	77.956	78.019	0.019
2001-06-17	75.296	74.468	0
2001-06-18	78.805	78.806	0
2001-06-19	84.463	84.587	0
2001-06-20	78.607	78.166	0.275
2001-06-21	74.002	71.99	0.024
2001-06-22	73.529	73.347	0.101
2001-06-23	69.176	67.376	0
2001-06-24	74.676	75.547	0.003
2001-06-25	78.501	76.204	0
2001-06-26	81.329	80.515	0
2001-06-27	79.847	80.279	0
2001-06-28	80.156	79.88	0
2001-06-29	78.941	79.294	0
2001-06-30	77.576	79.349	0.012
2001-07-01	74.765	70.64	0.137
2001-07-02	64.245	64.333	0
2001-07-03	65.598	65.886	0
2001-07-04	73.42	71.944	0
2001-07-05	68.312	68.716	0.021
2001-07-06	69.533	69.827	0
2001-07-07	71.779	75.544	0.115
2001-07-08	73.949	73.13	0.014
2001-07-09	79.196	79.101	0
2001-07-10	76.6	76.104	0.031
2001-07-11	72.522	72.777	0.011
2001-07-12	69.467	68.724	0.004
2001-07-13	70.251	70.367	0.034
2001-07-14	73.064	73.356	0.024
2001-07-15	75.929	75.366	0.006
2001-07-16	77.231	76.993	0
2001-07-17	77.75	78.288	0.035
2001-07-18	78.449	78.417	0.025
2001-07-19	79.56	78.983	0
2001-07-20	86.53	86.63	0
2001-07-21	86.952	87.052	0
2001-07-22	78.759	80.464	0.014
2001-07-23	86.276	86.376	0
2001-07-24	86.037	81.587	0.325
2001-07-25	73.855	75.039	0.038
2001-07-26	71.409	71.739	0
2001-07-27	69.655	70.047	0
2001-07-28	72.208	75.325	0
2001-07-29	71.345	73.052	0
2001-07-30	66.384	76.111	0
2001-07-31	86.791	86.984	0
2001-08-01	86.426	86.136	0
2001-08-02	79.721	79.696	0
2001-08-03	79.585	78.714	0.051
2001-08-04	86.141	86.251	0.007
2001-08-05	86.474	86.694	0
2001-08-06	86.384	86.352	0
2001-08-07	86.354	86.51	0.168
2001-08-08	86.432	86.829	0
2001-08-09	86.335	86.061	0
2001-08-10	86.126	86.69	0.175
2001-08-11	76.069	76.607	0
2001-08-12	79.082	77.102	0
2001-08-13	77.205	75.335	0
2001-08-14	73.544	73.684	0.013
2001-08-15	76.575	76.416	0
2001-08-16	78.618	77.122	0
2001-08-17	75.68	73.942	0.067
2001-08-18	73.73	73.496	0.039
2001-08-19	75.825	80.363	0
2001-08-20	72.026	73.983	0.034
2001-08-21	77.159	73.756	0.046
2001-08-22	75.244	75.396	0
2001-08-23	72.085	73.277	0.001
2001-08-24	72.924	68.894	0.002
2001-08-25	76.268	76.581	0
2001-08-26	81.842	80.212	0
2001-08-27	78.035	76.941	0.249
2001-08-28	74.219	73.397	0.034
2001-08-29	73.303	71.632	0.001
2001-08-30	79.925	78.801	0
2001-08-31	75.092	77.185	0.613
2001-09-01	68.043	67.734	0.002
2001-09-02	69.27	68.741	0
2001-09-03	73.056	72.285	0
2001-09-04	74.095	73.277	0.009
2001-09-05	67.341	66.578	0
2001-09-06	75.913	75.329	0
2001-09-07	86.831	86.931	0
2001-09-08	86.995	87.095	0
2001-09-09	86.099	86.199	0
2001-09-10	74.846	76.588	0.143
2001-09-11	68.344	66.854	0
2001-09-12	71.332	71.337	0
2001-09-13	67.632	67.67	0
2001-09-14	58.855	58.275	0
2001-09-15	65.09	64.739	0
2001-09-16	67.029	66.601	0
2001-09-17	69.128	67.958	0
2001-09-18	62.651	66.458	0.001
2001-09-19	69.627	68.761	0
2001-09-20	70.069	71.607	0.276
2001-09-21	64.902	64.458	0.115
2001-09-22	62.341	64.089	0.015
2001-09-23	63.978	67.412	0
2001-09-24	66.481	63.522	0
2001-09-25	58.141	58.227	0.247
2001-09-26	54.079	52.845	0.073
2001-09-27	53.42	52.827	0.171
2001-09-28	53.906	54.113	0.013
2001-09-29	64.051	63.481	0
2001-09-30	64.709	64.151	0
2001-10-01	65.41	65.302	0
2001-10-02	62.645	64.709	0
2001-10-03	75.123	74.688	0
2001-10-04	70.636	70.716	0
2001-10-05	58.67	58.724	0
2001-10-06	51.503	51.627	0.508
2001-10-07	45.47	45.328	0
2001-10-08	48.191	48.075	0.004
2001-10-09	62.434	62.801	0
2001-10-10	65.579	65.457	0
2001-10-11	65.244	69.851	0.001
2001-10-12	70.111	68.674	0.001
2001-10-13	76.739	75.752	0.003
2001-10-14	68.424	69.792	0.028
2001-10-15	59.927	62.394	0.142
2001-10-16	55.792	55.923	0.06
2001-10-17	48.543	48.777	0.258
2001-10-18	49.94	50	0
2001-10-19	58.012	58.119	0
2001-10-20	56.402	56.69	0
2001-10-21	63.031	63.468	0
2001-10-22	57.663	56.844	0
2001-10-23	68.543	68.066	0.068
2001-10-24	64.943	65.831	0.128
2001-10-25	62.748	63.91	0.047
2001-10-26	44.701	45.038	0.197
2001-10-27	41.529	41.571	0.032
2001-10-28	43.338	43.489	0
2001-10-29	50.551	50.573	0
2001-10-30	46.209	46.56	0
2001-10-31	48.208	49.258	0
2002-05-01	80	80	1
2002-05-02	51.226	52.124	0.195
2002-05-03	47.842	47.543	0
2002-05-04	53.198	53.283	0.001
2002-05-05	60.859	60.958	0
2002-05-06	70.431	70.585	0
2002-05-07	67.722	67.245	0.026
2002-05-08	61.445	60.454	0
2002-05-09	74.359	74.167	0.639
2002-05-10	56.776	56.888	0.251
2002-05-11	50.624	50.805	0
2002-05-12	54.537	54.772	0.203
2002-05-13	46.18	46.022	0.146
2002-05-14	43.78	42.941	0.202
2002-05-15	54.915	54.982	0.005
2002-05-16	62.12	62.96	0
2002-05-17	58.939	56.192	0.119
2002-05-18	50.9	51.061	0.044
2002-05-19	47.044	46.986	0
2002-05-20	47.992	48.124	0
2002-05-21	52.326	52.429	0
2002-05-22	56.337	56.634	0
2002-05-23	63.526	63.641	0
2002-05-24	61.823	62.367	0.241
2002-05-25	65.812	68.445	0
2002-05-26	64.251	64.598	0.016
2002-05-27	70.249	71.34	0
2002-05-28	76.076	76.107	0
2002-05-29	71.668	72.029	0.106
2002-05-30	73.381	72.864	0.115
2002-05-31	74.416	78.345	0.252
2002-06-01	76.544	76.904	0
2002-06-02	65.472	66.822	0
2002-06-03	62.34	62.906	0
2002-06-04	67.179	68.292	0.172
2002-06-05	71.906	72.484	0.344
2002-06-06	64.403	67.241	0.041
2002-06-07	70.441	71.077	0
2002-06-08	72.679	72.325	0
2002-06-09	74.213	75.025	0.005
2002-06-10	76.975	76.285	0.002
2002-06-11	76.238	76.923	0
2002-06-12	72.593	73.962	0.635
2002-06-13	70.467	71.736	0
2002-06-14	66.978	68.387	0.069
2002-06-15	63.146	62.261	0.179
2002-06-16	59.363	58.165	0.045
2002-06-17	60.062	58.757	0.092
2002-06-18	67.482	66.756	0.014
2002-06-19	75.366	74.809	0
2002-06-20	78.266	79.554	0
2002-06-21	77.143	78.311	0
2002-06-22	75.883	77.723	0.018
2002-06-23	78.731	78.943	0.025
2002-06-24	81.073	80.417	0
2002-06-25	82.349	82.219	0
2002-06-26	79.716	81.176	0.253
2002-06-27	77.801	74.471	0.27
2002-06-28	78.879	77.395	0
2002-06-29	79.994	79.513	0
2002-06-30	80.795	80.705	0
2002-07-01	83.272	82.968	0
2002-07-02	83.608	84.308	0
2002-07-03	84.135	84.783	0.094
2002-07-04	81.57	83.211	0.072
2002-07-05	79.452	81.168	0
2002-07-06	78.304	78.594	0
2002-07-07	76.142	76.735	0
2002-07-08	78.069	76.994	0
2002-07-09	73.854	75.289	0.029
2002-07-10	70.057	69.535	0.301
2002-07-11	69.857	70.031	0
2002-07-12	72.617	73.165	0
2002-07-13	75.491	76.676	0
2002-07-14	77.679	77.715	0
2002-07-15	79.116	79.303	0.056
2002-07-16	77.647	78.259	0
2002-07-17	81.725	83.06	0.005
2002-07-18	77.373	77.289	0.13
2002-07-19	73.722	73.217	0.299
2002-07-20	78.443	78.696	0
2002-07-21	78.603	78.603	0
2002-07-22	82.417	83.18	0
2002-07-23	79.181	80.211	1.298
2002-07-24	73.559	74.486	0
2002-07-25	78.289	77.84	0
2002-07-26	79.196	75.578	0.242
2002-07-27	71.774	75.498	0.408
2002-07-28	85.073	85.173	0.008
2002-07-29	82.695	82.351	0.259
2002-07-30	80.849	82.305	0.005
2002-07-31	82.009	82.038	0
2002-08-01	86.133	86.233	0
2002-08-02	86.056	86.156	0
2002-08-03	78.605	79.37	0.003
2002-08-04	79.536	81.437	0
2002-08-05	77.004	78.122	0.511
2002-08-06	72.197	73.471	0
2002-08-07	69.843	70.503	0
2002-08-08	70.203	71.642	0
2002-08-09	74.244	74.812	0
2002-08-10	76.097	77.008	0
2002-08-11	86.252	86.926	0
2002-08-12	86.463	86.539	0
2002-08-13	83.472	86.57	0
2002-08-14	86.568	87.462	0
2002-08-15	81.118	83.982	0.039
2002-08-16	78.558	77.047	0.039
2002-08-17	79.797	80.106	0.02
2002-08-18	77.45	77.525	0.003
2002-08-19	71.949	72.958	0
2002-08-20	74.766	75.166	0
2002-08-21	80.272	80.436	0
2002-08-22	80.2	79.789	0.048
2002-08-23	77.348	77.449	0.523
2002-08-24	72.336	73.675	1.091
2002-08-25	70.042	73.557	0
2002-08-26	69.454	72.723	0
2002-08-27	69.31	70.479	0
2002-08-28	71.636	72.874	0
2002-08-29	72.531	71.981	0
2002-08-30	75.739	76.079	0
2002-08-31	79.302	81.36	0
2002-09-01	75.163	75.726	0
2002-09-02	73.606	75.017	0.009
2002-09-03	77.858	78.243	0.042
2002-09-04	74.43	75.891	0.244
2002-09-05	66.698	67.897	0
2002-09-06	72.306	73.865	0
2002-09-07	86.694	86.375	0
2002-09-08	86.915	86.252	0
2002-09-09	86.829	86.154	0
2002-09-10	78.967	79.473	0
2002-09-11	72.688	73.602	0.053
2002-09-12	68.835	69.601	0
2002-09-13	73.857	74.584	0
2002-09-14	76.608	76.69	0
2002-09-15	74.427	75.187	0.056
2002-09-16	69.598	69.976	0.011
2002-09-17	70.203	73.074	0
2002-09-18	75.476	76.897	0
2002-09-19	73.799	75.705	0.067
2002-09-20	82.707	82.627	0.072
2002-09-21	77.683	76.959	0.073
2002-09-22	71.312	69.133	0.012
2002-09-23	63.57	63.241	0.046
2002-09-24	66.809	67.266	0
2002-09-25	61.83	62.213	0
2002-09-26	68.095	67.742	0
2002-09-27	63.472	63.924	1.448
2002-09-28	61.359	63.882	0.318
2002-09-29	64.389	64.942	0.003
2002-09-30	73.383	73.588	0
2002-10-01	73.929	74.488	0
2002-10-02	71.912	74.792	0
2002-10-03	64.773	68.436	0.086
2002-10-04	71.622	72.415	0.071
2002-10-05	74.568	74.5	0.071
2002-10-06	63.869	64.901	0
2002-10-07	62.395	61.935	0.069
2002-10-08	57.177	57.565	0
2002-10-09	61.689	61.788	0
2002-10-10	62.91	63.357	0
2002-10-11	64.386	64.066	0
2002-10-12	68.622	68.553	0
2002-10-13	61.241	59.868	0.161
2002-10-14	50.304	50.522	0
2002-10-15	59.224	59.716	0
2002-10-16	53.529	53.527	0.089
2002-10-17	47.305	48.56	0.056
2002-10-18	53.536	54.333	0.147
2002-10-19	55.727	55.473	0
2002-10-20	47.492	48.452	0
2002-10-21	45.156	45.523	0
2002-10-22	48.331	49.534	0
2002-10-23	42.052	43.153	0.001
2002-10-24	41.411	41.618	0
2002-10-25	44.64	46.423	0
2002-10-26	48.93	49.553	0.232
2002-10-27	47.01	45.155	0.002
2002-10-28	43.487	43.327	0
2002-10-29	39.824	41.541	0
2002-10-30	42.457	41.709	0
2002-10-31	39.855	39.377	0
2003-05-01	80	80	1
2003-05-02	58.19	58.841	0.244
2003-05-03	51.031	50.936	0
2003-05-04	61.056	61.056	0
2003-05-05	54.85	54.828	0.321
2003-05-06	66.046	60.339	0.148
2003-05-07	51.574	57.163	0
2003-05-08	56.869	60.948	0.079
2003-05-09	60.869	61.266	0
2003-05-10	71.322	72.306	0
2003-05-11	75.624	74.216	0.074
2003-05-12	52.342	51.511	0.031
2003-05-13	48.233	48.738	0.035
2003-05-14	56.918	55.309	0
2003-05-15	57.621	67.586	0.087
2003-05-16	59.11	64.601	0.41
2003-05-17	59.38	56.197	0.439
2003-05-18	69.58	69.675	0.11
2003-05-19	73.614	73.83	0
2003-05-20	71.261	71.766	0.002
2003-05-21	59.734	59.737	0.057
2003-05-22	61.781	62.007	0
2003-05-23	62.536	59.844	0
2003-05-24	60.109	59.173	0.42
2003-05-25	53.982	57.252	0
2003-05-26	53.651	56.328	0.008
2003-05-27	54.768	58.672	0.002
2003-05-28	56.727	56.082	0
2003-05-29	61.68	62.926	0
2003-05-30	62.993	63.315	0.038
2003-05-31	67.171	65.859	0
2003-06-01	61.695	62.075	0.014
2003-06-02	65.304	65.322	0.001
2003-06-03	70.395	70.929	0
2003-06-04	62.423	62.102	0.003
2003-06-05	57.402	59.158	0.12
2003-06-06	67.166	68.681	0.001
2003-06-07	71.054	73.007	0.005
2003-06-08	72.357	76.175	0.029
2003-06-09	68.807	68.497	0.087
2003-06-10	72.106	70.556	0.003
2003-06-11	70.04	71.12	0.159
2003-06-12	73.347	73.844	0
2003-06-13	71.386	71.603	0.683
2003-06-14	73.386	69.947	0
2003-06-15	72.067	71.885	0
2003-06-16	73.786	74.167	0
2003-06-17	73.204	73.914	0
2003-06-18	68.31	71.108	0
2003-06-19	68.415	66.978	0.216
2003-06-20	68.845	69.123	0
2003-06-21	75.498	76.725	0
2003-06-22	79.197	80.607	0
2003-06-23	78.092	77.951	0
2003-06-24	78.006	78.354	0
2003-06-25	77.442	77.36	0
2003-06-26	81.524	82.436	0
2003-06-27	78.177	79.467	0.298
2003-06-28	77.531	77.416	0
2003-06-29	74.586	74.336	0
2003-06-30	70.235	72.25	0.012
2003-07-01	76.664	76.887	0
2003-07-02	80.478	79.998	0
2003-07-03	77.517	77.238	0.004
2003-07-04	78.253	79.974	0
2003-07-05	80.085	81.821	0.175
2003-07-06	77.32	79.566	0.117
2003-07-07	78.95	76.694	0.039
2003-07-08	79.368	80.974	0.114
2003-07-09	73.718	74.873	0
2003-07-10	71.296	75.577	0.019
2003-07-11	73.698	72.04	0.36
2003-07-12	70.746	69.064	0.05
2003-07-13	75.088	73.804	0.023
2003-07-14	79.692	79.972	0
2003-07-15	76.703	77.104	0
2003-07-16	73.758	74.12	0.04
2003-07-17	74.492	73.696	0.023
2003-07-18	72.327	72.265	0.271
2003-07-19	70.871	70.844	0
2003-07-20	72.97	74.833	0
2003-07-21	71.519	73.007	0.085
2003-07-22	68.456	71.251	0.739
2003-07-23	73.688	70	0.007
2003-07-24	73.121	71.19	0.107
2003-07-25	74.499	74.765	0.077
2003-07-26	73.403	74.635	0
2003-07-27	75.34	74.753	0.061
2003-07-28	72.257	71.145	0
2003-07-29	75.336	75.627	0
2003-07-30	80.372	80.478	0
2003-07-31	75.799	76.791	0.137
2003-08-01	75.095	76.517	0.324
2003-08-02	81.14	76.71	0.093
2003-08-03	78.116	80.246	0.022
2003-08-04	74.061	75.361	0.229
2003-08-05	75.237	75.303	0
2003-08-06	70.863	71.944	0
2003-08-07	70.953	72.591	0.016
2003-08-08	74.959	74.393	0.019
2003-08-09	70.992	71.315	0.063
2003-08-10	73.788	74.112	0.025
2003-08-11	77.454	77.285	0.018
2003-08-12	79.3	77.932	0.038
2003-08-13	80.643	79.691	0.005
2003-08-14	80.591	79.439	0
2003-08-15	78.619	78.618	0
2003-08-16	80.003	79.798	0.018
2003-08-17	72.932	74.113	0.11
2003-08-18	74.99	75.36	0
2003-08-19	75.709	75.723	0
2003-08-20	77.62	77.769	0
2003-08-21	81.43	81.644	0
2003-08-22	77.303	77.305	0.082
2003-08-23	71.581	71.689	0
2003-08-24	70.993	71.178	0
2003-08-25	76.803	77.284	0
2003-08-26	72.805	75.76	0.015
2003-08-27	73.655	72.397	0.098
2003-08-28	72.052	71.427	0
2003-08-29	80.02	78.335	0.144
2003-08-30	73.149	73.715	0.089
2003-08-31	69.155	70.988	0
2003-09-01	69.997	73.099	0
2003-09-02	74.158	67.18	0.001
2003-09-03	74.064	66.663	0
2003-09-04	67.503	66.069	0.002
2003-09-05	68.632	66.856	0
2003-09-06	69.977	68.474	0
2003-09-07	74.954	75.323	0
2003-09-08	70.739	71.718	0
2003-09-09	73.413	72.782	0
2003-09-10	75.034	77.123	0
2003-09-11	79.905	80.668	0
2003-09-12	75.539	75.802	0
2003-09-13	74.729	77.756	0.038
2003-09-14	79.545	80.182	0.025
2003-09-15	80.039	78.221	0
2003-09-16	68.502	68.186	0.498
2003-09-17	72.088	71.35	0
2003-09-18	74.063	72.94	0
2003-09-19	69.069	69.5	0.211
2003-09-20	65.373	65.706	0
2003-09-21	67.405	67.765	0
2003-09-22	71.351	70.018	0.049
2003-09-23	65.861	64.923	0.254
2003-09-24	69.809	69.498	0.002
2003-09-25	64.778	64.732	0.128
2003-09-26	63.919	63.444	0
2003-09-27	70.264	68.647	0.946
2003-09-28	60.201	62.699	0.266
2003-09-29	55.828	57.06	0.092
2003-09-30	55.413	55.997	0.086
2003-10-01	53.146	52.641	0.002
2003-10-02	48.215	47.792	0.083
2003-10-03	52.143	51.179	0.071
2003-10-04	52.148	51.996	0.088
2003-10-05	49.489	49.487	0
2003-10-06	48.482	48.697	0
2003-10-07	55.631	55.664	0
2003-10-08	64.407	64.589	0
2003-10-09	74.513	73.621	0
2003-10-10	71.936	72.46	0
2003-10-11	72.288	73.728	0
2003-10-12	63.185	64.842	0.116
2003-10-13	57.912	58.677	0
2003-10-14	62.592	62.575	0
2003-10-15	53.486	54.039	0.459
2003-10-16	52.311	52.922	0
2003-10-17	46.679	46.267	0
2003-10-18	47.596	47.58	0.086
2003-10-19	45.917	46.018	0.04
2003-10-20	53.966	53.443	0
2003-10-21	56.839	56.485	0
2003-10-22	45.181	46.085	0.017
2003-10-23	41.97	42.114	0
2003-10-24	44.422	44.56	0.002
2003-10-25	49.829	49.634	0.077
2003-10-26	50.625	50.622	0.11
2003-10-27	49.338	49.142	0.176
2003-10-28	50.391	50.297	0.084
2003-10-29	47.784	47.561	0.025
2003-10-30	49.631	49.591	0
2003-10-31	65.932	66.668	0
2004-05-01	80	80	1
2004-05-02	64.886	64.733	0.305
2004-05-03	43.187	43.377	0.001
2004-05-04	49.757	50.35	0
2004-05-05	49.173	51.036	0.067
2004-05-06	62.755	63.055	0
2004-05-07	59.676	59.922	0.584
2004-05-08	50.988	53.101	0.003
2004-05-09	61.661	62.064	0.111
2004-05-10	70.847	69.232	0.171
2004-05-11	67.321	65.895	0.309
2004-05-12	72.323	73.069	0
2004-05-13	79.69	79.256	0.003
2004-05-14	76.163	76.014	0.104
2004-05-15	71.711	72.181	0.041
2004-05-16	59.572	59.757	0
2004-05-17	77.745	78.092	0
2004-05-18	72.054	70.868	0.149
2004-05-19	66.887	67.144	0.238
2004-05-20	71.305	73.179	0
2004-05-21	66.478	66.947	0.728
2004-05-22	68.273	70.228	0.15
2004-05-23	74.68	75.467	0.102
2004-05-24	68.865	68.52	0.619
2004-05-25	73.041	73.682	0.058
2004-05-26	63.185	65.003	0.194
2004-05-27	72.366	71.415	0
2004-05-28	66.904	69.095	0.223
2004-05-29	58.043	58.609	0
2004-05-30	67.849	68.288	0
2004-05-31	70.107	67.111	0.522
2004-06-01	66.288	67.087	0.052
2004-06-02	62.468	63.499	0.07
2004-06-03	61.665	61.56	0
2004-06-04	64.199	64.434	0
2004-06-05	66.906	58.482	0
2004-06-06	65.739	63.894	0
2004-06-07	76.495	76.761	0
2004-06-08	80.809	82.93	0
2004-06-09	77.526	77.697	0.005
2004-06-10	70.907	71.816	0.272
2004-06-11	64.84	65.028	0
2004-06-12	71.569	71.856	0
2004-06-13	73.309	70.133	0
2004-06-14	79.443	79.577	0.059
2004-06-15	73.835	69.389	0.161
2004-06-16	77.865	75.793	0
2004-06-17	75.823	75.04	0.224
2004-06-18	72.73	71.05	0.006
2004-06-19	66.424	66.455	0.055
2004-06-20	63.296	63.188	0
2004-06-21	70.745	70.722	0
2004-06-22	68.539	69.441	0.241
2004-06-23	67.33	67.076	0.044
2004-06-24	71.815	72.794	0.128
2004-06-25	59.506	59.808	0.426
2004-06-26	65.516	65.845	0.039
2004-06-27	65.25	65.412	0
2004-06-28	67.235	65.03	0
2004-06-29	67.169	67.821	0.007
2004-06-30	72.461	72.612	0
2004-07-01	75.254	76.21	0.003
2004-07-02	71.885	71.934	0.045
2004-07-03	79.592	79.904	0
2004-07-04	83.981	83.908	0.005
2004-07-05	76.677	76.016	0.091
2004-07-06	73.07	74.555	0.022
2004-07-07	68.336	74.486	0.061
2004-07-08	64.445	67.498	0.003
2004-07-09	68.125	66.654	0
2004-07-10	70.99	72.315	0.015
2004-07-11	73.349	80.961	0
2004-07-12	81.48	80.917	0.131
2004-07-13	79.404	77.438	0.144
2004-07-14	74.294	72.451	0.223
2004-07-15	66.601	65.938	0.1
2004-07-16	75.657	73.461	0.091
2004-07-17	77.357	76.46	0.05
2004-07-18	75.645	76.722	0.062
2004-07-19	75.409	75.507	0.136
2004-07-20	74.9	74.633	0
2004-07-21	75.467	77.441	0
2004-07-22	80.293	83.242	0.127
2004-07-23	77.709	79.162	0.034
2004-07-24	68.307	69.075	0
2004-07-25	70.395	69.446	0
2004-07-26	73.068	73.702	0
2004-07-27	68.346	68.873	0.055
2004-07-28	66.171	65.953	0.1
2004-07-29	74.76	76.198	0
2004-07-30	79.933	79.985	0.053
2004-07-31	77.039	77.974	0.138
2004-08-01	70.77	72.828	0.882
2004-08-02	78.875	78.904	0
2004-08-03	78.353	78.431	0.247
2004-08-04	76.138	75.562	0.001
2004-08-05	68.593	69.697	0
2004-08-06	64.068	64.508	0.011
2004-08-07	63.501	63.736	0.012
2004-08-08	70.313	70.493	0
2004-08-09	74.305	74.936	0
2004-08-10	72.239	71.438	0.122
2004-08-11	67.964	67.91	0.008
2004-08-12	65.759	65.255	0.047
2004-08-13	65.307	64.184	0
2004-08-14	67.986	65.547	0.002
2004-08-15	67.456	67.938	0
2004-08-16	70.902	70.915	0
2004-08-17	70.009	70.255	0
2004-08-18	71.082	71.495	0.209
2004-08-19	69.543	69.201	0.032
2004-08-20	69.924	67.338	0.001
2004-08-21	65.92	67.663	0.142
2004-08-22	67.409	69.288	0
2004-08-23	69.89	72.956	0.001
2004-08-24	73.88	74.526	0
2004-08-25	78.329	75.996	0
2004-08-26	80.184	80.274	0
2004-08-27	82.662	83.968	0.065
2004-08-28	78.763	80.3	0.324
2004-08-29	75.623	74.28	0.277
2004-08-30	64.746	65.856	0.005
2004-08-31	68.051	70.886	0
2004-09-01	64.998	66.191	0
2004-09-02	70.191	69.985	0
2004-09-03	72.215	72.848	0
2004-09-04	75.382	77.056	0
2004-09-05	86.426	86.526	0
2004-09-06	71.185	71.214	0
2004-09-07	74.189	74.809	0.023
2004-09-08	69.312	70.338	0.034
2004-09-09	64.437	63.255	2.067
2004-09-10	69.613	69.836	0.011
2004-09-11	70.813	71.854	0
2004-09-12	71.517	71.81	0
2004-09-13	70.912	71.169	0
2004-09-14	74.413	75.94	0
2004-09-15	75.439	74.78	0
2004-09-16	76.815	77.061	0.01
2004-09-17	68.539	68.498	0.003
2004-09-18	62.973	62.051	0
2004-09-19	59.541	59.553	0
2004-09-20	68.095	68.164	0
2004-09-21	67.65	68.671	0
2004-09-22	72.616	72.657	0
2004-09-23	74.386	75.47	0
2004-09-24	75.304	76.225	0
2004-09-25	71.41	71.182	0
2004-09-26	64.392	64.604	0
2004-09-27	66.332	65.568	0
2004-09-28	60.706	61.582	0
2004-09-29	61.232	61.435	0
2004-09-30	65.068	65.28	0
2004-10-01	68.52	68.909	0
2004-10-02	65.569	66.296	0.295
2004-10-03	59.029	59.284	0
2004-10-04	57.166	57.137	0.047
2004-10-05	52.498	52.703	0.004
2004-10-06	59.927	60.122	0
2004-10-07	64.988	65.673	0
2004-10-08	68.512	69.503	0
2004-10-09	63.424	64.351	0.004
2004-10-10	58.179	58.458	0
2004-10-11	47.991	49.413	0
2004-10-12	59.273	59.63	0
2004-10-13	62.702	62.497	0
2004-10-14	55.894	57.411	0.044
2004-10-15	57.386	56.981	0.152
2004-10-16	50.776	50.53	0.529
2004-10-17	46.511	45.806	0.269
2004-10-18	46.859	47.152	0
2004-10-19	45.465	45.64	0.054
2004-10-20	49.429	51.405	0.042
2004-10-21	51.417	51.714	0.062
2004-10-22	55.556	55.261	0.021
2004-10-23	53.506	52.887	0
2004-10-24	52.152	51.794	0
2004-10-25	55.99	52.654	0.001
2004-10-26	51.323	51.18	0
2004-10-27	48.522	47.189	0
2004-10-28	54.78	53.63	0
2004-10-29	57.716	50.673	0
2004-10-30	65.903	67.158	0.081
2004-10-31	62.55	62.916	0.046
2005-05-01	80	80	1
2005-05-02	48.347	48.195	0.05
2005-05-03	45.184	45.046	0.054
2005-05-04	50.576	51.025	0
2005-05-05	60.15	60.418	0
2005-05-06	62.768	62.62	0
2005-05-07	60.218	60.554	0
2005-05-08	59.148	62.872	0
2005-05-09	69.318	69.002	0
2005-05-10	76.32	77.061	0
2005-05-11	69.547	68.013	0.06
2005-05-12	46.849	48.49	0
2005-05-13	58.358	61.321	0
2005-05-14	68.393	68.819	0.299
2005-05-15	62.002	59.955	0.094
2005-05-16	46.933	46.257	0.004
2005-05-17	54.915	55.41	0
2005-05-18	60.597	60.472	0
2005-05-19	65.351	64.831	0
2005-05-20	65.038	65.23	0
2005-05-21	64.221	64.908	0
2005-05-22	58.102	59.96	0.014
2005-05-23	51.938	54.552	0.006
2005-05-24	55.993	56.052	0.053
2005-05-25	65.888	66.422	0
2005-05-26	67.655	67.969	0
2005-05-27	65.763	64.18	0.001
2005-05-28	60.836	59.425	0.047
2005-05-29	58.461	60.271	0.02
2005-05-30	65.87	63.5	0.041
2005-05-31	66.673	67.157	0.032
2005-06-01	72.773	72.133	0
2005-06-02	73.947	74.824	0.007
2005-06-03	70.375	71.499	0
2005-06-04	72.855	72.679	0.005
2005-06-05	86.073	86.976	0
2005-06-06	75.556	78.154	0.1
2005-06-07	76.5	75.526	0
2005-06-08	86.841	86.42	0
2005-06-09	86.581	86.697	0.038
2005-06-10	86.954	86.593	0.078
2005-06-11	86.863	86.205	0.028
2005-06-12	82.583	81.296	0.018
2005-06-13	83.205	83.663	0.1
2005-06-14	81.412	80.831	0.228
2005-06-15	79.59	75.692	0.067
2005-06-16	66.615	65.516	0.066
2005-06-17	60.548	61.833	0.037
2005-06-18	60.455	61.829	0
2005-06-19	65.584	63.378	0
2005-06-20	69.729	68.264	0
2005-06-21	71.233	71.728	0
2005-06-22	72.444	72.032	0.002
2005-06-23	74.024	73.84	0
2005-06-24	86.142	86.676	0
2005-06-25	86.283	86.383	0.038
2005-06-26	86.621	82.934	0.08
2005-06-27	86.927	86.928	0
2005-06-28	83.132	86.697	0.005
2005-06-29	77.885	77.287	0.105
2005-06-30	79.044	78.882	0.1
2005-07-01	77.374	76.796	0.239
2005-07-02	71.317	71.38	0
2005-07-03	78.776	78.876	0
2005-07-04	82.629	82.132	0
2005-07-05	78.562	79.161	0.008
2005-07-06	74.038	75.383	0.037
2005-07-07	74.974	75.155	0.033
2005-07-08	72.066	74.408	0.162
2005-07-09	78.069	76.949	0.076
2005-07-10	86.702	86.962	0
2005-07-11	86.633	86.444	0
2005-07-12	86.447	86.771	0
2005-07-13	86.337	86.708	0
2005-07-14	86.865	86.575	0
2005-07-15	86.275	86.289	0
2005-07-16	81.775	83.017	0.253
2005-07-17	80.416	80.426	0.054
2005-07-18	82.55	81.883	0.125
2005-07-19	80.098	81.086	0.147
2005-07-20	75.619	76.093	0
2005-07-21	80.86	80.597	0
2005-07-22	78.203	78.989	0.224
2005-07-23	78.735	78.743	0
2005-07-24	75.684	75.826	0
2005-07-25	84.603	85.392	0.228
2005-07-26	85.697	86.519	0.008
2005-07-27	81.687	80.43	0.583
2005-07-28	72.207	72.25	0
2005-07-29	75.961	76.479	0
2005-07-30	76.514	76.542	0
2005-07-31	78.508	79.208	0
2005-08-01	80.233	80.777	0.017
2005-08-02	80.177	79.744	0.184
2005-08-03	83.136	82.928	0.16
2005-08-04	83.407	83.846	0.143
2005-08-05	80.331	80.127	0.206
2005-08-06	78.444	78.235	0
2005-08-07	81.891	82.15	0
2005-08-08	82.622	80.698	0
2005-08-09	80.835	81.446	0
2005-08-10	79.533	77.449	0.002
2005-08-11	78.876	75.824	0.232
2005-08-12	81.173	81.596	0.236
2005-08-13	78.641	79.154	0.38
2005-08-14	77.585	77.221	0.002
2005-08-15	77.707	77.617	0
2005-08-16	76.97	76.865	0
2005-08-17	73.875	75.006	0.053
2005-08-18	76.487	77.53	0
2005-08-19	74.567	77.024	0.13
2005-08-20	78.722	77.094	0.293
2005-08-21	79.268	78.36	0.324
2005-08-22	69.024	69.44	0
2005-08-23	65.688	63.06	0
2005-08-24	70.431	70.113	0
2005-08-25	73.962	73.685	0
2005-08-26	77.766	77.238	0
2005-08-27	74.723	77.491	0.046
2005-08-28	76.966	77.634	0.669
2005-08-29	74.212	73.002	0
2005-08-30	72.055	68.216	0.071
2005-08-31	73.537	74.415	0.748
2005-09-01	71.15	71.359	0
2005-09-02	74.725	75.046	0
2005-09-03	69.496	68.581	0.007
2005-09-04	63.675	65.308	0
2005-09-05	71.091	70.94	0
2005-09-06	73.913	74.088	0
2005-09-07	73.821	73.845	0
2005-09-08	69.382	73.892	0.124
2005-09-09	73.443	73.491	0.014
2005-09-10	74.443	75.014	0
2005-09-11	74.819	73.987	0
2005-09-12	77.497	76.696	0
2005-09-13	77.522	77.813	0
2005-09-14	78.588	78.079	0
2005-09-15	74.173	74.472	0.143
2005-09-16	70.526	69.513	0
2005-09-17	63.256	63.999	0.376
2005-09-18	69.814	69.713	0.011
2005-09-19	71.973	73.092	0
2005-09-20	70.333	70.707	0.1
2005-09-21	69.629	69.101	0
2005-09-22	70.528	70.821	0
2005-09-23	67.887	67.16	0.018
2005-09-24	69.961	70.949	0
2005-09-25	75.652	75.166	0.006
2005-09-26	73.983	73.507	1.632
2005-09-27	65.952	66.16	0.011
2005-09-28	70.838	71.721	0
2005-09-29	67.375	67.742	0.225
2005-09-30	62.082	62.213	0
2005-10-01	66.92	67.122	0
2005-10-02	74.638	74.248	0
2005-10-03	72.153	74.376	0
2005-10-04	74.804	74.98	0
2005-10-05	75.846	69.436	0
2005-10-06	70.935	71.63	0
2005-10-07	65.113	65.947	0.338
2005-10-08	53.268	53.359	0.046
2005-10-09	53.946	52.941	0
2005-10-10	52.239	52.627	0
2005-10-11	52.462	52.797	0.003
2005-10-12	55.841	56.606	0.004
2005-10-13	59.873	59.9	0
2005-10-14	60.134	57.776	0.001
2005-10-15	57.813	57.328	0.002
2005-10-16	48.691	49.326	0.021
2005-10-17	51.742	51.554	0.001
2005-10-18	58.492	58.564	0.044
2005-10-19	60.441	60.729	0
2005-10-20	51.62	52.232	0
2005-10-21	50.611	51.821	0
2005-10-22	43.704	44.085	0.256
2005-10-23	41.836	41.731	0.145
2005-10-24	46.994	47.096	0.051
2005-10-25	44.233	44.677	0.078
2005-10-26	40.972	40.889	0.058
2005-10-27	40.219	40.041	0.011
2005-10-28	41.777	42.725	0.008
2005-10-29	46.898	47.512	0.026
2005-10-30	53.474	54.083	0
2005-10-31	56.06	56.51	0
2006-05-01	80	80	1
2006-05-02	64.991	65.607	0
2006-05-03	65.14	64.645	0
2006-05-04	67.6	68.486	0.048
2006-05-05	61.703	61.071	0.024
2006-05-06	54.665	52.86	0.092
2006-05-07	61.849	62.119	0
2006-05-08	71.106	71.031	0
2006-05-09	71.361	71.819	0
2006-05-10	77.367	77.634	0
2006-05-11	71.379	72.305	0.172
2006-05-12	64.231	64.238	0.085
2006-05-13	63.297	61.996	0.039
2006-05-14	67.753	67.032	0.018
2006-05-15	62.445	62.643	0.089
2006-05-16	57.687	54.104	0.146
2006-05-17	56.012	60.149	0.002
2006-05-18	60.433	60.329	0.097
2006-05-19	53.932	54.922	0.026
2006-05-20	61.668	61.626	0.066
2006-05-21	56.552	56.521	0.226
2006-05-22	55.677	55.793	0
2006-05-23	60.469	60.544	0
2006-05-24	63.389	63.552	0
2006-05-25	71.815	70.02	0.005
2006-05-26	70.535	70.033	0.318
2006-05-27	71.42	70.116	0
2006-05-28	66.986	70.498	0
2006-05-29	73.674	74.755	0
2006-05-30	80.934	82.948	0
2006-05-31	82.244	82.665	0
2006-06-01	76.544	77.377	0.138
2006-06-02	72.402	72.061	0.021
2006-06-03	68.814	69.585	0.009
2006-06-04	60.735	58.17	0.083
2006-06-05	77.725	74.449	0
2006-06-06	78.018	76.115	0
2006-06-07	74.269	75.572	0.049
2006-06-08	68.958	70.328	0
2006-06-09	66.889	63.482	0.057
2006-06-10	59.891	59.923	0
2006-06-11	63.18	62.587	0
2006-06-12	65.637	66.341	0
2006-06-13	69.469	69.194	0
2006-06-14	71.879	72.2	0
2006-06-15	74.3	74.307	0
2006-06-16	72.349	72.501	0
2006-06-17	78.506	78.716	0
2006-06-18	83.358	83.792	0
2006-06-19	78.23	78.642	0.034
2006-06-20	70.338	68.921	0
2006-06-21	74.998	75.995	0.045
2006-06-22	79.504	80.113	0.062
2006-06-23	74.521	74.091	0.01
2006-06-24	75.85	75.56	0
2006-06-25	78.051	79.513	0.047
2006-06-26	79.84	77.342	0.415
2006-06-27	77.164	78.581	0.129
2006-06-28	73.229	73.88	0.005
2006-06-29	70.381	69.824	0.146
2006-06-30	71.953	72.286	0.15
2006-07-01	76.88	76.712	0.058
2006-07-02	80.019	81.936	0
2006-07-03	77.295	76.586	0
2006-07-04	75.446	75.141	0.388
2006-07-05	73.33	68.41	0.028
2006-07-06	72.89	73.103	0.012
2006-07-07	76.166	76.087	0
2006-07-08	77.23	77.114	0
2006-07-09	78.197	77.966	0
2006-07-10	75.337	75.232	0.169
2006-07-11	79.29	78.494	0
2006-07-12	84.188	83.453	0.014
2006-07-13	80.331	77.22	0.483
2006-07-14	80.669	81.07	0
2006-07-15	81.587	81.215	0.275
2006-07-16	80.216	80.399	0
2006-07-17	82.016	82.281	0
2006-07-18	78.633	77.973	0.095
2006-07-19	81.469	80.361	0
2006-07-20	79.799	80.005	0
2006-07-21	79.595	77.979	0.147
2006-07-22	74.519	71.547	0.025
2006-07-23	74.524	75.073	0
2006-07-24	75.674	75.884	0.001
2006-07-25	76.911	78.905	0.024
2006-07-26	81.034	82.109	0.359
2006-07-27	78.37	79.895	0.076
2006-07-28	83.255	78.701	0.236
2006-07-29	79.898	81.375	0
2006-07-30	77.408	77.679	0.031
2006-07-31	83.959	83.587	0
2006-08-01	85.148	86.111	0
2006-08-02	85.899	85.106	0
2006-08-03	83.264	81.406	0.041
2006-08-04	82.838	82.188	0.586
2006-08-05	78.332	78.033	0
2006-08-06	82.757	82.354	0
2006-08-07	80.36	79.818	0.242
2006-08-08	72.645	74.676	0
2006-08-09	73.956	74.23	0
2006-08-10	75.864	73.346	0.034
2006-08-11	70.775	69.609	0
2006-08-12	71.577	71.234	0
2006-08-13	73.876	74.14	0
2006-08-14	79.631	81.135	0
2006-08-15	74.091	74.271	0.489
2006-08-16	73.6	72.334	0
2006-08-17	76.51	74.579	0
2006-08-18	79.765	78.771	0
2006-08-19	81.624	78.108	0.114
2006-08-20	75.424	78.606	0.21
2006-08-21	74.007	74.727	0
2006-08-22	76.941	76.385	0.005
2006-08-23	72.981	70.837	0.01
2006-08-24	68.717	69.427	0.014
2006-08-25	65.892	63.112	0.619
2006-08-26	73.798	75.325	0.047
2006-08-27	77.081	74.375	0.482
2006-08-28	72.531	70.741	0.001
2006-08-29	67.086	65.811	0.057
2006-08-30	62.526	61.429	0
2006-08-31	67.704	67.26	0
2006-09-01	69.385	69.736	0
2006-09-02	63.89	64.062	0.483
2006-09-03	65.055	62.502	0.087
2006-09-04	60.808	64.13	0
2006-09-05	64.603	67.684	0
2006-09-06	66.942	71.529	0.047
2006-09-07	64.011	66.158	0.001
2006-09-08	71.172	72.91	0
2006-09-09	66.69	66.99	0.176
2006-09-10	61.504	60.662	0
2006-09-11	63.891	63.5	0
2006-09-12	68.435	69.247	0
2006-09-13	70.135	67.611	0.012
2006-09-14	67.78	69.997	0.074
2006-09-15	67.726	70.971	0.018
2006-09-16	64.5	67.893	0.003
2006-09-17	68.145	69.122	0
2006-09-18	80.674	80.533	0
2006-09-19	75.104	75.387	0
2006-09-20	59.926	60.399	0.001
2006-09-21	59.673	59.559	0
2006-09-22	67.38	67.744	0
2006-09-23	68.496	68.601	0.058
2006-09-24	69.371	69.272	0.631
2006-09-25	60.816	60.961	0.032
2006-09-26	60.365	59.567	0.003
2006-09-27	71.496	71.612	0
2006-09-28	66.024	66.415	0.344
2006-09-29	51.951	52.074	0.009
2006-09-30	56.706	56.822	0.023
2006-10-01	56.384	56.9	0.021
2006-10-02	61.906	61.613	0
2006-10-03	71.212	71.452	0.066
2006-10-04	65.73	66.032	0.104
2006-10-05	52.045	52.18	0.002
2006-10-06	53.818	53.669	0
2006-10-07	61.382	60.866	0
2006-10-08	65.042	66.131	0
2006-10-09	66.234	66.855	0
2006-10-10	56.869	60.708	0
2006-10-11	63.508	63.614	0.101
2006-10-12	60.539	60.602	0.113
2006-10-13	49.449	49.718	0.079
2006-10-14	48.665	48.948	0.229
2006-10-15	48.904	49.389	0
2006-10-16	56.311	56.566	0
2006-10-17	57.689	58.575	0.545
2006-10-18	61.022	60.73	0.006
2006-10-19	56.383	55.732	0.075
2006-10-20	48.07	47.294	0.013
2006-10-21	50.832	51.003	0
2006-10-22	50.38	51.341	0.208
2006-10-23	48.14	48.227	0.089
2006-10-24	41.297	42.044	0.008
2006-10-25	43.839	44.187	0.006
2006-10-26	44.153	44.231	0
2006-10-27	47.476	46.684	0.001
2006-10-28	44.727	44.619	0.464
2006-10-29	42.21	42.466	0.001
2006-10-30	51.162	51.232	0
2006-10-31	61.443	61.078	0
2007-05-01	80	80	1
2007-05-02	54.484	55.324	0.256
2007-05-03	57.18	57.489	0
2007-05-04	62.231	62.451	0
2007-05-05	59.195	59.412	0
2007-05-06	55.018	55.137	0
2007-05-07	63.315	63.552	0
2007-05-08	66.594	66.203	0
2007-05-09	64.929	67.432	0
2007-05-10	69.574	69.416	0
2007-05-11	66.053	66.312	0
2007-05-12	56.969	58.832	0.007
2007-05-13	58.134	58.31	0
2007-05-14	62.645	61.269	0.007
2007-05-15	70.213	70.981	0.109
2007-05-16	67.889	65.223	0.214
2007-05-17	46.915	54.342	0.02
2007-05-18	53.123	57.985	0
2007-05-19	62.42	63.815	0
2007-05-20	55.14	59.472	0.025
2007-05-21	60.653	59.981	0
2007-05-22	70.363	70.467	0
2007-05-23	75.057	75.723	0
2007-05-24	75.461	74.571	0
2007-05-25	73.195	74.095	0
2007-05-26	69.445	69.177	0.049
2007-05-27	76.645	77.337	0.061
2007-05-28	67.401	67.575	0.131
2007-05-29	69.033	69.213	0
2007-05-30	76.496	76.086	0
2007-05-31	75.528	76.798	0.012
2007-06-01	78.516	78.539	0.001
2007-06-02	79.003	79.84	0
2007-06-03	77.034	79.279	0.033
2007-06-04	74.618	75.988	0
2007-06-05	66.349	66.977	0.012
2007-06-06	60.22	60.956	0
2007-06-07	81.226	81.59	0
2007-06-08	79.564	78.958	0.155
2007-06-09	69.655	69.843	0.02
2007-06-10	73.226	73.077	0
2007-06-11	77.567	77.557	0
2007-06-12	82.332	82.634	0
2007-06-13	82.747	83.01	0
2007-06-14	75.322	76.892	0
2007-06-15	73.458	73.979	0
2007-06-16	73.711	72.866	0
2007-06-17	74.551	74.808	0.071
2007-06-18	79.191	80.931	0.059
2007-06-19	84.019	84.875	0.237
2007-06-20	70.089	70.098	0.125
2007-06-21	75.719	76.748	0.153
2007-06-22	67.801	68.75	0
2007-06-23	67.546	67.639	0
2007-06-24	76.6	77.042	0
2007-06-25	81.123	81.467	0
2007-06-26	81.311	82.527	0
2007-06-27	83.317	80.622	0.001
2007-06-28	77.593	72.881	0.057
2007-06-29	70.751	70.932	0
2007-06-30	68.644	68.859	0.015
2007-07-01	63.954	64.137	0
2007-07-02	68.309	68.058	0
2007-07-03	69.427	72.999	0.213
2007-07-04	73.842	76.443	0.015
2007-07-05	75.19	77.64	0.001
2007-07-06	72.397	72.142	0.016
2007-07-07	70.928	71.946	0
2007-07-08	78.263	78.444	0
2007-07-09	82.414	82.917	0
2007-07-10	83.649	84.424	0
2007-07-11	78.83	80.838	0.215
2007-07-12	71.723	71.036	0.005
2007-07-13	68.228	68.315	0.039
2007-07-14	72.361	71.452	0.012
2007-07-15	70.299	70.234	0.155
2007-07-16	72.462	73.334	0.016
2007-07-17	79.586	80.566	0
2007-07-18	76.527	78.869	0.189
2007-07-19	73.64	72.409	0.064
2007-07-20	73.25	73.242	0.119
2007-07-21	73.831	73.796	0
2007-07-22	77.413	77.552	0
2007-07-23	77.301	75.163	0
2007-07-24	76.137	76.282	0.84
2007-07-25	75.452	81.177	0.13
2007-07-26	79.827	78.069	0
2007-07-27	74.261	76.358	0.04
2007-07-28	76.457	80.072	0
2007-07-29	78.902	79.943	0.001
2007-07-30	78.478	79.047	0.005
2007-07-31	81.339	81.985	0
2007-08-01	80.792	81.823	0
2007-08-02	82.363	82.924	0
2007-08-03	78.177	79.042	0.192
2007-08-04	75.315	76.46	0
2007-08-05	79.638	80.603	0
2007-08-06	82.929	83.725	0.323
2007-08-07	83.459	83.478	0
2007-08-08	80.803	82.188	0.778
2007-08-09	76.711	77.521	0
2007-08-10	75.685	76.987	0.057
2007-08-11	78.602	77.272	0.008
2007-08-12	76.544	76.549	0
2007-08-13	74.08	74.533	0.118
2007-08-14	72.657	73.334	0
2007-08-15	73.416	75.469	0.001
2007-08-16	78.495	76.862	0.15
2007-08-17	71.832	71.97	0
2007-08-18	65.88	66.893	0.002
2007-08-19	65.763	66.779	0
2007-08-20	64.998	66.132	0.492
2007-08-21	68.732	66.577	0
2007-08-22	79.125	78.609	0
2007-08-23	80.317	83.027	0.046
2007-08-24	84.593	85.288	0.047
2007-08-25	81.848	82.059	0
2007-08-26	73.616	73.3	0.142
2007-08-27	78.372	77.174	0
2007-08-28	78.075	78.055	0
2007-08-29	77.679	80.632	0
2007-08-30	69.126	73.996	0.302
2007-08-31	72.59	73.58	0.001
2007-09-01	69.758	70.444	0
2007-09-02	72.072	72.622	0
2007-09-03	76.395	77.878	0
2007-09-04	72.069	74.551	0
2007-09-05	78.344	80.416	0.035
2007-09-06	84.432	85.314	0
2007-09-07	84.775	85.17	0.001
2007-09-08	79.817	80.682	0.221
2007-09-09	63.344	62.695	0.833
2007-09-10	66.104	66.882	0
2007-09-11	69.283	68.633	0.078
2007-09-12	64.711	65.079	0.076
2007-09-13	65.525	65.743	0
2007-09-14	77.977	78.033	0
2007-09-15	63.04	63.92	0
2007-09-16	60.323	60.597	0
2007-09-17	67.485	67.911	0
2007-09-18	72.285	72.399	0
2007-09-19	71.498	72.122	0
2007-09-20	75.517	76.095	0
2007-09-21	77.257	78.131	0
2007-09-22	74.615	74.655	0
2007-09-23	71.625	72.307	0
2007-09-24	75.43	76.22	0
2007-09-25	80.725	79.37	0
2007-09-26	75.816	75.575	0.123
2007-09-27	67.51	67.064	0.211
2007-09-28	64.47	63.307	0.036
2007-09-29	59.531	61.006	0.038
2007-09-30	68.38	69.314	0
2007-10-01	73.27	73.619	0
2007-10-02	73.416	73.88	0
2007-10-03	72.768	72.364	0
2007-10-04	74.137	71.256	0
2007-10-05	76.901	78.419	0
2007-10-06	73.373	73.613	0
2007-10-07	75.433	76.326	0.076
2007-10-08	73.911	76.001	0
2007-10-09	71.388	72.221	0.046
2007-10-10	57.05	57.292	0
2007-10-11	55.078	56.324	0.009
2007-10-12	51.978	51.406	0.006
2007-10-13	54.077	53.473	0
2007-10-14	57.706	57.914	0
2007-10-15	57.374	58.143	0
2007-10-16	59.376	59.513	0
2007-10-17	64.16	63.725	0.049
2007-10-18	67.699	67.842	0.156
2007-10-19	72.544	72.398	0.054
2007-10-20	59.772	60.872	0.01
2007-10-21	71.863	72.333	0
2007-10-22	74.216	74.791	0
2007-10-23	66.374	66.452	0.589
2007-10-24	52.983	53.276	0
2007-10-25	51.307	50.401	0
2007-10-26	59.188	60.548	0.129
2007-10-27	62.665	63.775	0.058
2007-10-28	49.723	49.681	0.071
2007-10-29	51.377	51.585	0
2007-10-30	56.313	56.398	0
2007-10-31	59.675	59.937	0
2008-05-01	80	80	1
2008-05-02	63.15	64.599	0.058
2008-05-03	72.504	74.631	0.19
2008-05-04	62.541	63.096	0.145
2008-05-05	58.014	57.814	0
2008-05-06	63.076	63.416	0.001
2008-05-07	65.143	67.051	0.154
2008-05-08	59.874	60.444	0.24
2008-05-09	54.502	55.668	0
2008-05-10	60.192	59.924	0
2008-05-11	63.029	62.503	0
2008-05-12	56.229	57.748	0.292
2008-05-13	63.366	63.469	0
2008-05-14	69.981	69.695	0
2008-05-15	59.22	59.498	0.299
2008-05-16	58.512	59.164	0
2008-05-17	62.503	62.768	0.225
2008-05-18	56.781	57.975	0.267
2008-05-19	52.007	51.851	0.008
2008-05-20	57.739	57.831	0
2008-05-21	53.838	54.61	0.039
2008-05-22	54.014	55.959	0.088
2008-05-23	53.628	54.307	0
2008-05-24	57.035	58.288	0
2008-05-25	61.32	61.949	0
2008-05-26	65.989	66.803	0.494
2008-05-27	64.01	64.566	0.064
2008-05-28	57.35	57.388	0
2008-05-29	62.675	62.633	0
2008-05-30	71.351	71.502	0
2008-05-31	69.271	69.741	0.238
2008-06-01	60.016	60.726	0.014
2008-06-02	64.802	66.745	0
2008-06-03	73.558	73.293	0.033
2008-06-04	69.881	72.715	0.132
2008-06-05	76.305	77.865	0.097
2008-06-06	79.42	79.923	0.003
2008-06-07	78.142	78.138	0
2008-06-08	76.748	78.503	0.124
2008-06-09	80.487	80.537	0
2008-06-10	83.198	81.079	0.339
2008-06-11	74.893	72.315	0.002
2008-06-12	75.35	73.559	0
2008-06-13	82.585	82.871	0.059
2008-06-14	77.721	76.313	0.124
2008-06-15	73.172	74.148	0.013
2008-06-16	68.242	69.094	0.138
2008-06-17	60.164	61.441	0.019
2008-06-18	57.602	56.067	0.019
2008-06-19	58.985	58.402	0
2008-06-20	67.172	68.303	0.008
2008-06-21	73.537	71.823	0.041
2008-06-22	69.309	68.129	0.093
2008-06-23	70.741	68.823	0.024
2008-06-24	69.168	69.041	0.153
2008-06-25	72.851	70.533	0
2008-06-26	71.635	74.182	0
2008-06-27	75.868	76.37	0.045
2008-06-28	77.492	77.937	0.203
2008-06-29	72.13	72.717	0
2008-06-30	68.534	67.925	0.04
2008-07-01	70.296	71.391	0.05
2008-07-02	74.494	74.526	0
2008-07-03	73.599	71.505	0.132
2008-07-04	71.898	71.07	0
2008-07-05	77.417	76.597	0
2008-07-06	78.468	79.155	0.002
2008-07-07	75.119	77.293	0
2008-07-08	82.508	82.355	0
2008-07-09	79.966	79.204	0.108
2008-07-10	72.543	75.864	0
2008-07-11	75.232	78.394	0.008
2008-07-12	80.344	83.197	0.031
2008-07-13	77.981	78.695	0.224
2008-07-14	71.427	71.473	0.052
2008-07-15	73.635	74.755	0.038
2008-07-16	79.247	79.896	0
2008-07-17	79.268	78.012	0.131
2008-07-18	81.076	81.541	0.002
2008-07-19	78.611	77.324	0.028
2008-07-20	74.295	80.905	0.223
2008-07-21	72.006	75.781	0.101
2008-07-22	75.11	75.252	0.083
2008-07-23	70.85	72.234	0.083
2008-07-24	74.627	70.653	0.161
2008-07-25	75.784	75.062	0.015
2008-07-26	72.16	73.508	0.114
2008-07-27	74.392	74.511	0.209
2008-07-28	74.037	72.524	0.029
2008-07-29	76.712	77.029	0.019
2008-07-30	82.107	82.86	0.202
2008-07-31	74.889	74.133	0.119
2008-08-01	70.863	70.714	0.011
2008-08-02	71.954	70.166	0.066
2008-08-03	72.602	72.671	0.012
2008-08-04	76.029	75.829	0
2008-08-05	79.19	76.364	1.367
2008-08-06	76.233	77.608	1.173
2008-08-07	71.345	72.736	0.208
2008-08-08	67.586	66.33	0.193
2008-08-09	70.261	70.409	0
2008-08-10	68.651	67.818	0.456
2008-08-11	66.486	68.286	0.119
2008-08-12	67.923	70.85	0.068
2008-08-13	71.769	71.204	0.047
2008-08-14	67.439	67.9	0.13
2008-08-15	66.323	65.895	0.034
2008-08-16	73.382	73.996	0.01
2008-08-17	73.037	73.451	0.043
2008-08-18	74.43	74.455	0.009
2008-08-19	71.223	71.416	0.091
2008-08-20	71.338	71.687	0
2008-08-21	77.001	77.652	0
2008-08-22	78.438	79.379	0
2008-08-23	76.848	77.338	0
2008-08-24	76.621	76.675	0
2008-08-25	70.833	71.259	0.045
2008-08-26	70.818	70.909	0
2008-08-27	73.615	73.566	0
2008-08-28	75.664	77.985	0
2008-08-29	71.89	70.305	0.257
2008-08-30	75.016	75.194	0.003
2008-08-31	75.428	75.742	0
2008-09-01	76.813	77.266	0
2008-09-02	77.455	77.735	0
2008-09-03	76.497	76.741	0
2008-09-04	75.326	72.191	0.08
2008-09-05	83.417	83.665	0
2008-09-06	76.38	76.743	0.004
2008-09-07	65.862	66.596	0
2008-09-08	69.168	69.009	0.073
2008-09-09	65.844	64.687	0.509
2008-09-10	62.746	62.389	0
2008-09-11	68.671	71.609	0
2008-09-12	69.789	71.251	0.033
2008-09-13	69.841	73.105	0.242
2008-09-14	80.305	81.212	0.321
2008-09-15	79.026	78.547	0.031
2008-09-16	63.37	63.22	0
2008-09-17	68.665	68.868	0
2008-09-18	66.662	65.637	0
2008-09-19	65.288	65.631	0
2008-09-20	66.32	66.535	0
2008-09-21	59.369	60.907	0
2008-09-22	65.633	65.962	0
2008-09-23	70.835	71.596	0
2008-09-24	72.239	73.109	0
2008-09-25	73.266	73.659	0
2008-09-26	66.521	68.463	0
2008-09-27	69.407	67.87	0.167
2008-09-28	65.865	66.194	0.143
2008-09-29	62.005	62.263	0
2008-09-30	58.373	60.441	0.056
2008-10-01	58.415	58.118	0.055
2008-10-02	53.027	52.624	0.015
2008-10-03	54.231	54.111	0.004
2008-10-04	55.259	55.267	0
2008-10-05	53.946	53.898	0
2008-10-06	50.628	50.348	0
2008-10-07	57.078	57.185	0
2008-10-08	65.66	65.825	0
2008-10-09	60.319	63.11	0.075
2008-10-10	61.647	61.857	0
2008-10-11	63.237	63.651	0
2008-10-12	69.872	69.789	0
2008-10-13	66.467	64.936	0
2008-10-14	67.995	68.381	0
2008-10-15	64.34	62.086	0
2008-10-16	62.207	62.011	0.128
2008-10-17	50.685	49.891	0
2008-10-18	50.366	50.392	0
2008-10-19	53.255	53.504	0
2008-10-20	56.476	56.605	0
2008-10-21	54.63	54.945	0.07
2008-10-22	43.119	43.336	0.002
2008-10-23	51.089	51.074	0
2008-10-24	55.664	54.022	0
2008-10-25	57.788	56.618	0.192
2008-10-26	53.144	54.202	0.109
2008-10-27	51.267	52.037	0.049
2008-10-28	41.728	41.396	0.071
2008-10-29	36.326	36.545	0.05
2008-10-30	46.031	46.134	0
2008-10-31	56.016	56.225	0
2009-05-01	80	80	1
2009-05-02	52.176	52.682	0.342
2009-05-03	56.678	56.887	0
2009-05-04	58.936	59.918	0
2009-05-05	53.741	54.207	0.018
2009-05-06	56.026	58.293	0
2009-05-07	55.562	57.743	0.158
2009-05-08	61.421	58.655	0.034
2009-05-09	58.567	61.995	0.028
2009-05-10	54.235	53.667	0.075
2009-05-11	55.631	55.068	0
2009-05-12	56.971	57.4	0
2009-05-13	68.426	67.835	0
2009-05-14	61.753	61.195	0.148
2009-05-15	62.035	63.741	0
2009-05-16	72.672	75.309	0.122
2009-05-17	57.365	58.299	0.121
2009-05-18	53.999	54.079	0
2009-05-19	62.057	62.209	0
2009-05-20	68.139	68.608	0
2009-05-21	71.293	71.217	0
2009-05-22	69.694	68.699	0
2009-05-23	71.943	72	0
2009-05-24	68.203	65.64	0.384
2009-05-25	66.194	66.134	0
2009-05-26	61.474	62.247	0.118
2009-05-27	72.744	74.985	0.023
2009-05-28	75.92	73.782	0.145
2009-05-29	70.353	70.231	0.103
2009-05-30	62.843	63.64	0
2009-05-31	58.664	58.134	0.057
2009-06-01	66.303	64.205	0
2009-06-02	63.436	61.143	0.006
2009-06-03	65.341	65.544	0.003
2009-06-04	66.554	66.388	0
2009-06-05	71.245	71.675	0
2009-06-06	65.597	66.474	0
2009-06-07	68.332	70.503	0.004
2009-06-08	64.717	71.883	0.282
2009-06-09	67.327	69.802	1.621
2009-06-10	65.847	65.319	0.001
2009-06-11	67.202	71.427	0.014
2009-06-12	71.891	69.53	0.002
2009-06-13	67.838	68.397	0
2009-06-14	66.732	66.012	0
2009-06-15	66.38	67.312	0.014
2009-06-16	73.554	73.646	0
2009-06-17	71.346	70.801	0.219
2009-06-18	67.554	64.374	0.225
2009-06-19	73.806	75.536	0.01
2009-06-20	72.757	73.33	0.177
2009-06-21	70.592	69.822	0.115
2009-06-22	74.984	74.919	0.002
2009-06-23	78.928	79.324	0
2009-06-24	79.903	78.537	0
2009-06-25	78.601	79.068	0
2009-06-26	75.509	75.562	0.245
2009-06-27	77.921	77.501	0.133
2009-06-28	79.577	79.132	0.034
2009-06-29	72.477	72.567	0.064
2009-06-30	69.726	67.471	0.144
2009-07-01	66.912	67.641	0.026
2009-07-02	66.409	67.46	0.041
2009-07-03	65.177	64.027	0.016
2009-07-04	68.651	66.211	0.022
2009-07-05	70.817	70.925	0
2009-07-06	68.692	69.046	0.074
2009-07-07	65.058	64.982	0.044
2009-07-08	62.968	64.422	0.014
2009-07-09	70.116	68.225	0
2009-07-10	75.259	76.063	0
2009-07-11	74.448	74.809	0.191
2009-07-12	69.439	70.199	0.099
2009-07-13	70.369	70.597	0.005
2009-07-14	69.445	69.858	0.006
2009-07-15	79.567	80.399	0
2009-07-16	73.15	79.005	0.059
2009-07-17	71.743	70.958	0.012
2009-07-18	65.847	67.457	0.032
2009-07-19	66.038	67.613	0.014
2009-07-20	70.594	69.083	0.003
2009-07-21	74.012	73.484	0.067
2009-07-22	75.359	77.213	0.001
2009-07-23	71.952	73.253	0.262
2009-07-24	68.994	69.595	0.052
2009-07-25	79.515	78.654	0.114
2009-07-26	71.034	71.051	0.402
2009-07-27	70.849	71.296	0.012
2009-07-28	76.502	77.239	0
2009-07-29	79.627	79.569	0
2009-07-30	74.781	76.085	0
2009-07-31	75.597	75.961	0
2009-08-01	73.206	73.293	0
2009-08-02	72.303	72.658	1.042
2009-08-03	74.25	74.636	0.001
2009-08-04	73.344	73.357	0.189
2009-08-05	70.49	70.676	0.113
2009-08-06	70.745	70.543	0
2009-08-07	70.764	70.838	0.003
2009-08-08	72.192	77.554	0
2009-08-09	82.071	82.448	0.194
2009-08-10	81.069	80.643	0
2009-08-11	73.931	74.328	0.67
2009-08-12	76.439	76.732	0.002
2009-08-13	78.032	77.796	0
2009-08-14	79.429	79.749	0
2009-08-15	79.678	80.375	0
2009-08-16	83.265	83.783	0
2009-08-17	82.717	81.543	0.002
2009-08-18	78.42	78.593	0.089
2009-08-19	74.743	74.815	0.052
2009-08-20	82.735	83.353	0.07
2009-08-21	77.857	79.258	0.446
2009-08-22	71.987	72.577	0.069
2009-08-23	68.324	67.124	0.03
2009-08-24	68.164	67.239	0
2009-08-25	69.938	69.96	0
2009-08-26	69.941	70.802	0.388
2009-08-27	68.75	69.204	0
2009-08-28	62.812	63.113	0.528
2009-08-29	66.285	70.347	0.713
2009-08-30	63.981	67.074	0.093
2009-08-31	66.096	66.402	0
2009-09-01	69.002	68.922	0
2009-09-02	73.249	73.219	0
2009-09-03	75.144	75.084	0
2009-09-04	74.464	74.308	0
2009-09-05	74.354	75.49	0.01
2009-09-06	74.782	75.293	0
2009-09-07	73.193	73.619	0.022
2009-09-08	75.057	73.575	0.027
2009-09-09	69.226	72.198	0.001
2009-09-10	71.59	71.983	0
2009-09-11	68.637	68.787	0
2009-09-12	69.573	69.137	0
2009-09-13	73.932	73.42	0
2009-09-14	63.673	64.086	0
2009-09-15	62.037	64.39	0
2009-09-16	59.85	60.797	0
2009-09-17	65.64	64.501	0
2009-09-18	64.6	63.096	0
2009-09-19	61.493	61.188	0
2009-09-20	67.636	67.874	0
2009-09-21	71.377	68.742	0
2009-09-22	76.124	76.734	0
2009-09-23	72.176	72.313	0.063
2009-09-24	66.495	65.609	0.001
2009-09-25	63.558	64.809	0
2009-09-26	60.265	60.347	0.293
2009-09-27	64.973	65.233	0.498
2009-09-28	62.1	62.566	0.212
2009-09-29	59.298	60.372	0.126
2009-09-30	52.835	52.517	0.011
2009-10-01	51.101	51.531	0.005
2009-10-02	57.922	58.895	0.107
2009-10-03	64.241	65.894	0.051
2009-10-04	57.426	58.013	0.022
2009-10-05	54.167	54.561	0
2009-10-06	54.813	58.799	0.049
2009-10-07	61.761	62.183	0.342
2009-10-08	58.079	58.251	0
2009-10-09	57.175	57.54	0.125
2009-10-10	52.119	52.204	0.133
2009-10-11	48.284	48.424	0
2009-10-12	47.814	48.399	0
2009-10-13	49.844	50.298	0.088
2009-10-14	44.369	44.907	0
2009-10-15	42.592	43.226	0
2009-10-16	44.676	46.059	0.002
2009-10-17	46.184	45.598	0
2009-10-18	46.832	46.873	0
2009-10-19	50.565	50.755	0
2009-10-20	55.139	55.154	0
2009-10-21	59.534	59.476	0
2009-10-22	59.605	58.468	0
2009-10-23	54.626	55.777	0.054
2009-10-24	61.924	63.916	0.034
2009-10-25	47.312	47.941	0.062
2009-10-26	56.054	56.179	0
2009-10-27	53.464	52.643	0
2009-10-28	55.515	52.948	0
2009-10-29	56.752	58.775	0
2009-10-30	55.006	54.893	0.001
2009-10-31	61.029	61.605	0.159
