# Supplementary material for: The role of climate change and urban development on compound dry-hot extremes across US cities
Source: Nat Commun. 2023 Jun 14;14:3509. doi: 10.1038/s41467-023-39205-x (PMC10267174; doi:10.1038/s41467-023-39205-x)
Supplement: Supplementary file 2 — Source Data [file 41467_2023_39205_MOESM2_ESM.zip › SourceData/Buffalo_Future_Data.xlsx]

## Sheet: Sheet1
Date_Future	Climate_chng_T	Urban_Dev_Climate_chng_T	Climate_chng_prcp	Urban_Dev_Climate_chng_prcp
2090-05-01	80	80	1	1
2090-05-02	62.107	61.047	0.002	0.002
2090-05-03	64.171	63.875	0	0
2090-05-04	65.227	65.754	0	0
2090-05-05	65.91	67.314	0.325	0.325
2090-05-06	65.343	66.022	0.016	0.016
2090-05-07	76.138	76.073	0	0
2090-05-08	71.458	70.968	0.032	0.032
2090-05-09	65.841	64.106	0.001	0.001
2090-05-10	53.557	53.811	0.314	0.314
2090-05-11	62.282	62.281	0	0
2090-05-12	69.819	69.88	0.216	0.216
2090-05-13	70.361	70.575	0.014	0.014
2090-05-14	60.586	59.95	0	0
2090-05-15	62.196	64.109	0	0
2090-05-16	67.574	67.952	0.324	0.324
2090-05-17	71.363	71.648	0.175	0.175
2090-05-18	72.217	72.876	0.759	0.759
2090-05-19	68.856	68.707	0.041	0.041
2090-05-20	77.188	76.516	0.013	0.013
2090-05-21	74.656	75.137	0	0
2090-05-22	69.071	67.526	0.003	0.003
2090-05-23	76.725	76.4	0.016	0.016
2090-05-24	75.601	75.665	0.193	0.193
2090-05-25	76.393	78.196	0.017	0.017
2090-05-26	80.369	77.662	0	0
2090-05-27	84.537	83.288	0	0
2090-05-28	85.222	85.987	0	0
2090-05-29	81.447	81.425	0	0
2090-05-30	67.888	71.052	0	0
2090-05-31	75.715	76.318	0	0
2090-06-01	82.104	81.866	0.085	0.085
2090-06-02	81.704	79.152	0.176	0.176
2090-06-03	82.258	78.639	0	0
2090-06-04	78.753	77.517	0	0
2090-06-05	76.232	75.677	0.168	0.168
2090-06-06	79.844	79.142	0.427	0.427
2090-06-07	82.13	83.229	0	0
2090-06-08	82.931	82.718	0.02	0.02
2090-06-09	84.855	84.955	0.003	0.003
2090-06-10	85.11	87.028	0	0
2090-06-11	82.009	83.719	0.032	0.032
2090-06-12	78.269	81.189	0.115	0.115
2090-06-13	83.99	82.96	0	0
2090-06-14	84.487	82.962	0.467	0.467
2090-06-15	87.373	88.223	0.104	0.104
2090-06-16	89.075	90.019	0.004	0.004
2090-06-17	85.744	85.725	0.182	0.182
2090-06-18	80.629	82.31	0.175	0.175
2090-06-19	86.167	87.403	0	0
2090-06-20	88.57	87.825	0	0
2090-06-21	87.34	85.784	0.224	0.224
2090-06-22	86.002	86.933	0.022	0.022
2090-06-23	87.841	86.793	0	0
2090-06-24	89.076	85.209	0	0
2090-06-25	83.531	86.404	1.602	1.602
2090-06-26	89.132	89.515	0.001	0.001
2090-06-27	83.23	82.879	0.322	0.322
2090-06-28	84.054	83.777	0	0
2090-06-29	77.9	80.339	0	0
2090-06-30	74.98	76.01	0.033	0.033
2090-07-01	75.782	77.57	0.043	0.043
2090-07-02	80.366	81.188	0	0
2090-07-03	86.288	85.052	1.712	1.712
2090-07-04	80.935	81.838	0.139	0.139
2090-07-05	79.36	80.096	0	0
2090-07-06	87.028	89.232	0	0
2090-07-07	89.447	87.651	0	0
2090-07-08	84.395	84.813	0	0
2090-07-09	83.585	83.611	0.095	0.095
2090-07-10	89.754	88.867	0.662	0.662
2090-07-11	89.417	91.112	0	0
2090-07-12	89.396	90.579	0	0
2090-07-13	95.013	95.062	0	0
2090-07-14	95.572	91.328	0	0
2090-07-15	91.834	92.556	0.143	0.143
2090-07-16	89.053	88.157	0.173	0.173
2090-07-17	85.326	85.654	0.002	0.002
2090-07-18	82.875	86.612	0.151	0.151
2090-07-19	84.662	84.163	0	0
2090-07-20	81.893	81.623	0	0
2090-07-21	82.098	82.554	0.067	0.067
2090-07-22	87.625	88.28	0.042	0.042
2090-07-23	86.423	85.587	0.017	0.017
2090-07-24	81.302	80.945	0	0
2090-07-25	86.849	86.279	0	0
2090-07-26	88.129	88.852	0.004	0.004
2090-07-27	89.979	89.639	0.02	0.02
2090-07-28	89.249	88.117	0.142	0.142
2090-07-29	89.928	90.051	0.186	0.186
2090-07-30	89.797	88.499	0.055	0.055
2090-07-31	90.008	89.67	0.077	0.077
2090-08-01	85.542	84.859	0.119	0.119
2090-08-02	83.972	85.317	0.151	0.151
2090-08-03	84.376	84.866	0.57	0.57
2090-08-04	78.792	82.896	0	0
2090-08-05	74.633	77.331	0	0
2090-08-06	74.17	75.056	0.633	0.633
2090-08-07	76.164	76.692	0.286	0.286
2090-08-08	78.112	79.376	0.003	0.003
2090-08-09	79.195	80.89	0.695	0.695
2090-08-10	83.827	83.021	0.04	0.04
2090-08-11	85.584	87.195	0	0
2090-08-12	84.648	85.571	0.046	0.046
2090-08-13	78.758	80.841	0	0
2090-08-14	80.449	80.379	0	0
2090-08-15	82.981	83.531	0.022	0.022
2090-08-16	84.146	82.588	0.085	0.085
2090-08-17	82.773	81.627	0.005	0.005
2090-08-18	87.073	86.202	0.11	0.11
2090-08-19	85.204	83.671	0.051	0.051
2090-08-20	80.615	81.718	0	0
2090-08-21	79.426	78.317	0	0
2090-08-22	76.683	77.012	0	0
2090-08-23	82.257	82.129	0.362	0.362
2090-08-24	83.277	82.798	0.022	0.022
2090-08-25	77.334	77.366	0	0
2090-08-26	79.35	80.867	0	0
2090-08-27	79.878	83.785	0.596	0.596
2090-08-28	78.806	79.785	0.063	0.063
2090-08-29	80.698	81.621	0.075	0.075
2090-08-30	76.549	79.109	0	0
2090-08-31	73.038	73.484	0	0
2090-09-01	72.61	71.081	0	0
2090-09-02	76.346	76.465	0	0
2090-09-03	80.303	80.527	0	0
2090-09-04	83.208	83.652	0.563	0.563
2090-09-05	76.347	77.424	0	0
2090-09-06	73.494	71.217	0	0
2090-09-07	70.025	70.655	0	0
2090-09-08	71.674	71.838	0	0
2090-09-09	70.205	70.827	0.04	0.04
2090-09-10	65.334	71.154	0	0
2090-09-11	73.551	67.637	0.002	0.002
2090-09-12	70.769	71.644	0.596	0.596
2090-09-13	75.952	74.256	0.105	0.105
2090-09-14	80.635	81.5	0.003	0.003
2090-09-15	81.276	82.678	0.091	0.091
2090-09-16	74.244	75.638	0.024	0.024
2090-09-17	73.27	74.164	0	0
2090-09-18	75.469	73.942	0	0
2090-09-19	69.673	79.439	0	0
2090-09-20	75.516	78.029	0	0
2090-09-21	77.913	76.026	0.225	0.225
2090-09-22	72.531	72.332	0	0
2090-09-23	70.123	71.384	0.415	0.415
2090-09-24	68.188	71.486	0.982	0.982
2090-09-25	71.224	71.135	0	0
2090-09-26	70.431	70.602	0	0
2090-09-27	73.95	72.581	0	0
2090-09-28	73.273	71.915	0	0
2090-09-29	67.606	69.686	0	0
2090-09-30	74.879	73.752	0	0
2090-10-01	76.675	76.587	0	0
2090-10-02	73.1	72.818	0	0
2090-10-03	66.143	66.368	0.001	0.001
2090-10-04	54.367	54.255	0	0
2090-10-05	53.958	54.367	0.352	0.352
2090-10-06	54.25	55.307	0.226	0.226
2090-10-07	56.782	57.456	0.034	0.034
2090-10-08	58.054	64.838	0.013	0.013
2090-10-09	62.013	61.255	0	0
2090-10-10	59.959	58.399	0.021	0.021
2090-10-11	49.207	49.646	0	0
2090-10-12	55.781	56.119	0	0
2090-10-13	56.439	56.837	0	0
2090-10-14	66.715	67.307	0.003	0.003
2090-10-15	72.626	72.326	0	0
2090-10-16	69.341	70.13	0	0
2090-10-17	69.289	69.481	0	0
2090-10-18	55.133	54.611	0.001	0.001
2090-10-19	49.869	50.393	0.001	0.001
2090-10-20	46.05	45.896	0	0
2090-10-21	56.299	56.097	0	0
2090-10-22	62.15	62.012	0	0
2090-10-23	61.261	62.557	0	0
2090-10-24	62.141	62.402	0.119	0.119
2090-10-25	61.494	62.747	0	0
2090-10-26	60.087	60.117	0	0
2090-10-27	50.81	51.361	0	0
2090-10-28	47.774	49.466	0	0
2090-10-29	53.5	53.549	0	0
2090-10-30	66.854	67.275	0	0
2090-10-31	62.247	62.521	0	0
2091-05-01	80	80	1	1
2091-05-02	73.11	73.728	0	0
2091-05-03	70.823	69.065	0	0
2091-05-04	78.778	76.596	0.006	0.006
2091-05-05	77.394	77.412	0.032	0.032
2091-05-06	68.748	68.428	0	0
2091-05-07	62.925	58.646	0	0
2091-05-08	63.996	63.803	0.138	0.138
2091-05-09	63.735	63.629	0.046	0.046
2091-05-10	72.154	72.99	0	0
2091-05-11	75.717	76.268	0	0
2091-05-12	71.204	70.491	0.174	0.174
2091-05-13	78.5	78.84	0	0
2091-05-14	74.214	74.151	0.03	0.03
2091-05-15	74.843	75.339	0	0
2091-05-16	73.729	76.515	0	0
2091-05-17	66.318	65.711	0.146	0.146
2091-05-18	60.254	61.176	0	0
2091-05-19	61.725	61.784	0	0
2091-05-20	60.667	61.387	0	0
2091-05-21	69.91	69.508	0.382	0.382
2091-05-22	73.561	73.218	0.084	0.084
2091-05-23	68.87	71.955	0.659	0.659
2091-05-24	67.026	67.786	0	0
2091-05-25	62.415	64.637	0.224	0.224
2091-05-26	72.345	71.706	0.132	0.132
2091-05-27	72.359	73.472	0.072	0.072
2091-05-28	70.412	72.331	0.012	0.012
2091-05-29	76.941	77.505	0.009	0.009
2091-05-30	71.033	71.606	0	0
2091-05-31	73.757	74.35	0	0
2091-06-01	75.88	76.039	0.139	0.139
2091-06-02	68.729	67.749	0.22	0.22
2091-06-03	70.971	71.594	0.246	0.246
2091-06-04	78.352	78.358	0.003	0.003
2091-06-05	80.963	82.047	0	0
2091-06-06	78.235	78.988	0	0
2091-06-07	81.849	82.566	0	0
2091-06-08	83.564	84.135	0	0
2091-06-09	87.726	87.83	0	0
2091-06-10	83.451	83.529	0	0
2091-06-11	81.453	79.236	1.043	1.043
2091-06-12	80.829	81.324	0	0
2091-06-13	81.88	81.99	0.014	0.014
2091-06-14	78.503	79.533	0	0
2091-06-15	81.872	82.621	0	0
2091-06-16	80.639	80.613	0.019	0.019
2091-06-17	75.89	76.7	0	0
2091-06-18	79.722	74.768	0	0
2091-06-19	83.146	83.249	0	0
2091-06-20	84.704	85.264	0.275	0.275
2091-06-21	88.072	87.819	0.024	0.024
2091-06-22	89.345	90.117	0.101	0.101
2091-06-23	88.024	85.126	0	0
2091-06-24	84.974	84.719	0.003	0.003
2091-06-25	82.425	82.994	0	0
2091-06-26	84.48	86.011	0	0
2091-06-27	82.026	82.652	0	0
2091-06-28	78.28	78.397	0	0
2091-06-29	80.718	81.071	0	0
2091-06-30	81.397	82.481	0.012	0.012
2091-07-01	84.28	84.828	0.137	0.137
2091-07-02	87.462	87.74	0	0
2091-07-03	88.539	87.586	0	0
2091-07-04	87.556	87.253	0	0
2091-07-05	83.897	86.247	0.021	0.021
2091-07-06	82.805	82.331	0	0
2091-07-07	82.134	81.752	0.115	0.115
2091-07-08	85.332	86.148	0.014	0.014
2091-07-09	88.695	87.833	0	0
2091-07-10	85.873	86.909	0.031	0.031
2091-07-11	87.184	87.09	0.011	0.011
2091-07-12	88.636	90.024	0.004	0.004
2091-07-13	88.394	89.553	0.034	0.034
2091-07-14	92.185	93.032	0.024	0.024
2091-07-15	91.254	90.875	0.006	0.006
2091-07-16	92.322	93.386	0	0
2091-07-17	89.328	90.655	0.035	0.035
2091-07-18	88.426	87.887	0.025	0.025
2091-07-19	89.503	89.166	0	0
2091-07-20	89.475	89.977	0	0
2091-07-21	90.171	89.917	0	0
2091-07-22	91.802	92.239	0.014	0.014
2091-07-23	96.841	96.786	0	0
2091-07-24	91.496	90.888	0.325	0.325
2091-07-25	87.866	87.701	0.038	0.038
2091-07-26	84.337	85.792	0	0
2091-07-27	80.302	80.307	0	0
2091-07-28	84.801	84.061	0	0
2091-07-29	86.144	85.372	0	0
2091-07-30	82.81	83.179	0	0
2091-07-31	83.631	83.992	0	0
2091-08-01	84.851	84.951	0	0
2091-08-02	87.894	85.981	0	0
2091-08-03	84.06	84.79	0.051	0.051
2091-08-04	79.306	79.813	0.007	0.007
2091-08-05	78.03	76.521	0	0
2091-08-06	77.932	77.209	0	0
2091-08-07	81.248	82.759	0.168	0.168
2091-08-08	85.41	86.733	0	0
2091-08-09	87.598	87.851	0	0
2091-08-10	85.261	85.104	0.175	0.175
2091-08-11	83.829	82.605	0	0
2091-08-12	83.196	85.984	0	0
2091-08-13	85.752	86.793	0	0
2091-08-14	88.338	90.406	0.013	0.013
2091-08-15	86.294	86.387	0	0
2091-08-16	88.316	90.367	0	0
2091-08-17	91.615	92.356	0.067	0.067
2091-08-18	90.646	91.533	0.039	0.039
2091-08-19	91.719	92.119	0	0
2091-08-20	90.184	93.08	0.034	0.034
2091-08-21	89.28	91.745	0.046	0.046
2091-08-22	86.449	86.447	0	0
2091-08-23	83.151	81.919	0.001	0.001
2091-08-24	76.182	76.231	0.002	0.002
2091-08-25	75.532	75.653	0	0
2091-08-26	71.181	70.465	0	0
2091-08-27	72.727	73.975	0.249	0.249
2091-08-28	69.447	72.95	0.034	0.034
2091-08-29	72.709	73.108	0.001	0.001
2091-08-30	74.068	77.833	0	0
2091-08-31	76.277	75.421	0.613	0.613
2091-09-01	76.485	75.678	0.002	0.002
2091-09-02	71.674	72.694	0	0
2091-09-03	76.504	76.762	0	0
2091-09-04	77.076	77.237	0.009	0.009
2091-09-05	78.67	79.07	0	0
2091-09-06	78.92	78.12	0	0
2091-09-07	78.795	79.569	0	0
2091-09-08	80.164	80.016	0	0
2091-09-09	73.931	74.6	0	0
2091-09-10	70.081	71.654	0.143	0.143
2091-09-11	72.821	72.647	0	0
2091-09-12	70.263	74.393	0	0
2091-09-13	71.049	72.746	0	0
2091-09-14	65.779	66.34	0	0
2091-09-15	70.663	69.93	0	0
2091-09-16	67.981	67.989	0	0
2091-09-17	68.481	72.669	0	0
2091-09-18	77.689	77.933	0.001	0.001
2091-09-19	84.279	83.768	0	0
2091-09-20	80.616	79.278	0.276	0.276
2091-09-21	76.734	78.121	0.115	0.115
2091-09-22	80.012	80.668	0.015	0.015
2091-09-23	82.427	82.888	0	0
2091-09-24	82.675	82.751	0	0
2091-09-25	77.401	77.976	0.247	0.247
2091-09-26	55.75	56.155	0.073	0.073
2091-09-27	64.754	64.963	0.171	0.171
2091-09-28	71.381	71.553	0.013	0.013
2091-09-29	64.742	65.13	0	0
2091-09-30	72.376	74.526	0	0
2091-10-01	73.809	74.471	0	0
2091-10-02	75.795	77.294	0	0
2091-10-03	75.334	74.388	0	0
2091-10-04	73.016	74.406	0	0
2091-10-05	65.962	67.286	0	0
2091-10-06	61.142	61.889	0.508	0.508
2091-10-07	61.714	61.97	0	0
2091-10-08	68.205	68.187	0.004	0.004
2091-10-09	68.864	68.071	0	0
2091-10-10	75.521	75.56	0	0
2091-10-11	71.054	72.82	0.001	0.001
2091-10-12	72.006	72.324	0.001	0.001
2091-10-13	68.048	67.022	0.003	0.003
2091-10-14	49.844	49.903	0.028	0.028
2091-10-15	58.043	57.755	0.142	0.142
2091-10-16	65.001	65.436	0.06	0.06
2091-10-17	70.817	70.78	0.258	0.258
2091-10-18	70.018	69.612	0	0
2091-10-19	52.063	52.643	0	0
2091-10-20	51.989	53.248	0	0
2091-10-21	58.356	58.72	0	0
2091-10-22	64.225	64.213	0	0
2091-10-23	61.36	62.148	0.068	0.068
2091-10-24	55.37	55.485	0.128	0.128
2091-10-25	48.005	48.124	0.047	0.047
2091-10-26	57.571	57.869	0.197	0.197
2091-10-27	62.454	62.666	0.032	0.032
2091-10-28	65.367	65.734	0	0
2091-10-29	68.989	69.06	0	0
2091-10-30	64.598	64.673	0	0
2091-10-31	60.499	60.088	0	0
2092-05-01	80	80	1	1
2092-05-02	66.217	66.37	0.195	0.195
2092-05-03	73.332	72.692	0	0
2092-05-04	70.256	70.882	0.001	0.001
2092-05-05	72.787	73.061	0	0
2092-05-06	77.077	77.113	0	0
2092-05-07	77.851	82.329	0.026	0.026
2092-05-08	69.139	71.744	0	0
2092-05-09	60.475	60.541	0.639	0.639
2092-05-10	67.891	65.341	0.251	0.251
2092-05-11	65.095	65.166	0	0
2092-05-12	58.926	60.089	0.203	0.203
2092-05-13	73.793	72.464	0.146	0.146
2092-05-14	72.122	73.818	0.202	0.202
2092-05-15	79.427	78.915	0.005	0.005
2092-05-16	78.389	78.614	0	0
2092-05-17	80.681	80.244	0.119	0.119
2092-05-18	81.903	82.166	0.044	0.044
2092-05-19	85.738	85.412	0	0
2092-05-20	82.277	84.301	0	0
2092-05-21	82.782	82.439	0	0
2092-05-22	80.573	80.662	0	0
2092-05-23	79.456	78.555	0	0
2092-05-24	83.126	83.006	0.241	0.241
2092-05-25	82.689	83.399	0	0
2092-05-26	86.312	86.402	0.016	0.016
2092-05-27	81.326	82.287	0	0
2092-05-28	76.527	76.588	0	0
2092-05-29	71.83	72.826	0.106	0.106
2092-05-30	84.187	85.213	0.115	0.115
2092-05-31	80.113	80.727	0.252	0.252
2092-06-01	76.851	77.578	0	0
2092-06-02	72.275	73.172	0	0
2092-06-03	77.513	76.967	0	0
2092-06-04	81.437	82.186	0.172	0.172
2092-06-05	82.748	83.567	0.344	0.344
2092-06-06	83.195	83.224	0.041	0.041
2092-06-07	82.531	82.611	0	0
2092-06-08	79.38	87.31	0	0
2092-06-09	77.002	80.715	0.005	0.005
2092-06-10	82.002	82.961	0.002	0.002
2092-06-11	84.735	86.273	0	0
2092-06-12	82.548	82.708	0.635	0.635
2092-06-13	88.003	87.742	0	0
2092-06-14	82.388	84.115	0.069	0.069
2092-06-15	73.653	73.139	0.179	0.179
2092-06-16	75.092	76.259	0.045	0.045
2092-06-17	78.164	79.394	0.092	0.092
2092-06-18	79.906	80.357	0.014	0.014
2092-06-19	83.828	83.928	0	0
2092-06-20	89.123	90.674	0	0
2092-06-21	86.601	88.453	0	0
2092-06-22	80.103	80.117	0.018	0.018
2092-06-23	81.846	81.954	0.025	0.025
2092-06-24	80.253	80.545	0	0
2092-06-25	77.686	80.523	0	0
2092-06-26	76.525	77.094	0.253	0.253
2092-06-27	74.463	74.666	0.27	0.27
2092-06-28	77.133	77.128	0	0
2092-06-29	81.821	82.255	0	0
2092-06-30	84.819	86.678	0	0
2092-07-01	80.81	85.119	0	0
2092-07-02	79.555	80.307	0	0
2092-07-03	81.182	78.396	0.094	0.094
2092-07-04	81.064	80.314	0.072	0.072
2092-07-05	80.941	81.152	0	0
2092-07-06	88.023	85.284	0	0
2092-07-07	83.739	82.299	0	0
2092-07-08	80.242	82.964	0	0
2092-07-09	78.223	80.682	0.029	0.029
2092-07-10	77.535	77.544	0.301	0.301
2092-07-11	83.6	83.867	0	0
2092-07-12	85.575	85.378	0	0
2092-07-13	86.911	85.916	0	0
2092-07-14	86.281	87.079	0	0
2092-07-15	84.575	86.713	0.056	0.056
2092-07-16	85.109	85.414	0	0
2092-07-17	85.464	85.437	0.005	0.005
2092-07-18	86.306	87.026	0.13	0.13
2092-07-19	87.009	87.804	0.299	0.299
2092-07-20	88.758	88.564	0	0
2092-07-21	87.794	85.996	0	0
2092-07-22	84.519	87.044	0	0
2092-07-23	86.918	85.117	1.298	1.298
2092-07-24	86.664	86.155	0	0
2092-07-25	85.852	84.1	0	0
2092-07-26	78.413	77.754	0.242	0.242
2092-07-27	77.434	77.277	0.408	0.408
2092-07-28	79.557	79.968	0.008	0.008
2092-07-29	82.78	83.57	0.259	0.259
2092-07-30	82.734	82.834	0.005	0.005
2092-07-31	84.337	84.437	0	0
2092-08-01	88.118	91.394	0	0
2092-08-02	90.986	90.642	0	0
2092-08-03	86.809	85.812	0.003	0.003
2092-08-04	86.896	86.788	0	0
2092-08-05	80.409	81.38	0.511	0.511
2092-08-06	81.676	82.847	0	0
2092-08-07	80.57	81.163	0	0
2092-08-08	82.422	82.143	0	0
2092-08-09	84.776	84.442	0	0
2092-08-10	87.969	88.351	0	0
2092-08-11	89.86	90.466	0	0
2092-08-12	91.023	91.768	0	0
2092-08-13	91.663	92.193	0	0
2092-08-14	87.076	88.464	0	0
2092-08-15	83.836	84.317	0.039	0.039
2092-08-16	79.064	80.159	0.039	0.039
2092-08-17	83.326	85.153	0.02	0.02
2092-08-18	82.569	83.263	0.003	0.003
2092-08-19	81.412	81.171	0	0
2092-08-20	83.747	83.35	0	0
2092-08-21	82.258	87.305	0	0
2092-08-22	83.958	87.914	0.048	0.048
2092-08-23	84.543	85.571	0.523	0.523
2092-08-24	78.457	79.018	1.091	1.091
2092-08-25	76.487	77.362	0	0
2092-08-26	80.752	80.608	0	0
2092-08-27	83.064	83.323	0	0
2092-08-28	83.433	84.399	0	0
2092-08-29	82.022	83.86	0	0
2092-08-30	78.492	79.127	0	0
2092-08-31	77.844	76.41	0	0
2092-09-01	75.884	79.424	0	0
2092-09-02	78.043	77.548	0.009	0.009
2092-09-03	74.559	74.277	0.042	0.042
2092-09-04	75.312	75.242	0.244	0.244
2092-09-05	80.404	77.874	0	0
2092-09-06	76.804	75.758	0	0
2092-09-07	79.721	83.874	0	0
2092-09-08	81.012	79.942	0	0
2092-09-09	81.387	79.503	0	0
2092-09-10	82.152	82.352	0	0
2092-09-11	82.113	82.004	0.053	0.053
2092-09-12	82.019	81.223	0	0
2092-09-13	81.32	80.459	0	0
2092-09-14	77.576	77.883	0	0
2092-09-15	74.638	80.689	0.056	0.056
2092-09-16	81.74	80.106	0.011	0.011
2092-09-17	81.802	81.125	0	0
2092-09-18	78.493	77.974	0	0
2092-09-19	72.528	75.117	0.067	0.067
2092-09-20	73.698	76.537	0.072	0.072
2092-09-21	78.415	79.228	0.073	0.073
2092-09-22	81.244	82.54	0.012	0.012
2092-09-23	83.345	84.537	0.046	0.046
2092-09-24	82.152	81.713	0	0
2092-09-25	79.204	78.962	0	0
2092-09-26	82.423	83.774	0	0
2092-09-27	77.251	78.073	1.448	1.448
2092-09-28	60.432	60.179	0.318	0.318
2092-09-29	68.156	69.119	0.003	0.003
2092-09-30	74.548	74.82	0	0
2092-10-01	77.611	76.162	0	0
2092-10-02	79.096	78.921	0	0
2092-10-03	75.469	76.267	0.086	0.086
2092-10-04	73.354	77.196	0.071	0.071
2092-10-05	65.225	71.456	0.071	0.071
2092-10-06	67.847	65.907	0	0
2092-10-07	65.458	62.213	0.069	0.069
2092-10-08	64.64	70.032	0	0
2092-10-09	65.11	65.245	0	0
2092-10-10	66.053	65.73	0	0
2092-10-11	59.848	66.282	0	0
2092-10-12	61.71	62.317	0	0
2092-10-13	56.541	54.555	0.161	0.161
2092-10-14	61.108	61.093	0	0
2092-10-15	63.893	65.103	0	0
2092-10-16	69.369	69.209	0.089	0.089
2092-10-17	69.211	69.107	0.056	0.056
2092-10-18	70.68	70.949	0.147	0.147
2092-10-19	61.073	62.105	0	0
2092-10-20	54.813	55.905	0	0
2092-10-21	55.629	57.052	0	0
2092-10-22	59.535	58.009	0	0
2092-10-23	66.59	65.577	0.001	0.001
2092-10-24	62.785	61.845	0	0
2092-10-25	62.324	62.44	0	0
2092-10-26	62.716	62.472	0.232	0.232
2092-10-27	62.326	60.662	0.002	0.002
2092-10-28	55.424	54.638	0	0
2092-10-29	57.298	57.514	0	0
2092-10-30	54.277	55.195	0	0
2092-10-31	51.444	51.397	0	0
2093-05-01	80	80	1	1
2093-05-02	83.219	84.07	0.244	0.244
2093-05-03	80.728	82.034	0	0
2093-05-04	79.688	80.652	0	0
2093-05-05	72.626	73.714	0.321	0.321
2093-05-06	71.736	71.477	0.148	0.148
2093-05-07	74.944	75.497	0	0
2093-05-08	67.657	68.938	0.079	0.079
2093-05-09	70.715	66.553	0	0
2093-05-10	64.578	64.288	0	0
2093-05-11	64.74	64.597	0.074	0.074
2093-05-12	67.17	67.357	0.031	0.031
2093-05-13	71.556	71.623	0.035	0.035
2093-05-14	81.332	81.024	0	0
2093-05-15	81.52	81.858	0.087	0.087
2093-05-16	82.393	82.764	0.41	0.41
2093-05-17	78.912	79.424	0.439	0.439
2093-05-18	79.778	79.5	0.11	0.11
2093-05-19	72.921	70.66	0	0
2093-05-20	66.443	66.461	0.002	0.002
2093-05-21	60.863	61.194	0.057	0.057
2093-05-22	72.606	72.932	0	0
2093-05-23	78.723	78.678	0	0
2093-05-24	72.687	73.279	0.42	0.42
2093-05-25	69	69.23	0	0
2093-05-26	73.493	73.302	0.008	0.008
2093-05-27	68.733	68.942	0.002	0.002
2093-05-28	63.979	65.566	0	0
2093-05-29	62.797	62.971	0	0
2093-05-30	64.738	64.7	0.038	0.038
2093-05-31	73.343	73.429	0	0
2093-06-01	76.011	75.638	0.014	0.014
2093-06-02	75.71	76.193	0.001	0.001
2093-06-03	76.248	75.853	0	0
2093-06-04	72.159	72.758	0.003	0.003
2093-06-05	74.403	73.89	0.12	0.12
2093-06-06	78.065	78.011	0.001	0.001
2093-06-07	78.199	78.445	0.005	0.005
2093-06-08	80.653	81.19	0.029	0.029
2093-06-09	80.42	80.45	0.087	0.087
2093-06-10	79.32	78.552	0.003	0.003
2093-06-11	77.309	76.816	0.159	0.159
2093-06-12	74.923	74.167	0	0
2093-06-13	74.218	75.104	0.683	0.683
2093-06-14	82.277	82.272	0	0
2093-06-15	82.099	81.604	0	0
2093-06-16	83.505	86.084	0	0
2093-06-17	81.506	80.183	0	0
2093-06-18	82.54	81.73	0	0
2093-06-19	80.672	80.524	0.216	0.216
2093-06-20	84.797	84.996	0	0
2093-06-21	86.602	86.277	0	0
2093-06-22	87.627	88.34	0	0
2093-06-23	87.78	88.327	0	0
2093-06-24	85.092	86.438	0	0
2093-06-25	77.31	79.869	0	0
2093-06-26	83.617	83.833	0	0
2093-06-27	82.485	82.934	0.298	0.298
2093-06-28	82.445	82.914	0	0
2093-06-29	84.489	85.355	0	0
2093-06-30	82.822	83.367	0.012	0.012
2093-07-01	82.713	85.297	0	0
2093-07-02	81.559	84.451	0	0
2093-07-03	80.099	83.028	0.004	0.004
2093-07-04	75.379	75.735	0	0
2093-07-05	77.65	78.168	0.175	0.175
2093-07-06	83.246	82.308	0.117	0.117
2093-07-07	83.612	84.082	0.039	0.039
2093-07-08	82.792	85.257	0.114	0.114
2093-07-09	85.177	87.466	0	0
2093-07-10	89.706	88.348	0.019	0.019
2093-07-11	86.238	85.897	0.36	0.36
2093-07-12	86.855	88.175	0.05	0.05
2093-07-13	87.403	83.662	0.023	0.023
2093-07-14	90.518	90.515	0	0
2093-07-15	88.596	91.872	0	0
2093-07-16	90.1	90.658	0.04	0.04
2093-07-17	87.553	88.736	0.023	0.023
2093-07-18	80.526	81.269	0.271	0.271
2093-07-19	79.74	79.865	0	0
2093-07-20	83.121	83.998	0	0
2093-07-21	85.756	86.469	0.085	0.085
2093-07-22	83.786	84.468	0.739	0.739
2093-07-23	84.459	84.706	0.007	0.007
2093-07-24	80.659	81.551	0.107	0.107
2093-07-25	80.476	79.593	0.077	0.077
2093-07-26	79.965	82.321	0	0
2093-07-27	79.409	79.448	0.061	0.061
2093-07-28	85.511	85.088	0	0
2093-07-29	86.022	87.753	0	0
2093-07-30	83.74	86.998	0	0
2093-07-31	83.01	82.039	0.137	0.137
2093-08-01	83.278	83.332	0.324	0.324
2093-08-02	82.793	82.322	0.093	0.093
2093-08-03	80.051	80.103	0.022	0.022
2093-08-04	81.078	82.856	0.229	0.229
2093-08-05	83.745	82.9	0	0
2093-08-06	83.716	84.547	0	0
2093-08-07	88.15	88.197	0.016	0.016
2093-08-08	85.524	85.314	0.019	0.019
2093-08-09	84.107	85.838	0.063	0.063
2093-08-10	88.701	89.554	0.025	0.025
2093-08-11	88.781	87.651	0.018	0.018
2093-08-12	84.108	86.59	0.038	0.038
2093-08-13	84.3	84.523	0.005	0.005
2093-08-14	81.957	83.516	0	0
2093-08-15	81.313	81.577	0	0
2093-08-16	84.238	84.471	0.018	0.018
2093-08-17	87.229	86.451	0.11	0.11
2093-08-18	85.853	86.11	0	0
2093-08-19	86.508	86.917	0	0
2093-08-20	84.626	84.513	0	0
2093-08-21	85.846	85.936	0	0
2093-08-22	83.01	83.573	0.082	0.082
2093-08-23	84.709	84.205	0	0
2093-08-24	81.88	84.264	0	0
2093-08-25	81.388	82.221	0	0
2093-08-26	80.773	81.12	0.015	0.015
2093-08-27	77.004	77.61	0.098	0.098
2093-08-28	69.53	71.603	0	0
2093-08-29	77.754	78.393	0.144	0.144
2093-08-30	78.191	78.815	0.089	0.089
2093-08-31	82.865	83.36	0	0
2093-09-01	78.555	81.4	0	0
2093-09-02	78.409	80.756	0.001	0.001
2093-09-03	76.612	78.588	0	0
2093-09-04	70.056	69.403	0.002	0.002
2093-09-05	74.591	74.893	0	0
2093-09-06	75.445	76.072	0	0
2093-09-07	78.065	80.815	0	0
2093-09-08	74.477	78.704	0	0
2093-09-09	74.713	76.153	0	0
2093-09-10	75.35	79.157	0	0
2093-09-11	78.192	79.491	0	0
2093-09-12	76.953	75.666	0	0
2093-09-13	78.479	78.229	0.038	0.038
2093-09-14	77.825	75.056	0.025	0.025
2093-09-15	74.549	73.986	0	0
2093-09-16	77.731	75.28	0.498	0.498
2093-09-17	82.477	83.034	0	0
2093-09-18	80.879	81.541	0	0
2093-09-19	78.499	78.424	0.211	0.211
2093-09-20	74.22	76.873	0	0
2093-09-21	71.505	73.461	0	0
2093-09-22	72.121	72.68	0.049	0.049
2093-09-23	76.495	77.906	0.254	0.254
2093-09-24	82.393	83.59	0.002	0.002
2093-09-25	80.893	80.436	0.128	0.128
2093-09-26	83.832	86.076	0	0
2093-09-27	80.934	81.1	0.946	0.946
2093-09-28	73.364	74.065	0.266	0.266
2093-09-29	74.652	74.633	0.092	0.092
2093-09-30	76.421	77.02	0.086	0.086
2093-10-01	74.737	73.628	0.002	0.002
2093-10-02	78.297	77.889	0.083	0.083
2093-10-03	73.145	73.096	0.071	0.071
2093-10-04	68.658	68.085	0.088	0.088
2093-10-05	75.636	74.562	0	0
2093-10-06	73.435	72.881	0	0
2093-10-07	78.145	78.192	0	0
2093-10-08	76.249	77.404	0	0
2093-10-09	75.56	76.388	0	0
2093-10-10	80.803	81.533	0	0
2093-10-11	80.483	80.56	0	0
2093-10-12	75.42	74.091	0.116	0.116
2093-10-13	55.043	55.986	0	0
2093-10-14	59.461	62.333	0	0
2093-10-15	65.126	65.927	0.459	0.459
2093-10-16	70.062	70.031	0	0
2093-10-17	75.031	75.046	0	0
2093-10-18	73.466	73.281	0.086	0.086
2093-10-19	72.262	74.445	0.04	0.04
2093-10-20	68.475	69.669	0	0
2093-10-21	65.681	66.217	0	0
2093-10-22	53.502	53.449	0.017	0.017
2093-10-23	61.389	60.999	0	0
2093-10-24	63.065	64.386	0.002	0.002
2093-10-25	55.974	56.647	0.077	0.077
2093-10-26	55.923	55.976	0.11	0.11
2093-10-27	60.719	60.231	0.176	0.176
2093-10-28	50.369	50.262	0.084	0.084
2093-10-29	46.297	47.077	0.025	0.025
2093-10-30	44.999	45.281	0	0
2093-10-31	46.738	47.117	0	0
2094-05-01	80	80	1	1
2094-05-02	62.723	63.82	0.305	0.305
2094-05-03	59.743	59.536	0.001	0.001
2094-05-04	70.167	70.559	0	0
2094-05-05	73.825	73.742	0.067	0.067
2094-05-06	84.577	84.677	0	0
2094-05-07	78.68	81.207	0.584	0.584
2094-05-08	82.071	81.931	0.003	0.003
2094-05-09	78.207	78.609	0.111	0.111
2094-05-10	70.777	71.476	0.171	0.171
2094-05-11	71.096	71.426	0.309	0.309
2094-05-12	67.047	68.83	0	0
2094-05-13	70.091	70.108	0.003	0.003
2094-05-14	68.689	68.943	0.104	0.104
2094-05-15	73.572	69.91	0.041	0.041
2094-05-16	72.134	70.721	0	0
2094-05-17	74.394	76.308	0	0
2094-05-18	69.274	70.667	0.149	0.149
2094-05-19	61.004	61.02	0.238	0.238
2094-05-20	71.468	71.879	0	0
2094-05-21	69.972	69.557	0.728	0.728
2094-05-22	72.224	70.032	0.15	0.15
2094-05-23	66.208	65.218	0.102	0.102
2094-05-24	59.87	60.568	0.619	0.619
2094-05-25	69.065	69.537	0.058	0.058
2094-05-26	74.715	74.726	0.194	0.194
2094-05-27	69.762	76.828	0	0
2094-05-28	72.419	71.613	0.223	0.223
2094-05-29	75.601	74.534	0	0
2094-05-30	74.249	74.494	0	0
2094-05-31	74.071	73.671	0.522	0.522
2094-06-01	76.798	76.771	0.052	0.052
2094-06-02	81.189	81.173	0.07	0.07
2094-06-03	82.26	83.743	0	0
2094-06-04	78.796	79.677	0	0
2094-06-05	74.925	76.044	0	0
2094-06-06	69.355	67.141	0	0
2094-06-07	75.236	73.111	0	0
2094-06-08	84.383	84.237	0	0
2094-06-09	82.429	83.138	0.005	0.005
2094-06-10	78.231	79.067	0.272	0.272
2094-06-11	84.249	85.663	0	0
2094-06-12	85.991	86.439	0	0
2094-06-13	84.885	87.992	0	0
2094-06-14	84.171	85.756	0.059	0.059
2094-06-15	78.178	78.142	0.161	0.161
2094-06-16	71.392	71.596	0	0
2094-06-17	79.407	79.207	0.224	0.224
2094-06-18	85.792	86.248	0.006	0.006
2094-06-19	82.413	83.169	0.055	0.055
2094-06-20	87.161	87.092	0	0
2094-06-21	90.815	89.907	0	0
2094-06-22	88.415	87.683	0.241	0.241
2094-06-23	82.51	82.61	0.044	0.044
2094-06-24	82.975	81.729	0.128	0.128
2094-06-25	79.669	79.048	0.426	0.426
2094-06-26	71.206	71.647	0.039	0.039
2094-06-27	75.566	75.752	0	0
2094-06-28	78.203	77.925	0	0
2094-06-29	84.573	84.494	0.007	0.007
2094-06-30	85.668	82.326	0	0
2094-07-01	78.861	78.84	0.003	0.003
2094-07-02	81.213	80.417	0.045	0.045
2094-07-03	81.112	80.446	0	0
2094-07-04	79.23	78.63	0.005	0.005
2094-07-05	81.064	81.481	0.091	0.091
2094-07-06	87.615	87.834	0.022	0.022
2094-07-07	82.219	86.193	0.061	0.061
2094-07-08	75.453	77.592	0.003	0.003
2094-07-09	77.004	78.157	0	0
2094-07-10	81.135	81.224	0.015	0.015
2094-07-11	80.2	80.678	0	0
2094-07-12	80.747	82.48	0.131	0.131
2094-07-13	82.013	84.812	0.144	0.144
2094-07-14	84.266	84.977	0.223	0.223
2094-07-15	82.775	81.711	0.1	0.1
2094-07-16	82.137	82.545	0.091	0.091
2094-07-17	85.125	85.731	0.05	0.05
2094-07-18	88.546	89.09	0.062	0.062
2094-07-19	86.564	87.078	0.136	0.136
2094-07-20	84.839	84.788	0	0
2094-07-21	83.02	84.704	0	0
2094-07-22	79.074	80.734	0.127	0.127
2094-07-23	82.697	83.521	0.034	0.034
2094-07-24	87.877	86.821	0	0
2094-07-25	87.726	87.484	0	0
2094-07-26	88.627	90.451	0	0
2094-07-27	89.418	90.124	0.055	0.055
2094-07-28	87.618	88.085	0.1	0.1
2094-07-29	84.142	84.242	0	0
2094-07-30	88.958	87.757	0.053	0.053
2094-07-31	87.135	87.298	0.138	0.138
2094-08-01	84.526	84.626	0.882	0.882
2094-08-02	86.641	87.239	0	0
2094-08-03	83.816	82.663	0.247	0.247
2094-08-04	79.632	82.523	0.001	0.001
2094-08-05	83.177	88.21	0	0
2094-08-06	74.271	78.255	0.011	0.011
2094-08-07	69.739	70.27	0.012	0.012
2094-08-08	74.895	75.376	0	0
2094-08-09	80.232	81.134	0	0
2094-08-10	82.232	83.325	0.122	0.122
2094-08-11	82.896	83.44	0.008	0.008
2094-08-12	80.789	83.137	0.047	0.047
2094-08-13	79.808	81.515	0	0
2094-08-14	84.153	85.743	0.002	0.002
2094-08-15	83.988	84.088	0	0
2094-08-16	82.891	84.388	0	0
2094-08-17	86.265	88.145	0	0
2094-08-18	85.045	87.363	0.209	0.209
2094-08-19	87.169	87.292	0.032	0.032
2094-08-20	84.162	83.605	0.001	0.001
2094-08-21	81.526	81.672	0.142	0.142
2094-08-22	85.497	85.342	0	0
2094-08-23	86.791	87.153	0.001	0.001
2094-08-24	85.345	86.878	0	0
2094-08-25	85.204	87.414	0	0
2094-08-26	84.077	82.392	0	0
2094-08-27	70.863	73.447	0.065	0.065
2094-08-28	61.378	65.63	0.324	0.324
2094-08-29	72.531	71.265	0.277	0.277
2094-08-30	73.054	73.301	0.005	0.005
2094-08-31	72.016	71.054	0	0
2094-09-01	80.824	79.695	0	0
2094-09-02	79.161	81.712	0	0
2094-09-03	77.439	76.99	0	0
2094-09-04	74.352	78.611	0	0
2094-09-05	72.519	73.005	0	0
2094-09-06	75.014	75.877	0	0
2094-09-07	86.522	87.894	0.023	0.023
2094-09-08	87.482	88.174	0.034	0.034
2094-09-09	86.175	86.32	2.067	2.067
2094-09-10	82.825	80.751	0.011	0.011
2094-09-11	73.815	74.205	0	0
2094-09-12	69.658	70.308	0	0
2094-09-13	82.114	83.044	0	0
2094-09-14	82.495	82.725	0	0
2094-09-15	79.755	79.973	0	0
2094-09-16	69.943	71.338	0.01	0.01
2094-09-17	71.512	71.179	0.003	0.003
2094-09-18	72.261	71.351	0	0
2094-09-19	72.181	73.527	0	0
2094-09-20	73.662	72.973	0	0
2094-09-21	76.077	78	0	0
2094-09-22	84.072	84.33	0	0
2094-09-23	78.934	77.792	0	0
2094-09-24	62.062	62.088	0	0
2094-09-25	64.301	64.341	0	0
2094-09-26	65.212	65.248	0	0
2094-09-27	66.196	66.624	0	0
2094-09-28	72.193	71.092	0	0
2094-09-29	71.43	72.369	0	0
2094-09-30	67.601	68.164	0	0
2094-10-01	70.585	71.078	0	0
2094-10-02	68.594	69.644	0.295	0.295
2094-10-03	55.188	54.251	0	0
2094-10-04	58.74	58.517	0.047	0.047
2094-10-05	64.671	65.06	0.004	0.004
2094-10-06	67.95	68.727	0	0
2094-10-07	72.328	72.197	0	0
2094-10-08	76.125	76.48	0	0
2094-10-09	74.023	74.726	0.004	0.004
2094-10-10	72.176	72.567	0	0
2094-10-11	67.492	66.51	0	0
2094-10-12	63.958	64.223	0	0
2094-10-13	67.384	67.773	0	0
2094-10-14	72.837	72.511	0.044	0.044
2094-10-15	72.292	73.208	0.152	0.152
2094-10-16	75.088	73.834	0.529	0.529
2094-10-17	69.261	70.614	0.269	0.269
2094-10-18	66.288	66.59	0	0
2094-10-19	68.796	70.527	0.054	0.054
2094-10-20	73.929	74.894	0.042	0.042
2094-10-21	71.917	72.811	0.062	0.062
2094-10-22	63.031	63.128	0.021	0.021
2094-10-23	65.704	65.848	0	0
2094-10-24	65.555	66.099	0	0
2094-10-25	75.604	75.389	0.001	0.001
2094-10-26	77.033	77.615	0	0
2094-10-27	78.1	78.03	0	0
2094-10-28	75.793	75.134	0	0
2094-10-29	58.872	59.032	0	0
2094-10-30	62.759	62.946	0.081	0.081
2094-10-31	62.688	63.188	0.046	0.046
2095-05-01	80	80	1	1
2095-05-02	80.98	82.079	0.05	0.05
2095-05-03	77.168	77.722	0.054	0.054
2095-05-04	53.945	55.012	0	0
2095-05-05	57.015	57.035	0	0
2095-05-06	61.991	62.46	0	0
2095-05-07	71.338	71.571	0	0
2095-05-08	67.874	67.724	0	0
2095-05-09	66.712	66.575	0	0
2095-05-10	65.044	64.676	0	0
2095-05-11	60.001	59.943	0.06	0.06
2095-05-12	63.01	63.571	0	0
2095-05-13	68.284	68.067	0	0
2095-05-14	76.993	78.754	0.299	0.299
2095-05-15	83.152	83.321	0.094	0.094
2095-05-16	80.158	80.22	0.004	0.004
2095-05-17	80.288	81.505	0	0
2095-05-18	79.277	80.467	0	0
2095-05-19	71.412	71.28	0	0
2095-05-20	66.58	67.297	0	0
2095-05-21	67.317	67.34	0	0
2095-05-22	67.288	67.905	0.014	0.014
2095-05-23	65.54	66.058	0.006	0.006
2095-05-24	71.358	71.001	0.053	0.053
2095-05-25	79.127	79.274	0	0
2095-05-26	80.608	79.923	0	0
2095-05-27	77.859	76.243	0.001	0.001
2095-05-28	78.538	79.339	0.047	0.047
2095-05-29	70.259	75.666	0.02	0.02
2095-05-30	87.829	89.421	0.041	0.041
2095-05-31	85.665	85.935	0.032	0.032
2095-06-01	89.062	93.227	0	0
2095-06-02	92.089	93.352	0.007	0.007
2095-06-03	88.903	89.999	0	0
2095-06-04	85.684	85.39	0.005	0.005
2095-06-05	80.012	81.467	0	0
2095-06-06	80.415	81.369	0.1	0.1
2095-06-07	78.667	78.624	0	0
2095-06-08	90.641	90.289	0	0
2095-06-09	84.431	87.2	0.038	0.038
2095-06-10	77.097	78.385	0.078	0.078
2095-06-11	80.764	81.249	0.028	0.028
2095-06-12	82.844	83.291	0.018	0.018
2095-06-13	83.709	83.847	0.1	0.1
2095-06-14	83.257	83.447	0.228	0.228
2095-06-15	83.145	83.46	0.067	0.067
2095-06-16	82.735	83.153	0.066	0.066
2095-06-17	84.44	85.118	0.037	0.037
2095-06-18	81.607	82.53	0	0
2095-06-19	80.19	81.832	0	0
2095-06-20	83.894	85.701	0	0
2095-06-21	80.806	77.63	0	0
2095-06-22	72.382	72.798	0.002	0.002
2095-06-23	74.217	74.798	0	0
2095-06-24	78.404	78.717	0	0
2095-06-25	87.543	88.135	0.038	0.038
2095-06-26	84.928	84.796	0.08	0.08
2095-06-27	81.449	82.153	0	0
2095-06-28	83.344	83.191	0.005	0.005
2095-06-29	79.419	79.213	0.105	0.105
2095-06-30	81.788	80.214	0.1	0.1
2095-07-01	78.835	79.566	0.239	0.239
2095-07-02	85.864	89.057	0	0
2095-07-03	80.155	83.621	0	0
2095-07-04	79.128	80.665	0	0
2095-07-05	83.196	85.08	0.008	0.008
2095-07-06	83.72	84.315	0.037	0.037
2095-07-07	83.564	82.459	0.033	0.033
2095-07-08	80.733	80.108	0.162	0.162
2095-07-09	80.403	80.769	0.076	0.076
2095-07-10	83.382	83.016	0	0
2095-07-11	86.176	85.666	0	0
2095-07-12	82.961	83.909	0	0
2095-07-13	81.665	86.238	0	0
2095-07-14	84.776	85.26	0	0
2095-07-15	84.345	81.902	0	0
2095-07-16	85.121	86.878	0.253	0.253
2095-07-17	84.261	83.214	0.054	0.054
2095-07-18	75.976	76.918	0.125	0.125
2095-07-19	74.461	76.481	0.147	0.147
2095-07-20	81.189	81.749	0	0
2095-07-21	88.866	89.846	0	0
2095-07-22	86.298	85.475	0.224	0.224
2095-07-23	87.077	87.195	0	0
2095-07-24	87.251	87.487	0	0
2095-07-25	88.739	90.528	0.228	0.228
2095-07-26	87.915	87.91	0.008	0.008
2095-07-27	87.005	86.642	0.583	0.583
2095-07-28	84.819	82.954	0	0
2095-07-29	82.303	81.204	0	0
2095-07-30	79.874	81.597	0	0
2095-07-31	80.069	80.327	0	0
2095-08-01	81.53	82.013	0.017	0.017
2095-08-02	82.392	81.488	0.184	0.184
2095-08-03	87.086	86.427	0.16	0.16
2095-08-04	86.028	86.269	0.143	0.143
2095-08-05	85.453	85.505	0.206	0.206
2095-08-06	82.458	81.639	0	0
2095-08-07	81.902	82.702	0	0
2095-08-08	80.396	82.909	0	0
2095-08-09	82.337	82.894	0	0
2095-08-10	82.059	81.545	0.002	0.002
2095-08-11	80.455	79.776	0.232	0.232
2095-08-12	80.239	80.2	0.236	0.236
2095-08-13	81.914	81.925	0.38	0.38
2095-08-14	83.675	83.284	0.002	0.002
2095-08-15	78.943	88.273	0	0
2095-08-16	84.969	87.523	0	0
2095-08-17	82.997	80.599	0.053	0.053
2095-08-18	81.503	84.482	0	0
2095-08-19	86.992	86.13	0.13	0.13
2095-08-20	84.304	85.734	0.293	0.293
2095-08-21	82.147	82.402	0.324	0.324
2095-08-22	83.59	84.095	0	0
2095-08-23	86.507	86.513	0	0
2095-08-24	91.115	91.612	0	0
2095-08-25	79.604	83.951	0	0
2095-08-26	80.873	81.687	0	0
2095-08-27	82.331	83.341	0.046	0.046
2095-08-28	82.029	82.697	0.669	0.669
2095-08-29	81.441	81.743	0	0
2095-08-30	81.58	82.619	0.071	0.071
2095-08-31	78.022	79.076	0.748	0.748
2095-09-01	73.967	75.109	0	0
2095-09-02	73.537	76.436	0	0
2095-09-03	78.395	73.454	0.007	0.007
2095-09-04	73.249	71.718	0	0
2095-09-05	73.001	72.029	0	0
2095-09-06	73.289	72.951	0	0
2095-09-07	77.589	78.337	0	0
2095-09-08	78.165	77.707	0.124	0.124
2095-09-09	77.345	80.258	0.014	0.014
2095-09-10	80.081	81.782	0	0
2095-09-11	79.433	78.568	0	0
2095-09-12	76.616	73.65	0	0
2095-09-13	76.061	76.628	0	0
2095-09-14	80.699	80.533	0	0
2095-09-15	80.776	80.831	0.143	0.143
2095-09-16	79.266	78.293	0	0
2095-09-17	77.405	77.996	0.376	0.376
2095-09-18	70.517	74.946	0.011	0.011
2095-09-19	73.865	80.848	0	0
2095-09-20	81.916	83.846	0.1	0.1
2095-09-21	79.333	80.258	0	0
2095-09-22	65.977	65.459	0	0
2095-09-23	68.407	68.095	0.018	0.018
2095-09-24	72.479	72.207	0	0
2095-09-25	69.949	68.862	0.006	0.006
2095-09-26	56.32	56.67	1.632	1.632
2095-09-27	62.004	61.927	0.011	0.011
2095-09-28	65.825	65.135	0	0
2095-09-29	63.667	66.248	0.225	0.225
2095-09-30	74.872	74.918	0	0
2095-10-01	72.497	72.217	0	0
2095-10-02	63.19	65.532	0	0
2095-10-03	60.968	59.194	0	0
2095-10-04	55.529	58.721	0	0
2095-10-05	59.139	59.901	0	0
2095-10-06	63.945	63.602	0	0
2095-10-07	63.798	64.144	0.338	0.338
2095-10-08	56.584	59.638	0.046	0.046
2095-10-09	58.165	58.547	0	0
2095-10-10	52.891	54.174	0	0
2095-10-11	56.809	59.58	0.003	0.003
2095-10-12	57.811	59.925	0.004	0.004
2095-10-13	53.408	54.528	0	0
2095-10-14	56.233	56.901	0.001	0.001
2095-10-15	59.236	59.801	0.002	0.002
2095-10-16	61.019	61.73	0.021	0.021
2095-10-17	60.714	61.206	0.001	0.001
2095-10-18	53.683	54.082	0.044	0.044
2095-10-19	57.521	58.603	0	0
2095-10-20	65.874	66.147	0	0
2095-10-21	68.968	67.93	0	0
2095-10-22	68.603	68.799	0.256	0.256
2095-10-23	71.453	72.025	0.145	0.145
2095-10-24	71.054	71.894	0.051	0.051
2095-10-25	61.428	59.642	0.078	0.078
2095-10-26	72.196	72.36	0.058	0.058
2095-10-27	55.919	56.333	0.011	0.011
2095-10-28	61.176	60.585	0.008	0.008
2095-10-29	62.72	63.146	0.026	0.026
2095-10-30	61.656	62.259	0	0
2095-10-31	60.605	59.654	0	0
2096-05-01	80	80	1	1
2096-05-02	80.264	80.661	0	0
2096-05-03	84.923	85.18	0	0
2096-05-04	81.597	82.126	0.048	0.048
2096-05-05	72.577	73.446	0.024	0.024
2096-05-06	71.771	71.347	0.092	0.092
2096-05-07	76.439	76.568	0	0
2096-05-08	80.439	80.841	0	0
2096-05-09	81.271	80.376	0	0
2096-05-10	79.705	81.117	0	0
2096-05-11	79.621	81.077	0.172	0.172
2096-05-12	72.004	76.337	0.085	0.085
2096-05-13	71.798	70.019	0.039	0.039
2096-05-14	68.066	69.271	0.018	0.018
2096-05-15	72.779	73.419	0.089	0.089
2096-05-16	75.097	75.557	0.146	0.146
2096-05-17	72.995	73.377	0.002	0.002
2096-05-18	68.613	67.717	0.097	0.097
2096-05-19	64.488	63.125	0.026	0.026
2096-05-20	66.575	67.085	0.066	0.066
2096-05-21	74.192	74.353	0.226	0.226
2096-05-22	82.428	82.43	0	0
2096-05-23	83.877	84.252	0	0
2096-05-24	80.348	80.214	0	0
2096-05-25	75.505	76.779	0.005	0.005
2096-05-26	75.532	74.278	0.318	0.318
2096-05-27	75.042	77.989	0	0
2096-05-28	82.769	78.27	0	0
2096-05-29	77.091	75.193	0	0
2096-05-30	76.818	80.662	0	0
2096-05-31	76.529	76.945	0	0
2096-06-01	77.642	77.751	0.138	0.138
2096-06-02	80.35	82.063	0.021	0.021
2096-06-03	76.287	76.304	0.009	0.009
2096-06-04	71.511	71.601	0.083	0.083
2096-06-05	71.676	72.195	0	0
2096-06-06	73.559	74.877	0	0
2096-06-07	76.853	76.163	0.049	0.049
2096-06-08	86.005	85.29	0	0
2096-06-09	84.771	85.461	0.057	0.057
2096-06-10	86.226	85.967	0	0
2096-06-11	87.577	87.673	0	0
2096-06-12	86.04	84.013	0	0
2096-06-13	79.511	76.607	0	0
2096-06-14	80.687	76.229	0	0
2096-06-15	82.496	83.016	0	0
2096-06-16	83.798	85.265	0	0
2096-06-17	86.143	87.748	0	0
2096-06-18	88.243	89.084	0	0
2096-06-19	88.567	87.773	0.034	0.034
2096-06-20	84.724	84.824	0	0
2096-06-21	81.008	81.807	0.045	0.045
2096-06-22	82.817	82.838	0.062	0.062
2096-06-23	84.125	84.262	0.01	0.01
2096-06-24	81.868	81.492	0	0
2096-06-25	79.628	79.829	0.047	0.047
2096-06-26	86.75	87.598	0.415	0.415
2096-06-27	85.904	86.065	0.129	0.129
2096-06-28	89.005	89.648	0.005	0.005
2096-06-29	86.877	89.806	0.146	0.146
2096-06-30	87.29	89.301	0.15	0.15
2096-07-01	86.721	88.384	0.058	0.058
2096-07-02	83.761	86.236	0	0
2096-07-03	81.604	83.254	0	0
2096-07-04	81.311	82.687	0.388	0.388
2096-07-05	75.568	76.218	0.028	0.028
2096-07-06	80.441	80.026	0.012	0.012
2096-07-07	88.504	91.596	0	0
2096-07-08	81.205	88.808	0	0
2096-07-09	78.795	78.703	0	0
2096-07-10	83.98	83.4	0.169	0.169
2096-07-11	90.529	89.787	0	0
2096-07-12	82.691	86.336	0.014	0.014
2096-07-13	83.583	81.274	0.483	0.483
2096-07-14	80.621	80.288	0	0
2096-07-15	82.414	82.966	0.275	0.275
2096-07-16	82.591	82.894	0	0
2096-07-17	84.833	84.933	0	0
2096-07-18	90.485	89.612	0.095	0.095
2096-07-19	87.857	86.705	0	0
2096-07-20	82.66	80.867	0	0
2096-07-21	85.813	85.042	0.147	0.147
2096-07-22	87.574	88.627	0.025	0.025
2096-07-23	91.381	92.361	0	0
2096-07-24	88.493	90.491	0.001	0.001
2096-07-25	90.51	92.179	0.024	0.024
2096-07-26	90.377	90.08	0.359	0.359
2096-07-27	88	85.937	0.076	0.076
2096-07-28	88.839	89.603	0.236	0.236
2096-07-29	87.605	88.965	0	0
2096-07-30	88.555	86.884	0.031	0.031
2096-07-31	87.112	87.371	0	0
2096-08-01	85.777	85.077	0	0
2096-08-02	83.925	86.373	0	0
2096-08-03	85.721	87.418	0.041	0.041
2096-08-04	89.971	90.708	0.586	0.586
2096-08-05	86.506	87.152	0	0
2096-08-06	87.112	87.298	0	0
2096-08-07	86.915	87.818	0.242	0.242
2096-08-08	88.84	89.29	0	0
2096-08-09	84.358	86.077	0	0
2096-08-10	82.24	83.532	0.034	0.034
2096-08-11	81.593	81.121	0	0
2096-08-12	82.864	80.23	0	0
2096-08-13	83.28	82.17	0	0
2096-08-14	86.187	86.174	0	0
2096-08-15	86.218	86.853	0.489	0.489
2096-08-16	86.229	87.436	0	0
2096-08-17	83.652	86.925	0	0
2096-08-18	81.008	82.317	0	0
2096-08-19	83.634	83.734	0.114	0.114
2096-08-20	87.916	85.953	0.21	0.21
2096-08-21	89.704	89.891	0	0
2096-08-22	86.195	85.718	0.005	0.005
2096-08-23	80.606	82.814	0.01	0.01
2096-08-24	84.228	83.859	0.014	0.014
2096-08-25	86.717	86.806	0.619	0.619
2096-08-26	83.469	85.277	0.047	0.047
2096-08-27	79.997	80.483	0.482	0.482
2096-08-28	78.502	77.993	0.001	0.001
2096-08-29	82.587	82.661	0.057	0.057
2096-08-30	82.119	82.308	0	0
2096-08-31	75.816	75.463	0	0
2096-09-01	75.111	74.878	0	0
2096-09-02	76.033	77.147	0.483	0.483
2096-09-03	73.644	74.5	0.087	0.087
2096-09-04	66.766	68.524	0	0
2096-09-05	68.412	68.833	0	0
2096-09-06	76.065	77.098	0.047	0.047
2096-09-07	84.011	84.626	0.001	0.001
2096-09-08	77.937	80.138	0	0
2096-09-09	70.391	70.372	0.176	0.176
2096-09-10	73.482	73.934	0	0
2096-09-11	78.227	77.951	0	0
2096-09-12	81.042	82.089	0	0
2096-09-13	79.545	80.695	0.012	0.012
2096-09-14	78.621	78.729	0.074	0.074
2096-09-15	77.575	78.859	0.018	0.018
2096-09-16	73.607	73.856	0.003	0.003
2096-09-17	66.781	66.848	0	0
2096-09-18	67.093	66.814	0	0
2096-09-19	59.661	62.48	0	0
2096-09-20	70.056	70.404	0.001	0.001
2096-09-21	70.456	71.15	0	0
2096-09-22	74.499	75.064	0	0
2096-09-23	73.398	74.011	0.058	0.058
2096-09-24	75.446	75.918	0.631	0.631
2096-09-25	72.14	72.296	0.032	0.032
2096-09-26	56.556	56.706	0.003	0.003
2096-09-27	64.16	64.327	0	0
2096-09-28	65.427	66.292	0.344	0.344
2096-09-29	67.152	68.253	0.009	0.009
2096-09-30	73.451	73.486	0.023	0.023
2096-10-01	71.731	71.992	0.021	0.021
2096-10-02	62.584	65.382	0	0
2096-10-03	55.918	56.194	0.066	0.066
2096-10-04	59	58.751	0.104	0.104
2096-10-05	73.428	73.501	0.002	0.002
2096-10-06	64.646	65.509	0	0
2096-10-07	61.772	62.052	0	0
2096-10-08	72.403	72.627	0	0
2096-10-09	71.947	72.759	0	0
2096-10-10	68.601	68.667	0	0
2096-10-11	62.242	62.297	0.101	0.101
2096-10-12	66.861	67.63	0.113	0.113
2096-10-13	71.165	72.522	0.079	0.079
2096-10-14	66.294	65.891	0.229	0.229
2096-10-15	62.569	61.457	0	0
2096-10-16	62.851	64.919	0	0
2096-10-17	62.617	65.244	0.545	0.545
2096-10-18	66.631	68.816	0.006	0.006
2096-10-19	66.1	66.363	0.075	0.075
2096-10-20	56.555	56.719	0.013	0.013
2096-10-21	57.654	58.121	0	0
2096-10-22	65.285	66.27	0.208	0.208
2096-10-23	67.579	67.157	0.089	0.089
2096-10-24	64.797	65.273	0.008	0.008
2096-10-25	57.016	61.692	0.006	0.006
2096-10-26	63.795	62.567	0	0
2096-10-27	64.762	64.912	0.001	0.001
2096-10-28	64.194	63.488	0.464	0.464
2096-10-29	64.457	63.509	0.001	0.001
2096-10-30	59.972	60.147	0	0
2096-10-31	65.093	60.882	0	0
2097-05-01	80	80	1	1
2097-05-02	62.432	63.022	0.256	0.256
2097-05-03	63.777	63.904	0	0
2097-05-04	70.093	70.225	0	0
2097-05-05	83.523	82.809	0	0
2097-05-06	79.293	77.742	0	0
2097-05-07	66.911	66	0	0
2097-05-08	61.31	61.504	0	0
2097-05-09	67.043	67.332	0	0
2097-05-10	75.372	75.784	0	0
2097-05-11	81.394	82.04	0	0
2097-05-12	72.466	72.448	0.007	0.007
2097-05-13	65.199	65.578	0	0
2097-05-14	62.73	62.008	0.007	0.007
2097-05-15	68.459	67.368	0.109	0.109
2097-05-16	67.987	68.146	0.214	0.214
2097-05-17	69.764	68.916	0.02	0.02
2097-05-18	69.954	71.629	0	0
2097-05-19	67.681	70.604	0	0
2097-05-20	76.794	76.634	0.025	0.025
2097-05-21	81.164	83.279	0	0
2097-05-22	83.111	82.808	0	0
2097-05-23	79.475	78.303	0	0
2097-05-24	85.059	86.352	0	0
2097-05-25	80.026	82.175	0	0
2097-05-26	71.77	71.681	0.049	0.049
2097-05-27	75.124	73.538	0.061	0.061
2097-05-28	72.523	72.279	0.131	0.131
2097-05-29	68.619	70.261	0	0
2097-05-30	69.641	67.412	0	0
2097-05-31	66.804	66.492	0.012	0.012
2097-06-01	75.454	75.02	0.001	0.001
2097-06-02	82.193	82.904	0	0
2097-06-03	77.841	81.7	0.033	0.033
2097-06-04	71.807	75.455	0	0
2097-06-05	73.834	73.556	0.012	0.012
2097-06-06	78.182	79.258	0	0
2097-06-07	71.931	72.143	0	0
2097-06-08	76.559	78.429	0.155	0.155
2097-06-09	82.265	80.086	0.02	0.02
2097-06-10	81.526	78.138	0	0
2097-06-11	75.505	79.985	0	0
2097-06-12	79.677	77.84	0	0
2097-06-13	78.234	77.801	0	0
2097-06-14	78.791	79.081	0	0
2097-06-15	78.736	77.741	0	0
2097-06-16	82.613	82.387	0	0
2097-06-17	76.599	76.989	0.071	0.071
2097-06-18	78.304	78.314	0.059	0.059
2097-06-19	79.507	79.903	0.237	0.237
2097-06-20	81.461	81.76	0.125	0.125
2097-06-21	78.581	82.179	0.153	0.153
2097-06-22	80.69	81.533	0	0
2097-06-23	80.375	80.443	0	0
2097-06-24	77.738	78.69	0	0
2097-06-25	77.157	75.612	0	0
2097-06-26	79.41	79.131	0	0
2097-06-27	79.918	79.677	0.001	0.001
2097-06-28	81.396	80.875	0.057	0.057
2097-06-29	79.075	78.973	0	0
2097-06-30	78.683	79.078	0.015	0.015
2097-07-01	82.483	83.696	0	0
2097-07-02	81.055	81.22	0	0
2097-07-03	83.766	82.462	0.213	0.213
2097-07-04	82.19	81.514	0.015	0.015
2097-07-05	81.965	81.177	0.001	0.001
2097-07-06	79.944	83.339	0.016	0.016
2097-07-07	82.935	84.969	0	0
2097-07-08	80.618	82.472	0	0
2097-07-09	75.687	76.836	0	0
2097-07-10	78.286	78.668	0	0
2097-07-11	82.382	84.713	0.215	0.215
2097-07-12	83.387	83.304	0.005	0.005
2097-07-13	83.945	85.223	0.039	0.039
2097-07-14	83.588	84.837	0.012	0.012
2097-07-15	83.756	81.294	0.155	0.155
2097-07-16	81.319	83.031	0.016	0.016
2097-07-17	79.569	79.916	0	0
2097-07-18	83.508	83.608	0.189	0.189
2097-07-19	85.196	84.059	0.064	0.064
2097-07-20	83.561	86.909	0.119	0.119
2097-07-21	85.463	85.148	0	0
2097-07-22	83.599	83.082	0	0
2097-07-23	83.629	82.939	0	0
2097-07-24	82.964	82.941	0.84	0.84
2097-07-25	79.514	78.977	0.13	0.13
2097-07-26	82.046	80.805	0	0
2097-07-27	84.601	84.4	0.04	0.04
2097-07-28	82.115	86.416	0	0
2097-07-29	83.964	82.694	0.001	0.001
2097-07-30	83.094	83.194	0.005	0.005
2097-07-31	84.121	84.221	0	0
2097-08-01	87.434	88.26	0	0
2097-08-02	91.03	88.57	0	0
2097-08-03	83.779	84.874	0.192	0.192
2097-08-04	88.721	88.627	0	0
2097-08-05	84.055	85.876	0	0
2097-08-06	80.11	79.941	0.323	0.323
2097-08-07	79.845	81.059	0	0
2097-08-08	82.521	82.337	0.778	0.778
2097-08-09	82.877	82.254	0	0
2097-08-10	82.23	81.4	0.057	0.057
2097-08-11	82.944	82.69	0.008	0.008
2097-08-12	83.092	83.192	0	0
2097-08-13	82.603	81.933	0.118	0.118
2097-08-14	78.93	78.981	0	0
2097-08-15	79.304	79.341	0.001	0.001
2097-08-16	82.133	82.617	0.15	0.15
2097-08-17	83.664	83.057	0	0
2097-08-18	80.994	84.512	0.002	0.002
2097-08-19	82.146	83.03	0	0
2097-08-20	84.312	84.756	0.492	0.492
2097-08-21	85.675	86.736	0	0
2097-08-22	85.348	86.3	0	0
2097-08-23	86.007	87.26	0.046	0.046
2097-08-24	87.34	88.005	0.047	0.047
2097-08-25	84.716	85.889	0	0
2097-08-26	81.493	82.943	0.142	0.142
2097-08-27	82.702	84.776	0	0
2097-08-28	85.692	86.353	0	0
2097-08-29	85.79	86.574	0	0
2097-08-30	85.758	85.063	0.302	0.302
2097-08-31	86.002	86.795	0.001	0.001
2097-09-01	81.18	82	0	0
2097-09-02	83.686	87.35	0	0
2097-09-03	85.615	85.026	0	0
2097-09-04	87.84	88.667	0	0
2097-09-05	89.056	88.257	0.035	0.035
2097-09-06	87.715	88.908	0	0
2097-09-07	86.881	86.969	0.001	0.001
2097-09-08	82.56	82.66	0.221	0.221
2097-09-09	82.248	83.223	0.833	0.833
2097-09-10	83.229	84.368	0	0
2097-09-11	83.954	83.588	0.078	0.078
2097-09-12	85.424	85.444	0.076	0.076
2097-09-13	85.052	86.234	0	0
2097-09-14	85.747	84.664	0	0
2097-09-15	80.924	81.82	0	0
2097-09-16	75.414	75.755	0	0
2097-09-17	65.154	65.791	0	0
2097-09-18	70.394	70.597	0	0
2097-09-19	74.764	74.764	0	0
2097-09-20	78.355	78.781	0	0
2097-09-21	78.366	78.525	0	0
2097-09-22	71.77	73.136	0	0
2097-09-23	75.271	76.139	0	0
2097-09-24	73.88	74.95	0	0
2097-09-25	68.974	71.388	0	0
2097-09-26	73.534	77.243	0.123	0.123
2097-09-27	79.478	80.958	0.211	0.211
2097-09-28	81.786	81.547	0.036	0.036
2097-09-29	82.899	80.663	0.038	0.038
2097-09-30	81.21	81.15	0	0
2097-10-01	78.731	80.657	0	0
2097-10-02	75.164	78.8	0	0
2097-10-03	71.766	71.89	0	0
2097-10-04	55.883	56.07	0	0
2097-10-05	65.446	64.873	0	0
2097-10-06	59.249	60.292	0	0
2097-10-07	65.355	65.99	0.076	0.076
2097-10-08	67.791	68.495	0	0
2097-10-09	69.274	72.099	0.046	0.046
2097-10-10	71.773	70.984	0	0
2097-10-11	65.361	70.339	0.009	0.009
2097-10-12	80.507	82.83	0.006	0.006
2097-10-13	81.256	80.202	0	0
2097-10-14	71.746	71.579	0	0
2097-10-15	72.096	70.939	0	0
2097-10-16	69.089	70.954	0	0
2097-10-17	77.572	77.104	0.049	0.049
2097-10-18	72.407	72.413	0.156	0.156
2097-10-19	58.383	59.194	0.054	0.054
2097-10-20	59.167	59.491	0.01	0.01
2097-10-21	65.231	67.175	0	0
2097-10-22	65.068	66.051	0	0
2097-10-23	66.645	66.37	0.589	0.589
2097-10-24	64.438	64.983	0	0
2097-10-25	59.857	61.153	0	0
2097-10-26	62.462	62.602	0.129	0.129
2097-10-27	55.241	54.717	0.058	0.058
2097-10-28	56.554	56.781	0.071	0.071
2097-10-29	56.839	56.959	0	0
2097-10-30	47.261	47.132	0	0
2097-10-31	46.818	46.927	0	0
2098-05-01	80	80	1	1
2098-05-02	56.961	57.542	0.058	0.058
2098-05-03	61.334	60.815	0.19	0.19
2098-05-04	58.166	58.347	0.145	0.145
2098-05-05	55.228	55.312	0	0
2098-05-06	59.467	59.421	0.001	0.001
2098-05-07	64.89	66.756	0.154	0.154
2098-05-08	62.014	68.033	0.24	0.24
2098-05-09	68.813	70.39	0	0
2098-05-10	62.729	64.339	0	0
2098-05-11	61.022	61.169	0	0
2098-05-12	60.553	61.115	0.292	0.292
2098-05-13	68.274	68.149	0	0
2098-05-14	71.041	70.259	0	0
2098-05-15	70.283	74.255	0.299	0.299
2098-05-16	70.1	72.172	0	0
2098-05-17	73.814	75.962	0.225	0.225
2098-05-18	70.384	70.39	0.267	0.267
2098-05-19	66.904	65.738	0.008	0.008
2098-05-20	58.56	60.33	0	0
2098-05-21	64.49	65.663	0.039	0.039
2098-05-22	68.45	64.058	0.088	0.088
2098-05-23	79.3	77.553	0	0
2098-05-24	76.27	73.014	0	0
2098-05-25	73.779	73.519	0	0
2098-05-26	78.81	78.741	0.494	0.494
2098-05-27	77.649	79.049	0.064	0.064
2098-05-28	75.901	75.883	0	0
2098-05-29	73.027	73.808	0	0
2098-05-30	68.491	68.286	0	0
2098-05-31	66.087	64.948	0.238	0.238
2098-06-01	66.122	68.928	0.014	0.014
2098-06-02	66.32	66.733	0	0
2098-06-03	67.022	66.891	0.033	0.033
2098-06-04	82.11	82.366	0.132	0.132
2098-06-05	79.541	84.139	0.097	0.097
2098-06-06	75.867	77.026	0.003	0.003
2098-06-07	66.663	66.307	0	0
2098-06-08	69.136	67.968	0.124	0.124
2098-06-09	74.175	75.273	0	0
2098-06-10	76.45	76.867	0.339	0.339
2098-06-11	74.192	75.452	0.002	0.002
2098-06-12	85.893	84.497	0	0
2098-06-13	79.154	82.14	0.059	0.059
2098-06-14	81.842	81.225	0.124	0.124
2098-06-15	84.335	82.398	0.013	0.013
2098-06-16	77.479	78.242	0.138	0.138
2098-06-17	73.152	82.996	0.019	0.019
2098-06-18	85.437	85.427	0.019	0.019
2098-06-19	81.988	82.943	0	0
2098-06-20	80.962	81.222	0.008	0.008
2098-06-21	76.555	77.079	0.041	0.041
2098-06-22	75.135	75.238	0.093	0.093
2098-06-23	76.062	73.717	0.024	0.024
2098-06-24	71.853	72.304	0.153	0.153
2098-06-25	73.858	75.767	0	0
2098-06-26	76.113	76.359	0	0
2098-06-27	80.722	80.519	0.045	0.045
2098-06-28	79.244	79.539	0.203	0.203
2098-06-29	76.575	75.74	0	0
2098-06-30	75.452	77.143	0.04	0.04
2098-07-01	80.669	80.601	0.05	0.05
2098-07-02	84.784	85.421	0	0
2098-07-03	87.113	88.36	0.132	0.132
2098-07-04	87.448	89.499	0	0
2098-07-05	86.836	87.952	0	0
2098-07-06	86.828	83.843	0.002	0.002
2098-07-07	87.775	86.655	0	0
2098-07-08	87.699	87.939	0	0
2098-07-09	86.374	85.951	0.108	0.108
2098-07-10	92.87	92.81	0	0
2098-07-11	94.523	92.987	0.008	0.008
2098-07-12	91.732	92.053	0.031	0.031
2098-07-13	90.09	90.157	0.224	0.224
2098-07-14	86.88	85.586	0.052	0.052
2098-07-15	87.859	90.694	0.038	0.038
2098-07-16	82.641	87.442	0	0
2098-07-17	86.785	87.913	0.131	0.131
2098-07-18	92.754	91.603	0.002	0.002
2098-07-19	90.988	91.428	0.028	0.028
2098-07-20	90.631	92.386	0.223	0.223
2098-07-21	90.817	91.908	0.101	0.101
2098-07-22	90.194	90.691	0.083	0.083
2098-07-23	89.459	89.488	0.083	0.083
2098-07-24	91.635	91.236	0.161	0.161
2098-07-25	90.704	90.4	0.015	0.015
2098-07-26	91.809	93.162	0.114	0.114
2098-07-27	93.149	93.264	0.209	0.209
2098-07-28	93.839	94.047	0.029	0.029
2098-07-29	91.411	93.826	0.019	0.019
2098-07-30	93.337	94.024	0.202	0.202
2098-07-31	92.959	92.312	0.119	0.119
2098-08-01	91.459	93.658	0.011	0.011
2098-08-02	88.555	89.559	0.066	0.066
2098-08-03	87.298	86.555	0.012	0.012
2098-08-04	83.283	82.663	0	0
2098-08-05	85.658	86.876	1.367	1.367
2098-08-06	88.627	89.168	1.173	1.173
2098-08-07	84.594	84.326	0.208	0.208
2098-08-08	83.497	83.546	0.193	0.193
2098-08-09	89.084	87.992	0	0
2098-08-10	89.109	87.03	0.456	0.456
2098-08-11	85.097	84.942	0.119	0.119
2098-08-12	78.98	78.793	0.068	0.068
2098-08-13	80.371	79.188	0.047	0.047
2098-08-14	80.289	81.112	0.13	0.13
2098-08-15	82.126	81.43	0.034	0.034
2098-08-16	84.731	84.831	0.01	0.01
2098-08-17	86.221	85.785	0.043	0.043
2098-08-18	85.989	87.16	0.009	0.009
2098-08-19	81.262	81.967	0.091	0.091
2098-08-20	77.787	79.046	0	0
2098-08-21	74.617	74.778	0	0
2098-08-22	80.759	80.835	0	0
2098-08-23	83.405	84.456	0	0
2098-08-24	86.081	86.398	0	0
2098-08-25	86.826	86.751	0.045	0.045
2098-08-26	83.236	83.915	0	0
2098-08-27	80.323	80.196	0	0
2098-08-28	82.255	83.976	0	0
2098-08-29	86.113	86.129	0.257	0.257
2098-08-30	89.283	88.386	0.003	0.003
2098-08-31	89.102	91.45	0	0
2098-09-01	88.399	87.602	0	0
2098-09-02	85.504	85.315	0	0
2098-09-03	82.862	84.47	0	0
2098-09-04	86.593	87.392	0.08	0.08
2098-09-05	86.316	85.722	0	0
2098-09-06	84.597	84.697	0.004	0.004
2098-09-07	80.375	80.401	0	0
2098-09-08	76.564	76.473	0.073	0.073
2098-09-09	79.292	80.948	0.509	0.509
2098-09-10	77.799	79.628	0	0
2098-09-11	80.293	80.514	0	0
2098-09-12	79.155	79.511	0.033	0.033
2098-09-13	76.869	77.134	0.242	0.242
2098-09-14	79.904	77.517	0.321	0.321
2098-09-15	64.271	62.079	0.031	0.031
2098-09-16	69.097	67.847	0	0
2098-09-17	73.169	73.869	0	0
2098-09-18	77.984	78.377	0	0
2098-09-19	80.644	81.233	0	0
2098-09-20	79.661	80.443	0	0
2098-09-21	81.531	79.573	0	0
2098-09-22	78.503	73.345	0	0
2098-09-23	72.14	71.425	0	0
2098-09-24	66.71	65.395	0	0
2098-09-25	69.995	70.16	0	0
2098-09-26	72.049	71.558	0	0
2098-09-27	75.94	75.622	0.167	0.167
2098-09-28	77.308	74.593	0.143	0.143
2098-09-29	74.076	76.015	0	0
2098-09-30	74.165	76.042	0.056	0.056
2098-10-01	68.521	69.631	0.055	0.055
2098-10-02	58.444	58.826	0.015	0.015
2098-10-03	67.488	65.911	0.004	0.004
2098-10-04	68.848	66.589	0	0
2098-10-05	76.882	71.162	0	0
2098-10-06	74.674	71.971	0	0
2098-10-07	62.825	63.086	0	0
2098-10-08	63.685	64.404	0	0
2098-10-09	72.394	73.104	0.075	0.075
2098-10-10	64.075	64.727	0	0
2098-10-11	64.508	65.974	0	0
2098-10-12	62.972	64.575	0	0
2098-10-13	68.618	69.032	0	0
2098-10-14	66.732	69.705	0	0
2098-10-15	71.581	71.546	0	0
2098-10-16	64.938	65.989	0.128	0.128
2098-10-17	59.038	59.313	0	0
2098-10-18	63.459	63.48	0	0
2098-10-19	76.398	75.111	0	0
2098-10-20	73.146	72.528	0	0
2098-10-21	59	59.366	0.07	0.07
2098-10-22	64.164	64.315	0.002	0.002
2098-10-23	63.389	64.209	0	0
2098-10-24	65.862	59.831	0	0
2098-10-25	54.485	53.637	0.192	0.192
2098-10-26	52.717	52.42	0.109	0.109
2098-10-27	48.657	48.155	0.049	0.049
2098-10-28	52.583	53.342	0.071	0.071
2098-10-29	60.282	63.098	0.05	0.05
2098-10-30	61.531	61.297	0	0
2098-10-31	61.4	61.567	0	0
2099-05-01	80	80	1	1
2099-05-02	62.164	63.334	0.342	0.342
2099-05-03	62.314	63.453	0	0
2099-05-04	58.041	62.09	0	0
2099-05-05	63.046	64.091	0.018	0.018
2099-05-06	62.628	63.455	0	0
2099-05-07	69.288	68.748	0.158	0.158
2099-05-08	63.987	65.308	0.034	0.034
2099-05-09	61.682	62.233	0.028	0.028
2099-05-10	70.038	70.802	0.075	0.075
2099-05-11	77.467	77.819	0	0
2099-05-12	76.488	76.775	0	0
2099-05-13	76.723	77.119	0	0
2099-05-14	83.657	84.165	0.148	0.148
2099-05-15	78.56	80.174	0	0
2099-05-16	69.643	69.33	0.122	0.122
2099-05-17	72.118	72.816	0.121	0.121
2099-05-18	66.796	67.363	0	0
2099-05-19	62.888	63.647	0	0
2099-05-20	67.796	67.97	0	0
2099-05-21	73.472	73.854	0	0
2099-05-22	78.47	78.65	0	0
2099-05-23	76.57	77.106	0	0
2099-05-24	77.749	76.462	0.384	0.384
2099-05-25	80.537	81.379	0	0
2099-05-26	78.485	79.597	0.118	0.118
2099-05-27	81.006	81.881	0.023	0.023
2099-05-28	87.616	88.457	0.145	0.145
2099-05-29	82.405	84.125	0.103	0.103
2099-05-30	73.602	73.486	0	0
2099-05-31	65.171	69.723	0.057	0.057
2099-06-01	61.709	68.105	0	0
2099-06-02	74.256	74.742	0.006	0.006
2099-06-03	78.234	79.018	0.003	0.003
2099-06-04	84.225	82.067	0	0
2099-06-05	73.857	74.419	0	0
2099-06-06	70.084	70.643	0	0
2099-06-07	81.416	81.654	0.004	0.004
2099-06-08	81.998	82.029	0.282	0.282
2099-06-09	80.297	79.904	1.621	1.621
2099-06-10	75.528	78.601	0.001	0.001
2099-06-11	77.337	78.079	0.014	0.014
2099-06-12	78.356	79.889	0.002	0.002
2099-06-13	86.674	86.989	0	0
2099-06-14	87.454	88.562	0	0
2099-06-15	84.036	85.841	0.014	0.014
2099-06-16	73.617	76.96	0	0
2099-06-17	69.887	67.735	0.219	0.219
2099-06-18	71.477	74.951	0.225	0.225
2099-06-19	73.51	71.054	0.01	0.01
2099-06-20	74.602	73.323	0.177	0.177
2099-06-21	78.566	78.209	0.115	0.115
2099-06-22	80.307	80.41	0.002	0.002
2099-06-23	81.697	84.021	0	0
2099-06-24	83.822	84.439	0	0
2099-06-25	87.562	87.724	0	0
2099-06-26	88.824	88.656	0.245	0.245
2099-06-27	92.189	92.056	0.133	0.133
2099-06-28	90.401	90.979	0.034	0.034
2099-06-29	86.201	86.814	0.064	0.064
2099-06-30	86.597	85.634	0.144	0.144
2099-07-01	90.552	91.222	0.026	0.026
2099-07-02	87.948	88.524	0.041	0.041
2099-07-03	83.764	81.739	0.016	0.016
2099-07-04	84.577	84.741	0.022	0.022
2099-07-05	87.796	88.382	0	0
2099-07-06	88.067	88.259	0.074	0.074
2099-07-07	86.841	88.821	0.044	0.044
2099-07-08	85.215	85.798	0.014	0.014
2099-07-09	84.5	84.633	0	0
2099-07-10	80.769	81.728	0	0
2099-07-11	79.459	78.073	0.191	0.191
2099-07-12	87.209	87.408	0.099	0.099
2099-07-13	85.003	87.447	0.005	0.005
2099-07-14	86.228	85.993	0.006	0.006
2099-07-15	84.763	85.967	0	0
2099-07-16	81.523	82.451	0.059	0.059
2099-07-17	72.514	70.334	0.012	0.012
2099-07-18	81.982	81.845	0.032	0.032
2099-07-19	82.994	84.772	0.014	0.014
2099-07-20	90.213	92.4	0.003	0.003
2099-07-21	88.577	87.194	0.067	0.067
2099-07-22	89.6	93.539	0.001	0.001
2099-07-23	88.043	90.863	0.262	0.262
2099-07-24	84.306	85.482	0.052	0.052
2099-07-25	82.246	82.375	0.114	0.114
2099-07-26	85.747	89.885	0.402	0.402
2099-07-27	84.843	89.061	0.012	0.012
2099-07-28	83.904	84.287	0	0
2099-07-29	83.781	83.881	0	0
2099-07-30	92.167	91.419	0	0
2099-07-31	91.935	92.726	0	0
2099-08-01	87.259	87.967	0	0
2099-08-02	86.433	85.482	1.042	1.042
2099-08-03	82.866	82.046	0.001	0.001
2099-08-04	80.416	82.348	0.189	0.189
2099-08-05	76.028	78.131	0.113	0.113
2099-08-06	74.72	72.78	0	0
2099-08-07	80.16	80.459	0.003	0.003
2099-08-08	84.454	84.187	0	0
2099-08-09	87.483	85.974	0.194	0.194
2099-08-10	82.79	84.562	0	0
2099-08-11	81.498	81.187	0.67	0.67
2099-08-12	87.397	87.098	0.002	0.002
2099-08-13	84.669	83.486	0	0
2099-08-14	87.9	89.496	0	0
2099-08-15	90.302	93.192	0	0
2099-08-16	92.979	89.309	0	0
2099-08-17	84.794	86.481	0.002	0.002
2099-08-18	83.572	81.744	0.089	0.089
2099-08-19	89.384	90.055	0.052	0.052
2099-08-20	87.065	87.958	0.07	0.07
2099-08-21	94.167	94.155	0.446	0.446
2099-08-22	92.27	90.064	0.069	0.069
2099-08-23	84.817	86.031	0.03	0.03
2099-08-24	80.128	80.276	0	0
2099-08-25	88.18	88.605	0	0
2099-08-26	80.269	83.114	0.388	0.388
2099-08-27	80.242	81.542	0	0
2099-08-28	79.975	81.552	0.528	0.528
2099-08-29	74.8	76.328	0.713	0.713
2099-08-30	82.355	81.797	0.093	0.093
2099-08-31	87.358	90.212	0	0
2099-09-01	85.69	87.536	0	0
2099-09-02	84.619	84.035	0	0
2099-09-03	87.45	87.38	0	0
2099-09-04	76.718	74.258	0	0
2099-09-05	66.854	66.899	0.01	0.01
2099-09-06	70.717	70.82	0	0
2099-09-07	75.191	75.267	0.022	0.022
2099-09-08	75.483	74.231	0.027	0.027
2099-09-09	82.424	82.073	0.001	0.001
2099-09-10	78.045	77.298	0	0
2099-09-11	77.341	76.468	0	0
2099-09-12	75.032	72.674	0	0
2099-09-13	72.216	72.544	0	0
2099-09-14	73.424	73.861	0	0
2099-09-15	75.781	76.446	0	0
2099-09-16	82.704	82.804	0	0
2099-09-17	83.867	84.351	0	0
2099-09-18	83.54	83.138	0	0
2099-09-19	80.508	80.512	0	0
2099-09-20	62.153	61.522	0	0
2099-09-21	60.51	60.679	0	0
2099-09-22	68.654	68.54	0	0
2099-09-23	73.116	73.429	0.063	0.063
2099-09-24	74.709	74.66	0.001	0.001
2099-09-25	76.915	76.931	0	0
2099-09-26	75.56	74.359	0.293	0.293
2099-09-27	79.831	80.839	0.498	0.498
2099-09-28	76.13	79.291	0.212	0.212
2099-09-29	77.411	73.568	0.126	0.126
2099-09-30	79.093	81.874	0.011	0.011
2099-10-01	76.406	78.824	0.005	0.005
2099-10-02	60.079	60.836	0.107	0.107
2099-10-03	59.494	62.562	0.051	0.051
2099-10-04	61.012	58.779	0.022	0.022
2099-10-05	83.609	82.642	0	0
2099-10-06	81.539	82.076	0.049	0.049
2099-10-07	64.546	67.426	0.342	0.342
2099-10-08	77.653	77.442	0	0
2099-10-09	82.811	82.548	0.125	0.125
2099-10-10	76.663	76.002	0.133	0.133
2099-10-11	50.349	52.373	0	0
2099-10-12	47.829	47.885	0	0
2099-10-13	52.902	53.454	0.088	0.088
2099-10-14	58.283	58.301	0	0
2099-10-15	58.649	58.714	0	0
2099-10-16	52.768	51.882	0.002	0.002
2099-10-17	52.16	53.057	0	0
2099-10-18	55.079	54.647	0	0
2099-10-19	59.611	58.976	0	0
2099-10-20	64.515	64.587	0	0
2099-10-21	57.886	58.664	0	0
2099-10-22	46.563	46.64	0	0
2099-10-23	58.633	58.737	0.054	0.054
2099-10-24	65.757	65.762	0.034	0.034
2099-10-25	65.703	65.772	0.062	0.062
2099-10-26	68.498	67.981	0	0
2099-10-27	67.428	66.996	0	0
2099-10-28	56.388	56.408	0	0
2099-10-29	53.5	53.852	0	0
2099-10-30	59.924	60.046	0.001	0.001
2099-10-31	57.04	57.464	0.159	0.159
