# Supplementary material for: The role of climate change and urban development on compound dry-hot extremes across US cities
Source: Nat Commun. 2023 Jun 14;14:3509. doi: 10.1038/s41467-023-39205-x (PMC10267174; doi:10.1038/s41467-023-39205-x)
Supplement: Supplementary file 2 — Source Data [file 41467_2023_39205_MOESM2_ESM.zip › SourceData/Charlotte_Current_Data.xlsx]

## Sheet: Sheet1
Date_Current	Current_T	Urban_Dev_T	Current_prcp	Urban_Dev_Prcp
2000-05-01	80	80	1	1
2000-05-02	77.064	77.878	0	0.029
2000-05-03	69.818	71.352	0.02	0.148
2000-05-04	74.353	74.541	0	0
2000-05-05	77.434	77.606	0	0
2000-05-06	80.721	81.328	0	0
2000-05-07	82.67	82.593	0	0
2000-05-08	83.957	83.902	0	0
2000-05-09	84.54	83.505	0	0
2000-05-10	80.233	81.778	0.49	0.158
2000-05-11	78.574	79.385	0	0.12
2000-05-12	88.325	89.272	0	0
2000-05-13	88.864	89.584	0.25	0
2000-05-14	78.963	79.1	0	0.028
2000-05-15	72.268	73.271	0	0
2000-05-16	72.585	73.162	0	0.002
2000-05-17	78.92	80.505	0	0
2000-05-18	85.079	85.774	0	0.038
2000-05-19	87.185	87.999	0	0
2000-05-20	87.441	88.51	0	0
2000-05-21	82.981	85.605	0.01	0
2000-05-22	81.47	81.127	0	0.163
2000-05-23	82.223	83.105	0.09	0.007
2000-05-24	87.139	85.045	0.12	0.073
2000-05-25	87.224	87.257	0.06	0.103
2000-05-26	79.895	80.116	0	0.063
2000-05-27	90.82	91.786	0	0.046
2000-05-28	88.141	88.748	0.13	0.033
2000-05-29	79.24	76.445	0	0.131
2000-05-30	72.501	74.574	0	0
2000-05-31	74.978	76.663	0	0
2000-06-01	88.251	89.626	0	0
2000-06-02	93.402	93.906	0	0
2000-06-03	87.622	91.268	0.06	0.123
2000-06-04	77.795	78.558	0.08	0.196
2000-06-05	76.009	77.415	0.39	0.033
2000-06-06	73.071	76.692	0	0.4
2000-06-07	75.06	76.125	0	0
2000-06-08	79.63	80.474	0	0
2000-06-09	86.186	87.017	0	0
2000-06-10	86.661	87.747	0	0
2000-06-11	86.708	87.51	0	0
2000-06-12	87.347	88.535	0	0
2000-06-13	89.082	89.71	0	0
2000-06-14	86.96	87.1	0	0.229
2000-06-15	90.251	90.188	0.61	0.227
2000-06-16	83.673	87.738	0	0.295
2000-06-17	85.831	84.46	0	0.288
2000-06-18	89.773	90.924	0.76	0.178
2000-06-19	89.766	90.141	0	0
2000-06-20	81.733	83.869	0	0.085
2000-06-21	85.054	85.029	0	0.254
2000-06-22	90.467	91.051	0	0
2000-06-23	91.607	91.933	0	0.01
2000-06-24	87.994	88.785	0	0.209
2000-06-25	90.845	84.994	0.24	0.091
2000-06-26	89.254	86.759	0.17	0.039
2000-06-27	85.195	85.21	0.08	0.244
2000-06-28	81.869	83.823	0.77	0.116
2000-06-29	84.646	83.936	0.32	0.246
2000-06-30	81.195	82.116	0	0.042
2000-07-01	81.435	83.57	0	0
2000-07-02	84.474	85.905	0	0
2000-07-03	86.174	85.931	0	0
2000-07-04	89.424	89.957	0	0
2000-07-05	85.375	87.865	0	0.15
2000-07-06	91.424	90.307	0.11	0.109
2000-07-07	83.152	84.002	0.02	0.223
2000-07-08	80.382	82.396	0	0
2000-07-09	87.545	88.282	0	0
2000-07-10	90.499	92.586	0	0
2000-07-11	92.333	94.192	0.23	0
2000-07-12	87.52	90.168	0.58	0.167
2000-07-13	86.412	83.479	0.01	0.019
2000-07-14	82.45	81.865	0	3.288
2000-07-15	85.004	85.849	0	0.099
2000-07-16	81.513	83.53	0	0
2000-07-17	82.371	82.768	0	0
2000-07-18	83.859	86.791	0	0
2000-07-19	92.072	93.73	0.22	0.037
2000-07-20	85.98	86.66	0	0.268
2000-07-21	86.143	86.004	0	0.004
2000-07-22	85.882	85.226	0	0
2000-07-23	81.662	83.837	0.15	0.001
2000-07-24	71.945	76.931	0.02	0.008
2000-07-25	73.161	75.446	0.1	0
2000-07-26	80.598	77.592	0.01	0.007
2000-07-27	78.173	80.586	0.01	0.065
2000-07-28	83.275	82.558	0	0.021
2000-07-29	82.961	83.092	0.01	0.098
2000-07-30	86.132	86.364	0	0.038
2000-07-31	86.584	87.336	0	0.018
2000-08-01	88.748	84.129	0.82	0.323
2000-08-02	85.413	86.015	0.02	0.195
2000-08-03	89.2	89.947	0.32	0.116
2000-08-04	88.557	88.047	0.12	0.096
2000-08-05	83.737	83.559	0	0.16
2000-08-06	90.391	89.556	0	0.022
2000-08-07	91.404	91.504	0	0
2000-08-08	91.07	93.445	0.19	0.1
2000-08-09	89.917	92.348	0	0
2000-08-10	93.703	92.84	0.58	0.022
2000-08-11	81.98	86.274	0	0.202
2000-08-12	81.113	82.24	0	0
2000-08-13	79.679	79.623	0	0
2000-08-14	82.057	82.609	0	0
2000-08-15	87.874	87.325	0	0
2000-08-16	93.599	91.656	0	0
2000-08-17	84.949	84.755	0	0
2000-08-18	93.483	92.242	0.2	0
2000-08-19	84.548	88.273	0	0.122
2000-08-20	80.821	80.338	0	0
2000-08-21	76.413	76.948	0	0
2000-08-22	78.743	79.484	0	0
2000-08-23	83.922	86.151	0	0
2000-08-24	89.401	85.159	0.42	0.137
2000-08-25	77.221	82.717	0.29	0.333
2000-08-26	82.976	84.323	0	0
2000-08-27	83.023	83.601	0	0
2000-08-28	77.402	81.672	0	0.356
2000-08-29	80.357	76.838	0	0.036
2000-08-30	77.372	76.135	0.13	0.022
2000-08-31	78.57	78.698	0.17	0.133
2000-09-01	80.913	78.714	0.56	0.148
2000-09-02	77.742	77.621	0.56	0.154
2000-09-03	77.975	77.517	0.69	0.098
2000-09-04	79.704	79.585	0.06	0.121
2000-09-05	72.976	75.354	0.01	0.036
2000-09-06	68.279	63.018	0	0
2000-09-07	68.731	68.684	0	0
2000-09-08	77.154	77.165	0	0
2000-09-09	79.077	78.204	0	0
2000-09-10	77.928	78.186	0	0
2000-09-11	79.355	80.812	0	0
2000-09-12	78.965	77.322	0	0
2000-09-13	85.093	85.231	0	0.009
2000-09-14	79.581	77.918	0	0.064
2000-09-15	80.061	79.338	0	0.203
2000-09-16	68.644	70.676	0	0
2000-09-17	68.117	68.612	0	0
2000-09-18	69.727	71.902	1.55	0.031
2000-09-19	81.801	79.101	0.06	0.282
2000-09-20	84.155	84.643	0	0
2000-09-21	85.677	84.706	0.07	0.034
2000-09-22	77.967	80.122	1.41	0.065
2000-09-23	76.948	77.571	0.68	0.05
2000-09-24	86.64	86.051	0	0.007
2000-09-25	86.942	84.038	0.16	0.194
2000-09-26	77.115	76.993	0	0.22
2000-09-27	70.171	70.88	0	0
2000-09-28	73.359	73.934	0	0
2000-09-29	70.682	71.154	0	0
2000-09-30	71.849	72.179	0	0
2000-10-01	67.945	67.524	0	0
2000-10-02	73.351	73.735	0	0
2000-10-03	84.114	83.896	0	0
2000-10-04	84.283	84.58	0	0
2000-10-05	81.499	82.415	0	0
2000-10-06	85.112	85.428	0	0
2000-10-07	71.602	72.981	0	0
2000-10-08	57.916	60.146	0	0
2000-10-09	54.133	54.176	0	0
2000-10-10	64.889	64.802	0	0
2000-10-11	68.957	69.191	0	0
2000-10-12	70.106	70.62	0	0
2000-10-13	72.672	72.969	0	0
2000-10-14	76.639	76.484	0	0
2000-10-15	74.621	75.743	0	0
2000-10-16	77.602	77.573	0	0
2000-10-17	78.054	78.76	0	0
2000-10-18	72.297	72.503	0	0
2000-10-19	67.925	71.287	0	0
2000-10-20	68.869	66.337	0	0
2000-10-21	71.962	71.969	0	0
2000-10-22	74.552	74.894	0	0
2000-10-23	65.161	67.501	0	0
2000-10-24	62.931	67.002	0	0
2000-10-25	70.012	69.765	0	0
2000-10-26	64.549	68.797	0	0
2000-10-27	69.917	71.143	0	0
2000-10-28	74.828	75.243	0	0
2000-10-29	60.619	61.868	0	0
2000-10-30	61.973	61.129	0	0
2000-10-31	65.975	66.129	0	0
2001-05-01	80	80	1	1
2001-05-02	74.38	74.958	0	0
2001-05-03	75.99	77.599	0	0
2001-05-04	80.015	80.724	0	0
2001-05-05	80.772	81.27	0	0.011
2001-05-06	72.708	74.735	0	0.03
2001-05-07	68.147	68.45	0	0.001
2001-05-08	69.622	70.698	0	0
2001-05-09	73.698	73.669	0	0.005
2001-05-10	73.46	72.222	0	0.087
2001-05-11	78.646	79.122	0	0.012
2001-05-12	78.449	79.066	0	0.104
2001-05-13	70.167	70.516	0	0.015
2001-05-14	71.336	71.666	0	0
2001-05-15	83.547	84.467	0	0
2001-05-16	85.321	86.505	0	0.004
2001-05-17	84.742	85.448	0	0.007
2001-05-18	85.648	85.811	0	0.014
2001-05-19	86.063	86.467	0.02	0
2001-05-20	82.271	84.076	0.24	0.036
2001-05-21	82.344	80.429	0.09	0.048
2001-05-22	82.176	79.879	0.56	0.162
2001-05-23	73.463	74.084	0	0.09
2001-05-24	79.645	79.978	0.44	0.001
2001-05-25	77.968	77.812	0.44	0.099
2001-05-26	75.406	76.023	0.08	0
2001-05-27	78.724	81.196	0	0
2001-05-28	75.394	75.77	0.58	0.157
2001-05-29	80.138	80.57	0.18	0.162
2001-05-30	79.819	80.295	0	0
2001-05-31	73.366	79.357	0.02	0.052
2001-06-01	77.265	79.567	0.66	0.212
2001-06-02	80.445	81.553	0	0.311
2001-06-03	84.362	84.171	0	0
2001-06-04	86.982	87.193	0	0
2001-06-05	90.148	89.707	0	0
2001-06-06	88.073	87.779	0.01	0.039
2001-06-07	87.03	88.856	0	0
2001-06-08	83.775	88.031	0.17	0
2001-06-09	80.522	88.258	0	0
2001-06-10	81.999	88.753	0	0
2001-06-11	80.855	88.851	0	0.057
2001-06-12	85.947	87.17	0	0.001
2001-06-13	84.146	87.471	0.06	0.052
2001-06-14	80.14	87.188	0	0.049
2001-06-15	83.626	86.24	0	0.149
2001-06-16	81.664	85.99	0	0.642
2001-06-17	87.736	88.456	0	0.048
2001-06-18	86.122	86.908	0	0
2001-06-19	84.309	85.396	0	0
2001-06-20	85.971	87.248	0	0
2001-06-21	85.706	90.274	0	0
2001-06-22	85.319	88.425	0.31	0.057
2001-06-23	80.111	80.144	0	0.416
2001-06-24	81.149	81.701	0	0.073
2001-06-25	76.957	79.912	0.05	0.05
2001-06-26	82.365	82.793	0.55	0.097
2001-06-27	85.13	81.852	0	0.155
2001-06-28	85.511	85.096	0.09	0.065
2001-06-29	86.41	86.119	0	0.016
2001-06-30	84.69	88.168	0	0
2001-07-01	85.193	86.274	0	0.139
2001-07-02	81.819	83.489	0.06	0.002
2001-07-03	79.247	82.899	0.03	0
2001-07-04	83.593	83.842	0.81	0.079
2001-07-05	88.36	88.663	0	0.096
2001-07-06	83.46	84.512	0	0
2001-07-07	84.689	86.447	0	0.009
2001-07-08	90.684	91.025	0.08	0.107
2001-07-09	86.778	87.654	0	0.396
2001-07-10	89.506	90.151	0	0
2001-07-11	91.645	92.256	0.03	0
2001-07-12	86.308	90.407	0	0
2001-07-13	81.827	81.355	0.27	0.005
2001-07-14	81.295	81.543	0	0
2001-07-15	82.84	83.485	0	0
2001-07-16	85.894	87.09	0	0
2001-07-17	86.959	87.337	0	0
2001-07-18	88.139	89.88	0.03	0
2001-07-19	85.573	88.235	0.02	0.038
2001-07-20	84.819	84.01	0	0.056
2001-07-21	82.906	82.547	0	0
2001-07-22	84.993	84.619	0	0
2001-07-23	86.54	87.936	0.42	0
2001-07-24	85.077	86.026	0.27	0.02
2001-07-25	87.641	89.594	0.19	0
2001-07-26	90.902	91.002	0.01	0.01
2001-07-27	87.324	88.455	0	0.031
2001-07-28	75.087	76.672	0	0.004
2001-07-29	85.393	87.769	0.02	0.083
2001-07-30	84.887	86.555	0	0.164
2001-07-31	80.5	82.481	0	0.018
2001-08-01	81.071	81.868	0	0
2001-08-02	80.663	83.257	0	0
2001-08-03	85.225	85.523	0	0
2001-08-04	88.641	88.836	0.03	0
2001-08-05	88.556	88.794	0	0
2001-08-06	87.108	89.191	0	0
2001-08-07	86.772	91.17	0	0
2001-08-08	83.684	93.362	0	0
2001-08-09	84.969	94.958	0	0
2001-08-10	86.694	91.929	0	0.192
2001-08-11	87.731	89.125	0.02	0.062
2001-08-12	80.06	85.635	0	0.006
2001-08-13	82.47	82.529	0.38	0.203
2001-08-14	84.413	83.594	0.02	0.152
2001-08-15	82.45	85.684	0	0
2001-08-16	84.859	87.236	0	0
2001-08-17	89.606	90.923	0.03	0
2001-08-18	88.181	89.98	0.01	0.002
2001-08-19	82.758	86.881	0	0.229
2001-08-20	86.894	86.159	0	0.197
2001-08-21	81.83	83.234	0	0
2001-08-22	83.882	84.481	0	0
2001-08-23	89.852	89.582	0	0
2001-08-24	86.912	88.669	0.05	0
2001-08-25	80.97	86.681	0	0
2001-08-26	83.526	85.767	0	0
2001-08-27	87.601	87.758	0	0.277
2001-08-28	82.758	85.321	0	0.062
2001-08-29	81.215	84.531	0.04	0.09
2001-08-30	81.075	81.93	0.01	0.151
2001-08-31	82.836	89.596	0.05	0.099
2001-09-01	79.419	81.465	0.02	0.13
2001-09-02	77.136	79.467	0	0.089
2001-09-03	78.141	81.24	0.51	0
2001-09-04	83.242	84.526	0.83	0
2001-09-05	84.671	86.045	0	0
2001-09-06	80.387	84.533	0	0.004
2001-09-07	80.661	82.416	0	0
2001-09-08	79.339	82.741	0	0
2001-09-09	77.516	80.842	0.39	0.05
2001-09-10	81.473	81.122	0	0.167
2001-09-11	81.497	82.272	0	0
2001-09-12	77.923	78.654	0	0
2001-09-13	75.85	78.384	0	0
2001-09-14	74.148	75.146	0	0
2001-09-15	70.185	71.328	0	0
2001-09-16	71.171	72.488	0	0
2001-09-17	73.115	75.622	0	0
2001-09-18	77.709	78.91	0	0
2001-09-19	78.163	79.6	0	0
2001-09-20	75.608	78.11	0.47	0.132
2001-09-21	78.31	79.128	0	0.182
2001-09-22	78.948	81.886	0	0
2001-09-23	81.522	83.045	0.01	0.037
2001-09-24	73.797	81.353	2.08	0.158
2001-09-25	67.603	71.228	0	0.668
2001-09-26	68.533	68.409	0	0
2001-09-27	74.779	75.726	0	0
2001-09-28	66.136	68.644	0	0
2001-09-29	66.305	68.317	0	0
2001-09-30	66.984	67.814	0	0
2001-10-01	73.01	73.067	0	0
2001-10-02	76.582	77.197	0	0
2001-10-03	79.972	80.687	0	0
2001-10-04	78.134	79.416	0	0
2001-10-05	77.052	77.841	0	0
2001-10-06	67.805	68.549	0.3	0.043
2001-10-07	61.454	62.663	0	0
2001-10-08	62.525	63.011	0	0
2001-10-09	64.404	65.7	0	0
2001-10-10	69.989	72.21	0	0
2001-10-11	74.354	75.866	0	0.001
2001-10-12	75.206	75.13	0	0
2001-10-13	75.643	77.444	0	0.005
2001-10-14	74.695	75.206	0.16	0.582
2001-10-15	70.974	71.315	0	0.081
2001-10-16	69.76	70.267	0	0
2001-10-17	57.207	57.415	0	0
2001-10-18	59.893	60.626	0	0
2001-10-19	65.787	66.74	0	0
2001-10-20	71.916	72.949	0	0
2001-10-21	74.234	75.597	0	0
2001-10-22	76.618	77.775	0	0
2001-10-23	65.264	66.868	0	0
2001-10-24	70.039	66.343	0	0
2001-10-25	71.092	71.817	0.32	0.001
2001-10-26	60.047	62.366	0	0
2001-10-27	50.941	51.213	0	0
2001-10-28	52.69	53.553	0	0
2001-10-29	58.055	58.803	0	0
2001-10-30	65.347	66.241	0	0
2001-10-31	63.966	65.009	0	0
2002-05-01	80	80	1	1
2002-05-02	83.209	85.016	0	0
2002-05-03	80.034	82.896	0.15	0.011
2002-05-04	58.103	57.01	0.8	0.293
2002-05-05	69.322	70.039	0	0.033
2002-05-06	73.106	74.557	0	0
2002-05-07	80.028	80.221	0	0
2002-05-08	82.57	84.572	0	0.159
2002-05-09	87.604	88.616	0.04	0.052
2002-05-10	81.634	84.128	0.08	0.146
2002-05-11	69.355	73.172	0.38	0
2002-05-12	79.212	77.857	0	0
2002-05-13	84.56	85.085	0.45	0.01
2002-05-14	73.816	77.407	0	0.014
2002-05-15	69.127	69.869	0	0
2002-05-16	74.958	75.85	0	0
2002-05-17	79.709	80.127	0.09	0.034
2002-05-18	75.393	79.674	0.27	0.104
2002-05-19	62.33	62.861	0	0
2002-05-20	62.114	62.616	0	0
2002-05-21	60.317	61.049	0	0
2002-05-22	64.669	65.206	0	0
2002-05-23	70.761	71.433	0	0
2002-05-24	78.985	79.878	0	0
2002-05-25	82.403	83.137	0	0
2002-05-26	82.797	83.595	0	0
2002-05-27	81.382	82.689	0	0
2002-05-28	80.902	81.551	0	0
2002-05-29	81.933	82.895	0	0
2002-05-30	77.566	78.936	1.73	0.015
2002-05-31	82.812	84.395	0	0.086
2002-06-01	86.704	87.279	0.04	0.08
2002-06-02	86.316	87.872	0	0
2002-06-03	87.754	89.387	0	0
2002-06-04	88.942	91.153	0	0.077
2002-06-05	88.59	87.086	0	0.149
2002-06-06	82.486	84.895	0.56	0.165
2002-06-07	79.632	78.75	0	0.065
2002-06-08	77.108	75.617	0	0
2002-06-09	80.141	80.804	0	0
2002-06-10	83.221	84.203	0	0
2002-06-11	84.187	85.516	0	0
2002-06-12	88.042	89.306	0	0
2002-06-13	90.381	91.451	0	0
2002-06-14	86.395	89.28	0	0.023
2002-06-15	81.554	82.2	0	0.001
2002-06-16	79.979	80.917	0	0.027
2002-06-17	80.025	81.55	0	0.011
2002-06-18	82.351	84.327	0	0
2002-06-19	82.86	83.655	0	0
2002-06-20	82.566	84.074	0	0
2002-06-21	81.79	80.018	0	0.019
2002-06-22	76.238	78.349	0	0
2002-06-23	83.721	83.214	0	0.257
2002-06-24	83.326	87.494	0	0.052
2002-06-25	83.679	85.275	0	0.17
2002-06-26	91.275	91.661	0.6	0.058
2002-06-27	90.991	91.567	0.04	0.019
2002-06-28	88.512	88.428	0	0
2002-06-29	86.365	85.04	0	0.056
2002-06-30	86.903	87.693	0	0.001
2002-07-01	87.973	88.384	0.08	0
2002-07-02	90.119	91.29	0.02	0
2002-07-03	87.146	89.643	0	0.094
2002-07-04	87.088	84.471	0	0.222
2002-07-05	92.726	91.294	0	0.003
2002-07-06	87.806	90.338	0	0.001
2002-07-07	85.017	85.468	0	0
2002-07-08	86.466	86.685	0	0
2002-07-09	88.244	89.11	0	0
2002-07-10	92.006	92.756	0	0
2002-07-11	86.815	90.729	0	0
2002-07-12	79.877	72.023	0	0.026
2002-07-13	85.637	84.312	0.41	0
2002-07-14	84.229	85.106	0.17	0.146
2002-07-15	82.62	85.311	0.32	0.102
2002-07-16	89.421	90.455	0	0.224
2002-07-17	90.985	91.855	0	0.004
2002-07-18	90.655	91.425	0	0.039
2002-07-19	91.624	92.696	0	0
2002-07-20	88.638	89.652	0.02	0
2002-07-21	90.987	91.133	0	0.013
2002-07-22	87.258	86.461	0	0.187
2002-07-23	85.964	84.251	0	0.181
2002-07-24	86.434	85.53	0.01	0.145
2002-07-25	89.773	85.972	0.12	0.165
2002-07-26	92.579	93.247	0.05	0.05
2002-07-27	92.222	95.089	0	0
2002-07-28	95.709	96.266	0	0
2002-07-29	92.311	94.815	0	0
2002-07-30	96.045	95.105	0	0
2002-07-31	92.186	92.505	0	0
2002-08-01	89.445	88.574	0.095	0.027
2002-08-02	91.125	91.86	0	0
2002-08-03	90.783	90.993	0	0
2002-08-04	89.2	89.584	0	0
2002-08-05	90.503	89.571	0	0
2002-08-06	86.786	88.719	0	0
2002-08-07	81.789	83.95	0	0
2002-08-08	81.365	81.837	0	0
2002-08-09	81.949	82.305	0	0
2002-08-10	83.515	83.83	0	0
2002-08-11	83.674	85.502	0	0
2002-08-12	88.343	89.179	0	0
2002-08-13	89.299	89.566	0	0
2002-08-14	81.274	86.536	0	0.022
2002-08-15	86.957	89.329	0.89	0
2002-08-16	91.343	89.419	0.4	0.066
2002-08-17	90.241	90.204	0.21	0.058
2002-08-18	93.844	90.533	0	0.048
2002-08-19	85.753	87.455	0	0.105
2002-08-20	88.267	90.571	0	0.175
2002-08-21	86.25	86.196	0	0.212
2002-08-22	82.466	88.016	0	0
2002-08-23	92.59	94.152	0	0
2002-08-24	92.387	93.294	0.33	0
2002-08-25	84.928	89.539	0.33	0.004
2002-08-26	80.53	84.016	0.34	0.244
2002-08-27	77.102	80.112	0.03	0.252
2002-08-28	77.603	77.686	0.09	0.269
2002-08-29	78.037	82.196	0.04	0.02
2002-08-30	77.603	81.981	0.04	0.004
2002-08-31	81.135	81.401	1.62	0.023
2002-09-01	80.048	83.5	0.06	0.013
2002-09-02	80.36	83.257	0	0
2002-09-03	83.713	86.044	0	0
2002-09-04	88.157	90.587	0	0
2002-09-05	85.162	87.45	0	0.003
2002-09-06	81.483	83.532	0	0
2002-09-07	82.35	82.605	0	0
2002-09-08	77.574	78.96	0	0
2002-09-09	85.06	86.311	0	0
2002-09-10	88.943	90.394	0	0
2002-09-11	84.317	85.83	0	0
2002-09-12	78.208	78.644	0	0
2002-09-13	79.827	80.339	0	0
2002-09-14	82.06	82.074	1.4	0
2002-09-15	82.285	82.786	0.99	0.012
2002-09-16	81.416	84.49	0.03	0.538
2002-09-17	78.189	81.362	0.01	0.002
2002-09-18	78.855	81.708	0	0
2002-09-19	83.509	81.407	0	0.052
2002-09-20	84.151	83.499	0	0
2002-09-21	82.605	82.488	0	0
2002-09-22	82.687	83.865	0.01	0
2002-09-23	81.267	82.348	0	0
2002-09-24	76.958	78.504	0	0
2002-09-25	72.213	72.479	0.09	0.001
2002-09-26	69.325	70.165	0.78	0.015
2002-09-27	84.068	83.552	0.17	0.107
2002-09-28	77.49	77.999	0	0.03
2002-09-29	79.781	79.409	0	0
2002-09-30	79.562	79.748	0	0
2002-10-01	81.411	80.855	0	0
2002-10-02	85.75	86.306	0	0
2002-10-03	85.395	87.833	0	0
2002-10-04	84.192	84.535	0	0
2002-10-05	88.348	88.706	0	0
2002-10-06	81.119	81.412	0	0
2002-10-07	82.662	83.542	0	0
2002-10-08	73.201	76.779	0.06	0
2002-10-09	72.582	75.538	0.02	0
2002-10-10	73.096	75.01	0.01	0
2002-10-11	71.133	73.751	2.24	0
2002-10-12	76.687	71.647	0	0
2002-10-13	79.263	77.743	0.62	0
2002-10-14	71.643	74.161	0	0
2002-10-15	63.113	65.272	0.9	0
2002-10-16	66.837	69.869	0.45	0.871
2002-10-17	65.878	67.428	0	0
2002-10-18	64.154	64.868	0	0
2002-10-19	71.129	72.851	0	0
2002-10-20	75.701	77.21	0.03	0
2002-10-21	66.59	72.442	0.12	0.357
2002-10-22	54.712	55.528	0.03	0.004
2002-10-23	66.746	65.757	0	0
2002-10-24	65.18	63.813	0	0
2002-10-25	58.174	58.902	0.16	0
2002-10-26	65.445	68.112	0	0.099
2002-10-27	62.01	65.24	0	0
2002-10-28	54.847	57.416	0.53	0.496
2002-10-29	52.312	54.49	0.25	0.15
2002-10-30	59.906	59.594	0.01	0.082
2002-10-31	59.595	60.158	0	0
2003-05-01	80	80	1	1
2003-05-02	80.75	81.821	0.28	0.057
2003-05-03	80.603	80.209	0	0.009
2003-05-04	68.643	72.481	0	0.078
2003-05-05	62.367	62.365	0.24	0
2003-05-06	78.086	81.012	1.08	0.121
2003-05-07	84.46	83.897	0.03	0.055
2003-05-08	88.13	88.489	0	0
2003-05-09	82.278	87.175	0	0
2003-05-10	87.954	88.766	0	0
2003-05-11	81.592	84.871	0.01	0.002
2003-05-12	77.463	78.452	0	0
2003-05-13	72.152	72.68	0	0
2003-05-14	75.39	75.779	0	0
2003-05-15	70.184	70.683	1.56	0.117
2003-05-16	79.037	77.926	0	0.008
2003-05-17	75.038	74.126	0	0.002
2003-05-18	69.074	69.435	0.48	0
2003-05-19	72.578	72.258	0.03	0
2003-05-20	74.462	75.415	0	0
2003-05-21	75.903	76.157	1.51	0.063
2003-05-22	71.105	74.516	3.5	0.059
2003-05-23	70.581	74.65	0.07	0.16
2003-05-24	77.354	77.522	0.26	0.107
2003-05-25	76.782	75.776	0.55	0
2003-05-26	72.634	74.982	0.82	0.001
2003-05-27	73.476	74.234	0	0.096
2003-05-28	76.272	72.975	0	0.031
2003-05-29	72.059	77.207	0.01	0.085
2003-05-30	78.202	77.109	0	0.015
2003-05-31	86.146	86.501	0.25	0
2003-06-01	74.364	75.276	0	0
2003-06-02	74.277	75.098	0	0
2003-06-03	73.224	76.772	0.72	0.037
2003-06-04	77.359	77.707	0.18	0.29
2003-06-05	80.217	80.074	0	0.067
2003-06-06	80.559	81.921	0.56	0
2003-06-07	79.655	81.629	2.19	0.306
2003-06-08	81.162	81.869	0.32	0.31
2003-06-09	82.645	83.171	0	0.001
2003-06-10	83.209	84.114	0	0
2003-06-11	87.244	87.256	0.05	0
2003-06-12	85.652	84.968	0.13	0.089
2003-06-13	82.819	86.408	0	0.223
2003-06-14	89.706	89.806	0	0
2003-06-15	87.915	87.955	0.15	0.069
2003-06-16	81.634	80.417	0.09	0.162
2003-06-17	78.154	75.116	0.01	0.045
2003-06-18	79.498	81.812	0.23	0.045
2003-06-19	78.928	81.707	0.18	0.261
2003-06-20	73.429	79.399	0.01	0.074
2003-06-21	75.57	75.927	0	0.011
2003-06-22	81.171	82.613	0	0
2003-06-23	85.049	86.449	0	0
2003-06-24	87.621	88.741	0	0
2003-06-25	89.118	90.08	0	0
2003-06-26	90.493	91.629	0	0
2003-06-27	87.229	89.488	0	0.051
2003-06-28	85.1	86.959	0.19	0.09
2003-06-29	85.742	88.387	0	0.029
2003-06-30	83.122	84.72	0.05	0.093
2003-07-01	79.186	79.705	0.48	0.087
2003-07-02	79.359	82.302	1.07	0.07
2003-07-03	81.193	83.174	0	0.82
2003-07-04	88.887	89.902	0	0
2003-07-05	89.955	90.055	0	0
2003-07-06	85.863	88.939	0	0.006
2003-07-07	88.822	91.026	0.01	0.075
2003-07-08	93.084	94.264	0	0
2003-07-09	89.544	91.718	0.45	0.013
2003-07-10	90.856	91.425	0.02	0
2003-07-11	86.873	88.001	0.39	0.099
2003-07-12	85.61	86.498	0.53	0.07
2003-07-13	87.231	88.76	0.75	0.011
2003-07-14	79.995	81.463	0	0.234
2003-07-15	83.361	86.543	0	0.066
2003-07-16	85.236	91.152	0.01	0
2003-07-17	82.759	89.239	0.69	0.173
2003-07-18	85.279	85.159	0.06	0.135
2003-07-19	85.108	85.922	0.17	0.161
2003-07-20	83.854	86.122	0	0.281
2003-07-21	84.028	85.854	1.56	0
2003-07-22	85.167	89.312	0	0.158
2003-07-23	83.258	85.051	0.21	0.419
2003-07-24	82.919	82.588	0	0.046
2003-07-25	85.337	85.128	0	0
2003-07-26	84.715	85.531	0.77	0.004
2003-07-27	84.383	87.146	0	0
2003-07-28	88.122	88.509	0	0.03
2003-07-29	86.316	88.756	0.59	0.098
2003-07-30	81.082	81.9	0.03	0.191
2003-07-31	85.812	85.354	0.5	0.191
2003-08-01	85.879	84.331	0.03	0.19
2003-08-02	82.517	86.07	0	0.192
2003-08-03	84.627	88.086	0.45	0.003
2003-08-04	82.032	83.382	2.48	0.234
2003-08-05	84.215	85.094	0.01	0.099
2003-08-06	81.13	84.961	0.03	0
2003-08-07	78.97	83.763	0.05	0.124
2003-08-08	84.441	85.227	0.98	1.201
2003-08-09	82.403	83.855	0.41	0.094
2003-08-10	79.412	82.259	1.41	0.107
2003-08-11	81.545	82.108	0	0.12
2003-08-12	80.734	84.133	0.1	0.038
2003-08-13	81.965	83.99	0	0.152
2003-08-14	82.433	85.273	1.74	0.152
2003-08-15	82.376	85.737	0	0.002
2003-08-16	81.99	83.22	0	0.176
2003-08-17	84.245	83.211	0.08	0.164
2003-08-18	81.11	84.922	0	0
2003-08-19	82.366	81.636	0	0.002
2003-08-20	81.492	82.783	0	0
2003-08-21	82.551	83.927	0	0
2003-08-22	85.237	86.855	1.38	0
2003-08-23	86.194	84.919	0	0.065
2003-08-24	79.741	82.265	0	0.13
2003-08-25	82.963	85.159	0	0
2003-08-26	89.484	91.293	0	0
2003-08-27	91.563	93.202	0	0.001
2003-08-28	88.937	92.193	0.5	0.164
2003-08-29	83.479	89.103	0	0
2003-08-30	83.897	89.004	0	0.004
2003-08-31	84.96	88.016	0.7	0
2003-09-01	84.556	83.997	0.02	0.001
2003-09-02	85.56	86.055	0	0.084
2003-09-03	82.419	84.272	0	0.028
2003-09-04	85.803	88.596	0.17	0
2003-09-05	78.214	82.23	0	0.022
2003-09-06	75.473	76.898	0	0
2003-09-07	76.239	76.625	0	0
2003-09-08	79.578	80.327	0.03	0
2003-09-09	74.419	77.368	0	0
2003-09-10	74.446	75.887	0	0
2003-09-11	74.86	76.526	0	0
2003-09-12	68.524	71.139	0	0
2003-09-13	75.78	82.039	0	0
2003-09-14	81.06	84.179	0	0
2003-09-15	82.813	83.049	0.69	0.025
2003-09-16	77.547	77.981	0	0.045
2003-09-17	77.384	78.397	0	0
2003-09-18	77.62	78.158	0	0
2003-09-19	82.718	83.656	0	0
2003-09-20	84.222	85.147	0	0
2003-09-21	79.096	82.967	0	0
2003-09-22	73.648	78.035	1.48	0.115
2003-09-23	79.081	80.485	0.06	0.151
2003-09-24	73.385	74.296	0	0
2003-09-25	80.115	81.277	0	0
2003-09-26	82.078	84.02	0	0
2003-09-27	74.285	76.826	0.24	0
2003-09-28	73.432	74.154	0	0
2003-09-29	65.421	66.117	0	0
2003-09-30	65.453	65.925	0	0
2003-10-01	68.742	69.452	0	0
2003-10-02	61.491	62.408	0	0
2003-10-03	60.087	60.667	0	0
2003-10-04	72.614	73.707	0	0
2003-10-05	71.211	71.42	0	0
2003-10-06	67.545	68.547	0.01	0.036
2003-10-07	67.76	67.011	0	0
2003-10-08	71.192	71.565	0.24	0.003
2003-10-09	73.447	75.022	0.01	0
2003-10-10	68.016	69.497	0.12	0
2003-10-11	64.782	65.979	0.31	0.004
2003-10-12	74.052	75.257	0	0.003
2003-10-13	65.974	71.795	0	0
2003-10-14	69.038	74.179	0	0.016
2003-10-15	67.504	69.313	0	0.153
2003-10-16	68.39	68.936	0	0
2003-10-17	67.594	68.843	0	0
2003-10-18	61.655	62.798	0	0
2003-10-19	72.629	73.489	0	0
2003-10-20	67.848	68.686	0	0
2003-10-21	75.13	75.544	0	0
2003-10-22	66.177	70.11	0	0
2003-10-23	61.346	60.422	0	0
2003-10-24	59.318	59.969	0	0
2003-10-25	59.242	56.927	0	0
2003-10-26	67.814	71.504	0.07	0.063
2003-10-27	69.188	70.105	0.05	0.264
2003-10-28	59.845	60.251	0.49	0.006
2003-10-29	67.291	67.632	0.13	0.001
2003-10-30	67.286	67.998	0	0
2003-10-31	70.095	70.787	0	0
2004-05-01	80	80	1	1
2004-05-02	74.376	74.011	1.36	0.171
2004-05-03	66.359	67.126	0.05	0.325
2004-05-04	64.786	65.375	0	0
2004-05-05	76.843	77.053	0	0
2004-05-06	79.989	80.63	0	0
2004-05-07	87.105	87.8	0	0
2004-05-08	75.408	79.768	0	0
2004-05-09	80.246	80.334	0.05	0.088
2004-05-10	79.958	81.236	0	0.014
2004-05-11	80.495	81.022	0	0
2004-05-12	77.897	78.184	0.08	0
2004-05-13	75.972	77.41	0	0.016
2004-05-14	76.97	77.765	0	0.007
2004-05-15	78.007	77.834	0	0
2004-05-16	79.768	80.626	0	0
2004-05-17	79.354	80.518	0	0
2004-05-18	78.931	79.716	0	0
2004-05-19	81.155	82.515	0	0.007
2004-05-20	86.574	86.928	0	0
2004-05-21	88.097	88.777	0	0
2004-05-22	88.231	89.08	0.03	0
2004-05-23	83.05	86.89	0.13	0.103
2004-05-24	88.113	88.623	0	0.048
2004-05-25	88.362	89.206	0	0
2004-05-26	91.227	91.696	0.05	0
2004-05-27	89.594	90.029	0	0
2004-05-28	86.616	87.115	0.13	0
2004-05-29	79.736	82.227	0	0
2004-05-30	77.144	77.866	0	0.077
2004-05-31	84.908	87.773	0.49	0.119
2004-06-01	84.628	84.833	0	0
2004-06-02	88.116	87.051	0	0
2004-06-03	88.828	87.965	0	0.004
2004-06-04	77.839	80.133	0.07	0.731
2004-06-05	79.996	81.739	0	0.001
2004-06-06	74.715	80.426	0	0.123
2004-06-07	83.371	84.963	0.02	0.079
2004-06-08	83.787	82.381	0.39	0.013
2004-06-09	85.624	86.173	0.16	0.005
2004-06-10	82.038	84.96	0	0.068
2004-06-11	87.831	89.437	0	0
2004-06-12	84.356	88.834	0.01	0
2004-06-13	83.867	79.903	0.86	0.069
2004-06-14	78.4	84.04	1.63	0.092
2004-06-15	84.623	83.933	0.15	0.267
2004-06-16	84.998	86.699	0.24	0.202
2004-06-17	88.2	89.708	0	0.214
2004-06-18	89.494	90.951	0	0.07
2004-06-19	88.371	88.934	0	0.314
2004-06-20	84.144	86.782	0	0.001
2004-06-21	82.757	84.474	0.94	0.004
2004-06-22	86.23	86.452	0.09	0.006
2004-06-23	83.745	84.973	1.82	0.267
2004-06-24	83.149	85.081	0.16	0.225
2004-06-25	89.237	90.78	1.44	0.138
2004-06-26	83.978	86.144	0.16	0.093
2004-06-27	74.389	78.947	0.04	0.601
2004-06-28	80.763	82.466	0	0.015
2004-06-29	83.591	87.108	0	0
2004-06-30	77.763	83.518	0.02	0.194
2004-07-01	80.911	82.429	0	0.146
2004-07-02	82.535	82.653	0.01	0.255
2004-07-03	79.479	80.776	0.4	0.414
2004-07-04	88.331	88.895	0.19	0.108
2004-07-05	90.464	90.665	0	0
2004-07-06	94.787	95.811	0	0.042
2004-07-07	91.686	93.695	0	0
2004-07-08	86.901	89.735	0	0
2004-07-09	85.613	87.113	0	0
2004-07-10	86.314	91.609	0.24	0
2004-07-11	86.149	92.106	0.06	0
2004-07-12	88.032	89.85	0.04	0.063
2004-07-13	91.374	91.474	0	0
2004-07-14	93.129	96.614	0	0
2004-07-15	85.316	87.493	0	0.059
2004-07-16	81.934	84.516	0	0
2004-07-17	77.152	83.733	4.14	0.475
2004-07-18	81.853	79.398	0	0.979
2004-07-19	83.221	83.314	0	0.025
2004-07-20	84.269	84.579	0	0
2004-07-21	87.32	88.225	0	0
2004-07-22	89.789	89.919	0	0
2004-07-23	86.918	88.778	0	0.175
2004-07-24	81.337	87.49	0	0.011
2004-07-25	85.522	87.041	0	0
2004-07-26	82.833	85.549	0.13	0
2004-07-27	87.432	87.166	1.06	0.001
2004-07-28	81.72	85.425	0	0.059
2004-07-29	79.074	84.379	0.57	0.002
2004-07-30	84.361	85.298	0	0.145
2004-07-31	85.788	87.738	0	0.003
2004-08-01	90.571	91.63	0.05	0.012
2004-08-02	85.619	88.908	0	0.171
2004-08-03	88.867	90.203	0	0.012
2004-08-04	91.882	93.044	0	0
2004-08-05	91.443	92.025	0.04	0.032
2004-08-06	77.329	77.828	0	0.072
2004-08-07	75.13	76.463	0	0
2004-08-08	79.841	81.062	0	0
2004-08-09	81.503	82.776	0	0
2004-08-10	81.879	83.295	0	0
2004-08-11	81.966	81.949	0.01	0.076
2004-08-12	82.359	81.473	2.25	0.165
2004-08-13	74.064	81.01	1.27	0.042
2004-08-14	69.84	78.525	0.72	0.761
2004-08-15	77.867	74.282	0.04	0
2004-08-16	79.146	80.019	0	0
2004-08-17	80.782	82.446	0	0
2004-08-18	82.322	84.213	0.01	0.045
2004-08-19	85.933	86.095	0	0.004
2004-08-20	82.411	83.854	0	0
2004-08-21	87.484	89.596	0.56	0.039
2004-08-22	82.877	84.93	0	0.227
2004-08-23	83.157	79.522	0	0.005
2004-08-24	82.788	82.396	0	0
2004-08-25	79.928	80.626	0	0.028
2004-08-26	80.016	82.316	0	0.041
2004-08-27	80.43	83.616	0	0.012
2004-08-28	82.198	81.526	0	0.009
2004-08-29	81.284	79.218	0.36	0.038
2004-08-30	81.66	80.902	0.03	0.242
2004-08-31	82.306	83.065	0.09	0.247
2004-09-01	74.607	77.737	0	0.084
2004-09-02	79.864	80.712	0	0
2004-09-03	74.237	76.938	0	0
2004-09-04	79.781	80.853	0	0
2004-09-05	77.673	76.537	0	0
2004-09-06	76.659	75.709	0.05	0.002
2004-09-07	80.473	79.922	2.38	0.416
2004-09-08	75.881	76.549	0.98	0.378
2004-09-09	79.599	79.643	0	0.008
2004-09-10	80.128	80.278	0	0
2004-09-11	78.261	79.085	0	0
2004-09-12	75.647	77.098	0	0
2004-09-13	74.608	75.533	0.01	0
2004-09-14	69.321	76.314	0.02	0
2004-09-15	77.594	81.133	0	0.002
2004-09-16	80.133	82.482	0.02	0.007
2004-09-17	77.624	78.067	1.11	0.259
2004-09-18	72.167	72.896	0	0.169
2004-09-19	70.353	71.446	0	0
2004-09-20	69.051	69.938	0	0
2004-09-21	74.753	76.274	0	0
2004-09-22	82.066	83.369	0	0
2004-09-23	80.399	81.858	0	0
2004-09-24	78.67	79.051	0	0
2004-09-25	75.572	76.729	0	0
2004-09-26	76.661	78.012	0	0
2004-09-27	70.909	72.602	1.94	0.103
2004-09-28	82.165	82.382	0.36	0.593
2004-09-29	73.337	75.094	0	0
2004-09-30	74.326	75.294	0	0
2004-10-01	74.263	75.012	0	0.002
2004-10-02	77.207	77.403	0	0
2004-10-03	70.006	73.084	0.26	0
2004-10-04	74.781	74.473	0	0
2004-10-05	68.9	69.852	0	0
2004-10-06	67.939	68.185	0	0
2004-10-07	68.604	69.683	0	0
2004-10-08	71.902	73.25	0	0
2004-10-09	70.189	71.268	0	0
2004-10-10	72.348	73.742	0	0
2004-10-11	66.011	67.74	0	0
2004-10-12	69.881	70.969	0	0
2004-10-13	66.783	68.325	0.33	0.227
2004-10-14	66.923	66.273	0	0
2004-10-15	62.781	65.284	0.01	0.473
2004-10-16	67.078	67.305	0	0
2004-10-17	63.955	64.586	0	0
2004-10-18	62.026	63.978	0	0.003
2004-10-19	71.635	72.327	0.01	0.179
2004-10-20	74.108	75.788	0	0.066
2004-10-21	70.521	67.829	0	0.019
2004-10-22	60.696	63.811	0	0
2004-10-23	59.497	60.067	0	0
2004-10-24	64.385	66.235	0.09	0
2004-10-25	68.505	68.257	0	0
2004-10-26	57.018	61.521	0.01	0
2004-10-27	65.569	65.97	0.01	0
2004-10-28	62.084	61.957	0.01	0
2004-10-29	67.638	73.287	0.02	0
2004-10-30	76.924	77.638	0	0
2004-10-31	78.158	79.308	0	0
2005-05-01	80	80	1	1
2005-05-02	69.859	69.851	0	0
2005-05-03	65.131	65.656	0	0
2005-05-04	67.226	67.81	0	0
2005-05-05	64.237	67.589	0.02	0.023
2005-05-06	65.309	62.033	0.05	0.136
2005-05-07	72.676	72.937	0	0
2005-05-08	77.093	77.279	0	0
2005-05-09	75.889	76.98	0	0
2005-05-10	79.793	81.059	0.24	0
2005-05-11	81.981	81.155	0	0
2005-05-12	81.474	83.082	0.79	0.067
2005-05-13	75.08	73.688	0.05	0.063
2005-05-14	75.712	72.246	0	0.019
2005-05-15	73.228	78.843	0.37	0.107
2005-05-16	69.418	70.223	0	0.891
2005-05-17	75.087	75.585	0	0
2005-05-18	76.769	77.227	0	0.001
2005-05-19	78.178	78.921	0	0
2005-05-20	71.466	76.657	0.44	0.15
2005-05-21	69.914	70.774	0	0.007
2005-05-22	75.937	76.38	0	0
2005-05-23	80.736	81.132	0	0
2005-05-24	71.564	76.551	0	0
2005-05-25	70.765	71.671	0	0
2005-05-26	76.826	78.144	0	0
2005-05-27	80.956	81.421	0	0
2005-05-28	81.137	82.092	0.01	0.024
2005-05-29	79.209	79.743	0	0.019
2005-05-30	77.226	74.064	0.17	0.47
2005-05-31	72.779	74.311	0	0.678
2005-06-01	68.638	69.995	0.94	0.832
2005-06-02	71.37	76.909	0.9	0.213
2005-06-03	76.567	80.631	0	0.213
2005-06-04	82.622	85.192	0	0.199
2005-06-05	83.949	85.068	0	0.023
2005-06-06	84.974	86.226	0	0.106
2005-06-07	87.199	87.15	0.6	0.082
2005-06-08	84.196	84.546	0.84	0.026
2005-06-09	81.878	82.638	0.34	0.033
2005-06-10	83.429	83.74	0.12	0.092
2005-06-11	81.057	82.047	0	0
2005-06-12	80.363	82.891	0	0.031
2005-06-13	81.296	83.493	0.12	0.012
2005-06-14	87.828	87.784	0	0.121
2005-06-15	91.199	92.423	0	0
2005-06-16	84.242	87.209	0	0
2005-06-17	79.636	80.195	0	0
2005-06-18	78.781	80.075	0.03	0
2005-06-19	76.015	77.944	1.08	0.018
2005-06-20	76.412	76.285	0.02	0
2005-06-21	80.912	79.838	0	0
2005-06-22	83.468	84.509	0	0
2005-06-23	82.574	83.357	0	0.019
2005-06-24	83.882	83.169	0	0.059
2005-06-25	80.362	81.292	0	0.002
2005-06-26	74.869	77.391	0.37	0.045
2005-06-27	82.182	88.63	1.86	0.02
2005-06-28	81.089	82.204	1.01	0.136
2005-06-29	82.77	83.194	0	0.205
2005-06-30	88.499	89.437	0	0.215
2005-07-01	91.082	92.171	0	0
2005-07-02	83.094	88.83	0	0.087
2005-07-03	77.2	78.007	0	0.104
2005-07-04	84.658	84.142	0	0.07
2005-07-05	84.196	84.902	0	0.063
2005-07-06	89.891	89.991	0	0
2005-07-07	82.711	87.799	0.52	0.184
2005-07-08	85.334	84.401	0	0.198
2005-07-09	84.162	83.197	0	0.258
2005-07-10	82.517	81.643	0	0.181
2005-07-11	86.499	87.648	0.17	0.104
2005-07-12	88.048	88.192	0.04	0.001
2005-07-13	84.57	87.88	0	0.133
2005-07-14	84.47	84.478	0.02	0.072
2005-07-15	87.431	88.829	0	0.033
2005-07-16	90.452	91.802	0	0
2005-07-17	90.436	91.361	0	0
2005-07-18	90.839	91.587	0	0
2005-07-19	91.298	92.187	0	0
2005-07-20	92.184	92.626	0	0
2005-07-21	90.133	92.251	0	0.001
2005-07-22	91.167	92.502	0	0.001
2005-07-23	87.487	90.511	0	0.238
2005-07-24	84.836	86.422	0	0.042
2005-07-25	95.691	97.566	0	0
2005-07-26	96.623	97.789	0	0
2005-07-27	94.966	95.478	0	0.015
2005-07-28	86.936	91.684	0.76	0.148
2005-07-29	85.015	89.471	0.48	0.132
2005-07-30	81.534	83.643	1.02	0.33
2005-07-31	80.933	79.553	0.04	0.049
2005-08-01	81.428	85.56	0	0.041
2005-08-02	85.762	87.683	0	0
2005-08-03	88.359	90.282	0	0
2005-08-04	88.016	89.802	0	0.001
2005-08-05	88.99	90.073	0	0
2005-08-06	87.979	88.057	0	0
2005-08-07	84.734	87.02	0.08	0.033
2005-08-08	81.716	80.944	0.94	0.119
2005-08-09	80.224	81.204	0.18	0.062
2005-08-10	86.423	88.506	0	0.069
2005-08-11	88.418	90.362	0	0.007
2005-08-12	89.129	90.274	0.06	0.003
2005-08-13	86.385	88.153	0	0.186
2005-08-14	90.11	92.487	0	0.027
2005-08-15	92.655	92.755	0	0
2005-08-16	92.288	93.708	0.08	0.087
2005-08-17	88.931	93.053	0	0.002
2005-08-18	91.904	92.534	0.05	0
2005-08-19	90.83	91.835	0	0.009
2005-08-20	93.064	96.826	0	0
2005-08-21	93.849	95.308	0	0
2005-08-22	87.142	87.44	0	0.013
2005-08-23	79.008	84.715	0.5	0.004
2005-08-24	81.385	80.892	0	0
2005-08-25	78.731	80.527	0	0
2005-08-26	78.126	76.674	0	0
2005-08-27	81.821	83.932	0	0.008
2005-08-28	82.251	85.429	0	0
2005-08-29	87.194	88.048	0	0.178
2005-08-30	89.805	86.067	0.08	0.084
2005-08-31	88.329	87.777	0	0
2005-09-01	83.813	84.622	0	0
2005-09-02	83.597	84.293	0	0
2005-09-03	83.554	84.85	0	0
2005-09-04	77.365	78.647	0	0
2005-09-05	78.185	79.104	0	0
2005-09-06	76.426	74.164	0	0
2005-09-07	78.531	80.193	0	0
2005-09-08	79.351	80.101	0	0
2005-09-09	80.726	82.068	0	0
2005-09-10	81.597	81.586	0	0
2005-09-11	78.609	79.906	0	0
2005-09-12	79.958	81.574	0	0
2005-09-13	83.493	84.699	0	0
2005-09-14	84.076	85.206	0	0
2005-09-15	86.049	88	0	0
2005-09-16	88.619	89.465	0.11	0
2005-09-17	81.861	86.079	0	0.01
2005-09-18	81.187	80.948	0	0
2005-09-19	83.293	83.674	0	0
2005-09-20	84.872	86.447	0	0
2005-09-21	83.021	84.178	0	0.003
2005-09-22	80.341	81.26	0	0.015
2005-09-23	83.663	83.058	0	0
2005-09-24	83.621	84.979	0.06	0
2005-09-25	80.672	83.28	0	0.011
2005-09-26	83.51	84.392	0.01	0.002
2005-09-27	82.379	83.014	0	0
2005-09-28	78.924	81.17	0	0
2005-09-29	82.743	83.529	0.18	0.034
2005-09-30	71.678	73.69	0	0
2005-10-01	74.782	76.745	0	0
2005-10-02	66.662	73.72	0	0
2005-10-03	71.624	76.271	0	0.001
2005-10-04	69.01	74.38	0	0.001
2005-10-05	73.609	74.664	0	0.001
2005-10-06	75.419	75.702	1.98	0.434
2005-10-07	78.592	78.157	2.08	0.215
2005-10-08	76.099	76.337	0.07	1.256
2005-10-09	73.635	73.461	0	0
2005-10-10	67.154	67.712	0.29	0
2005-10-11	72.986	71.799	0.24	0
2005-10-12	72.316	71.126	0	0
2005-10-13	69.933	70.795	0	0
2005-10-14	71.287	71.773	0	0
2005-10-15	73.986	74.256	0	0
2005-10-16	69.584	70.309	0	0
2005-10-17	67.712	68.195	0	0
2005-10-18	80.669	81.876	0	0
2005-10-19	76.548	77.383	0	0
2005-10-20	83.031	83.609	0	0
2005-10-21	80.974	80.398	0	0
2005-10-22	73.852	72.979	0	0.203
2005-10-23	64.059	64.945	0	0
2005-10-24	55.076	55.874	0	0
2005-10-25	53.526	54.279	0	0
2005-10-26	58.38	58.506	0	0
2005-10-27	56.627	56.627	0	0
2005-10-28	55.618	56.102	0	0
2005-10-29	56.437	57.05	0	0
2005-10-30	63.9	64.315	0	0
2005-10-31	67	67.966	0	0
2006-05-01	80	80	1	1
2006-05-02	74.426	75.313	0	0
2006-05-03	76.963	78.071	0	0.033
2006-05-04	81.546	82.433	0	0
2006-05-05	83.805	84.27	0.15	0.01
2006-05-06	80.176	80.922	0	0.044
2006-05-07	69.331	78.668	0.22	0.3
2006-05-08	66.508	69.535	0	1.002
2006-05-09	74.06	73.076	0	0
2006-05-10	75.924	76.904	0	0.058
2006-05-11	74.953	75.241	0	0.09
2006-05-12	66.416	68.402	0	0
2006-05-13	73.071	73.317	0	0
2006-05-14	72.941	72.66	0.03	0.066
2006-05-15	64.355	67.388	0	0.096
2006-05-16	68.017	70.178	0	0.001
2006-05-17	68.279	69.211	0	0.011
2006-05-18	73.971	75.03	0.07	0.076
2006-05-19	73.852	74.255	0	0.004
2006-05-20	77.795	78.136	0.66	0.007
2006-05-21	85.684	84.194	0	0.175
2006-05-22	77.09	73.246	0.03	0.273
2006-05-23	71.422	72.151	0	0
2006-05-24	75.79	76.619	0	0
2006-05-25	82.606	82.694	0	0
2006-05-26	85.449	85.62	0.03	0.086
2006-05-27	83.243	84.932	0	0.217
2006-05-28	82.946	83.316	0	0
2006-05-29	83.801	83.169	0	0
2006-05-30	85.615	85.721	0	0
2006-05-31	83.778	83.06	0.05	0
2006-06-01	82.583	83.266	0	0.014
2006-06-02	81.754	84.2	0.07	0
2006-06-03	79.215	82.924	0	0.071
2006-06-04	79.896	80.673	0.32	0
2006-06-05	76.867	76.456	0	0.037
2006-06-06	78.339	78.711	0	0.005
2006-06-07	82.748	82.486	0	0.003
2006-06-08	78.652	81.049	0.08	0.097
2006-06-09	83.402	83.54	0	0
2006-06-10	82.827	83.482	0.03	0
2006-06-11	91.312	92.78	0.32	0
2006-06-12	87.871	91.153	0.25	0.128
2006-06-13	78.136	73.175	0.12	1.064
2006-06-14	73.477	74.64	1.63	0.333
2006-06-15	82.142	83.234	0	0.209
2006-06-16	80.861	82.296	0	0
2006-06-17	82.421	83.175	0	0
2006-06-18	82.74	83.438	0	0
2006-06-19	84.222	83.327	0	0
2006-06-20	88.811	88.996	0	0.097
2006-06-21	90.009	89.569	0	0
2006-06-22	92.148	91.635	0	0
2006-06-23	90.787	91.595	0.72	0
2006-06-24	84.758	86.319	0	0.139
2006-06-25	81.934	84.184	2.76	0.069
2006-06-26	79.14	80.149	0.4	0.345
2006-06-27	81.011	81.602	0.7	1.199
2006-06-28	86.391	88.055	0	0.097
2006-06-29	85.361	85.856	0	0
2006-06-30	82.667	85.125	0	0
2006-07-01	85.729	85.862	0	0
2006-07-02	90.033	90.231	0	0
2006-07-03	90.289	90.753	0	0.045
2006-07-04	91.748	92.502	0	0.035
2006-07-05	89.456	90.156	0.03	0.134
2006-07-06	80.881	80.877	0.67	0.169
2006-07-07	80.226	80.37	0	0
2006-07-08	81.612	82.556	0	0
2006-07-09	83.153	82.481	0	0
2006-07-10	87.351	85.93	0	0
2006-07-11	87.929	88.946	0	0
2006-07-12	87.361	87.511	0	0
2006-07-13	86.34	85.766	0.03	0.1
2006-07-14	91.344	90.259	0	0.002
2006-07-15	92.658	92.758	0	0
2006-07-16	90.245	92.636	0	0
2006-07-17	90.133	91.14	0	0.006
2006-07-18	92.8	92.709	0	0
2006-07-19	92.959	93.059	0	0
2006-07-20	88.261	90.396	0	0.035
2006-07-21	89.111	91.419	0	0.065
2006-07-22	89.229	91.516	2.56	0.245
2006-07-23	78.592	84.615	0.32	0.408
2006-07-24	82.46	84.171	0	0
2006-07-25	79.955	83.483	0	0.188
2006-07-26	83.9	84.837	0	0.274
2006-07-27	92.533	92.398	0	0
2006-07-28	96.501	97.624	0	0
2006-07-29	95.702	96.035	0.04	0
2006-07-30	92.678	92.778	0	0
2006-07-31	88.388	91.653	0	0.105
2006-08-01	88.412	92.773	0	0.031
2006-08-02	92.458	92.558	0	0
2006-08-03	92.447	93.249	0	0.04
2006-08-04	95.348	95.517	0	0
2006-08-05	87.719	91.226	0.51	0.079
2006-08-06	87.89	88.934	0	0
2006-08-07	89.408	89.308	0.01	0.016
2006-08-08	88.749	90.007	0.12	0.147
2006-08-09	83.902	89.545	0	0.132
2006-08-10	88.341	88.317	2.18	0.074
2006-08-11	90.889	91.17	0.01	0.01
2006-08-12	75.277	76.15	0.5	0.541
2006-08-13	81.262	81.56	0	0
2006-08-14	83.482	84.501	0	0
2006-08-15	88.945	89.775	1.4	0.12
2006-08-16	84.518	84.251	0.54	0.293
2006-08-17	84.943	83.464	0	0
2006-08-18	83.376	82.786	0	0
2006-08-19	83.662	85.637	0	0
2006-08-20	88.915	92.122	0	0
2006-08-21	85.809	89.557	0.01	0.044
2006-08-22	82.389	84.041	0.29	0.235
2006-08-23	82.753	80.633	0	0.223
2006-08-24	84.231	85.446	0	0.034
2006-08-25	86.792	84.366	0	0.002
2006-08-26	86.035	86.117	0	0.004
2006-08-27	86.03	86.143	0	0
2006-08-28	90.231	91.249	0	0
2006-08-29	92.237	92.168	0.01	0.002
2006-08-30	91.676	90.946	0.42	0.167
2006-08-31	83.189	81.298	1.2	0.245
2006-09-01	77.627	79.53	0	0.08
2006-09-02	84.686	84.885	0	0
2006-09-03	83.551	83.956	0	0
2006-09-04	83.749	83.491	0.96	0
2006-09-05	82.612	82.304	0.26	0
2006-09-06	78.173	79.238	0.01	0.068
2006-09-07	71.271	76.211	0	0.004
2006-09-08	76.981	75.888	0	0.151
2006-09-09	81.873	83.041	0	0
2006-09-10	81.956	81.452	0.12	0
2006-09-11	77.12	77.263	0	0
2006-09-12	73.764	73.558	0	0
2006-09-13	68.565	70.498	3.01	0.008
2006-09-14	77.151	80.952	0.02	0.481
2006-09-15	77.886	76.776	0	0
2006-09-16	78.196	77.109	0	0
2006-09-17	81.418	82.106	0	0
2006-09-18	84.497	85.141	0	0
2006-09-19	79.312	78.595	0	0.147
2006-09-20	72.819	74.944	0	0.046
2006-09-21	67.919	69.249	0	0
2006-09-22	75.315	76.654	0	0
2006-09-23	83.226	85.19	0	0.001
2006-09-24	86.622	89.245	0	0
2006-09-25	78.752	83.067	0	0
2006-09-26	74.191	75.067	0	0
2006-09-27	76.414	76.997	0	0
2006-09-28	82.791	83.393	0	0.081
2006-09-29	66.502	66.95	0	0.072
2006-09-30	72.689	73.556	0	0
2006-10-01	78.815	79.42	0	0
2006-10-02	79.374	79.809	0	0
2006-10-03	82.943	83.606	0	0
2006-10-04	86.146	87.163	0	0
2006-10-05	82.988	83.916	0	0.003
2006-10-06	71.617	71.422	0.03	0.105
2006-10-07	61.212	61.927	0.09	0.03
2006-10-08	60.901	60.026	0.71	0.021
2006-10-09	65.332	72.45	0	0.005
2006-10-10	76.01	78.527	0	0
2006-10-11	76.368	77.821	0.11	0
2006-10-12	68.281	74.475	0	0.047
2006-10-13	60.92	61.115	0	0
2006-10-14	64.466	64.786	0	0
2006-10-15	61.416	61.881	0	0
2006-10-16	60.259	61.643	0.01	0
2006-10-17	73.484	72.438	1.9	0.094
2006-10-18	78.329	80.275	0.02	0.731
2006-10-19	77.305	80.303	0	0.005
2006-10-20	74.542	75.846	0	0
2006-10-21	65.628	65.664	0	0
2006-10-22	67.788	71.789	0.06	0
2006-10-23	57.385	62.852	0	0
2006-10-24	51.189	51.259	0	0
2006-10-25	54.62	53.697	0	0
2006-10-26	60.168	60.396	0	0
2006-10-27	53.358	54.547	0.87	0.392
2006-10-28	64.24	64.656	0	0.488
2006-10-29	66	66.283	0	0
2006-10-30	68.658	69.108	0	0
2006-10-31	69.916	69.866	0	0
2007-05-01	80	80	1	1
2007-05-02	84.445	85.093	0	0
2007-05-03	71.003	75.587	0	0.011
2007-05-04	71.996	69.391	0.09	0
2007-05-05	65.345	70.971	0.24	0
2007-05-06	66.746	67.651	0	0.005
2007-05-07	65.551	66.119	0	0
2007-05-08	67.46	71.681	0	0
2007-05-09	68.409	72.063	0.01	0.003
2007-05-10	75.689	75.325	0	0.002
2007-05-11	71.567	77.713	0	0
2007-05-12	76.368	77.147	0.26	0.063
2007-05-13	73.342	74.113	0	0.064
2007-05-14	70.979	71.624	0	0
2007-05-15	77.915	78.448	0	0
2007-05-16	80.887	81.087	0	0
2007-05-17	70.344	70.97	0	0.093
2007-05-18	68.31	68.565	0	0
2007-05-19	73.329	72.387	0	0
2007-05-20	80.502	80.051	0	0
2007-05-21	79.099	78.485	0	0
2007-05-22	75.503	77.441	0	0
2007-05-23	75.399	76.713	0	0
2007-05-24	77.479	77.702	0	0
2007-05-25	79.622	80.008	0	0
2007-05-26	82.19	82.02	0	0
2007-05-27	82.204	83.316	0	0
2007-05-28	82.633	82.883	0	0
2007-05-29	84.024	85.242	0	0
2007-05-30	83.738	84.239	0	0.018
2007-05-31	80.992	83.513	0	0.002
2007-06-01	81.801	82.413	0	0
2007-06-02	76.779	80.526	0.09	0
2007-06-03	70.368	75.872	0.34	0.399
2007-06-04	85.25	85.299	0	0
2007-06-05	82.643	83.43	0	0
2007-06-06	82.452	82.957	0	0.02
2007-06-07	83.759	86.615	0	0.002
2007-06-08	83.635	85.938	0.04	0.044
2007-06-09	90.286	91.167	0	0.009
2007-06-10	84.615	87.602	0	0
2007-06-11	80.919	82.103	0.96	0
2007-06-12	79.548	80.942	0.06	0.227
2007-06-13	74.607	76.351	0.04	0.124
2007-06-14	71.447	75.543	0.04	0.044
2007-06-15	75.578	76.31	0	0
2007-06-16	80.037	80.694	0	0
2007-06-17	86.552	87.583	0	0
2007-06-18	89.535	89.635	0	0
2007-06-19	89.58	90.168	0.01	0
2007-06-20	86.146	85.286	0.01	0.109
2007-06-21	84.753	85.527	0	0.015
2007-06-22	89.048	88.452	0	0.01
2007-06-23	86.822	88.252	0	0.035
2007-06-24	86.744	90.109	0.27	0.044
2007-06-25	90.691	88.632	0.12	0.133
2007-06-26	89.777	89.877	0	0
2007-06-27	88.717	89.44	0.1	0.007
2007-06-28	90.187	90.264	0	0
2007-06-29	90.817	91.336	0	0
2007-06-30	88.829	88.283	0.49	0.069
2007-07-01	80.495	81.164	0.03	0.168
2007-07-02	78.229	78.635	0	0
2007-07-03	80.128	80.402	0	0
2007-07-04	85.519	85.576	0	0
2007-07-05	90.793	90.597	0	0
2007-07-06	90.298	91.159	0	0
2007-07-07	83.736	84.176	0	0.21
2007-07-08	86.044	85.048	0	0.196
2007-07-09	88.186	88.237	0.96	0.117
2007-07-10	87.629	95.339	0	0.047
2007-07-11	93.105	96.271	0.12	0.047
2007-07-12	85.128	90.395	0	0.126
2007-07-13	88.788	87.574	0	0
2007-07-14	89.682	89.782	0	0.056
2007-07-15	88.658	91.49	0.23	0.207
2007-07-16	84.268	90.489	0	0.022
2007-07-17	84.13	88.632	0.29	0.22
2007-07-18	93.133	93.033	0	0.002
2007-07-19	92.713	92.813	0	0
2007-07-20	85.582	89.079	0	0.247
2007-07-21	81.562	82.394	0	0.007
2007-07-22	80.72	81.46	0	0
2007-07-23	83.148	83.087	0	0
2007-07-24	84.085	84.977	0	0
2007-07-25	84.95	88.748	0	0.004
2007-07-26	91.782	90.173	0	0.016
2007-07-27	90.214	92.384	0.37	0.006
2007-07-28	91.166	91.602	0	0
2007-07-29	86.286	90.665	0.02	0.084
2007-07-30	82.621	85.925	0.02	0.206
2007-07-31	84.161	87.297	0	0.12
2007-08-01	87.425	88.067	0	0
2007-08-02	87.16	87.632	0	0
2007-08-03	89.773	90.327	0	0
2007-08-04	90.809	92.796	0	0
2007-08-05	93.581	93.948	0	0.008
2007-08-06	95.844	96.596	0.01	0.004
2007-08-07	97.104	96.209	0	0.001
2007-08-08	99.335	99.474	0	0.007
2007-08-09	98.583	99.535	0	0
2007-08-10	98.528	98.628	0	0
2007-08-11	89.187	95.077	0	0
2007-08-12	86.703	89.189	0	0
2007-08-13	92.561	90.044	0	0.041
2007-08-14	85.304	86.211	0	0.011
2007-08-15	92.474	93.417	0	0
2007-08-16	97.08	97.639	0	0
2007-08-17	101.174	101.016	0	0.027
2007-08-18	93.614	93.714	0	0
2007-08-19	91.544	92.261	0	0.001
2007-08-20	92.798	91.171	0	0
2007-08-21	97.363	97.475	0	0
2007-08-22	100.147	100.354	0.14	0.14
2007-08-23	93.091	91.758	0.01	0.14
2007-08-24	91.389	91.489	0	0
2007-08-25	95.411	94.224	0	0
2007-08-26	94.146	91.721	0.21	0.107
2007-08-27	86.906	87.276	0	0.149
2007-08-28	82.671	87.593	0	0.005
2007-08-29	86.391	87.025	0	0.005
2007-08-30	84.847	88.438	0.04	0.066
2007-08-31	85.284	85.677	0	0.035
2007-09-01	85.249	83.197	0.07	0.031
2007-09-02	83.53	83.667	0	0
2007-09-03	84.669	85.251	0	0
2007-09-04	88.236	88.401	0	0
2007-09-05	89.33	90.186	0	0
2007-09-06	88.439	89.256	0	0
2007-09-07	87.148	87.455	0	0
2007-09-08	88.615	88.592	0	0
2007-09-09	88.681	87.246	0	0
2007-09-10	93.804	89.728	0	0
2007-09-11	94.151	94.948	0	0
2007-09-12	85.511	85.774	0	0.027
2007-09-13	84.236	81.809	0	0.006
2007-09-14	84.836	82.971	0.91	0.02
2007-09-15	83.321	81.748	0	0.025
2007-09-16	76.304	75.475	0	0
2007-09-17	76.638	76.496	0	0
2007-09-18	80.642	79.851	0	0
2007-09-19	70.613	74.195	0	0
2007-09-20	78.128	72.941	0	0
2007-09-21	70.862	72.122	0.09	0
2007-09-22	82.092	83.847	0	0.002
2007-09-23	89.48	88.951	0	0
2007-09-24	85.074	84.786	0	0
2007-09-25	82.427	84.972	0	0
2007-09-26	85.476	86.456	0	0
2007-09-27	87.67	88.49	0	0
2007-09-28	83.298	83.363	0	0
2007-09-29	78.54	78.432	0	0
2007-09-30	77.996	78.243	0	0
2007-10-01	79.075	77.241	0	0
2007-10-02	76.777	80.707	0	0
2007-10-03	74.597	76.146	0	0
2007-10-04	80.408	81.324	0.46	0.008
2007-10-05	76.035	76.722	0	0
2007-10-06	75.354	79.897	0	0
2007-10-07	81.261	79.872	0	0.002
2007-10-08	83.642	84.652	0	0.016
2007-10-09	87.274	86.996	0.01	0
2007-10-10	82.003	82.405	0	0.005
2007-10-11	68.195	69.585	0	0
2007-10-12	69.3	69.857	0	0
2007-10-13	70.226	69.653	0	0
2007-10-14	75.951	75.614	0	0
2007-10-15	78.756	78.59	0	0
2007-10-16	76.943	77.421	0	0
2007-10-17	78.557	78.689	0	0
2007-10-18	76.559	78.419	0	0.157
2007-10-19	75.835	76.261	0.27	0.19
2007-10-20	75.85	76.206	0	0
2007-10-21	77.763	78.665	0	0
2007-10-22	82.112	79.761	0	0
2007-10-23	79.552	79.73	0.09	0.018
2007-10-24	78.114	80.423	0.56	0.028
2007-10-25	72.45	74.022	0.48	0.367
2007-10-26	74.621	74.91	0.67	0.025
2007-10-27	76.584	77.361	0	0
2007-10-28	65.632	67.355	0	0
2007-10-29	58.642	59.405	0	0
2007-10-30	64.639	65.621	0	0
2007-10-31	72.271	71.927	0	0
2008-05-01	80	80	1	1
2008-05-02	75.471	74.865	0	0.007
2008-05-03	78.972	78.908	0	0.003
2008-05-04	71.475	75.205	0	0.945
2008-05-05	69.663	69.869	0.01	0
2008-05-06	71.758	72.441	0	0
2008-05-07	78.352	78.464	0	0
2008-05-08	78.438	81.344	0	0.03
2008-05-09	78.02	80.297	0.07	0.433
2008-05-10	75.543	77.126	0	0
2008-05-11	76.078	76.099	0.33	0.319
2008-05-12	64.578	65.879	0	0
2008-05-13	69.908	70.053	0	0
2008-05-14	72.088	72.323	0	0
2008-05-15	76.235	77.725	0.21	0
2008-05-16	75.912	74.75	0.13	0.008
2008-05-17	72.019	72.345	0	0
2008-05-18	72.357	75.681	0.12	0.123
2008-05-19	72.643	72.973	0	0.119
2008-05-20	82.876	83.753	0.13	0.024
2008-05-21	70.988	73.83	0	0.001
2008-05-22	76.069	76.597	0	0
2008-05-23	79.241	79.649	0	0
2008-05-24	73.164	78.495	0.05	0.055
2008-05-25	73.224	74.077	0	0
2008-05-26	77.962	78.199	0	0
2008-05-27	82.589	82.95	0.04	0
2008-05-28	77.722	80.633	1.1	0.17
2008-05-29	69.225	71.275	0	0.39
2008-05-30	81.914	82.504	0	0
2008-05-31	88.357	88.894	0	0
2008-06-01	87.486	87.902	0	0
2008-06-02	82.377	82.44	0.15	0.081
2008-06-03	82.863	82.896	0.01	0
2008-06-04	89.785	90.064	0	0
2008-06-05	92.569	93.213	0	0
2008-06-06	92.225	92.534	0	0
2008-06-07	93.279	93.528	0	0
2008-06-08	94.368	93.878	0	0
2008-06-09	92.654	94.384	0	0
2008-06-10	89.618	90.868	0	0
2008-06-11	84.96	89.17	0.36	0.277
2008-06-12	86.394	87.329	0	0.103
2008-06-13	84.364	86.409	0	0.005
2008-06-14	85.669	86.669	0	0
2008-06-15	80.965	84.815	0	0.178
2008-06-16	84.726	87.438	0	0.288
2008-06-17	82.569	84.932	0	0
2008-06-18	79.072	80	0	0
2008-06-19	80.606	81.005	0	0
2008-06-20	83.832	80.934	0	0
2008-06-21	85.904	80.714	0	0.055
2008-06-22	81.314	80.241	0.66	0.423
2008-06-23	84.996	84.797	0.01	0.008
2008-06-24	82.919	83.904	0	0.027
2008-06-25	86.817	87.478	0	0
2008-06-26	90.693	91.166	1.5	0
2008-06-27	88.761	89.044	0	0.008
2008-06-28	92.264	93.577	0	0
2008-06-29	89.359	90.252	0	0.23
2008-06-30	82.272	82.283	0	0.58
2008-07-01	78.706	81.192	0	0
2008-07-02	82.16	83.733	0	0
2008-07-03	87.248	88.652	0	0
2008-07-04	86.842	86.905	0.96	0.072
2008-07-05	85.476	90.301	0.06	0.057
2008-07-06	84.033	86.947	0.02	0.195
2008-07-07	81.748	85.786	0	0.368
2008-07-08	83.291	84.871	1.01	0.184
2008-07-09	91.405	91.082	0.2	0.081
2008-07-10	88.961	91.21	0	0.107
2008-07-11	81.451	90.601	0	0.049
2008-07-12	79.753	89.104	0	0.004
2008-07-13	87.23	89.94	0.11	0.039
2008-07-14	83.211	86.143	0	0.973
2008-07-15	84.382	83.912	0	0.092
2008-07-16	84.342	85.466	0	0.002
2008-07-17	86.974	86.919	0	0
2008-07-18	88.082	88.658	0	0
2008-07-19	86.009	90.88	0	0
2008-07-20	90.53	92.321	0	0.001
2008-07-21	95.219	96.4	0	0
2008-07-22	93.22	94.75	0.74	0
2008-07-23	89.341	89.894	0	0.27
2008-07-24	84.227	85.185	0	0.036
2008-07-25	84.861	84.974	0	0
2008-07-26	86.25	89.003	0.02	0
2008-07-27	88.863	90.988	0	0.001
2008-07-28	90.829	92.195	0.26	0.051
2008-07-29	87.338	85.617	0	0.121
2008-07-30	94.811	94.911	0	0
2008-07-31	90.168	90.462	0.19	0.197
2008-08-01	89.992	90.613	0	0
2008-08-02	91.109	91.006	0	0.046
2008-08-03	85.077	85.429	0	0
2008-08-04	88.317	88.085	0	0
2008-08-05	94.891	93.909	0	0
2008-08-06	96.351	96.689	0	0.058
2008-08-07	85.447	90.103	0	0.023
2008-08-08	83.389	83.344	0	0.045
2008-08-09	81.449	81.365	0	0
2008-08-10	83.366	83.905	0	0
2008-08-11	82.566	82.241	0	0
2008-08-12	79.758	80.474	0	0
2008-08-13	70.999	74.07	0.25	0.012
2008-08-14	82.713	82.047	0.01	0.007
2008-08-15	86.441	85.383	0.03	0.02
2008-08-16	81.313	80.88	0	0.002
2008-08-17	81.895	82.65	0.29	0
2008-08-18	84.077	84.133	0	0
2008-08-19	86.118	86.417	0	0
2008-08-20	85.545	86.174	0	0
2008-08-21	82.554	83.559	0	0
2008-08-22	81.763	81.576	0	0
2008-08-23	81.021	78.753	0	0.095
2008-08-24	85.997	85.233	0	0.002
2008-08-25	81.993	82.918	0.25	0.126
2008-08-26	76.912	78.017	5.36	0.308
2008-08-27	78.946	80.133	3.05	0.368
2008-08-28	85.031	87.288	0	0.223
2008-08-29	81.598	84.306	0	0.08
2008-08-30	84.237	79.925	0	0.115
2008-08-31	76.21	84.228	0.14	0.02
2008-09-01	83.107	83.672	0	0
2008-09-02	82.924	83.126	0	0
2008-09-03	84.888	85.438	0	0
2008-09-04	85.328	85.925	0	0
2008-09-05	77.568	81.738	0.01	0.015
2008-09-06	89.277	90.025	0	0.025
2008-09-07	87.197	88.558	0	0
2008-09-08	87.988	88.397	0	0.002
2008-09-09	82.875	83.063	0	0.155
2008-09-10	74.207	76.136	1.65	0
2008-09-11	75.971	73.136	0	0
2008-09-12	81.517	81.219	0.03	0
2008-09-13	85.132	85.184	0	0
2008-09-14	89.162	89.622	0	0
2008-09-15	82.359	86.133	0.01	0.029
2008-09-16	70.759	72.682	0.51	1.287
2008-09-17	67.502	64.992	0.03	0.107
2008-09-18	78.088	78.596	0	0.039
2008-09-19	73.095	73.483	0	0
2008-09-20	71.027	71.373	0	0
2008-09-21	75.663	73.083	0	0
2008-09-22	78.025	77.685	0	0
2008-09-23	73.361	72.269	0	0
2008-09-24	73.351	73.931	0	0
2008-09-25	64.684	66.615	0	0.046
2008-09-26	66.854	67.076	1.31	0.481
2008-09-27	77.312	75.542	0.2	0.247
2008-09-28	76.862	79.376	0.23	0.094
2008-09-29	70.112	74.546	0	0.01
2008-09-30	74.374	74.706	0	0.011
2008-10-01	70.112	71.132	0	0.011
2008-10-02	67.279	67.435	0	0
2008-10-03	72.101	72.151	0	0
2008-10-04	76.065	75.967	0	0
2008-10-05	77.879	78.135	0	0
2008-10-06	78.062	78.258	0	0
2008-10-07	68.743	70.054	0	0
2008-10-08	72.848	70.916	0.99	0.001
2008-10-09	71.566	70.783	0.01	0.057
2008-10-10	70.507	69.907	0.01	0.005
2008-10-11	69.051	70.673	0	0
2008-10-12	75.359	75.889	0	0
2008-10-13	73.873	74.504	0	0
2008-10-14	77.774	78.101	0	0
2008-10-15	81.372	81.97	0	0
2008-10-16	82.343	82.822	0	0
2008-10-17	70.062	71.789	0.28	0
2008-10-18	61.96	60.57	0	0.4
2008-10-19	59.564	60.608	0	0
2008-10-20	63.936	64.731	0	0
2008-10-21	73.405	74.202	0	0
2008-10-22	58.157	61.434	0	0
2008-10-23	57.005	57.181	0	0
2008-10-24	65.689	60.673	0.05	2.281
2008-10-25	67.277	68.382	0.15	1.673
2008-10-26	65.513	66.401	0	0
2008-10-27	54.367	57.473	0	0
2008-10-28	49.928	50.396	0	0
2008-10-29	55.299	55.802	0	0
2008-10-30	55.277	55.645	0	0
2008-10-31	61.88	62.339	0	0
2009-05-01	80	80	1	1
2009-05-02	79.982	78.588	0.53	0.119
2009-05-03	80.317	79.777	0	0.015
2009-05-04	79.576	78.859	0.34	0.015
2009-05-05	72.702	74.892	2.4	0.403
2009-05-06	74.96	77.202	0.05	0.135
2009-05-07	80.16	81.231	0.07	0.127
2009-05-08	83.209	83.659	0.07	0
2009-05-09	85.504	86.011	0.04	0
2009-05-10	78.579	80.113	0.09	0
2009-05-11	67.662	72.311	0.17	0.313
2009-05-12	70.395	71.133	0	0
2009-05-13	74.079	74.214	0	0
2009-05-14	76.373	77.014	0	0.062
2009-05-15	78.489	74.913	0	0.092
2009-05-16	76.884	78.964	0	0.112
2009-05-17	70.429	76.904	0.23	0.461
2009-05-18	62.25	62.791	0	0
2009-05-19	67.793	68.521	0	0
2009-05-20	73.014	73.742	0	0
2009-05-21	76.913	76.52	0	0
2009-05-22	74.614	76.557	0	0
2009-05-23	73.579	76.647	0.07	0.003
2009-05-24	76.79	76.256	1.03	0.007
2009-05-25	74.222	75.036	1.33	0.143
2009-05-26	72.169	77.14	0.32	0.148
2009-05-27	77.269	76.44	0.04	0.493
2009-05-28	81.271	81.784	0.5	0.109
2009-05-29	81.442	81.968	0	0
2009-05-30	80.746	81.868	0	0
2009-05-31	83.501	83.566	0	0.082
2009-06-01	81.995	82.186	0	0
2009-06-02	84.962	86.436	0	0
2009-06-03	80.059	82.329	0	0.112
2009-06-04	81.433	83.031	1.12	0
2009-06-05	76.998	81.67	2.45	0.134
2009-06-06	74.995	76.822	0	0.268
2009-06-07	79.843	78.29	0	0.184
2009-06-08	81.388	82.787	0	0.149
2009-06-09	88.059	87.903	0	0.071
2009-06-10	89.31	89.938	0.06	0.034
2009-06-11	90.904	91.919	0.03	0.03
2009-06-12	90.577	89.738	0.33	0.126
2009-06-13	84.46	88.066	0	0.007
2009-06-14	82.567	84.059	0	0
2009-06-15	82.348	81.939	0	0
2009-06-16	79.727	78.644	0.67	0.229
2009-06-17	83.297	83.505	0.08	0.175
2009-06-18	93.643	93.796	0	0
2009-06-19	95.573	96.373	0	0
2009-06-20	95.167	95.847	0	0
2009-06-21	89.288	91.168	0	0
2009-06-22	84.513	85.073	0	0
2009-06-23	83.136	83.664	0	0
2009-06-24	84.888	86.054	0	0
2009-06-25	86.075	86.057	0	0
2009-06-26	89.193	91.14	0	0
2009-06-27	86.214	89.683	0	0.107
2009-06-28	88.957	89.588	0	0.022
2009-06-29	85.409	88.273	0	0
2009-06-30	85.052	85.838	0	0
2009-07-01	80.481	83.881	0.04	0
2009-07-02	83.897	83.871	0.16	0.064
2009-07-03	78.919	80.617	0	0.019
2009-07-04	82.777	83.994	0	0
2009-07-05	88.867	90.542	0	0
2009-07-06	82.101	81.266	0	0.298
2009-07-07	84.07	85.014	0	0.007
2009-07-08	83.911	83.163	0	0
2009-07-09	82.807	81.019	1.82	0.093
2009-07-10	81.417	80.744	0	0.06
2009-07-11	85.127	85.668	0	0
2009-07-12	89.311	92.006	0	0.005
2009-07-13	85.249	84.701	0.01	0.186
2009-07-14	83.678	84.631	0	0
2009-07-15	82.547	84.726	0	0.085
2009-07-16	94.334	95.136	0	0.008
2009-07-17	85.134	93.049	0	0.33
2009-07-18	82.492	82.331	0	0.288
2009-07-19	78.66	79.833	0	0
2009-07-20	72.862	77.456	0	0.491
2009-07-21	80.438	78.138	0.06	0.029
2009-07-22	83.999	86.03	0.61	0
2009-07-23	84.547	86.732	0.33	0
2009-07-24	85.693	86.565	0	0.055
2009-07-25	87.586	88.301	0	0
2009-07-26	91.022	91.672	0.01	0.005
2009-07-27	86.209	88.925	0	0.051
2009-07-28	86.134	84.884	1.07	0.122
2009-07-29	85.025	89.321	0.29	0.119
2009-07-30	91.005	89.118	0.15	0.251
2009-07-31	90.709	89.619	0.14	0.104
2009-08-01	88.903	89.945	0	0.049
2009-08-02	85.72	88.913	0.06	0.222
2009-08-03	85.813	87.294	0	0.043
2009-08-04	86.536	88.591	0	0.029
2009-08-05	88.906	92.654	0.43	0.068
2009-08-06	86.323	88.644	0	0.194
2009-08-07	82.769	85.129	0	0
2009-08-08	86.795	88.078	0	0
2009-08-09	89.909	92.089	0	0
2009-08-10	92.908	93.696	0	0
2009-08-11	92.89	91.315	0.11	0.023
2009-08-12	89.081	88.689	0.09	0.192
2009-08-13	79.491	84.956	0	0.174
2009-08-14	80.664	84.13	0	0.289
2009-08-15	81.293	83.536	0	0.976
2009-08-16	84.139	84.911	0.23	0.127
2009-08-17	86.374	84.614	0	0.321
2009-08-18	86.075	86.822	0	0
2009-08-19	84.361	88.177	0	0.051
2009-08-20	88.344	89.311	0.12	0
2009-08-21	88.325	89.719	0	0.088
2009-08-22	81.387	84.831	0	0.134
2009-08-23	81.012	83.074	0	0
2009-08-24	77.563	84.174	0	0.09
2009-08-25	83.954	83.554	0	0
2009-08-26	84.247	86.211	0	0
2009-08-27	85.808	84.038	0	0.002
2009-08-28	79.734	82.74	0.42	0.192
2009-08-29	86.041	87.269	0	0.104
2009-08-30	82.724	84.772	0.05	0
2009-08-31	76.042	79.756	0.15	0.007
2009-09-01	69.27	77.88	0	0
2009-09-02	78.387	77.43	0	0
2009-09-03	74.028	72.9	0	0
2009-09-04	78.335	76.19	0	0
2009-09-05	81.174	80.165	0	0.002
2009-09-06	76.912	78.157	0	0
2009-09-07	76.461	78.505	0	0.003
2009-09-08	82.72	79.033	0	0.001
2009-09-09	81.305	81.572	0.05	0
2009-09-10	78.302	77.473	0.13	0.002
2009-09-11	79.184	77.401	0	0
2009-09-12	76.501	79.198	0	0
2009-09-13	80.497	79.131	0	0
2009-09-14	80.643	81.144	0	0
2009-09-15	80.115	81.354	0	0
2009-09-16	80.804	80.949	0	0
2009-09-17	74.766	77.213	0.06	0
2009-09-18	76.104	76.792	0.03	0
2009-09-19	75.459	75.207	0.55	0
2009-09-20	74.016	75.277	0.4	0
2009-09-21	78.251	78.452	0	0.002
2009-09-22	76.871	78.387	0	0.004
2009-09-23	82.418	81.997	0	0.008
2009-09-24	79.82	80.712	0	0.007
2009-09-25	83.504	85.535	0.13	0
2009-09-26	79.465	78.046	0.31	0.119
2009-09-27	77.123	79.165	0.01	0.086
2009-09-28	83.114	83.913	0	0
2009-09-29	70.686	71.867	0	0
2009-09-30	69.12	68.885	0	0
2009-10-01	69.333	69.539	0	0
2009-10-02	68.968	74.884	0	0
2009-10-03	77.214	78.08	0	0
2009-10-04	70.743	70.779	0.04	0
2009-10-05	75.163	74.904	0.52	0
2009-10-06	62.658	65.838	0.02	0.112
2009-10-07	79.121	79.108	0.01	0.096
2009-10-08	72.532	73.452	0	0
2009-10-09	77.227	77.635	0.07	0.016
2009-10-10	73.634	74.514	0.01	0.179
2009-10-11	69.251	72.004	0	0.284
2009-10-12	60.804	59.697	0.27	0.007
2009-10-13	76.083	76.098	0	0.001
2009-10-14	65.762	67.46	0.31	0.044
2009-10-15	56.671	60.857	0.13	0.637
2009-10-16	60.235	59.948	0.04	0
2009-10-17	57.492	56.506	0.09	0.039
2009-10-18	54.786	55.486	0	0
2009-10-19	60.515	60.863	0	0
2009-10-20	68.085	68.589	0	0
2009-10-21	72.235	73.017	0	0
2009-10-22	73.503	74.363	0	0
2009-10-23	77.203	78.076	0	0.007
2009-10-24	74.193	73.387	0.27	0.309
2009-10-25	59.761	59.331	0	0
2009-10-26	59.734	57.702	0	0
2009-10-27	55.123	54.552	1.32	0.014
2009-10-28	77.822	78.118	0.03	0.081
2009-10-29	64.484	68.141	0	0
2009-10-30	55.482	56.687	0	0
2009-10-31	73.656	77.242	0.45	0.005
