# Supplementary material for: The role of climate change and urban development on compound dry-hot extremes across US cities
Source: Nat Commun. 2023 Jun 14;14:3509. doi: 10.1038/s41467-023-39205-x (PMC10267174; doi:10.1038/s41467-023-39205-x)
Supplement: Supplementary file 2 — Source Data [file 41467_2023_39205_MOESM2_ESM.zip › SourceData/Charlotte_Future_Data.xlsx]

## Sheet: Sheet1
Date_Future	Climate_chng_T	Urban_Dev_Climate_chng_T	Climate_chng_prcp	Urban_Dev_Climate_chng_prcp
2090-05-01	80	80	1	1
2090-05-02	84.131	84.847	0	0
2090-05-03	79.106	78.32	0.49	0.442
2090-05-04	74.698	75.898	0.129	0.311
2090-05-05	78.709	79.1	0	0
2090-05-06	84.348	83.762	0	0
2090-05-07	91.623	92.832	0	0
2090-05-08	92.503	93.431	0	0
2090-05-09	87.236	89.444	0.02	0
2090-05-10	73.096	73.493	0	0
2090-05-11	74.187	75.204	0	0
2090-05-12	81.435	82.508	0	0
2090-05-13	84.169	85.689	0	0
2090-05-14	84.883	85.066	0.116	0.126
2090-05-15	72.995	73.77	0.806	0.981
2090-05-16	74.295	74.944	0	0
2090-05-17	77.894	78.281	0	0
2090-05-18	82.388	82.91	0	0
2090-05-19	85.093	86.769	0	0
2090-05-20	80.459	83.491	0.15	0.179
2090-05-21	84.278	85.771	0.167	0.064
2090-05-22	83.961	85.69	0.164	0.19
2090-05-23	77.752	81.147	0.363	0.123
2090-05-24	86.711	83.914	0.746	0.033
2090-05-25	84.991	90.048	0.125	0.004
2090-05-26	93.244	93.873	0.001	0.113
2090-05-27	88.919	91.099	0.04	0.101
2090-05-28	89.508	89.57	0	0
2090-05-29	90.765	90.607	0.005	0
2090-05-30	86.599	87.042	0.052	0.003
2090-05-31	83.69	84.945	0	0
2090-06-01	85.706	86.45	0	0
2090-06-02	89.502	89.748	0	0
2090-06-03	91.901	93.232	0	0
2090-06-04	92.193	91.849	0.063	0.078
2090-06-05	85.707	88.645	0.141	0.23
2090-06-06	78.189	85.33	0.016	0.002
2090-06-07	84.386	84.97	0	0
2090-06-08	85.634	86.077	0	0
2090-06-09	86.083	88.24	0.002	0.016
2090-06-10	87.421	86.73	0	0
2090-06-11	86.783	86.798	0.011	0.184
2090-06-12	92.191	89.946	0.117	0.114
2090-06-13	93.432	91.942	0	0.042
2090-06-14	90.461	93.004	0	0.15
2090-06-15	91.88	92.774	0	0
2090-06-16	89.477	92.265	0.071	0.007
2090-06-17	93.453	96.583	0.031	0.001
2090-06-18	92.534	92.634	0.02	0.097
2090-06-19	95.242	93.57	0.091	0.148
2090-06-20	90.813	91.391	0.13	0.264
2090-06-21	85.556	87.343	0.173	0.307
2090-06-22	84.238	85.389	0.321	0.266
2090-06-23	85.385	85.913	0.154	0.168
2090-06-24	86.913	89.078	0.085	0.054
2090-06-25	85.116	92.957	0.167	0.028
2090-06-26	92.229	94.957	0.066	0
2090-06-27	97.973	98.691	0	0
2090-06-28	98.493	100.283	0	0
2090-06-29	95.427	98.226	0.263	0.29
2090-06-30	87.459	93.555	0.017	0.051
2090-07-01	86.538	88.471	0	0
2090-07-02	86.508	88.072	0	0
2090-07-03	86.048	87.328	0.162	0.081
2090-07-04	92.073	92.795	0.209	0.11
2090-07-05	93.154	94.598	0.103	0.515
2090-07-06	94.879	97.199	0.095	0.082
2090-07-07	96.679	99.823	0.173	0.048
2090-07-08	95.693	96.532	0.306	0.325
2090-07-09	91.105	95.988	0.261	0.235
2090-07-10	94.21	95.313	0.157	0.022
2090-07-11	90.245	95.146	0.002	0.002
2090-07-12	95.603	97.946	0.019	0.002
2090-07-13	100.862	101.122	0	0
2090-07-14	104.004	104.295	0	0
2090-07-15	101.371	102.693	0.488	0
2090-07-16	103.189	103.879	0.274	0.255
2090-07-17	99.771	102.425	0	0
2090-07-18	93.34	99.529	0.365	0.565
2090-07-19	94.901	97.187	0.001	0.111
2090-07-20	96.296	96.664	0	0
2090-07-21	94.337	95.705	0.361	0.111
2090-07-22	93.076	97.744	0.18	0.262
2090-07-23	96.1	99.989	0.193	0.04
2090-07-24	99.679	101.334	0	0
2090-07-25	99.8	99.976	0	0
2090-07-26	98.937	100.199	0	0.016
2090-07-27	94.327	99.921	0.224	0.074
2090-07-28	99.367	100.564	0	0.304
2090-07-29	99.972	101.524	0	0.025
2090-07-30	98.042	100.258	0	0
2090-07-31	98.086	98.913	0	0.173
2090-08-01	97.456	97.556	0.003	0.089
2090-08-02	99.102	99.526	0	0
2090-08-03	94.649	97.288	0	0.094
2090-08-04	91.286	95.404	0.19	0.057
2090-08-05	90.741	92.986	0.367	0.919
2090-08-06	89.779	91.549	0	0
2090-08-07	88.06	88.029	0	0.211
2090-08-08	87.367	86.925	0.042	0.297
2090-08-09	87.86	86.939	0.006	0.046
2090-08-10	87.901	90.299	0	0.063
2090-08-11	85.247	87.011	0	0.002
2090-08-12	86.409	88.912	0	0.019
2090-08-13	87.492	88.374	0.094	0.26
2090-08-14	83.711	85.986	0.151	0.346
2090-08-15	87.562	85.885	0.126	0.132
2090-08-16	92.412	90.624	0	0.057
2090-08-17	97.195	98.008	0	0
2090-08-18	98.761	99.468	0	0.01
2090-08-19	97.117	97.619	0.103	0.053
2090-08-20	95.939	95.209	0.151	0.216
2090-08-21	93.017	91.732	0.471	0.296
2090-08-22	88.761	88.861	0.013	0.052
2090-08-23	86.906	89.126	0.003	0.238
2090-08-24	88.798	89.064	0	0
2090-08-25	91.524	92.319	0	0
2090-08-26	93.245	94.279	0	0
2090-08-27	93.922	95.098	0	0
2090-08-28	95.566	95.205	0	0
2090-08-29	94.658	92.67	0.011	0
2090-08-30	93.006	91.905	0.062	0.077
2090-08-31	84.935	84.673	0.293	0.368
2090-09-01	73.09	77.54	0	0
2090-09-02	73.611	75.202	0.025	0.015
2090-09-03	74.625	74.583	0.035	0.02
2090-09-04	87.586	83.327	0.002	0.002
2090-09-05	87.598	87.698	0.01	0.005
2090-09-06	88.973	89.073	0.003	0.006
2090-09-07	81.96	85.042	0.13	0.137
2090-09-08	78.375	80.793	0.137	0.158
2090-09-09	81.176	81.065	0.238	0.148
2090-09-10	82.05	84.127	0.131	0.163
2090-09-11	84	84.978	0	0.008
2090-09-12	86.531	85.186	0.132	0.154
2090-09-13	85.608	85.214	0	0.002
2090-09-14	86.285	84.684	0	0.016
2090-09-15	86.872	86.797	0	0
2090-09-16	87.541	87.928	0	0
2090-09-17	83.367	85.263	0.098	0.019
2090-09-18	85.579	82.955	0.005	0.179
2090-09-19	84.05	86.677	0.199	0.107
2090-09-20	81.797	83.957	0.066	0
2090-09-21	86.762	84.193	0.012	0.104
2090-09-22	86.082	84.605	0.1	0.02
2090-09-23	82.217	84.108	0.105	0.062
2090-09-24	80.076	80.267	0.04	0.053
2090-09-25	74.962	74.672	0	0
2090-09-26	80.516	80.477	0.009	0.006
2090-09-27	78.475	79.898	0.02	0.015
2090-09-28	82.785	82.513	0	0.001
2090-09-29	82.287	85.095	0.002	0
2090-09-30	83.04	81.277	0.009	0.004
2090-10-01	79.763	77.279	0.003	0.004
2090-10-02	73.124	80.382	0	0
2090-10-03	83.195	83.94	0	0
2090-10-04	77.153	78.514	0.084	0.002
2090-10-05	72.654	73.977	0	0
2090-10-06	74.653	75.576	0	0
2090-10-07	75.916	77.186	0	0
2090-10-08	76.719	77.007	0	0
2090-10-09	79.748	81.141	0	0
2090-10-10	81.067	82.285	0	0.002
2090-10-11	71.961	75.541	0	0
2090-10-12	64.623	65.209	0	0
2090-10-13	69.809	71.583	0	0
2090-10-14	74.391	76.744	0	0
2090-10-15	80.301	80.196	0	0
2090-10-16	79.826	79.06	0.019	0
2090-10-17	80.78	79.464	0.094	0.28
2090-10-18	73.006	75.157	0.51	0.06
2090-10-19	58.8	59.449	0	0
2090-10-20	59.905	59.924	0	0
2090-10-21	65.003	65.513	0	0
2090-10-22	69.675	70.125	0	0
2090-10-23	77.207	77.594	0	0
2090-10-24	79.412	79.865	0	0
2090-10-25	77.487	80.49	0.074	0.171
2090-10-26	78.397	81.949	0.021	0.023
2090-10-27	72.926	76.25	0.048	0.073
2090-10-28	63.57	63.759	0	0
2090-10-29	59.455	59.386	0	0
2090-10-30	68.698	68.816	0	0
2090-10-31	72.551	72.886	0	0
2091-05-01	80	80	1	1
2091-05-02	80.94	80.107	0	0
2091-05-03	82.175	83.475	0	0
2091-05-04	87.861	88.603	0	0
2091-05-05	87.951	88.573	0	0
2091-05-06	88.767	89.096	0	0
2091-05-07	81.061	84.627	0.086	0.147
2091-05-08	74.676	78.021	0.011	0
2091-05-09	71.413	72.04	0	0
2091-05-10	77.067	77.82	0	0
2091-05-11	79.467	79.641	0	0
2091-05-12	83.867	85.392	0.104	0.173
2091-05-13	87.734	89.572	0.022	0.013
2091-05-14	86.707	86.331	0.037	0.174
2091-05-15	85.526	85.836	0	0.044
2091-05-16	78.565	85.082	0.181	0.068
2091-05-17	86.271	86.673	0.18	0.101
2091-05-18	79.38	80.258	0.003	0.041
2091-05-19	73.325	73.913	0	0
2091-05-20	84.985	85.542	0	0
2091-05-21	89.304	90.211	0	0
2091-05-22	83.977	87.471	0	0
2091-05-23	85.4	89.428	0.175	0.109
2091-05-24	82.967	85.416	0.3	0.092
2091-05-25	78.955	84.641	0.249	0.141
2091-05-26	86.908	85.655	0.071	0.157
2091-05-27	84.248	88.361	0.336	0.12
2091-05-28	88.129	87.312	0.145	0.209
2091-05-29	89.951	92.399	0	0.203
2091-05-30	87.906	90.961	0.071	0
2091-05-31	81.05	84.569	1.684	0.233
2091-06-01	77.61	86.945	0.03	0.188
2091-06-02	80.331	83.017	0.003	0.019
2091-06-03	75.549	77.394	0	0
2091-06-04	77.902	80.194	0	0
2091-06-05	83.007	84.532	0	0
2091-06-06	85.635	86.937	0	0
2091-06-07	87.877	88.946	0	0
2091-06-08	89.404	90.222	0	0
2091-06-09	89.327	90.154	0	0
2091-06-10	88.923	90.106	0	0
2091-06-11	90.399	89.613	0	0
2091-06-12	90.119	90.219	0.049	0.195
2091-06-13	92.123	95.365	0.165	0
2091-06-14	94.139	95.548	0.003	0.024
2091-06-15	95.878	95.657	0	0
2091-06-16	94.182	97.44	0.013	0
2091-06-17	89.674	92.992	0.496	0.442
2091-06-18	82.912	87.368	0.335	0.351
2091-06-19	79.431	79.723	1.078	1.438
2091-06-20	79.121	80.014	0.332	0.025
2091-06-21	78.079	76.57	0.173	0.545
2091-06-22	84.93	84.42	0.427	0.249
2091-06-23	85.516	85.939	0.251	0.156
2091-06-24	83.401	83.716	0.175	0.306
2091-06-25	82.131	84.501	0.111	0.149
2091-06-26	84.062	88.853	0.07	0.006
2091-06-27	84.169	86.134	0.095	0.056
2091-06-28	84.754	85.448	0.039	0.183
2091-06-29	84.757	85.94	0	0.017
2091-06-30	82.679	80.632	0.331	0.318
2091-07-01	84.996	85.73	0.24	0.078
2091-07-02	88.35	84.548	0.104	0.212
2091-07-03	89.177	89.578	0.029	0.002
2091-07-04	88.988	88.586	0	0.002
2091-07-05	91.377	92.169	0	0.011
2091-07-06	89.936	89.44	0.087	0.124
2091-07-07	91.523	93.209	0.045	0.044
2091-07-08	89.573	92.729	0.35	0.03
2091-07-09	95.01	93.879	0.179	0.107
2091-07-10	95.729	98.009	0.017	0
2091-07-11	96.755	97.492	0	0
2091-07-12	94.161	95.873	0	0
2091-07-13	95.541	95.977	0.219	0.362
2091-07-14	96.719	97.929	0.218	0.607
2091-07-15	95.934	96.093	0	0
2091-07-16	97.671	96.377	0	0
2091-07-17	98.116	98.216	0.041	0.447
2091-07-18	93.035	94.636	0.185	0.018
2091-07-19	95.598	95.459	0	0
2091-07-20	90.248	92.965	0.229	0.312
2091-07-21	89.893	88.748	0.322	0.245
2091-07-22	91.917	95.369	0.294	0.164
2091-07-23	97.608	99.012	0	0
2091-07-24	94.717	96.992	0.217	0.371
2091-07-25	95.19	92.915	0.34	0.347
2091-07-26	91.9	95.292	0.392	0.363
2091-07-27	92.356	93.023	0.287	0.188
2091-07-28	91.22	90.712	0.43	0.217
2091-07-29	95.866	93.995	0.196	0.169
2091-07-30	95.545	94.792	0.162	0.101
2091-07-31	91.278	92.305	0.336	0.164
2091-08-01	91.607	93.522	0.001	0.12
2091-08-02	93.562	94.31	0	0.173
2091-08-03	95.52	95.482	0.003	0.008
2091-08-04	96.745	97.699	0	0
2091-08-05	96.884	97.596	0	0.004
2091-08-06	92.533	94.306	0.103	0.019
2091-08-07	86.697	89.231	0	0.001
2091-08-08	88.312	87.488	0.005	0
2091-08-09	91.567	91.667	0	0.06
2091-08-10	91.347	93.016	0.132	0.095
2091-08-11	94.712	96.417	0.028	0.065
2091-08-12	95.39	96.022	0	0.023
2091-08-13	94.783	95.104	0	0.23
2091-08-14	97.523	96.88	0	0
2091-08-15	96.452	97.449	0.001	0
2091-08-16	94.591	95.694	0.019	0.226
2091-08-17	91.96	93.319	0.14	0.365
2091-08-18	89.613	91.46	0.259	0.366
2091-08-19	94.777	93.951	0	0.034
2091-08-20	95.541	97.814	0	0.032
2091-08-21	92.301	95.905	0	0
2091-08-22	87.85	88.687	0	0
2091-08-23	86.792	91.007	0.276	0.024
2091-08-24	92.157	93.306	0.071	0
2091-08-25	88.272	89.463	0.127	0.22
2091-08-26	82.314	87.006	0.405	0.178
2091-08-27	85.378	84.044	0.132	0.044
2091-08-28	80.189	82.725	0.285	0.086
2091-08-29	78.511	78.19	0.003	0.109
2091-08-30	78.516	76.229	0.004	0.187
2091-08-31	77.59	76.169	0.006	0
2091-09-01	82.676	82.75	0	0
2091-09-02	88.779	90.223	0	0.001
2091-09-03	80.873	86.16	0	0.028
2091-09-04	79.732	79.774	0	0.049
2091-09-05	74.53	80.69	0.298	0.011
2091-09-06	84.25	86.243	0.024	0.036
2091-09-07	87.476	85.607	0	0.002
2091-09-08	82.445	83.102	0.187	0.213
2091-09-09	88.37	88.598	0.089	0.001
2091-09-10	88.787	88.51	0.276	0.137
2091-09-11	89.911	90.011	0.025	0.094
2091-09-12	89.397	90.28	0	0.183
2091-09-13	87.893	87.993	0	0.292
2091-09-14	92.163	92.288	0	0
2091-09-15	92.795	92.895	0	0.07
2091-09-16	87.409	87.509	0	0.068
2091-09-17	85.324	83.735	0	0
2091-09-18	88.522	86.216	0	0
2091-09-19	85.969	86.069	0	0
2091-09-20	90.739	91.569	0	0
2091-09-21	90.841	93.24	0.125	0
2091-09-22	82.583	91.424	0.285	0.227
2091-09-23	85.738	84.694	0.003	0.072
2091-09-24	77.63	79.771	0	0.045
2091-09-25	81.593	82.137	0.096	0.129
2091-09-26	71.146	72.736	0.051	0.007
2091-09-27	70.14	70.648	0	0
2091-09-28	74.799	74.886	0	0
2091-09-29	79.537	79.981	0	0
2091-09-30	77.774	78.931	0	0
2091-10-01	75.41	82.872	0	0
2091-10-02	82.394	83.362	0.09	0
2091-10-03	79.563	84.476	0.055	0.032
2091-10-04	83.404	83.349	0.005	0.015
2091-10-05	79.127	81.866	0.002	0.078
2091-10-06	75.03	77.922	0.002	0
2091-10-07	74.657	71.987	0	0
2091-10-08	74.694	74.978	0	0
2091-10-09	73.708	74.436	0	0
2091-10-10	78.129	79.435	0	0
2091-10-11	82.657	81.448	0	0.015
2091-10-12	86.91	87.225	0	0
2091-10-13	88.21	89.037	0.001	0
2091-10-14	81.83	84.541	0	0
2091-10-15	71.162	71.96	0	0
2091-10-16	79.833	80.965	0	0
2091-10-17	82.593	83.12	0	0.012
2091-10-18	84.253	85.309	0	0.003
2091-10-19	79.528	83.241	0	0
2091-10-20	77.926	78.457	0.248	0.186
2091-10-21	66.012	67.52	0.072	0.038
2091-10-22	63.354	61.53	0.013	0.063
2091-10-23	64.988	65.834	0.006	0
2091-10-24	69.365	69.962	0	0
2091-10-25	62.337	63.446	0	0
2091-10-26	64.758	65.232	0	0
2091-10-27	68.041	70.105	0	0
2091-10-28	71.587	71.777	0	0
2091-10-29	67.25	68.232	0	0
2091-10-30	66.972	68.03	0.016	0.002
2091-10-31	65.038	64.502	0.372	0.233
2092-05-01	80	80	1	1
2092-05-02	71.534	72.623	0	0
2092-05-03	79.769	77.797	0	0
2092-05-04	84.83	82.176	0.019	0.041
2092-05-05	88.21	88.359	0.004	0.015
2092-05-06	84.055	83.607	0.107	0.129
2092-05-07	76.364	80.63	0.335	0.627
2092-05-08	85.385	83.586	0.15	0.113
2092-05-09	75.194	76.546	0	0
2092-05-10	74.362	75.129	0	0
2092-05-11	79.846	80.599	0	0
2092-05-12	81.029	80.825	0.027	0
2092-05-13	74.612	75.034	0.513	0.17
2092-05-14	81.627	80.61	0.036	0.037
2092-05-15	80.997	81.419	0	0.006
2092-05-16	84.56	85.074	0	0
2092-05-17	88.51	88.588	0	0
2092-05-18	91.398	91.193	0	0.006
2092-05-19	86.881	88.722	0.362	0.162
2092-05-20	84.81	86.696	0.334	0.031
2092-05-21	84.557	84.636	0	0
2092-05-22	87	88.422	0	0
2092-05-23	87.773	89.742	0.046	0.049
2092-05-24	85.868	85.503	0.12	0.107
2092-05-25	85.945	87.638	0.263	0.324
2092-05-26	87.466	89.476	0.172	0.129
2092-05-27	89.909	92.965	0.197	0.008
2092-05-28	93.235	94.178	0.009	0.001
2092-05-29	85.894	90.958	0.2	0.243
2092-05-30	81.021	83.217	0.096	0.183
2092-05-31	84.174	84.051	0.169	0.344
2092-06-01	83.78	84.702	0.321	0.193
2092-06-02	85.844	86.893	0.106	0.173
2092-06-03	83.15	85.522	0	0.009
2092-06-04	81.119	82.858	0	0
2092-06-05	78.415	79.639	0	0.109
2092-06-06	80.707	83.575	0.008	0.098
2092-06-07	88.386	87.419	0.027	0.009
2092-06-08	94.814	94.249	0	0
2092-06-09	93.358	92.109	0.122	0.129
2092-06-10	90.336	90.48	0	0
2092-06-11	95.46	96.033	0.187	0.212
2092-06-12	99.786	100.776	0.04	0
2092-06-13	102.266	103.163	0	0
2092-06-14	101.071	100.694	0	0
2092-06-15	92.872	94.341	0	0
2092-06-16	86.405	87.108	0	0
2092-06-17	88.872	85.371	0	0
2092-06-18	89.005	90.421	0.001	0
2092-06-19	91.218	91.884	0	0
2092-06-20	93.71	93.55	0	0
2092-06-21	96.277	96.542	0.001	0
2092-06-22	96.005	96.615	0.047	0.02
2092-06-23	93.307	94.242	0.046	0.02
2092-06-24	95.491	94.525	0	0.001
2092-06-25	89.886	93.425	0.154	0.156
2092-06-26	97.256	95.679	0	0.009
2092-06-27	91.134	91.739	0.239	0.156
2092-06-28	88.376	88.29	0	0
2092-06-29	90.652	92.035	0	0
2092-06-30	90.366	91.539	0	0
2092-07-01	94.422	93.409	0	0
2092-07-02	94.79	96.246	0.122	0.077
2092-07-03	95.014	93.985	0.191	0.527
2092-07-04	97.063	98.931	0.168	0.135
2092-07-05	95.902	96.722	0.348	0.313
2092-07-06	100.697	100.581	0	0.026
2092-07-07	96.11	99.575	0.093	0.001
2092-07-08	99.292	99.576	0	0
2092-07-09	100.151	100.561	0	0
2092-07-10	96.993	96.832	0.261	0.002
2092-07-11	89.589	92.297	0.481	0.477
2092-07-12	86.277	86.377	0	0.274
2092-07-13	89.477	89.613	0	0.031
2092-07-14	89.317	89.417	0	0
2092-07-15	92.268	92.804	0	0
2092-07-16	94.598	95.122	0	0
2092-07-17	94.656	95.973	0	0
2092-07-18	92.343	95.048	0.23	0.034
2092-07-19	85.187	87.513	0.252	0.314
2092-07-20	91.82	93.246	3.332	0.016
2092-07-21	89.905	90.732	0.154	0.145
2092-07-22	86.303	89.091	0.231	0.22
2092-07-23	88.902	92.337	0.149	0.065
2092-07-24	89.969	90.842	0.108	0.247
2092-07-25	96.103	96.457	0	0
2092-07-26	92.643	93.666	0.341	0.252
2092-07-27	87.386	87.148	0.138	0.22
2092-07-28	88.637	88.2	0.001	0.004
2092-07-29	89.256	87.395	0.025	0.057
2092-07-30	86.47	85.108	0.032	0.073
2092-07-31	87.798	90.09	0.144	0.243
2092-08-01	97.179	98.031	0.225	0.231
2092-08-02	98.324	98.175	0.051	0.037
2092-08-03	101.212	101.623	0.053	0
2092-08-04	102.441	104.42	0	0
2092-08-05	99.138	101.584	0	0.193
2092-08-06	94.382	95.702	0.231	0.233
2092-08-07	85.438	92.645	0.269	0.511
2092-08-08	84.532	85.983	0.304	0.213
2092-08-09	87.19	87.707	0.231	0.088
2092-08-10	87.156	89.317	0.005	0.007
2092-08-11	89.089	90.624	0	0
2092-08-12	90.429	90.929	0	0
2092-08-13	93.082	95.014	0	0
2092-08-14	94.073	96.717	0	0
2092-08-15	97.002	98.062	0	0
2092-08-16	94.051	95.661	0	0.025
2092-08-17	89.909	92.543	0.158	0.066
2092-08-18	91.491	93.223	0.024	0.029
2092-08-19	93.702	95.515	0	0
2092-08-20	93.478	93.578	0	0.233
2092-08-21	91.53	91.969	0	0
2092-08-22	93.496	95.177	0.001	0
2092-08-23	95.058	95.153	0.002	0
2092-08-24	92.244	92.344	0	0.142
2092-08-25	90.921	87.772	0.13	0.047
2092-08-26	85.259	88.347	0.367	0.017
2092-08-27	84.496	88.843	0.263	0
2092-08-28	85.601	87.29	0.237	0.058
2092-08-29	88.808	91.014	0.104	0.236
2092-08-30	90.35	93.612	0.137	0
2092-08-31	90.766	90	0	0.005
2092-09-01	86.893	88.163	0	0
2092-09-02	85.965	87.002	0	0
2092-09-03	82.92	84.561	0	0
2092-09-04	84.203	83.865	0	0
2092-09-05	85.156	87.98	0.003	0
2092-09-06	88.772	91.726	0	0.002
2092-09-07	90.509	91.169	0	0.006
2092-09-08	83.341	91.267	0.241	0
2092-09-09	85.499	87.816	0.025	0
2092-09-10	81.361	85.291	1.043	0
2092-09-11	84.672	84.856	0.048	0
2092-09-12	83.415	84.947	0	0
2092-09-13	83.543	85.457	0	0
2092-09-14	86.022	88.053	0	0
2092-09-15	88.058	89.723	0	0
2092-09-16	86.396	89.042	0	0
2092-09-17	81.664	86.06	0	0
2092-09-18	85.144	88.226	0	0
2092-09-19	85.296	87.748	0	0
2092-09-20	76.635	84.098	0	0
2092-09-21	77.805	77.716	0	0
2092-09-22	83.145	86.466	0	0
2092-09-23	86.07	87.276	0	0
2092-09-24	85.484	87.987	0	0
2092-09-25	86.326	89.016	0	0
2092-09-26	84.633	84.865	0	0
2092-09-27	85.276	88.115	0.001	0
2092-09-28	80.029	84.183	0.023	0.013
2092-09-29	71.312	70.249	0.001	0
2092-09-30	71.437	72.148	0.022	0
2092-10-01	81.583	79.058	0.12	0
2092-10-02	83.665	85.559	0	0
2092-10-03	84.007	86.561	0	0
2092-10-04	86.278	88.82	0	0
2092-10-05	84.775	85.113	0	0
2092-10-06	83.622	85.095	0	0
2092-10-07	84.995	87.502	0	0
2092-10-08	86.777	89.28	0	0
2092-10-09	86.274	87.238	0	0.002
2092-10-10	78.91	83.073	0	0
2092-10-11	75.634	77.032	0	0
2092-10-12	79.568	81.334	0	0
2092-10-13	70.631	76.682	0.001	0
2092-10-14	69.898	70.662	0	0
2092-10-15	68.957	73.658	0	0
2092-10-16	70.302	75.36	0	0
2092-10-17	73.677	75.478	0	0
2092-10-18	65.27	70.445	0	0
2092-10-19	64.753	65.751	0	0
2092-10-20	64.158	63.52	0	0
2092-10-21	63.416	65.953	0.005	0
2092-10-22	63.481	69.647	0.021	0
2092-10-23	63.664	68.316	0	0.001
2092-10-24	69.756	68.704	1.445	2.968
2092-10-25	76.524	76.658	0.209	0.051
2092-10-26	72.74	71.917	0	0
2092-10-27	79.385	80.454	0.003	0
2092-10-28	72.25	77.425	0	0
2092-10-29	68.323	69.518	0.004	0.112
2092-10-30	67.671	72.911	0.321	0.467
2092-10-31	57.121	57.952	0.11	0
2093-05-01	80	80	1	1
2093-05-02	72.156	72.679	0.718	1.643
2093-05-03	74.029	74.187	0.771	1.026
2093-05-04	79.25	79.285	0.15	0.072
2093-05-05	80.61	81.485	0.04	0.019
2093-05-06	84.069	83.218	0.066	0.06
2093-05-07	75.966	76.786	0.052	0.036
2093-05-08	79.204	80.353	0	0
2093-05-09	79.026	77.378	0.202	0.222
2093-05-10	80.806	81.08	0.033	0.001
2093-05-11	75.746	76.153	0.003	0.016
2093-05-12	73.774	74.766	0	0
2093-05-13	77.442	77.944	0	0
2093-05-14	79.816	80.335	0	0
2093-05-15	80.09	80.973	0	0
2093-05-16	82.128	82.614	0	0.001
2093-05-17	83.387	85.471	0	0
2093-05-18	84.404	86.485	0.066	0.02
2093-05-19	87.734	88.528	0	0.001
2093-05-20	82.99	85.092	0.166	0.14
2093-05-21	84.113	85.239	0	0
2093-05-22	83.894	84.479	0	0
2093-05-23	81.768	83.45	0.076	0.004
2093-05-24	84.14	86.371	0.017	0
2093-05-25	88.955	89.904	0	0
2093-05-26	89.386	89.96	0	0.004
2093-05-27	88.804	89.333	0.027	0.069
2093-05-28	89.975	90.551	0.036	0.091
2093-05-29	89.548	91.628	0.05	0
2093-05-30	81.55	89.192	0.264	0.191
2093-05-31	72.896	78.017	0.005	0.009
2093-06-01	83.539	83.627	0	0.009
2093-06-02	84.343	88.708	0.169	0.027
2093-06-03	88.431	90.095	0.003	0.014
2093-06-04	81.753	88.443	0.036	0.004
2093-06-05	70.881	73.942	0.224	0.043
2093-06-06	64.825	64.904	0.529	1.352
2093-06-07	72.7	74.801	0.046	0.049
2093-06-08	80.864	82.624	0.003	0
2093-06-09	84.173	86.015	0	0
2093-06-10	87.94	89.049	0	0
2093-06-11	91.546	92.434	0	0
2093-06-12	92.471	92.932	0.001	0.002
2093-06-13	86.661	91.164	0	0
2093-06-14	88.265	86.425	0	0.183
2093-06-15	89.803	89.559	0	0
2093-06-16	89.922	90.093	0.066	0.15
2093-06-17	90.599	92.503	0.101	0.009
2093-06-18	94.405	94.997	0.052	0
2093-06-19	96.052	96.767	0.082	0
2093-06-20	97.142	97.861	0.001	0
2093-06-21	94.347	95.112	0.024	0.206
2093-06-22	88.852	90.521	0	0.029
2093-06-23	88.372	90.065	0	0
2093-06-24	91.362	90.897	0	0
2093-06-25	91.586	92.334	0	0
2093-06-26	93.967	94.259	0.004	0.097
2093-06-27	91.557	90.183	0.22	0.195
2093-06-28	93.934	90.358	0.316	0.191
2093-06-29	96.644	96.235	0.019	0.003
2093-06-30	96.09	96.046	0	0
2093-07-01	96.75	98.884	0.005	0
2093-07-02	91.92	94.509	0.207	0.2
2093-07-03	90.406	92.468	0.171	0.016
2093-07-04	90.294	89.916	0.127	0.359
2093-07-05	84.628	85.463	0.402	0.255
2093-07-06	85.929	90.879	0.237	0.424
2093-07-07	90.798	91.326	0.049	0.044
2093-07-08	97.941	99.225	0.526	0.004
2093-07-09	96.698	97.413	0	0
2093-07-10	94.827	97.138	0	0
2093-07-11	96.929	98.19	0	0
2093-07-12	97.414	98.471	0	0
2093-07-13	97.785	98.681	0	0
2093-07-14	97.17	100.148	0.152	0
2093-07-15	89.768	96.662	0.273	0.093
2093-07-16	92.415	93.173	0.105	0.144
2093-07-17	88.384	88.909	0.148	0.182
2093-07-18	83.439	86.394	0.322	0.166
2093-07-19	84.819	87.353	0.235	0.272
2093-07-20	81.711	83.825	1.327	1.953
2093-07-21	92.514	94.162	0.157	0.141
2093-07-22	90.317	93.737	0.196	0
2093-07-23	87.857	90.057	0.181	0.132
2093-07-24	89.116	89.022	0.227	0.227
2093-07-25	84.921	89.567	0.189	0.179
2093-07-26	88.167	88.707	0.202	0.193
2093-07-27	88.86	88.96	0.007	0.095
2093-07-28	90.342	91.38	0.152	0.17
2093-07-29	87.956	88.383	0.263	0.205
2093-07-30	88.515	90.291	0.182	0.096
2093-07-31	89.26	91.916	0.023	0.082
2093-08-01	91.653	92.981	0	0.003
2093-08-02	89.458	91.867	0.179	0.004
2093-08-03	93.599	93.046	0	0.033
2093-08-04	92.514	93.591	0.004	0
2093-08-05	88.776	89.873	0.272	0.151
2093-08-06	89.75	92.268	0.373	0.399
2093-08-07	96.212	97.409	0.07	0.031
2093-08-08	95.012	95.374	0.027	0.107
2093-08-09	93.311	93.985	0.199	0.017
2093-08-10	89.935	90.49	0.111	0.21
2093-08-11	87.244	86.85	0.083	0.19
2093-08-12	86.072	86.829	0.097	0.314
2093-08-13	88.504	92.598	0.046	0.015
2093-08-14	92.499	91.873	0.004	0
2093-08-15	91.352	92.233	0.084	0.1
2093-08-16	94.376	95.06	0	0
2093-08-17	93.898	96.223	0	0
2093-08-18	94.775	95.786	0	0.001
2093-08-19	94.784	95.944	0	0.001
2093-08-20	95.569	96.323	0	0.002
2093-08-21	95.333	96.628	0	0
2093-08-22	96.504	97.204	0.001	0
2093-08-23	94.081	95.86	0.15	0.005
2093-08-24	92.918	93.018	0	0.115
2093-08-25	90.977	95.109	0.004	0.003
2093-08-26	85.36	88.664	0.203	0.223
2093-08-27	88.79	87.65	0.01	0.049
2093-08-28	89.062	86.765	0.199	0.22
2093-08-29	84.144	85.254	0.272	0.039
2093-08-30	86.897	86.74	0.15	0.034
2093-08-31	86.189	90.335	0.027	0
2093-09-01	86.178	89.507	0	0
2093-09-02	86.607	88.458	0.039	0
2093-09-03	89.283	89.652	0.02	0.011
2093-09-04	92.056	92.142	0	0
2093-09-05	86.526	90.26	0.009	0.029
2093-09-06	85.059	84.241	0.01	0.008
2093-09-07	86.359	87.588	0.021	0.029
2093-09-08	87.06	87.245	0.056	0.039
2093-09-09	84.467	87.919	0.128	0.005
2093-09-10	82.551	86.603	0	0
2093-09-11	85.668	88.075	0	0
2093-09-12	85.102	86.859	0	0
2093-09-13	83.925	86.356	0.002	0
2093-09-14	85.627	86.629	0	0
2093-09-15	86.756	89.621	0.007	0
2093-09-16	86.765	90.523	0.009	0
2093-09-17	86.853	89.247	0	0
2093-09-18	87.554	86.945	0	0
2093-09-19	88.426	89.467	0	0
2093-09-20	88.902	89.597	0	0
2093-09-21	88.838	91.454	0	0
2093-09-22	87.016	88.645	0	0
2093-09-23	83.498	87.224	0	0
2093-09-24	84.673	86.356	0	0
2093-09-25	86.801	88.48	0	0
2093-09-26	89.235	91.108	0.002	0
2093-09-27	92.429	93.242	0	0
2093-09-28	92.712	93.768	0	0
2093-09-29	86.515	88.926	0.049	0.004
2093-09-30	82.009	85.416	0.202	0.027
2093-10-01	77.395	76.57	0.277	0.514
2093-10-02	84.238	83.218	0	0
2093-10-03	87.913	88.372	0	0
2093-10-04	87.247	89.156	0	0
2093-10-05	88.211	88.864	0	0
2093-10-06	87.084	88.627	0	0.019
2093-10-07	87.433	88.459	0.019	0.014
2093-10-08	88.326	88.094	0.001	0.005
2093-10-09	87.599	88.73	0	0.012
2093-10-10	87.871	88.448	0.012	0.019
2093-10-11	81.51	83.756	0.035	0.012
2093-10-12	85.542	87.094	0	0
2093-10-13	85.448	86.42	0	0.015
2093-10-14	74.222	75.544	0.042	0.083
2093-10-15	68.596	66.556	0	0.005
2093-10-16	73.508	74.737	0.002	0.006
2093-10-17	72.387	73.352	0.01	0.007
2093-10-18	75.174	74.495	0.047	0.014
2093-10-19	72.454	73.269	0	0.008
2093-10-20	79.839	74.96	0.042	0.055
2093-10-21	79.067	81.656	0	0
2093-10-22	76.697	79.161	0	0
2093-10-23	71.544	70.141	0.002	0.021
2093-10-24	64.186	72.309	0.011	0.001
2093-10-25	67.828	70.502	0	0
2093-10-26	69.284	70.263	0	0
2093-10-27	78.122	79.998	0	0
2093-10-28	69.902	73.985	0	0
2093-10-29	52.766	52.986	0	0
2093-10-30	56.414	56.885	0	0
2093-10-31	57.09	57.335	0	0
2094-05-01	80	80	1	1
2094-05-02	83.307	85.417	0	0
2094-05-03	80.547	78.052	0	0.002
2094-05-04	80.602	80.436	0	0.003
2094-05-05	82.726	82.887	0	0
2094-05-06	83.388	83.363	0.013	0.038
2094-05-07	88.271	88.82	0	0
2094-05-08	90.587	91.243	0	0
2094-05-09	91.625	92.17	0	0
2094-05-10	87.095	89.318	0.009	0.064
2094-05-11	92.731	93.226	0.03	0.034
2094-05-12	85.73	88.913	0.213	0.25
2094-05-13	73.43	75.427	0	0
2094-05-14	78.765	79.42	0	0
2094-05-15	85.225	86.226	0	0
2094-05-16	88.309	89.146	0.005	0.006
2094-05-17	92.111	93.334	0.144	0.096
2094-05-18	87.915	89.877	0	0
2094-05-19	79.963	80.904	0	0
2094-05-20	80.142	80.174	0	0
2094-05-21	82.453	82.187	0	0
2094-05-22	84.845	77.54	0	0.094
2094-05-23	83.86	83.495	0.158	0.665
2094-05-24	79.23	79.467	0	0
2094-05-25	81.988	82.649	0	0
2094-05-26	86.023	86.926	0	0
2094-05-27	89.514	89.901	0	0
2094-05-28	90.351	91.204	0.053	0.224
2094-05-29	87.805	89.677	0.265	0.189
2094-05-30	82.635	84.648	0.379	1.084
2094-05-31	81.224	79.372	0.002	0.003
2094-06-01	80.341	81.627	0	0
2094-06-02	86.139	88.291	0.001	0
2094-06-03	89.39	89.49	0.002	0.075
2094-06-04	89.088	90.345	0.06	0.082
2094-06-05	91.178	92.11	0	0
2094-06-06	90.722	92.686	0.012	0.198
2094-06-07	85.857	91.076	0.059	0
2094-06-08	91.049	89.738	0	0.006
2094-06-09	90.656	90.094	0.097	0.173
2094-06-10	89.528	89.597	0.01	0.094
2094-06-11	95.119	95.219	0.019	0.236
2094-06-12	92.084	93.483	0.16	0.129
2094-06-13	90.9	91.485	0.248	0.17
2094-06-14	88.064	96.093	0.258	0.057
2094-06-15	96.421	95.513	0.008	0.051
2094-06-16	93.547	93.551	0	0.038
2094-06-17	86.2	85.939	0	0
2094-06-18	91.205	90.9	0	0
2094-06-19	94.088	95.187	0	0
2094-06-20	96.421	97.244	0	0
2094-06-21	95.697	97.201	0	0
2094-06-22	95.564	97.313	0	0
2094-06-23	94.267	94.367	0.029	0.195
2094-06-24	97.361	97.461	0.049	0.076
2094-06-25	95.305	96.346	0.277	0.298
2094-06-26	85.556	88.512	0.38	0.125
2094-06-27	81.075	87.305	0.032	0
2094-06-28	86.869	87.222	0.032	0
2094-06-29	88.51	88.61	0	0
2094-06-30	89.929	91.825	0.002	0
2094-07-01	91.167	93.669	0.195	0
2094-07-02	93.241	94.176	0.449	0.139
2094-07-03	91.437	91.537	0	0.495
2094-07-04	82.392	92.928	0.494	0.927
2094-07-05	92.231	91.266	0	0
2094-07-06	95.435	95.933	0	0
2094-07-07	100.238	100.275	0.21	0.036
2094-07-08	93.23	93.638	0.202	0.125
2094-07-09	95.069	95.464	0.002	0.049
2094-07-10	93.178	94.718	0.221	0.272
2094-07-11	92.307	92.407	0	0.124
2094-07-12	96.153	98.179	0	0
2094-07-13	93.083	97.476	0.223	0.034
2094-07-14	96.085	96.647	0.04	0.254
2094-07-15	93.131	95.151	0.295	0.207
2094-07-16	90.738	91.688	0.218	0.239
2094-07-17	89.626	89.375	0.106	0.383
2094-07-18	91.103	92.716	0.063	0.004
2094-07-19	93.077	94.513	0.012	0
2094-07-20	88.806	93.469	0.086	0.143
2094-07-21	89.973	96.067	0.146	0.03
2094-07-22	92.144	93.276	0.352	0.268
2094-07-23	88.91	89.01	0	0.41
2094-07-24	91.313	93.134	0.12	0.292
2094-07-25	94.88	96.454	0.049	0
2094-07-26	96.804	98.207	0	0
2094-07-27	99.282	97.011	0	0.048
2094-07-28	96.118	96.218	0	0.084
2094-07-29	92.851	90.033	0.419	0.387
2094-07-30	96.061	95.67	0.132	0.202
2094-07-31	95.856	94.499	0	0.045
2094-08-01	94.071	92.89	0	0.001
2094-08-02	92.877	92.977	0.013	0.087
2094-08-03	96.067	95.33	0.005	0
2094-08-04	90.321	96.928	0.236	0
2094-08-05	95.313	97.81	0	0
2094-08-06	95.236	99.054	0.055	0.037
2094-08-07	88.22	93.817	0.066	0.143
2094-08-08	79.679	86.47	0.043	0.024
2094-08-09	87.287	87.832	0.001	0
2094-08-10	86.842	85.037	0	0
2094-08-11	87.021	83.979	0.006	0.026
2094-08-12	87.984	89.741	0.015	0.099
2094-08-13	91.539	92.465	0	0
2094-08-14	93.464	94.398	0.005	0
2094-08-15	91.486	92.973	0.012	0.113
2094-08-16	93.874	93.718	0.01	0.025
2094-08-17	95.307	96.643	0	0
2094-08-18	97.713	97.663	0	0
2094-08-19	96.983	97.239	0	0
2094-08-20	97.156	98.23	0	0
2094-08-21	97.086	98.859	0	0
2094-08-22	94.194	95.612	0.07	0.161
2094-08-23	89.027	91.833	0.067	0.218
2094-08-24	86.761	89.642	0.249	0.105
2094-08-25	84.832	86.614	0.108	0.133
2094-08-26	89.188	91.872	0.031	0
2094-08-27	91.58	92.738	0.014	0
2094-08-28	88.987	90.57	0	0
2094-08-29	82.268	87.989	0.109	0.016
2094-08-30	85.04	78.693	0.1	0.05
2094-08-31	87.323	87.584	0.029	0.009
2094-09-01	83.622	90.46	0.24	0.001
2094-09-02	85.212	90.287	0.183	0
2094-09-03	89.915	92.039	0.005	0
2094-09-04	95.625	95.144	0.123	0
2094-09-05	96.039	97.608	0.163	0
2094-09-06	91.201	94.98	0	0
2094-09-07	89.231	93.106	0	0
2094-09-08	89.886	92.123	0.001	0
2094-09-09	92.57	94.254	0	0
2094-09-10	93.563	94.526	0	0
2094-09-11	91.877	93.355	0	0
2094-09-12	87.829	90.037	0.074	0.138
2094-09-13	84.696	88.342	0.047	0.019
2094-09-14	88.618	89.037	0.023	0.003
2094-09-15	90.904	92.716	0.029	0
2094-09-16	88.368	90.945	0.089	0.004
2094-09-17	91.187	93.494	0.026	0
2094-09-18	94.103	94.272	0.002	0
2094-09-19	95.497	96.414	0	0
2094-09-20	93.515	96.099	0	0
2094-09-21	88.666	93.774	0.214	0.012
2094-09-22	91.517	95.385	0.098	0.028
2094-09-23	95.074	95.971	0.019	0.039
2094-09-24	85.791	89.741	0	0
2094-09-25	75.154	76.119	0	0
2094-09-26	74.508	75.884	0	0
2094-09-27	74.811	76.165	0	0
2094-09-28	74.788	77.075	0	0
2094-09-29	84.428	85.015	0	0
2094-09-30	81.736	82.894	0	0
2094-10-01	80.916	83.979	0.009	0
2094-10-02	85.576	86.654	0	0
2094-10-03	80.522	82.814	0.441	0.011
2094-10-04	67.189	69.121	0	0
2094-10-05	71.683	72.954	0	0
2094-10-06	74.081	75.642	0	0
2094-10-07	67.548	69.455	0	0
2094-10-08	62.686	65.961	0	0.001
2094-10-09	72.541	74.859	0.004	0
2094-10-10	85.352	85.903	0.013	0
2094-10-11	82.759	83.47	0	0
2094-10-12	83.869	82.856	0	0
2094-10-13	79.831	79.267	0	0
2094-10-14	72.789	74.767	0	0
2094-10-15	68.056	69.961	0	0
2094-10-16	74.617	74.518	0	0
2094-10-17	82.87	83.31	0	0
2094-10-18	85.221	85.921	0.028	0.044
2094-10-19	76.859	88.875	0.002	0.003
2094-10-20	82.901	88.661	0.085	0.005
2094-10-21	84.278	85.425	0.097	0.168
2094-10-22	74.823	76.49	0.062	0.047
2094-10-23	74.097	75.807	0	0
2094-10-24	77.013	79.158	0	0
2094-10-25	79.883	79.741	0	0
2094-10-26	79.553	82.39	0.114	0.033
2094-10-27	83.69	84.036	0.036	0.063
2094-10-28	77.5	81.479	0.163	0.08
2094-10-29	70.849	71.281	0	0.003
2094-10-30	74.234	69.57	0.201	0.103
2094-10-31	76.088	75.476	0.051	0.069
2095-05-01	80	80	1	1
2095-05-02	82.896	86.736	0.171	0.051
2095-05-03	81.582	84.309	0.229	0.226
2095-05-04	73.177	75.67	0	0
2095-05-05	66.605	67.179	0	0
2095-05-06	70.95	71.662	0	0
2095-05-07	79.326	80.355	0	0
2095-05-08	86.093	87.42	0	0
2095-05-09	89.583	91.023	0.135	0.181
2095-05-10	80.584	80.638	0.326	0.105
2095-05-11	81.14	82.388	0	0
2095-05-12	86.542	87.083	0	0
2095-05-13	81.333	85.286	0	0
2095-05-14	83.837	85.288	0	0
2095-05-15	83.457	85.091	0	0
2095-05-16	81.864	85.381	0.107	0
2095-05-17	87.562	88.986	0.078	0.002
2095-05-18	87.162	88.613	0	0
2095-05-19	91.986	94.926	0.07	0
2095-05-20	85.738	91.277	0.171	0.158
2095-05-21	78.523	79.785	0	0.015
2095-05-22	78.948	79.568	0	0
2095-05-23	81.35	81.726	0	0
2095-05-24	82.664	85.259	0	0
2095-05-25	76.177	81.334	0.285	1.136
2095-05-26	81.036	84.899	1.351	1.406
2095-05-27	82.739	82.088	1.505	0.434
2095-05-28	88.072	89.031	0.112	0.149
2095-05-29	90.044	91.33	0.075	0.019
2095-05-30	96.306	94.983	0.097	0.069
2095-05-31	99.15	100.577	0.162	0.061
2095-06-01	99.579	101.135	0	0
2095-06-02	100.483	100.94	0	0
2095-06-03	99.941	101.458	0	0
2095-06-04	101.254	102.942	0	0
2095-06-05	99.442	100.789	0	0
2095-06-06	93.05	99.159	0.21	0.125
2095-06-07	86.853	87.885	0.271	0.125
2095-06-08	86.933	88.305	0.143	0.28
2095-06-09	88.786	91.218	0.101	0.009
2095-06-10	89.23	89.313	0.053	0.048
2095-06-11	89.146	87.543	0.043	0.083
2095-06-12	84.103	84.658	0.325	0.271
2095-06-13	87.883	85.992	0.11	0.22
2095-06-14	89.702	90.768	0.032	0.133
2095-06-15	90.122	89.644	0	0
2095-06-16	88.46	88.56	0	0.022
2095-06-17	91.335	92.702	0	0.004
2095-06-18	93.276	94.303	0	0
2095-06-19	93.414	95.123	0.003	0.002
2095-06-20	88.663	93.49	0.129	0.07
2095-06-21	84.427	87.128	0.132	0.264
2095-06-22	84.374	85.512	0.193	0.105
2095-06-23	85.957	86.367	0	0
2095-06-24	86.525	89.44	0.064	0.067
2095-06-25	82.787	85.539	0.256	0.292
2095-06-26	94.089	95.509	0.005	0.116
2095-06-27	92.012	92.844	0.124	0.135
2095-06-28	95.245	96.377	0.085	0.13
2095-06-29	87.617	90.566	0.218	0.214
2095-06-30	87.233	90.983	0.095	0.213
2095-07-01	88.644	89.942	0.141	0.055
2095-07-02	93.523	94.013	0.001	0.035
2095-07-03	96.933	98.584	0.002	0.077
2095-07-04	98.604	96.996	0	0
2095-07-05	95.514	97.191	0	0
2095-07-06	96.889	97.5	0	0
2095-07-07	96.58	97.818	0	0
2095-07-08	95.527	96.642	0	0
2095-07-09	90.003	89.945	0.288	0.313
2095-07-10	85.887	87.492	0.218	0.204
2095-07-11	86.821	91.66	0.187	0.107
2095-07-12	92.91	97.354	0.002	0
2095-07-13	92.551	96.295	0.035	0.001
2095-07-14	93.59	97.871	0.217	0.001
2095-07-15	92.288	93.759	0.002	0.201
2095-07-16	93.857	94.136	0.015	0.002
2095-07-17	95.339	96.758	0	0
2095-07-18	97.345	99.321	0	0
2095-07-19	93.684	96.579	0.198	0.078
2095-07-20	91.544	91.427	0.125	0.081
2095-07-21	92.153	91.627	0	0.001
2095-07-22	92.101	92.945	0.016	0.007
2095-07-23	94.996	95.258	0	0.048
2095-07-24	97.776	97.108	0	0.019
2095-07-25	93.513	93.308	0.342	0.186
2095-07-26	93.938	94.823	0.172	0.111
2095-07-27	96.488	99.553	0	0.041
2095-07-28	97.597	99.097	0.085	0
2095-07-29	98.046	99.417	0	0
2095-07-30	97.415	96.871	0	0.013
2095-07-31	92.88	93.194	0.2	0.017
2095-08-01	91.889	93.966	0.01	0.007
2095-08-02	91.285	94.98	0.113	0.02
2095-08-03	96.157	96.257	0	0.081
2095-08-04	95.369	95.469	0	0.249
2095-08-05	97.465	98.159	0	0.03
2095-08-06	98.234	100.131	0	0.023
2095-08-07	98.875	101.138	0.002	0
2095-08-08	98.58	99.787	0	0
2095-08-09	93.519	97.151	0.112	0.032
2095-08-10	94.831	92.419	0.187	0.226
2095-08-11	91.593	92.882	0.145	0.307
2095-08-12	91.444	98.541	0.235	0.156
2095-08-13	93.274	93.374	0.02	0.31
2095-08-14	92.405	93.331	0.139	0.239
2095-08-15	99.283	100.473	0.131	0.124
2095-08-16	93.976	95.06	0.022	0.365
2095-08-17	96.128	95.012	0	0.055
2095-08-18	92.97	93.919	0.18	0.15
2095-08-19	88.791	91.605	0.049	0.017
2095-08-20	93.771	94.623	0	0
2095-08-21	89.717	96.572	0.204	0.002
2095-08-22	89.478	90.264	0	0.083
2095-08-23	88.89	90.121	0	0
2095-08-24	90.294	91.622	0	0
2095-08-25	91.878	93.086	0	0
2095-08-26	92.258	93.322	0	0
2095-08-27	82.901	91	0.096	0.031
2095-08-28	82.806	82.792	0.051	0.017
2095-08-29	81.18	81.923	0.001	0
2095-08-30	87.118	88.681	0	0
2095-08-31	89.255	89.519	0	0.003
2095-09-01	90.196	90.601	0.018	0
2095-09-02	88.207	88.307	0	0.001
2095-09-03	91.658	89.958	0	0
2095-09-04	93.186	90.81	0.012	0.044
2095-09-05	85.831	86.05	0.436	0.05
2095-09-06	81.022	86.205	0.007	0
2095-09-07	86.271	84.728	0.054	0.292
2095-09-08	89.133	88.693	0.255	0.213
2095-09-09	85.827	85.927	0	0.213
2095-09-10	83.778	83.079	0.182	0.236
2095-09-11	78.511	84.529	0.008	0.207
2095-09-12	77.58	81.935	0.006	0.079
2095-09-13	74.726	73.962	0	0
2095-09-14	74.589	75.794	0	0.001
2095-09-15	75.668	76.579	0.004	0.003
2095-09-16	85.518	86.331	0.002	0
2095-09-17	85.656	86.773	0	0
2095-09-18	82.103	84.057	0	0
2095-09-19	84.428	86.362	0	0
2095-09-20	84.246	85.951	0	0
2095-09-21	88.204	91.072	0.176	0
2095-09-22	85.01	85.6	0	0
2095-09-23	74.716	78.484	0	0
2095-09-24	76.333	76.722	0	0
2095-09-25	83.186	83.432	0	0
2095-09-26	74.872	77.199	0	0
2095-09-27	70.937	70.817	0	0
2095-09-28	74.496	74.025	0	0
2095-09-29	76.919	77.582	0	0
2095-09-30	81.569	84.132	0	0
2095-10-01	88.02	91.03	0	0
2095-10-02	87.457	87.773	0	0
2095-10-03	83.417	83.742	0	0.001
2095-10-04	82.365	83.753	0.012	0.067
2095-10-05	78.16	77.598	0.088	0.183
2095-10-06	65.051	74.629	0.08	0.352
2095-10-07	63.941	66.979	0.528	0.012
2095-10-08	73.623	74.466	0	0
2095-10-09	71.986	72.752	0	0
2095-10-10	73.524	74.133	0	0
2095-10-11	75.831	75.987	0	0
2095-10-12	77.991	78.455	0	0
2095-10-13	77.607	79.048	0	0
2095-10-14	67.825	71.522	0	0
2095-10-15	73.285	73.39	0	0
2095-10-16	75.113	74.956	0	0
2095-10-17	77.928	78.098	0	0
2095-10-18	70.377	71.148	0	0
2095-10-19	67.363	66.127	0	0
2095-10-20	64.183	70.944	0.185	0
2095-10-21	75.984	77.962	0.05	0.062
2095-10-22	85.906	87.07	0	0
2095-10-23	81.614	81.523	0.001	0
2095-10-24	79.58	80.096	0.001	0
2095-10-25	89.638	90.769	0.079	0.073
2095-10-26	81.643	84.833	0.152	0.09
2095-10-27	72.798	75.684	0	0
2095-10-28	71.91	72.62	0	0
2095-10-29	70.372	73.003	0.015	0.01
2095-10-30	80.354	79.744	0.006	0.036
2095-10-31	71.524	74.684	0	0.002
2096-05-01	80	80	1	1
2096-05-02	78.204	73.767	0	0
2096-05-03	79.154	81.245	0.003	0.016
2096-05-04	80.362	81.59	0.151	0.046
2096-05-05	82.904	83.988	0.119	0.029
2096-05-06	78.987	81.193	0.141	0.023
2096-05-07	84.472	84.742	0.115	0.169
2096-05-08	84.423	82.356	0.006	0
2096-05-09	77.747	84.941	0	0
2096-05-10	71.009	81.583	0.001	0
2096-05-11	79.063	79.289	0.075	0.052
2096-05-12	79.66	78.687	0.112	0.119
2096-05-13	76.889	79.82	0.196	0.113
2096-05-14	78.766	81.913	0.039	0.109
2096-05-15	76.808	78.897	0	0
2096-05-16	77.636	79.669	0	0
2096-05-17	80.521	81.543	0	0
2096-05-18	82.933	83.94	0	0
2096-05-19	77.016	79.026	0	0
2096-05-20	77.783	78.33	0	0
2096-05-21	80.269	80.286	0	0
2096-05-22	83.569	84.228	0	0
2096-05-23	83.14	84.052	0	0
2096-05-24	82.624	85.54	0	0
2096-05-25	86.094	85.982	0	0
2096-05-26	82.321	85.843	0.146	0.15
2096-05-27	80.884	84.998	0.131	0.026
2096-05-28	82.549	83.477	0	0
2096-05-29	87.553	87.44	0	0.001
2096-05-30	91.579	92.185	0.01	0
2096-05-31	86.671	88.438	0.015	0.066
2096-06-01	85.178	85.288	0	0
2096-06-02	86.539	86.64	0.003	0
2096-06-03	87.672	87.322	0.042	0.169
2096-06-04	87.417	88.001	0.004	0.052
2096-06-05	86.314	87.241	0.002	0
2096-06-06	83.923	84.19	0	0
2096-06-07	90.29	90.966	0	0
2096-06-08	93.133	94.556	0	0
2096-06-09	96.438	98.014	0	0
2096-06-10	97.704	97.767	0	0.004
2096-06-11	95.612	96.171	0	0
2096-06-12	96.122	96.771	0	0
2096-06-13	92.431	95.36	0	0.001
2096-06-14	89.957	90.602	0	0.001
2096-06-15	81.67	81.64	0.066	0
2096-06-16	84.772	86.241	0.189	0.161
2096-06-17	85.591	87.962	0.112	0.168
2096-06-18	89.563	87.245	0.106	0.142
2096-06-19	85.811	87.15	0.256	0.239
2096-06-20	93.747	94.005	0.002	0.04
2096-06-21	94.844	96.183	0	0
2096-06-22	94.49	94.786	0	0
2096-06-23	94.028	97.995	0.067	0
2096-06-24	93.983	96.688	0.065	0.129
2096-06-25	91.68	93.282	0.169	0.122
2096-06-26	84.51	88.727	0.233	0.399
2096-06-27	82.304	83.622	0.132	0.144
2096-06-28	88.909	88.017	0.046	0.054
2096-06-29	91.378	92.827	0.009	0
2096-06-30	88.855	91.105	0.003	0
2096-07-01	93.671	94.869	0.165	0.195
2096-07-02	101.226	100.797	0.171	0
2096-07-03	95.929	97.591	0	0
2096-07-04	95.825	95.565	0	0.008
2096-07-05	92.697	92.349	0.005	0
2096-07-06	91.061	90.949	0.002	0
2096-07-07	90.779	89.772	0.114	0.166
2096-07-08	93.906	96.685	0.004	0
2096-07-09	90.716	94.771	0.153	0.048
2096-07-10	92.086	92.292	0.002	0.018
2096-07-11	92.66	91.893	0	0.004
2096-07-12	96.144	94.482	0	0.003
2096-07-13	94.291	95.262	0.047	0.038
2096-07-14	91.452	92.991	0.07	0.003
2096-07-15	92.247	92.083	0	0
2096-07-16	91.049	90.978	0	0
2096-07-17	92.637	94.312	0	0
2096-07-18	92.161	94.669	0.06	0.025
2096-07-19	93.283	96.347	0.037	0.015
2096-07-20	96.372	98.071	0.051	0.003
2096-07-21	95.294	96.723	0.008	0.007
2096-07-22	92.404	94.807	0.203	0.14
2096-07-23	90.427	93.488	0.192	0.121
2096-07-24	89.405	94.154	0.18	0.015
2096-07-25	91.345	94.262	0.082	0.01
2096-07-26	93.105	93.131	0.085	0.144
2096-07-27	96.248	97.347	0.214	0.037
2096-07-28	95.315	95.769	0.191	0.224
2096-07-29	96.611	96.916	0.002	0.042
2096-07-30	91.776	95.065	0.086	0.132
2096-07-31	92.619	93.34	0.096	0.143
2096-08-01	95.444	95.704	0.003	0.012
2096-08-02	96.963	97.585	0.003	0.002
2096-08-03	97.345	98.6	0	0
2096-08-04	97.094	97.96	0	0
2096-08-05	96.636	97.525	0.001	0.075
2096-08-06	92.643	97.944	0.179	0.085
2096-08-07	89.747	93.197	0.254	0.215
2096-08-08	88.717	88.99	0.182	0.19
2096-08-09	88.391	90.875	0.19	0.201
2096-08-10	92.024	94.689	0.074	0.042
2096-08-11	89.347	95.044	0.232	0.191
2096-08-12	90.251	91.983	0.161	0.241
2096-08-13	83.527	88.838	0.195	0.161
2096-08-14	81.84	86.292	0.231	0.158
2096-08-15	85.602	86.367	0.399	0.097
2096-08-16	88.021	88.607	0.371	0.179
2096-08-17	90.556	90.341	0.358	0.168
2096-08-18	93.24	95.813	0	0
2096-08-19	94.834	96.639	0.082	0.005
2096-08-20	95.116	96.676	0.005	0.007
2096-08-21	92.798	92.892	0	0
2096-08-22	91.495	92.08	0.011	0.009
2096-08-23	92.249	93.651	0	0
2096-08-24	93.987	95.498	0	0
2096-08-25	94.722	97.796	0	0
2096-08-26	96.953	98.666	0	0
2096-08-27	96.016	97.799	0	0
2096-08-28	93.948	94.811	0	0
2096-08-29	93.194	94.024	0	0
2096-08-30	96.161	95.538	0	0
2096-08-31	97.329	97.883	0	0
2096-09-01	90.564	95.961	0.002	0.097
2096-09-02	90.417	94.075	0.03	0.037
2096-09-03	92.208	93.908	0.003	0.001
2096-09-04	93.779	93.08	0	0
2096-09-05	86.66	90.582	0	0
2096-09-06	81.694	81.405	0	0
2096-09-07	85.352	86.901	0	0
2096-09-08	91.841	96.677	0	0
2096-09-09	84.518	93.046	0	0.001
2096-09-10	80.029	81.571	0	0
2096-09-11	80.411	81.607	0	0
2096-09-12	81.583	80.163	0	0
2096-09-13	80.138	80.115	0	0
2096-09-14	76.406	80.576	0.001	0
2096-09-15	83.266	82.819	0.005	0
2096-09-16	77.914	82.922	0.071	0.008
2096-09-17	81.767	86.027	0	0
2096-09-18	81.73	86.814	0.132	0.201
2096-09-19	85.129	85.437	0.291	0.166
2096-09-20	77.573	77.688	0.073	0
2096-09-21	75.368	76.308	0	0
2096-09-22	76.717	78.032	0	0
2096-09-23	78.47	79.487	0	0
2096-09-24	82.719	83.21	0	0
2096-09-25	85.645	87.025	0	0
2096-09-26	75.864	82.912	0	0.001
2096-09-27	68.003	69.295	0	0
2096-09-28	73.819	75.254	0	0
2096-09-29	80.139	81.057	0	0
2096-09-30	80.036	81.856	0.009	0.175
2096-10-01	83.955	82.871	0.117	0.211
2096-10-02	83.855	83.431	0.051	0
2096-10-03	87.851	89.289	0	0
2096-10-04	87.689	88.302	0	0.005
2096-10-05	88.606	90.925	0	0
2096-10-06	83.434	87.18	0	0
2096-10-07	74.079	77.101	0	0
2096-10-08	73.667	74.488	0	0
2096-10-09	75.676	76.513	0	0
2096-10-10	78.119	80.388	0	0.084
2096-10-11	75.208	78.538	0.042	0.016
2096-10-12	74.078	76.452	0	0
2096-10-13	74.519	75.751	0	0
2096-10-14	78.043	78.763	0	0
2096-10-15	77.557	79.667	0	0
2096-10-16	71.443	74.504	0	0
2096-10-17	80.541	82.501	0	0
2096-10-18	82.137	83.541	0	0
2096-10-19	83.551	84.247	0	0
2096-10-20	76.243	78.172	0	0.02
2096-10-21	67.368	68.289	0	0
2096-10-22	69.406	69.882	0	0
2096-10-23	71.506	71.24	0	0
2096-10-24	68.597	72.265	0.481	0.059
2096-10-25	73.095	77.744	0.016	0.001
2096-10-26	71.084	75.794	0.581	0.261
2096-10-27	73.142	75.877	0.23	0.19
2096-10-28	67.748	73.894	0.003	0.002
2096-10-29	75.439	77.638	0.003	0
2096-10-30	70.021	73.947	0	0.02
2096-10-31	76.456	78.094	0.264	0.636
2097-05-01	80	80	1	1
2097-05-02	81.976	83.287	0.073	0.2
2097-05-03	81.264	81.862	0.034	0.12
2097-05-04	78.985	81.539	0.066	0.028
2097-05-05	83.794	83.848	0.03	0.019
2097-05-06	86.611	86.593	0	0
2097-05-07	84.475	84.615	0.026	0.071
2097-05-08	76.513	79.507	0.066	0.661
2097-05-09	67.823	67.472	0.052	0.065
2097-05-10	83.812	81.005	0	0.005
2097-05-11	79.999	81.115	0.18	0.139
2097-05-12	81.321	81.456	0.236	0.14
2097-05-13	83.863	86.204	0.053	0.005
2097-05-14	76.714	77.612	0	0.193
2097-05-15	76.41	77.309	0	0
2097-05-16	81.988	82.594	0	0
2097-05-17	83.616	81.145	0.133	0.197
2097-05-18	78.888	80.774	0.173	0.194
2097-05-19	79.888	82.999	0.129	0.262
2097-05-20	83.047	80.708	0.113	0.057
2097-05-21	86.398	85.525	0.005	0.013
2097-05-22	91.723	91.199	0	0
2097-05-23	90.212	91.61	0.275	0.561
2097-05-24	87.943	89.353	0.097	0.125
2097-05-25	89.814	90.632	0	0
2097-05-26	90.132	91.56	0	0
2097-05-27	91.362	90.178	0.007	0.005
2097-05-28	89.186	88.803	0.006	0
2097-05-29	83.877	87.272	0.023	0
2097-05-30	87.978	88.751	0	0
2097-05-31	86.415	86.796	0.011	0.102
2097-06-01	83.704	84.704	0.17	0.157
2097-06-02	85.446	87.904	0.168	0.022
2097-06-03	84.625	85.976	0.115	0
2097-06-04	87.09	87.714	0.01	0.045
2097-06-05	82.932	85.226	0	0
2097-06-06	83.713	86.407	0	0
2097-06-07	86.586	88.529	0	0
2097-06-08	90.669	92.524	0	0.003
2097-06-09	89.609	94.605	0.199	0.151
2097-06-10	88.312	92.014	0.325	0.283
2097-06-11	84.382	86.093	0.324	0.176
2097-06-12	89.001	86.117	0.025	0
2097-06-13	87.261	85.165	0.483	0.187
2097-06-14	89.885	88.439	0.137	0.155
2097-06-15	87.084	90.19	0.015	0.046
2097-06-16	93.754	94.709	0	0.008
2097-06-17	91.103	92.842	0.012	0
2097-06-18	85.86	89.632	0.002	0
2097-06-19	85.918	86.381	0	0
2097-06-20	88.862	90.657	0	0
2097-06-21	90.81	93.77	0	0
2097-06-22	93.831	95.261	0	0
2097-06-23	93.038	93.138	0.014	0.076
2097-06-24	85.377	87.422	0.162	0.06
2097-06-25	86.252	87.506	0	0
2097-06-26	84.246	87.655	0.011	0.015
2097-06-27	86.362	87.69	0.019	0.104
2097-06-28	88.192	90.516	0.012	0.026
2097-06-29	89.002	89.102	0	0.115
2097-06-30	93.878	91.887	0.004	0
2097-07-01	95.964	96.918	0.006	0
2097-07-02	95.105	98.339	0.031	0
2097-07-03	95.693	95.793	0.04	0.086
2097-07-04	97.904	97.427	0	0
2097-07-05	95.608	95.325	0.113	0.046
2097-07-06	96.987	98.571	0	0
2097-07-07	97.532	101.518	0.025	0
2097-07-08	98.308	101.303	0	0.002
2097-07-09	94.95	99.2	0.14	0.221
2097-07-10	87.71	91.226	0.257	0.284
2097-07-11	93.981	93.106	0.303	0.28
2097-07-12	93.286	97.851	0.095	0.001
2097-07-13	94.851	96.214	0	0.022
2097-07-14	94.658	94.431	0.008	0
2097-07-15	94.297	94.542	0.041	0.152
2097-07-16	90.123	92.222	0.301	0.287
2097-07-17	91.014	90.794	0.307	0.156
2097-07-18	90.887	92.039	0.196	0.3
2097-07-19	97.333	97.308	0	0.001
2097-07-20	97.544	99.442	0.036	0
2097-07-21	99.629	100.434	0.118	0
2097-07-22	98.596	98.699	0	0
2097-07-23	93.836	95.097	0.004	0
2097-07-24	91.702	95.347	0.165	0.001
2097-07-25	88.049	91.84	0.245	0.278
2097-07-26	89.83	90.955	0.14	0.18
2097-07-27	92.955	93.19	0.2	0.098
2097-07-28	90.612	91.382	0.022	0.206
2097-07-29	95.23	96.288	0.048	0.064
2097-07-30	95.265	97.165	0.104	0
2097-07-31	93.611	96.613	0.069	0
2097-08-01	91.545	91.645	0.001	0.168
2097-08-02	94.81	92.471	0.082	0.162
2097-08-03	92.898	93.713	0.321	0.195
2097-08-04	93.768	94.139	0.147	0.268
2097-08-05	94.183	95.943	0.104	0.002
2097-08-06	90.308	92.129	0.19	0.045
2097-08-07	88.315	88.695	0.271	0.144
2097-08-08	90.36	91.173	0.051	0.013
2097-08-09	86.7	90.728	0.062	0
2097-08-10	87.407	91.8	0.442	0.216
2097-08-11	88.41	84.485	0.23	0.205
2097-08-12	90.815	92.608	0.532	0.107
2097-08-13	91.492	91.301	0.624	0.183
2097-08-14	90.092	88.867	0.157	0.305
2097-08-15	87.43	88.951	0.113	0.138
2097-08-16	89.364	89.548	0	0
2097-08-17	90.766	92.74	0	0
2097-08-18	92.762	92.862	0	0.221
2097-08-19	92.374	91.756	0.208	0.193
2097-08-20	88.505	89.886	0.004	0.248
2097-08-21	87.024	88.473	0	0.011
2097-08-22	87.306	86.36	0	0
2097-08-23	87.665	86.311	0	0
2097-08-24	88.775	90.096	0	0
2097-08-25	90.654	90.079	0	0
2097-08-26	87.906	91.816	0	0
2097-08-27	88.812	88.51	0	0
2097-08-28	89.35	89.45	0	0.003
2097-08-29	89.312	90.772	0	0
2097-08-30	89.093	90.222	0.007	0.038
2097-08-31	85.606	90.161	0.001	0
2097-09-01	85.822	89.477	0.019	0.009
2097-09-02	84.173	86.369	0.074	0.079
2097-09-03	91.4	92.822	0.036	0.086
2097-09-04	92.539	92.036	0.001	0
2097-09-05	92.071	93.205	0	0
2097-09-06	92.696	92.633	0	0.012
2097-09-07	89.119	90.553	0.004	0.001
2097-09-08	89.771	92.047	0	0
2097-09-09	89.62	92.817	0	0
2097-09-10	88.712	90.969	0	0
2097-09-11	88.914	90.558	0	0
2097-09-12	85.617	89.109	0	0
2097-09-13	87.585	88.557	0	0
2097-09-14	86.896	86.996	0.002	0.232
2097-09-15	89.486	89.586	0.008	0.085
2097-09-16	84.9	87.353	0.008	0
2097-09-17	82.876	83.518	0	0
2097-09-18	76.096	77.11	0	0
2097-09-19	72.657	74.913	0	0
2097-09-20	81.491	81.765	0	0
2097-09-21	85.302	86.555	0	0
2097-09-22	85.935	87.674	0	0
2097-09-23	84.222	84.067	0	0
2097-09-24	85.709	86.529	0	0
2097-09-25	86.31	87.613	0	0
2097-09-26	79.602	83.622	0	0
2097-09-27	78.428	80.1	0	0
2097-09-28	83.575	83.726	0	0
2097-09-29	86.235	85.374	0.125	0.142
2097-09-30	83.133	85.723	0	0
2097-10-01	85.104	86.446	0	0
2097-10-02	82.807	82.096	0	0
2097-10-03	88.738	89.556	0	0
2097-10-04	83.953	79.928	0	0
2097-10-05	79.015	77.306	0	0
2097-10-06	83.207	83.627	0	0
2097-10-07	84.258	85.625	0	0
2097-10-08	74.521	83.069	0.001	0
2097-10-09	78.234	73.148	0	0
2097-10-10	81.099	81.193	0.004	0.062
2097-10-11	86.165	84	0.007	0.132
2097-10-12	85.647	84.885	0	0.047
2097-10-13	88.834	89.865	0	0
2097-10-14	89.35	89.593	0	0
2097-10-15	83.656	84.257	0	0.002
2097-10-16	79.159	76.422	0	0
2097-10-17	80.533	82.347	0	0
2097-10-18	83.274	81.374	0.02	0.086
2097-10-19	80.327	80.598	0.012	0.037
2097-10-20	74.839	77.823	0.012	0.137
2097-10-21	72.202	70.537	0.025	0.027
2097-10-22	77.456	81.822	0.352	0.202
2097-10-23	78.538	79.664	0	0
2097-10-24	76.209	77.778	0.002	0
2097-10-25	77.779	77.872	0.15	0.204
2097-10-26	72.583	74.258	0	0
2097-10-27	65.215	67.164	0	0
2097-10-28	62.575	63.087	0	0
2097-10-29	68.416	70.015	0	0
2097-10-30	61.405	64.276	0	0
2097-10-31	59.7	59.273	0	0
2098-05-01	80	80	1	1
2098-05-02	73.141	77.369	0.128	0.029
2098-05-03	76.077	75.94	1.273	0.154
2098-05-04	72.564	74.348	0	0
2098-05-05	71.584	70.866	0	0
2098-05-06	73.462	73.872	0	0
2098-05-07	77.24	77.531	0.034	0.003
2098-05-08	82.266	79.971	0.05	0.028
2098-05-09	82.236	83.785	1.088	0.073
2098-05-10	76.792	78.077	0	0
2098-05-11	78.538	79.507	0	0
2098-05-12	83.855	84.16	0	0
2098-05-13	91.316	92.235	0.01	0.034
2098-05-14	93.045	94.06	0	0
2098-05-15	90.336	91.098	0	0
2098-05-16	91.789	91.238	0	0
2098-05-17	91.943	92.724	0.063	0.243
2098-05-18	87.132	89.354	0	0
2098-05-19	80.929	85.546	0.044	0
2098-05-20	75.575	78.953	0.186	0.114
2098-05-21	78.713	81.47	0.012	0.001
2098-05-22	84.053	85.211	0	0
2098-05-23	91.866	92.423	0	0
2098-05-24	89.889	90.33	0.301	0.374
2098-05-25	81.673	82.572	0.207	0.256
2098-05-26	86.895	86.553	0.209	0.152
2098-05-27	94.518	93.652	0.155	0.167
2098-05-28	94.93	96.234	0	0
2098-05-29	93.881	94.901	0	0
2098-05-30	89.29	91.042	0.337	0.264
2098-05-31	89.178	87.525	0.051	0.36
2098-06-01	81.774	82.343	0.315	0.303
2098-06-02	84.524	82.499	0	0
2098-06-03	84.792	86.098	0.118	0.015
2098-06-04	83.087	87.184	0.098	0
2098-06-05	85.25	88.687	0.316	0.265
2098-06-06	88.773	88.503	0.121	0.202
2098-06-07	83.44	84.019	0.084	0.003
2098-06-08	84.074	84.465	0	0
2098-06-09	86.275	86.932	0	0
2098-06-10	89.269	89.155	0	0
2098-06-11	91.769	91.006	0	0.018
2098-06-12	95.848	96.37	0	0
2098-06-13	91.558	93.013	0.194	0.04
2098-06-14	93.624	94.248	0	0
2098-06-15	98.926	100.072	0.003	0
2098-06-16	90.504	96.561	0.301	0.324
2098-06-17	91.207	91.822	0	0.125
2098-06-18	88.838	89.338	0	0
2098-06-19	85.687	87.311	0	0
2098-06-20	87.638	88.157	0	0
2098-06-21	92.653	93.578	0	0
2098-06-22	95.905	97.603	0	0
2098-06-23	91.817	94.586	0.104	0.164
2098-06-24	98.365	99.373	0	0
2098-06-25	96.695	98.448	0	0
2098-06-26	94.08	93.854	0.115	0.058
2098-06-27	94.103	94.203	0	0.176
2098-06-28	92.78	95.924	0.127	0.128
2098-06-29	90.755	91.974	0.003	0
2098-06-30	86.721	90.112	0	0
2098-07-01	88.211	87.856	0	0
2098-07-02	88.429	87.334	0.19	0.096
2098-07-03	94.314	91.793	1.039	0.363
2098-07-04	99.486	96.678	0.073	0.191
2098-07-05	99.209	100.459	0	0
2098-07-06	97.726	98.244	0.065	0.072
2098-07-07	100.432	100.555	0	0.115
2098-07-08	99.658	100.222	0.013	0
2098-07-09	102.182	102.761	0	0
2098-07-10	97.527	100.26	0.328	0.17
2098-07-11	103.074	104.427	0	0
2098-07-12	103.541	105.861	0	0
2098-07-13	105.35	106.065	0	0
2098-07-14	99.59	104.426	0	0
2098-07-15	101.972	102.824	0	0
2098-07-16	103.218	104.113	0	0
2098-07-17	102.545	103.064	0	0
2098-07-18	101.928	102.797	0	0
2098-07-19	98.505	100.386	0.09	0.265
2098-07-20	97.487	99.095	0.16	0.073
2098-07-21	99.089	99.189	0	0.171
2098-07-22	96.981	98.023	0.198	0.156
2098-07-23	96.17	97.97	0.252	0.37
2098-07-24	98.372	99.23	0	0.123
2098-07-25	99.342	98.907	0	0
2098-07-26	98.425	101.36	0.332	0.028
2098-07-27	97.354	97.264	0.009	0.033
2098-07-28	100.874	101.191	0	0.004
2098-07-29	100.066	102.27	0.231	0
2098-07-30	98.943	99.99	0.125	0.22
2098-07-31	100.007	100.048	0.002	0.201
2098-08-01	96.44	97.973	0.03	0.018
2098-08-02	95.543	96.348	0.03	0.006
2098-08-03	99.477	100.016	0	0
2098-08-04	101.109	101.807	0	0
2098-08-05	101.232	101.332	0	0.121
2098-08-06	100.353	101.362	0.097	0.169
2098-08-07	100.362	100.309	0.024	0.043
2098-08-08	95.613	96.547	0.015	0
2098-08-09	95.677	96.704	0	0
2098-08-10	96.891	98.637	0	0
2098-08-11	100.028	99.937	0	0
2098-08-12	93.189	97.925	0.05	0.001
2098-08-13	91.131	90.256	0.072	0.171
2098-08-14	85.21	88.434	0.009	0.006
2098-08-15	89.164	90.431	0	0
2098-08-16	92.647	92.972	0	0
2098-08-17	94.756	95.168	0	0
2098-08-18	99.91	99.303	0	0
2098-08-19	100.036	101.169	0.143	0.261
2098-08-20	99.778	99.878	0.043	0.109
2098-08-21	91.752	88.076	0.099	0.254
2098-08-22	86.414	85.751	0.018	0.025
2098-08-23	83.5	84.184	0.415	0.248
2098-08-24	89.385	85.647	0.292	0.287
2098-08-25	87.831	87.931	0.022	0.059
2098-08-26	89.574	93.102	0.005	0
2098-08-27	95.903	96.423	0	0
2098-08-28	98.321	98.415	0	0
2098-08-29	98.648	98.005	0.029	0.015
2098-08-30	94.958	96.296	0.003	0.082
2098-08-31	88.938	92.437	0.11	0.031
2098-09-01	88.857	92.248	0.004	0.067
2098-09-02	88.533	90.497	0.172	0.153
2098-09-03	87.467	88.097	0.041	0.007
2098-09-04	85.155	84.09	0.179	0.154
2098-09-05	85.182	87.111	0.091	0.18
2098-09-06	86.397	86.69	0.002	0
2098-09-07	90.923	90.94	0	0
2098-09-08	91.143	92.005	0.003	0
2098-09-09	87.467	88.795	0.138	0.033
2098-09-10	85.804	83.458	0.005	0.278
2098-09-11	84.502	85.583	0	0
2098-09-12	86.45	85.911	0	0
2098-09-13	83.836	87.027	0.031	0
2098-09-14	86.555	86.477	0.038	0
2098-09-15	83.858	80.473	0.166	0
2098-09-16	72.75	72.992	0.133	0
2098-09-17	74.416	77.754	0	0
2098-09-18	71.988	73.605	0.077	0.193
2098-09-19	74.496	81.43	0.058	0
2098-09-20	85.188	85.641	0.001	0
2098-09-21	89.092	87.389	0.012	0.109
2098-09-22	86.758	85.059	0.023	0.016
2098-09-23	82.455	81.157	0	0.002
2098-09-24	80.172	79.81	0	0
2098-09-25	74.826	74.341	0	0.006
2098-09-26	76.183	74.847	0.001	0.01
2098-09-27	72.612	76.108	0.027	0.008
2098-09-28	81.182	83.104	0.018	0
2098-09-29	91.498	89.618	0	0
2098-09-30	90.088	89.936	0	0
2098-10-01	83.154	84.61	0.082	0.065
2098-10-02	75.481	81.835	0	0
2098-10-03	75.112	75.664	0	0
2098-10-04	74.628	78.364	0	0
2098-10-05	78.732	80.131	0	0
2098-10-06	83.356	84.574	0	0
2098-10-07	83.669	84.011	0.004	0
2098-10-08	79.193	77.239	0	0
2098-10-09	70.562	67.714	0	0
2098-10-10	74.996	77.218	0	0
2098-10-11	81.831	83.236	0.013	0.011
2098-10-12	75.424	76.28	0	0.021
2098-10-13	65.069	70.709	0	0
2098-10-14	71.178	71.402	0.008	0
2098-10-15	76.794	74.54	0.002	0
2098-10-16	80.295	79.331	0	0
2098-10-17	77.975	78.08	0	0
2098-10-18	79.718	80.549	0	0
2098-10-19	75.727	82.589	0	0
2098-10-20	83.691	81.588	0.137	0.078
2098-10-21	75.679	76.468	0	0.041
2098-10-22	76.565	76.566	0	0
2098-10-23	70.962	70.039	0.008	0.354
2098-10-24	75.694	70.637	0.159	0.483
2098-10-25	73.024	74.345	0	0
2098-10-26	70.789	70.716	0	0.001
2098-10-27	63.217	62.291	0.061	0.503
2098-10-28	64.192	59.97	0	0.02
2098-10-29	73.277	73.565	0	0
2098-10-30	78.035	75.976	0.006	0.082
2098-10-31	77.596	76.389	0.01	0.116
2099-05-01	80	80	1	1
2099-05-02	75.625	74.858	0.051	0.064
2099-05-03	85.017	88.531	0.05	0.056
2099-05-04	89.191	89.291	0.006	0
2099-05-05	80.487	84.579	0.293	0.32
2099-05-06	79.963	80.618	0	0
2099-05-07	79.682	81.582	0	0
2099-05-08	87.873	89.202	0	0
2099-05-09	83.368	84.345	0.122	0.199
2099-05-10	74.518	74.551	0	0
2099-05-11	79.77	80.21	0	0
2099-05-12	84.837	85.29	0	0
2099-05-13	87.643	88.096	0	0
2099-05-14	89.01	89.346	0	0
2099-05-15	90.255	90.35	0	0
2099-05-16	87.556	87.605	0.084	0.139
2099-05-17	79.136	79.859	0.001	0.142
2099-05-18	79.309	79.305	0.129	0.163
2099-05-19	76.481	76.907	0.206	0.25
2099-05-20	74.645	75.37	0	0
2099-05-21	73.479	74.12	0	0
2099-05-22	78.582	78.986	0	0
2099-05-23	85.392	85.731	0	0
2099-05-24	87.579	87.706	0	0
2099-05-25	88.685	89.428	0	0
2099-05-26	90.144	91.373	0.008	0
2099-05-27	94.396	94.845	0.001	0
2099-05-28	93.115	94.457	0.011	0.005
2099-05-29	93.001	93.634	0.006	0.021
2099-05-30	93.542	95.043	0.003	0.023
2099-05-31	95.728	94.486	0.01	0.036
2099-06-01	89.413	91.028	0	0
2099-06-02	80.424	83.392	0	0
2099-06-03	82.018	83.568	0	0
2099-06-04	86.942	86.984	0	0
2099-06-05	92.668	93.539	0	0
2099-06-06	88.838	90.982	0.223	0.015
2099-06-07	81.266	82.088	0.109	0.365
2099-06-08	80.052	80.795	0	0
2099-06-09	85.718	83.173	0.033	0.055
2099-06-10	85.453	83.148	0.115	0.144
2099-06-11	88.12	91.184	0.177	0.172
2099-06-12	89.704	92.386	0	0.076
2099-06-13	91.814	91.252	0	0
2099-06-14	92.559	93.489	0	0
2099-06-15	91.858	92.597	0	0
2099-06-16	91.72	92.946	0	0.037
2099-06-17	91.847	90.849	0.141	0.126
2099-06-18	89.601	91.845	0.426	0.158
2099-06-19	83.802	87.841	0.308	0.313
2099-06-20	87.293	89.544	0.151	0.259
2099-06-21	89.383	89.787	0	0.004
2099-06-22	89.715	92.113	0	0.057
2099-06-23	92.161	94.466	0	0
2099-06-24	95.103	96.967	0.007	0
2099-06-25	95.947	96.895	0.013	0.171
2099-06-26	97.399	97.646	0.01	0.068
2099-06-27	93.414	96.493	0.182	0.059
2099-06-28	88.726	94.622	0.104	0.077
2099-06-29	93.759	94.355	0.031	0.071
2099-06-30	93.563	93.663	0	0.071
2099-07-01	91.544	95.91	0.358	0.041
2099-07-02	98.626	100.387	0	0
2099-07-03	96.891	97.212	0.114	0.223
2099-07-04	91.754	96.214	0.137	0.202
2099-07-05	90.906	88.859	0.102	0.222
2099-07-06	88.391	88.491	0	0.011
2099-07-07	96.915	97.338	0	0
2099-07-08	93.556	95.463	0.178	0.161
2099-07-09	93.667	94.45	0.041	0.16
2099-07-10	94.654	95.312	0	0.016
2099-07-11	92.065	93.987	0.258	0.336
2099-07-12	86.304	89.428	0.231	0.373
2099-07-13	86.659	90.886	0.308	0.543
2099-07-14	83.178	86.412	1.08	0.564
2099-07-15	86.315	92.64	0.296	0.428
2099-07-16	95.471	95.539	0.006	0.185
2099-07-17	92.786	94.765	0.002	0
2099-07-18	92.501	92.75	0.008	0.163
2099-07-19	103.572	101.76	0	0
2099-07-20	105.169	106.108	0	0
2099-07-21	104.103	105.777	0	0
2099-07-22	103.143	104.982	0	0
2099-07-23	101.003	101.923	0	0
2099-07-24	99.716	102.969	0.012	0
2099-07-25	92.721	98.084	0.132	0
2099-07-26	93.789	93.786	0	0
2099-07-27	100.197	100.347	0	0
2099-07-28	95.288	99.462	0.04	0
2099-07-29	87.909	94.125	0.256	0.061
2099-07-30	89.688	90.612	0	0.154
2099-07-31	98.902	96.74	0	0
2099-08-01	101.801	102.073	0.033	0
2099-08-02	103.417	103.963	0	0
2099-08-03	100.334	106.577	0.055	0
2099-08-04	97.712	103.04	0.003	0.061
2099-08-05	94.37	98.824	0.184	0.113
2099-08-06	86.405	89.372	0.04	1.248
2099-08-07	88.626	89.762	0.073	0.019
2099-08-08	86.84	86.94	0.049	0.252
2099-08-09	88.825	88.925	0	0.242
2099-08-10	94.548	95.045	0.004	0.014
2099-08-11	101.476	102.57	0.093	0.148
2099-08-12	103.549	104.039	0	0.223
2099-08-13	103.567	104.145	0	0
2099-08-14	102.146	101.394	0	0
2099-08-15	99.895	99.758	0	0.007
2099-08-16	99.745	99.795	0	0
2099-08-17	101.114	100.818	0	0
2099-08-18	97.041	98.878	0.064	0.089
2099-08-19	97.794	97.961	0	0
2099-08-20	99.221	99.207	0	0
2099-08-21	95.769	95.892	0	0
2099-08-22	94.553	94.46	0	0.019
2099-08-23	95.213	95.85	0.001	0
2099-08-24	99.009	98.36	0	0.003
2099-08-25	102.745	102.813	0	0.005
2099-08-26	104.41	103.907	0	0.043
2099-08-27	91.864	98.752	0	0
2099-08-28	101.352	100.094	0	0
2099-08-29	96.805	97.45	0	0
2099-08-30	99.368	101.082	0	0
2099-08-31	102.069	102.628	0	0
2099-09-01	103.393	102.691	0	0.02
2099-09-02	100.827	100.927	0.054	0.285
2099-09-03	97.825	96.382	0.216	0.018
2099-09-04	99.195	98.686	0.009	0.039
2099-09-05	90.85	96.71	0.163	0.089
2099-09-06	78.095	79.063	0	0.001
2099-09-07	82.057	81.33	0	0
2099-09-08	79.991	81.552	0	0
2099-09-09	82.247	85.622	0	0
2099-09-10	91.73	92.292	0	0
2099-09-11	92.396	94.869	0.003	0
2099-09-12	91.236	92.519	0.023	0
2099-09-13	91.852	93.857	0.003	0
2099-09-14	88.357	91.652	0.026	0.004
2099-09-15	85.298	85.04	0	0
2099-09-16	88.809	89.394	0	0
2099-09-17	96.179	96.435	0	0
2099-09-18	90.294	90.604	0	0
2099-09-19	96.512	94.839	0.005	0.013
2099-09-20	90.384	93.601	0	0
2099-09-21	74.372	75.611	0.109	0.161
2099-09-22	77.944	77.884	0	0
2099-09-23	81.181	81.098	0	0
2099-09-24	79.434	79.721	0	0
2099-09-25	84.976	85.11	0	0
2099-09-26	88.103	88.325	0	0
2099-09-27	86.649	86.954	0	0
2099-09-28	75.86	79.646	0	0
2099-09-29	76.012	77.401	0	0
2099-09-30	82.682	80.548	0	0
2099-10-01	93.028	91.763	0	0
2099-10-02	88.523	90.416	0	0
2099-10-03	84.522	87.262	0.125	0.124
2099-10-04	90.773	91.505	0	0
2099-10-05	86.932	87.032	0	0
2099-10-06	87.986	89.847	0	0
2099-10-07	93.69	93.744	0	0
2099-10-08	93.757	94.271	0.001	0
2099-10-09	93.177	93.443	0.021	0.003
2099-10-10	92.677	94.384	0	0
2099-10-11	82.96	89.936	0	0
2099-10-12	68.147	70.211	0	0
2099-10-13	65.977	66.663	0	0
2099-10-14	73.901	73.68	0	0
2099-10-15	77.685	80.506	0	0
2099-10-16	68.787	75.994	0.006	0
2099-10-17	70.87	70.749	0.125	0.112
2099-10-18	71.025	72.136	0	0
2099-10-19	73.559	74.387	0	0
2099-10-20	78.367	78.789	0	0
2099-10-21	74.257	74.723	0	0
2099-10-22	64.597	68.14	0	0
2099-10-23	69.328	69.447	0	0
2099-10-24	77.605	77.599	0	0
2099-10-25	83.726	83.046	0	0
2099-10-26	86.593	83.78	0	0.03
2099-10-27	80.442	78.311	0.203	0.017
2099-10-28	69.765	70.121	0	0
2099-10-29	73.494	74.147	0	0
2099-10-30	66.204	66.818	0	0
2099-10-31	59.082	61.504	0.005	0.027
