# Supplementary material for: The role of climate change and urban development on compound dry-hot extremes across US cities
Source: Nat Commun. 2023 Jun 14;14:3509. doi: 10.1038/s41467-023-39205-x (PMC10267174; doi:10.1038/s41467-023-39205-x)
Supplement: Supplementary file 2 — Source Data [file 41467_2023_39205_MOESM2_ESM.zip › SourceData/Chicago_Current_Data.xlsx]

## Sheet: Sheet1
Date_Current	Current_T	Urban_Dev_T	Current_prcp	Urban_Dev_Prcp
2000-05-01	80	80	1	1
2000-05-02	69.659	70.605	0	0
2000-05-03	76.722	77.339	0	0
2000-05-04	83.738	84.079	0	0.053
2000-05-05	84.514	83.944	0	0
2000-05-06	82.41	81.936	0.002	0.003
2000-05-07	80.656	79.883	0.006	0.019
2000-05-08	88.608	89.176	0	0.01
2000-05-09	86.329	87.057	0.478	0.431
2000-05-10	65.676	67.229	0.802	0.769
2000-05-11	79.509	79.765	0.573	0.59
2000-05-12	80.459	80.814	0.544	0.726
2000-05-13	63.993	64.956	0.033	0.047
2000-05-14	61.29	61.528	0	0
2000-05-15	71.142	71.206	0	0
2000-05-16	68.647	69.576	0.095	0.114
2000-05-17	58.114	61.049	0.204	0.188
2000-05-18	59.03	61.522	0.112	0.167
2000-05-19	56.096	56.833	0.111	0.553
2000-05-20	59.326	59.33	0	0
2000-05-21	67.16	67.013	0	0
2000-05-22	78.149	78.357	0	0
2000-05-23	83.225	83.269	0.028	0.032
2000-05-24	80.12	80.549	0.036	0.04
2000-05-25	77.239	77.564	0	0
2000-05-26	70.368	70.707	0	0
2000-05-27	61.461	63.282	0.391	0.698
2000-05-28	60.201	62.668	0.372	0.061
2000-05-29	67.668	68.339	0	0
2000-05-30	79.996	81.859	0.01	0.023
2000-05-31	81.434	81.274	0.148	0.175
2000-06-01	90.679	91.47	0.01	0.001
2000-06-02	88.426	89.472	0.039	0.039
2000-06-03	65.431	66.241	0	0
2000-06-04	67.094	64.563	0.002	0
2000-06-05	60.72	53.904	0.384	1.285
2000-06-06	71.375	71.963	0.004	0.035
2000-06-07	77.248	76.924	0	0
2000-06-08	88.044	88.263	0	0
2000-06-09	87.089	87.518	0	0
2000-06-10	89.042	89.419	0	0
2000-06-11	87.135	86.542	0.137	0.145
2000-06-12	80.755	79.026	0.181	0.085
2000-06-13	85.018	81.016	0.126	0.402
2000-06-14	87.362	83.461	0.311	0.267
2000-06-15	79.206	81.189	0.065	0.155
2000-06-16	80.688	80.716	0.003	0
2000-06-17	76.107	75.875	0	0
2000-06-18	72.236	72.13	0	0
2000-06-19	82.259	81.871	0	0
2000-06-20	90.888	84.992	0.366	0.393
2000-06-21	84.782	81.621	0.212	0.364
2000-06-22	81.724	81.389	0	0
2000-06-23	84.703	85.807	0	0
2000-06-24	86.709	85.929	0.059	0.026
2000-06-25	80.378	79.963	0.197	1.194
2000-06-26	81.634	80.061	0.112	0.524
2000-06-27	78.138	77.044	0	0
2000-06-28	70.981	72.212	0.013	0
2000-06-29	71.12	71.869	0.001	0.004
2000-06-30	78.122	77.698	0.002	0
2000-07-01	81.476	81.923	0.001	0
2000-07-02	86.759	86.61	0	0
2000-07-03	85.396	85.769	0.4	0.821
2000-07-04	78.915	77.358	0	0
2000-07-05	76.843	70.84	1.167	0.293
2000-07-06	73.588	74.214	0	0
2000-07-07	74.44	75.807	0	0
2000-07-08	85.529	86.67	0	0
2000-07-09	90.8	91.899	0	0
2000-07-10	88.344	88.753	0.115	0.078
2000-07-11	75.703	75.427	0.368	0.022
2000-07-12	76.789	73.391	0	0.163
2000-07-13	84.637	84.307	0	0.014
2000-07-14	84.206	84.764	0.286	0.552
2000-07-15	80.784	81.618	0.001	0.001
2000-07-16	79.876	77.05	0	0
2000-07-17	84.785	84.75	0.014	0.006
2000-07-18	82.071	82.604	0	0
2000-07-19	68.85	69.604	0	0
2000-07-20	75.144	75.633	0	0
2000-07-21	74.495	74.742	0.016	0.011
2000-07-22	70.566	71.894	0	0
2000-07-23	66.623	66.716	0	0
2000-07-24	72.952	73.505	0	0
2000-07-25	79.05	78.859	0	0
2000-07-26	83.388	83.646	0	0
2000-07-27	81.175	81.774	0.525	0.611
2000-07-28	77.838	79.042	0.068	0.03
2000-07-29	71.583	71.559	0.082	0.041
2000-07-30	70.2	68.861	0.019	0.031
2000-07-31	72.871	70.254	0.056	0.003
2000-08-01	81.188	80.907	0.066	0.018
2000-08-02	78.396	79.348	0.134	0.185
2000-08-03	73.44	77.383	0.04	0.066
2000-08-04	75.168	75.403	0	0
2000-08-05	81.025	80.729	0	0
2000-08-06	84.923	89.714	0.002	0.114
2000-08-07	83.06	86.458	0.412	0.049
2000-08-08	89.79	89.775	0.008	0
2000-08-09	87.843	87.891	0.192	0.171
2000-08-10	79.983	80.969	0	0
2000-08-11	73.095	76.256	0	0
2000-08-12	77.078	79.747	0	0
2000-08-13	77.234	81.791	0.027	1.317
2000-08-14	86.591	85.476	0	0.078
2000-08-15	90.535	90.347	0.02	0
2000-08-16	83.76	84.22	0	0
2000-08-17	82.491	79.667	0.044	0.058
2000-08-18	81.779	80.252	0.311	0.041
2000-08-19	65.445	66.267	0	0
2000-08-20	69.475	69.909	0	0
2000-08-21	78.16	77.958	0	0
2000-08-22	85.829	78.783	0.003	0.149
2000-08-23	85.2	74.84	0.049	0.059
2000-08-24	82.284	77.573	0	0
2000-08-25	84.074	79.498	0	0
2000-08-26	82.184	81.832	0.163	0.017
2000-08-27	77.692	77.089	0	0.076
2000-08-28	80.663	85.877	0	0
2000-08-29	88.453	88.67	0	0
2000-08-30	80.635	86.758	0	0
2000-08-31	92.057	91.037	0	0
2000-09-01	90.177	91.292	0	0
2000-09-02	89.834	90.405	0	0
2000-09-03	90.821	89.043	0	0.002
2000-09-04	84.05	82.712	0.097	0.087
2000-09-05	64.725	65.275	0	0
2000-09-06	71.673	71.597	0	0
2000-09-07	82.193	82.219	0	0
2000-09-08	84.641	84.879	0.032	0
2000-09-09	82.893	83.561	0.147	0
2000-09-10	81.838	83.362	0.252	0.084
2000-09-11	89.707	90.607	0.073	0
2000-09-12	87.253	87.612	0.021	0.01
2000-09-13	79.267	79.251	0	0
2000-09-14	76.736	76.958	0.117	0.159
2000-09-15	68.555	68.622	0.004	0.003
2000-09-16	66.476	66.824	0	0
2000-09-17	79.971	80.863	0	0
2000-09-18	86.557	85.529	0	0
2000-09-19	82.19	84.207	0	0
2000-09-20	80.519	81.253	0.367	0.48
2000-09-21	60.601	61.093	0.031	0.078
2000-09-22	68.133	68.175	0	0
2000-09-23	71.876	71.344	0.126	0.138
2000-09-24	57.715	60.172	0.023	0.017
2000-09-25	58.498	58.515	0	0
2000-09-26	68.276	68.349	0	0
2000-09-27	65.052	66.687	0	0
2000-09-28	63.934	63.662	0	0
2000-09-29	73.201	72.696	0	0
2000-09-30	78.11	77.164	0	0
2000-10-01	83.79	83.409	0	0
2000-10-02	78.546	78.835	0	0.001
2000-10-03	75.723	75.889	0	0
2000-10-04	73.186	72.438	0.299	0.276
2000-10-05	56.575	56.818	0.188	0.264
2000-10-06	52.585	52.89	0	0
2000-10-07	46.019	45.986	0	0
2000-10-08	47.409	47.437	0	0
2000-10-09	55.47	55.739	0	0
2000-10-10	63.235	63.592	0	0
2000-10-11	66.275	66.667	0	0
2000-10-12	70.939	70.582	0	0
2000-10-13	71.378	69.117	0	0
2000-10-14	72.188	68.615	0.001	0.001
2000-10-15	69.101	66.819	0	0.001
2000-10-16	53.801	52.43	0	0
2000-10-17	58.22	57.33	0	0
2000-10-18	68.844	67.35	0	0
2000-10-19	74.769	74.033	0	0
2000-10-20	75.472	73.303	0	0
2000-10-21	71.589	70.615	0	0
2000-10-22	70.496	71.485	0	0
2000-10-23	72.995	72.314	0	0.009
2000-10-24	66.967	68.527	0.056	0.514
2000-10-25	70.588	65.888	0	0
2000-10-26	74.359	75.017	0	0
2000-10-27	71.952	71.69	0.003	0.004
2000-10-28	52.498	59.337	0.001	0
2000-10-29	53.672	53.522	0	0
2000-10-30	59.332	61.005	0	0
2000-10-31	66.594	67.191	0	0
2001-05-01	80	80	1	1
2001-05-02	80.382	80.514	0.01	0.009
2001-05-03	78.7	79.036	0	0
2001-05-04	72.013	71.337	0.146	0.096
2001-05-05	59.74	59.662	0.001	0.008
2001-05-06	74.384	73.506	0.157	0.069
2001-05-07	71.454	72.112	0.205	0.257
2001-05-08	72.232	72.492	0	0.001
2001-05-09	77.041	77.291	0.004	0.006
2001-05-10	79.588	80.232	0.007	0.003
2001-05-11	79.666	79.784	0.299	0.558
2001-05-12	58.259	58.6	0	0
2001-05-13	57.582	57.946	0	0
2001-05-14	64.583	67.401	0.051	0.028
2001-05-15	87.925	88.022	0	0
2001-05-16	85.694	85.715	0.001	0.026
2001-05-17	80.842	81.674	0	0
2001-05-18	80.078	79.783	0.002	0.003
2001-05-19	71.587	71.738	0	0
2001-05-20	71.949	74.506	0	0
2001-05-21	70.869	69.517	0.245	0.471
2001-05-22	61.875	61.901	0.021	0.009
2001-05-23	64.311	65.089	0.032	0.015
2001-05-24	56.708	56.147	0.057	0.117
2001-05-25	54.153	51.735	0.14	0.301
2001-05-26	58.843	56.612	0.144	0.047
2001-05-27	61.028	60.983	0.019	0.014
2001-05-28	67.531	69.437	0.001	0
2001-05-29	67.241	67.778	0	0.004
2001-05-30	58.889	59.673	0	0
2001-05-31	64.645	67.161	0	0
2001-06-01	63.442	66.823	0.226	0.167
2001-06-02	66.098	63.798	0.739	0.28
2001-06-03	57.559	58.542	0	0
2001-06-04	56.476	57.035	0	0
2001-06-05	61.324	62.999	0.367	0.64
2001-06-06	65.757	65.552	0.578	0.198
2001-06-07	67.693	66.666	0.007	0.004
2001-06-08	70.783	71.087	0	0
2001-06-09	77.362	77.63	0	0
2001-06-10	80.05	81.874	0.025	0
2001-06-11	83.644	85.312	0.429	0.176
2001-06-12	89.324	91.006	0	0.045
2001-06-13	91.519	91.882	0	0
2001-06-14	90.017	89.795	0	0
2001-06-15	87.525	87.596	0.203	0.078
2001-06-16	82.258	81.597	0	0
2001-06-17	86.012	85.917	0	0
2001-06-18	91.043	91.613	0	0
2001-06-19	88.445	89.443	0.124	0.179
2001-06-20	70.828	71.531	0.016	0.019
2001-06-21	72.5	73.047	0	0.007
2001-06-22	71.067	72.054	0.006	0.01
2001-06-23	69.384	70.19	0	0
2001-06-24	79.124	80.081	0	0
2001-06-25	83.946	84.882	0	0
2001-06-26	84.427	84.979	0	0
2001-06-27	83.391	84.568	0	0
2001-06-28	81.815	81.788	0	0
2001-06-29	83.866	84.987	0.01	0.001
2001-06-30	84.903	86.338	0.021	0.022
2001-07-01	83.804	85.344	0	0.001
2001-07-02	67.978	67.922	0	0
2001-07-03	73.306	75.853	0	0
2001-07-04	82.242	83.764	0.001	0.001
2001-07-05	80.283	80.606	0	0
2001-07-06	76.084	77.346	0	0
2001-07-07	90.972	92.408	0.057	0.057
2001-07-08	84.734	84.409	1.961	0.451
2001-07-09	89.46	89.312	0	0
2001-07-10	87.872	87.972	0.003	0
2001-07-11	83.504	84.22	0	0
2001-07-12	72.932	72.794	0	0
2001-07-13	77.44	78.294	0	0
2001-07-14	81.93	82.688	0	0
2001-07-15	82.38	83.376	0	0
2001-07-16	83.931	84.46	0	0
2001-07-17	85.109	85.094	0.448	0.053
2001-07-18	91.02	90.805	0.02	0
2001-07-19	90.909	90.801	0.102	0.069
2001-07-20	88.464	88.564	0.003	0.003
2001-07-21	88.882	88.982	0	0
2001-07-22	87.555	87.202	0.293	0.245
2001-07-23	94.395	98.443	0.059	0.013
2001-07-24	88.963	93.876	0.001	0
2001-07-25	74.313	74.772	0.001	0.001
2001-07-26	73.788	73.635	0	0
2001-07-27	72.721	75.36	0	0
2001-07-28	71.77	74.468	0.099	0.103
2001-07-29	77.499	76.055	0.158	0.053
2001-07-30	78.256	80.697	0	0
2001-07-31	83.768	84.05	0	0
2001-08-01	89.295	89.939	0	0
2001-08-02	92.156	92.256	0.006	0.006
2001-08-03	87.849	90.355	0.331	0.11
2001-08-04	84.256	84.642	0	0
2001-08-05	88.556	89.266	0	0
2001-08-06	89.53	90.527	0	0
2001-08-07	89.935	90.035	0.009	0.009
2001-08-08	90.869	92.253	0.014	0.027
2001-08-09	92.9	91.687	0	0
2001-08-10	86.086	90.618	0.141	0.103
2001-08-11	77.114	77.009	0	0
2001-08-12	80.469	80.483	0	0
2001-08-13	79.397	80.367	0.004	0.015
2001-08-14	74.545	74.56	0	0
2001-08-15	75.721	74.636	0	0
2001-08-16	73.53	73.701	1.083	0.879
2001-08-17	76.427	75.912	0	0.001
2001-08-18	74.789	74.122	0.612	0.427
2001-08-19	68.69	69.553	0.138	0.075
2001-08-20	74.984	75.683	0.013	0.028
2001-08-21	80.671	81.551	0	0
2001-08-22	89.306	89.425	0.08	0.718
2001-08-23	86.346	86.245	0.233	0.14
2001-08-24	73.854	75.876	0	0.033
2001-08-25	88.758	88.858	0	0
2001-08-26	80.99	83.837	0.15	0.124
2001-08-27	82.815	83.504	0	0
2001-08-28	81.502	81.47	0.094	0.009
2001-08-29	84.531	84.352	0.009	0.004
2001-08-30	90.792	88.678	0.001	0.029
2001-08-31	82.396	78.695	0.15	0.298
2001-09-01	67.233	66.982	0	0
2001-09-02	77.579	77.92	0	0
2001-09-03	81.926	83.628	0	0
2001-09-04	80.15	82.069	0.049	0.056
2001-09-05	75.05	75.404	0	0
2001-09-06	82.244	81.159	0.028	0.063
2001-09-07	82.236	81.877	0.136	0.327
2001-09-08	80.453	79.264	0.059	0.203
2001-09-09	77.176	77.474	0.143	0.683
2001-09-10	71.777	70.607	0.024	0.067
2001-09-11	78.319	78.587	0	0
2001-09-12	82.142	81.908	0	0
2001-09-13	79.21	80.098	0	0
2001-09-14	60.852	61.149	0	0
2001-09-15	65.039	65.166	0	0
2001-09-16	69.074	68.341	0	0
2001-09-17	67.647	72.319	0.001	0
2001-09-18	68.07	73.59	0	0
2001-09-19	68.308	72.992	0.227	0.354
2001-09-20	64.68	68.171	0.003	0.05
2001-09-21	67	67.886	0.001	0.006
2001-09-22	67.719	67.386	0	0
2001-09-23	65.945	67.484	0.227	0.241
2001-09-24	57.678	54.553	0.014	0.014
2001-09-25	58.154	57.477	0	0.002
2001-09-26	67.365	67.181	0	0
2001-09-27	63.706	64.626	0	0
2001-09-28	58.999	57.274	0	0
2001-09-29	62.495	63.779	0	0
2001-09-30	67.891	67.608	0	0
2001-10-01	75.201	76.652	0	0
2001-10-02	75.556	76.268	0	0
2001-10-03	74.378	75.629	0	0
2001-10-04	60.947	61.278	0	0.031
2001-10-05	50.513	50.748	0.58	0.56
2001-10-06	50.759	50.661	0	0
2001-10-07	54.964	54.962	0	0
2001-10-08	65.969	65.955	0	0
2001-10-09	67.955	67.197	0	0
2001-10-10	65.156	66.08	0.214	0.19
2001-10-11	63.837	63.366	0.235	0.087
2001-10-12	59.757	58.786	0	0.001
2001-10-13	60.344	60.684	0.001	0
2001-10-14	59.661	57.621	0.066	0.104
2001-10-15	54.925	55.095	0	0.003
2001-10-16	52.822	52.899	0.004	0.024
2001-10-17	49.588	49.451	0	0
2001-10-18	58.738	58.856	0	0
2001-10-19	58.547	58.945	0	0
2001-10-20	65.155	65.146	0	0
2001-10-21	63.917	64.696	0	0
2001-10-22	54.947	55.026	0.159	0.029
2001-10-23	61.079	61.455	0.241	0.246
2001-10-24	61.068	62.337	0.546	0.619
2001-10-25	46.157	46.623	0.112	0.169
2001-10-26	42.118	41.861	0	0
2001-10-27	42.879	42.796	0	0
2001-10-28	51.115	51.288	0	0
2001-10-29	53.469	52.306	0	0
2001-10-30	52.36	51.359	0	0
2001-10-31	63.638	64.116	0	0
2002-05-01	80	80	1	1
2002-05-02	48.917	49.007	0.239	0.234
2002-05-03	51.8	52.23	0	0
2002-05-04	64.834	65.126	0	0
2002-05-05	64.573	64.835	0	0
2002-05-06	66.504	68.022	0.01	0.016
2002-05-07	66.645	65.71	0.001	0.038
2002-05-08	76.652	76.953	0.386	0.047
2002-05-09	77.596	76.688	0.016	0.05
2002-05-10	59.472	59.656	0	0
2002-05-11	59.28	59.702	0.421	0.212
2002-05-12	49.393	52.852	0.454	0.286
2002-05-13	53.944	55.316	0.008	0.003
2002-05-14	57.629	57.809	0	0
2002-05-15	72.526	72.511	0	0
2002-05-16	69.573	70.058	0.694	0.601
2002-05-17	44.831	45.055	0.101	0.109
2002-05-18	49.738	49.78	0	0
2002-05-19	51.48	52.153	0	0
2002-05-20	47.018	47.277	0	0
2002-05-21	60.121	60.209	0	0
2002-05-22	66.643	66.878	0	0
2002-05-23	70.214	71.017	0	0
2002-05-24	70.457	71.928	0.509	0.546
2002-05-25	53.572	54.7	0.661	0.36
2002-05-26	72.075	72.647	0	0
2002-05-27	77.977	78.651	0	0
2002-05-28	81.202	81.031	0	0
2002-05-29	78.943	78.855	0.061	0.021
2002-05-30	81.392	82.576	0.23	0.076
2002-05-31	82.058	83.276	0	0.036
2002-06-01	84.265	85.099	0	0
2002-06-02	82.794	83.638	0.002	0.004
2002-06-03	79.492	82.494	0.043	0.024
2002-06-04	83.414	83.977	0.125	0.065
2002-06-05	77.859	80.286	0.128	0.191
2002-06-06	66.291	66.615	0	0
2002-06-07	78.159	78.056	0	0
2002-06-08	82.635	83.825	0	0
2002-06-09	83.514	84.41	0	0
2002-06-10	86.282	86.756	0	0
2002-06-11	84.317	85.391	0.475	0.132
2002-06-12	81.797	80.546	0.07	0.778
2002-06-13	75.005	77.022	0	0.004
2002-06-14	71.387	74.902	0.054	0.042
2002-06-15	72.126	72.09	0.076	0.016
2002-06-16	75.409	74.44	0.064	0.054
2002-06-17	74.781	76.731	0.033	0.017
2002-06-18	81.747	81.041	0.047	0.099
2002-06-19	86.273	86.172	0	0
2002-06-20	88.759	89.155	0	0
2002-06-21	87.635	88.433	0	0
2002-06-22	88.175	88.097	0	0
2002-06-23	89.314	88.939	0	0
2002-06-24	90.862	91.285	0	0
2002-06-25	90.379	90.711	0	0
2002-06-26	88.16	88.944	0.21	0.227
2002-06-27	77.73	81.114	0.318	0.235
2002-06-28	86.919	87.834	0	0
2002-06-29	88.483	88.535	0	0
2002-06-30	87.814	89.487	0	0
2002-07-01	90.333	91.055	0	0
2002-07-02	91.864	92.18	0	0
2002-07-03	90.037	90.326	0.308	0.25
2002-07-04	85.374	86.844	0.165	0.201
2002-07-05	77.24	78.409	0	0
2002-07-06	79.883	79.236	0	0
2002-07-07	85.368	84.854	0	0
2002-07-08	86.987	87.049	0	0
2002-07-09	85.571	86.137	0.137	0.133
2002-07-10	71.955	72.657	0	0
2002-07-11	71.315	71.639	0	0
2002-07-12	73.718	74.094	0	0
2002-07-13	77.418	77.933	0	0
2002-07-14	81.254	81.672	0	0
2002-07-15	84.506	83.869	0	0
2002-07-16	83.54	84.328	0.017	0.005
2002-07-17	84.877	86.779	0	0
2002-07-18	88.294	89.14	0.003	0.002
2002-07-19	83.957	88.439	0.358	0.231
2002-07-20	85.948	87.405	0.067	0
2002-07-21	94.614	95.235	0	0
2002-07-22	92.478	93.591	0	0
2002-07-23	79.909	82.331	0	0.129
2002-07-24	74.531	74.841	0	0
2002-07-25	82.978	78.013	0	0.053
2002-07-26	83.602	84.587	0.188	0.172
2002-07-27	90.072	94.753	0	0.001
2002-07-28	90.494	93.738	0	0
2002-07-29	87.963	92.184	1.085	0.194
2002-07-30	89.614	90.365	0.073	0.028
2002-07-31	90.848	91.679	0	0
2002-08-01	89.509	90.426	0	0
2002-08-02	86.698	88.193	0.132	0.506
2002-08-03	87.148	87.537	0	0
2002-08-04	90.704	90.55	0	0.039
2002-08-05	88.375	89.83	0.195	0.149
2002-08-06	71.1	72.201	0	0
2002-08-07	71.547	72.083	0	0
2002-08-08	77.731	78.508	0	0
2002-08-09	80.237	81.468	0	0
2002-08-10	82.596	84.588	0	0
2002-08-11	90.037	90.615	0.018	0.018
2002-08-12	87.415	88.108	0.088	0.119
2002-08-13	84.664	84.626	0.157	0.281
2002-08-14	79.259	76.049	0.751	1.252
2002-08-15	84.266	84.84	0	0
2002-08-16	83.462	83.605	0	0
2002-08-17	84.307	83.192	0.109	0
2002-08-18	78.525	78.822	0.202	0.127
2002-08-19	74.512	75.854	0.307	0.247
2002-08-20	78.311	79.152	0	0
2002-08-21	89.262	89.873	0	0
2002-08-22	87.018	88.316	0.264	0
2002-08-23	82.7	80.343	0.296	0.359
2002-08-24	79.257	79.416	0.088	1.296
2002-08-25	78.282	77.946	0	0
2002-08-26	73.485	73.074	0	0
2002-08-27	75.575	75.873	0	0
2002-08-28	72.885	73.315	0	0
2002-08-29	73.982	74.426	0	0
2002-08-30	75.839	75.338	0	0
2002-08-31	79.293	74.95	0	0
2002-09-01	79.079	80.582	0	0.005
2002-09-02	83.458	85.895	0.159	0.002
2002-09-03	81.708	85.13	0.109	0.168
2002-09-04	78.89	79.897	0	0
2002-09-05	77.178	78.637	0	0
2002-09-06	81.02	82.355	0	0
2002-09-07	84.508	85.242	0	0
2002-09-08	86.348	87.058	0	0
2002-09-09	85.276	85.363	0	0
2002-09-10	86.338	86.191	0	0.004
2002-09-11	75.961	75.967	0.007	0.018
2002-09-12	77.355	77.015	0	0
2002-09-13	77.512	77.283	0	0
2002-09-14	77.207	76.576	0.088	0.107
2002-09-15	76.019	77.737	0.245	0.384
2002-09-16	74.549	74.579	0	0
2002-09-17	78.804	78.543	0	0
2002-09-18	73.523	76.418	0.013	0.002
2002-09-19	81.923	81.851	0.012	0.005
2002-09-20	78.087	77.512	0.124	0.219
2002-09-21	73.744	74.132	0.184	0.037
2002-09-22	67.39	67.436	0.119	0.118
2002-09-23	70.061	70.337	0	0
2002-09-24	68.5	69.4	0	0
2002-09-25	73.1	73.263	0	0
2002-09-26	75.546	75.43	0	0
2002-09-27	71.779	74.054	0	0
2002-09-28	72.991	74.597	0	0
2002-09-29	81.704	81.702	0.007	0.002
2002-09-30	85.683	85.706	0	0
2002-10-01	84.611	87.681	0.005	0.002
2002-10-02	85.232	85.014	0	0
2002-10-03	78.054	77.505	0.001	0
2002-10-04	82.244	79.533	0.866	0.669
2002-10-05	66.874	67.667	0.006	0.03
2002-10-06	64.512	66.66	0	0
2002-10-07	61.537	62.357	0	0.002
2002-10-08	66.156	65.872	0	0
2002-10-09	64.726	64.471	0	0
2002-10-10	67.655	67.781	0	0
2002-10-11	62.799	71.534	0	0
2002-10-12	74.834	71.187	0.051	0.078
2002-10-13	52.03	52.228	0.095	0.123
2002-10-14	60.638	60.612	0	0
2002-10-15	57.558	58.019	0	0
2002-10-16	48.017	48.373	0.001	0
2002-10-17	49.115	48.579	0	0
2002-10-18	67.585	67.743	0	0
2002-10-19	63.745	64.38	0	0
2002-10-20	50.452	50.512	0	0
2002-10-21	55.652	56.433	0	0
2002-10-22	55.447	56.504	0.001	0.002
2002-10-23	43.548	43.921	0.037	0.044
2002-10-24	47.437	48.323	0.008	0.001
2002-10-25	45.743	46.756	0.074	0.091
2002-10-26	51.279	49.789	0.015	0.086
2002-10-27	44.871	46.686	0.001	0
2002-10-28	47.411	47.817	0.105	0.123
2002-10-29	46.306	46.615	0	0
2002-10-30	46.997	47.357	0.004	0.017
2002-10-31	44.215	43.747	0.057	0.018
2003-05-01	80	80	1	1
2003-05-02	46.617	48.438	0.15	0.182
2003-05-03	50.782	50.887	0	0
2003-05-04	64.272	63.525	0	0
2003-05-05	71.124	73.493	0.817	0.704
2003-05-06	70.903	71.401	0.007	0
2003-05-07	63.769	60.957	0.922	0.188
2003-05-08	53.982	53.607	0	0
2003-05-09	75.556	82.358	0.856	0.907
2003-05-10	81.799	82.041	0.059	0.038
2003-05-11	81.281	80.106	0.826	0.285
2003-05-12	63.274	63.218	0.021	0.005
2003-05-13	71.212	70.945	0	0
2003-05-14	66.653	65.634	0.546	0.165
2003-05-15	51.759	50.94	0.016	0.018
2003-05-16	59.075	56.851	0	0
2003-05-17	58.292	58.968	0	0
2003-05-18	70.28	73.613	0	0
2003-05-19	80.901	78.695	0.017	0.092
2003-05-20	78.041	77.639	0.156	0.109
2003-05-21	62.46	63.181	0	0
2003-05-22	58.823	59.241	0	0
2003-05-23	60.373	62.021	0.001	0
2003-05-24	66.465	67.191	0	0
2003-05-25	67.51	67.681	0	0
2003-05-26	64.635	65.832	0	0
2003-05-27	74.551	72.972	0	0
2003-05-28	74.142	75.851	0.326	0.19
2003-05-29	68.511	70.165	0.284	0.815
2003-05-30	70.676	74.827	0.008	0.001
2003-05-31	74.423	78.159	0.157	0.081
2003-06-01	64.285	64.922	0	0
2003-06-02	67.366	69.224	0	0
2003-06-03	66.526	67.135	0.04	0.003
2003-06-04	66.794	67.664	0	0
2003-06-05	70.933	72.133	0	0
2003-06-06	73.946	74.09	0.019	0.002
2003-06-07	76.009	76.649	0.077	0.087
2003-06-08	75.978	73.432	0.141	0.362
2003-06-09	72.364	70.457	0.045	0.025
2003-06-10	73.636	74.043	0.435	0.161
2003-06-11	72.054	76.491	0.082	0.108
2003-06-12	66.391	65.747	0	0.001
2003-06-13	71.17	70.316	0	0
2003-06-14	72.114	72.619	0	0
2003-06-15	71.577	72.431	0	0
2003-06-16	69.921	70.701	0	0
2003-06-17	73.336	73.345	0	0
2003-06-18	80.782	81.621	0	0
2003-06-19	65.541	66.743	0	0.038
2003-06-20	69.855	70.029	0	0
2003-06-21	77.834	78.676	0	0
2003-06-22	82.204	83.047	0	0
2003-06-23	84.81	85.605	0	0
2003-06-24	88.895	89.933	0.027	0.009
2003-06-25	89.811	90.602	0	0
2003-06-26	87.12	87.882	0.001	0
2003-06-27	80.869	81.452	0	0
2003-06-28	82.937	82.848	0.221	0.114
2003-06-29	77.993	77.885	0.047	0.084
2003-06-30	80.615	80.819	0.015	0
2003-07-01	80.196	79.731	0.077	0.007
2003-07-02	80.765	81.665	0.036	0.021
2003-07-03	86.197	88.216	0.059	0
2003-07-04	92.826	93.398	0.024	0.002
2003-07-05	89.951	91.207	0.173	0.211
2003-07-06	83.572	84.279	0	0.022
2003-07-07	93.326	92.287	0.139	0.1
2003-07-08	89.11	88.85	0.152	0.351
2003-07-09	73.052	72.291	0.164	2.347
2003-07-10	73.339	75.062	0.562	1.62
2003-07-11	72.549	70.839	0.054	0.086
2003-07-12	76.354	77.575	0.037	0.042
2003-07-13	76.982	77.487	0	0
2003-07-14	81.877	82.654	0	0
2003-07-15	82.492	83.817	0.05	0.028
2003-07-16	82.243	82.411	0	0
2003-07-17	84.434	86.328	0	0
2003-07-18	83.128	84.841	0.096	0.048
2003-07-19	80.565	82.841	0	0
2003-07-20	84.181	85.139	0.222	0.255
2003-07-21	84.936	84.542	0.062	0.479
2003-07-22	68.538	70.237	0.002	0.022
2003-07-23	72.332	72.072	0	0
2003-07-24	76.077	76.322	0	0
2003-07-25	81.773	82.146	0	0
2003-07-26	82.855	84.623	0	0
2003-07-27	82	87.043	0.042	0.093
2003-07-28	71.952	71.381	0	0
2003-07-29	79.664	79.924	0	0
2003-07-30	81.989	82.228	0	0
2003-07-31	82.481	82.165	0.052	0.102
2003-08-01	81.106	83.579	0.282	0.037
2003-08-02	77.325	77.737	0.324	0.404
2003-08-03	76.081	77.46	0.197	0.182
2003-08-04	70.351	72.386	0.066	0.132
2003-08-05	73.584	73.044	0	0
2003-08-06	73.76	74.141	0.048	0.093
2003-08-07	72.297	74.553	0.056	0.039
2003-08-08	70.072	68.699	0.013	0.02
2003-08-09	74.465	74.516	0.003	0.013
2003-08-10	79.013	78.408	0	0.002
2003-08-11	77.541	76.085	0.007	0
2003-08-12	75.437	74.731	0.015	0.01
2003-08-13	78.141	76.542	0.001	0
2003-08-14	82.494	82.234	0	0
2003-08-15	82.59	83.797	0	0
2003-08-16	89.027	89.132	0	0
2003-08-17	87.44	87.888	0.188	0.3
2003-08-18	82.138	83.15	0	0
2003-08-19	84.944	85.146	0	0
2003-08-20	84.786	85.051	0	0
2003-08-21	89.604	90.521	0.072	0
2003-08-22	88.036	88.824	0.065	0
2003-08-23	75.423	75.81	0	0
2003-08-24	84.113	86.089	0	0
2003-08-25	89.502	89.602	0.055	0.026
2003-08-26	91.394	91.097	0.009	0.032
2003-08-27	90.224	91.573	0	0
2003-08-28	87.431	90.848	0	0
2003-08-29	84.598	84.917	0.175	0.226
2003-08-30	70.31	71.867	0.012	0.035
2003-08-31	69.153	70.047	0.002	0
2003-09-01	69.284	69.33	0.001	0.377
2003-09-02	71.251	69.138	0	0.002
2003-09-03	78.766	77.539	0	0
2003-09-04	72.226	72.047	0	0
2003-09-05	72.638	72.492	0	0
2003-09-06	77.675	77.921	0	0
2003-09-07	82.456	81.28	0	0
2003-09-08	80.865	80.799	0	0
2003-09-09	83.694	82.731	0	0
2003-09-10	80.144	81.925	0	0
2003-09-11	79.876	80.603	0	0
2003-09-12	80.611	80.049	0	0
2003-09-13	81.961	82.032	0	0
2003-09-14	79.792	80.586	0.026	0.111
2003-09-15	69.763	69.345	0.04	0.183
2003-09-16	79.553	76.919	0	0
2003-09-17	81.434	81.022	0	0
2003-09-18	77.963	78.198	0	0
2003-09-19	73.64	73.22	0	0
2003-09-20	67.476	66.599	0	0
2003-09-21	72.023	70.396	0	0
2003-09-22	71.761	69.895	0.188	0.319
2003-09-23	68.53	68.041	0.03	0.08
2003-09-24	76.662	78.592	0.05	0.066
2003-09-25	67.854	68.411	0	0
2003-09-26	70.154	70.041	0	0
2003-09-27	70.476	71.07	0.007	0.006
2003-09-28	52.954	53.564	0	0
2003-09-29	57.072	56.881	0	0
2003-09-30	54.983	55.348	0.022	0.008
2003-10-01	53.912	53.979	0	0
2003-10-02	50.769	50.4	0	0
2003-10-03	53.633	54.399	0.157	0.112
2003-10-04	56.901	56.525	0.005	0
2003-10-05	56.077	56.107	0	0
2003-10-06	62.979	62.513	0	0
2003-10-07	79.933	79.496	0	0
2003-10-08	76.984	76.839	0	0
2003-10-09	74.773	74.649	0.014	0.015
2003-10-10	67.503	67.463	0.014	0.002
2003-10-11	75.837	75.752	0	0
2003-10-12	73.845	74.781	0.092	0.039
2003-10-13	70.499	70.65	0	0
2003-10-14	67.749	70.217	0.16	0.222
2003-10-15	60.993	60.845	0	0
2003-10-16	59.748	60.544	0.01	0.063
2003-10-17	55.035	54.906	0	0
2003-10-18	71.29	71.208	0	0
2003-10-19	67.721	68.936	0.001	0
2003-10-20	78.564	78.65	0	0
2003-10-21	73.549	74.16	0	0
2003-10-22	58.098	58.493	0	0
2003-10-23	49.721	50.511	0	0
2003-10-24	53.26	53.991	0	0
2003-10-25	56.512	56.77	0.062	0.089
2003-10-26	55.099	55.56	0	0
2003-10-27	46.102	45.82	0	0
2003-10-28	51.028	50.781	0.049	0.062
2003-10-29	44.454	45.702	0	0
2003-10-30	71.649	71.727	0	0
2003-10-31	69.915	70.39	0	0
2004-05-01	80	80	1	1
2004-05-02	44.798	46.034	0	0
2004-05-03	50.679	52.201	0	0
2004-05-04	68.144	69.413	0.001	0
2004-05-05	66.893	67.772	0	0
2004-05-06	81.305	82.501	0	0
2004-05-07	63.214	64.002	0	0
2004-05-08	83.62	84.051	0.002	0
2004-05-09	86.229	85.786	0.762	0.596
2004-05-10	83.979	84.719	0.042	0.108
2004-05-11	81.591	81.939	0.054	0.057
2004-05-12	81.375	82.731	0.071	0.093
2004-05-13	79.48	78.675	0.081	0.081
2004-05-14	77.886	77.534	0.29	0.52
2004-05-15	55.761	55.704	0	0
2004-05-16	67.149	67.182	0	0
2004-05-17	77.497	80.47	0.001	0.001
2004-05-18	77.69	79.343	0.342	0.165
2004-05-19	71.334	71.852	0	0
2004-05-20	89.274	91.43	0	0
2004-05-21	89.243	89.343	0.007	0.007
2004-05-22	86.944	87.399	0	0
2004-05-23	85.446	86.219	0.025	0.016
2004-05-24	76.295	81.238	0.215	0.066
2004-05-25	69.208	65.147	0.092	0.036
2004-05-26	64.663	65.138	0	0
2004-05-27	76.853	79.469	0	0
2004-05-28	75.312	75.429	0	0.066
2004-05-29	70.806	71.643	0	0
2004-05-30	73.902	75.214	0.06	0.209
2004-05-31	75.831	75.948	0.197	0.282
2004-06-01	72.977	71.935	0.005	0.016
2004-06-02	69.697	67.107	0.012	0.038
2004-06-03	63.413	63.399	0	0
2004-06-04	69.33	68.586	0	0
2004-06-05	76.009	76.349	0	0
2004-06-06	81.2	82.15	0	0
2004-06-07	84.742	82.017	0.002	0
2004-06-08	91.744	92.463	0.001	0.003
2004-06-09	91.79	91.89	0.058	0.058
2004-06-10	74.893	69.531	0.766	0.253
2004-06-11	73.053	69.087	0.143	0.248
2004-06-12	89.003	87.338	0.133	0.161
2004-06-13	85.527	84.436	0.084	0.052
2004-06-14	84.598	84.87	0.082	0.147
2004-06-15	79.112	83.462	0.04	0.008
2004-06-16	81.367	82.468	0.194	0.02
2004-06-17	81.49	81.6	0	0.268
2004-06-18	73.605	70.464	0.009	0.003
2004-06-19	68.419	69.425	0	0.017
2004-06-20	71.283	71.835	0	0
2004-06-21	70.733	71.149	0.043	0.155
2004-06-22	68.503	70.438	0.003	0.017
2004-06-23	79.488	79.56	0	0
2004-06-24	77.53	77.67	0.08	0.133
2004-06-25	68.149	69.613	0.164	0.156
2004-06-26	69.313	69.727	0	0
2004-06-27	71.522	72.402	0	0
2004-06-28	69.346	70.944	0.332	0.076
2004-06-29	78.323	78.159	0	0
2004-06-30	81.245	81.682	0	0
2004-07-01	81.41	80.98	0	0.01
2004-07-02	76.519	75.457	0.002	0.01
2004-07-03	82.804	75.624	0	0.233
2004-07-04	83.868	81.471	0.429	0.957
2004-07-05	79.059	78.428	0.015	0.039
2004-07-06	70.815	73.296	0.167	0.262
2004-07-07	67.134	70.852	0	0
2004-07-08	72.4	74.598	0	0
2004-07-09	82.849	85.801	0	0
2004-07-10	85.008	85.087	0	0.001
2004-07-11	80.022	79.792	0.206	0.225
2004-07-12	81.205	77.982	0.211	0.297
2004-07-13	83.183	85.656	0.367	0.141
2004-07-14	84.354	86.781	0.119	0.002
2004-07-15	80.358	81.141	0.02	0.02
2004-07-16	80	79.288	0	0.016
2004-07-17	76.473	75.798	0.024	0.015
2004-07-18	75.171	75.088	0.015	0.001
2004-07-19	78.444	79.916	0	0
2004-07-20	77.746	78.303	0.046	0.033
2004-07-21	92.971	93.846	0	0
2004-07-22	89.873	90.657	0.13	0.133
2004-07-23	73.657	77.594	0.273	0.462
2004-07-24	67.805	68.084	0	0
2004-07-25	69.562	69.383	0	0
2004-07-26	70.866	71.896	0	0
2004-07-27	75.202	75.35	0	0
2004-07-28	79.969	80.287	0	0
2004-07-29	80.792	79.694	0	0
2004-07-30	79.247	82.573	0.006	0
2004-07-31	80.267	81.533	0.052	0
2004-08-01	86.837	87.613	0	0
2004-08-02	89.525	89.36	0.004	0
2004-08-03	87.997	88.097	0.028	0.028
2004-08-04	70.619	69.609	0.449	0.876
2004-08-05	68.741	69.05	0	0
2004-08-06	72.992	73.207	0	0
2004-08-07	76.325	76.824	0	0
2004-08-08	79.192	79.154	0.006	0
2004-08-09	83.778	81.951	0.043	0.08
2004-08-10	77.582	78.582	0.06	0.099
2004-08-11	60.378	61.841	0	0
2004-08-12	65.581	64.57	0	0
2004-08-13	66.738	66.436	0	0
2004-08-14	66.643	67.5	0.019	0.022
2004-08-15	69.346	69.599	0	0
2004-08-16	73.444	73.57	0	0
2004-08-17	73.224	73.062	0.076	0.086
2004-08-18	72.662	73.324	0.004	0.141
2004-08-19	70.522	70.446	0.089	0.029
2004-08-20	69.429	70.358	0	0.034
2004-08-21	68.294	68.559	0	0
2004-08-22	79.424	78.828	0	0
2004-08-23	77.88	77.49	0	0
2004-08-24	73.14	84.772	0.452	0
2004-08-25	79.508	82.92	0.3	0.119
2004-08-26	90.37	91.094	1.975	0.442
2004-08-27	88.367	90.435	0.031	0.031
2004-08-28	85.674	86.823	0.42	0.422
2004-08-29	66.688	67.509	0	0
2004-08-30	71.238	73.377	0	0
2004-08-31	73.366	73.345	0	0
2004-09-01	79.113	78.974	0	0
2004-09-02	79.046	80.777	0	0
2004-09-03	76.683	80.179	0.218	0.043
2004-09-04	77.496	78.347	0.135	0.042
2004-09-05	83.946	78.558	0.008	0.049
2004-09-06	81.782	77.819	0.143	0.08
2004-09-07	71.817	74.063	0	0
2004-09-08	66.473	67.202	0	0
2004-09-09	69.458	69.222	0	0
2004-09-10	76.463	76.927	0	0
2004-09-11	78.468	77.985	0	0
2004-09-12	79.766	81.851	0	0
2004-09-13	78.464	80.449	0	0
2004-09-14	80.973	81.399	0	0
2004-09-15	80.921	83.044	0.019	0.013
2004-09-16	79.753	80.63	1.024	0.561
2004-09-17	66.534	67.574	0	0
2004-09-18	73.893	75.294	0	0
2004-09-19	77.209	78.02	0	0
2004-09-20	75.712	76.781	0	0
2004-09-21	78.094	78.579	0	0
2004-09-22	78.442	79.16	0	0
2004-09-23	81.203	81.282	0	0
2004-09-24	79.502	79.954	0	0
2004-09-25	73.304	73.679	0	0
2004-09-26	69.177	69.741	0	0
2004-09-27	75.125	75.341	0	0
2004-09-28	74.004	74.831	0	0
2004-09-29	63.65	63.991	0	0
2004-09-30	68.147	68.912	0	0
2004-10-01	69.601	69.528	0	0
2004-10-02	67.583	68.592	0.057	0.332
2004-10-03	64.493	65.386	0	0
2004-10-04	62.739	64.154	0	0
2004-10-05	56.403	56.948	0	0
2004-10-06	68.103	68.508	0	0
2004-10-07	68.987	70.316	0	0
2004-10-08	75.066	74.941	0	0
2004-10-09	71.283	71.763	0.194	0.059
2004-10-10	63.498	61.792	0	0
2004-10-11	58.915	58.969	0	0
2004-10-12	57.2	58.018	0	0
2004-10-13	58.163	59.241	0	0
2004-10-14	58.396	59.175	0	0
2004-10-15	54.893	55.986	0.01	0.372
2004-10-16	51.618	50.835	0	0
2004-10-17	52.001	52.555	0	0
2004-10-18	51.233	51.898	0.055	0.095
2004-10-19	50.839	51.288	0.004	0.013
2004-10-20	50.882	51.357	0	0
2004-10-21	50.359	50.72	0	0
2004-10-22	49.106	51.557	0	0
2004-10-23	57.329	57.583	0.215	0.226
2004-10-24	60.334	60.767	0.052	0.024
2004-10-25	68.415	68.905	0	0
2004-10-26	57.72	65.174	0	0
2004-10-27	55.221	54.083	0	0.001
2004-10-28	56.38	57.194	0	0
2004-10-29	68.996	70.485	0.043	0.079
2004-10-30	69.593	70.908	0.138	0.262
2004-10-31	46.435	47.204	0	0
2005-05-01	80	80	1	1
2005-05-02	50.891	51.191	0	0
2005-05-03	53.157	53.239	0	0
2005-05-04	61.007	61.334	0	0
2005-05-05	65.641	65.919	0	0
2005-05-06	67.908	69.576	0	0
2005-05-07	68.119	67.904	0.02	0
2005-05-08	80.783	81.126	0	0
2005-05-09	78.949	78.469	0.093	0.058
2005-05-10	75.916	76.678	0.051	0.074
2005-05-11	74.747	75.586	0.02	0.432
2005-05-12	45.393	45.549	0.073	0.004
2005-05-13	79.062	79.045	0.087	0.174
2005-05-14	69.177	70.196	0.427	0.127
2005-05-15	55.361	58.523	0.007	0
2005-05-16	55.229	56.467	0	0
2005-05-17	71.889	72.555	0.002	0
2005-05-18	77.023	77.37	0.001	0
2005-05-19	77.854	79.713	0.711	0.278
2005-05-20	77.47	71.465	0.046	0.066
2005-05-21	68.802	70.272	0	0
2005-05-22	76.076	77.368	0.106	0.046
2005-05-23	72.886	73.119	0	0
2005-05-24	65.502	64.787	0	0
2005-05-25	61.797	62.506	0	0
2005-05-26	70.713	72.353	0.019	0.031
2005-05-27	69.756	70.568	0.02	0.015
2005-05-28	67.051	67.444	0.042	0.029
2005-05-29	71.459	72.965	0.021	0.04
2005-05-30	71.923	70.238	0.01	0
2005-05-31	61.513	63.186	0	0
2005-06-01	69.37	71.101	0	0
2005-06-02	74.281	71.868	0	0
2005-06-03	77.63	73.976	0	0
2005-06-04	85.538	85.244	0.148	0.087
2005-06-05	87.712	89.334	0.33	0.07
2005-06-06	85.328	85.966	0.017	0.036
2005-06-07	90.203	90.83	0	0
2005-06-08	91.008	92.646	0.036	0
2005-06-09	89.09	91.747	0.305	0.112
2005-06-10	85.221	86.765	0.251	0.452
2005-06-11	85.216	84.395	0.032	0.063
2005-06-12	84.786	87.118	0.032	0.079
2005-06-13	85.371	86.221	0.021	0.055
2005-06-14	84.658	84.408	1.322	1.536
2005-06-15	72.934	75.83	0.06	0.043
2005-06-16	74.93	75.199	0.013	0
2005-06-17	73.804	74.507	0	0
2005-06-18	67.425	66.802	0	0
2005-06-19	72.277	73.134	0	0
2005-06-20	81.257	81.435	0	0
2005-06-21	86.138	85.291	0	0
2005-06-22	84.161	83.95	0.176	0.103
2005-06-23	89.265	89.845	0	0
2005-06-24	91.865	92.465	0	0
2005-06-25	91.081	91.165	0	0
2005-06-26	90.145	91.098	0.008	0.003
2005-06-27	89.394	90.566	0.009	0
2005-06-28	88.005	88.847	0.117	0.098
2005-06-29	86.356	86.498	0.231	0.151
2005-06-30	91.686	92.028	0.048	0.03
2005-07-01	84.752	86.214	0	0
2005-07-02	74.632	75.194	0	0
2005-07-03	82.664	83.342	0	0
2005-07-04	81.69	82.558	0.197	0.126
2005-07-05	77.487	78.691	0.015	0
2005-07-06	70.971	69.962	0.021	0.016
2005-07-07	73.441	73.71	0	0.006
2005-07-08	76.735	76.649	0	0.002
2005-07-09	79.871	79.507	0	0
2005-07-10	83.188	83.402	0	0
2005-07-11	80.905	81.39	0	0
2005-07-12	82.545	84.169	0.008	0
2005-07-13	81.212	79.237	0.031	0.051
2005-07-14	81.361	79.929	0	0.001
2005-07-15	81.742	82.075	0	0
2005-07-16	82.125	82.186	0.002	0.001
2005-07-17	86.254	89.199	0	0
2005-07-18	86.733	87.671	0.307	0.174
2005-07-19	84.11	85.092	0.018	0.007
2005-07-20	86.97	87.576	0	0
2005-07-21	85.934	86.718	0.202	0.105
2005-07-22	79.234	80.431	0.335	0.907
2005-07-23	86.075	88.462	0	0
2005-07-24	98.884	99.531	0	0
2005-07-25	96.024	95.77	0.084	0.001
2005-07-26	92.785	90.334	0.069	0.648
2005-07-27	71.462	71.664	0.755	1.767
2005-07-28	77.661	78.473	0	0
2005-07-29	82.66	83.532	0	0
2005-07-30	85.703	86.587	0	0
2005-07-31	84.513	85.565	0	0
2005-08-01	88.525	88.533	0	0
2005-08-02	86.841	86.908	0.003	0
2005-08-03	88.932	89.032	0	0
2005-08-04	86.989	86.592	0.162	0.211
2005-08-05	83.637	82.859	0.275	0.085
2005-08-06	81.819	82.439	0	0
2005-08-07	83.193	83.475	0	0
2005-08-08	84.575	85.95	0	0
2005-08-09	84.87	87.15	0	0
2005-08-10	88.331	88.431	0	0
2005-08-11	86.799	83.929	0.176	0.126
2005-08-12	86.771	82.402	0.155	0.256
2005-08-13	77.331	76.685	0.178	0.662
2005-08-14	77.389	75.206	0.009	0.003
2005-08-15	75.723	76.323	0.021	0.014
2005-08-16	76.112	76.35	0.086	0.834
2005-08-17	78.625	78.372	0	0
2005-08-18	82.615	81.442	0	0.031
2005-08-19	89.816	84.224	0.191	0.008
2005-08-20	85.431	84.627	0.014	0.015
2005-08-21	82.066	82.122	0	0
2005-08-22	74.941	75.45	0	0
2005-08-23	69.21	68.988	0	0.002
2005-08-24	75.208	76.478	0	0
2005-08-25	74.18	74.31	0.207	0.314
2005-08-26	87.803	86.517	0.486	0.286
2005-08-27	87.272	84.677	0.227	0.45
2005-08-28	82.206	83.305	0	0
2005-08-29	81.096	81.782	0	0
2005-08-30	78.589	78.688	0	0
2005-08-31	73.208	74.004	0	0
2005-09-01	81.519	82.495	0.001	0
2005-09-02	79.492	79.932	0	0
2005-09-03	75.077	76.193	0	0
2005-09-04	76.564	76.688	0	0
2005-09-05	73.994	73.753	0	0
2005-09-06	79.693	79.844	0	0
2005-09-07	82.988	79.16	0	0.08
2005-09-08	82.57	80.985	0.081	0.03
2005-09-09	80.047	81.304	0.083	0.186
2005-09-10	87.501	88.216	0	0
2005-09-11	86.273	86.19	0	0
2005-09-12	86.654	87.398	0	0
2005-09-13	88.795	88.957	0	0
2005-09-14	85.392	86.708	0	0.014
2005-09-15	70.855	71.702	0	0
2005-09-16	72.442	72.692	0	0
2005-09-17	78.625	78.301	0	0
2005-09-18	78.427	80.077	0	0
2005-09-19	85.817	86.337	0.095	0.327
2005-09-20	83.392	81.472	0	0.03
2005-09-21	80.667	80.513	0	0
2005-09-22	83.018	83.404	0.009	0.013
2005-09-23	68.145	69.171	0.476	0.321
2005-09-24	85.861	86.124	1.82	0.353
2005-09-25	83.548	83.94	0.073	0.074
2005-09-26	78.417	78.239	0.277	0.492
2005-09-27	73.71	73.79	0	0
2005-09-28	71.466	73.312	0	0
2005-09-29	60.364	60.504	0.433	0.179
2005-09-30	70.459	70.628	0	0
2005-10-01	76.049	77.961	0	0
2005-10-02	78.773	79.581	0	0
2005-10-03	81.51	81.498	0.009	0
2005-10-04	82.953	83	0	0
2005-10-05	83.541	83.487	0	0
2005-10-06	81.806	82.208	0	0
2005-10-07	51.07	50.777	0	0
2005-10-08	53.743	53.815	0.014	0.019
2005-10-09	57.953	58.179	0	0
2005-10-10	61.145	59.881	0	0
2005-10-11	59.292	60.48	0	0
2005-10-12	59.486	60.054	0	0
2005-10-13	61.686	61.997	0	0
2005-10-14	67.034	69.232	0	0
2005-10-15	66.06	69.042	0	0
2005-10-16	59.536	60.267	0	0
2005-10-17	66.157	74.461	0.237	0.023
2005-10-18	71.274	71.732	0	0
2005-10-19	62.728	70.421	0	0
2005-10-20	53.62	53.552	0.051	0.005
2005-10-21	52.274	52.315	0.046	0.033
2005-10-22	50.177	50.853	0	0
2005-10-23	43.803	45.353	0.025	0
2005-10-24	46.458	46.545	0.093	0.079
2005-10-25	44.944	45.042	0.031	0.017
2005-10-26	47.876	47.929	0	0
2005-10-27	48.472	48.267	0	0
2005-10-28	52.507	52.831	0	0
2005-10-29	63.455	63.109	0	0
2005-10-30	59.021	59.376	0	0
2005-10-31	56.908	58.301	0.001	0.053
2006-05-01	80	80	1	1
2006-05-02	66.736	68.137	0.217	0.225
2006-05-03	78.919	78.366	0	0
2006-05-04	78.66	78.663	0.082	0.003
2006-05-05	66.825	68.219	0	0
2006-05-06	56.198	56.144	0	0
2006-05-07	68.831	69.076	0	0
2006-05-08	73.539	74.407	0	0
2006-05-09	72.842	73.04	0.173	0.171
2006-05-10	72.306	72.529	0.027	0.252
2006-05-11	62.598	68.33	0.059	0.182
2006-05-12	43.248	44.737	0.112	0.165
2006-05-13	45.857	46.504	0.056	0.152
2006-05-14	50.908	53.387	0.049	0.143
2006-05-15	55.93	57.615	0.104	0.343
2006-05-16	57.668	55.331	0.005	0.094
2006-05-17	68.187	67.846	0.038	0.069
2006-05-18	61.587	58.477	0.208	0.321
2006-05-19	60.361	59.711	0	0
2006-05-20	68.304	70.15	0	0
2006-05-21	68.704	70.383	0.003	0.075
2006-05-22	60.648	60.931	0	0
2006-05-23	71.622	71.827	0	0
2006-05-24	73.781	72.033	0.046	0.149
2006-05-25	79.63	80.663	0.435	0.103
2006-05-26	70.139	71.504	0.04	0.035
2006-05-27	72.797	75.076	0	0.002
2006-05-28	91.694	91.698	0	0
2006-05-29	90.778	90.308	0	0.004
2006-05-30	85.917	86.645	0.128	0.149
2006-05-31	81.666	81.826	0.111	0.099
2006-06-01	72.344	72.832	0	0
2006-06-02	74.211	74.078	0	0
2006-06-03	68.684	67.714	0	0
2006-06-04	67.305	68.685	0	0
2006-06-05	78.675	78.608	0	0
2006-06-06	78.676	78.934	0.003	0.495
2006-06-07	79.766	76.155	0.032	0.207
2006-06-08	79.105	79.043	0.023	0.015
2006-06-09	69.623	70.614	0	0
2006-06-10	61.15	61.147	0.114	0.007
2006-06-11	62.127	62.634	0	0
2006-06-12	65.851	66.125	0.001	0
2006-06-13	74.096	74.424	0	0
2006-06-14	74.146	72.37	0	0.002
2006-06-15	80.8	80.017	0	0
2006-06-16	86.871	87.155	0	0
2006-06-17	88.636	88.736	0.058	0.058
2006-06-18	79.847	81.269	0.27	0.343
2006-06-19	79.481	80.188	0.005	0
2006-06-20	76.609	76.385	0.029	0.03
2006-06-21	87.194	86.225	0.058	0.018
2006-06-22	82.572	85.582	0.097	0.007
2006-06-23	83.689	82.045	0	0
2006-06-24	76.445	77.334	0	0
2006-06-25	75.841	76.309	0.049	0.245
2006-06-26	73.653	73.754	0.074	0
2006-06-27	80.111	79.756	0.26	0
2006-06-28	72.902	78.263	0.112	0.042
2006-06-29	77.695	78.527	0.017	0.035
2006-06-30	82.668	82.919	0	0
2006-07-01	93.584	92.999	0	0.031
2006-07-02	90.858	91.63	0.114	0.066
2006-07-03	91.829	90.061	0.051	0.025
2006-07-04	86.265	77.761	0.348	0.205
2006-07-05	75.489	74.908	0	0
2006-07-06	76.35	76.63	0	0
2006-07-07	80.876	81.653	0	0
2006-07-08	80.67	80.605	0	0
2006-07-09	83.7	82.924	0.227	0.237
2006-07-10	86.909	87.657	0.112	0.169
2006-07-11	86.586	85.736	0.034	0.372
2006-07-12	85.044	83.099	1.395	0.984
2006-07-13	78.608	82.6	0	0
2006-07-14	83.252	82.776	0	0.534
2006-07-15	85.562	85.725	0.005	0.022
2006-07-16	89.201	89.77	0	0
2006-07-17	89.44	90.209	0	0
2006-07-18	87.607	88.307	0.04	0.044
2006-07-19	86.927	87.068	0	0
2006-07-20	86.542	86.933	0.136	0.227
2006-07-21	79.083	78.564	0.005	0.125
2006-07-22	75.985	76.086	0	0
2006-07-23	74.871	75.223	0.025	0.088
2006-07-24	85.116	84.699	0.025	0.016
2006-07-25	89.311	89.817	0	0.023
2006-07-26	89.055	92.166	0.075	0.028
2006-07-27	87.217	88.03	0.071	0.202
2006-07-28	90.259	90.359	0	0
2006-07-29	91.202	89.392	0.149	0.004
2006-07-30	90.545	91.982	0	0
2006-07-31	99.491	99.968	0	0
2006-08-01	96.967	96.561	0	0
2006-08-02	94.731	95.486	0	0
2006-08-03	92.088	92.925	0.022	0.022
2006-08-04	85.847	84.816	0	0
2006-08-05	84.775	85.195	0	0
2006-08-06	90.889	90.989	0	0
2006-08-07	88.822	88.922	0.013	0.008
2006-08-08	75.509	75.155	0	0
2006-08-09	88.972	89.072	0.022	0.022
2006-08-10	88.981	89.081	0.038	0
2006-08-11	74.593	73.705	0	0.005
2006-08-12	75.23	75.066	0	0
2006-08-13	83.919	83.473	0	0
2006-08-14	82.944	82.105	0.004	0.001
2006-08-15	79.223	79.177	0	0
2006-08-16	77.436	78.008	0	0
2006-08-17	81.809	83.222	0	0
2006-08-18	87.313	87.25	0	0.016
2006-08-19	86.403	85.525	0.344	0.284
2006-08-20	72.074	73.468	0.036	0.14
2006-08-21	78.621	78.904	0	0
2006-08-22	85.862	85.113	0	0
2006-08-23	88.35	88.45	0	0
2006-08-24	87.715	85.708	0.112	0.126
2006-08-25	92.758	92.554	0.104	0
2006-08-26	89.758	88.96	0.067	0.35
2006-08-27	80.978	74.602	0.146	0.133
2006-08-28	71.353	72.748	0.001	0
2006-08-29	71.533	71.275	0.002	0.002
2006-08-30	67.064	67.606	0	0.001
2006-08-31	70.194	69.536	0	0
2006-09-01	70.139	69.742	0	0
2006-09-02	70.043	70.061	0	0
2006-09-03	71.022	71.673	0	0
2006-09-04	66.155	67.551	0.044	0.117
2006-09-05	71.086	69.644	0.039	0.111
2006-09-06	77.253	75.843	0.032	0.034
2006-09-07	78.074	78.026	0.032	0.029
2006-09-08	84.38	84.419	0	0
2006-09-09	81.952	81.994	0	0.052
2006-09-10	71.609	66.836	0.001	0.001
2006-09-11	76.807	69.753	0.018	0.022
2006-09-12	74.75	71.128	1.261	1.694
2006-09-13	64.261	66.57	0.034	0
2006-09-14	67.576	65.507	0	0
2006-09-15	68.198	64.193	0	0
2006-09-16	76.323	72.583	0	0
2006-09-17	87.586	87.686	0	0
2006-09-18	77.444	83.416	0.358	0.731
2006-09-19	69.764	69.22	0	0
2006-09-20	60.545	60.486	0	0
2006-09-21	62.087	61.919	0	0
2006-09-22	67.969	66.245	0.286	0.151
2006-09-23	73.308	75.228	0.088	0.185
2006-09-24	63.955	68.329	0.223	0.008
2006-09-25	71.506	70.982	0	0
2006-09-26	69.567	69.458	0	0
2006-09-27	68.216	68.472	0.002	0
2006-09-28	55.344	56.039	0	0
2006-09-29	59.823	58.965	0	0
2006-09-30	65.525	65.596	0.005	0.002
2006-10-01	74.735	74.773	0	0
2006-10-02	83.499	81.855	0.014	0.015
2006-10-03	89.372	89.454	0.035	0.022
2006-10-04	78.065	74.508	0.288	0.078
2006-10-05	56.809	57.179	0	0
2006-10-06	58.647	58.802	0	0
2006-10-07	67.624	67.456	0	0
2006-10-08	72.067	72.152	0	0
2006-10-09	68.897	69.924	0	0
2006-10-10	57.792	57.907	0	0
2006-10-11	54.998	54.824	0.392	0.236
2006-10-12	41.925	41.603	0.013	0.019
2006-10-13	47.799	47.279	0	0
2006-10-14	47.563	47.146	0	0
2006-10-15	53.469	52.821	0	0
2006-10-16	54.797	53.445	0.011	0.018
2006-10-17	62.301	62.213	0.21	0.177
2006-10-18	63.855	63.13	0	0
2006-10-19	49.3	48.788	0.149	0.045
2006-10-20	55.782	55.685	0	0
2006-10-21	52.557	52.806	0.025	0.03
2006-10-22	46.619	46.676	0.568	0.536
2006-10-23	41.81	41.448	0	0
2006-10-24	42.482	42.15	0	0
2006-10-25	48.475	48.168	0	0
2006-10-26	44.002	44.29	0.189	0.19
2006-10-27	46.246	46.673	0.226	0.254
2006-10-28	47.582	47.379	0	0
2006-10-29	51.604	51.383	0	0
2006-10-30	66.197	66.446	0	0
2006-10-31	63.269	63.618	0	0
2007-05-01	80	80	1	1
2007-05-02	56.147	57.473	0	0
2007-05-03	60.958	61.804	0	0
2007-05-04	63.351	66.977	0.002	0
2007-05-05	66.972	65.549	0.018	0.006
2007-05-06	70.116	69.566	0	0
2007-05-07	78.191	78.63	0	0
2007-05-08	79.689	80.724	0.006	0.008
2007-05-09	78.66	80.958	0.016	0
2007-05-10	80.241	81.794	0.003	0
2007-05-11	78.75	80.138	0	0
2007-05-12	60.136	60.965	0.034	0.007
2007-05-13	68.604	67.867	0	0
2007-05-14	84.866	85.393	0	0
2007-05-15	83.3	84.16	0.089	0.323
2007-05-16	63.921	65.08	0.002	0.296
2007-05-17	57.475	59.289	0.032	0.065
2007-05-18	68.875	68.716	0	0
2007-05-19	80.822	80.147	0	0
2007-05-20	78.885	79.039	0.131	0.415
2007-05-21	76.012	78.586	0	0
2007-05-22	81.79	82.005	0	0
2007-05-23	85.83	86.352	0	0
2007-05-24	84.456	84.982	0	0
2007-05-25	81.226	82.588	0.192	0.452
2007-05-26	77.36	76.436	0.005	0.172
2007-05-27	73.049	72.977	0.335	0.635
2007-05-28	74.927	75.318	0	0
2007-05-29	80.993	79.831	0.139	0.155
2007-05-30	84.73	83.694	0.034	0.028
2007-05-31	83.416	86.249	0	0.006
2007-06-01	80.596	80.569	0.22	0.12
2007-06-02	84.756	83.212	0.254	0.273
2007-06-03	73.555	76.454	0.499	0.093
2007-06-04	72.136	65.657	0.126	0.216
2007-06-05	67.804	65.099	0.056	0
2007-06-06	77.172	76.494	0	0
2007-06-07	87.908	89.433	0	0
2007-06-08	85.899	84.471	0.028	0.037
2007-06-09	75.061	75.523	0	0
2007-06-10	80.874	81.637	0	0
2007-06-11	81.599	81.827	0	0
2007-06-12	77.807	78.24	0	0
2007-06-13	79.818	79.991	0	0
2007-06-14	84.236	84.792	0	0
2007-06-15	80.635	81.487	0	0
2007-06-16	85.308	84.709	0.025	0.004
2007-06-17	88.853	88.325	0.021	0
2007-06-18	87.262	87.72	0.099	0.08
2007-06-19	82.753	85.774	0.01	0.082
2007-06-20	84.958	85.435	0	0
2007-06-21	84.256	84.494	0.3	0.198
2007-06-22	71.675	69.553	0.752	1.898
2007-06-23	84.418	84.273	0.071	0.181
2007-06-24	86.001	88.374	0.11	0.005
2007-06-25	92.013	90.931	0	0
2007-06-26	91.751	88.019	0.057	0.037
2007-06-27	91.022	85.635	0.295	0.139
2007-06-28	77.046	75.753	0.024	0.005
2007-06-29	68.26	68.357	0	0
2007-06-30	73.94	73.996	0	0
2007-07-01	75.651	75.194	0	0
2007-07-02	80.884	80.482	0	0
2007-07-03	82.698	85.194	0.035	0.033
2007-07-04	80.388	84.446	0.112	0.023
2007-07-05	83.561	83.852	0.016	0.192
2007-07-06	77.843	77.617	0.093	0.039
2007-07-07	84.148	84.752	0	0
2007-07-08	89.554	90.075	0	0
2007-07-09	92.083	88.664	0.115	0.068
2007-07-10	85.224	88.134	0.202	0.223
2007-07-11	77.954	83.225	0.039	0.03
2007-07-12	76.333	76.291	0.009	0.006
2007-07-13	75.188	75.303	0.011	0.023
2007-07-14	77.548	78.073	0.091	0.122
2007-07-15	78.043	77.808	0.042	0.055
2007-07-16	76.565	80.851	0.052	0
2007-07-17	76.985	77.188	0.393	0.137
2007-07-18	80.674	83.141	0.043	0.002
2007-07-19	82.286	82.602	0.117	0.255
2007-07-20	73.888	73.493	0	0
2007-07-21	72.593	72.884	0	0
2007-07-22	77.061	77.314	0	0
2007-07-23	80.041	80.693	0	0
2007-07-24	78.679	79.871	0	0
2007-07-25	79.244	79.037	0.084	0.246
2007-07-26	79.965	80.64	0.179	0.138
2007-07-27	80.718	86.668	0.222	0.169
2007-07-28	74.761	74.113	0.013	0.012
2007-07-29	75.578	76.148	0	0
2007-07-30	82.982	82.722	0	0
2007-07-31	88.186	88.905	0	0
2007-08-01	85.993	86.741	0	0.092
2007-08-02	87.944	87.979	0.026	0.026
2007-08-03	85.773	86.014	0.064	0.029
2007-08-04	81.042	85.383	0.01	0
2007-08-05	89.325	88.922	0.039	0.049
2007-08-06	91.236	91.795	0.091	0.104
2007-08-07	96.623	96.86	0.019	0.017
2007-08-08	90.058	90.703	0.086	0.134
2007-08-09	85.812	90.367	0.015	0.032
2007-08-10	83.109	85.281	0	0
2007-08-11	87.227	89.498	0	0
2007-08-12	85.918	89.031	0.235	0.291
2007-08-13	75.927	75.863	0	0
2007-08-14	88.747	89.306	0.039	0.013
2007-08-15	87.355	88.584	0.015	0.011
2007-08-16	85.554	87.818	0.134	0.159
2007-08-17	78.654	78.957	0	0
2007-08-18	75.7	75.391	1.166	0.104
2007-08-19	88.538	87.58	0.096	0.219
2007-08-20	85.421	81.13	1.553	0.626
2007-08-21	80.907	81.886	0.161	0.457
2007-08-22	92.793	92.893	0.019	0.019
2007-08-23	92.69	92.516	0.075	0.04
2007-08-24	91.736	91.722	0.132	0.134
2007-08-25	74.12	74.165	0.593	0.696
2007-08-26	71.898	72.18	0	0
2007-08-27	76.674	75.569	0	0
2007-08-28	86.596	83.774	0	0
2007-08-29	85.953	83.619	0.063	0.032
2007-08-30	71.392	72.45	0.057	0
2007-08-31	73.125	74.725	0	0
2007-09-01	78.719	80.015	0	0
2007-09-02	82.321	83.327	0	0
2007-09-03	88.177	89.258	0	0
2007-09-04	86.007	89.821	0.002	0
2007-09-05	90.441	89.992	0.063	0.013
2007-09-06	88.267	89.219	0.116	0.063
2007-09-07	87.321	82.377	0.184	0.132
2007-09-08	74.438	74.888	0.107	0.045
2007-09-09	69.667	70.113	0	0
2007-09-10	75.103	75.996	0	0
2007-09-11	66.3	67.533	0	0.001
2007-09-12	63.59	63.789	0	0
2007-09-13	77.643	78.236	0	0
2007-09-14	76.104	77.093	0.079	0.018
2007-09-15	59.585	59.79	0	0
2007-09-16	65.803	66.491	0	0
2007-09-17	77.543	81.832	0.007	0
2007-09-18	88.721	88.807	0	0.001
2007-09-19	86.039	87.453	0	0
2007-09-20	76.961	81.125	0	0.045
2007-09-21	86.297	86.371	0	0
2007-09-22	83.126	84.529	0	0.001
2007-09-23	80.56	81.36	0	0
2007-09-24	88.792	88.79	0	0
2007-09-25	87.984	87.704	0.018	0.012
2007-09-26	80.115	76.497	0.096	0.243
2007-09-27	70.088	71.453	0.001	0
2007-09-28	68.363	68.72	0.001	0.003
2007-09-29	75.357	75.545	0	0
2007-09-30	82.985	82.857	0	0
2007-10-01	79.146	80.067	0.009	0.004
2007-10-02	77.09	78.635	0	0
2007-10-03	76.972	77.743	0.081	0.064
2007-10-04	79.57	81.008	0	0
2007-10-05	85.522	85.131	0	0
2007-10-06	86.477	87.73	0.023	0.004
2007-10-07	86.745	86.506	0	0
2007-10-08	85.751	86.818	0.003	0.006
2007-10-09	70.326	73.968	0.065	0.023
2007-10-10	61.701	62.796	0	0
2007-10-11	53.66	53.971	0.038	0
2007-10-12	50.6	52.466	0	0
2007-10-13	60.442	60.307	0	0
2007-10-14	57.616	58.24	0.122	0.105
2007-10-15	66.329	65.037	0	0
2007-10-16	66.794	65.661	0.018	0.253
2007-10-17	69.81	69.839	0.036	0.021
2007-10-18	78.38	78.452	0.187	0.152
2007-10-19	73.354	74.364	0	0
2007-10-20	72.396	72.214	0	0
2007-10-21	76.324	76.408	0	0
2007-10-22	72.69	73.622	0	0
2007-10-23	57.69	58.205	0.052	0.004
2007-10-24	56.055	57.049	0	0
2007-10-25	51.325	51.773	0	0
2007-10-26	56.85	57.05	0.238	0.455
2007-10-27	56.532	56.696	0.478	0.209
2007-10-28	51.361	51.774	0	0
2007-10-29	57.894	58.572	0	0
2007-10-30	64.309	64.768	0	0
2007-10-31	61.384	61.863	0	0
2008-05-01	80	80	1	1
2008-05-02	70.78	71.385	0.097	0.252
2008-05-03	64.037	65.407	0.089	0.089
2008-05-04	60.585	60.541	0.005	0
2008-05-05	71.035	71.361	0.001	0
2008-05-06	76.565	76.764	0.007	0.005
2008-05-07	74.698	73.072	0.085	0.245
2008-05-08	66.471	63.341	0.082	0.118
2008-05-09	53.468	53.368	0	0
2008-05-10	59.263	57.965	0.001	0
2008-05-11	59.964	59.233	0.315	0.253
2008-05-12	56.867	58.177	0	0
2008-05-13	71.804	70.839	0	0
2008-05-14	67.448	68.237	0.165	0.117
2008-05-15	61.309	61.428	0	0
2008-05-16	69.08	69.685	0	0
2008-05-17	70.518	70.488	0	0
2008-05-18	59.715	62.242	0.157	0.134
2008-05-19	60.621	60.597	0	0
2008-05-20	63.839	64.02	0.019	0
2008-05-21	62.733	63.016	0.012	0.022
2008-05-22	62.358	62.802	0	0
2008-05-23	51.235	51.89	0.001	0
2008-05-24	59.39	59.757	0	0
2008-05-25	76.887	77.369	0	0
2008-05-26	79.324	78.419	0.063	0.107
2008-05-27	75.683	77.053	0.286	0.11
2008-05-28	57.222	58.059	0	0
2008-05-29	68.524	69.326	0	0
2008-05-30	79.925	79.545	0.006	0.005
2008-05-31	78.029	77.573	0.743	1.315
2008-06-01	73.528	75.043	0	0.023
2008-06-02	78.894	79.617	0	0
2008-06-03	77.741	81.858	2.322	1.615
2008-06-04	71.237	82.422	0.379	0.032
2008-06-05	90.552	90.912	0.03	0.03
2008-06-06	88.004	88.472	0	0.007
2008-06-07	86.685	85.938	0.187	0.166
2008-06-08	90.13	89.934	0.172	0.342
2008-06-09	88.424	89.065	0.067	0.058
2008-06-10	80.206	82.995	0.014	0.004
2008-06-11	81.135	81.81	0	0
2008-06-12	89.737	89.022	0.146	0.071
2008-06-13	88.092	88.86	0.235	0.191
2008-06-14	84.645	84.865	0.025	0.356
2008-06-15	82.614	83.121	0.131	0.097
2008-06-16	75.225	76.25	0.086	0.102
2008-06-17	73.57	74.033	0	0
2008-06-18	72.381	72.835	0	0
2008-06-19	76.266	77.591	0	0
2008-06-20	77.242	78.312	0.076	0.213
2008-06-21	78.704	79.925	0.068	0.002
2008-06-22	74.624	75.082	0.029	0.041
2008-06-23	68.115	68.883	0.106	0.095
2008-06-24	73.502	74.947	0	0
2008-06-25	80.624	79.93	0.271	0.501
2008-06-26	84.441	83.84	0.206	0.216
2008-06-27	86.699	88.195	0.365	0.064
2008-06-28	87.452	88.534	0.436	0.423
2008-06-29	70.934	72.665	0.277	0.05
2008-06-30	77.56	77.141	0	0
2008-07-01	79.492	80.454	0	0
2008-07-02	81.71	83.728	0.006	0
2008-07-03	78.972	81.049	0.639	0.674
2008-07-04	71.094	71.439	0	0
2008-07-05	75.542	75.419	0	0
2008-07-06	83.203	84.059	0	0
2008-07-07	87.682	87.782	0	0.002
2008-07-08	85.879	86.492	0.306	0.099
2008-07-09	79.913	79.283	0.024	0.077
2008-07-10	81.793	82.965	0.002	0.008
2008-07-11	87.012	88.924	0	0
2008-07-12	87.881	87.365	0.248	0.106
2008-07-13	80.037	79.779	0.003	0
2008-07-14	81.427	81.255	0.007	0.003
2008-07-15	86.852	87.483	0.031	0.044
2008-07-16	86.699	88.469	0.021	0
2008-07-17	87.376	87.52	0	0.009
2008-07-18	84.573	85.615	0.115	0.013
2008-07-19	76.442	82.825	0.728	0.439
2008-07-20	84.249	85.39	0.078	0.127
2008-07-21	84.574	80.985	0.03	0.003
2008-07-22	71.393	82.217	0.772	1.44
2008-07-23	74.367	74.606	0	0.001
2008-07-24	75.904	74.533	0	0
2008-07-25	74.931	76.215	0	0
2008-07-26	81.909	82.285	0	0
2008-07-27	82.182	82.8	0	0
2008-07-28	82.246	85.937	0.006	0.025
2008-07-29	86.798	91.432	0	0
2008-07-30	84.961	89.222	0	0
2008-07-31	86.687	84.501	0	0
2008-08-01	85.472	79.455	0.202	0.666
2008-08-02	76.075	75.642	0.002	0.008
2008-08-03	79.121	80.575	0.471	0.009
2008-08-04	93.58	92.813	0.019	0.006
2008-08-05	90.156	91.133	0.094	0.034
2008-08-06	80.942	81.666	0	0.085
2008-08-07	78.409	78.542	0.021	0.013
2008-08-08	72.728	73.191	0.048	0.01
2008-08-09	75.301	75.53	0.052	0.034
2008-08-10	69.881	71.777	0.184	0.069
2008-08-11	73.001	73.303	0	0
2008-08-12	73.721	74.883	0	0
2008-08-13	73.635	74.5	0.11	0.136
2008-08-14	72.827	68.955	0.372	0.202
2008-08-15	71.088	71.483	0.001	0
2008-08-16	77.138	76.181	0	0
2008-08-17	78.267	78.545	0	0
2008-08-18	80.626	81.347	0	0
2008-08-19	79.161	79.487	0	0
2008-08-20	77.296	78.239	0	0
2008-08-21	80.984	82.731	0.109	0.066
2008-08-22	84.79	85.621	0.068	0.156
2008-08-23	83.061	85.651	0.126	0.001
2008-08-24	77.3	77.073	0.231	0.038
2008-08-25	71.839	71.679	0	0
2008-08-26	70.553	70.973	0	0
2008-08-27	78.687	78.895	0	0.001
2008-08-28	83.264	81.979	0.008	0.017
2008-08-29	81.06	80.349	0.003	0
2008-08-30	78.602	79.255	0	0
2008-08-31	80.153	80.845	0	0
2008-09-01	82.942	83.629	0	0
2008-09-02	86.22	87.567	0	0
2008-09-03	85.364	86.367	0	0
2008-09-04	69.121	69.152	0.154	0.18
2008-09-05	68.465	68.025	0.743	0.986
2008-09-06	70.744	70.692	0	0
2008-09-07	70.634	70.494	0	0.01
2008-09-08	66.72	66.428	0.079	0.113
2008-09-09	61.96	62.06	0.543	0.6
2008-09-10	69.447	68.941	0	0
2008-09-11	80.255	79.441	0	0
2008-09-12	78.905	79.981	0	0.14
2008-09-13	80.137	81.172	0.669	1.444
2008-09-14	72.616	80.612	0.917	0.549
2008-09-15	62.942	63.658	0.057	0.002
2008-09-16	71.148	71.918	0	0
2008-09-17	76.118	76.475	0	0
2008-09-18	70.579	70.702	0	0
2008-09-19	75.772	75.623	0	0
2008-09-20	79.36	79.641	0	0
2008-09-21	76.673	78.19	0	0
2008-09-22	77.744	77.511	0	0
2008-09-23	78.401	79.743	0	0
2008-09-24	78.363	79.055	0	0
2008-09-25	76.174	78.281	0	0
2008-09-26	72.852	73.016	0	0
2008-09-27	73.683	73.613	0	0
2008-09-28	68.212	68.546	0	0.001
2008-09-29	62.615	63.809	0.028	0.005
2008-09-30	61.95	62.299	0.059	0.056
2008-10-01	56.779	56.936	0	0
2008-10-02	60.766	60.806	0	0
2008-10-03	60.008	60.381	0	0
2008-10-04	59.092	59.538	0	0
2008-10-05	62.849	59.79	0	0.073
2008-10-06	63.483	63.89	0.007	0.007
2008-10-07	67.913	69.044	0	0.005
2008-10-08	68.425	68.306	0.086	0.008
2008-10-09	64.778	65.164	0	0
2008-10-10	67.945	68.185	0	0
2008-10-11	75.89	74.993	0	0
2008-10-12	79.857	80.939	0	0
2008-10-13	78.181	79.197	0	0
2008-10-14	74.025	75.54	0	0
2008-10-15	59.507	61.646	0.161	0.007
2008-10-16	55.796	56.522	0.057	0.023
2008-10-17	53.333	53.606	0	0
2008-10-18	54.722	54.892	0.147	0
2008-10-19	61.232	61.926	0	0
2008-10-20	63.111	63.468	0	0
2008-10-21	52.703	52.776	0.003	0.003
2008-10-22	50.52	50.757	0	0
2008-10-23	57.831	58.297	0	0
2008-10-24	57.322	57.471	0.497	0.208
2008-10-25	48.801	49.315	0.078	0.05
2008-10-26	50.425	50.503	0	0.001
2008-10-27	41.075	41.31	0.001	0
2008-10-28	43.259	43.396	0	0
2008-10-29	47.768	48.215	0	0
2008-10-30	57.703	58.645	0	0
2008-10-31	66.442	66.905	0	0
2009-05-01	80	80	1	1
2009-05-02	59.005	59.143	0	0
2009-05-03	66.224	66.45	0	0
2009-05-04	66.08	66.422	0	0
2009-05-05	67.671	67.438	0	0
2009-05-06	70.197	70.902	0	0
2009-05-07	71.847	72.226	0.028	0.013
2009-05-08	71.519	71.665	0.034	0.063
2009-05-09	68.859	67.897	0.043	0.297
2009-05-10	62.817	59.431	0.002	0.005
2009-05-11	57.912	59.473	0.026	0.005
2009-05-12	66.716	67.697	0	0
2009-05-13	72.4	71.896	1.176	1.293
2009-05-14	73.003	70.498	0.602	0.515
2009-05-15	69.882	69.892	0	0
2009-05-16	69.091	70.505	0.343	0.076
2009-05-17	60.483	60.408	0	0
2009-05-18	66.514	66.452	0	0
2009-05-19	75.909	76.585	0	0
2009-05-20	79.226	80.022	0	0
2009-05-21	80.335	80.958	0	0
2009-05-22	79.244	80.463	0	0
2009-05-23	74.01	79.949	0.019	0.055
2009-05-24	71.118	74.089	0.034	0.051
2009-05-25	63.082	68.12	0	0
2009-05-26	78.134	75.95	0.108	0.064
2009-05-27	75.444	74.403	0.058	0.108
2009-05-28	70.008	66.873	0	0.001
2009-05-29	67.337	69.185	0	0.027
2009-05-30	74.798	74.511	0.184	0.069
2009-05-31	71.409	71.665	0	0.033
2009-06-01	77.25	76.111	0.363	0.095
2009-06-02	57.443	58.332	0.106	0.037
2009-06-03	55.559	57.103	0.057	0.407
2009-06-04	64.325	64.431	0	0
2009-06-05	73.77	74.585	0	0
2009-06-06	73.804	75.178	0	0
2009-06-07	76.713	77.953	0.035	0.109
2009-06-08	83.694	83.37	0.129	0.259
2009-06-09	81.136	80.075	0.042	0
2009-06-10	67.275	69.637	0.049	0
2009-06-11	63.048	65.529	0	0
2009-06-12	60.164	62.412	0	0
2009-06-13	68.565	67.732	0	0
2009-06-14	76.094	77.283	0	0
2009-06-15	73.931	75.807	0	0
2009-06-16	68.649	74.746	0	0
2009-06-17	76.46	75.757	0.071	0
2009-06-18	82.182	85.841	0.683	0.007
2009-06-19	93.377	93.931	0	0
2009-06-20	88.421	89.609	0.015	0.024
2009-06-21	78.59	83.63	0.001	0
2009-06-22	84.348	86.042	0.117	0.074
2009-06-23	84.341	85.724	0.063	0.028
2009-06-24	89.271	90.638	0	0
2009-06-25	88.097	88.291	0.672	1.143
2009-06-26	86.102	86.048	0	0.01
2009-06-27	87.24	88.332	0	0
2009-06-28	86.143	87.887	0.005	0.056
2009-06-29	77.418	77.746	0	0
2009-06-30	68.495	65.185	0	0
2009-07-01	64.633	62.342	0	0
2009-07-02	67.841	68.731	0	0
2009-07-03	72.646	70.466	0	0
2009-07-04	71.449	68.932	0.081	0
2009-07-05	76.278	76.63	0	0
2009-07-06	77.393	78.228	0	0
2009-07-07	76.983	77.086	0	0
2009-07-08	67.361	66.339	0.007	0.272
2009-07-09	81.746	81.026	0.005	0.006
2009-07-10	81.39	81.142	0.333	0.93
2009-07-11	83.499	80.92	0.353	0.348
2009-07-12	77.615	78.173	0	0
2009-07-13	75.55	74.698	0	0
2009-07-14	78.812	78.52	0	0
2009-07-15	84.938	87.144	0.138	0.3
2009-07-16	80.76	81.302	0	0.282
2009-07-17	73.205	73.865	0	0
2009-07-18	63.193	64.466	0	0
2009-07-19	65.922	65.637	0	0
2009-07-20	70.523	70.873	0	0
2009-07-21	75.663	74.969	0	0
2009-07-22	74.88	76.106	0.087	0.015
2009-07-23	74.288	75.196	0.103	0.051
2009-07-24	78.375	80.334	0.002	0.079
2009-07-25	77.847	79.888	1.684	1.039
2009-07-26	72.86	74.407	0.011	0.001
2009-07-27	76.638	76.312	0.022	0
2009-07-28	80.135	77.504	0.35	0.069
2009-07-29	75.023	72.718	0.157	0.101
2009-07-30	77.459	77.733	0	0
2009-07-31	74.617	75.406	0.008	0
2009-08-01	73.717	73.571	0.016	0.046
2009-08-02	74.952	75.405	0.034	0.051
2009-08-03	82.421	80.931	0.018	0.083
2009-08-04	82.407	83.002	0.406	0.375
2009-08-05	75.155	75.271	0	0.043
2009-08-06	78.356	80.589	0	0
2009-08-07	75.036	76.335	0.004	0.068
2009-08-08	90.599	90.779	0.03	0.03
2009-08-09	91.618	90.541	0.009	0
2009-08-10	89.231	89.986	0.276	0.041
2009-08-11	80.466	81.067	0.082	0.041
2009-08-12	75.268	72.357	0	0
2009-08-13	78.03	78.416	0	0
2009-08-14	81.667	81.652	0	0
2009-08-15	84.292	85.84	0	0
2009-08-16	83.734	84.908	0.003	0
2009-08-17	84.683	86.833	0.089	0.265
2009-08-18	82.378	81.868	0.041	0.318
2009-08-19	80.146	79.622	0.001	0.024
2009-08-20	76.945	77.935	0.149	0.107
2009-08-21	75.21	75.414	0.006	0.004
2009-08-22	62.332	62.419	0.037	0.003
2009-08-23	66.741	66.182	0	0
2009-08-24	72.075	73.554	0	0
2009-08-25	80.933	82.126	0	0
2009-08-26	78.879	80.319	0.215	0.288
2009-08-27	66.626	66.372	0	0.157
2009-08-28	72.006	65.113	0	0.871
2009-08-29	70.487	64.843	0	0
2009-08-30	64.497	65.149	0	0.01
2009-08-31	65.804	66.949	0	0
2009-09-01	69.097	68.174	0	0
2009-09-02	71.319	71.251	0	0
2009-09-03	72.273	72.51	0	0
2009-09-04	72.488	72.165	0	0
2009-09-05	74.252	74.018	0	0
2009-09-06	75.372	75.28	0	0
2009-09-07	74.389	74.539	0	0
2009-09-08	75.146	74.043	0.011	0.004
2009-09-09	71.786	73.218	0	0
2009-09-10	66.631	73.416	0	0
2009-09-11	71.584	72.37	0	0
2009-09-12	71.665	69.396	0	0
2009-09-13	65.453	69.117	0	0
2009-09-14	69.138	71.022	0	0
2009-09-15	66.687	70.047	0	0
2009-09-16	62.963	65.318	0	0
2009-09-17	65.604	65.896	0	0
2009-09-18	69.384	70.184	0	0
2009-09-19	69.167	67.011	0	0
2009-09-20	71.752	70.75	0	0
2009-09-21	72.309	72.049	0.132	0.456
2009-09-22	74.88	78.4	0.092	0.008
2009-09-23	74.191	76.371	0	0.001
2009-09-24	68.886	66.448	0	0
2009-09-25	70.809	70.109	0.334	0.128
2009-09-26	72.349	70.715	0.102	0.165
2009-09-27	74.672	74.075	0	0.001
2009-09-28	72.769	72.569	0.028	0.056
2009-09-29	60.09	59.492	0	0
2009-09-30	60.012	59.41	0	0
2009-10-01	55.122	55.328	0.454	0.377
2009-10-02	56.849	57.057	0.654	0.529
2009-10-03	55.17	54.426	0.02	0.02
2009-10-04	49.806	48.717	0.004	0.014
2009-10-05	52.126	53.487	0	0
2009-10-06	61.088	63.101	0.291	0.349
2009-10-07	56.264	55.873	0.014	0.016
2009-10-08	57.706	56.154	0.001	0.041
2009-10-09	51.199	51.447	0.098	0.104
2009-10-10	49.65	49.599	0.015	0.021
2009-10-11	46.52	46.473	0	0
2009-10-12	52.701	52.688	0.007	0.013
2009-10-13	54.234	54.279	0	0
2009-10-14	47.216	47.396	0	0.075
2009-10-15	47.377	47.733	0.141	0.127
2009-10-16	43.615	43.908	0.054	0.029
2009-10-17	45.696	45.243	0.027	0.048
2009-10-18	50.199	50.131	0	0
2009-10-19	61.119	61.157	0	0
2009-10-20	66.484	67.27	0	0
2009-10-21	69.063	69.942	0	0
2009-10-22	65.327	65.782	0.086	0.079
2009-10-23	61.384	61.795	0.82	0.843
2009-10-24	50.987	51.081	0.009	0.008
2009-10-25	58.335	58.361	0	0
2009-10-26	56.119	57.457	0	0
2009-10-27	50.335	50.677	0	0
2009-10-28	57.036	57.162	0	0
2009-10-29	56.551	55.199	0	0
2009-10-30	64.379	64.953	0.484	0.775
2009-10-31	55.273	55.3	0.033	0.013
