# Supplementary material for: The role of climate change and urban development on compound dry-hot extremes across US cities
Source: Nat Commun. 2023 Jun 14;14:3509. doi: 10.1038/s41467-023-39205-x (PMC10267174; doi:10.1038/s41467-023-39205-x)
Supplement: Supplementary file 2 — Source Data [file 41467_2023_39205_MOESM2_ESM.zip › SourceData/Chicago_Future_Data.xlsx]

## Sheet: Sheet1
Date_Future	Climate_chng_T	Urban_Dev_Climate_chng_T	Climate_chng_prcp	Urban_Dev_Climate_chng_prcp
2090-05-01	80	80	1	1
2090-05-02	65.633	66.491	0	0
2090-05-03	68.018	68.5	0	0
2090-05-04	72.029	72.719	0	0.002
2090-05-05	74.98	75.245	0.019	0.003
2090-05-06	77.646	77.524	0	0
2090-05-07	75.451	75.434	1.365	1.095
2090-05-08	63.035	61.76	0.342	0.53
2090-05-09	68.716	68.796	0.013	0
2090-05-10	66.456	66.767	0	0
2090-05-11	70.272	74.012	0	0
2090-05-12	76.754	77.367	0.01	0.005
2090-05-13	67.094	67.207	0	0
2090-05-14	67.384	67.262	0	0
2090-05-15	74.053	74.298	0	0
2090-05-16	76.067	76.143	0.014	0
2090-05-17	75.6	75.71	0.031	0.113
2090-05-18	68.316	69.742	0.002	0.584
2090-05-19	68.47	70.43	0.563	0.047
2090-05-20	76.7	76.505	0.511	0.145
2090-05-21	68.215	68.754	0	0
2090-05-22	72.165	71.329	0	0
2090-05-23	84.722	84.77	0	0
2090-05-24	88.926	89.188	0	0
2090-05-25	87.603	88.576	0.024	0.169
2090-05-26	79.249	80.189	0	0
2090-05-27	92.583	87.736	0.069	0.074
2090-05-28	90.391	91.04	0.387	0.415
2090-05-29	83.421	83.216	0	0
2090-05-30	81.274	81.734	0.002	0
2090-05-31	88.887	89.961	0	0
2090-06-01	88.798	88.898	0	0.062
2090-06-02	85.967	79.645	0.196	0.615
2090-06-03	83.744	83.534	0.788	0.33
2090-06-04	77.184	79.308	0.009	0.149
2090-06-05	78.984	78.398	0.003	0
2090-06-06	83.125	83.584	0	0
2090-06-07	87.126	90.442	0.169	0
2090-06-08	85.936	87.145	0.111	0.087
2090-06-09	87.01	86.747	0.091	0.165
2090-06-10	91.145	85.244	0.44	0.663
2090-06-11	78.432	73.364	0.44	0
2090-06-12	81.324	79.375	0	0
2090-06-13	86.929	87.029	0	0
2090-06-14	100.654	102.094	0	0
2090-06-15	99.406	100.415	0	0
2090-06-16	97.939	98.054	0.149	0.514
2090-06-17	85.374	87.502	0.198	0.006
2090-06-18	83.096	84.326	0	0
2090-06-19	85.287	87.072	0	0
2090-06-20	86.787	88.308	0	0
2090-06-21	92.166	93.927	0	0
2090-06-22	96.081	97.331	0	0
2090-06-23	99.027	100.105	0	0
2090-06-24	98.696	100.331	0	0.051
2090-06-25	98.646	100.025	0	0
2090-06-26	96.334	98.484	0	0.458
2090-06-27	100.165	99.716	0.11	0.338
2090-06-28	81.693	87.695	0.675	0.802
2090-06-29	70.733	70.346	0	0
2090-06-30	77.369	78.124	0	0
2090-07-01	84.852	84.108	0	0
2090-07-02	85.618	86.507	0	0
2090-07-03	92.685	91.756	0.276	0.451
2090-07-04	91.506	90.767	0	0
2090-07-05	86.399	86.499	0	0
2090-07-06	94.046	97.96	0.324	0
2090-07-07	81.299	83.225	1.314	1.438
2090-07-08	86.708	85.307	0	0
2090-07-09	97.489	97.36	0	0
2090-07-10	98.173	102.409	0.028	0.001
2090-07-11	102.139	102.612	0	0
2090-07-12	101.325	103.394	0	0
2090-07-13	103.797	103	0.005	0
2090-07-14	104.845	103.057	0.018	0.004
2090-07-15	101.212	102.071	0	0
2090-07-16	100.108	100.591	0.214	0.233
2090-07-17	93.763	98.926	0.038	0
2090-07-18	98.286	97.765	0.048	0.018
2090-07-19	95.736	92.592	0.02	0.013
2090-07-20	80.003	79.737	0.018	0
2090-07-21	87.71	90.288	0	0.001
2090-07-22	93.376	89.039	0.339	0.313
2090-07-23	92.297	85.795	0.193	0.119
2090-07-24	84.434	86.511	0	0
2090-07-25	90.722	91.762	0	0
2090-07-26	98.435	100.437	0	0
2090-07-27	99.87	101.712	0.044	0
2090-07-28	97.149	97.827	0	0
2090-07-29	98.671	100.346	0.007	0
2090-07-30	99.496	100.905	0	0
2090-07-31	98.218	101.102	0.051	0.022
2090-08-01	96.029	97.902	0.037	0
2090-08-02	92.079	92.662	0.423	0
2090-08-03	89.336	89.323	1.337	4.353
2090-08-04	87.215	86.397	0	0.632
2090-08-05	75.021	73.533	0.061	0.062
2090-08-06	73.765	73.181	0	0
2090-08-07	78.956	78.936	0.059	0.035
2090-08-08	81.569	81.483	0.02	0.012
2090-08-09	81.921	83.314	0.003	0
2090-08-10	84.7	83.419	0	0
2090-08-11	84.409	83.63	0.1	0.083
2090-08-12	82.62	83.184	0.028	0.132
2090-08-13	78.365	80.333	0.081	0.015
2090-08-14	82.151	81.798	0	0.008
2090-08-15	87.828	88.963	0	0
2090-08-16	95.444	95.912	0	0
2090-08-17	96.094	99.311	0.055	0.024
2090-08-18	96.852	97.117	0.002	0
2090-08-19	94.564	94.788	0	0
2090-08-20	84.091	84.779	0.149	0.063
2090-08-21	80.875	81.968	0.124	0.006
2090-08-22	81.053	81.284	0	0
2090-08-23	85.261	86.335	0	0
2090-08-24	87.904	92.121	0.059	0
2090-08-25	84.955	90.294	0.263	0.379
2090-08-26	80.321	84.108	0	0
2090-08-27	85.834	85.766	0	0
2090-08-28	87.057	90.565	0	0
2090-08-29	85.662	89.134	0.05	0.206
2090-08-30	78.693	76.501	0	0.022
2090-08-31	83.321	83.398	0	0
2090-09-01	82.155	82.397	0	0
2090-09-02	81.737	82.384	0	0
2090-09-03	82.71	82.174	0	0
2090-09-04	81.016	82.743	0.102	0
2090-09-05	77.843	81.291	0.035	0.001
2090-09-06	67.595	68.485	0	0
2090-09-07	75.668	75.62	0	0
2090-09-08	74.45	74.705	0	0
2090-09-09	72.647	73.119	0	0
2090-09-10	73.96	72.58	0.026	0.006
2090-09-11	76.728	76.257	0	0.009
2090-09-12	82.497	82.007	0	0
2090-09-13	88.377	90.368	0.059	0.129
2090-09-14	90.812	93.087	0	0
2090-09-15	88.022	90.262	0.462	0.93
2090-09-16	73.117	73.072	0	0
2090-09-17	72.19	72.02	0	0
2090-09-18	74.7	70.976	0	0.047
2090-09-19	73.78	74.645	0	0
2090-09-20	75.197	74.877	0	0
2090-09-21	81.11	82.222	0	0
2090-09-22	83.967	85.241	0	0.001
2090-09-23	79.345	82.762	0	0
2090-09-24	74.272	75.356	0	0
2090-09-25	81.957	81.684	0.008	0
2090-09-26	80.841	80.612	0	0
2090-09-27	79.804	81.187	0.025	0
2090-09-28	80.575	79.9	0.236	0.257
2090-09-29	77.319	75.207	0.155	0.896
2090-09-30	79.678	79.899	0.102	0.048
2090-10-01	79.329	79.293	0.683	0.192
2090-10-02	76.744	75.583	0.081	0.017
2090-10-03	63.058	64.433	0	0
2090-10-04	57.543	58.915	0	0
2090-10-05	56.66	57.76	0	0
2090-10-06	58.376	59.455	0	0
2090-10-07	58.647	59.803	0.004	0.02
2090-10-08	64.847	64.334	0	0.002
2090-10-09	61.857	61.409	0.018	0.083
2090-10-10	61.453	60.605	0	0
2090-10-11	55.713	56.748	0	0
2090-10-12	57.523	57.64	0.115	0.112
2090-10-13	72.955	74.441	0.08	0.039
2090-10-14	71.735	73.28	0.003	0.001
2090-10-15	76.344	76.7	0	0
2090-10-16	74.183	72.931	0.107	0.132
2090-10-17	53.715	54.112	0.07	0.138
2090-10-18	51.302	51.942	0	0
2090-10-19	52.458	52.449	0	0
2090-10-20	53.334	54.125	0	0
2090-10-21	64.307	65.392	0.002	0
2090-10-22	64.64	66.068	0	0
2090-10-23	65.438	64.5	0.275	0.293
2090-10-24	62.209	59.809	0	0
2090-10-25	63.545	60.576	0.195	0.224
2090-10-26	59.018	58.535	0.165	0.223
2090-10-27	53.337	53.989	0	0
2090-10-28	50.231	51.98	0.037	0.003
2090-10-29	71.279	71.798	0	0
2090-10-30	69.478	70.696	0	0
2090-10-31	62.278	62.938	0.001	0.001
2091-05-01	80	80	1	1
2091-05-02	77.825	78.228	0.35	0.346
2091-05-03	72.147	69.123	0.012	0.084
2091-05-04	82.664	83.266	0.124	0.066
2091-05-05	81.654	84.147	0.438	0.076
2091-05-06	74.783	82.807	0.247	0.203
2091-05-07	57.784	60.276	0	0
2091-05-08	63.953	64.454	0	0
2091-05-09	77.413	78.257	0.009	0.034
2091-05-10	79.32	81.541	0	0
2091-05-11	73.976	74.817	0.251	0.173
2091-05-12	79.488	80.141	0	0
2091-05-13	79.721	79.593	0.269	0.182
2091-05-14	85.562	85.732	0	0.114
2091-05-15	85.472	84.869	0.004	0.006
2091-05-16	80.653	72.291	0.351	0.046
2091-05-17	71.04	71.532	0.005	0.026
2091-05-18	61.217	62.742	0	0
2091-05-19	69.981	72.697	0.116	0.08
2091-05-20	68.718	69.212	0.016	0.02
2091-05-21	68.59	68.448	0	0
2091-05-22	70.234	70.661	0	0
2091-05-23	72.406	76.444	0	0
2091-05-24	73.453	77.495	0.057	0
2091-05-25	71.627	73.493	0.146	0
2091-05-26	68.569	68.974	0	0
2091-05-27	75.178	75.597	0	0
2091-05-28	82.168	84.699	0.117	0
2091-05-29	84.523	86.396	0.118	0
2091-05-30	77.927	78.913	0	0
2091-05-31	82.009	80.348	0	0
2091-06-01	78.948	76.409	0.007	0.32
2091-06-02	68.339	68.55	0	0
2091-06-03	78.844	79.877	0	0
2091-06-04	83.077	83.958	0	0
2091-06-05	84.716	85.068	0	0
2091-06-06	89.843	89.844	0	0
2091-06-07	90.357	91.982	0	0
2091-06-08	89.715	90.14	0	0
2091-06-09	87.619	89.779	0.204	0.153
2091-06-10	84.075	85.671	0.374	0.464
2091-06-11	86.832	88.505	0.168	0.229
2091-06-12	85.722	87.695	1.411	0.34
2091-06-13	91.386	91.937	0.001	0.2
2091-06-14	90.192	94.455	0	0
2091-06-15	97.581	97.681	0	0.24
2091-06-16	97.469	97.864	0.115	0.003
2091-06-17	89.864	90.274	0.066	0.186
2091-06-18	82.085	82.335	0	0
2091-06-19	80.031	82.438	0	0
2091-06-20	86.421	85.621	0	0
2091-06-21	86.767	88.449	0	0
2091-06-22	86.142	88.187	0	0
2091-06-23	86.392	89.17	0	0
2091-06-24	85.245	87.508	0.002	0.473
2091-06-25	81.572	79.842	0	0
2091-06-26	84.956	85.223	0	0.004
2091-06-27	86.8	86.9	0	0
2091-06-28	81.192	81.9	0.073	0.022
2091-06-29	77.05	77.135	0.043	0.023
2091-06-30	79.696	80.25	0	0
2091-07-01	85.248	85.7	0	0
2091-07-02	90.502	90.854	0	0
2091-07-03	90.947	91.534	0	0
2091-07-04	90.874	90.566	0.088	0.069
2091-07-05	89.201	89.647	0.016	0.033
2091-07-06	86.055	85.459	0.008	0.007
2091-07-07	89.913	91.923	0.086	0.087
2091-07-08	93.706	93.429	1.023	1.115
2091-07-09	89.651	90.297	0	0.324
2091-07-10	92.364	92.464	0	0.289
2091-07-11	96.475	97.92	0	0
2091-07-12	98.353	100.914	0	0
2091-07-13	99.928	102.044	0	0
2091-07-14	99.836	99.474	0	0
2091-07-15	101.476	101.917	0	0
2091-07-16	102.051	103.647	0	0
2091-07-17	101.14	101.28	0	0
2091-07-18	100.068	101.787	0	0
2091-07-19	102.473	102.744	0	0
2091-07-20	103.833	102.384	0	0
2091-07-21	103.092	103.618	0	0
2091-07-22	104.471	105.677	0	0
2091-07-23	102.679	105.087	0	0
2091-07-24	99.029	104.546	0	0
2091-07-25	89.489	101.761	0.193	0
2091-07-26	92.458	92.058	0.061	0.002
2091-07-27	86.854	86.952	0.021	0.015
2091-07-28	86.191	90.567	0	0
2091-07-29	89.326	92.683	0.011	0.483
2091-07-30	84.484	83.739	0	0.016
2091-07-31	83.818	85.333	0	0
2091-08-01	88.331	89.887	0.013	0
2091-08-02	90.813	94.678	0.081	0.06
2091-08-03	90.489	91.966	0.815	1.663
2091-08-04	76.84	80.21	0.014	0.107
2091-08-05	81.433	81.506	0	0
2091-08-06	86.118	86.821	0	0
2091-08-07	91.07	91.17	0.024	0.09
2091-08-08	96.763	97.782	0.266	0.226
2091-08-09	92.092	94.449	0.013	0.095
2091-08-10	94.877	94.737	0	0
2091-08-11	96.831	94.54	0.219	0.253
2091-08-12	97.158	98.389	0	0
2091-08-13	100.354	100.841	0	0.05
2091-08-14	98.237	96.875	0	0
2091-08-15	99.208	101.427	0.091	0.014
2091-08-16	97.478	99.167	0	0
2091-08-17	96.721	97.352	0	0
2091-08-18	98.469	98.509	0	0
2091-08-19	99.204	98.885	0	0
2091-08-20	96.652	97.541	0	0
2091-08-21	94.471	96.082	0.38	0.092
2091-08-22	90.75	91.699	0.026	0.284
2091-08-23	86.524	87.045	0.433	0.244
2091-08-24	82.363	82.416	0	0
2091-08-25	80.349	80.974	0	0
2091-08-26	81.323	81.024	0.029	0.035
2091-08-27	78.335	79.124	0.234	0.201
2091-08-28	72.972	76.368	0.495	0.098
2091-08-29	78.29	77.567	0	0.017
2091-08-30	77.788	75.818	0	0.003
2091-08-31	75.502	77.285	0.664	0.009
2091-09-01	73.05	73.72	0.236	0.038
2091-09-02	76.487	78.209	0.001	0.001
2091-09-03	81.133	81.186	0	0
2091-09-04	83.927	82.739	0	0
2091-09-05	82.102	82.036	0	0
2091-09-06	83.431	82.535	0.026	0
2091-09-07	87.165	88.474	0.047	0
2091-09-08	78.802	74.402	0.222	0.528
2091-09-09	71.39	72.172	0	0
2091-09-10	74.726	76.255	0	0
2091-09-11	86.066	88.177	0	0.001
2091-09-12	91.032	92.887	0.122	0.122
2091-09-13	76.508	82.283	0.119	0.071
2091-09-14	77.878	79.039	0.194	0.274
2091-09-15	74.197	71.646	0.647	0.017
2091-09-16	75.235	75.601	0	0
2091-09-17	79.922	79.989	0.172	0.133
2091-09-18	92.449	92.741	0.123	0.159
2091-09-19	89.851	89.984	0.045	0.04
2091-09-20	81.129	83.319	0	0
2091-09-21	86.86	88.65	0	0
2091-09-22	88.675	88.219	0	0
2091-09-23	87.986	90.073	0	0
2091-09-24	85.086	88.763	0.408	0.043
2091-09-25	63.042	64.288	0	0
2091-09-26	64.164	64.792	0	0
2091-09-27	74.271	76.12	0	0
2091-09-28	74.842	75.771	0	0
2091-09-29	86.444	88.174	0	0
2091-09-30	84.01	85.286	0	0
2091-10-01	83.121	84.841	0	0
2091-10-02	87.325	90.063	0	0
2091-10-03	84.887	87.28	0	0
2091-10-04	78.927	76.485	0.468	0.569
2091-10-05	63.715	64.623	0	0
2091-10-06	61.603	62.859	0	0
2091-10-07	68.469	71.191	0	0
2091-10-08	72.439	74.799	0	0
2091-10-09	78.451	80.475	0	0
2091-10-10	79.704	79.539	0.016	0.129
2091-10-11	75.439	77.072	0.251	0.842
2091-10-12	77.669	77.192	0.255	0.1
2091-10-13	61.782	62.411	0	0
2091-10-14	63.808	63.84	0	0
2091-10-15	63.016	63.052	0.449	0.513
2091-10-16	73.667	73.261	0.182	0.185
2091-10-17	71.654	72.856	0.589	0.954
2091-10-18	54.226	54.575	0.065	0.289
2091-10-19	54.243	52.227	0.094	0.147
2091-10-20	59.636	60.384	0	0
2091-10-21	64.53	65.585	0	0
2091-10-22	70.401	71.62	0	0
2091-10-23	67.08	68.78	0	0
2091-10-24	53.949	54.445	0	0
2091-10-25	58.085	58.242	0	0
2091-10-26	62.42	63.428	0	0
2091-10-27	69.524	70.304	0	0
2091-10-28	65.478	68.808	0	0
2091-10-29	70.463	71.503	0	0
2091-10-30	72.705	72.842	0	0
2091-10-31	70.06	72.17	0.016	0.002
2092-05-01	80	80	1	1
2092-05-02	72.145	72.608	0	0
2092-05-03	75.342	76.219	0.11	0.113
2092-05-04	76.262	76.642	0	0
2092-05-05	80.233	80.267	0	0
2092-05-06	85.053	85.742	0	0
2092-05-07	81.165	82.753	0.662	1.758
2092-05-08	63.124	63.619	0.001	0
2092-05-09	71.955	72.117	0	0
2092-05-10	80.198	80.519	0	0
2092-05-11	82.792	84.83	0.039	0.015
2092-05-12	83.732	83.431	0	0
2092-05-13	83.799	83.804	0.162	0.247
2092-05-14	84.694	85.561	0.109	0.596
2092-05-15	90.498	90.637	0	0
2092-05-16	92.29	92.943	0	0
2092-05-17	91.391	91.329	0	0
2092-05-18	90.586	89.582	0	0
2092-05-19	91.176	91.456	0.033	0.144
2092-05-20	91.259	90.483	0	0
2092-05-21	90.238	89.05	0.039	0.053
2092-05-22	88.534	88.618	0.251	0.191
2092-05-23	94.605	95.127	0.154	0.012
2092-05-24	93.372	93.75	0	0
2092-05-25	94.448	94.833	0	0
2092-05-26	85.696	86.654	0.202	0.192
2092-05-27	84.897	85.718	0.095	0.237
2092-05-28	82.937	83.944	0	0
2092-05-29	81.715	83.654	0	0.094
2092-05-30	79.575	79.744	0.147	0.218
2092-05-31	73.295	75.182	0.018	0.748
2092-06-01	78.274	76.097	0.054	0.146
2092-06-02	78.309	78.051	0	0.005
2092-06-03	82.167	82.58	0	0
2092-06-04	83.674	83.746	0	0
2092-06-05	85.206	85.628	0	0
2092-06-06	85.425	86.934	0.001	0
2092-06-07	85.999	91.07	1.055	0
2092-06-08	87.72	87.832	0.061	0.123
2092-06-09	88.582	88.865	0	0
2092-06-10	93.37	94.272	0	0
2092-06-11	96.168	98.714	0.08	0.068
2092-06-12	101.589	102.633	0	0.109
2092-06-13	100.463	102.07	0.022	0.075
2092-06-14	88.841	88.619	0.22	0.025
2092-06-15	79.95	80.621	0	0
2092-06-16	78.221	79.697	0	0
2092-06-17	78.656	81.046	0.108	0.06
2092-06-18	99.441	101.283	0	0
2092-06-19	100.125	102.781	0	0
2092-06-20	99.484	101.33	0.115	0.033
2092-06-21	97.483	95.304	0.595	0.191
2092-06-22	90.918	92.363	0.022	0.146
2092-06-23	81.707	81.377	0.014	0
2092-06-24	97.308	97.669	0	0
2092-06-25	96.012	97.139	0.284	0.08
2092-06-26	84.194	84.294	0	0
2092-06-27	81.93	81.549	0	0
2092-06-28	86.645	91.975	0	0
2092-06-29	85.995	95.928	0	0.222
2092-06-30	97.308	97.408	0	0.275
2092-07-01	96.198	96.271	0.401	0.118
2092-07-02	88.766	88.963	0	0.004
2092-07-03	87.995	87.248	1.547	0.68
2092-07-04	81.189	82.364	0.042	0
2092-07-05	87.299	88.626	0.064	0.001
2092-07-06	87.561	89.482	0.397	2.36
2092-07-07	91.788	94.079	0	0.177
2092-07-08	91.175	93.177	0.218	0
2092-07-09	78.362	79.136	0.231	0.399
2092-07-10	84.143	84.972	0	0
2092-07-11	89.007	89.506	0	0
2092-07-12	91.738	91.838	0	0.154
2092-07-13	92.139	92.239	0	0.468
2092-07-14	96.323	96.379	0	0.223
2092-07-15	94.536	94.851	0.381	0.185
2092-07-16	81.341	90.488	0.313	0.514
2092-07-17	83.501	84.558	0	0
2092-07-18	88.967	88.075	0	0
2092-07-19	88.995	88.677	0.011	0.014
2092-07-20	87.999	87.66	0.171	0.222
2092-07-21	87.716	89.526	0.152	0.077
2092-07-22	89.68	90.512	0	0
2092-07-23	91.184	90.7	0	0
2092-07-24	88.648	89.195	0.13	0.118
2092-07-25	78.6	77.132	0.012	0.021
2092-07-26	77.525	77.486	0	0
2092-07-27	80.635	79.988	0	0
2092-07-28	81.212	80.03	0	0
2092-07-29	86.854	86.345	0	0
2092-07-30	87.251	89.376	0.004	0.004
2092-07-31	96.049	96.149	0.012	0.071
2092-08-01	99.282	100.218	0	0
2092-08-02	97.599	98.471	0.202	0.461
2092-08-03	98.031	97.753	0	0.005
2092-08-04	94.772	94.872	0.002	0.128
2092-08-05	89.417	90.182	0.155	0
2092-08-06	85.497	86.828	0	0
2092-08-07	85.573	84.94	0.012	0
2092-08-08	85.845	87.3	0	0
2092-08-09	87.116	88.022	0	0
2092-08-10	92.263	91.666	0	0
2092-08-11	92.883	94.796	0	0
2092-08-12	93.447	94.315	0	0
2092-08-13	92.837	94.063	0	0
2092-08-14	95.825	95.379	0	0
2092-08-15	93.449	93.673	0.057	0
2092-08-16	94.368	93.49	0	0
2092-08-17	94.571	95.484	0	0
2092-08-18	96.054	96.337	0.104	0.002
2092-08-19	93.759	93.859	0	0.379
2092-08-20	95.03	95.645	0	0
2092-08-21	94.961	96.587	0.22	0.131
2092-08-22	100.394	93.668	0	0
2092-08-23	93.126	90.229	0.247	0.071
2092-08-24	80.649	81.438	0	0
2092-08-25	80.958	81.477	0	0
2092-08-26	85.837	84.898	0	0
2092-08-27	86.908	87.008	0	0.018
2092-08-28	86.669	87.519	0.019	0.151
2092-08-29	91.323	89.781	0	0
2092-08-30	97.739	92.7	0	0
2092-08-31	102.071	96.233	0	0
2092-09-01	98.142	95.493	0	0
2092-09-02	91.934	91.68	0	0
2092-09-03	86.392	85.196	0	0.095
2092-09-04	81.278	83.452	0	0
2092-09-05	81.247	83.496	0.004	0
2092-09-06	90.011	92.107	0	0
2092-09-07	89.38	91.715	0.001	0.011
2092-09-08	85.198	87.363	0.041	0.036
2092-09-09	86.2	86.428	0	0
2092-09-10	86.999	88.299	0	0
2092-09-11	89.742	91.482	0	0
2092-09-12	88.629	90.073	0.018	0.005
2092-09-13	90.822	92.81	0	0
2092-09-14	90.274	94.043	0.122	0
2092-09-15	89.801	89.901	0.003	0.217
2092-09-16	91.825	90.732	0	0
2092-09-17	90.41	89.403	0.132	0.243
2092-09-18	78.675	77.525	0.218	0.004
2092-09-19	87.974	85.826	0.214	0.205
2092-09-20	90.777	90.858	0.075	0
2092-09-21	92.695	93.241	0	0
2092-09-22	90.568	91.503	0	0
2092-09-23	94.997	95.936	0	0
2092-09-24	95.013	94.225	0	0
2092-09-25	94.176	93.928	0	0
2092-09-26	95.477	95.888	0	0
2092-09-27	88.972	89	0.069	0.119
2092-09-28	69.916	70.288	0	0
2092-09-29	75.175	75.786	0	0
2092-09-30	85.404	86.511	0	0
2092-10-01	88.614	87.756	0	0
2092-10-02	90.076	90.176	0.013	0.107
2092-10-03	89.83	90.806	0	0.05
2092-10-04	76.388	87.129	0.038	0.034
2092-10-05	68.494	67.168	0	0
2092-10-06	68.025	71.424	0	0
2092-10-07	76.548	86.805	0.021	0.047
2092-10-08	81.065	83.42	0	0
2092-10-09	68.756	69.304	0	0
2092-10-10	65.366	65.012	0	0
2092-10-11	71.78	72.265	0	0
2092-10-12	71.375	71.807	0.005	0.085
2092-10-13	62.034	61.586	0	0
2092-10-14	61.683	61.022	0	0
2092-10-15	72.25	72.497	0	0
2092-10-16	71.586	72.161	0	0
2092-10-17	74.994	74.793	0	0
2092-10-18	70.218	72.775	0	0
2092-10-19	67.265	68.329	0	0
2092-10-20	63.243	64.187	0.008	0.019
2092-10-21	60.274	61.701	0	0
2092-10-22	67.522	66.511	0	0
2092-10-23	70.978	71.781	0	0
2092-10-24	63.965	70.96	0	0
2092-10-25	62.443	62.172	0	0
2092-10-26	69.001	69.706	0	0
2092-10-27	62.769	58.911	0	0.4
2092-10-28	53.144	53.217	0	0
2092-10-29	59.032	59.034	0	0
2092-10-30	56.877	56.881	0	0
2092-10-31	59.675	60.056	0	0
2093-05-01	80	80	1	1
2093-05-02	83.157	83.595	0	0
2093-05-03	83.201	83.228	0	0
2093-05-04	83.266	84.195	0	0.02
2093-05-05	78.347	79.082	0.201	0.133
2093-05-06	78.384	79.539	0.095	0.166
2093-05-07	82.126	82.53	0.249	0.218
2093-05-08	82.65	83.332	0.003	0.061
2093-05-09	80.948	81.594	0.005	0.003
2093-05-10	63.243	65.594	0.003	0.001
2093-05-11	60.637	60.188	0	0
2093-05-12	72.162	70.717	0	0
2093-05-13	82.647	82.37	0.023	0.004
2093-05-14	88.252	88.358	0	0
2093-05-15	85.055	85.507	0.096	0.136
2093-05-16	80.556	76.831	0.246	0.255
2093-05-17	82.198	81.601	0	0.001
2093-05-18	82.579	82.507	0.404	0.07
2093-05-19	75.135	73.485	0.068	0.098
2093-05-20	68.523	70.654	0.04	0.073
2093-05-21	67.389	66.596	0	0
2093-05-22	85.084	86.241	0	0
2093-05-23	82.529	83.961	0.094	0.194
2093-05-24	72.206	70.143	0	0
2093-05-25	75.781	77.01	0	0
2093-05-26	80.075	78.726	0	0
2093-05-27	82.404	82.573	0	0
2093-05-28	76.999	74.804	0.073	0.04
2093-05-29	69.485	69.231	0	0
2093-05-30	69.386	69.45	0	0
2093-05-31	79.843	80.487	0	0
2093-06-01	79.662	80.658	0.023	0.077
2093-06-02	77.57	76.59	0.016	0
2093-06-03	76.509	80.626	0	0.002
2093-06-04	76.503	77.194	0	0
2093-06-05	75.482	75.481	0	0
2093-06-06	75.042	75.276	0	0
2093-06-07	80.19	79.999	0	0
2093-06-08	83.413	84.266	0	0
2093-06-09	86.927	87.142	0.005	0
2093-06-10	86.763	86.269	0.434	0.776
2093-06-11	81.775	82.936	0.396	0.363
2093-06-12	75.26	74.364	0	0
2093-06-13	82.341	81.114	0	0.052
2093-06-14	91.11	91.719	0.342	0
2093-06-15	93.416	94.886	0.212	0.063
2093-06-16	92.72	93.797	0.224	0.238
2093-06-17	85.726	89.112	0.67	0.372
2093-06-18	84.246	81.236	0	0
2093-06-19	83.81	85.731	0	0
2093-06-20	90.915	94.867	0.093	0
2093-06-21	93.772	91.922	0.369	0.471
2093-06-22	95.958	96.058	0	0.172
2093-06-23	94.348	93.377	0.098	0.095
2093-06-24	89.075	89.185	0.36	0.409
2093-06-25	82.859	85.071	0.16	0.043
2093-06-26	83.904	83.741	0	0
2093-06-27	87.566	87.808	0	0
2093-06-28	84.117	84.217	0	0.021
2093-06-29	84.947	83.07	0.428	0
2093-06-30	87.751	85.705	0.276	0.287
2093-07-01	83.728	84.091	0.283	0.416
2093-07-02	82.07	83.867	0	0.009
2093-07-03	75.938	76.124	0.045	0.066
2093-07-04	75.514	76.012	0	0
2093-07-05	81.747	82.536	0	0
2093-07-06	82.281	82.085	0	0
2093-07-07	89.311	90.082	0	0
2093-07-08	86.928	86.351	0.415	0.261
2093-07-09	80.79	76.575	0.628	0.378
2093-07-10	85.471	88.405	0	0
2093-07-11	91.933	93.029	1.384	0.137
2093-07-12	90.948	92.905	0.377	0.449
2093-07-13	94.215	96.647	0.007	0.801
2093-07-14	89.612	90.921	0.489	0.415
2093-07-15	88.811	92.981	0	0.292
2093-07-16	94.137	95.528	0	0
2093-07-17	92.642	94.706	0	0.098
2093-07-18	81.845	81.157	0	0
2093-07-19	82.613	81.007	0	0
2093-07-20	86.503	87.26	0	0
2093-07-21	85.282	85.327	0	0
2093-07-22	86.787	88.25	0	0
2093-07-23	85.089	86.74	0.145	0.072
2093-07-24	79.505	79.301	0.004	0
2093-07-25	86.796	87.292	0	0
2093-07-26	85.456	86.436	0.15	0.332
2093-07-27	81.987	81.202	0	0.012
2093-07-28	82.4	81.764	0	0
2093-07-29	85.017	85.886	0	0
2093-07-30	86.611	87.658	0	0
2093-07-31	88.015	90.2	0	0
2093-08-01	88.195	88.436	0.046	0.257
2093-08-02	85.289	79.319	0.26	0.169
2093-08-03	82.164	84.71	0	0
2093-08-04	88.995	90.019	0	0
2093-08-05	92.827	93.146	0	0.001
2093-08-06	94.017	94.25	0	0.135
2093-08-07	92.234	91.132	0.406	0.367
2093-08-08	87.859	89.582	0.552	0.363
2093-08-09	87.428	96.522	0.305	0.118
2093-08-10	88.988	92.998	0	0.553
2093-08-11	90.107	92.564	0.021	0.145
2093-08-12	89.168	88.987	0.104	0.356
2093-08-13	82.865	85.44	0	0
2093-08-14	89.834	89.71	0	0
2093-08-15	93.506	92.682	0.13	0.118
2093-08-16	92.125	90.526	0.201	1.29
2093-08-17	95.093	96.272	0	0
2093-08-18	95.519	96.762	0	0
2093-08-19	93.752	94.123	0	0.025
2093-08-20	91.805	91.969	0.395	0.266
2093-08-21	87.135	86.308	0	0.073
2093-08-22	90.625	90.634	0.11	0
2093-08-23	94.125	93.325	0.347	0
2093-08-24	87.329	89.697	0.688	2.609
2093-08-25	84.492	85.515	0.041	0
2093-08-26	83.825	84.4	0	0
2093-08-27	82.294	82.851	0.364	0.19
2093-08-28	75.937	74.756	0.039	0.036
2093-08-29	81.426	81.696	0	0
2093-08-30	85.345	88.615	0.159	0.077
2093-08-31	89.44	93.752	0.961	0.135
2093-09-01	95.62	96.622	0	0
2093-09-02	93.184	94.103	0.276	0.137
2093-09-03	71.645	72.517	0.044	0
2093-09-04	70.847	72.513	0.001	0
2093-09-05	73.26	73.793	0	0
2093-09-06	73.505	75.121	0	0
2093-09-07	73.189	76.977	0.197	0.013
2093-09-08	74.212	79.372	0.001	0
2093-09-09	81.799	84.758	0	0
2093-09-10	82.845	85.07	0.045	0.07
2093-09-11	82.316	80.859	0	0
2093-09-12	77.509	76.464	0.206	0
2093-09-13	91.212	93.691	0.435	0.241
2093-09-14	84.423	82.801	0.7	0.494
2093-09-15	77.009	77.246	0.003	0
2093-09-16	84.196	85.097	0.07	0.039
2093-09-17	85.224	85.575	0.323	0.143
2093-09-18	82.688	83.399	0.378	1.466
2093-09-19	73.344	74.777	0	0
2093-09-20	71.597	72.521	0.001	0
2093-09-21	67.288	68.388	0	0
2093-09-22	71.84	76.105	0	0
2093-09-23	79.01	78.644	0.016	0.023
2093-09-24	89.558	92.314	0.092	0
2093-09-25	91.536	92.617	0	0
2093-09-26	88.783	89.828	0.127	0.095
2093-09-27	76.798	77.706	0.668	0.518
2093-09-28	77.917	78.106	0	0
2093-09-29	75.955	76.383	0	0
2093-09-30	80.65	81.704	0	0
2093-10-01	78.857	78.929	0.08	0.035
2093-10-02	76.745	74.86	1.085	0.061
2093-10-03	79.754	80.909	0.087	0.081
2093-10-04	89.841	90.197	0	0
2093-10-05	88.047	89.052	0	0.061
2093-10-06	88.878	90.934	0.169	0.161
2093-10-07	89.08	90.465	0.078	0.005
2093-10-08	87.612	87.712	0.035	0.237
2093-10-09	87.82	89.076	0	0
2093-10-10	87.903	88.129	0	0
2093-10-11	85.119	85.839	0.026	0.065
2093-10-12	73.523	73.129	0.097	0.145
2093-10-13	61.678	62.36	0	0
2093-10-14	70.744	71.199	0	0
2093-10-15	72.865	73.631	0	0
2093-10-16	73.389	75.192	0	0
2093-10-17	79.887	77.628	0	0.002
2093-10-18	76.931	78.987	0.004	0
2093-10-19	76.006	78.446	0	0.15
2093-10-20	74.895	73.312	0.013	0.161
2093-10-21	63.053	61.356	0.003	0
2093-10-22	67.469	62.424	0.012	0
2093-10-23	69.297	70.154	0	0
2093-10-24	68.772	68.831	0.041	0.123
2093-10-25	61.316	61.033	0	0
2093-10-26	62.142	62.569	0	0
2093-10-27	64.073	64.541	0.002	0.003
2093-10-28	44.287	44.902	0	0
2093-10-29	44.03	44.892	0.286	0.322
2093-10-30	43.354	43.539	0	0
2093-10-31	55.453	55.619	0	0.001
2094-05-01	80	80	1	1
2094-05-02	71.243	71.537	0	0.001
2094-05-03	70.372	71.225	0	0.002
2094-05-04	76.194	76.559	0	0
2094-05-05	85.753	86.572	0.013	0.002
2094-05-06	84.242	84.808	0.174	0.199
2094-05-07	91.038	91.337	0.046	0.017
2094-05-08	89.847	90.644	0	0
2094-05-09	77.675	78.594	0	0
2094-05-10	84.606	84.258	0	0
2094-05-11	80.957	84.402	0.134	0.335
2094-05-12	65.19	65.904	0	0
2094-05-13	71.59	71.825	0	0
2094-05-14	75.384	74.605	0	0
2094-05-15	77.487	80.085	0.23	0.056
2094-05-16	84.714	82.358	0.166	0.236
2094-05-17	79.76	80.551	0.057	0.079
2094-05-18	69.038	65.989	0	0
2094-05-19	72.362	71.56	0	0
2094-05-20	72.44	72.675	0.091	0.058
2094-05-21	78.886	79.352	0.496	0.348
2094-05-22	71.396	71.596	0.176	0.142
2094-05-23	66.536	65.991	0	0
2094-05-24	75.872	75.455	0	0
2094-05-25	79.696	80.117	0	0
2094-05-26	80.479	79.727	0.027	0.144
2094-05-27	84.082	84.338	0.827	0.787
2094-05-28	82.316	83.965	0	0
2094-05-29	79.073	79.644	0	0
2094-05-30	77.071	76.198	0.254	0.066
2094-05-31	88.678	88.581	0.216	0.063
2094-06-01	86.419	88.168	0.504	0.418
2094-06-02	84.267	86.49	0.094	0.965
2094-06-03	85.7	86.137	0.013	0
2094-06-04	86.625	86.977	0.031	0.156
2094-06-05	84.357	80.175	0.069	0.275
2094-06-06	80.982	80.675	0	0
2094-06-07	91.932	91.542	0	0
2094-06-08	90.098	93.232	0.149	0.992
2094-06-09	90.59	93.053	0.284	0.336
2094-06-10	75.442	76.511	0	0
2094-06-11	79.85	81.549	0	0
2094-06-12	87.184	87.284	0	0
2094-06-13	95.777	96.702	0	0
2094-06-14	94.392	96.569	0	0
2094-06-15	80.923	79.599	0	0
2094-06-16	81.45	87.484	0.649	0
2094-06-17	95.867	95.967	0	0.101
2094-06-18	98.267	94.115	0.271	0.396
2094-06-19	101.998	102.637	0	0.005
2094-06-20	99.63	101.026	0	0.077
2094-06-21	93.709	99.631	0.22	0.277
2094-06-22	86.858	86.958	0.011	0.274
2094-06-23	98.632	100.275	0	0
2094-06-24	98.721	100.031	0	0
2094-06-25	77.896	77.722	0	0
2094-06-26	79.71	79.718	0	0
2094-06-27	79.991	80.512	0	0
2094-06-28	86.253	86.885	0	0
2094-06-29	87.608	89.66	0.126	0.031
2094-06-30	86.6	88.011	0.374	1.381
2094-07-01	79.082	78.702	0	0
2094-07-02	82.904	84.294	0	0
2094-07-03	83.307	83.567	0	0
2094-07-04	85.083	85.111	0.038	0.097
2094-07-05	93.92	88.092	0	0.038
2094-07-06	100.815	100.646	0.065	0.023
2094-07-07	88.079	95.489	0.259	0.249
2094-07-08	84.999	85.099	0.001	0.131
2094-07-09	88.945	83.833	0.241	0.183
2094-07-10	83.494	82.25	0.046	0.141
2094-07-11	82.479	83.942	0.009	0.04
2094-07-12	86.329	87.803	0.03	0.025
2094-07-13	89.763	88.397	0	0.046
2094-07-14	88.822	87.05	0.583	0.182
2094-07-15	79.97	81.946	0	0.003
2094-07-16	84.79	85.474	0	0
2094-07-17	88.235	89.265	0	0
2094-07-18	90.182	92.648	0.081	0.358
2094-07-19	88.227	90.488	0.341	0
2094-07-20	78.968	80.852	0.021	0.003
2094-07-21	80.12	81.199	0.032	0.036
2094-07-22	86.863	87.21	0.033	0.019
2094-07-23	92.505	94.136	0	0
2094-07-24	99.969	94.177	0	0
2094-07-25	98.64	100.67	0	0
2094-07-26	100.62	101.101	0	0
2094-07-27	101.134	101.914	0	0
2094-07-28	101.458	101.558	0.001	0.125
2094-07-29	104.185	103.049	0	0
2094-07-30	104.322	103.472	0.101	0.117
2094-07-31	102.895	102.229	0.099	0.055
2094-08-01	100.634	100.367	0.11	0.105
2094-08-02	100.954	98.588	0	0
2094-08-03	98.862	98.37	0	0.014
2094-08-04	100.372	100.985	0	0
2094-08-05	99.573	98.581	0.142	0.148
2094-08-06	84.943	77.229	0.097	0.283
2094-08-07	70.228	71.418	0	0
2094-08-08	75.496	76.359	0	0
2094-08-09	84.24	84.872	0	0
2094-08-10	86.914	87.972	0	0
2094-08-11	85.755	87.102	0.024	0.058
2094-08-12	79.891	81.036	0	0.056
2094-08-13	82.678	82.412	0	0.086
2094-08-14	84.156	83.904	0.465	0.345
2094-08-15	84.834	87.623	0.366	0.002
2094-08-16	93.889	90.648	0.043	0.048
2094-08-17	96.635	96.721	0.177	0.103
2094-08-18	97.585	98.853	0.004	0.016
2094-08-19	94.926	95.4	0	0.096
2094-08-20	88.174	85.078	0.254	0.201
2094-08-21	87.216	87.344	0	0
2094-08-22	89.571	89.974	0	0
2094-08-23	89.086	89.258	0	0
2094-08-24	88.871	88.845	0	0
2094-08-25	87.845	90.933	0	0
2094-08-26	88.609	90.092	0.135	0.16
2094-08-27	76.085	76.815	0.022	0.025
2094-08-28	72.717	73.762	0	0
2094-08-29	77.989	78.329	0	0
2094-08-30	80.274	82.761	0	0
2094-08-31	83.534	81.943	0	0.034
2094-09-01	85.265	87.712	0	0
2094-09-02	93.279	93.379	0.007	0.116
2094-09-03	93.879	94.497	0	0
2094-09-04	90.782	93.447	0.001	0
2094-09-05	72.554	73.898	0.013	0.01
2094-09-06	87.328	96.031	0.292	0.296
2094-09-07	95.966	96.625	0.336	0.167
2094-09-08	96.515	97.57	0	0.056
2094-09-09	94.258	93.856	0.085	0.085
2094-09-10	81.671	79.962	0.423	0.493
2094-09-11	79.225	79.928	0.002	0.014
2094-09-12	77.271	78.115	0.006	0.012
2094-09-13	87.259	84.195	0.002	0.001
2094-09-14	86.654	86.754	0	0.001
2094-09-15	72.73	72.487	0.016	0.114
2094-09-16	81.894	82.203	0.009	0.172
2094-09-17	82.01	80.255	0.067	0.098
2094-09-18	90.924	87.956	0.197	0.172
2094-09-19	79.193	75.159	0.118	0.089
2094-09-20	78.78	77.973	0	0
2094-09-21	84.451	84.784	0	0
2094-09-22	86.625	88.9	0.024	0.012
2094-09-23	71.612	71.133	0	0
2094-09-24	69.15	69.31	0	0
2094-09-25	71.347	72.02	0	0
2094-09-26	74.518	74.638	0	0
2094-09-27	80.076	78.916	0	0.02
2094-09-28	79.369	79.35	0.223	0.188
2094-09-29	77.463	76.842	0	0
2094-09-30	77.919	78.303	0	0
2094-10-01	76.493	77.418	0.008	0
2094-10-02	64.714	73.822	0.465	0.304
2094-10-03	57.901	57.929	0	0
2094-10-04	65.997	66.316	0	0
2094-10-05	71.045	71.207	0	0
2094-10-06	77.036	76.874	0	0
2094-10-07	75.25	75.893	0	0
2094-10-08	79.797	79.933	0	0
2094-10-09	77.758	77.8	0.29	0.046
2094-10-10	77.498	78.441	0	0
2094-10-11	73.086	75.792	0	0
2094-10-12	77.844	77.308	0	0
2094-10-13	77.38	77.554	0	0
2094-10-14	79.871	82.945	0	0
2094-10-15	77.031	80.6	0.303	0.272
2094-10-16	82.311	83.281	0.073	0.011
2094-10-17	79.146	80.372	0	0
2094-10-18	77.533	79.075	0	0
2094-10-19	76.834	76.981	0.036	0.135
2094-10-20	76.408	75.201	0.442	0.189
2094-10-21	64.517	65.925	0	0
2094-10-22	68.063	68.421	0	0
2094-10-23	70.552	71.389	0	0
2094-10-24	70.468	71.38	0	0
2094-10-25	74.892	72.901	0.289	0.335
2094-10-26	74.041	75.152	0.28	0.512
2094-10-27	68.419	68.335	0	0
2094-10-28	56.087	56.384	0	0
2094-10-29	56.554	56.721	0	0
2094-10-30	65.25	65.715	0	0
2094-10-31	63.78	64.677	0	0
2095-05-01	80	80	1	1
2095-05-02	88.769	89.609	0.514	0.2
2095-05-03	61.517	59.305	0.007	0
2095-05-04	54.3	54.322	0.043	0.049
2095-05-05	64.907	65.22	0	0
2095-05-06	76.1	76.592	0	0
2095-05-07	75.652	76.235	0.016	0.009
2095-05-08	84.795	85.347	0.106	0.142
2095-05-09	82.567	83.429	0	0
2095-05-10	80.014	80.465	0	0
2095-05-11	80.056	80.699	0.045	0.175
2095-05-12	80.071	81.128	0	0
2095-05-13	83.101	83.222	0	0
2095-05-14	86.316	86.516	0.001	0.16
2095-05-15	86.582	85.206	0.327	2.826
2095-05-16	78.685	76.883	0.3	3.602
2095-05-17	82.056	82.918	0.793	0.449
2095-05-18	69.883	73.83	0.415	0.554
2095-05-19	69.783	66.978	0.064	0.004
2095-05-20	74.201	72.828	0	0
2095-05-21	74.773	74.633	0	0
2095-05-22	80.519	80.809	0	0
2095-05-23	81.823	82.296	0	0
2095-05-24	82.804	81.956	0	0
2095-05-25	82.299	82.946	0	0.002
2095-05-26	75.781	80.717	0.025	0
2095-05-27	78.297	77.653	0.141	0.05
2095-05-28	78.472	78.996	0.148	0.043
2095-05-29	86.849	86.491	0	0
2095-05-30	96.992	97.378	0.023	0.223
2095-05-31	102.789	103.289	0.082	0.046
2095-06-01	103.458	104.429	0	0
2095-06-02	100.945	102.113	0	0
2095-06-03	99.549	100.762	0.14	0.044
2095-06-04	84.991	83.817	0.524	0.496
2095-06-05	82.709	83.4	0	0
2095-06-06	86.02	84.524	0	0.066
2095-06-07	80.547	81.575	0.327	0.256
2095-06-08	90.219	88.069	0	0.046
2095-06-09	82.601	84.613	0.446	0.159
2095-06-10	76.475	76.849	0	0.003
2095-06-11	77.676	78.553	0	0
2095-06-12	84.973	86.719	0	0
2095-06-13	90.06	91.216	0	0
2095-06-14	84.416	84.516	0.031	0.007
2095-06-15	88.331	88.812	0	0
2095-06-16	95.912	94.017	0	0.043
2095-06-17	94.726	94.867	0.306	0.168
2095-06-18	80.975	81.52	0	0
2095-06-19	87.254	87.949	0	0
2095-06-20	85.289	85.566	0.001	0.037
2095-06-21	69.815	68.742	0	0
2095-06-22	73.685	73.93	0	0
2095-06-23	80.968	81.398	0	0
2095-06-24	85.902	85.831	0.064	0.101
2095-06-25	87.809	87.53	0.169	0.452
2095-06-26	86.147	87.745	0.25	0.043
2095-06-27	87.529	87.64	1.738	0.133
2095-06-28	87.561	86.985	0.14	0.081
2095-06-29	84.679	85.518	0.16	0.221
2095-06-30	77.235	79.534	0.124	0.071
2095-07-01	85.63	85.73	0	0.171
2095-07-02	85.449	83.679	3.036	0.36
2095-07-03	76.65	79.677	0	0
2095-07-04	83.817	86.889	0	0
2095-07-05	88.194	88.924	0.061	0.288
2095-07-06	90.126	92.842	0.001	0.002
2095-07-07	88.111	90.118	0.033	0
2095-07-08	81.493	82.313	0.028	0.008
2095-07-09	86.952	87.594	0.011	0
2095-07-10	86.043	86.376	0.157	0.001
2095-07-11	87.679	90.621	1.133	0.127
2095-07-12	95.263	97.298	0	0.007
2095-07-13	95.68	92.675	0.076	0.115
2095-07-14	85.262	85.232	0.042	0.212
2095-07-15	93.503	96.23	0	0.319
2095-07-16	92.539	94.713	0	0
2095-07-17	90.581	89.187	0.085	0.465
2095-07-18	79.523	76.912	0.008	0
2095-07-19	83.372	83.472	0	0.028
2095-07-20	98.774	98.736	0	0.003
2095-07-21	95.87	96.023	0.056	0.088
2095-07-22	94.943	93.426	0.65	0.391
2095-07-23	98.615	99.649	0.225	0.278
2095-07-24	99.163	99.504	0	0
2095-07-25	96.699	97.56	0	0
2095-07-26	97.233	98.023	0.013	0
2095-07-27	95.185	96.255	0.141	0.044
2095-07-28	98.953	100.145	0.002	0
2095-07-29	96.647	97.313	0.002	0.014
2095-07-30	80.292	82.143	0.003	0
2095-07-31	84.913	88.299	0.084	0.005
2095-08-01	94.901	92.47	0.135	0.107
2095-08-02	96.054	96.005	0	0
2095-08-03	97.576	98.875	0	0
2095-08-04	96.693	99.649	0.17	0
2095-08-05	88.866	93.485	0.429	0.347
2095-08-06	88.466	90.754	0.298	0.555
2095-08-07	85.674	89.334	0.055	0.007
2095-08-08	82.741	82.996	0.042	0
2095-08-09	82.696	81.542	0	0
2095-08-10	81.138	81.038	0	0
2095-08-11	80.576	80.316	0	0
2095-08-12	81.31	82.491	0	0
2095-08-13	83.874	84.895	0	0
2095-08-14	83.089	84.049	0	0.007
2095-08-15	89.904	90.004	0	0.102
2095-08-16	90.43	92.71	0.466	0.294
2095-08-17	87.186	87.356	0.171	0.235
2095-08-18	94.317	93.368	0	0
2095-08-19	98.4	98.621	0	0
2095-08-20	94.102	92.782	0.103	0.041
2095-08-21	87.308	86.733	0	0
2095-08-22	87.247	86.249	0	0
2095-08-23	85.008	85.07	0	0
2095-08-24	87.883	88.337	0	0
2095-08-25	87.157	87.257	0	0
2095-08-26	87.563	89.277	0	0
2095-08-27	88.224	88.324	0	0.103
2095-08-28	87.35	88.705	0.08	0.197
2095-08-29	86.008	85.735	0.103	0.158
2095-08-30	86.233	86.632	0.288	0.259
2095-08-31	80.753	79.132	0	0.479
2095-09-01	78.073	78.696	0	0
2095-09-02	83.281	79.366	0	0
2095-09-03	76.446	78.513	0.157	0
2095-09-04	68.832	70.236	0	0
2095-09-05	71.678	72.51	0	0
2095-09-06	75.98	75.36	0	0
2095-09-07	79.124	79.337	0	0
2095-09-08	83.136	83.978	0	0
2095-09-09	84.447	84.674	0	0
2095-09-10	82.874	83.332	0	0
2095-09-11	79.074	79.044	0.004	0
2095-09-12	81.342	81.505	0.005	0.118
2095-09-13	78.454	79.442	0	0
2095-09-14	73.388	71.925	0	0
2095-09-15	79.392	78.968	0.007	0.04
2095-09-16	74.518	78.289	0	0
2095-09-17	73.954	78.157	0	0
2095-09-18	73.823	81.401	0	0
2095-09-19	81.294	81.723	0	0.035
2095-09-20	79.13	81.205	0.173	0.05
2095-09-21	77.64	77.239	0.001	0.01
2095-09-22	71.566	71.835	0	0
2095-09-23	80.068	80.643	0	0
2095-09-24	80.37	81.722	0	0.03
2095-09-25	70.862	71.004	0.066	0
2095-09-26	65.195	65.309	0	0
2095-09-27	69.299	70.304	0.097	0
2095-09-28	78.749	76.082	0	0.013
2095-09-29	86.914	85.144	0.278	0.15
2095-09-30	86.398	85.487	0.091	0.061
2095-10-01	74.55	74.243	0	0.039
2095-10-02	68.653	64.596	0.245	0.138
2095-10-03	65.448	65.768	0.045	0.247
2095-10-04	58.347	58.832	0	0
2095-10-05	57.802	58.152	0	0
2095-10-06	61.524	62.205	0	0
2095-10-07	71.886	72.305	0	0
2095-10-08	67.091	69.196	0	0
2095-10-09	67.463	67.031	0	0
2095-10-10	71.839	72.064	0	0
2095-10-11	74.79	75.451	0	0
2095-10-12	73.078	73.672	0	0
2095-10-13	60.263	61.203	0	0
2095-10-14	59.723	62.766	0	0
2095-10-15	62.132	62.833	0	0
2095-10-16	62.713	64.001	0.121	0.064
2095-10-17	63.728	64.267	0.021	0.05
2095-10-18	55.211	55.479	0	0
2095-10-19	56.439	55.711	0	0
2095-10-20	67.475	66.407	0	0.002
2095-10-21	66.443	66.099	0.945	0.781
2095-10-22	77.09	77.521	0	0
2095-10-23	77.668	78.532	0.078	0.1
2095-10-24	62.563	63.114	0	0
2095-10-25	56.4	61.423	0.248	0.162
2095-10-26	55.742	55.98	0.044	0.043
2095-10-27	52.93	53.137	0	0
2095-10-28	67.434	67.927	0.023	0.017
2095-10-29	67.347	69.042	0.158	0.049
2095-10-30	67.97	69.266	0	0
2095-10-31	61.748	63.12	0	0
2096-05-01	80	80	1	1
2096-05-02	83.956	83.242	0.005	0.048
2096-05-03	79.669	80.455	0.309	0.34
2096-05-04	75.646	75.84	1.64	0.078
2096-05-05	72.549	73.491	0	0
2096-05-06	73.632	73.921	0	0
2096-05-07	85.262	84.5	0	0
2096-05-08	84.482	84.282	0	0
2096-05-09	84.753	85.883	0.015	0
2096-05-10	83.314	84.219	0.12	0.03
2096-05-11	79.208	84.42	0.428	0.291
2096-05-12	72.154	77.795	0.87	0.511
2096-05-13	61.827	64.525	0.027	0.004
2096-05-14	71.387	71.64	0	0
2096-05-15	74.443	73.972	0	0
2096-05-16	79.266	79.46	0	0
2096-05-17	78.072	78.141	0.125	0
2096-05-18	65.221	64.84	0.032	0
2096-05-19	73.355	73.479	0	0
2096-05-20	84.42	84.606	0	0.046
2096-05-21	85.179	85.989	0.032	0.045
2096-05-22	85.423	86.074	0	0
2096-05-23	84.187	85.565	0	0
2096-05-24	83.576	84.406	0.128	0.034
2096-05-25	77.078	81.517	0	0
2096-05-26	81.91	85.092	0	0
2096-05-27	82.028	85.2	0.066	0
2096-05-28	75.683	77.307	0	0.003
2096-05-29	85.545	79.235	0.045	0.01
2096-05-30	78.957	75.013	0	0
2096-05-31	81.887	83.138	0	0
2096-06-01	86.404	86.509	0	0
2096-06-02	86.32	89.361	0.216	0.064
2096-06-03	82.571	83.439	0.13	0.004
2096-06-04	75.682	76.407	0.064	0.013
2096-06-05	72.241	72.053	0	0
2096-06-06	85.544	85.897	0	0
2096-06-07	92.844	94.106	0.004	0.036
2096-06-08	94.583	91.243	0.313	0.327
2096-06-09	85.903	85.114	0.832	0.309
2096-06-10	92.46	96.064	0	0.014
2096-06-11	92.716	94.828	0.108	0.2
2096-06-12	85.448	84.034	0	0
2096-06-13	81.43	81.482	0	0
2096-06-14	81.587	82.812	0	0
2096-06-15	85.986	84.125	0	0
2096-06-16	82.473	86.021	0.014	0.038
2096-06-17	85.666	83.162	0.167	0.131
2096-06-18	81.68	82.228	0.437	0.172
2096-06-19	87.348	89.473	0.162	0.105
2096-06-20	86.88	88.715	0.034	0.009
2096-06-21	85.191	84.528	0.066	0
2096-06-22	89.95	89.034	0	0
2096-06-23	89.132	89.232	0.003	0.137
2096-06-24	91.835	86.186	0.195	0.389
2096-06-25	88.348	84.758	0.263	0.249
2096-06-26	87.461	88.03	0.025	0.158
2096-06-27	90.504	88.382	0.21	0.161
2096-06-28	89.259	88.042	0.163	0.28
2096-06-29	84.986	85.877	0.053	0.027
2096-06-30	82.986	84.352	0.152	0.239
2096-07-01	85.654	84.878	0.258	0.234
2096-07-02	88.308	89.538	0.169	0.12
2096-07-03	93.647	94.76	0.112	0.002
2096-07-04	92.042	93.587	0	0
2096-07-05	78.406	79.185	0	0
2096-07-06	81.555	85.517	0.049	0.393
2096-07-07	94.019	96.869	0	0
2096-07-08	88.549	90.149	0	0
2096-07-09	88.63	91.444	0	0
2096-07-10	98.269	94.984	0.759	0.23
2096-07-11	98.156	94.461	0.272	0.359
2096-07-12	92.212	87.518	0.874	0.264
2096-07-13	80.765	81.14	0	0
2096-07-14	79.806	80.019	0	0
2096-07-15	86.603	86.703	0	0
2096-07-16	90.187	92.511	0	0
2096-07-17	89.498	92.184	0.066	0.062
2096-07-18	89.385	89.744	0.141	0.161
2096-07-19	89.49	89.298	0.146	0.068
2096-07-20	91.872	92.234	0	0
2096-07-21	90.752	90.98	0	0.243
2096-07-22	89.431	89.345	0.085	0.172
2096-07-23	93.054	92.277	0.051	0.016
2096-07-24	92.084	90.358	0.124	0.284
2096-07-25	97.502	96.73	0.24	0.146
2096-07-26	92.74	92.357	0.728	0.304
2096-07-27	85.701	85.623	0.01	0.05
2096-07-28	85.779	87.081	0	0
2096-07-29	89.722	87.504	0	0
2096-07-30	91.003	91.02	0	0
2096-07-31	91.105	92.191	0	0
2096-08-01	94.651	94.698	0	0.058
2096-08-02	96.469	97.221	0	0
2096-08-03	98.553	99.738	0.044	0
2096-08-04	97.201	100.405	0.027	0
2096-08-05	94.23	95.651	0.148	0.076
2096-08-06	94.402	93.904	0	0
2096-08-07	92.661	93.687	0.219	0.093
2096-08-08	88.321	87.93	0	0
2096-08-09	89.172	85.918	0.112	0.137
2096-08-10	82.913	79.1	0.149	0.291
2096-08-11	77.979	78.475	0.002	0
2096-08-12	83.176	84.632	0	0
2096-08-13	86.029	89.142	0	0
2096-08-14	86.364	88.019	0	0.254
2096-08-15	87.613	87.644	0	0.166
2096-08-16	85.658	85.995	0.266	0.242
2096-08-17	84.939	83.35	0	0.002
2096-08-18	83.612	82.247	0.102	0.107
2096-08-19	83.628	84.806	0.137	0.095
2096-08-20	87.172	89.304	0.224	0.192
2096-08-21	88.358	88.324	0.457	0.411
2096-08-22	83.776	82.361	1.564	0.308
2096-08-23	84.73	86.98	0.096	0.077
2096-08-24	87.147	87.551	0.001	0.226
2096-08-25	85.066	87.383	0.154	0.078
2096-08-26	85.054	83.962	0.311	0.371
2096-08-27	83.333	83.979	0.078	0.002
2096-08-28	90.018	91.238	0.76	0.361
2096-08-29	96.142	97.478	0	0.037
2096-08-30	92.718	93.965	0	0
2096-08-31	87.827	88.817	0	0
2096-09-01	88.159	89.007	0	0
2096-09-02	87.644	88.512	0.079	0
2096-09-03	88.596	88.69	0.247	0.216
2096-09-04	82.334	82.511	0	0
2096-09-05	78.138	78.744	0	0
2096-09-06	91.181	92.744	0	0
2096-09-07	89.901	92.11	0.044	0.059
2096-09-08	82.487	83.267	0	0
2096-09-09	83.462	86.033	0	0
2096-09-10	86.336	87.014	0	0
2096-09-11	83.809	86.829	0.195	0.48
2096-09-12	82.937	84.823	0	0.007
2096-09-13	78.95	78.649	0	0.105
2096-09-14	79.093	76.387	0.09	0
2096-09-15	77.677	77.012	0.001	0
2096-09-16	73.422	74.811	0.028	0
2096-09-17	68.666	68.455	0	0.017
2096-09-18	68.09	66.766	0	0
2096-09-19	69.481	69.905	0.001	0.02
2096-09-20	74.188	73.573	0	0.005
2096-09-21	77.099	77.868	0	0
2096-09-22	77.703	78.036	0	0
2096-09-23	82.082	84.455	0	0.011
2096-09-24	80.173	82.235	0.002	0.002
2096-09-25	64.246	66.052	0.003	0
2096-09-26	62.523	62.706	0	0
2096-09-27	67.721	68.437	0	0
2096-09-28	72.084	71.406	0	0
2096-09-29	67.842	71.944	0.097	0.328
2096-09-30	71.107	70.658	0.014	0.012
2096-10-01	72.922	76.067	0	0
2096-10-02	70.076	73.829	0	0
2096-10-03	71.298	75.486	0.007	0.011
2096-10-04	77.082	74.358	0.001	0
2096-10-05	76.897	77.034	0.227	0.036
2096-10-06	67.062	67.753	0	0
2096-10-07	76.555	77.125	0	0
2096-10-08	72.229	73.296	0.024	0.015
2096-10-09	74.835	75.534	0.262	0.237
2096-10-10	72.791	73.652	0	0
2096-10-11	72.134	72.297	0	0
2096-10-12	74.502	75.081	0	0
2096-10-13	71.4	72.926	0.001	0
2096-10-14	70.093	70.28	0.157	0.015
2096-10-15	62.338	62.456	0	0
2096-10-16	70.28	66.995	0	0
2096-10-17	70.157	71.494	0.032	0
2096-10-18	72.338	71.729	0.009	0.03
2096-10-19	71.535	71.51	0.007	0.063
2096-10-20	63.664	64.569	0	0
2096-10-21	64.56	65.152	0	0
2096-10-22	68.544	69.114	0.071	0.05
2096-10-23	70.36	70.743	0.134	0.289
2096-10-24	57.033	57.298	0	0
2096-10-25	63.756	62.108	0	0.064
2096-10-26	65.454	67.201	0.879	0.029
2096-10-27	65.5	66.418	0.001	0.042
2096-10-28	64.233	64.267	0.003	0.007
2096-10-29	58.791	59.375	0.01	0.013
2096-10-30	60.824	61.466	0	0
2096-10-31	59.979	60.159	0.005	0.02
2097-05-01	80	80	1	1
2097-05-02	83.543	83.838	0	0
2097-05-03	66.68	66.708	0	0
2097-05-04	70.284	75.62	0.223	0
2097-05-05	76.885	76.858	0.139	0.026
2097-05-06	73.931	75.732	0	0.253
2097-05-07	59.508	62.156	0	0
2097-05-08	64.697	62.529	0	0.028
2097-05-09	74.826	74.991	0	0
2097-05-10	82.824	84.817	0.389	0.077
2097-05-11	84.239	81.503	0.782	0.661
2097-05-12	78.683	78.1	0.221	0.247
2097-05-13	62.351	63.243	0.636	0.428
2097-05-14	76.551	76.801	0	0
2097-05-15	75.499	76.545	0	0
2097-05-16	64.334	63.061	0.232	0.154
2097-05-17	74.168	71.37	0.899	1
2097-05-18	74.154	73.892	0.004	0.003
2097-05-19	62.838	64.164	0	0
2097-05-20	76.871	76.378	0.012	0.178
2097-05-21	97.183	96.685	0.085	0.165
2097-05-22	95.326	96.027	0.176	0.16
2097-05-23	94.474	93.721	0.003	0
2097-05-24	93.868	94.093	0	0
2097-05-25	84.248	85.134	0.265	0.273
2097-05-26	67.92	66.923	0.003	0
2097-05-27	78.308	78.915	0	0
2097-05-28	77.839	78.596	0.025	0.019
2097-05-29	76.715	76.965	0.116	0.06
2097-05-30	77.189	76.844	0.049	0.081
2097-05-31	77.73	78.04	0	0
2097-06-01	86.593	84.497	0.009	0.131
2097-06-02	85.701	86.333	0.244	0.339
2097-06-03	83.789	84.809	0.007	0.286
2097-06-04	76.799	80.519	0	0
2097-06-05	77.883	78.996	0.059	0.066
2097-06-06	81.312	81.872	0.346	0.41
2097-06-07	82.01	83.713	0.132	0.167
2097-06-08	81.337	80.696	0.112	0.049
2097-06-09	75.037	77.628	0.625	0.437
2097-06-10	79.583	79.981	0	0
2097-06-11	79.48	80.256	0	0
2097-06-12	83.433	81.633	0.024	0
2097-06-13	85.88	85.98	0.02	0.213
2097-06-14	86.631	86.731	0	0.335
2097-06-15	88.884	87.619	0.189	0.575
2097-06-16	86.57	86.678	0.126	0.618
2097-06-17	70.485	72.38	0	0
2097-06-18	79.724	81.109	0	0
2097-06-19	87.584	88.305	0	0
2097-06-20	90.981	89.198	0	0
2097-06-21	93.397	94.104	0	0
2097-06-22	92.172	92.798	0.548	0.082
2097-06-23	80.774	82.424	0.042	0
2097-06-24	85.452	85.358	0.002	0.017
2097-06-25	81.988	82.883	0.01	0.045
2097-06-26	82.529	82.759	0	0
2097-06-27	88.223	87.96	0.005	0
2097-06-28	88.205	88.305	0.057	0.127
2097-06-29	85.77	86.362	0.049	0.257
2097-06-30	85.285	85.893	0	0
2097-07-01	90.61	90.71	0	0.595
2097-07-02	90.84	87.496	0.271	0.15
2097-07-03	85.933	87.639	0.265	0.451
2097-07-04	81.207	81.235	0	0
2097-07-05	88.469	90.03	0	0
2097-07-06	87.903	89.685	0.341	0.034
2097-07-07	79.036	84.716	0.016	0.006
2097-07-08	79.152	81.147	0.071	0.018
2097-07-09	75.225	74.213	0	0
2097-07-10	82.806	84.721	0	0
2097-07-11	86.061	85.892	0	0
2097-07-12	86.394	88.047	0.217	0.038
2097-07-13	81.403	83.941	0.127	0.56
2097-07-14	81.616	82.864	0.093	0.222
2097-07-15	86.268	85.524	0.045	0.075
2097-07-16	85.536	87.943	0	0.007
2097-07-17	90.621	88.101	0.037	0.041
2097-07-18	89.269	92.547	0.178	0.182
2097-07-19	86.395	90.229	0.314	0.254
2097-07-20	85.369	88.624	0	0
2097-07-21	87.029	87.129	0	0.005
2097-07-22	88.078	89.865	0.01	0
2097-07-23	89.611	90.501	0.262	0.447
2097-07-24	85.862	86.429	0	0
2097-07-25	82.971	82.486	0.004	0
2097-07-26	87.508	88.67	0	0
2097-07-27	87.391	87.424	0.333	0.072
2097-07-28	80.554	81.422	0	0
2097-07-29	85.383	85.467	0	0
2097-07-30	90.529	90.107	0	0
2097-07-31	91.645	93.019	0	0
2097-08-01	97.678	95.205	0.033	0.004
2097-08-02	91.274	91.952	0.339	0.324
2097-08-03	90.594	91.151	0.298	0.173
2097-08-04	96.426	94.431	0.075	0.075
2097-08-05	86.931	90.012	0.479	0.227
2097-08-06	80.003	79.409	0	0
2097-08-07	82.001	83.164	0	0
2097-08-08	82.371	84.999	0.162	0
2097-08-09	84.165	86.57	0.029	0.162
2097-08-10	85.818	85.569	0.024	0.212
2097-08-11	85.512	84.642	0.869	0.409
2097-08-12	86.168	83.739	0.005	0.222
2097-08-13	83.933	85.274	0.236	0.267
2097-08-14	81.694	80.682	0.007	0.037
2097-08-15	86.432	86.711	0	0
2097-08-16	86.923	87.915	0	0
2097-08-17	92.168	93.132	0	0
2097-08-18	89.756	88.87	0.096	0.188
2097-08-19	83.637	83.958	0	0
2097-08-20	85.977	86.357	0	0
2097-08-21	87.498	87.943	0	0
2097-08-22	89.093	89.372	0	0
2097-08-23	87.165	87.668	0.023	0
2097-08-24	85.391	84.534	0.168	0.36
2097-08-25	83.749	85.972	0.298	0.11
2097-08-26	88.668	89.194	0	0.016
2097-08-27	89.84	89.083	0	0
2097-08-28	89.443	89.543	0.042	0.158
2097-08-29	89.587	91.471	0	0
2097-08-30	91.018	91.542	0.057	0.126
2097-08-31	92.445	89.226	0.111	0.25
2097-09-01	94.175	94.359	0.142	0
2097-09-02	95.415	96.522	0	0
2097-09-03	98.42	98.332	0.001	0
2097-09-04	96.577	101.275	0	0
2097-09-05	96.92	99.034	0	0.091
2097-09-06	94.145	93.518	0.216	0
2097-09-07	94.941	91.472	0.091	0.03
2097-09-08	93.246	87.863	0.142	0.324
2097-09-09	87.362	87.533	0	0.025
2097-09-10	93.616	93.919	0	0
2097-09-11	91.834	92.979	0	0
2097-09-12	89.63	92.133	0	0
2097-09-13	94.501	93.596	0	0
2097-09-14	91.731	90.614	0.258	0.215
2097-09-15	78.281	79.455	0.013	0.033
2097-09-16	75.749	77.209	0	0
2097-09-17	70.064	71.092	0	0
2097-09-18	77.496	76.138	0	0
2097-09-19	80.852	84.771	0	0.005
2097-09-20	81.858	84.013	0	0
2097-09-21	78.914	79.164	0	0
2097-09-22	84.047	85.07	0	0
2097-09-23	90.441	89.398	0.039	0
2097-09-24	88.982	88.935	0.023	0.023
2097-09-25	89.362	89.473	0.065	0.088
2097-09-26	89.417	88.606	0	0.007
2097-09-27	87.118	87.856	0.059	0.104
2097-09-28	92.56	91.608	0.011	0.007
2097-09-29	88.918	89.761	0	0.003
2097-09-30	82.989	83.089	0	0
2097-10-01	92.129	89.954	0.075	0.003
2097-10-02	88.97	91.334	0.005	0.06
2097-10-03	69.832	67.872	0.123	0.26
2097-10-04	60.07	60.961	0	0
2097-10-05	61.248	64.087	0.072	0.213
2097-10-06	64.37	65.184	0.281	0.914
2097-10-07	63.211	65.343	0.515	0.4
2097-10-08	80.354	76.022	0.014	0
2097-10-09	78.982	76.588	0.162	0.13
2097-10-10	70.273	76.013	0.006	0.089
2097-10-11	83.789	83.113	0.106	0.008
2097-10-12	80.693	79.743	0	0
2097-10-13	78.266	77.462	0.062	0.048
2097-10-14	71.358	72.098	0	0
2097-10-15	72.643	75.122	0.1	0.062
2097-10-16	81.044	79.301	0.066	0.132
2097-10-17	78.462	79.528	0.083	0.097
2097-10-18	58.778	57.778	0	0
2097-10-19	67.163	67.244	0	0
2097-10-20	64.015	64.493	0	0
2097-10-21	66.983	67.645	0	0
2097-10-22	69.426	71.916	0	0
2097-10-23	70.205	69.321	0.002	0
2097-10-24	56.245	56.446	0	0
2097-10-25	62.409	62.14	0	0
2097-10-26	59.698	60.978	0	0
2097-10-27	48.937	48.844	0	0
2097-10-28	56.546	56.527	0	0
2097-10-29	51.392	51.877	0	0
2097-10-30	53.088	52.916	0	0
2097-10-31	53.726	53.689	0	0
2098-05-01	80	80	1	1
2098-05-02	67.609	67.745	0	0
2098-05-03	55.277	55.974	0	0
2098-05-04	58.962	57.321	0	0
2098-05-05	60.095	59.988	0	0
2098-05-06	61.601	60.427	0	0
2098-05-07	67.129	68.061	0	0
2098-05-08	63.936	63.853	0.041	0
2098-05-09	70.582	70.876	0.142	0.618
2098-05-10	64.159	66.326	0.002	0
2098-05-11	58.405	58.229	0.342	0.215
2098-05-12	66.514	64.296	1.434	1.103
2098-05-13	72.076	71.163	0.011	0.004
2098-05-14	78.929	77.159	0.013	0.013
2098-05-15	80.934	75.186	0	0.053
2098-05-16	69.033	72.54	0	0
2098-05-17	64.445	66.147	0.321	0.035
2098-05-18	70.301	69.5	0.293	0.671
2098-05-19	61.801	64.333	0.036	0.006
2098-05-20	63.46	63.676	0.007	0.004
2098-05-21	67.083	68.604	0	0
2098-05-22	77.31	77.355	0.144	0.078
2098-05-23	77.424	76.179	0.306	0.809
2098-05-24	77.073	76.915	0	0
2098-05-25	82.841	82.975	0	0
2098-05-26	82.423	83.057	0.055	0.232
2098-05-27	93.898	93.841	0.09	0.602
2098-05-28	93.678	93.439	0.015	0.057
2098-05-29	80.163	78.757	0.3	0.015
2098-05-30	71.571	71.76	0	0
2098-05-31	67.301	67.987	0	0
2098-06-01	79.878	80.143	0	0
2098-06-02	80.41	80.533	0	0
2098-06-03	82.582	83.857	0	0
2098-06-04	86.019	85.232	0	0
2098-06-05	83.687	85.603	0.125	0.113
2098-06-06	69.911	70.347	0.001	0
2098-06-07	73.34	73.406	0	0
2098-06-08	72.055	73.418	0.11	0.119
2098-06-09	79.141	79.974	0.009	0.007
2098-06-10	80.103	80.051	0.396	0.132
2098-06-11	74.601	79.519	0.518	0.068
2098-06-12	69.605	71.644	0.01	0.232
2098-06-13	88.501	88.686	0	0
2098-06-14	90.079	88.575	0	0
2098-06-15	82.218	82.475	0	0
2098-06-16	83.655	84.941	0.143	0.075
2098-06-17	77.485	76.243	0	0
2098-06-18	83.886	81.323	0	0
2098-06-19	91.414	90.574	0	0
2098-06-20	89.802	88.967	0.046	0.015
2098-06-21	84.183	84.711	0	0
2098-06-22	86.796	87.422	2.757	1.447
2098-06-23	79.481	77.572	0.194	0.001
2098-06-24	74.586	74.666	0	0
2098-06-25	79.82	78.972	0	0
2098-06-26	88.21	90.559	0	0
2098-06-27	87.427	90.114	0.023	0.112
2098-06-28	76.969	77.918	0	0
2098-06-29	77.174	77.962	0	0
2098-06-30	79.232	82.008	0	0
2098-07-01	84.944	86.103	0	0
2098-07-02	86.992	87.092	0	0
2098-07-03	88.06	88.616	0.022	0.014
2098-07-04	88.144	88.244	0.005	0.092
2098-07-05	89.597	87.087	0.362	0.506
2098-07-06	95.146	95.923	0.404	0.609
2098-07-07	98.06	99.224	0.32	0.235
2098-07-08	97.183	97.672	0.047	0.563
2098-07-09	100.448	101.816	0	0
2098-07-10	101.216	101.857	0	0
2098-07-11	102.261	102.627	0	0
2098-07-12	101.07	101.96	0	0
2098-07-13	98.932	99.795	0	0
2098-07-14	99.526	99.812	0.003	0.004
2098-07-15	99.561	100.12	0	0
2098-07-16	98.803	99.811	0	0
2098-07-17	99.628	100.329	0.208	0.052
2098-07-18	99.718	102.292	0	0
2098-07-19	99.806	100.589	0	0
2098-07-20	99.453	100.439	0	0
2098-07-21	100.209	100.181	0	0
2098-07-22	98.473	98.917	0.001	0.001
2098-07-23	100.586	100.036	0	0
2098-07-24	99.387	100.871	0	0
2098-07-25	102.266	104.094	0.012	0
2098-07-26	100.894	102.379	0.123	0.123
2098-07-27	99.582	100.409	0	0
2098-07-28	98.245	99.81	0	0
2098-07-29	99.227	99.831	0	0
2098-07-30	97.756	97.763	0	0
2098-07-31	101.146	102.435	0	0
2098-08-01	103.763	105.123	0	0
2098-08-02	93.43	94.617	0.257	0
2098-08-03	91.777	93.426	0.458	0.587
2098-08-04	91.617	90.773	0.564	0.113
2098-08-05	99.45	100.412	0.019	0
2098-08-06	96.825	98.036	0	0
2098-08-07	92.312	92.955	0	0.378
2098-08-08	95.054	94.622	0	0
2098-08-09	96.154	96.756	0	0
2098-08-10	100.438	100.88	0	0.021
2098-08-11	98.999	98.599	0.157	0
2098-08-12	82.866	83.147	0.199	0.001
2098-08-13	85.117	85.295	0	0
2098-08-14	85.417	85.517	0	0.035
2098-08-15	92.027	92.825	0	0.006
2098-08-16	92.458	92.787	0	0
2098-08-17	97.301	97.01	0.008	0.01
2098-08-18	96.209	97.223	0	0
2098-08-19	89.957	89.282	0.182	0.238
2098-08-20	81.595	83.54	0.093	0.013
2098-08-21	85.679	85.942	0	0
2098-08-22	91.105	89.858	0.009	0.018
2098-08-23	89.908	92.018	0.075	0
2098-08-24	91.784	93.336	0.194	0.037
2098-08-25	93.494	95.998	0.318	0.158
2098-08-26	84.791	86.229	0.155	0.113
2098-08-27	84.468	87.204	0	0
2098-08-28	93.694	95.114	0	0
2098-08-29	98.282	98.382	0.051	0.113
2098-08-30	98.008	98.108	0.056	0.086
2098-08-31	97.423	97.219	0.101	0.177
2098-09-01	93.918	89.442	0.064	0.506
2098-09-02	88.041	88.141	0.036	0.173
2098-09-03	107.587	105.311	0.107	0
2098-09-04	108.678	108.048	0	0
2098-09-05	106.929	106.28	0	0
2098-09-06	101.383	104.137	0.02	0.021
2098-09-07	91.676	91.654	0.108	0.149
2098-09-08	91.586	93.287	0.109	0.444
2098-09-09	80.678	81.079	0	0.001
2098-09-10	84.275	86.027	0	0
2098-09-11	84.341	82.793	0.067	0.055
2098-09-12	89.187	88.565	0.051	0.01
2098-09-13	94.949	92.087	0	0.005
2098-09-14	93.194	90.852	0.052	0
2098-09-15	70.619	71.674	0.001	0
2098-09-16	77.114	77.239	0	0
2098-09-17	79.307	78.814	0	0
2098-09-18	80.353	80.26	0	0
2098-09-19	80.217	81.173	0	0
2098-09-20	90.054	88.683	0	0
2098-09-21	79.14	88.392	0	0
2098-09-22	87.909	87.779	0	0
2098-09-23	84.122	85.173	0	0
2098-09-24	79.851	78.665	0	0
2098-09-25	83.561	84.639	0	0
2098-09-26	85.303	86.229	0	0
2098-09-27	86.15	85.049	0	0
2098-09-28	86.495	85.002	0	0
2098-09-29	85.886	89.129	0	0
2098-09-30	85.425	86.769	0.062	0.104
2098-10-01	70.303	71.746	0	0
2098-10-02	65.217	63.522	0	0
2098-10-03	71.518	76.392	0	0
2098-10-04	79.068	79.168	0.013	0.056
2098-10-05	87.866	88.053	0.037	0.077
2098-10-06	84.813	86.955	0	0.002
2098-10-07	64.851	65.833	0	0
2098-10-08	73.72	72.134	0	0
2098-10-09	83.612	84.627	0	0.01
2098-10-10	84.45	85.066	0.379	0.079
2098-10-11	65.405	65.942	0	0
2098-10-12	70.858	69.358	0	0
2098-10-13	75.792	75.138	0	0
2098-10-14	80.988	81.337	0	0
2098-10-15	78.976	80.633	0	0
2098-10-16	61.879	62.745	0	0
2098-10-17	66.798	66.827	0	0
2098-10-18	78.028	78.912	0	0
2098-10-19	75.564	77.232	0.039	0.053
2098-10-20	67.159	69.748	0.025	0
2098-10-21	69.529	69.432	0	0
2098-10-22	74.957	73.714	0	0
2098-10-23	72.615	73.471	0.194	0.499
2098-10-24	63.491	62.601	0.256	0.117
2098-10-25	61.152	61.799	0.097	0
2098-10-26	59.746	60.142	0	0
2098-10-27	60.822	61.129	0	0
2098-10-28	69.604	69.377	0	0
2098-10-29	69.997	68.413	0.164	0.577
2098-10-30	65.577	67.032	0	0
2098-10-31	75.103	74.764	0	0
2099-05-01	80	80	1	1
2099-05-02	80.193	81.606	0.003	0.002
2099-05-03	89.04	90.244	0	0
2099-05-04	85.17	86.157	0.1	0.173
2099-05-05	76.847	77.436	0	0
2099-05-06	75.381	75.968	0	0
2099-05-07	81.876	83.438	0.019	0.006
2099-05-08	84.858	86.978	0.4	0.105
2099-05-09	69.102	68.034	0	0
2099-05-10	84.651	83.336	0	0
2099-05-11	86.264	85.909	0	0
2099-05-12	87.844	88.59	0	0
2099-05-13	86.743	87.444	0.005	0.153
2099-05-14	85.361	87.478	0.007	0.262
2099-05-15	80.105	78.582	0.024	0.109
2099-05-16	67.166	67.262	0	0
2099-05-17	75.193	76.048	0	0
2099-05-18	71.831	71.963	0	0
2099-05-19	61.614	62.58	0	0
2099-05-20	70.155	70.308	0	0
2099-05-21	75.057	74.946	0	0
2099-05-22	84.558	84.688	0	0
2099-05-23	83.95	84.595	0	0
2099-05-24	89.93	89.917	0.01	0.012
2099-05-25	89.13	89.752	0.171	0.048
2099-05-26	85.345	85.185	0.307	0.374
2099-05-27	86.123	85.574	0.339	0.279
2099-05-28	85.245	88.081	0.309	0.106
2099-05-29	81.771	83.759	1.08	1.076
2099-05-30	68.35	68.054	0.013	0.035
2099-05-31	67.243	68.186	0.81	0.47
2099-06-01	76.369	77.591	0.002	0
2099-06-02	84.449	86.077	0	0
2099-06-03	86.732	88.311	0	0
2099-06-04	84.628	88.204	0.772	0.781
2099-06-05	79.504	79.516	0	0.024
2099-06-06	71.115	71.388	0	0
2099-06-07	79.252	78.288	0	0
2099-06-08	82.607	82.986	0.241	0.315
2099-06-09	78.24	80.653	0.244	0.202
2099-06-10	80.351	80.156	0.007	0.039
2099-06-11	86.379	85.07	0.001	0
2099-06-12	89.713	90.185	0	0
2099-06-13	96.254	96.238	0	0.026
2099-06-14	96.385	95.132	0	0
2099-06-15	91.548	85.333	0.354	0.154
2099-06-16	69.642	69.132	0	0.004
2099-06-17	62.306	67.341	0.007	0.065
2099-06-18	62.896	67.649	0	0.051
2099-06-19	68.753	70.844	0.101	0.018
2099-06-20	80.481	78.115	0.151	0.031
2099-06-21	85.691	84.785	0	0
2099-06-22	84.43	83.357	0.044	0.002
2099-06-23	96.062	97.772	0	0.074
2099-06-24	91.617	97.47	0.731	0.467
2099-06-25	86.709	88.686	0.27	0.05
2099-06-26	89.873	91.136	0.247	0.058
2099-06-27	95.332	95.409	0.158	0.281
2099-06-28	93.565	94.559	0.264	0
2099-06-29	81.528	84.775	0	0
2099-06-30	92.933	93.16	0	0
2099-07-01	93.161	94.178	0.018	0.337
2099-07-02	87.947	88.729	0.24	0.276
2099-07-03	85.475	85.808	0	0
2099-07-04	90.488	88.774	0.007	0
2099-07-05	90.346	92.749	0	0
2099-07-06	98.217	97.968	0	0
2099-07-07	97.001	96.699	0.049	0
2099-07-08	92.059	96.388	0	0
2099-07-09	98.389	99.077	0	0
2099-07-10	95.808	97.367	0.45	0.925
2099-07-11	82.609	81.89	0	0
2099-07-12	85.708	86.429	0	0
2099-07-13	87.951	89.17	0.003	0
2099-07-14	89.793	90.415	0.001	0.001
2099-07-15	90.15	91.255	0.28	0.323
2099-07-16	83.974	84.663	0.001	0
2099-07-17	81.87	80.008	0.018	0
2099-07-18	90.701	92.823	0.225	0.464
2099-07-19	92.222	92.296	0.046	0.066
2099-07-20	94.026	95.909	0	0
2099-07-21	95.864	97.238	0	0
2099-07-22	99.928	98.874	0.205	0
2099-07-23	98.809	98.267	1.246	0.046
2099-07-24	92.311	93.413	0	0
2099-07-25	96.297	96.729	0	0
2099-07-26	100.249	104.252	0	0
2099-07-27	96.562	101.613	0	0
2099-07-28	107.186	107.743	0	0
2099-07-29	107.167	107.492	0	0
2099-07-30	104.697	104.636	0	0
2099-07-31	104.404	107.245	0	0
2099-08-01	102.128	103.487	0.032	0
2099-08-02	94.449	96.989	0.046	0.002
2099-08-03	93.527	96.635	0.67	0.375
2099-08-04	78.04	81.429	1.097	0.229
2099-08-05	80.231	80.534	0.01	0
2099-08-06	81.031	82.195	0.037	0.116
2099-08-07	87.901	89.328	0.097	0.172
2099-08-08	94.116	94.063	0.259	0.225
2099-08-09	91.549	94.684	0.002	0
2099-08-10	99.837	100.611	0	0
2099-08-11	103.407	104.666	0	0
2099-08-12	102.605	102.713	0	0
2099-08-13	100.034	100.518	0	0
2099-08-14	97.709	100.049	0.117	0
2099-08-15	99.584	98.1	0.115	0
2099-08-16	99.741	95.661	0	0.019
2099-08-17	87.241	89.15	0	0
2099-08-18	100.268	100.368	0.034	0.177
2099-08-19	101.144	100.468	0	0
2099-08-20	99.682	102.602	0	0
2099-08-21	101.305	101.792	0	0
2099-08-22	99.322	100.053	0.059	0.059
2099-08-23	90.477	90.835	0.131	0.152
2099-08-24	95.413	96.345	0	0
2099-08-25	94.028	94.76	0	0
2099-08-26	94.717	95.35	0	0
2099-08-27	98.255	97.432	0.149	0.023
2099-08-28	91.157	97.325	0	0
2099-08-29	87.327	92.816	0.181	0.147
2099-08-30	92.732	98	0.202	0.104
2099-08-31	106.21	107.921	0.155	0.092
2099-09-01	103.241	105.911	0.16	0.037
2099-09-02	99.924	100.847	0.052	0.003
2099-09-03	99.839	98.477	0.073	0.09
2099-09-04	74.363	76.927	0	0
2099-09-05	71.115	71.61	0	0
2099-09-06	74.316	75.781	0.031	0.035
2099-09-07	85.594	86.937	0.006	0.03
2099-09-08	96.79	98.639	0	0
2099-09-09	93.89	96.097	0	0.024
2099-09-10	88.708	90.211	0	0
2099-09-11	87.943	91.035	0	0
2099-09-12	73.916	74.122	0	0
2099-09-13	76.821	76.808	0	0
2099-09-14	84.909	84.844	0	0
2099-09-15	100.08	97.846	0	0
2099-09-16	98.437	97.232	0	0
2099-09-17	102.584	104.859	0	0
2099-09-18	106.623	107.433	0	0
2099-09-19	93.707	106.105	0	0
2099-09-20	72.533	72.968	0	0
2099-09-21	70.93	70.725	0	0
2099-09-22	75.76	76.188	0	0
2099-09-23	83.55	84.175	0	0
2099-09-24	87.254	87.803	0	0
2099-09-25	92.13	91.822	0	0
2099-09-26	82.504	92.16	0	0
2099-09-27	85.456	90.001	0	0
2099-09-28	82.719	81.097	0	0
2099-09-29	83.643	85.996	0	0.001
2099-09-30	83.804	87.612	0.076	0
2099-10-01	83.632	83.884	0	0.008
2099-10-02	67.824	63.461	0	0
2099-10-03	80.535	67.799	0.012	0.025
2099-10-04	93.949	92.655	0.008	0
2099-10-05	90.831	91.671	0.042	0.132
2099-10-06	73.952	74.279	0.721	0.926
2099-10-07	84.199	84.876	0.049	0.216
2099-10-08	87.691	87.504	0.063	0.038
2099-10-09	80.284	81.559	0.013	0.001
2099-10-10	64.608	65.497	0	0
2099-10-11	50.133	50.756	0.074	0.056
2099-10-12	49.775	49.238	0.095	0.071
2099-10-13	54.06	54.396	0.002	0
2099-10-14	52.032	52.109	0	0
2099-10-15	54.801	54.33	0	0
2099-10-16	55.137	55.463	0	0
2099-10-17	54.98	56.745	0	0
2099-10-18	60.658	63.29	0	0
2099-10-19	76.531	77.147	0	0
2099-10-20	66.624	74.266	0	0
2099-10-21	58.842	59.656	0	0
2099-10-22	55.253	55.918	0	0
2099-10-23	74.892	75.42	0	0
2099-10-24	79.842	80.666	0	0
2099-10-25	76.292	77.443	0.035	0.022
2099-10-26	62.555	60.558	0.255	0.219
2099-10-27	59.691	60.537	0	0
2099-10-28	64.726	65.667	0	0
2099-10-29	62.015	62.661	0	0
2099-10-30	60.164	61.596	0	0
2099-10-31	57.752	59.39	0.001	0.002
