# Supplementary material for: The role of climate change and urban development on compound dry-hot extremes across US cities
Source: Nat Commun. 2023 Jun 14;14:3509. doi: 10.1038/s41467-023-39205-x (PMC10267174; doi:10.1038/s41467-023-39205-x)
Supplement: Supplementary file 2 — Source Data [file 41467_2023_39205_MOESM2_ESM.zip › SourceData/Cincinnati_Current_Data.xlsx]

## Sheet: Sheet1
Date_Current	Current_T	Urban_Dev_T	Current_prcp	Urban_Dev_Prcp
2000-05-01	80	80	1	1
2000-05-02	70.98	71.104	0.07	0.129
2000-05-03	73.467	74.941	0.53	0
2000-05-04	76.432	75.486	0	0.112
2000-05-05	78.927	78.732	0	0.001
2000-05-06	79.85	79.69	0.02	0
2000-05-07	81.87	82.02	0.11	0.05
2000-05-08	83.641	83.805	0	0
2000-05-09	82.028	82.256	0.52	0
2000-05-10	75.624	75.953	0.07	0.018
2000-05-11	76.563	77.006	0	0
2000-05-12	86.01	86.417	0	0
2000-05-13	80.992	81.744	0.65	0.049
2000-05-14	66.929	67.164	0	0
2000-05-15	67.305	67.246	0	0
2000-05-16	71.529	72.463	0.15	0
2000-05-17	81.26	81.253	0.46	0.137
2000-05-18	82.161	82.506	0	0.004
2000-05-19	78.719	79.786	0	0.334
2000-05-20	65.472	64.426	0	0
2000-05-21	69.656	70.995	0	0
2000-05-22	74.974	72.486	0.11	0.006
2000-05-23	80.792	81.472	0.18	0.134
2000-05-24	84.49	85.107	0	0.099
2000-05-25	77.028	78.348	0	0
2000-05-26	74.888	75.169	0	0
2000-05-27	77.882	73.469	1.87	0.667
2000-05-28	75.391	74.402	0.3	0.244
2000-05-29	68.485	63.35	0	0.002
2000-05-30	75.65	75.67	0	0
2000-05-31	83.306	83.225	0	0
2000-06-01	86.212	86.778	0	0
2000-06-02	86.332	84.657	0.01	0.314
2000-06-03	69.895	69.465	0	0.093
2000-06-04	74.5	74.871	0	0
2000-06-05	72.16	72.717	0.16	0.049
2000-06-06	69.756	69.593	0	0.001
2000-06-07	75.54	76.005	0	0
2000-06-08	80.587	80.908	0	0
2000-06-09	84.453	84.616	0	0
2000-06-10	85.898	86.206	0	0
2000-06-11	87.162	87.36	0	0
2000-06-12	86.475	87.932	0	0.023
2000-06-13	88.569	88.524	0.01	0
2000-06-14	87.16	87.068	0.29	0.058
2000-06-15	79.127	80.321	0.02	0.109
2000-06-16	82.161	82.702	2.35	0.123
2000-06-17	81.246	80.964	0.17	0.247
2000-06-18	71.797	73.15	0.95	0.096
2000-06-19	79.183	79.468	0	0.001
2000-06-20	82.38	82.533	0.12	0.003
2000-06-21	81.428	79.939	0.17	0.096
2000-06-22	86.379	86.517	0	0.026
2000-06-23	82.63	83.063	0	0
2000-06-24	88.054	87.202	0.16	0
2000-06-25	84.605	84.225	0.31	0.009
2000-06-26	90.206	90.306	0	0.251
2000-06-27	85.685	86.231	0.02	0.068
2000-06-28	79.013	78.186	0	0
2000-06-29	75.129	76.793	0	0
2000-06-30	76.453	76.543	0	0
2000-07-01	81.087	80.754	0	0
2000-07-02	84.984	85.33	0.06	0
2000-07-03	86.364	83.788	0.03	0.587
2000-07-04	80.909	85.78	0.12	0.332
2000-07-05	83.338	83.888	0.83	0.092
2000-07-06	83.184	82.754	0.19	1.21
2000-07-07	78.978	78.527	0	0
2000-07-08	80.444	80.974	0	0
2000-07-09	88.208	88.393	0	0
2000-07-10	91.81	90.994	0.44	0
2000-07-11	88.747	88.646	0.09	0.03
2000-07-12	82.325	83.593	0	0
2000-07-13	82.101	82.258	0	0.622
2000-07-14	80.287	79.958	0.06	0.136
2000-07-15	75.341	76.579	0	0.047
2000-07-16	69.333	69.667	0	0.001
2000-07-17	81.833	81.074	0	0
2000-07-18	78.506	80.112	0	0.109
2000-07-19	78.585	80.303	1.06	1.036
2000-07-20	77.507	78.535	0	0
2000-07-21	78.304	78.069	0	0.036
2000-07-22	74.767	73.761	0	0
2000-07-23	73.702	74.267	0	0
2000-07-24	76.138	75.718	0	0
2000-07-25	77.571	79.242	0	0
2000-07-26	78.179	78.976	0.01	0.009
2000-07-27	82.418	82.55	0	0
2000-07-28	79.197	78.428	0.04	0.055
2000-07-29	74.978	77.637	0.19	0.469
2000-07-30	79.817	79.466	0.12	0.17
2000-07-31	79.418	77.799	0.29	0.153
2000-08-01	77.642	80.496	0	0.11
2000-08-02	82.857	84	0	0.006
2000-08-03	79.77	82.236	0.06	0.134
2000-08-04	76.707	78.516	0	0
2000-08-05	78.441	79.599	0.04	0
2000-08-06	92.482	92.582	0.01	0.109
2000-08-07	89.112	87.503	0.56	0.266
2000-08-08	85.699	86.746	0.4	0.038
2000-08-09	89.595	90.946	0.32	0.032
2000-08-10	85.124	84.295	0	0
2000-08-11	73.523	77.641	0	0.001
2000-08-12	76.387	74.628	0	0
2000-08-13	77.485	75.532	0	0
2000-08-14	81.987	83.037	0	0
2000-08-15	87.815	92.336	0	0
2000-08-16	82.068	88.606	0	0
2000-08-17	81.111	82.887	0.91	0.012
2000-08-18	77.138	80.93	0.47	0.232
2000-08-19	70.931	69.344	0	0
2000-08-20	71.678	72.99	0	0
2000-08-21	78.761	79.669	0	0
2000-08-22	84.032	80.394	0	0.154
2000-08-23	83.744	88.145	0.04	0.255
2000-08-24	79.466	82.809	0.09	0.144
2000-08-25	81.126	81.911	0	0
2000-08-26	79.197	80.326	0	0
2000-08-27	80.639	80.533	0	0.78
2000-08-28	73.889	76.382	0	0
2000-08-29	83.025	85.056	0	0
2000-08-30	84.328	85.29	0	0
2000-08-31	85.197	86.206	0	0
2000-09-01	82.659	83.692	0	0.143
2000-09-02	84.468	85.378	0.05	0.117
2000-09-03	84.297	83.967	0	0.07
2000-09-04	78.13	77.661	0.1	0.03
2000-09-05	68.338	68.677	0	0
2000-09-06	72.118	73.202	0	0
2000-09-07	81.196	81.267	0	0
2000-09-08	79.51	79.086	0.03	0.011
2000-09-09	81.566	80.52	0	0.02
2000-09-10	83.523	84.477	0.09	0.006
2000-09-11	84.775	85.403	0.13	0.061
2000-09-12	79.539	76.5	0.69	0.417
2000-09-13	72.155	75.528	0	0.027
2000-09-14	78.007	78.83	0.01	0
2000-09-15	71.067	71.696	0	0.003
2000-09-16	60.248	60.525	0	0
2000-09-17	70.565	71.144	0	0
2000-09-18	78.043	79.029	0	0
2000-09-19	80.683	80.661	0	0
2000-09-20	84.734	84.821	0.23	0
2000-09-21	77.897	78.078	0.04	0.151
2000-09-22	74.977	75.226	0	0
2000-09-23	73.526	80.772	1.32	0.001
2000-09-24	70.641	75.528	0.07	0.292
2000-09-25	57.461	61.128	2.02	0.233
2000-09-26	65.54	66.381	0.01	0.368
2000-09-27	71.28	71.906	0	0
2000-09-28	66.25	66.995	0	0
2000-09-29	69.059	69.447	0	0
2000-09-30	72.758	73.99	0	0
2000-10-01	73.966	72.946	0	0
2000-10-02	79.75	80.559	0	0
2000-10-03	79.711	79.935	0	0
2000-10-04	84.698	83.691	0.7	0
2000-10-05	80.709	81.16	0.56	0.011
2000-10-06	70.039	69.071	0.02	0.013
2000-10-07	46.238	46.471	0	0
2000-10-08	49.154	49.003	0	0
2000-10-09	53.141	53.284	0	0.002
2000-10-10	61.626	62.112	0	0
2000-10-11	65.66	66.672	0	0
2000-10-12	68.683	69.183	0	0
2000-10-13	72.154	72.345	0	0
2000-10-14	75.289	75.641	0	0
2000-10-15	75.795	74.433	0	0
2000-10-16	68.484	67.066	0.02	0
2000-10-17	66.694	64.256	0.07	0
2000-10-18	64.509	59.661	0	0
2000-10-19	64.949	62.978	0	0
2000-10-20	72.317	71.871	0	0
2000-10-21	70.769	71.337	0	0
2000-10-22	68.956	70.577	0	0
2000-10-23	61.484	67.124	0	0
2000-10-24	70.366	70.545	0	0
2000-10-25	62.61	68.085	0	0.054
2000-10-26	72.699	70.739	0	0
2000-10-27	75.014	76.123	0	0
2000-10-28	67.46	62.486	0	0
2000-10-29	55.837	56.748	0	0
2000-10-30	52.994	56.191	0	0
2000-10-31	63.443	65.136	0	0
2001-05-01	80	80	1	1
2001-05-02	77.228	77.295	0	0
2001-05-03	79.122	79.135	0	0
2001-05-04	78.482	78.995	0	0
2001-05-05	77.973	78.225	0	0
2001-05-06	78.654	78.599	0.2	0.01
2001-05-07	73.851	74.642	0.42	0.123
2001-05-08	71.783	72.44	0.23	0.888
2001-05-09	74.363	74.683	0	0
2001-05-10	75.997	75.934	0	0
2001-05-11	79.824	79.323	0.5	0
2001-05-12	70.364	72.695	0	0.144
2001-05-13	63.576	65.284	0	0
2001-05-14	66.374	69.042	0	0.142
2001-05-15	82.71	83.73	0.01	0.094
2001-05-16	84.279	83.882	0.1	0
2001-05-17	83.362	81.725	0.77	0.113
2001-05-18	74.988	75.908	1.03	0.399
2001-05-19	77.356	70.904	0.21	0.996
2001-05-20	73.95	77.485	0	0.003
2001-05-21	76.996	78.546	0.3	0.242
2001-05-22	68.467	70.238	0.12	0.145
2001-05-23	64.02	67.604	0.22	0.008
2001-05-24	61.224	62.096	0.34	0.2
2001-05-25	63.454	61.581	0.12	0.008
2001-05-26	68.787	68.188	0.4	0.017
2001-05-27	65.401	65.79	0.02	0.054
2001-05-28	70.234	71.16	0	0.006
2001-05-29	71.307	74.14	0	0
2001-05-30	68.354	69.537	0	0
2001-05-31	70.126	72.731	0.16	0
2001-06-01	67.268	69.026	0.24	0.188
2001-06-02	68.404	67.075	0.28	0.192
2001-06-03	67.857	67.919	0	0.004
2001-06-04	66.564	67.885	0.61	0.056
2001-06-05	82.782	82.444	0.98	0.17
2001-06-06	84.847	85.386	0.94	0.299
2001-06-07	78.686	77.714	0	0.369
2001-06-08	74.539	74.613	0	0.001
2001-06-09	76.887	76.965	0	0
2001-06-10	80.112	80.429	0	0
2001-06-11	87.11	87.268	0	0.024
2001-06-12	88.51	89.016	0.12	0.124
2001-06-13	87.769	87.639	0.12	0
2001-06-14	84.521	85.476	0	0.001
2001-06-15	85.844	83.282	0.27	0.223
2001-06-16	85	84.636	0	0.122
2001-06-17	85.569	85.827	0	0
2001-06-18	89.43	89.67	0	0
2001-06-19	87.729	87.901	0	0.002
2001-06-20	81.269	83.156	0.05	0.158
2001-06-21	84.493	84.545	0.6	0.231
2001-06-22	71.7	71.508	0.02	0.04
2001-06-23	75.353	72.642	0	0.042
2001-06-24	76.859	75.219	0	0.075
2001-06-25	76.812	79.712	0	0
2001-06-26	79.464	79.225	0	0.109
2001-06-27	77.789	78.587	0	0.185
2001-06-28	82.573	84.404	0.15	0.005
2001-06-29	83.198	80.935	0.07	0.146
2001-06-30	79.195	79.701	0	0.132
2001-07-01	77.028	77.601	0.39	0.238
2001-07-02	69.932	70.364	0	0
2001-07-03	78.975	79.752	0.1	0
2001-07-04	75.465	78.61	0.44	0.249
2001-07-05	78.41	77.753	0.05	0.017
2001-07-06	76.339	76.91	0	0
2001-07-07	88.716	88.785	0.1	0
2001-07-08	86.378	86.598	0.89	0.436
2001-07-09	86.352	86.549	0	0
2001-07-10	87.243	87.216	0	0
2001-07-11	84.874	84.804	0	0
2001-07-12	76.876	76.901	0	0
2001-07-13	75.678	75.536	0	0
2001-07-14	78.349	78.427	0	0
2001-07-15	81.477	81.712	0	0
2001-07-16	83.236	83.577	0	0
2001-07-17	80.59	82.109	0.1	0.501
2001-07-18	87.245	86.078	3.11	0.208
2001-07-19	86.777	86.877	0	0
2001-07-20	82.846	83.831	1.49	0
2001-07-21	84.523	83.726	0	0
2001-07-22	84.667	82.622	0.77	0.14
2001-07-23	88.273	88.373	0	0.032
2001-07-24	82.772	87.525	0	0.124
2001-07-25	81.991	82.565	0	0.327
2001-07-26	79.908	80.401	0.81	0.228
2001-07-27	76.48	77.078	0	0
2001-07-28	76.912	80.146	0.27	0.005
2001-07-29	83.702	78.983	0.18	0.941
2001-07-30	83.235	79.956	0	0.068
2001-07-31	82.493	82.136	0	0
2001-08-01	83.221	83.469	0	0
2001-08-02	83.088	83.007	0	0.003
2001-08-03	81.283	81.997	0.08	0.19
2001-08-04	80.534	79.174	0	0.094
2001-08-05	84.832	84.341	0	0
2001-08-06	85.897	87.383	0	0
2001-08-07	88.379	88.427	0	0
2001-08-08	89.643	89.059	0	0
2001-08-09	89.043	88.227	0.07	0.073
2001-08-10	84.848	82.987	0.27	0.214
2001-08-11	81.45	79.144	0.8	0.036
2001-08-12	80.642	79.676	0	0.315
2001-08-13	82.559	81.479	0	0
2001-08-14	76.768	75.217	0	0
2001-08-15	78.225	78.481	0	0
2001-08-16	81.398	83.961	0.02	0.079
2001-08-17	75.912	77.209	0	0.114
2001-08-18	80.23	79.152	1.26	0
2001-08-19	74.833	76.192	0.1	0.009
2001-08-20	74.586	73.519	0	0.012
2001-08-21	79.277	79.245	0	0.018
2001-08-22	84.726	84.566	0	0.011
2001-08-23	86.94	88.694	0.59	0.117
2001-08-24	81.039	79.554	0	0.036
2001-08-25	82.843	82.309	0.29	0.05
2001-08-26	87.466	84.72	0.46	0.142
2001-08-27	80.46	80.337	0	0.124
2001-08-28	82.506	82.335	0.01	0
2001-08-29	83.931	82.999	0	0
2001-08-30	86.354	85.859	0	0
2001-08-31	83.482	82.204	1.05	0.325
2001-09-01	73.778	73.754	0	0.283
2001-09-02	75.272	75.095	0	0
2001-09-03	78.978	80.382	0	0
2001-09-04	84.39	83.18	0	0.004
2001-09-05	81.462	81.353	0	0
2001-09-06	86.212	86.183	0	0
2001-09-07	85.182	82.252	0.44	0.082
2001-09-08	84.726	84.54	0.11	0.007
2001-09-09	83.642	83.892	0.79	0
2001-09-10	78.167	80.283	0	0.357
2001-09-11	76.988	76.454	0	0
2001-09-12	78.613	78.527	0	0
2001-09-13	80.244	80.335	0	0
2001-09-14	69.735	70.419	0	0
2001-09-15	66.551	66.458	0	0
2001-09-16	68.985	69.316	0	0
2001-09-17	73.664	73.623	0	0
2001-09-18	76.045	75.585	0.31	0
2001-09-19	74.614	75.553	0.64	0.066
2001-09-20	72.347	74.419	0	0.167
2001-09-21	69.202	71.795	0	0.009
2001-09-22	59.411	63.138	0	0.009
2001-09-23	58.127	68.567	0.03	0
2001-09-24	56.647	61.678	0.81	0.59
2001-09-25	54.19	51.616	0	0
2001-09-26	64.533	64.885	0	0
2001-09-27	57.347	62.379	0	0
2001-09-28	60.638	58.561	0	0
2001-09-29	66.114	65.128	0	0
2001-09-30	70.03	69.907	0	0
2001-10-01	70.997	70.426	0	0
2001-10-02	77.803	77.576	0	0
2001-10-03	78.193	77.957	0	0
2001-10-04	77.892	78.033	0	0
2001-10-05	75.163	73.016	0.78	0.061
2001-10-06	59.247	57.343	0	0.352
2001-10-07	59.666	59.297	0	0
2001-10-08	63.934	63.501	0	0
2001-10-09	68.824	68.54	0	0
2001-10-10	73.617	73.066	0	0
2001-10-11	71.932	71.204	0.1	0.008
2001-10-12	69.427	69.343	0.9	0.437
2001-10-13	69.726	71.158	0.07	0.043
2001-10-14	68.377	70.25	1.2	0.804
2001-10-15	58.855	58.856	0	0
2001-10-16	53.064	54.068	0.31	0.249
2001-10-17	50.216	50.288	0	0.014
2001-10-18	59.491	59.39	0	0
2001-10-19	63.762	63.752	0	0
2001-10-20	67.591	67.764	0	0
2001-10-21	73.572	73.688	0	0
2001-10-22	73.752	73.541	0	0
2001-10-23	69.93	70.111	1.82	0
2001-10-24	67.086	67.927	1.55	0.008
2001-10-25	63.875	63.725	0	0.148
2001-10-26	43.106	43.152	0	0
2001-10-27	43.107	42.957	0	0.001
2001-10-28	44.004	45.144	0	0.001
2001-10-29	55.86	58.437	0	0
2001-10-30	57.511	58.389	0	0
2001-10-31	66.33	66.353	0	0
2002-05-01	80	80	1	1
2002-05-02	69.469	69.323	0.02	0.09
2002-05-03	55.206	55.219	0	0
2002-05-04	62.689	62.911	0	0
2002-05-05	69.747	70.095	0	0
2002-05-06	69.951	66.933	0.7	0.137
2002-05-07	78.64	77.508	1.07	0.737
2002-05-08	78.443	77.517	1.36	0.25
2002-05-09	75.036	75.169	0.14	0.269
2002-05-10	65.864	66.845	0	0
2002-05-11	64.554	64.984	0	0.001
2002-05-12	80.287	80.583	0.77	0.026
2002-05-13	75.65	76.63	1.26	0.424
2002-05-14	60.406	60.241	0.01	0
2002-05-15	67.639	67.571	0	0
2002-05-16	73.406	72.971	0.02	0
2002-05-17	69.376	70.648	1.08	0.983
2002-05-18	55.418	55.51	0	0.293
2002-05-19	54.597	54.765	0	0
2002-05-20	54.973	55.149	0	0.007
2002-05-21	57.064	57.262	0	0
2002-05-22	63.657	63.854	0	0
2002-05-23	72.298	72.634	0	0
2002-05-24	74.495	75.86	0	0.03
2002-05-25	78.401	78.895	0.17	0.2
2002-05-26	74.076	75.123	0	0.115
2002-05-27	76.002	73.768	0.28	0.001
2002-05-28	74.396	75.459	0.71	0.133
2002-05-29	78.643	77.498	0.03	0.147
2002-05-30	79.516	77.969	0.02	0.154
2002-05-31	82.357	82.989	0.08	0.197
2002-06-01	82.243	82.568	0.1	0.02
2002-06-02	80.219	82.236	0	0.187
2002-06-03	86.578	88.314	0	0.49
2002-06-04	88.038	88.886	0.02	0.09
2002-06-05	86.027	86.195	1.07	0.018
2002-06-06	75.903	74.062	1.3	0.077
2002-06-07	73.893	73.789	0	0.039
2002-06-08	79.107	79.224	0	0
2002-06-09	81.457	82.293	0	0
2002-06-10	81.644	82.813	0	0
2002-06-11	84.178	84.75	0.01	0
2002-06-12	82.887	84.504	0	0.121
2002-06-13	79.66	76.537	0.38	0.053
2002-06-14	75.083	75.372	0.06	0.19
2002-06-15	70.724	69.502	0.25	0.026
2002-06-16	73.632	74.808	0	0.033
2002-06-17	77.674	77.986	0	0
2002-06-18	79.898	80.125	0	0.003
2002-06-19	83.464	82.516	0	0
2002-06-20	84.374	84.948	0	0
2002-06-21	84.497	84.448	0	0
2002-06-22	84.641	84.166	0	0
2002-06-23	86.366	85.509	0	0
2002-06-24	86.581	87.104	0	0
2002-06-25	88.194	87.488	0.09	0.021
2002-06-26	87.473	87.573	0	0.16
2002-06-27	84.251	78.851	0.15	0.298
2002-06-28	80.237	82.433	0.13	0.052
2002-06-29	85.015	84.518	0	0
2002-06-30	86.715	86.604	0	0
2002-07-01	87.881	86.674	0	0
2002-07-02	88.654	86.686	0	0
2002-07-03	87.988	87.951	0	0.016
2002-07-04	86.935	87.449	0	0.212
2002-07-05	85.461	87.36	0	0.075
2002-07-06	83.644	83.735	0	0
2002-07-07	82.826	82.618	0	0
2002-07-08	85.059	86.396	0	0
2002-07-09	87.559	86.822	0.03	0
2002-07-10	84.611	84.06	0.36	0.042
2002-07-11	77.662	77.592	0	0.005
2002-07-12	74.648	75.26	0	0
2002-07-13	73.273	71.656	0.01	0.002
2002-07-14	72.695	75.034	0	0.003
2002-07-15	83.572	83.313	0	0.005
2002-07-16	85.999	85.862	0	0
2002-07-17	84.59	85.312	0.15	0
2002-07-18	83.442	84.234	0	0.047
2002-07-19	83.32	83.709	0	0.087
2002-07-20	83.279	85.252	0.28	0.107
2002-07-21	84.1	86.212	0	0
2002-07-22	88.909	89.404	0	0
2002-07-23	83.442	87.821	0.04	0.515
2002-07-24	81.119	84.208	0	0.214
2002-07-25	83.707	84.654	0	0.09
2002-07-26	87.496	87.596	0	0.432
2002-07-27	92.922	93.269	0	0.399
2002-07-28	92.354	92.634	0	0.001
2002-07-29	88.069	89.862	0.51	0.001
2002-07-30	87.023	87.123	0	0.472
2002-07-31	87.442	88.26	0	0
2002-08-01	88.661	88.263	0	0
2002-08-02	87.524	89.216	0	0
2002-08-03	86.488	88.99	0.01	0.003
2002-08-04	87.752	87.852	0	0.129
2002-08-05	86.748	86.848	0	0.092
2002-08-06	81.192	81.035	0	0.041
2002-08-07	74.383	74.492	0	0
2002-08-08	76.169	76.51	0	0
2002-08-09	78.968	79.201	0	0
2002-08-10	82.476	81.896	0	0
2002-08-11	83.436	84.417	0.16	0
2002-08-12	86.124	84.12	0	0
2002-08-13	86.597	89.09	0.04	0.074
2002-08-14	86.979	84.801	0.27	0.042
2002-08-15	80.76	78.223	0.11	0.321
2002-08-16	83.64	82.495	0	0.243
2002-08-17	82.751	82.497	0.05	0.082
2002-08-18	80.192	81.098	0.65	0.267
2002-08-19	82.65	85.376	0	0.374
2002-08-20	82.396	77.353	0	0.363
2002-08-21	87.142	87.242	0	0.004
2002-08-22	87.814	89.339	0	0.088
2002-08-23	88.118	88.446	0.07	0.099
2002-08-24	82.166	83.806	0	0.207
2002-08-25	82.345	80.462	0	0.074
2002-08-26	76.474	77.03	0	0
2002-08-27	80.797	80.41	0.1	0.004
2002-08-28	79.048	80.822	0.04	0
2002-08-29	79.298	78.337	0	0.013
2002-08-30	78.961	75.526	0	0
2002-08-31	79.792	79.992	0	0.005
2002-09-01	77.915	81.071	0	0.029
2002-09-02	81.788	80.354	0.04	0.029
2002-09-03	86.013	86.166	0	0
2002-09-04	81.918	82.089	0	0.198
2002-09-05	79.054	79.467	0	0
2002-09-06	81.433	81.411	0	0
2002-09-07	85.034	84.531	0	0
2002-09-08	83.728	83.53	0	0
2002-09-09	84.279	84.214	0	0
2002-09-10	85.019	84.83	0	0
2002-09-11	73.972	73.582	0	0
2002-09-12	76.489	76.324	0	0
2002-09-13	75.81	77.58	0	0
2002-09-14	82.35	82.148	0.02	0.012
2002-09-15	76.977	76.467	0.8	0.175
2002-09-16	72.348	74.268	0	0.054
2002-09-17	73.314	71.088	0.01	0
2002-09-18	76.538	78.766	0	0.004
2002-09-19	79.748	81.762	0.1	0.109
2002-09-20	85.408	85.763	0.27	0.087
2002-09-21	79.19	78.89	0	0.302
2002-09-22	74.174	74.7	0	0
2002-09-23	68.646	68.14	0	0
2002-09-24	72.199	71.848	0	0
2002-09-25	70.322	70.72	0	0
2002-09-26	62.981	64.737	1.08	0.058
2002-09-27	66.416	64.649	2.55	1.051
2002-09-28	66.208	68.506	0	0.001
2002-09-29	74.922	75.554	0	0
2002-09-30	79.04	79.787	0	0
2002-10-01	79.666	81.478	0	0.029
2002-10-02	81.303	80.735	0.01	0.039
2002-10-03	81.794	81.49	0	0.086
2002-10-04	77.237	77.774	0.56	0.15
2002-10-05	70.815	71.755	0	0.042
2002-10-06	61.82	68.326	0	0
2002-10-07	57.378	61.438	0	0
2002-10-08	63.483	62.335	0	0
2002-10-09	65.374	66.685	0	0
2002-10-10	64.649	64.492	0.34	0
2002-10-11	64.933	67.066	0.56	0
2002-10-12	76.559	74.116	0	0
2002-10-13	65.849	65.127	0	0.299
2002-10-14	57.272	57.618	0	0
2002-10-15	49.471	50.762	0	0.01
2002-10-16	49.747	51.255	0	0.013
2002-10-17	48.571	49.539	0	0
2002-10-18	63.838	64.234	0	0
2002-10-19	62.028	61.402	0.34	0.235
2002-10-20	53.616	53.969	0	0
2002-10-21	58.252	58.211	0	0
2002-10-22	61.737	62.134	0	0
2002-10-23	52.875	52.496	0	0
2002-10-24	54.394	55.687	0	0
2002-10-25	49.802	52.945	1.67	0.019
2002-10-26	56.868	56.377	0	0.009
2002-10-27	52.568	51.044	0	0
2002-10-28	56.598	57.615	0.35	0
2002-10-29	53.333	55.6	0.68	0.299
2002-10-30	46.521	47.446	0	0
2002-10-31	45.697	45.152	0	0.012
2003-05-01	80	80	1	1
2003-05-02	71.613	73.059	0.4	0.64
2003-05-03	61.759	57.224	0	0.016
2003-05-04	62.098	61.354	0.59	0
2003-05-05	75.134	74.83	1.4	0.768
2003-05-06	76.663	80.266	0	0.118
2003-05-07	75.178	79.483	0.13	0.306
2003-05-08	70.79	73.432	0.08	0.207
2003-05-09	79.261	80.4	0.06	0.025
2003-05-10	78.76	78.82	2.51	0.241
2003-05-11	75.939	77.64	0.18	0.155
2003-05-12	62.267	62.333	0	0
2003-05-13	69.587	69.624	0	0
2003-05-14	72.27	72.019	0.02	0
2003-05-15	72.304	73.958	0.05	0.187
2003-05-16	67.103	65.536	0	0.189
2003-05-17	72.515	74.339	0.44	0
2003-05-18	73.321	76.066	0.01	0.067
2003-05-19	77.316	77.21	0	0
2003-05-20	74.149	73.662	0.31	0.035
2003-05-21	66.435	67.236	0	0.274
2003-05-22	68.474	71.3	0	0
2003-05-23	71.382	70.095	0	0.008
2003-05-24	67.557	66.772	0	0
2003-05-25	63.311	66.397	0.18	0
2003-05-26	71.459	66.206	0	0
2003-05-27	67.866	63.459	0.09	0.007
2003-05-28	74.414	73.091	0.5	0
2003-05-29	71.302	70.984	0.03	0.302
2003-05-30	72.108	74.305	0	0
2003-05-31	67.462	70.158	0.12	0.089
2003-06-01	65.916	65.93	0	0
2003-06-02	66.578	67.009	0	0
2003-06-03	61.543	65.296	0.55	1.333
2003-06-04	60.062	62.961	0.01	0
2003-06-05	69.617	70.05	0	0
2003-06-06	75.201	74.752	0.08	0
2003-06-07	76.771	78.928	0	0.001
2003-06-08	75.621	76.5	0.27	0.131
2003-06-09	75.692	74.646	0	0.008
2003-06-10	79.129	78.955	0.13	0.007
2003-06-11	83.862	84.072	0.02	0.327
2003-06-12	81.658	82.658	0.63	0.232
2003-06-13	79.699	80.345	0.01	0.179
2003-06-14	81.261	80.332	0.4	0.16
2003-06-15	75.536	79.532	0.15	0
2003-06-16	70.435	77.409	0	0.008
2003-06-17	75.991	75.985	0.01	0.161
2003-06-18	77.196	78.063	0	0.017
2003-06-19	75.585	78.151	0.02	0.004
2003-06-20	71.417	71.977	0	0
2003-06-21	74.937	75.169	0	0
2003-06-22	80.081	80.604	0	0
2003-06-23	82.798	83.443	0	0
2003-06-24	84.526	84.455	0	0
2003-06-25	86.084	85.774	0	0
2003-06-26	85.448	86.13	0.47	0
2003-06-27	81.407	82.667	0	0.253
2003-06-28	81.235	80.627	0	0
2003-06-29	81.748	81.949	0	0.017
2003-06-30	82.238	81.311	0	0
2003-07-01	78.359	76.404	0	0.11
2003-07-02	76.744	78.677	0	0.098
2003-07-03	84.574	84.318	0	0.001
2003-07-04	86.016	87.492	0.2	0
2003-07-05	87.589	88.169	0.02	0
2003-07-06	84.735	85.908	0.19	0.168
2003-07-07	89.291	90.602	0.03	0.251
2003-07-08	91.667	91.791	0.11	0
2003-07-09	87.456	88.489	1.22	0.067
2003-07-10	79.72	81.772	0.65	0.243
2003-07-11	77.09	78.743	0.01	0.092
2003-07-12	75.081	73.714	0.03	0.119
2003-07-13	77.876	78.369	0	0.061
2003-07-14	80.46	81.381	0	0
2003-07-15	83.159	83.814	0.66	0
2003-07-16	81.159	82.251	0	0
2003-07-17	82.172	83.23	0	0
2003-07-18	84.2	84.336	0.65	0
2003-07-19	80.233	80.179	0.01	0.006
2003-07-20	82.468	84.044	0	0
2003-07-21	78.488	80.746	0.69	0.177
2003-07-22	75.448	77.406	0.07	0.033
2003-07-23	72.759	71.015	0	0.014
2003-07-24	76.25	77.694	0	0.09
2003-07-25	80.399	80.956	0	0
2003-07-26	84.312	84.245	0	0
2003-07-27	85.634	85.553	0	0
2003-07-28	82.383	82.113	0.46	0.789
2003-07-29	78.902	79.627	0	0.002
2003-07-30	82.813	82.047	0	0
2003-07-31	81.978	81.43	0	0
2003-08-01	82.72	83.969	0	0.099
2003-08-02	80.282	80.552	0.71	0.089
2003-08-03	73.94	80.098	0.13	0.25
2003-08-04	75.842	74.97	0.74	1.312
2003-08-05	74.123	75.923	0	0.039
2003-08-06	74.554	76.388	0	0
2003-08-07	77.367	78.345	0.03	0
2003-08-08	77.846	78.484	0	0
2003-08-09	74.557	76.884	0.01	0
2003-08-10	73.595	78.922	0.01	0
2003-08-11	77.299	77.887	0.19	0
2003-08-12	78.054	77.537	0	0.083
2003-08-13	81.641	83.618	0	0.084
2003-08-14	82.721	84.318	0.48	0.005
2003-08-15	83.626	86.269	0.01	0
2003-08-16	83.33	82.692	0	0
2003-08-17	79.276	80.07	0	0.032
2003-08-18	79.784	79.047	0	0
2003-08-19	81.225	81.362	0	0
2003-08-20	84.459	85.257	0	0
2003-08-21	84.082	83.66	0	0.006
2003-08-22	83.511	81.405	0.95	0.002
2003-08-23	79.952	80.862	0	0.007
2003-08-24	79.869	80.944	0	0
2003-08-25	86.601	87.598	0	0
2003-08-26	89.336	89.062	0	0
2003-08-27	88.534	88.599	0	0.186
2003-08-28	85.557	82.934	0	0.206
2003-08-29	81.143	85.139	0.35	0.02
2003-08-30	79.316	80.068	0	0.113
2003-08-31	68.183	70.214	1.19	0.457
2003-09-01	72.609	81.546	2.17	0.258
2003-09-02	76.148	79.941	0.24	0.178
2003-09-03	75.711	74.656	0.24	0.238
2003-09-04	72.743	73.06	0	0.001
2003-09-05	70.382	70.281	0	0
2003-09-06	69.823	71.661	0	0
2003-09-07	74.257	73.224	0	0
2003-09-08	79.109	77.136	0	0
2003-09-09	78.538	79.102	0	0.084
2003-09-10	77.847	78.094	0	0.014
2003-09-11	76.464	77.219	0	0
2003-09-12	75.998	76.121	0	0
2003-09-13	79.16	77.886	0	0
2003-09-14	83.072	81.183	0.12	0
2003-09-15	77.802	71.994	0.08	0.423
2003-09-16	74.719	74.728	0	0
2003-09-17	75.495	76.651	0	0
2003-09-18	75.307	74.293	0	0
2003-09-19	78.449	78.45	0	0
2003-09-20	70.67	70.198	0	0
2003-09-21	78.345	77.22	0	0
2003-09-22	72.689	72.01	1.02	0.127
2003-09-23	65.334	65.3	0	0.039
2003-09-24	74.782	74.903	0	0
2003-09-25	66.235	66.852	0	0
2003-09-26	68.229	67.601	0	0
2003-09-27	70.972	70.99	0.97	0.324
2003-09-28	58.331	57.501	0.02	0
2003-09-29	57.239	57.179	0	0
2003-09-30	64.529	64.148	0.21	0
2003-10-01	59.739	59.746	0	0
2003-10-02	52.162	51.971	0	0
2003-10-03	57.77	58.402	0.01	0
2003-10-04	57.19	56.652	0.02	0.038
2003-10-05	67.297	66.925	0	0
2003-10-06	65.47	64.824	0	0
2003-10-07	70.378	69.642	0	0
2003-10-08	74.376	74.767	0	0
2003-10-09	70.359	70.93	0	0.008
2003-10-10	71.625	71.664	0	0.007
2003-10-11	77.062	76.717	0	0
2003-10-12	68.155	68.001	0	0
2003-10-13	66.414	67.714	0	0
2003-10-14	57.749	58.907	1.15	0.25
2003-10-15	60.816	60.157	0	0.005
2003-10-16	67.8	67.275	0	0
2003-10-17	59.065	59.351	0.02	0
2003-10-18	62.435	62.103	0	0
2003-10-19	65.106	64.275	0	0
2003-10-20	68.18	67.888	0	0
2003-10-21	65.608	65.123	0	0
2003-10-22	58.33	58.133	0	0
2003-10-23	48.183	48.925	0	0.057
2003-10-24	54.235	54.434	0	0
2003-10-25	64.479	63.946	0.25	0
2003-10-26	54.615	54.826	0.51	0.133
2003-10-27	49.542	49.336	0	0.077
2003-10-28	46.558	46.789	0.14	0.018
2003-10-29	51.72	51.918	0.01	0.042
2003-10-30	68.913	68.706	0	0
2003-10-31	72.99	72.769	0	0
2004-05-01	80	80	1	1
2004-05-02	67.406	56.174	0.6	0.254
2004-05-03	55.124	55.326	0	0
2004-05-04	63.85	63.791	0.02	0
2004-05-05	67.499	68.006	0	0.044
2004-05-06	83.83	84.185	0	0
2004-05-07	82.976	81.392	0	0
2004-05-08	82.165	82.672	0	0
2004-05-09	82.956	83.113	0	0
2004-05-10	78.515	79.3	0.24	0.198
2004-05-11	80.249	80.621	0	0.166
2004-05-12	79.534	79.176	0	0.077
2004-05-13	75.557	76.053	0.03	0.086
2004-05-14	75.448	76.984	0.15	0.171
2004-05-15	74.036	76.129	0.55	0.092
2004-05-16	74.735	72.024	0	0
2004-05-17	76.279	76.282	0.11	0.147
2004-05-18	77.288	77.534	0.5	0.16
2004-05-19	74.951	74.953	0.51	0.236
2004-05-20	83.249	83.334	0	0.062
2004-05-21	87.154	87.447	0	0
2004-05-22	83.034	83.643	0	0
2004-05-23	82.415	82.809	0	0
2004-05-24	83.855	80.922	0	0
2004-05-25	84.609	84.835	0.45	0.032
2004-05-26	77.517	78.784	1.2	0.112
2004-05-27	82.035	78.189	0.63	0.046
2004-05-28	75.83	75.457	0.03	0.013
2004-05-29	70.286	70.317	0	0
2004-05-30	78.936	79.388	1.25	0.042
2004-05-31	77.282	77.014	0.13	0.103
2004-06-01	79.364	79.212	0.25	0.002
2004-06-02	79.061	79.679	0	0.001
2004-06-03	75.009	75.422	0	0.066
2004-06-04	72.215	72.319	0	0
2004-06-05	71.1	70.656	0	0
2004-06-06	72.97	73.329	0	0
2004-06-07	83.644	84.328	0	0
2004-06-08	86.871	87.554	0	0.01
2004-06-09	89.003	89.489	1.63	0
2004-06-10	83.801	85.408	0.05	0.19
2004-06-11	83.077	86.805	0.08	0.165
2004-06-12	85.818	87.579	0.51	0.34
2004-06-13	82.494	82.684	0.01	0.408
2004-06-14	82.102	85.409	0	0.41
2004-06-15	83.741	83.594	0.16	0.009
2004-06-16	84.396	83.768	0.07	0.082
2004-06-17	82.141	80.964	0	0.18
2004-06-18	84.473	84.212	0	0.259
2004-06-19	82.12	83.169	0.02	0.355
2004-06-20	71.435	71.922	0	0
2004-06-21	81.619	81.519	0	0
2004-06-22	77.405	78.26	0.14	0.018
2004-06-23	76.206	76.718	0	0
2004-06-24	83.311	84.111	0	0
2004-06-25	80.054	81.814	0	0
2004-06-26	73.756	74.234	0	0
2004-06-27	75.1	75.534	0	0
2004-06-28	76.049	73.349	0.01	0.118
2004-06-29	74.903	74.945	0	0.016
2004-06-30	79.6	80.22	0	0
2004-07-01	81.965	82.953	0	0
2004-07-02	83.784	84.168	0.3	0
2004-07-03	84.444	87.245	0	0
2004-07-04	85.097	83.801	0.04	0.089
2004-07-05	87.956	88.056	0	0.104
2004-07-06	88.14	88.564	0.05	0.318
2004-07-07	81.867	83.332	0.01	0.325
2004-07-08	72.744	75.956	0	0
2004-07-09	80.076	82.925	0.23	0
2004-07-10	85.281	86.084	0.54	0
2004-07-11	83.425	81.882	1	0.106
2004-07-12	87.886	88.118	0.49	0.191
2004-07-13	83.344	84.999	0.02	0.354
2004-07-14	82.924	83.699	0	0.182
2004-07-15	77.587	78.579	0	0
2004-07-16	79.643	80.135	0	0
2004-07-17	80.276	80.158	0.08	0
2004-07-18	78.971	78.318	0.09	0
2004-07-19	78.432	78.708	0	0.015
2004-07-20	82.187	83.372	0	0
2004-07-21	86.736	87.278	0.15	0
2004-07-22	91.919	91.922	0.95	0
2004-07-23	82.272	87.429	0	0.118
2004-07-24	76.911	78.449	0	0.026
2004-07-25	75.121	77.924	0.03	0
2004-07-26	72.738	78.339	0.13	0
2004-07-27	67.857	73.688	0.01	0.235
2004-07-28	77.88	77.68	0	0.001
2004-07-29	76.03	78.354	0	0
2004-07-30	81.997	81.254	0.35	0.12
2004-07-31	80.323	81.219	1.67	0.259
2004-08-01	84.482	84.684	0	0.035
2004-08-02	86.908	87.067	0	0
2004-08-03	89.267	88.952	0	0
2004-08-04	89.284	88.547	1.43	0.203
2004-08-05	74.63	73.702	0	1.117
2004-08-06	71.734	71.682	0	0
2004-08-07	74.694	73.752	0	0
2004-08-08	76.561	77.24	0	0
2004-08-09	81.912	81.752	0	0
2004-08-10	80.923	78.166	0	0.11
2004-08-11	75.447	75.455	0	0
2004-08-12	64.703	64.54	0	0
2004-08-13	64.86	63.176	0	0
2004-08-14	68.001	68.633	0	0
2004-08-15	71.159	71.095	0	0.005
2004-08-16	74.126	74.15	0	0.001
2004-08-17	77.563	77.661	0	0
2004-08-18	77.195	78.86	0.21	0.046
2004-08-19	88.701	86.808	0.21	0.129
2004-08-20	82.045	83.241	0.5	0.226
2004-08-21	76.593	78.69	0	1.007
2004-08-22	77.664	78.138	0	0
2004-08-23	83.002	82.029	0	0
2004-08-24	85.819	83.469	0.09	0.014
2004-08-25	83.019	79.425	0	0.07
2004-08-26	87.441	86.957	0.12	0.202
2004-08-27	85.135	87.863	0	0.16
2004-08-28	84.405	88.715	0.31	0.34
2004-08-29	76.69	79.324	0.64	0.09
2004-08-30	75.455	75.821	0	0
2004-08-31	77.762	77.794	0	0
2004-09-01	77.778	78.097	0	0
2004-09-02	79.65	79.143	0	0
2004-09-03	80.033	77.595	1.29	0.011
2004-09-04	83.517	83.681	0	0
2004-09-05	83.104	82.439	0	0.013
2004-09-06	79.698	80.099	0	0
2004-09-07	74.427	75.219	0	0
2004-09-08	70.94	70.477	0.01	0.069
2004-09-09	76.588	76.398	0	0
2004-09-10	76.331	69.879	0	0
2004-09-11	66.761	62.075	0	0
2004-09-12	77.29	77.738	0	0
2004-09-13	78.774	78.828	0	0
2004-09-14	80.521	80.143	0	0
2004-09-15	80.175	78.407	0	0
2004-09-16	80.733	81.289	0	0.053
2004-09-17	73.198	75.562	0.23	0.001
2004-09-18	73.147	73.182	0	0
2004-09-19	72.216	72.265	0	0
2004-09-20	74.448	74.323	0	0
2004-09-21	77.246	77.263	0	0
2004-09-22	82.582	82.169	0	0
2004-09-23	84.251	83.952	0	0
2004-09-24	79.931	80.531	0	0
2004-09-25	77.882	78.056	0	0
2004-09-26	73.592	73.4	0	0
2004-09-27	74.351	73.434	0	0
2004-09-28	73.288	73.604	0	0
2004-09-29	65.754	65.979	0	0
2004-09-30	68.438	68.39	0	0
2004-10-01	74.873	73.91	0	0
2004-10-02	66.799	66.393	0.05	0.161
2004-10-03	66.085	66.095	0	0
2004-10-04	66.901	66.05	0	0
2004-10-05	58.858	58.855	0	0
2004-10-06	65.654	65.632	0	0
2004-10-07	73.849	72.848	0	0
2004-10-08	71.15	70.401	0	0
2004-10-09	75.235	75.133	0	0
2004-10-10	68.706	67.724	0	0
2004-10-11	63.466	62.351	0	0
2004-10-12	62.159	60.133	0.48	0
2004-10-13	55.056	56.881	0.24	0.15
2004-10-14	59.849	59.595	0.11	0.003
2004-10-15	56.678	55.655	0.5	0.106
2004-10-16	49.581	49.468	0	0.014
2004-10-17	55.558	55.046	0	0
2004-10-18	49.888	50.573	3.64	0.552
2004-10-19	69.011	68.626	0.06	0.927
2004-10-20	64.608	64.713	0	0.111
2004-10-21	51.823	52.894	0	0
2004-10-22	51.82	51.269	0	0
2004-10-23	60.68	60.802	0.46	0
2004-10-24	57.565	59.616	0	0.069
2004-10-25	45.811	52.359	0	0
2004-10-26	50.726	49.708	0.26	0
2004-10-27	60.968	63.483	0.08	0
2004-10-28	59.121	60.798	0	0
2004-10-29	68.298	70.442	0	0.097
2004-10-30	71.019	70.903	0.25	0.018
2004-10-31	65.098	65.577	0	0.001
2005-05-01	80	80	1	1
2005-05-02	53.931	56.08	0	0.005
2005-05-03	56.035	56.212	0	0
2005-05-04	59.053	59.262	0	0
2005-05-05	63.009	63.393	0	0
2005-05-06	65.105	67.081	0	0.022
2005-05-07	66.65	72.006	0	0
2005-05-08	74.614	74.371	0	0.001
2005-05-09	76.037	75.543	0	0
2005-05-10	77.624	78.272	0	0.013
2005-05-11	81.049	81.588	0.3	0.087
2005-05-12	71.045	75.31	0.13	0.055
2005-05-13	78.628	78.151	0	0.154
2005-05-14	74.184	74.17	0.64	0.17
2005-05-15	63.926	64.435	0	0.042
2005-05-16	61.043	61.225	0	0
2005-05-17	68.232	68.112	0	0
2005-05-18	74.861	75.826	0	0
2005-05-19	77.777	78.933	0.4	0.108
2005-05-20	69.809	66.996	0	0.349
2005-05-21	70.038	69.458	0	0
2005-05-22	71.515	71.327	0	0
2005-05-23	77.387	77.45	0	0.004
2005-05-24	67.94	68.954	0	0.001
2005-05-25	66.708	66.594	0	0
2005-05-26	72.934	73.075	0	0
2005-05-27	74.941	75.171	0	0.008
2005-05-28	68.776	70.49	0.26	0.046
2005-05-29	72.518	72.966	0	0.028
2005-05-30	68.537	75.053	0.15	0
2005-05-31	74.417	75.736	0	0
2005-06-01	76.649	77.886	0	0
2005-06-02	70.204	74.768	0.12	0.328
2005-06-03	80.147	75.35	0	0.247
2005-06-04	77.004	83.412	0	0.103
2005-06-05	85.594	86.979	0	0
2005-06-06	82.477	84.014	0	0.139
2005-06-07	85.465	86.729	0	0.05
2005-06-08	82.164	84.26	0	0.025
2005-06-09	83.786	84.129	0	0.148
2005-06-10	81.922	82.082	0.07	0.038
2005-06-11	83.241	83.229	0	0.075
2005-06-12	83.346	84.296	0.79	0.007
2005-06-13	84.728	84.812	0.01	0.091
2005-06-14	88.278	88.587	0.67	0.096
2005-06-15	83.022	80.724	0	0.057
2005-06-16	74.252	74.444	0	0.001
2005-06-17	72.155	72.325	0	0
2005-06-18	67.081	66.67	0	0
2005-06-19	69.24	70.99	0	0
2005-06-20	74.561	75.781	0	0
2005-06-21	78.887	79.188	0	0
2005-06-22	79.626	79.106	0	0.06
2005-06-23	81.439	83.977	0	0.073
2005-06-24	84.917	86.578	0	0.036
2005-06-25	87.56	87.033	0	0
2005-06-26	86.783	87.358	0	0
2005-06-27	85.434	85.776	0	0.24
2005-06-28	82.571	82.245	0.01	0.178
2005-06-29	84.507	83.58	0	0.249
2005-06-30	89.347	89.935	1.25	0.12
2005-07-01	88.007	89.35	0.12	0.073
2005-07-02	74.427	75.626	0	0
2005-07-03	81.578	82.224	0	0
2005-07-04	85.788	85.895	0	0
2005-07-05	83.298	83.857	0	0.061
2005-07-06	81.369	83.273	0	0
2005-07-07	80.639	81.222	0.24	0.047
2005-07-08	79.537	81.019	0	0.012
2005-07-09	80.546	80.563	0	0
2005-07-10	82.205	81.884	0	0
2005-07-11	86.047	85.983	0.02	0
2005-07-12	82.752	84.803	0.15	0.092
2005-07-13	79.344	75.801	0.92	0.113
2005-07-14	80.036	79.424	0.09	0.183
2005-07-15	80.895	82.2	0.03	0.135
2005-07-16	80.799	81.646	0.02	0.174
2005-07-17	83.707	85.754	0.01	0.03
2005-07-18	80.745	83.747	0	0.126
2005-07-19	85.579	85.147	0	0.223
2005-07-20	82.464	82.283	0.01	0.618
2005-07-21	83.884	86.754	0	0.023
2005-07-22	86.575	87.092	0.15	0.267
2005-07-23	85.759	86.544	0	0
2005-07-24	89.371	89.761	0	0.063
2005-07-25	95.674	95.876	0	0
2005-07-26	92.782	93.14	0	0.033
2005-07-27	87.183	87.283	0	0.11
2005-07-28	77.617	78.252	0	0
2005-07-29	81.506	82.187	0	0
2005-07-30	83.669	84.221	0	0
2005-07-31	82.76	84.117	0	0.149
2005-08-01	84.263	86.559	0	0.006
2005-08-02	86.681	87.559	0	0
2005-08-03	87.527	88.07	0	0
2005-08-04	87.936	88.939	0	0
2005-08-05	84.319	86.192	0	0.272
2005-08-06	80.047	73.934	1.16	0.067
2005-08-07	82.674	80.544	0.04	0.136
2005-08-08	86.092	82.49	0	0.278
2005-08-09	85.551	82.745	0	0.191
2005-08-10	86.221	86.303	0	0
2005-08-11	86.57	85.628	0.89	0.076
2005-08-12	86.633	87.511	0	0.016
2005-08-13	87.844	87.715	0	0.026
2005-08-14	90.078	91.167	0.09	0.22
2005-08-15	83.547	85.89	0	0.001
2005-08-16	80.054	83.609	0.04	0.207
2005-08-17	81.145	80.052	0	0.165
2005-08-18	82.416	81.492	0.14	0.073
2005-08-19	94.107	91.489	0.41	0.061
2005-08-20	93.541	93.641	0.02	0.137
2005-08-21	87.903	88.003	0	0.224
2005-08-22	73.518	77.364	0	0
2005-08-23	72.636	72.944	0	0
2005-08-24	76.666	76.791	0	0
2005-08-25	81.893	82.338	0	0
2005-08-26	84.858	79.901	0.24	0.392
2005-08-27	82.562	82.728	0	0.167
2005-08-28	80.899	82.35	0	1.496
2005-08-29	81.172	81.375	0.01	0.001
2005-08-30	80.091	77.256	2.99	0.373
2005-08-31	78.469	78.643	0.31	0.231
2005-09-01	80.108	79.298	0	0
2005-09-02	82.218	82.672	0	0
2005-09-03	76.584	77.376	0	0
2005-09-04	71.105	72.187	0	0
2005-09-05	75.622	76.046	0	0
2005-09-06	78.137	78.344	0	0
2005-09-07	78.505	78.668	0	0
2005-09-08	78.558	78.58	0	0
2005-09-09	81.789	79.523	0	0.001
2005-09-10	81.888	81.824	0	0
2005-09-11	83.062	82.376	0	0
2005-09-12	81.481	82.476	0	0
2005-09-13	81.64	81.299	0	0
2005-09-14	82.424	82.389	0.04	0.002
2005-09-15	72.812	72.508	0	0.094
2005-09-16	67.546	67.373	0.05	0.617
2005-09-17	73.308	74.401	0	0
2005-09-18	77.281	77.011	0	0
2005-09-19	83.296	83.567	0.39	0
2005-09-20	75.631	77.157	0.39	0.159
2005-09-21	72.542	76.203	0	0
2005-09-22	80.498	69.185	0	0
2005-09-23	82.99	83.248	0.13	0
2005-09-24	83.476	83.567	0	0
2005-09-25	82.875	81.914	0.32	0
2005-09-26	78.516	78.202	0.33	0.057
2005-09-27	70.08	70.267	0	0.05
2005-09-28	62.656	58.988	0.01	0
2005-09-29	61.839	62.047	0.34	0.063
2005-09-30	67.99	67.79	0	0
2005-10-01	76.761	76.712	0	0
2005-10-02	78.729	78.68	0	0
2005-10-03	79.72	79.637	0	0
2005-10-04	79.938	78.802	0	0
2005-10-05	80.378	80.462	0	0
2005-10-06	79.253	79.515	0	0.006
2005-10-07	72.735	74.137	0.03	0.531
2005-10-08	58.352	54.456	0	0
2005-10-09	56.979	58.048	0	0
2005-10-10	58.089	57.907	0.02	0
2005-10-11	64.7	60.261	0	0
2005-10-12	61.253	60.919	0	0
2005-10-13	60.09	61.546	0	0
2005-10-14	66.682	63.714	0	0
2005-10-15	66.715	66.773	0	0
2005-10-16	58.034	58.53	0	0
2005-10-17	66.174	62.052	0	0
2005-10-18	70.774	70.629	0	0
2005-10-19	78.282	77.919	0	0
2005-10-20	70.43	70.036	0.8	0
2005-10-21	62.876	64.062	0.66	0.089
2005-10-22	56.311	57.784	0.03	0.199
2005-10-23	52.009	49.28	0.31	0
2005-10-24	43.7	43.333	0.27	0.002
2005-10-25	45.765	43.982	0.09	0
2005-10-26	43.874	45.609	0	0
2005-10-27	47.491	48.058	0	0
2005-10-28	44.578	45.966	0	0.001
2005-10-29	42.985	45.349	0	0
2005-10-30	59.206	59.677	0	0
2005-10-31	64.046	63.908	0	0
2006-05-01	80	80	1	1
2006-05-02	65.351	67.012	0.26	0.339
2006-05-03	74.844	75.446	0	0.09
2006-05-04	72.059	71.803	0.01	0.137
2006-05-05	71.684	72.179	0	0.108
2006-05-06	64.45	66.966	0	0
2006-05-07	68.001	68.234	0	0
2006-05-08	69.36	71.755	0	0
2006-05-09	73.033	73.16	0	0.039
2006-05-10	75.07	75.874	0.11	0.419
2006-05-11	65.361	66.471	0.21	0.798
2006-05-12	58.915	60.623	0.14	0.014
2006-05-13	56.416	55.119	0.02	0.056
2006-05-14	54.001	52.5	0.16	0.086
2006-05-15	51.925	54.449	0.1	0.181
2006-05-16	58.069	56.095	0.34	0.11
2006-05-17	68.317	64.66	0.68	0.021
2006-05-18	64.715	63.836	0.35	0.059
2006-05-19	64.898	64.336	0.02	0.002
2006-05-20	69.11	69.065	0	0
2006-05-21	65.914	65.896	0	0
2006-05-22	62.5	62.279	0	0
2006-05-23	67.721	67.835	0	0
2006-05-24	74.067	74.366	0.12	0
2006-05-25	81.518	82.445	0.52	0.055
2006-05-26	74.016	76.318	0	0.251
2006-05-27	72.377	77.237	0	0.001
2006-05-28	78.001	79.688	0	0
2006-05-29	81.603	83.452	0	0
2006-05-30	84.978	85.65	0.09	0
2006-05-31	83.499	84.286	0	0.142
2006-06-01	81.246	80.763	0.02	0.192
2006-06-02	77.497	75.572	0.5	0.301
2006-06-03	75.854	75.138	0	0.032
2006-06-04	68.948	68.657	0	0.079
2006-06-05	77.04	77.525	0	0.04
2006-06-06	78.58	78.831	0	0
2006-06-07	72.652	73.939	0.46	0.067
2006-06-08	78.373	78.078	0	0.134
2006-06-09	75.806	74.81	0	0.008
2006-06-10	71.519	70.524	0.22	0.501
2006-06-11	66.469	68.614	0.78	0.751
2006-06-12	73.237	74.344	0	0
2006-06-13	75.982	76.486	0	0
2006-06-14	76.658	77.549	0	0
2006-06-15	77.483	77.568	0	0
2006-06-16	80.542	80.998	0	0
2006-06-17	85.54	85.958	0	0.004
2006-06-18	83.402	83.366	0.01	0.009
2006-06-19	84.785	84.617	0.43	0.216
2006-06-20	83.168	81.51	0.26	0
2006-06-21	88.751	89.064	0	0
2006-06-22	86.088	86.977	0.62	0.033
2006-06-23	84.498	84.72	0.3	0.281
2006-06-24	81.97	82.769	0	0
2006-06-25	81.209	77.84	0	0.191
2006-06-26	77.412	76.664	0	1.711
2006-06-27	72.676	73.52	0	0.079
2006-06-28	77.906	77.04	0.05	0.166
2006-06-29	74.716	72.082	0.02	0.091
2006-06-30	79.038	79.134	0	0
2006-07-01	84.776	84.005	0	0
2006-07-02	91.562	92.279	0	0
2006-07-03	90.589	90.665	0	0
2006-07-04	87.197	88.291	0.13	0.239
2006-07-05	78.054	76.906	0.01	0.249
2006-07-06	76.07	76.119	0	0
2006-07-07	78.309	78.828	0	0
2006-07-08	80.597	80.527	0	0
2006-07-09	81.168	81.587	0	0
2006-07-10	82.341	82.818	0	0.091
2006-07-11	87.063	83.574	0.55	0.069
2006-07-12	84.178	87.651	0.29	0.148
2006-07-13	80.923	85.282	0.18	0.628
2006-07-14	89.604	89.285	0.23	0.048
2006-07-15	84.327	86.114	0	0
2006-07-16	88.073	87.651	0	0
2006-07-17	89.04	89.465	0	0
2006-07-18	89.137	88.699	0	0
2006-07-19	86.255	85.695	0	0
2006-07-20	89.472	89.214	0	0
2006-07-21	88.587	87.687	1.22	0.403
2006-07-22	77.752	76.514	0.01	0.182
2006-07-23	79.079	78.995	0	0
2006-07-24	81.819	81.704	0	0
2006-07-25	84.248	84.286	0	0
2006-07-26	86.378	87.049	0	0
2006-07-27	86.266	85.683	0.07	0.116
2006-07-28	85.69	88.431	0.28	0.317
2006-07-29	84.603	84.015	0	0.184
2006-07-30	84.68	87.541	0	0.001
2006-07-31	95.86	96.011	1.06	0
2006-08-01	94.765	94.123	0	0
2006-08-02	91.637	91.452	0	0
2006-08-03	94.038	92.712	0.36	0
2006-08-04	87.079	88.394	0	0.015
2006-08-05	84.637	84.088	0	0
2006-08-06	83.372	86.116	0	0.112
2006-08-07	91.834	92.67	0.09	0.114
2006-08-08	87.2	89.325	0.06	0
2006-08-09	82.985	84.256	0.03	0
2006-08-10	92.092	93.344	0.02	0.02
2006-08-11	87.465	88.517	0	0.112
2006-08-12	79.614	79.131	0	0
2006-08-13	81.811	81.93	0	0
2006-08-14	88.621	91.523	0.05	0
2006-08-15	82.398	87.998	0	0.148
2006-08-16	81.806	81.513	0	0
2006-08-17	83.995	83.374	0	0
2006-08-18	81.876	87.293	0	0
2006-08-19	88.617	90.418	0.01	0
2006-08-20	80.478	87.371	0	1.144
2006-08-21	77.995	79.516	0	0
2006-08-22	80.941	81.462	0	0
2006-08-23	81.718	81.876	0	0
2006-08-24	85.341	85.472	0	0
2006-08-25	87.361	88.849	0	0
2006-08-26	86.998	87.205	0	0
2006-08-27	86.702	84.065	0.43	0.121
2006-08-28	83.024	79.979	0.77	0.066
2006-08-29	76.92	78.331	0	0.508
2006-08-30	69.517	72.324	0.01	0
2006-08-31	66.358	66.525	0.07	0.229
2006-09-01	71.393	67.827	0.07	0.184
2006-09-02	72.911	71.75	0	0
2006-09-03	73.755	73.605	0	0
2006-09-04	74.487	73.374	0	0
2006-09-05	71.986	75.704	0.05	0
2006-09-06	72.903	74.874	0	0.073
2006-09-07	76.378	76.264	0	0
2006-09-08	78.129	78.995	0	0
2006-09-09	75.711	79.602	0	0
2006-09-10	78.917	77.873	0	0
2006-09-11	74.817	76.448	0	0.041
2006-09-12	75.214	73.211	1.83	0.114
2006-09-13	71.288	69.473	0.27	0.149
2006-09-14	68.415	66.771	0.01	0.004
2006-09-15	66.471	68.566	0	0
2006-09-16	67.567	70.319	0	0
2006-09-17	82.964	82.241	0	0
2006-09-18	83.703	84.905	0.5	0
2006-09-19	69.075	71.791	0	0.045
2006-09-20	57.058	58.58	0	0
2006-09-21	65.208	66.032	0	0
2006-09-22	74.674	75.121	2.37	0.01
2006-09-23	76.322	75.438	0.64	0.578
2006-09-24	75.552	75.694	0.01	0.132
2006-09-25	66.547	66.21	0	0.009
2006-09-26	72.745	72.946	0	0
2006-09-27	74.778	75.619	0.27	0
2006-09-28	66.733	66.268	0.16	0.293
2006-09-29	59.286	59.624	0	0
2006-09-30	70.322	70.843	0.03	0.028
2006-10-01	75.546	76.047	0	0.001
2006-10-02	81.376	81.748	0	0
2006-10-03	85.535	86.054	0	0.053
2006-10-04	85.016	86.259	0	0
2006-10-05	70.316	70.112	0.22	0.154
2006-10-06	60.845	61.964	0	0
2006-10-07	63.206	63.846	0	0
2006-10-08	73.619	74.718	0	0
2006-10-09	73.394	75.097	0	0
2006-10-10	69.338	73.075	0	0
2006-10-11	76.067	76.396	0.13	0.024
2006-10-12	58.516	59.535	0	0.038
2006-10-13	51.212	51.788	0	0
2006-10-14	51.529	51.881	0	0
2006-10-15	53.084	54.662	0	0
2006-10-16	54.743	55.587	1	0.504
2006-10-17	67.163	67.735	0.66	0.572
2006-10-18	57.903	61.76	0	0
2006-10-19	63.689	61.461	0.43	0.014
2006-10-20	51.521	51.848	0.01	0.195
2006-10-21	63.033	63.219	0	0
2006-10-22	52.823	54.322	0	0.001
2006-10-23	43.333	43.582	0	0
2006-10-24	45.965	46.2	0	0
2006-10-25	50.125	50.079	0	0
2006-10-26	51.687	54.236	0.58	0.024
2006-10-27	52.625	52.655	0.96	0.403
2006-10-28	53.239	53.832	0.21	0.279
2006-10-29	55.126	55.373	0	0
2006-10-30	66.481	66.895	0	0
2006-10-31	61.966	63.652	0.28	0.004
2007-05-01	80	80	1	1
2007-05-02	72.997	73.802	0	0.058
2007-05-03	66.187	68.118	0.03	0
2007-05-04	62.043	64.833	0.08	0.12
2007-05-05	72.21	69.09	0.03	0.007
2007-05-06	68.489	68.949	0	0
2007-05-07	69.379	69.787	0	0
2007-05-08	75.02	75.831	0	0
2007-05-09	78.346	78.861	0	0
2007-05-10	79.169	79.46	0	0
2007-05-11	81.47	82.053	0	0
2007-05-12	82.096	83.397	0	0
2007-05-13	76.534	77.571	0	0.009
2007-05-14	76.206	76.939	0	0
2007-05-15	76.453	79.21	0.45	0
2007-05-16	74.114	74.436	0.13	0.112
2007-05-17	58.769	60.92	0	0.017
2007-05-18	64.419	63.694	0	0.001
2007-05-19	71.013	70.606	0	0
2007-05-20	77.196	75.399	0	0.2
2007-05-21	73.326	73.927	0	0.015
2007-05-22	79.526	78.929	0	0
2007-05-23	81.527	82.164	0	0
2007-05-24	78.927	78.516	0	0.011
2007-05-25	81.044	80.226	0	0.012
2007-05-26	79.401	77.963	0	0.007
2007-05-27	79.789	78.523	0.12	0.057
2007-05-28	77.477	77.698	0.07	0.152
2007-05-29	78.82	79.305	0	0.095
2007-05-30	83.708	83.343	0	0.013
2007-05-31	84.501	84.251	0	0.023
2007-06-01	84.97	85.864	0	0
2007-06-02	82.731	84.237	0.01	0.003
2007-06-03	78.781	79.865	0	0.116
2007-06-04	71.777	72.806	0.12	0.142
2007-06-05	69.784	69.212	0.02	0.117
2007-06-06	74.315	74.515	0	0.004
2007-06-07	85.248	85.825	0	0
2007-06-08	84.854	84.786	0.16	0.034
2007-06-09	78.885	78.426	0	0.045
2007-06-10	76.046	77.035	0	0
2007-06-11	78.936	79.641	0	0
2007-06-12	80.802	81.02	0	0
2007-06-13	83.799	84.868	0	0
2007-06-14	77.723	79.332	0	0.099
2007-06-15	77.309	77.862	0	0.101
2007-06-16	79.704	80.432	0	0
2007-06-17	84.005	84.709	0	0
2007-06-18	84.326	84.78	0	0.044
2007-06-19	82.831	83.43	0.03	0.363
2007-06-20	79.944	79.776	0	0.002
2007-06-21	85.782	86.068	0	0
2007-06-22	80.918	83.952	0.12	0.022
2007-06-23	80.676	78.61	0	0.136
2007-06-24	82.725	84.43	0	0.164
2007-06-25	87.408	91.638	0	0.181
2007-06-26	89.299	89.399	0	0.198
2007-06-27	84.127	86.825	0.57	0.059
2007-06-28	79.935	81.603	0.4	0.372
2007-06-29	78.464	79.347	0.31	0.078
2007-06-30	76.798	77.061	0	0
2007-07-01	74.145	74.423	0	0
2007-07-02	74.651	75.356	0	0
2007-07-03	82.806	83.731	0	0
2007-07-04	85.428	86.321	0.42	0
2007-07-05	82.793	83.671	0.44	0.813
2007-07-06	83.246	82.711	0	0.009
2007-07-07	83.422	83.253	0	0
2007-07-08	85.984	86.038	0	0
2007-07-09	87.802	87.803	0	0
2007-07-10	87.899	87.999	0	0.177
2007-07-11	81.064	78.758	0.02	0.208
2007-07-12	78.077	75.518	0	0
2007-07-13	77.079	76.148	0.05	0.11
2007-07-14	81.351	80.867	0	0.007
2007-07-15	79.821	80.248	0	0.013
2007-07-16	81.255	82.07	0	0
2007-07-17	87.578	88.64	0.04	0.032
2007-07-18	83.91	83.065	0	0.358
2007-07-19	89.853	90.394	0.49	0.067
2007-07-20	77.346	77.226	0	0.087
2007-07-21	75.541	75.397	0	0
2007-07-22	76.611	76.749	0	0
2007-07-23	77.966	78.267	0	0
2007-07-24	79.25	80.66	0	0
2007-07-25	76.592	77.796	0	0.123
2007-07-26	79.957	74.281	0.03	0.134
2007-07-27	83.95	85.381	0.43	0.107
2007-07-28	81.656	81.171	0	0.036
2007-07-29	84.318	82.599	0	0.009
2007-07-30	86.752	86.668	0	0
2007-07-31	86.055	86.439	0	0
2007-08-01	86.19	86.762	0	0
2007-08-02	87.324	87.705	0	0
2007-08-03	86.764	87.89	0	0
2007-08-04	86.034	86.504	0	0
2007-08-05	88.847	89.624	0.23	0.082
2007-08-06	88.767	90.17	0.03	0
2007-08-07	93.281	92.992	0	0
2007-08-08	96.065	97.185	0.11	0
2007-08-09	94.947	95.586	0	0
2007-08-10	92.05	90.971	0	0
2007-08-11	85.443	85.098	0	0
2007-08-12	89.624	89.025	0	0
2007-08-13	86.575	87.465	0	0
2007-08-14	85.232	86.081	0	0
2007-08-15	90.839	92.056	0	0
2007-08-16	93.796	93.602	0.05	0.037
2007-08-17	87.432	89.548	0	0
2007-08-18	80.613	82.532	0	0
2007-08-19	89.946	89.959	0	0.031
2007-08-20	91.233	88.84	0.07	0.072
2007-08-21	90.585	88.738	0	0.058
2007-08-22	93.826	95.744	0.03	0.084
2007-08-23	94.716	94.807	0	0
2007-08-24	95.365	97.036	0	0
2007-08-25	93.048	92.711	0.01	0.011
2007-08-26	78.871	79.537	0	0.076
2007-08-27	80.698	76.856	0	0
2007-08-28	89.091	89.695	0	0
2007-08-29	89.692	92.53	0	0.013
2007-08-30	82.911	83.586	0.02	0.015
2007-08-31	79.633	79.008	0	0
2007-09-01	79.548	80.034	0	0
2007-09-02	83	83.691	0	0
2007-09-03	86.153	87.067	0	0
2007-09-04	88.379	89.24	0	0
2007-09-05	88.255	90.863	0	0
2007-09-06	89.416	91.085	0	0
2007-09-07	90.605	90.088	0	0.006
2007-09-08	89.412	87.493	0	0.055
2007-09-09	79.477	80.448	0.35	0.393
2007-09-10	77.439	74.85	0	0
2007-09-11	75.81	75.895	0.02	0
2007-09-12	70.173	69.852	0	0
2007-09-13	80.38	80.318	0	0
2007-09-14	85.073	84.121	0	0
2007-09-15	66.839	67.086	0	0
2007-09-16	68.193	68.653	0	0
2007-09-17	77.256	78.169	0	0
2007-09-18	81.532	82.206	0	0
2007-09-19	83.177	83.634	0	0
2007-09-20	83.811	83.587	0	0
2007-09-21	84.634	84.067	0	0
2007-09-22	89.98	89.336	0	0
2007-09-23	86.933	86.786	0	0
2007-09-24	90.947	90.767	0	0
2007-09-25	90.131	90.491	0.04	0
2007-09-26	75.692	81.957	0.26	0.102
2007-09-27	77.371	76.109	1.8	0.171
2007-09-28	74.997	74.791	0	0
2007-09-29	75.425	76.23	0	0
2007-09-30	81.955	81.919	0	0
2007-10-01	83.646	83.791	0.01	0
2007-10-02	84.647	85.028	0	0
2007-10-03	82.013	81.668	0	0
2007-10-04	86.218	87.114	0	0
2007-10-05	83.096	83.324	0	0.035
2007-10-06	85.228	85.293	0	0.026
2007-10-07	87.045	87.108	0	0
2007-10-08	88.533	88.434	0	0
2007-10-09	76.44	75.99	0	0.023
2007-10-10	64.815	63.85	0	0
2007-10-11	59.423	58.899	0	0
2007-10-12	59.14	58.566	0	0
2007-10-13	65.443	65.408	0	0
2007-10-14	69.347	68.032	0	0
2007-10-15	80.585	80.735	0	0
2007-10-16	68.964	72.254	0.63	0.453
2007-10-17	75.384	74.093	0	0.787
2007-10-18	77.611	75.145	1.39	0.072
2007-10-19	70.443	73.923	0.15	0.097
2007-10-20	71.554	71.634	0	0
2007-10-21	79.325	79.324	0	0
2007-10-22	69.918	70.316	1.98	1.018
2007-10-23	58.292	61.32	2.69	0.947
2007-10-24	53.81	53.692	0.2	0.001
2007-10-25	61.394	60.736	0	0.001
2007-10-26	71.588	69.471	0.01	0.091
2007-10-27	59.973	61.778	0.01	0.014
2007-10-28	53.197	52.966	0	0
2007-10-29	56.458	56.306	0	0
2007-10-30	63.189	63.462	0	0
2007-10-31	67.281	68.057	0	0
2008-05-01	80	80	1	1
2008-05-02	75.656	75.688	0.21	0
2008-05-03	71.87	73.291	0.61	0.173
2008-05-04	61.13	61.337	0	0
2008-05-05	67.149	67.185	0	0
2008-05-06	73.917	74.186	0	0.009
2008-05-07	75.387	76.569	0.65	0.005
2008-05-08	70.311	73.215	0.34	0.302
2008-05-09	66.974	67.691	0	0.184
2008-05-10	65.386	65.915	0	1.001
2008-05-11	64.622	63.044	0.69	1.046
2008-05-12	63.05	61.36	0	0.052
2008-05-13	65.282	65.348	0	0
2008-05-14	64.13	65.268	0.48	0.1
2008-05-15	61.313	61.721	1.81	0.287
2008-05-16	63.461	63.47	0	0.551
2008-05-17	72.739	73.389	0	0.005
2008-05-18	63.33	67.068	0	0.229
2008-05-19	59.666	59.856	1.14	0.101
2008-05-20	63.195	63.339	0.09	0.43
2008-05-21	62.252	62.274	0	0
2008-05-22	66.792	66.306	0	0
2008-05-23	65.442	65.094	0.08	0
2008-05-24	67.42	67.551	0	0.019
2008-05-25	72.439	72.934	0	0
2008-05-26	76.432	79.068	0.01	0
2008-05-27	77.401	76.123	0.21	0.406
2008-05-28	69.059	69.017	0	0.095
2008-05-29	74.897	74.994	0	0
2008-05-30	78.588	79.542	0	0.085
2008-05-31	85.36	85.758	0	0.012
2008-06-01	78.128	77.812	0	0.114
2008-06-02	77.565	79.894	0	0.002
2008-06-03	83.943	82.672	1.64	0.141
2008-06-04	86.554	87.148	1.93	0.08
2008-06-05	87.689	87.855	0	0
2008-06-06	87.865	88.266	0	0
2008-06-07	85.531	87.396	0	0.055
2008-06-08	88.867	88.994	0	0.001
2008-06-09	88.17	88.561	0.18	0
2008-06-10	84.656	85.364	0.12	0.075
2008-06-11	82.737	84.293	0	0
2008-06-12	85.544	83.837	0	0.182
2008-06-13	84.904	84.091	0.16	0.125
2008-06-14	80.759	81.748	0	0.837
2008-06-15	84.922	85.244	0	0
2008-06-16	82.197	83.038	0.05	0.084
2008-06-17	73.633	73.749	0	0
2008-06-18	71.641	73.4	0.05	0.053
2008-06-19	74.126	73.976	0	0.054
2008-06-20	68.448	74.116	0	0.006
2008-06-21	77.771	78.515	0	0.006
2008-06-22	77.133	76.811	0	0
2008-06-23	71.254	71.598	0	0.008
2008-06-24	74.891	72.755	0	0
2008-06-25	82.78	83.298	0	0.011
2008-06-26	85.032	85.933	0.44	0
2008-06-27	80.172	80.245	0.04	0.159
2008-06-28	80.529	82.187	0.57	0.114
2008-06-29	78.435	78.48	0	0.104
2008-06-30	66.69	71.51	0.03	0.005
2008-07-01	77.328	77.517	0	0.002
2008-07-02	79.647	78.661	0	0
2008-07-03	76.962	76.069	0.17	0.097
2008-07-04	70.838	75.016	0.31	0.13
2008-07-05	80.698	80.254	0	0.19
2008-07-06	81.426	83.67	0	0
2008-07-07	84.512	84.319	0	0
2008-07-08	87.748	84.028	0.06	0.125
2008-07-09	81.941	84.884	0.6	0.133
2008-07-10	80.96	84.442	0	0.096
2008-07-11	84.998	85.55	0	0
2008-07-12	87.705	87.39	0.79	0
2008-07-13	85.2	85.152	0.14	0.063
2008-07-14	79.761	80.029	0	0
2008-07-15	83.747	83.8	0	0
2008-07-16	86.792	87.038	0	0
2008-07-17	87.751	87.98	0	0
2008-07-18	87.276	87.069	0	0.005
2008-07-19	87.548	87.952	0	0
2008-07-20	92.714	91.257	0.59	0
2008-07-21	89.434	89.534	0	0.14
2008-07-22	88.664	90.274	0.64	0.269
2008-07-23	79.914	87.17	0	0.465
2008-07-24	77.628	79.213	0	0
2008-07-25	80.596	77.931	0	0
2008-07-26	83.012	82.686	0	0.048
2008-07-27	81.11	81.621	0	0
2008-07-28	84.99	85.069	0	0
2008-07-29	90.513	90.039	0	0
2008-07-30	90.387	92.702	0.01	0.016
2008-07-31	85.047	84.716	0.08	0.701
2008-08-01	83.369	86.746	0	0.105
2008-08-02	79.428	77.91	0	0.29
2008-08-03	81.499	81.613	0	0
2008-08-04	88.519	87.116	0	0
2008-08-05	93.316	93.309	0.93	0
2008-08-06	89.053	89.548	0.27	0.012
2008-08-07	79.485	79.112	0	0.073
2008-08-08	74.466	74.365	0	0.053
2008-08-09	75.839	76.147	0	0
2008-08-10	72.359	72.473	0	0.002
2008-08-11	72.965	74.91	0	0
2008-08-12	76.752	77.436	0	0
2008-08-13	75.549	76.983	0	0
2008-08-14	77.065	76.106	0.01	0.207
2008-08-15	75.681	75.558	0	0.158
2008-08-16	76.026	77.247	0	0
2008-08-17	77.984	78.748	0	0
2008-08-18	79.906	80.291	0	0
2008-08-19	82.849	83.42	0	0
2008-08-20	81.759	82.179	0	0
2008-08-21	83.857	84.231	0	0
2008-08-22	82.84	83.198	0	0
2008-08-23	84.686	85.236	0	0
2008-08-24	86.06	85.918	0	0
2008-08-25	78.526	79.237	0	0
2008-08-26	80.416	80.631	0	0.085
2008-08-27	79.487	78.273	0.06	0.011
2008-08-28	74.764	74.446	0	0.006
2008-08-29	80.398	80.053	0.51	0.084
2008-08-30	78.183	79.472	0	0.078
2008-08-31	83.058	83.724	0	0
2008-09-01	84.387	84.715	0	0
2008-09-02	86.716	86.816	0	0
2008-09-03	86.502	86.655	0	0
2008-09-04	85.602	85.421	0	0
2008-09-05	78.724	79.917	0.19	0.04
2008-09-06	73.859	76.991	0	0.056
2008-09-07	75.476	76.589	0	0
2008-09-08	74.277	81.574	0	0
2008-09-09	70.041	68.993	0.04	0.219
2008-09-10	74.485	74.352	0	0
2008-09-11	80.478	77.802	0.01	0.008
2008-09-12	79.031	76.359	0.78	0.101
2008-09-13	87.527	88.333	0	0
2008-09-14	88.405	87.111	0.01	0.001
2008-09-15	71.502	68.767	0	0
2008-09-16	70.38	70.043	0	0
2008-09-17	76.547	76.919	0	0
2008-09-18	76.951	77.42	0	0
2008-09-19	74.455	74.875	0	0
2008-09-20	73.024	75.06	0	0
2008-09-21	77.401	77.038	0	0
2008-09-22	80.575	80.553	0	0
2008-09-23	79.063	79.057	0	0
2008-09-24	73.893	76.338	0	0
2008-09-25	76.277	77.334	0	0
2008-09-26	77.524	77.262	0	0
2008-09-27	71.317	71.681	0	0.014
2008-09-28	72.051	69.253	0	0
2008-09-29	61.05	63.845	0.05	0
2008-09-30	65.399	64.01	0.14	0.018
2008-10-01	59.355	60.063	0	0
2008-10-02	62.842	62.947	0	0
2008-10-03	69.46	69.731	0	0
2008-10-04	68.375	69.227	0	0
2008-10-05	73.076	75.724	0	0
2008-10-06	76.772	77.5	0	0
2008-10-07	73.982	74.896	0.07	0
2008-10-08	68.174	68.214	0.77	0.665
2008-10-09	69.851	66.075	0	0
2008-10-10	75.004	74.689	0	0
2008-10-11	79.286	79.339	0	0
2008-10-12	79.716	78.972	0	0
2008-10-13	77.775	78.156	0	0
2008-10-14	79.504	80.571	0	0
2008-10-15	82.417	80.99	0	0
2008-10-16	77.355	71.356	0.15	0.084
2008-10-17	61.706	62.114	0	0
2008-10-18	58.872	59.09	0	0.001
2008-10-19	62.366	61.811	0	0
2008-10-20	70.744	70.096	0	0
2008-10-21	55.915	60.418	0	0
2008-10-22	54.308	53.645	0	0
2008-10-23	61.842	62.297	0	0
2008-10-24	53.695	53.165	0.64	0.555
2008-10-25	48.634	51.341	0	0.031
2008-10-26	62.176	62.374	0	0
2008-10-27	53.472	53.273	0	0
2008-10-28	45.994	46.123	0	0
2008-10-29	53.26	53.505	0	0
2008-10-30	58.638	58.235	0	0
2008-10-31	69.075	68.624	0	0
2009-05-01	80	80	1	1
2009-05-02	67.507	66.744	0	0.544
2009-05-03	56.155	57.76	0.04	0.005
2009-05-04	64.225	65.437	0	0.608
2009-05-05	60.393	61.127	0	0
2009-05-06	56.78	57.889	0.34	0.38
2009-05-07	66.463	67.296	0	0.133
2009-05-08	72.763	73.368	0.49	0.104
2009-05-09	69.94	71.899	0	0.036
2009-05-10	67.022	67.489	0	0
2009-05-11	66.317	68.098	0	0.002
2009-05-12	65.815	65.801	0	0
2009-05-13	68.047	68.398	0.71	0.08
2009-05-14	72.795	73.212	0.55	0.214
2009-05-15	77.218	77.058	0	0
2009-05-16	73.53	73.653	0.18	0.171
2009-05-17	63.329	63.765	0	0
2009-05-18	62.78	62.865	0	0
2009-05-19	69.903	70.398	0	0
2009-05-20	76.45	76.723	0	0
2009-05-21	79.519	80.051	0	0
2009-05-22	79.957	81.341	0	0
2009-05-23	80.321	79.611	0	0.027
2009-05-24	77.951	77.261	0	0.111
2009-05-25	78.781	77.886	0.26	0.106
2009-05-26	76.557	76.632	0.42	0.174
2009-05-27	75.468	78.029	0.06	0.166
2009-05-28	73.315	75.598	0.42	0.169
2009-05-29	76.367	76.862	0	0
2009-05-30	75.731	74.118	0.03	0.017
2009-05-31	72.252	72.946	0	0
2009-06-01	84.807	84.659	0	0
2009-06-02	84.921	85.034	0.75	0.04
2009-06-03	71.736	71.964	0.41	1.218
2009-06-04	73.363	73.691	0.29	0
2009-06-05	76.849	76.772	0	0
2009-06-06	75.363	75.604	0	0
2009-06-07	84.733	85.019	0	0
2009-06-08	82.002	82.436	0	0.013
2009-06-09	81.025	81.971	0	0.012
2009-06-10	83.993	77.939	1.2	0.488
2009-06-11	74.479	74.337	0.54	0.388
2009-06-12	78.736	74.162	0	1.131
2009-06-13	77.399	76.616	0	0.017
2009-06-14	76.793	75.514	0.05	0.004
2009-06-15	78.1	78.766	0.23	0
2009-06-16	79.068	80.489	0.24	0.163
2009-06-17	82.585	80.762	0	0.296
2009-06-18	90.81	83.715	0.09	0.094
2009-06-19	89.935	90.633	0	0.062
2009-06-20	88.189	87.84	0.22	0
2009-06-21	83.321	83.575	0	0
2009-06-22	83.74	83.06	0	0
2009-06-23	82.827	82.801	0	0
2009-06-24	83.633	83.86	0	0
2009-06-25	85.732	85.486	2.65	0
2009-06-26	84.364	85.105	0.63	0.016
2009-06-27	83.902	84.002	0	0
2009-06-28	82.498	82.694	0	0.073
2009-06-29	78.848	78.913	0	0
2009-06-30	75.508	75.894	0.03	0.006
2009-07-01	69.973	66.514	0.06	0
2009-07-02	66.554	67.619	0.02	0.003
2009-07-03	72.489	73.722	0	0
2009-07-04	72.264	68.361	0.52	0.134
2009-07-05	78.277	76.535	0.23	1.035
2009-07-06	79.052	78.967	0	0
2009-07-07	78.568	78.484	0	0
2009-07-08	78.452	78.584	0	0
2009-07-09	80.401	80.247	0	0
2009-07-10	83.389	83.422	0.6	0
2009-07-11	78.983	82.319	0.17	0.106
2009-07-12	78.371	79.108	0	0
2009-07-13	78.466	78.147	0	0
2009-07-14	79.303	79.168	0	0
2009-07-15	86.143	85.75	0	0.121
2009-07-16	82.005	82.881	0	0.199
2009-07-17	78.375	79.571	0.03	0.079
2009-07-18	71.285	72.314	0.02	0.007
2009-07-19	67.803	66.383	0	0
2009-07-20	70.986	70.655	0.11	0
2009-07-21	74.95	75.579	0	0
2009-07-22	71.743	71.733	0.96	0.005
2009-07-23	74.491	75.162	0	0.269
2009-07-24	77.051	77.501	0	0.01
2009-07-25	79.998	78.958	0.61	0.315
2009-07-26	75.281	76.529	0	0.092
2009-07-27	78.771	79.808	0	0
2009-07-28	82.332	82.28	0.11	0
2009-07-29	81.753	80.548	0.75	0.044
2009-07-30	79.472	80.442	1.02	0.082
2009-07-31	79.792	79.339	0.14	0.093
2009-08-01	82.247	81.146	0	0
2009-08-02	80.012	78.206	0.01	0.14
2009-08-03	81.44	80.77	0	0
2009-08-04	85.126	82.964	1.15	0.122
2009-08-05	79.649	81.008	0	0.386
2009-08-06	77.446	78.436	0	0
2009-08-07	78.058	81.047	0	0
2009-08-08	89.188	90.405	0	0
2009-08-09	89.315	89.485	0	0
2009-08-10	85.783	86.598	0.56	0.165
2009-08-11	81.122	81.66	0	0.038
2009-08-12	75.014	77.623	0	0
2009-08-13	82.299	82.748	0	0
2009-08-14	83.633	83.957	0	0.001
2009-08-15	85.591	87.222	0	0
2009-08-16	85.118	87.219	0	0.032
2009-08-17	86.359	85.803	0.01	0.098
2009-08-18	82.973	83.766	0	0.132
2009-08-19	81.348	80.155	0	0.2
2009-08-20	85.3	85.52	0.04	0.153
2009-08-21	78.361	78.412	0	0.89
2009-08-22	71.219	72.914	0	0.003
2009-08-23	67.344	69.912	0	0
2009-08-24	73.347	73.969	0	0
2009-08-25	77.87	76.843	0	0
2009-08-26	81.661	83.413	0	0
2009-08-27	82.438	80.855	0	0.18
2009-08-28	79.289	80.577	0.01	0.12
2009-08-29	73.436	74.215	0	0.065
2009-08-30	64.261	64.993	0	0
2009-08-31	69.413	70.347	0	0
2009-09-01	72.808	73.883	0	0
2009-09-02	74.049	74.253	0	0
2009-09-03	76.037	75.936	0	0
2009-09-04	78.199	78.538	0	0
2009-09-05	79.315	80.303	0	0
2009-09-06	80.248	79.852	0.01	0.007
2009-09-07	78.574	75.181	0.81	0.047
2009-09-08	76.714	73.498	0.14	0.118
2009-09-09	78.56	79.668	0	0.005
2009-09-10	77.716	76.277	0	0.013
2009-09-11	75.16	74.842	0	0.026
2009-09-12	72.73	75.04	0	0.044
2009-09-13	70.918	72.76	0	0
2009-09-14	77.525	77.019	0	0
2009-09-15	77.26	77.892	0	0
2009-09-16	72.863	74.628	0	0
2009-09-17	74.562	73.368	0	0
2009-09-18	74.292	75.115	0	0
2009-09-19	72.62	73.253	0	0
2009-09-20	76.753	75.363	1.33	0
2009-09-21	73.612	76.29	0.06	0.108
2009-09-22	76.741	75.652	0.23	0.184
2009-09-23	78.226	80.851	0.11	0.012
2009-09-24	76.955	78.737	0.9	0.188
2009-09-25	77.261	76.013	0.45	0.217
2009-09-26	72.83	73.531	0.77	0.352
2009-09-27	68.009	68.349	0.02	0.132
2009-09-28	63.381	63.577	0	0
2009-09-29	59.873	60.127	0	0
2009-09-30	61.883	62.195	0	0
2009-10-01	65.633	63.968	0	0
2009-10-02	67.632	67.592	0.54	0.166
2009-10-03	60.31	60.295	0	0
2009-10-04	58.494	59.665	0	0
2009-10-05	63.421	64.543	0	0
2009-10-06	64.903	64.665	0.08	0.018
2009-10-07	65.516	65.234	0	0.14
2009-10-08	64.263	58.168	0.78	0
2009-10-09	67.5	65.701	1.38	0.688
2009-10-10	62.541	63.422	0	0.103
2009-10-11	55.884	55.866	0	0
2009-10-12	65.307	65.778	0	0
2009-10-13	60.215	60.207	0	0
2009-10-14	50.983	51.178	0.13	0.186
2009-10-15	49.37	48.249	0.11	0.057
2009-10-16	45.748	45.999	0	0
2009-10-17	47.733	47.998	0	0.008
2009-10-18	50.155	50.105	0	0
2009-10-19	57.201	57.268	0	0
2009-10-20	64.425	64.777	0	0
2009-10-21	67.118	68.201	0	0
2009-10-22	63.922	64.145	0	0
2009-10-23	67.71	67.089	1.02	0.526
2009-10-24	62.439	61.413	0	0.048
2009-10-25	49.695	51.029	0	0
2009-10-26	62.826	63.341	0	0
2009-10-27	56.87	56.895	0.67	0
2009-10-28	60.403	57.012	0.07	0.284
2009-10-29	58.848	55.48	0	0
2009-10-30	64.421	66.863	0.22	0
2009-10-31	64.629	65.372	0.42	0.27
