# Supplementary material for: The role of climate change and urban development on compound dry-hot extremes across US cities
Source: Nat Commun. 2023 Jun 14;14:3509. doi: 10.1038/s41467-023-39205-x (PMC10267174; doi:10.1038/s41467-023-39205-x)
Supplement: Supplementary file 2 — Source Data [file 41467_2023_39205_MOESM2_ESM.zip › SourceData/Cincinnati_Future_Data.xlsx]

## Sheet: Sheet1
Date_Future	Climate_chng_T	Urban_Dev_Climate_chng_T	Climate_chng_prcp	Urban_Dev_Climate_chng_prcp
2090-05-01	80	80	1	1
2090-05-02	68.681	69.799	0	0
2090-05-03	69.287	70.161	0.239	0.171
2090-05-04	72.131	72.463	0	0
2090-05-05	76.753	78.81	0.105	0.091
2090-05-06	76.568	76.19	0	0
2090-05-07	80.169	85.393	0.3	0.054
2090-05-08	83.491	84.953	0.043	0.151
2090-05-09	67.526	67.75	0	0
2090-05-10	68.325	68.428	0	0
2090-05-11	70.961	71.656	0	0
2090-05-12	78.683	79.389	0	0
2090-05-13	76.506	77.288	0.414	0.463
2090-05-14	67.408	67.603	0	0
2090-05-15	69.759	69.688	0	0
2090-05-16	73.553	74.105	0	0
2090-05-17	78.333	78.854	0	0
2090-05-18	73.131	74.28	0.097	0.104
2090-05-19	84.166	84.704	0.1	0.19
2090-05-20	86.321	86.137	0	0
2090-05-21	82.5	83.993	0.147	0.147
2090-05-22	76.668	75.649	0	0
2090-05-23	83.945	82.398	0	0
2090-05-24	84.767	85.959	0	0.065
2090-05-25	84.635	89.534	0.14	0.014
2090-05-26	84.523	85.542	0.232	0.048
2090-05-27	89.584	85.238	0.177	0.207
2090-05-28	87.706	88.875	0.036	0
2090-05-29	82.364	82.96	0.442	0.301
2090-05-30	80.36	81.035	0	0
2090-05-31	82.646	83.505	0	0
2090-06-01	87.938	89.672	0.109	0
2090-06-02	89.544	90.97	2.038	0.057
2090-06-03	84.562	86.89	0.377	0.227
2090-06-04	87.285	82.017	0.398	0.323
2090-06-05	81.451	83.185	0.144	0.129
2090-06-06	82.02	84.264	0.139	0
2090-06-07	84.174	83.611	0.071	0.057
2090-06-08	84.157	85.269	0.066	0.019
2090-06-09	81.934	83.306	0.136	0.116
2090-06-10	83.439	86.664	0.007	0
2090-06-11	88.692	87.475	0.268	0.184
2090-06-12	85.62	85.159	0.221	0.227
2090-06-13	87.289	87.274	0	0
2090-06-14	90.555	90.908	0	0
2090-06-15	94.223	95.217	0	0
2090-06-16	92.961	93.899	0	0
2090-06-17	88.587	90.975	0.092	0.315
2090-06-18	88.049	89.991	0.189	0.016
2090-06-19	86.033	88.252	0.382	0.106
2090-06-20	88.773	87.001	0.295	0.165
2090-06-21	89.476	86.461	0.219	0.091
2090-06-22	87.863	87.889	0.111	0.309
2090-06-23	91.053	91.153	0	0.063
2090-06-24	90.839	91.377	0	0
2090-06-25	91.872	90.995	0	0
2090-06-26	94.872	96.37	0	0
2090-06-27	94.667	97.689	0.225	0
2090-06-28	90.995	93.829	0.384	0.414
2090-06-29	86.706	86.806	0.014	0.073
2090-06-30	77.916	79.375	0	0
2090-07-01	82.059	82.856	0	0
2090-07-02	83.438	85.544	0	0
2090-07-03	90.715	93.098	0.372	0.024
2090-07-04	89.013	90.165	0.498	0.806
2090-07-05	84.747	90.952	0.777	0.41
2090-07-06	95.793	95.808	2.188	0.577
2090-07-07	97.82	98.999	0.329	0.103
2090-07-08	90.448	90.548	0	0.256
2090-07-09	93.884	94.45	0	0.082
2090-07-10	98.607	98.242	0	0
2090-07-11	101.856	101.773	0	0
2090-07-12	102.972	101.127	0	0
2090-07-13	100.199	98.272	0	0
2090-07-14	99.714	98.188	0	0
2090-07-15	98.755	98	0	0
2090-07-16	97.41	98.822	0.001	0.002
2090-07-17	97.747	98.837	0.174	0.367
2090-07-18	99.238	99.809	0.019	0
2090-07-19	96.276	99.094	0.398	0.571
2090-07-20	90.8	89.562	0.067	0.27
2090-07-21	89.326	89.426	0	0.23
2090-07-22	92.618	94.258	0.167	0.426
2090-07-23	97.442	98.069	0.232	0.02
2090-07-24	97.511	95.843	0.167	0.191
2090-07-25	96.338	97.348	0.208	0.134
2090-07-26	97.705	97.597	0	0
2090-07-27	97.645	98.068	0	0
2090-07-28	97.304	96.985	0	0
2090-07-29	97.009	97.337	0	0
2090-07-30	96.576	96.799	0	0
2090-07-31	93.452	94.651	0.168	0
2090-08-01	97.221	97.245	0.153	0
2090-08-02	91.093	95.09	0.46	0.451
2090-08-03	90.323	90.169	0.076	0.034
2090-08-04	89.216	86.563	0.644	0.543
2090-08-05	84.405	85.945	0	0.02
2090-08-06	76.157	76.072	0	0
2090-08-07	78	78.913	0	0
2090-08-08	82.107	83.22	0	0
2090-08-09	85.57	85.233	0	0
2090-08-10	83.752	82.762	0.16	0.181
2090-08-11	88.234	82.875	0.124	0.134
2090-08-12	86.683	83.446	0.084	0.135
2090-08-13	81.223	82.493	0.251	0.235
2090-08-14	82.368	83.942	0.291	0.198
2090-08-15	85.871	85.341	0.154	0
2090-08-16	90.663	90.299	0	0
2090-08-17	95.239	96.308	0	0
2090-08-18	96.202	96.829	0	0
2090-08-19	92.472	92.888	0.028	0.026
2090-08-20	87.827	88.362	0.014	0.062
2090-08-21	83.449	84.765	0	0.013
2090-08-22	82.004	82.846	0	0
2090-08-23	82.507	83.098	0	0
2090-08-24	85.185	85.862	0	0
2090-08-25	88.661	89.248	0	0
2090-08-26	81.78	82.388	0.01	0
2090-08-27	83.943	85.968	0	0
2090-08-28	81.916	87.028	0.05	0.169
2090-08-29	90.729	91.474	0.192	0.191
2090-08-30	84.069	85.791	0.611	0.219
2090-08-31	77.732	78.328	0	0
2090-09-01	79.062	79.542	0	0
2090-09-02	81.513	82.043	0	0
2090-09-03	82.513	84.329	0.261	0.245
2090-09-04	83.139	84.184	0.084	0.093
2090-09-05	79.357	79.893	0.112	0.031
2090-09-06	74.766	74.902	0	0.006
2090-09-07	71.219	75.675	0	0
2090-09-08	78.873	78.93	0	0
2090-09-09	76.12	74.932	0.021	0.007
2090-09-10	68.666	75.094	0	0.054
2090-09-11	73.708	72.596	0.001	0.054
2090-09-12	79.199	75.522	0	0.011
2090-09-13	84.767	77.299	0	0
2090-09-14	88.438	88.538	0.01	0.151
2090-09-15	81.821	83.545	0.101	0.144
2090-09-16	78.02	80.004	0.171	0.282
2090-09-17	77.03	80.384	0	0
2090-09-18	81.556	80.013	0	0
2090-09-19	82.526	82.594	0	0
2090-09-20	80.041	80.482	0.059	0.057
2090-09-21	78.998	76.605	0	0.007
2090-09-22	79.438	78.699	0.006	0.033
2090-09-23	81.625	83.897	0.002	0.012
2090-09-24	80.966	81.673	0	0
2090-09-25	78.736	78.531	0	0
2090-09-26	81.544	81.208	0	0
2090-09-27	80.823	81.515	0	0
2090-09-28	81.368	76.972	0	0
2090-09-29	80.917	81.631	0.03	0.005
2090-09-30	85.081	84.767	0.011	0
2090-10-01	82.354	80.842	0.001	0.002
2090-10-02	78.539	80.897	0.001	0.064
2090-10-03	72.812	73.971	0.02	0.058
2090-10-04	67.971	69.053	0	0
2090-10-05	58.584	62.429	0	0
2090-10-06	58.307	63.448	0	0
2090-10-07	65.915	71.582	0	0
2090-10-08	64.796	70.337	0	0
2090-10-09	72.098	72.571	0.159	0.033
2090-10-10	66.999	68.954	0.082	0.078
2090-10-11	59.067	60.078	0	0
2090-10-12	61.118	62.118	0	0
2090-10-13	75.755	75.733	0	0
2090-10-14	76.076	77.571	0	0
2090-10-15	73.504	70.191	0	0.003
2090-10-16	73.308	75.005	0.006	0.039
2090-10-17	72.588	72.573	0.782	0.445
2090-10-18	55.497	55.63	0	0
2090-10-19	52.002	51.969	0	0
2090-10-20	53.298	54.091	0	0
2090-10-21	62.49	63.546	0	0
2090-10-22	65.363	64.887	0	0
2090-10-23	66.543	67.334	0.266	0.37
2090-10-24	68.45	69.88	0.199	0.334
2090-10-25	69.16	68.147	1.117	0.532
2090-10-26	65.761	64.682	0.005	0.004
2090-10-27	53.862	53.886	0	0
2090-10-28	48.565	48.944	0	0
2090-10-29	62.334	62.575	0	0
2090-10-30	70.378	70.857	0	0
2090-10-31	69.478	70.302	0	0
2091-05-01	80	80	1	1
2091-05-02	83.221	83.03	0.035	0.068
2091-05-03	79.785	80.937	0.093	0.128
2091-05-04	86.113	86.445	0.004	0.052
2091-05-05	80.78	82.025	0.203	0.108
2091-05-06	76.324	77.623	0.196	0.278
2091-05-07	74.844	73.412	0.024	0.473
2091-05-08	65.173	65.202	0	0
2091-05-09	70.383	70.484	0	0
2091-05-10	78.285	78.508	0	0
2091-05-11	73.217	74.172	0.094	0.064
2091-05-12	74.35	75.25	0.046	0.09
2091-05-13	80.811	79.678	0.434	0.424
2091-05-14	80.745	81.013	0.209	0.208
2091-05-15	83.919	83.992	0	0
2091-05-16	84.035	83.659	0	0
2091-05-17	76.217	76.753	0.208	0.142
2091-05-18	70.766	71.529	0.005	0
2091-05-19	71.264	71.933	0	0
2091-05-20	74.937	74.465	0.007	0.006
2091-05-21	69.146	70.189	0.03	0.048
2091-05-22	79.467	78.043	0.177	0.106
2091-05-23	76.83	75.527	0.004	0
2091-05-24	81.854	80.306	0.123	0.248
2091-05-25	82.792	79.913	1.477	2.278
2091-05-26	84.75	85.486	0.614	0.168
2091-05-27	80.904	83.64	0.157	0.001
2091-05-28	85.202	85.545	0.073	0.004
2091-05-29	87.431	86.713	0	0
2091-05-30	86.356	86.456	0	0.008
2091-05-31	83.553	84.899	0	0
2091-06-01	80.173	81.351	0	0
2091-06-02	75.114	77.094	0	0
2091-06-03	75.615	76.85	0	0
2091-06-04	82.309	83.163	0	0
2091-06-05	81.912	82.892	0	0
2091-06-06	84.363	84.956	0	0
2091-06-07	86.579	87.185	0	0
2091-06-08	87.38	87.662	0.002	0
2091-06-09	88.284	88.384	0	0.108
2091-06-10	87.07	87.17	0.045	0.169
2091-06-11	87.689	90.19	0.137	0.051
2091-06-12	91.281	90.617	0.001	0.002
2091-06-13	90.665	90.851	0.191	0.212
2091-06-14	91.044	91.57	0	0
2091-06-15	94.767	96.017	0.073	0.074
2091-06-16	95.142	95.287	0.259	0.038
2091-06-17	92.89	93.932	0.731	0.453
2091-06-18	84.346	84.88	0.393	0.211
2091-06-19	84.691	85.514	0.055	0
2091-06-20	87.114	84.907	0.145	0.017
2091-06-21	85.055	85.538	0	0
2091-06-22	85.736	84.857	0	0.068
2091-06-23	83.261	82.557	0.23	0.261
2091-06-24	85.628	88.239	0.063	0.114
2091-06-25	85.778	85.878	0.03	0.064
2091-06-26	85.405	85.03	0.009	0.118
2091-06-27	86.604	88.05	0.012	0.019
2091-06-28	84.404	86.309	0	0
2091-06-29	82.557	83.802	0.317	0.231
2091-06-30	78.852	79.212	0.501	0.599
2091-07-01	82.936	79.72	0.096	0.159
2091-07-02	87.602	85.8	0.072	0.076
2091-07-03	88.271	88.458	0.002	0
2091-07-04	87.998	88.771	0	0
2091-07-05	85.407	87.459	0.348	0.538
2091-07-06	88.141	86.821	0.028	0.002
2091-07-07	90.203	89.705	0.01	0
2091-07-08	95.441	97.205	0	0
2091-07-09	99.027	98.91	0.016	0
2091-07-10	95.961	96.197	0.28	0.323
2091-07-11	91.675	94.077	0	0
2091-07-12	99.76	99.526	0	0
2091-07-13	96.879	98.012	0	0
2091-07-14	96.125	97.329	0	0
2091-07-15	96.714	98.663	0	0
2091-07-16	97.545	99.659	0	0
2091-07-17	99.539	100.186	0	0
2091-07-18	98.038	98.683	0	0
2091-07-19	96.431	96.889	0.078	0
2091-07-20	93.277	95.201	0.091	0.032
2091-07-21	89.625	93.448	0.219	0.116
2091-07-22	98.805	99.942	0.004	0
2091-07-23	100.973	102.699	0	0
2091-07-24	101.063	101.374	0	0
2091-07-25	97.536	100.25	0.199	0
2091-07-26	91.891	92.392	0.261	0.346
2091-07-27	92.074	90.559	0	0
2091-07-28	91.72	91.207	0.017	0.019
2091-07-29	93.27	94.044	0.138	0.351
2091-07-30	93.238	91.653	0.186	0.424
2091-07-31	89.504	90.59	0	0
2091-08-01	90.014	85.345	0.106	0.097
2091-08-02	94.08	95.916	0.068	0.044
2091-08-03	96.111	96.059	0.036	0.002
2091-08-04	92.066	92.691	0.204	0.369
2091-08-05	86.316	85.803	0.038	0.022
2091-08-06	85.573	85.549	0	0
2091-08-07	89.314	90.296	0	0
2091-08-08	93.008	92.892	0.077	0.326
2091-08-09	85.898	85.779	0.157	0.307
2091-08-10	89.889	93.247	0.178	0.227
2091-08-11	90.805	94.193	0.166	0.328
2091-08-12	96.585	95.63	0.1	0.38
2091-08-13	96.78	93.081	0.118	0.312
2091-08-14	97.308	96.902	0	0
2091-08-15	92.696	97.228	0.288	0.001
2091-08-16	91.922	94.217	0.24	0.06
2091-08-17	90.678	90.778	0.013	0.221
2091-08-18	93.006	94.971	0.001	0
2091-08-19	94.663	95.67	0	0
2091-08-20	94.909	95.765	0.001	0
2091-08-21	93.809	93.59	0.115	0.212
2091-08-22	93.471	94.458	0.156	0.016
2091-08-23	89.114	88.476	0.312	0.112
2091-08-24	83.846	83.874	0.055	0.004
2091-08-25	83.977	83.412	0	0
2091-08-26	80.301	81.872	0	0
2091-08-27	83.706	82.816	0	0.024
2091-08-28	80.112	78.364	0	0.001
2091-08-29	79.633	78.719	0	0.004
2091-08-30	80.643	80.674	0.005	0.054
2091-08-31	79.367	77.361	0.097	0.144
2091-09-01	79.814	79.1	0.194	0.114
2091-09-02	72.902	76.74	0	0
2091-09-03	80.064	80.484	0	0
2091-09-04	82.402	82.901	0	0
2091-09-05	81.607	83.684	0	0
2091-09-06	83.116	82.534	0	0
2091-09-07	84.214	85.539	0	0.001
2091-09-08	81.709	84.323	0.072	0.018
2091-09-09	73.938	74.042	0.026	0.129
2091-09-10	73.575	76.896	0	0
2091-09-11	76.242	79.096	0.004	0.028
2091-09-12	91.123	93.106	0.043	0.004
2091-09-13	88.474	86.055	0.111	0.086
2091-09-14	89.666	93.314	0.275	0.097
2091-09-15	83.053	87.026	0.029	0.043
2091-09-16	73.292	70.269	0	0.009
2091-09-17	79.61	77.959	0	0
2091-09-18	81.304	81.404	0	0
2091-09-19	89.551	90.774	0.054	0.221
2091-09-20	84.159	85.581	0.191	0.125
2091-09-21	84.584	86.584	0.002	0.108
2091-09-22	85.722	84.306	0	0
2091-09-23	88.179	89.003	0	0
2091-09-24	82.512	84.548	0.153	0.256
2091-09-25	75.438	72.833	0.28	0.299
2091-09-26	63.699	63.771	0	0
2091-09-27	68.212	68.381	0	0
2091-09-28	77.34	77.091	0	0
2091-09-29	80.297	81.498	0	0
2091-09-30	80.811	82.583	0	0
2091-10-01	82.174	83.341	0	0
2091-10-02	81.931	77.744	0.022	0.303
2091-10-03	79.452	85.252	0.08	0.068
2091-10-04	76.52	80.328	0.562	0.327
2091-10-05	71.068	72.85	0.088	0.048
2091-10-06	67.05	67.406	0	0
2091-10-07	68.676	67.855	0	0
2091-10-08	72.379	72.197	0	0
2091-10-09	76.15	76.798	0	0
2091-10-10	78.393	78.285	0	0
2091-10-11	76.184	75.307	0.151	0.027
2091-10-12	84.075	82.632	0.166	0.124
2091-10-13	76.68	76.257	0.079	0.17
2091-10-14	65.292	65.638	0	0
2091-10-15	66.654	65.569	0	0
2091-10-16	75.977	75.394	0.142	0.194
2091-10-17	73.785	74.49	0.346	0.38
2091-10-18	73.799	76.142	0.28	0.525
2091-10-19	70.901	70.633	0.134	0.345
2091-10-20	58.793	58.021	0	0
2091-10-21	56.416	61.94	0	0
2091-10-22	68.631	69.657	0	0
2091-10-23	70.324	70.682	0	0
2091-10-24	59.766	61.958	0	0
2091-10-25	58.895	58.97	0	0
2091-10-26	64.087	63.372	0	0
2091-10-27	66.332	66.703	0	0
2091-10-28	68.217	68.912	0	0
2091-10-29	65.45	66.087	0	0
2091-10-30	72.672	72.521	0	0
2091-10-31	69.897	68.274	0	0
2092-05-01	80	80	1	1
2092-05-02	72.014	71.914	0	0
2092-05-03	67.631	69.246	0.154	0.208
2092-05-04	79.443	79.713	0.382	0.027
2092-05-05	80.463	81.238	0	0
2092-05-06	84.038	84.16	0	0
2092-05-07	79.076	81.458	0.312	0.483
2092-05-08	77.292	76.871	0.046	0.178
2092-05-09	67.485	68.806	0	0
2092-05-10	76.475	77.24	0	0
2092-05-11	79.527	79.53	0	0
2092-05-12	82.308	82.54	0	0
2092-05-13	83.255	83.205	0	0
2092-05-14	80.065	80.134	0.147	0.15
2092-05-15	85.186	85.356	0.217	0.254
2092-05-16	86.352	86.703	0	0
2092-05-17	86.127	86.531	0	0
2092-05-18	87.961	88.331	0	0
2092-05-19	86.703	87.303	0.118	0.081
2092-05-20	88.914	88.51	0.063	0
2092-05-21	86.41	86.51	0.039	0.073
2092-05-22	88.528	88.562	0.112	0.005
2092-05-23	88.232	90.808	0	0
2092-05-24	88.177	89.207	0.114	0.068
2092-05-25	88.991	89.342	0	0
2092-05-26	86.442	86.706	0.112	0.202
2092-05-27	88.277	88.594	0.098	0.133
2092-05-28	86.083	87.04	0.098	0.205
2092-05-29	85.814	86.448	0	0
2092-05-30	83.295	84.579	0.309	0.314
2092-05-31	81.652	81.972	0.424	0.445
2092-06-01	80.307	78.307	0.039	0.141
2092-06-02	78.362	79.236	0.001	0.032
2092-06-03	80.003	79.792	0	0
2092-06-04	81.186	80.125	0.079	0.184
2092-06-05	85.218	86.534	0.01	0.201
2092-06-06	86.344	87.492	0	0
2092-06-07	86.787	87.67	0	0
2092-06-08	86.063	88.069	0.247	0.225
2092-06-09	86.342	85.751	0.112	0
2092-06-10	85.113	87.715	0	0.003
2092-06-11	95.681	96.582	0.002	0.001
2092-06-12	96.345	97.028	0	0
2092-06-13	99.297	100.554	0	0
2092-06-14	95.704	96.732	0.284	1.609
2092-06-15	81.791	82.122	0	0
2092-06-16	82.289	81.404	0	0
2092-06-17	86.425	86.525	0	0
2092-06-18	88.942	90.362	0.004	0.002
2092-06-19	98.566	98.486	0	0
2092-06-20	98.906	98.697	0	0
2092-06-21	95.407	92.973	0.29	0.266
2092-06-22	90.097	91.068	0.957	0.415
2092-06-23	87.142	89.279	0.03	0.016
2092-06-24	87.463	87.1	0.001	0
2092-06-25	94.938	95.26	0	0
2092-06-26	92.423	92.55	0.013	0.007
2092-06-27	86.195	87.48	0	0
2092-06-28	85.459	85.643	0	0
2092-06-29	90.484	93.218	0.183	0
2092-06-30	93.961	90.968	0.381	0.261
2092-07-01	92.124	92.224	0	0.205
2092-07-02	92.133	91.916	0.311	0.211
2092-07-03	89.754	98.091	0.183	0
2092-07-04	92.365	91.451	0.412	0.182
2092-07-05	88.848	88.565	0.223	0.363
2092-07-06	94.857	94.272	0.153	0.25
2092-07-07	94.005	93.313	0	0
2092-07-08	96.045	95.771	0.143	0.22
2092-07-09	91.99	92.254	0.925	0.589
2092-07-10	83.712	83.967	0.009	0
2092-07-11	88.118	89.923	0	0
2092-07-12	87.154	90.205	0.242	0
2092-07-13	87.945	93.394	0.232	0
2092-07-14	93.097	91.98	0.054	0
2092-07-15	91.679	92.768	0	0
2092-07-16	89.174	89.871	0.151	0.406
2092-07-17	87.022	88.039	0.004	0.038
2092-07-18	84.937	85.283	0.091	0.03
2092-07-19	86.878	85.156	0.116	0.177
2092-07-20	89.373	89.933	0	0.031
2092-07-21	88.942	89.473	0	0
2092-07-22	86.974	87.074	0	0.227
2092-07-23	87.658	86.764	0.176	0.223
2092-07-24	92.122	92.222	0.014	0.075
2092-07-25	91.512	88.798	0.095	0.131
2092-07-26	81.543	83.089	0	0
2092-07-27	83.53	84.215	0	0
2092-07-28	85.401	86.267	0	0
2092-07-29	83.561	83.61	0.052	0.096
2092-07-30	88.031	85.377	0.203	0.145
2092-07-31	94.283	93.887	0.106	0.088
2092-08-01	97.14	96.393	0.165	0.209
2092-08-02	94.935	98.605	0.016	0.095
2092-08-03	100.247	100.695	0	0.126
2092-08-04	96.616	96.813	0.014	0.054
2092-08-05	94.245	94.024	0.319	0.423
2092-08-06	88.235	89.485	0.514	0.112
2092-08-07	87.038	87.566	0	0
2092-08-08	86.537	87.401	0	0
2092-08-09	87.972	88.745	0	0
2092-08-10	92.307	90.786	0.002	0
2092-08-11	92.769	93.617	0	0
2092-08-12	93.693	94.345	0	0
2092-08-13	94.167	95.496	0	0
2092-08-14	93.259	94.994	0	0
2092-08-15	92.763	93.1	0	0
2092-08-16	88.679	91.867	0.191	0.005
2092-08-17	90.529	93.236	0	0
2092-08-18	92.958	93.506	0.026	0
2092-08-19	93.872	93.079	0	0
2092-08-20	92.839	93.231	0	0
2092-08-21	95.488	93.148	0.072	0
2092-08-22	94.935	93.491	0.134	0.003
2092-08-23	92.95	92.255	0.379	0.17
2092-08-24	84.516	85.622	0.152	0
2092-08-25	83.247	84.435	0	0
2092-08-26	84.652	85.948	0	0
2092-08-27	87.23	88.907	0	0
2092-08-28	83.603	83.703	0	0.389
2092-08-29	85.758	88.676	0.094	0.168
2092-08-30	88.404	89.99	0.188	0
2092-08-31	97.08	89.374	0	0
2092-09-01	92.866	89.112	0.088	0
2092-09-02	85.792	81.589	0	0.093
2092-09-03	83.801	85.968	0	0
2092-09-04	84.614	83.368	0.056	0.062
2092-09-05	85.105	88.31	0.29	0.194
2092-09-06	83.081	85.468	0.16	0.025
2092-09-07	86.676	91.215	0.001	0
2092-09-08	83.132	84.245	0.113	0.192
2092-09-09	85.184	81.624	0.128	0.16
2092-09-10	84.32	87.305	0.004	0.337
2092-09-11	85.923	85.312	0	0
2092-09-12	85.063	87.218	0.036	0
2092-09-13	88.035	88.872	0.016	0
2092-09-14	87.408	87.884	0	0
2092-09-15	85.487	86.315	0	0
2092-09-16	88.21	89.162	0	0
2092-09-17	87.587	88.504	0	0
2092-09-18	85.553	85.653	0.005	0.033
2092-09-19	79.363	80.076	0.069	0.03
2092-09-20	80.978	82.985	0	0
2092-09-21	86.101	86.62	0.072	0
2092-09-22	86.998	87.451	0	0
2092-09-23	86.942	88.213	0	0
2092-09-24	87	88.166	0	0
2092-09-25	87.297	88.839	0	0
2092-09-26	87.695	88.447	0	0
2092-09-27	81.35	80.887	0	0
2092-09-28	72.04	72.702	0	0
2092-09-29	82.159	83.596	0	0
2092-09-30	83.544	83.683	0	0
2092-10-01	85.244	85.863	0	0
2092-10-02	84.504	85.653	0	0
2092-10-03	82.573	87.47	0	0
2092-10-04	89.42	89.131	0	0.024
2092-10-05	80.013	80.079	0.135	0.006
2092-10-06	77.985	76.19	0	0
2092-10-07	84.98	83.068	0	0.049
2092-10-08	85.93	86.106	0.057	0.08
2092-10-09	76.973	78.421	0.296	0.128
2092-10-10	72.264	67.662	0	0
2092-10-11	74.753	73.69	0	0
2092-10-12	74.135	74.474	0	0
2092-10-13	68.472	68.202	0	0
2092-10-14	66.652	66.789	0	0
2092-10-15	70.622	73.418	0	0
2092-10-16	74.885	70.792	0	0
2092-10-17	76.518	77.027	0	0
2092-10-18	74.54	76.432	0	0
2092-10-19	69.493	71.108	0	0
2092-10-20	69.174	69.218	0	0
2092-10-21	61.936	66.334	0	0
2092-10-22	67.65	67.898	0	0
2092-10-23	75.023	76.622	0	0
2092-10-24	69.935	70.957	0.019	0.853
2092-10-25	65.211	64.185	0	0.003
2092-10-26	69.946	68.895	0	0
2092-10-27	64.316	65.225	0.021	0.03
2092-10-28	52.074	51.881	0	0
2092-10-29	56.565	56.477	0	0.005
2092-10-30	59.939	59.614	0	0
2092-10-31	61.09	61.22	0	0
2093-05-01	80	80	1	1
2093-05-02	82.467	82.458	0.043	0.047
2093-05-03	84.971	85.797	0.052	0.053
2093-05-04	83.495	83.426	0.006	0.016
2093-05-05	82.168	82.012	0.094	0.058
2093-05-06	79.492	80.421	0.221	0.15
2093-05-07	77.219	77.38	0.193	0.175
2093-05-08	74.496	75.503	0.15	0.112
2093-05-09	76.731	76.262	0.759	0.422
2093-05-10	69.717	70.933	0.022	0.004
2093-05-11	65.366	64.594	0.012	0.004
2093-05-12	70.581	69.645	0	0
2093-05-13	78.153	77.785	0	0
2093-05-14	82.52	83.315	0	0
2093-05-15	82.389	82.879	0	0
2093-05-16	82.544	82.839	0	0
2093-05-17	77.436	76.999	0.121	0.157
2093-05-18	82.356	80.879	0.137	0.184
2093-05-19	78.844	77.623	0.159	0.245
2093-05-20	79.222	79.614	0.003	0.009
2093-05-21	75.17	75.965	0	0
2093-05-22	84.444	85.086	0	0
2093-05-23	80.497	83.816	0.153	0.003
2093-05-24	81.185	80.417	0.265	0.144
2093-05-25	77.41	78.372	0.349	0.518
2093-05-26	80.965	81.317	0	0
2093-05-27	82.774	83.862	0	0
2093-05-28	84.942	82.443	0.069	0.083
2093-05-29	76.061	78.384	0.209	0.409
2093-05-30	72.605	74.523	0	0
2093-05-31	77.849	77.306	0	0
2093-06-01	75.057	75.931	0.915	0.795
2093-06-02	84.376	84.949	0.263	0.165
2093-06-03	84.876	83.493	0.004	0.008
2093-06-04	81.829	82.457	0.021	0.052
2093-06-05	75.046	74.232	0.488	4.789
2093-06-06	75.323	75.182	0	0
2093-06-07	77.587	77.954	0	0
2093-06-08	80.691	81.64	0	0
2093-06-09	81.299	82.183	0	0
2093-06-10	84.545	84.765	0	0
2093-06-11	81.633	82.225	0.112	0.159
2093-06-12	80.574	81.816	0.148	0.146
2093-06-13	78.208	80.506	0.336	0.306
2093-06-14	89.234	91.738	0.613	0.26
2093-06-15	91.656	92.949	0.048	0.004
2093-06-16	91.332	90.831	0.027	0.006
2093-06-17	89.799	90.768	0.027	0.016
2093-06-18	87.287	88.027	0.337	0.543
2093-06-19	84.606	86.038	0.485	0.346
2093-06-20	89.317	88.345	0.339	0.525
2093-06-21	93.213	93.815	0.011	0.017
2093-06-22	92.235	92.166	0.283	0.204
2093-06-23	90.79	89.326	0.346	0.481
2093-06-24	88.603	88.432	0.094	0.354
2093-06-25	85.6	87.206	0.256	0.353
2093-06-26	86.553	87.876	0.041	0
2093-06-27	86.185	87.947	0.027	0
2093-06-28	84.024	90.157	0.314	0.31
2093-06-29	88.588	90.361	0.115	0.189
2093-06-30	86.1	86.737	0.346	0.341
2093-07-01	87.211	89.83	0.287	0.316
2093-07-02	88.215	88.236	0.25	0.324
2093-07-03	86.002	87.329	0.431	0.308
2093-07-04	80.101	79.634	0.087	0.168
2093-07-05	82.307	82.184	0	0
2093-07-06	84.869	84.624	0	0
2093-07-07	87.341	90.177	0	0
2093-07-08	92.124	93.725	0.124	0
2093-07-09	88.198	89.703	0.225	0.537
2093-07-10	85.424	86.527	0.345	0.35
2093-07-11	87.951	88.601	0.354	0.479
2093-07-12	90.693	93.54	0.093	0.504
2093-07-13	93.495	93.97	0	0
2093-07-14	91.076	91.537	0.541	0.561
2093-07-15	88.296	91.305	0.16	0.328
2093-07-16	90.083	91.385	0.138	0.024
2093-07-17	91.336	89.356	0.22	0.335
2093-07-18	88.275	87.651	0.297	0.299
2093-07-19	87.797	86.724	0.199	0.242
2093-07-20	88.635	87.584	0.163	0.004
2093-07-21	88.219	87.723	0.113	0.279
2093-07-22	87.108	88.085	0.007	0.003
2093-07-23	88.937	89.226	0	0.035
2093-07-24	86.689	86.988	0.018	0.263
2093-07-25	83.288	85.287	0	0
2093-07-26	88.929	88.887	0	0
2093-07-27	86.967	87.266	0.12	0.097
2093-07-28	81.352	83.99	0.008	0.01
2093-07-29	85.207	85.959	0.025	0.132
2093-07-30	86.151	86.531	0.121	0.119
2093-07-31	86.633	87.419	0.081	0.008
2093-08-01	85.125	85.805	0.22	0.271
2093-08-02	82.338	82.257	0.686	0.504
2093-08-03	83.475	81.507	0.004	0.225
2093-08-04	87.121	86.341	0.193	0.038
2093-08-05	87.689	88.761	0.001	0.279
2093-08-06	87.99	88.812	0.251	0.02
2093-08-07	90.304	89.958	0.174	0.237
2093-08-08	89.873	90.836	0.13	0.031
2093-08-09	87.982	89.419	0.201	0.071
2093-08-10	87.942	87.404	0.31	0.317
2093-08-11	91.517	90.018	0.08	0.127
2093-08-12	89.68	89.818	0.095	0
2093-08-13	89.019	88.287	0.181	0.009
2093-08-14	89.742	89.155	0.115	0
2093-08-15	90.485	90.119	0.008	0
2093-08-16	88.033	89.587	0.365	0.068
2093-08-17	88.751	91.74	0.22	0.009
2093-08-18	93.207	93.44	0	0
2093-08-19	92.008	92.112	0.006	0.004
2093-08-20	93.548	93.949	0	0
2093-08-21	89.367	92.903	0.459	0.071
2093-08-22	91.276	92.145	0.05	0.008
2093-08-23	94.076	93.564	0.212	0
2093-08-24	86.112	93.871	0.503	0.283
2093-08-25	85.364	84.463	0	0.079
2093-08-26	82.749	83.691	0.002	0
2093-08-27	80.63	84.127	0.101	0
2093-08-28	78.998	80.609	0.002	0.033
2093-08-29	82.777	83.065	0	0.004
2093-08-30	86.022	85.261	0.004	0.022
2093-08-31	89.864	89.667	0.004	0
2093-09-01	88.59	90.248	0	0.019
2093-09-02	86.08	86.18	0.026	0.148
2093-09-03	81.978	82.44	0.151	0.169
2093-09-04	78.64	79.199	0.038	0
2093-09-05	73.852	75.344	0	0
2093-09-06	78.117	78.147	0	0
2093-09-07	78.695	81.386	0.239	0.031
2093-09-08	75.358	82.307	0.097	0.555
2093-09-09	80.053	82.852	0	0
2093-09-10	80.968	85.225	0	0
2093-09-11	81.166	84.641	0	0.009
2093-09-12	80.907	86.644	0	0
2093-09-13	82.635	88.288	0	0
2093-09-14	86.982	88.723	0	0.004
2093-09-15	86.331	86.575	0	0.03
2093-09-16	85.699	85.165	0.032	0
2093-09-17	88.218	88.691	0	0
2093-09-18	87.56	86.782	0.166	0.038
2093-09-19	79.518	81.811	0.246	0.322
2093-09-20	78.459	78.941	1.585	0.163
2093-09-21	73.839	72.042	0	0
2093-09-22	79.073	80.064	0	0
2093-09-23	80.022	84.848	0.018	0.013
2093-09-24	85.227	87.954	0.13	0.236
2093-09-25	86.678	88.95	0.107	0.221
2093-09-26	90.205	90.396	0.024	0
2093-09-27	85.843	87.58	0.263	0.094
2093-09-28	81.331	79.815	0.126	0.494
2093-09-29	80.742	76.558	0.018	0
2093-09-30	82.02	81.085	0.136	0.185
2093-10-01	78.603	78.281	0.001	0
2093-10-02	86.746	86.605	0.17	0.11
2093-10-03	89.055	89.23	0.037	0.069
2093-10-04	88.814	89.456	0.052	0
2093-10-05	89.374	89.48	0.011	0
2093-10-06	86.593	89.567	0.084	0.005
2093-10-07	88.783	88.709	0.024	0.001
2093-10-08	88.85	89.541	0.003	0
2093-10-09	87.079	87.96	0.014	0.003
2093-10-10	86.946	87.447	0.005	0.001
2093-10-11	86.081	86.305	0	0
2093-10-12	77.066	77.432	0.254	0.053
2093-10-13	60.96	62.693	0.126	0.014
2093-10-14	66.426	67.224	0	0
2093-10-15	71.635	72.754	0	0
2093-10-16	78.832	76.475	0	0
2093-10-17	78.524	77.343	0	0
2093-10-18	78.641	77.787	0.014	0
2093-10-19	73.79	75.847	0.05	0.066
2093-10-20	67.311	75.195	0.006	0.04
2093-10-21	64.795	73.448	0	0.049
2093-10-22	65.887	70.266	0	0.007
2093-10-23	75.433	73.046	0.01	0
2093-10-24	72.716	68.005	0.052	0.116
2093-10-25	62.279	62.749	0	0
2093-10-26	59.731	60.649	0	0
2093-10-27	59.748	60.587	0.001	0
2093-10-28	48.484	49.937	0	0
2093-10-29	46.642	46.908	0	0
2093-10-30	49.839	50.726	0	0
2093-10-31	53.324	53.7	0	0
2094-05-01	80	80	1	1
2094-05-02	74.102	75.278	0	0
2094-05-03	71.205	71.38	0.033	0.001
2094-05-04	73.732	74.275	0	0
2094-05-05	82.286	82.047	0	0
2094-05-06	87.309	87.774	0	0
2094-05-07	85.559	85.659	0.012	0.071
2094-05-08	88.6	88.936	0	0.002
2094-05-09	79.289	80.228	0.217	0.243
2094-05-10	83.726	83.932	0	0
2094-05-11	85.851	86.228	0	0.004
2094-05-12	79.523	80.997	0.005	0.014
2094-05-13	70.697	70.523	0	0
2094-05-14	75.412	76.173	0	0
2094-05-15	79.89	80.033	0.175	0.613
2094-05-16	85.245	85.264	0.219	0.862
2094-05-17	83.569	82.624	0.119	0.022
2094-05-18	71.671	70.331	0.006	0.014
2094-05-19	71.457	70.295	0	0.004
2094-05-20	76.205	75.767	0.045	0.054
2094-05-21	77.165	74.428	0.033	0.047
2094-05-22	73.374	73.64	0.294	0.322
2094-05-23	70.565	72.632	0.09	0.08
2094-05-24	75.526	76.234	0	0
2094-05-25	78.212	78.152	0	0
2094-05-26	82.43	82.619	0	0
2094-05-27	83.665	82.816	0.475	0.287
2094-05-28	84.875	84.592	0.398	0.177
2094-05-29	84.588	86.64	1.063	0.212
2094-05-30	82.388	81.632	0.003	0.088
2094-05-31	80.138	80.137	0	0.011
2094-06-01	83.053	83.124	0.003	0.003
2094-06-02	85.351	83.935	0	0.166
2094-06-03	85.517	85.709	0.164	0.046
2094-06-04	84.842	85.736	0	0
2094-06-05	85.905	86.288	0.103	0.026
2094-06-06	82.342	82.286	0.041	0.089
2094-06-07	84.852	85.374	0	0
2094-06-08	91.515	91.821	0	0
2094-06-09	88.076	88.731	0.014	0.113
2094-06-10	86.971	89.463	0.261	0.485
2094-06-11	86.892	86.872	0.248	0.158
2094-06-12	88.082	88.411	0.001	0.08
2094-06-13	88.448	86.877	0.313	0.069
2094-06-14	94.082	95.021	0.103	0
2094-06-15	92.521	91.42	0.133	0.314
2094-06-16	84.844	84.845	0	0
2094-06-17	91.161	91.079	0	0
2094-06-18	90.626	90.817	0.035	0
2094-06-19	91.762	92.54	0.227	0.131
2094-06-20	93.422	95.113	0.044	0.201
2094-06-21	92.862	92.21	0.47	0.447
2094-06-22	88.186	89.73	0.404	0.276
2094-06-23	90.063	94.662	0.028	0.001
2094-06-24	95.504	97.662	0.414	0.553
2094-06-25	85.938	87.884	0.157	0.19
2094-06-26	81.707	82.613	0	0
2094-06-27	81.894	82.341	0	0
2094-06-28	85.914	85.512	0	0
2094-06-29	88.341	88.89	0.004	0
2094-06-30	85.801	86.302	0.282	0.009
2094-07-01	83.815	83.047	0.612	0.272
2094-07-02	84.118	84.218	0	0
2094-07-03	86.157	86.257	0	0
2094-07-04	88.615	86.982	0	0
2094-07-05	90.985	88.856	0	0
2094-07-06	98.32	97.346	0	0.019
2094-07-07	92.15	92.307	0.146	0.254
2094-07-08	86.384	85.19	0.078	0.25
2094-07-09	85.463	84.421	0.081	0.201
2094-07-10	88.272	88.527	0.285	0.133
2094-07-11	83.706	87.591	0.29	0.166
2094-07-12	85.986	89.203	0.032	0.002
2094-07-13	84.856	86.445	0.202	0.025
2094-07-14	86.347	88.228	0.394	0.159
2094-07-15	85.605	86.973	0.365	0.283
2094-07-16	84.354	84.691	0.001	0.006
2094-07-17	89.038	89.633	0	0
2094-07-18	90.888	92.385	0.002	0
2094-07-19	88.44	90.311	0.391	0.157
2094-07-20	87.01	85.067	1.13	0.145
2094-07-21	86.441	85.137	0	0.218
2094-07-22	86.319	85.992	0	0
2094-07-23	85.64	88.348	0.155	0.003
2094-07-24	89.651	90.53	0.078	0
2094-07-25	95.621	92.343	0	0.054
2094-07-26	93.332	96.739	0.003	0
2094-07-27	98.927	98.166	0	0
2094-07-28	96.681	95.238	0.091	0.037
2094-07-29	95.422	93.954	0.143	0.317
2094-07-30	97.499	97.512	0.191	0.302
2094-07-31	97.302	93.207	0.179	0.265
2094-08-01	92.288	90.374	0.132	0.256
2094-08-02	89.497	89.899	0.111	0.1
2094-08-03	97.5	95.604	0.095	0.058
2094-08-04	91.541	96.94	0.287	0
2094-08-05	98.063	97.468	0	0
2094-08-06	94.524	93.783	0.152	0.139
2094-08-07	77.765	76.073	0	0
2094-08-08	77.48	77.117	0	0
2094-08-09	83.794	84.344	0.004	0.002
2094-08-10	84.747	88.482	0.156	0.143
2094-08-11	89.254	88.37	0.139	0.076
2094-08-12	87.632	88.927	0.056	0.06
2094-08-13	88.169	89.249	0.084	0.019
2094-08-14	89.233	90.654	0.086	0.13
2094-08-15	89.861	91.889	0.113	0.148
2094-08-16	94.256	94.244	0	0
2094-08-17	95.524	95.945	0	0
2094-08-18	94.284	95.351	0	0
2094-08-19	94.217	94.614	0.051	0.004
2094-08-20	92.155	93.79	0.155	0.125
2094-08-21	85.402	85.84	0.352	0.225
2094-08-22	85.712	85.812	0.006	0.082
2094-08-23	87.626	89.802	0	0
2094-08-24	89.602	88.548	0	0.007
2094-08-25	87.379	87.479	0.048	0.155
2094-08-26	86.888	88.119	0.085	0.015
2094-08-27	85.857	82.337	0.001	0.006
2094-08-28	79.718	79.832	0	0
2094-08-29	77.682	78.055	0.167	0
2094-08-30	79.427	79.573	0	0
2094-08-31	81.994	82.817	0	0
2094-09-01	85.438	85.976	0	0
2094-09-02	85.894	85.994	0	0.093
2094-09-03	95.787	95.36	0	0.002
2094-09-04	93.123	96.681	0.306	0
2094-09-05	84.571	89.584	0	0
2094-09-06	90.914	96.044	0.099	0.199
2094-09-07	95.673	96.366	0	0.025
2094-09-08	91.912	92.74	0.033	0
2094-09-09	90.317	89.382	0.003	0.048
2094-09-10	85.489	87.821	0.189	0.382
2094-09-11	82.754	82.042	0.02	0.471
2094-09-12	83.226	82.889	0	0
2094-09-13	85.133	89.974	0.426	0.28
2094-09-14	92.015	92.616	0.058	0.152
2094-09-15	86.561	89.665	0.258	0.188
2094-09-16	90.621	89.681	0.31	0.022
2094-09-17	87.53	90.139	0.107	0.213
2094-09-18	95.001	95.32	0	0.234
2094-09-19	89.683	93.49	0.135	0.032
2094-09-20	78.571	84.636	0.075	0.337
2094-09-21	80.888	84.697	0	0
2094-09-22	94.687	95.156	0	0
2094-09-23	80.314	82.613	0.008	0.004
2094-09-24	71.307	70.857	0	0
2094-09-25	72.164	72.118	0	0
2094-09-26	75.49	75.512	0	0
2094-09-27	76.799	77.606	0	0
2094-09-28	69.512	70.897	0.391	0.516
2094-09-29	74.912	77.08	0.005	0.013
2094-09-30	75.625	76.442	0	0
2094-10-01	78.962	80.012	0	0
2094-10-02	73.043	72.342	0.054	0.036
2094-10-03	60.458	61.067	0	0
2094-10-04	64.519	64.444	0	0
2094-10-05	70.163	70.737	0	0
2094-10-06	73.791	74.292	0	0
2094-10-07	75.182	75.68	0	0
2094-10-08	76.367	75.369	0	0
2094-10-09	80.275	81.549	0	0
2094-10-10	78.441	76.862	0.001	0.005
2094-10-11	78.198	79.323	0	0
2094-10-12	77.604	77.498	0	0
2094-10-13	80.739	80.057	0	0
2094-10-14	80.135	81.91	0	0
2094-10-15	80.276	80.693	0	0
2094-10-16	73.89	74.723	0.116	0.11
2094-10-17	73.255	74.228	0.035	0.015
2094-10-18	74.245	75.569	0.076	0.064
2094-10-19	62.181	65.314	0	0
2094-10-20	82.409	84.188	0.051	0.014
2094-10-21	77.302	79.258	0.282	0.178
2094-10-22	66.73	67.273	0	0
2094-10-23	73.611	74.55	0	0
2094-10-24	74.734	74.545	0	0
2094-10-25	81.439	82.194	0	0
2094-10-26	76.223	77.711	0.3	0.347
2094-10-27	74.507	74.136	1.133	0.469
2094-10-28	70.671	71.995	0.06	0.051
2094-10-29	60.947	61.084	0	0
2094-10-30	66.011	66.608	0	0
2094-10-31	71.12	71.929	0	0
2095-05-01	80	80	1	1
2095-05-02	85.461	86.698	0.347	0.278
2095-05-03	79.845	80.984	0.519	0.436
2095-05-04	58.995	58.944	0	0
2095-05-05	62.372	62.614	0	0
2095-05-06	68	69.219	0	0
2095-05-07	79.871	80.644	0	0
2095-05-08	84.627	84.909	0	0
2095-05-09	80.844	81.576	0.301	0.229
2095-05-10	76.577	74.797	0	0
2095-05-11	75.679	76.358	0	0
2095-05-12	78.529	79.254	0	0
2095-05-13	80.241	82.64	0	0
2095-05-14	83.903	85.654	0	0.028
2095-05-15	85.697	83.498	0	0
2095-05-16	85.254	87.265	0.087	0
2095-05-17	89.61	90.58	0.124	0.045
2095-05-18	92.849	93.274	0.086	0.139
2095-05-19	87.662	88.892	0.141	0.291
2095-05-20	73.818	73.586	0	0
2095-05-21	73.26	73.143	0	0
2095-05-22	77.139	77.448	0	0.028
2095-05-23	79.406	79.846	0	0
2095-05-24	81.231	80.783	0	0
2095-05-25	79.087	82.302	0	0.017
2095-05-26	80.204	78.319	0.021	0
2095-05-27	79.746	80.117	0.165	0.08
2095-05-28	80.641	78.961	0.044	0.085
2095-05-29	86.328	86.37	0.002	0.003
2095-05-30	94.772	95.496	0	0
2095-05-31	96.515	98.17	0.011	0
2095-06-01	96.589	97.344	0	0
2095-06-02	97.839	98.294	0	0
2095-06-03	98.342	99.023	0	0
2095-06-04	92.85	93.794	0.142	0.083
2095-06-05	84.489	84.239	0.147	0.148
2095-06-06	86.669	87.528	0	0
2095-06-07	88.178	88.116	0.162	0
2095-06-08	87.653	89.263	0.29	0.219
2095-06-09	89.3	88.935	0.724	0.222
2095-06-10	81.037	84.106	0.582	0.367
2095-06-11	83.868	84.924	0	0.002
2095-06-12	86.245	86.345	0	0
2095-06-13	88.618	88.834	0.004	0
2095-06-14	90.219	89.865	0.001	0.005
2095-06-15	89.231	87.496	0.091	0
2095-06-16	87.472	90.795	0.223	0
2095-06-17	89.711	90.777	0.303	0.022
2095-06-18	88.522	87.713	0.555	0.276
2095-06-19	87.676	89.127	0	0
2095-06-20	85.621	86.875	0.295	0.373
2095-06-21	78.49	77.78	0.183	0.101
2095-06-22	75.403	75.823	0	0
2095-06-23	77.706	78.1	0	0
2095-06-24	88.164	87.557	0	0.001
2095-06-25	87.606	86.378	0.083	0.193
2095-06-26	89.017	89.709	0.709	0.707
2095-06-27	87.701	88.87	0.038	0.022
2095-06-28	85.901	84.978	1.1	0.321
2095-06-29	85.748	85.848	0.015	0.086
2095-06-30	80.787	82.979	0.149	0.078
2095-07-01	85.556	86.667	0.009	0
2095-07-02	87.545	86.825	0.236	0.196
2095-07-03	82.504	85.471	0.41	0.333
2095-07-04	85.055	88.177	0.11	0.174
2095-07-05	91.576	93.303	0.173	0.364
2095-07-06	89.409	89.907	0.204	0.257
2095-07-07	85.087	87.631	0.404	0.331
2095-07-08	85.328	84.938	0.054	0.287
2095-07-09	84.951	85.626	0	0
2095-07-10	87.084	88.011	0	0
2095-07-11	89.188	89.288	0.014	0.222
2095-07-12	89.523	91.801	1.515	0.452
2095-07-13	88.811	86	0.174	0.368
2095-07-14	89.042	85.602	0.32	0.168
2095-07-15	87.139	88.362	0.436	0.144
2095-07-16	90.013	91.737	0.073	0.086
2095-07-17	93.694	92.744	0.058	0
2095-07-18	89.674	90.633	0.736	0.413
2095-07-19	84.631	85.276	0	0.12
2095-07-20	90.234	90.136	0.062	0.07
2095-07-21	95.108	95.775	0.001	0.036
2095-07-22	95.029	95.517	0	0.001
2095-07-23	95.087	94.932	0	0
2095-07-24	95.84	96.279	0	0
2095-07-25	94.908	94.386	0	0
2095-07-26	95.459	95.719	0	0
2095-07-27	96.032	95.682	0	0
2095-07-28	95.51	95.227	0	0
2095-07-29	95.972	96.619	0	0
2095-07-30	89.374	86.695	0.111	0.31
2095-07-31	83.727	84.56	0	0
2095-08-01	82.56	87.715	0.004	0
2095-08-02	91.508	91.303	0.01	0
2095-08-03	90.079	90.919	0	0
2095-08-04	90.532	90.632	0	0.061
2095-08-05	90.968	91.362	0.179	0.12
2095-08-06	89.21	89.497	0.116	0.196
2095-08-07	87.329	88.181	0.187	0.241
2095-08-08	86.329	86.221	0.307	0.041
2095-08-09	85.03	85.773	0	0
2095-08-10	82.088	81.235	1.782	0.01
2095-08-11	84.608	84.885	0.101	0
2095-08-12	85.275	86.066	0	0
2095-08-13	87.834	87.899	0	0
2095-08-14	89.242	90.34	0.278	0.015
2095-08-15	85.981	87.177	1.511	0.15
2095-08-16	90.071	89.319	0.146	0.032
2095-08-17	85.523	84.727	1.579	1.587
2095-08-18	90.111	88.182	0	0
2095-08-19	91.974	93.724	0.06	0.048
2095-08-20	88.611	90.068	0.408	0.455
2095-08-21	85.767	82.376	0	0.073
2095-08-22	84.78	85.117	0	0
2095-08-23	84.546	85.371	0	0
2095-08-24	87.18	87.468	0	0
2095-08-25	87.62	88.866	0	0
2095-08-26	87.379	88.201	0	0
2095-08-27	86.297	85.848	0.007	0
2095-08-28	86.207	87.222	0	0
2095-08-29	86.188	87.418	0.003	0
2095-08-30	84.949	85.049	0	0.037
2095-08-31	83.837	85.43	0.345	0.013
2095-09-01	85.79	82.1	0.206	0.222
2095-09-02	83.684	87.78	0.232	0.173
2095-09-03	80.527	79.603	0.227	0.249
2095-09-04	71.865	73.688	0	0
2095-09-05	72.72	72.852	0	0
2095-09-06	71.564	76.929	0	0.003
2095-09-07	79.927	77.923	0.009	0.024
2095-09-08	80.699	79.769	0.013	0.002
2095-09-09	80.229	81.464	0.001	0
2095-09-10	75.181	80.816	0	0.001
2095-09-11	81.759	80.599	0.153	0.113
2095-09-12	83.059	83.32	0.002	0.01
2095-09-13	79.848	79.449	0	0
2095-09-14	82.326	81.221	0.001	0.001
2095-09-15	80.45	80.983	0.098	0.15
2095-09-16	81.474	81.813	0.028	0.026
2095-09-17	81.881	83.109	0	0
2095-09-18	81.972	84.593	0	0
2095-09-19	82.709	83.586	0.005	0.059
2095-09-20	86.503	89.206	0.068	0
2095-09-21	78.594	82.423	0.495	1.031
2095-09-22	70.179	71.052	0.002	0
2095-09-23	73.368	74.471	0	0
2095-09-24	77.473	78.661	0	0
2095-09-25	71.898	71.9	0.035	0.146
2095-09-26	69.343	68.473	0	0
2095-09-27	71.444	70.865	0	0
2095-09-28	74.477	73.546	0	0
2095-09-29	78.528	80.323	0.079	0.01
2095-09-30	84.34	87.331	0.044	0
2095-10-01	78.541	80.414	0.094	0
2095-10-02	80.889	84.456	0	0
2095-10-03	82.228	80.53	0	0.056
2095-10-04	73.669	72.368	0.623	0.04
2095-10-05	63.653	61.05	0	0.237
2095-10-06	61.542	60.44	0.004	0.003
2095-10-07	69.227	67.582	0	0
2095-10-08	70.221	70.883	0	0
2095-10-09	70.037	69.863	0	0
2095-10-10	70.101	69.987	0	0
2095-10-11	71.424	71.332	0	0
2095-10-12	74.054	73.875	0	0
2095-10-13	70.634	70.94	0	0
2095-10-14	68.289	69.425	0	0
2095-10-15	63.602	63.515	0	0
2095-10-16	74.734	75.582	0	0
2095-10-17	70.959	71.514	0.022	0.029
2095-10-18	66	62.801	0	0
2095-10-19	61.302	67.885	0.249	0
2095-10-20	65.171	71.507	0.006	0
2095-10-21	74.642	74.936	0.136	0.209
2095-10-22	76.645	77.613	0	0
2095-10-23	77.178	78.033	0.038	0.004
2095-10-24	71.863	71.106	0.9	0.55
2095-10-25	75.556	78.057	0.419	0.091
2095-10-26	74.478	74.942	0.107	0.139
2095-10-27	60.14	60.342	0	0
2095-10-28	68.399	68.979	0	0
2095-10-29	68.956	70.764	0.117	0.095
2095-10-30	67.313	67.775	0.002	0
2095-10-31	60.075	61.485	0	0
2096-05-01	80	80	1	1
2096-05-02	81.935	82.164	0.011	0.012
2096-05-03	86.068	86.534	0.014	0.006
2096-05-04	79.702	81.482	0.156	1.677
2096-05-05	78.566	78.841	0.497	0.184
2096-05-06	76.169	76.918	0	0
2096-05-07	79.346	79.419	0	0
2096-05-08	82.644	82.861	0	0
2096-05-09	84.581	84.322	0.025	0
2096-05-10	84.78	85.053	0	0.001
2096-05-11	84.892	83.634	0.003	0.062
2096-05-12	85.01	84.989	0.019	0.012
2096-05-13	77.126	76.875	0.363	0.186
2096-05-14	69.898	70.132	0	0.003
2096-05-15	76.052	76.672	0	0
2096-05-16	76.125	76.164	0	0
2096-05-17	75.66	76.876	0	0
2096-05-18	73.118	75.526	0.028	0.02
2096-05-19	70.226	70.203	0	0
2096-05-20	75.635	75.329	0	0
2096-05-21	83.323	83.017	0.005	0.017
2096-05-22	84.128	84.293	0.015	0.005
2096-05-23	85.088	85.217	0	0
2096-05-24	84.602	84.682	0	0
2096-05-25	83.355	81.136	0.219	0.208
2096-05-26	84.655	84.711	0.021	0.026
2096-05-27	85.684	85.784	0	0
2096-05-28	86.355	87.813	0.011	0
2096-05-29	83.903	87.554	0.237	0.104
2096-05-30	83.983	86.243	0.025	0
2096-05-31	82.853	83.054	0	0
2096-06-01	84.686	84.786	0	0
2096-06-02	83.743	81.469	0.242	0.4
2096-06-03	84.171	84.495	0.024	0.199
2096-06-04	79.417	81.115	0.006	0
2096-06-05	77.73	76.246	0	0
2096-06-06	79.709	79.11	0	0
2096-06-07	86.434	86.534	0	0
2096-06-08	87.027	88.941	0.205	0.014
2096-06-09	88.183	88.283	0.004	0.28
2096-06-10	92.798	92.884	0.494	0.269
2096-06-11	92.851	92.928	0	0
2096-06-12	90.028	90.19	0.121	0.121
2096-06-13	85.921	87.388	0	0
2096-06-14	85.842	85.942	0.012	0.006
2096-06-15	85.366	85.687	0.003	0.005
2096-06-16	86.63	85.489	0.09	0.074
2096-06-17	85.964	86.722	0.254	0.052
2096-06-18	83.561	89.757	0.197	0.072
2096-06-19	85.638	85.387	0.219	0.162
2096-06-20	87.195	86.221	0.152	0.397
2096-06-21	87.912	87.508	0.204	0.529
2096-06-22	87.578	87.716	0.002	0.001
2096-06-23	90.565	91.653	0.148	0.143
2096-06-24	88.747	88.847	0	0.075
2096-06-25	87.276	88.946	0.323	0.151
2096-06-26	84.426	87.115	0.221	0.111
2096-06-27	85.16	88.587	0.09	0.037
2096-06-28	83.958	84.394	0.174	0.119
2096-06-29	89.269	84.46	0.354	0.338
2096-06-30	87.5	88.821	0.173	0.189
2096-07-01	85.179	86.286	0.177	0.373
2096-07-02	85.568	86.291	0.222	0.256
2096-07-03	91.424	91.416	0.223	0.095
2096-07-04	91.263	91.986	0.051	0.024
2096-07-05	83.817	84.807	0	0
2096-07-06	90.514	87.553	0	0
2096-07-07	95.147	94.379	0.004	0
2096-07-08	92.962	92.325	0.373	0.05
2096-07-09	88.203	87.259	0	0
2096-07-10	93.253	92.884	0	0
2096-07-11	94.596	94.153	0	0
2096-07-12	92.189	90.607	0.245	1.031
2096-07-13	87.042	89.089	0.209	0
2096-07-14	85.784	87.414	0	0.02
2096-07-15	88.76	89.82	0	0
2096-07-16	90.834	92.254	0	0
2096-07-17	91.62	92.534	0	0
2096-07-18	89.037	91.223	0.318	0.198
2096-07-19	88.177	89.955	0.205	0.269
2096-07-20	88.11	90.527	0.328	0.135
2096-07-21	87.742	90.028	0.161	0.138
2096-07-22	88.315	91.667	0.191	0.229
2096-07-23	88.563	92.184	0.152	0.089
2096-07-24	90.734	94.825	0.09	0
2096-07-25	90.629	91.882	0.172	0.36
2096-07-26	90.025	92.091	0.215	0.068
2096-07-27	88.111	89.652	0.3	0.409
2096-07-28	88.305	91.019	0.207	0.094
2096-07-29	86.909	89.046	0.171	0.006
2096-07-30	89.887	90.744	0	0
2096-07-31	90.911	91.359	0	0
2096-08-01	90.949	91.355	0	0
2096-08-02	93.605	93.552	0	0.003
2096-08-03	95.408	93.288	0	0
2096-08-04	94.93	95.541	0	0
2096-08-05	90.764	92.941	0.692	0.257
2096-08-06	90.27	91.126	0.355	0.4
2096-08-07	90.627	91.454	0	0
2096-08-08	91.01	91.341	0	0
2096-08-09	88.971	91.981	0.073	0
2096-08-10	87.455	91.109	0.004	0
2096-08-11	85.03	85.378	0.041	0.088
2096-08-12	84.298	87.457	0.041	0.002
2096-08-13	87.075	87.556	0.003	0
2096-08-14	87.979	89.466	0	0
2096-08-15	88.228	90.252	0.005	0
2096-08-16	84.817	84.917	0.022	0.133
2096-08-17	86.716	87.427	0.147	0.042
2096-08-18	89.2	87.072	0	0.032
2096-08-19	89.429	88.603	0.104	0.154
2096-08-20	94.54	93.978	0.001	0.011
2096-08-21	91.4	91.5	0.003	0.254
2096-08-22	87.341	87.967	0.232	0.156
2096-08-23	87.025	85.353	0.121	0.153
2096-08-24	85.497	85.19	0.223	0
2096-08-25	92.583	90.974	0.151	0.162
2096-08-26	94.228	93.181	0.001	0.014
2096-08-27	90.51	88.266	0.293	0.313
2096-08-28	88.724	90.681	0.142	0
2096-08-29	95.589	95.685	0.08	0.155
2096-08-30	93.086	93.785	0	0
2096-08-31	90.227	91.657	0	0
2096-09-01	81.838	86.392	0	0
2096-09-02	85.612	87.02	0	0
2096-09-03	86.01	91.182	0.239	0.125
2096-09-04	80.631	81.873	0.062	0.202
2096-09-05	75.862	76.864	0	0
2096-09-06	77.296	85.347	0	0
2096-09-07	91.637	92.015	0	0
2096-09-08	86.766	87.706	0	0
2096-09-09	80.395	81.375	0	0
2096-09-10	83.278	83.475	0	0
2096-09-11	85.936	86.072	0.254	0.325
2096-09-12	81.999	83.438	0.565	0.334
2096-09-13	75.468	75.843	0.245	0.199
2096-09-14	75.64	76.51	0.169	0.069
2096-09-15	80.094	80.564	0.199	0.064
2096-09-16	77.62	79.877	0	0
2096-09-17	76.471	76.498	0	0
2096-09-18	75.477	70.665	0	0.373
2096-09-19	71.029	70.029	0	0
2096-09-20	70.866	70.681	0	0
2096-09-21	72.805	72.963	0	0
2096-09-22	75.074	75.646	0	0
2096-09-23	76.712	75.968	0	0
2096-09-24	81.348	81.837	0	0
2096-09-25	72.954	75.067	0.009	0.01
2096-09-26	63.136	63.391	0	0
2096-09-27	66.99	67.645	0	0
2096-09-28	67.767	68.339	0	0
2096-09-29	67.382	69.106	1.096	0.797
2096-09-30	73.162	74.879	0.14	0.607
2096-10-01	75.208	71.793	0.493	0.115
2096-10-02	71.747	65.828	0.014	0
2096-10-03	75.214	73.025	1.142	1.038
2096-10-04	79.016	72.746	0.003	0
2096-10-05	76.179	76.589	0.183	0.1
2096-10-06	66.92	67.126	0	0
2096-10-07	70.383	70.927	0	0
2096-10-08	73.306	75.096	0	0
2096-10-09	78.497	79.217	0.159	0.165
2096-10-10	75.431	76.071	0.036	0.696
2096-10-11	71.62	72.141	0	0
2096-10-12	58.152	58.506	0	0
2096-10-13	71.32	75.376	0	0
2096-10-14	75.834	76.535	0	0
2096-10-15	71.565	70.09	0	0.033
2096-10-16	69.306	71.181	0.003	0.01
2096-10-17	72.975	75.286	0.115	0.087
2096-10-18	78.641	78.121	0.017	0.009
2096-10-19	75.929	72.277	0.048	0.063
2096-10-20	65.632	62.527	0	0
2096-10-21	59.898	62.026	0	0
2096-10-22	68.67	69.798	0	0
2096-10-23	67.773	70.227	0	0
2096-10-24	69.424	71.488	0.005	0.078
2096-10-25	73.98	71.209	0	0.031
2096-10-26	70.406	71.986	0.032	0.215
2096-10-27	63.728	63.622	0	0
2096-10-28	62.183	61.97	0	0.002
2096-10-29	67.304	63.452	0.112	0.045
2096-10-30	64.46	57.512	0	0
2096-10-31	68.149	67.994	0.406	0.227
2097-05-01	80	80	1	1
2097-05-02	80.598	80.271	0.2	0.153
2097-05-03	72.708	74.011	0	0
2097-05-04	78.796	78.927	0.003	0
2097-05-05	85.327	84.598	0.035	0.127
2097-05-06	85.974	86.248	0.175	0.029
2097-05-07	77.885	77.933	0	0
2097-05-08	73.765	74.144	0.003	0
2097-05-09	77.592	78.234	0	0
2097-05-10	80.452	79.269	0.016	0.144
2097-05-11	82.933	81.064	0.165	0.183
2097-05-12	80.319	81.977	0.343	0.121
2097-05-13	75.868	77.743	0.009	0
2097-05-14	69.763	70.06	0	0
2097-05-15	72.33	73.752	0	0
2097-05-16	78.532	78.847	0.005	0.03
2097-05-17	73.987	74.224	0.394	0.324
2097-05-18	78.907	79.337	0	0
2097-05-19	81.17	81.691	0	0
2097-05-20	83.481	82.454	0.133	0
2097-05-21	89.478	88.959	0.004	0
2097-05-22	94.76	95.534	0	0
2097-05-23	93.087	93.907	0.092	0
2097-05-24	86.684	88.599	0.149	0.287
2097-05-25	84.735	89.404	0.238	0.093
2097-05-26	78.371	81.287	0.222	0.142
2097-05-27	81.343	80.908	0.269	0.315
2097-05-28	80.982	81.539	0.038	0.101
2097-05-29	79.885	79.774	0.006	0
2097-05-30	79.962	81.292	0.091	0.129
2097-05-31	76.994	78.95	0.086	0.151
2097-06-01	82.947	84.278	0.096	0
2097-06-02	88.001	86.011	0.142	0.183
2097-06-03	85.277	84.235	0.399	0.079
2097-06-04	82.012	83.872	0.001	0
2097-06-05	80.952	82.423	0	0
2097-06-06	85.567	85.667	0.046	0.089
2097-06-07	85.749	85.932	0.394	0.358
2097-06-08	88.012	89.811	0.494	0.541
2097-06-09	87.804	89.713	0.273	0.182
2097-06-10	84.993	87.54	0.434	0
2097-06-11	87.129	88.315	0.17	0
2097-06-12	86.016	86.116	0.024	0.08
2097-06-13	84.976	87.167	0	0
2097-06-14	88.226	89.182	0	0
2097-06-15	90.315	89.748	0	0
2097-06-16	88.36	88.108	0.201	0.033
2097-06-17	83.122	83.033	0.005	0.005
2097-06-18	79.758	78.963	0	0
2097-06-19	84.688	85.284	0	0
2097-06-20	88.187	88.557	0	0
2097-06-21	90.266	90.567	0	0
2097-06-22	89.488	90.148	0	0
2097-06-23	87.176	85.476	0.308	0.25
2097-06-24	83.663	84.554	0	0
2097-06-25	82.276	84.235	0.045	0.04
2097-06-26	83.984	82.869	0.011	0.068
2097-06-27	84.825	84.431	0	0
2097-06-28	87.375	88.542	0	0
2097-06-29	86.788	87.844	0.067	0.131
2097-06-30	86.673	85.663	0.294	0.197
2097-07-01	89.922	90.022	0.009	0.299
2097-07-02	90.238	90.338	0.027	0.308
2097-07-03	89.517	92.151	0.65	0.179
2097-07-04	87.515	87.142	0.084	0.229
2097-07-05	89.392	90.158	0	0
2097-07-06	88.415	88.515	0	1.319
2097-07-07	92.944	97.446	0.958	0.407
2097-07-08	89.749	94.093	0.271	0.353
2097-07-09	84.812	85.296	0.003	0
2097-07-10	85.61	85.71	0	0
2097-07-11	82.989	84.549	3.033	0.357
2097-07-12	89.336	87.806	0.161	0.403
2097-07-13	86.278	85.737	0.317	0.227
2097-07-14	86.484	85.373	0.168	0.149
2097-07-15	86.43	86.53	0	0
2097-07-16	87.836	86.698	0	0.014
2097-07-17	88.92	89.44	0	0.004
2097-07-18	91.943	91.82	0	0
2097-07-19	91.065	94.591	0.241	0.109
2097-07-20	93.37	92.228	0.182	0.081
2097-07-21	89.16	86.889	0.192	0.469
2097-07-22	90.026	88.083	0.046	0.005
2097-07-23	86.011	88.642	0.162	0.003
2097-07-24	86.128	86.228	0.048	0.132
2097-07-25	86.362	85.772	0	0
2097-07-26	87.966	87.904	0	0
2097-07-27	88.994	89.8	0	0
2097-07-28	89.905	91.352	0	0
2097-07-29	85.439	87.287	0.205	0.237
2097-07-30	86.913	85.58	0.105	0
2097-07-31	90.097	89.808	0	0
2097-08-01	94.71	95.066	0	0
2097-08-02	92.994	93.779	0.036	0.022
2097-08-03	90.558	89.928	0.244	0.222
2097-08-04	92.666	93.379	0.262	0.122
2097-08-05	92.685	93.351	0.669	0.314
2097-08-06	85.855	85.817	0	0
2097-08-07	82.545	84.4	0	0
2097-08-08	82.653	85.627	0	0
2097-08-09	86.653	88.459	0	0
2097-08-10	86.773	88.837	0	0
2097-08-11	89.032	88.153	0	0
2097-08-12	86.224	86.324	0.028	0.026
2097-08-13	88.198	88.738	0	0
2097-08-14	84.661	86.635	0	0.004
2097-08-15	83.728	84.268	0	0
2097-08-16	86.721	87.546	0	0
2097-08-17	90.033	89.858	0	0
2097-08-18	90.44	87.865	0.207	0.164
2097-08-19	84.357	85.629	0.01	0
2097-08-20	85.982	86.942	0	0
2097-08-21	87.073	87.982	0	0
2097-08-22	88.301	89.684	0	0
2097-08-23	88.419	89.789	0	0
2097-08-24	88.782	89.257	0	0
2097-08-25	88.318	89.373	0	0
2097-08-26	88.88	90.049	0	0
2097-08-27	88.778	90.257	0	0
2097-08-28	91.872	91.177	0	0
2097-08-29	89.743	91.978	0.013	0.064
2097-08-30	91.148	92.699	0	0.009
2097-08-31	91.555	91.506	0	0
2097-09-01	91.391	91.293	0.005	0
2097-09-02	90.945	91.546	0	0
2097-09-03	92.05	92.641	0	0
2097-09-04	94.13	93.924	0	0
2097-09-05	93.844	94.007	0	0
2097-09-06	92.265	92.213	0	0
2097-09-07	90.483	91.852	0	0
2097-09-08	88.566	89.981	0.101	0.071
2097-09-09	91.549	91.649	0.037	0.075
2097-09-10	88.993	89.093	0.001	0.108
2097-09-11	91.072	92.41	0	0.035
2097-09-12	89.751	90.867	0.002	0
2097-09-13	89.97	89.317	0.003	0.002
2097-09-14	87.227	88.603	0.238	0.248
2097-09-15	81.857	83.206	0.171	0.068
2097-09-16	80.76	81.232	0	0
2097-09-17	72.253	72.322	0	0
2097-09-18	75.919	76.459	0	0
2097-09-19	81.739	82.982	0	0
2097-09-20	85.18	85.28	0	0
2097-09-21	85.143	84.346	0.001	0
2097-09-22	84.695	84.581	0	0
2097-09-23	85.069	84.761	0	0
2097-09-24	87.622	87.2	0	0
2097-09-25	87.454	87.607	0	0
2097-09-26	87.403	87.767	0.004	0
2097-09-27	86.302	86.402	0	0
2097-09-28	88.712	87.108	0	0
2097-09-29	88.871	87.515	0	0
2097-09-30	85.685	87.936	0.037	0
2097-10-01	86.121	87.766	0	0
2097-10-02	87.966	88.91	0	0
2097-10-03	84.213	84.05	0	0.026
2097-10-04	77.755	75.677	0	0
2097-10-05	82.959	80.605	0	0
2097-10-06	85.472	84.522	0	0
2097-10-07	77.129	78.068	0	0.001
2097-10-08	82.8	79.732	0.019	0.014
2097-10-09	79.12	83.303	0.021	0
2097-10-10	77.392	76.672	0.064	0.044
2097-10-11	76.042	80.413	0.053	0.139
2097-10-12	81.4	79.522	0.048	0.132
2097-10-13	86.211	86.462	0.203	0.258
2097-10-14	77.386	80.114	0.145	0.237
2097-10-15	83.877	86.129	0	0
2097-10-16	79.753	83.883	0.012	0.012
2097-10-17	79.534	79.351	0.013	0.025
2097-10-18	75.396	75.319	0.55	0.4
2097-10-19	64.526	61.807	0	0
2097-10-20	62.668	62.585	0	0
2097-10-21	62.442	64.379	0.352	1.049
2097-10-22	67.886	67.892	0.035	0.198
2097-10-23	76.456	75.416	0	0
2097-10-24	68.25	66.895	0.171	0.138
2097-10-25	61.601	61.502	0	0.1
2097-10-26	58.741	59.146	0	0
2097-10-27	51.235	51.451	0	0
2097-10-28	60.289	60.18	0	0
2097-10-29	52.834	53.708	0	0
2097-10-30	52.984	52.662	0	0
2097-10-31	55.619	55.732	0	0
2098-05-01	80	80	1	1
2098-05-02	63.704	64.923	0	0
2098-05-03	61.572	62.168	0	0
2098-05-04	62.502	60.998	0	0
2098-05-05	68.379	67.444	0	0
2098-05-06	70.298	69.978	0.017	0.009
2098-05-07	74.584	73.191	0	0
2098-05-08	77.472	75.941	0.517	0.486
2098-05-09	70.585	70.517	0.805	0.404
2098-05-10	73.974	73.873	0.001	0.002
2098-05-11	74.794	75.999	0	0.002
2098-05-12	75.613	75.026	0.032	0.075
2098-05-13	81.619	81.694	1.059	0.738
2098-05-14	89.55	90.103	0.169	0.075
2098-05-15	84.443	85.581	0.087	0.181
2098-05-16	83.615	82.513	0.669	0.001
2098-05-17	82.998	80.299	0.279	0.383
2098-05-18	76.111	76.738	0.263	0.099
2098-05-19	71.984	72.771	0.151	0.162
2098-05-20	71.719	70.339	0.086	0.054
2098-05-21	69.58	68.26	0.014	0.006
2098-05-22	75.553	78.292	0	0
2098-05-23	79.584	81.358	0.05	0.058
2098-05-24	80.009	80.346	0.038	0.186
2098-05-25	82.447	83.161	0	0
2098-05-26	81.67	82.016	0.182	0.167
2098-05-27	91.064	91.485	0.383	0.254
2098-05-28	90.617	90.944	0	0
2098-05-29	87.56	88.313	0.645	0.557
2098-05-30	77.74	76.3	0.001	0.024
2098-05-31	70.869	74.21	0.013	0
2098-06-01	77.806	77.784	0	0
2098-06-02	82.785	82.911	0	0
2098-06-03	84.092	84.544	0	0
2098-06-04	85.612	85.502	0.053	0.018
2098-06-05	84.285	83.992	0.352	0.182
2098-06-06	82.28	83.545	0.579	0.389
2098-06-07	75.135	75.262	0	0
2098-06-08	76.874	75.403	0	0
2098-06-09	82.345	82.537	0.104	0.007
2098-06-10	88.69	89.482	0.218	0.084
2098-06-11	84.395	85.914	0.077	0.139
2098-06-12	84.214	85.074	0.076	0.084
2098-06-13	84.162	82.473	0.019	0.022
2098-06-14	88.506	90.718	0.06	0.002
2098-06-15	88.322	90.614	1.604	1.22
2098-06-16	86.651	88.374	0.284	0.121
2098-06-17	84.349	86.049	0	0
2098-06-18	86.926	86.796	0	0
2098-06-19	84.77	86.764	0	0
2098-06-20	88.195	88.889	0	0
2098-06-21	84.587	85.797	0.26	0.099
2098-06-22	93.654	93.008	1.248	0.123
2098-06-23	89.104	87.439	0.525	0.534
2098-06-24	83.521	82.506	0.952	2.366
2098-06-25	84.545	86.744	0.149	0.423
2098-06-26	84.802	85.703	0	0
2098-06-27	86.161	88.824	0.002	0
2098-06-28	82.472	83.968	0.276	0.093
2098-06-29	82.997	83.833	0	0
2098-06-30	84.155	84.035	0	0
2098-07-01	85.567	86.052	0	0
2098-07-02	84.012	86.581	0.029	0.108
2098-07-03	85.582	88.02	0.018	0.011
2098-07-04	89.596	90.38	0.717	0.229
2098-07-05	95.237	95.999	0.147	0.293
2098-07-06	95.628	95.586	0.017	0
2098-07-07	94.352	95.867	0.11	0.02
2098-07-08	97.4	97.858	0	0
2098-07-09	96.248	96.318	0.003	0.151
2098-07-10	99.25	99.67	0.002	0
2098-07-11	99.555	100.006	0	0
2098-07-12	99.54	99.854	0	0
2098-07-13	99.001	98.613	0	0
2098-07-14	97.741	97.423	0	0
2098-07-15	96.769	97.51	0.002	0
2098-07-16	98.449	99.583	0.033	0
2098-07-17	99.389	100.555	0	0
2098-07-18	99.581	99.193	0.089	0
2098-07-19	98.744	99.212	0	0
2098-07-20	98.119	98.583	0	0
2098-07-21	98.398	98.799	0	0
2098-07-22	96.012	96.96	0	0
2098-07-23	96.783	98.402	0.026	0.009
2098-07-24	98.753	99.634	0	0
2098-07-25	99.235	99.387	0	0
2098-07-26	99.115	99.299	0	0
2098-07-27	98.413	99.615	0	0
2098-07-28	99.13	97.818	0	0.005
2098-07-29	98.355	98.727	0	0
2098-07-30	98.804	98.681	0	0.001
2098-07-31	98.528	99.253	0.061	0
2098-08-01	97.88	98.649	0.114	0.039
2098-08-02	93.989	94.271	0.241	0.256
2098-08-03	92.258	93.209	0.446	0.569
2098-08-04	90.6	90.655	0.25	0.318
2098-08-05	98.596	98.191	0.11	0.181
2098-08-06	98.064	98.78	0	0
2098-08-07	93.157	95.327	0.116	0.093
2098-08-08	91.791	92.047	0	0
2098-08-09	93.571	93.444	0	0
2098-08-10	96.523	99.104	0	0.004
2098-08-11	93.155	95.962	0.17	0.073
2098-08-12	85.277	85.232	0.297	0.168
2098-08-13	82.807	82.31	0.015	0.025
2098-08-14	86.517	84.249	0.019	0.009
2098-08-15	88.338	87.104	0	0
2098-08-16	91.748	90.044	0	0
2098-08-17	93.419	92.978	0	0
2098-08-18	93.25	97.213	0.138	0.057
2098-08-19	90.136	90.236	0	0.282
2098-08-20	87.442	88.083	0.004	0.078
2098-08-21	79.68	80.245	0	0
2098-08-22	84.534	84.532	0	0
2098-08-23	87.984	88.304	0	0
2098-08-24	92.181	90.667	0	0
2098-08-25	92.36	93.747	0	0
2098-08-26	89.453	94.028	0.361	0
2098-08-27	88.492	90.998	0.433	0.323
2098-08-28	91.564	92.539	0	0
2098-08-29	96.309	100.473	0.201	0.002
2098-08-30	95.946	96.046	0	0.103
2098-08-31	96.889	96.935	0.018	0
2098-09-01	90.821	91.019	0.267	0.141
2098-09-02	91.808	95.467	0.337	0.196
2098-09-03	92.737	94.466	0.314	0
2098-09-04	99.497	94.481	0	0
2098-09-05	93.225	92.498	0	0
2098-09-06	91.148	89.667	0	0
2098-09-07	89.102	89.784	0.3	0.2
2098-09-08	86.995	86.841	0.162	0.22
2098-09-09	80.823	80.689	0.294	0.134
2098-09-10	82.873	83.821	0	0
2098-09-11	80.533	82.326	0	0
2098-09-12	82.551	81.557	0	0.002
2098-09-13	83.652	83.558	0	0
2098-09-14	87.839	86.669	0.042	0.045
2098-09-15	76.263	74.104	0.117	0.012
2098-09-16	71.484	72.114	0	0
2098-09-17	73.917	74.819	0	0
2098-09-18	78.407	79.638	0	0
2098-09-19	84.042	83.591	0	0
2098-09-20	85.019	85.608	0	0
2098-09-21	84.694	85.161	0.003	0
2098-09-22	74.121	87.667	0	0
2098-09-23	79.357	85.93	0	0
2098-09-24	74.204	79.795	0	0
2098-09-25	79.434	80.735	0	0
2098-09-26	79.033	78.525	0	0
2098-09-27	83.272	80.043	0	0
2098-09-28	82.936	84.399	0.031	0
2098-09-29	79.68	84.069	0.188	0.14
2098-09-30	84.981	83.084	0.003	0.168
2098-10-01	76.416	75.214	0	0
2098-10-02	70.362	71.635	0	0
2098-10-03	78.482	78.824	0	0
2098-10-04	81.707	82.549	0	0
2098-10-05	84.931	85.552	0	0
2098-10-06	80.759	81.504	0.3	0.43
2098-10-07	75.873	72.102	0.069	0.127
2098-10-08	61.591	64.693	0	0.001
2098-10-09	81.224	81.957	0	0
2098-10-10	85.176	87.435	0.08	0.044
2098-10-11	75.429	73.747	0.076	0.188
2098-10-12	71.458	71.764	0	0
2098-10-13	74.146	76.086	0	0
2098-10-14	75.662	78.906	0	0
2098-10-15	79.983	79.047	0	0
2098-10-16	68.675	70.951	0	0
2098-10-17	67.775	67.988	0	0
2098-10-18	76.729	79.341	0	0
2098-10-19	81.773	79.774	0.02	0.021
2098-10-20	73.062	74.543	0.251	0.249
2098-10-21	66.256	67.512	0	0
2098-10-22	72.584	74.28	0	0
2098-10-23	66.417	70.691	0.271	0.001
2098-10-24	67.334	72.169	0.113	0.255
2098-10-25	70.767	68.51	0	0.015
2098-10-26	67.672	64.551	0	0.002
2098-10-27	64.704	69.012	0	0
2098-10-28	59.634	68.361	0	0
2098-10-29	66.594	69.819	0	0.021
2098-10-30	69.11	68.888	0.613	0.356
2098-10-31	71.451	71.613	0	0
2099-05-01	80	80	1	1
2099-05-02	77.183	78.132	0.011	0
2099-05-03	76.626	79.043	0.233	0.18
2099-05-04	76.611	76.894	0.045	0.052
2099-05-05	76.529	76.828	0	0
2099-05-06	76.426	76.581	0	0
2099-05-07	81.587	81.911	0.007	0.003
2099-05-08	77.511	78.02	0.097	0.104
2099-05-09	67.308	71.361	0	0.001
2099-05-10	76.328	76.03	0	0
2099-05-11	80.723	80.738	0	0
2099-05-12	83.672	84.075	0	0
2099-05-13	85.92	85.791	0	0
2099-05-14	86.581	86.681	0	0.093
2099-05-15	81.379	81.808	0.332	0.154
2099-05-16	75.585	76.929	0	0
2099-05-17	78.051	78.43	0	0
2099-05-18	80.062	80.259	0	0
2099-05-19	75.449	76.264	0	0
2099-05-20	71.881	72.194	0	0
2099-05-21	75.411	75.589	0	0
2099-05-22	80.776	80.886	0	0
2099-05-23	81.99	82.372	0	0
2099-05-24	84.785	85.283	0	0
2099-05-25	86.836	87.822	0.004	0
2099-05-26	88.148	87.041	0.113	0.125
2099-05-27	91.258	92.241	0.033	0.018
2099-05-28	91.645	91.643	0	0.033
2099-05-29	86.091	88.302	0.085	0.133
2099-05-30	83.888	86.198	0.355	0.316
2099-05-31	81.147	84.987	0.426	0.447
2099-06-01	77.146	79.97	0.285	0.148
2099-06-02	80.616	81.949	0	0
2099-06-03	84.518	87.289	0	0
2099-06-04	89.108	89.291	0.253	0.407
2099-06-05	81.297	84.179	0.518	0.706
2099-06-06	79.01	79.091	0.082	0.114
2099-06-07	78.712	80.922	0.001	0.01
2099-06-08	84.895	85.836	0	0
2099-06-09	81.07	83.271	0.206	0.283
2099-06-10	81.382	81.061	0.202	0.228
2099-06-11	86.461	86.825	0	0.101
2099-06-12	84.356	84.456	0	0
2099-06-13	91.558	92.941	0	0
2099-06-14	93.511	92.722	0.006	0.003
2099-06-15	89.898	88.787	0.131	0.341
2099-06-16	83.22	81.746	0.372	0.408
2099-06-17	78.854	81.004	0.1	0.153
2099-06-18	72.632	78.165	0	0
2099-06-19	71.174	75.507	0.001	0.015
2099-06-20	77.748	77.985	0	0
2099-06-21	81.433	81.431	0	0
2099-06-22	85.691	86.192	0	0
2099-06-23	90.222	91.868	0	0
2099-06-24	89.487	91.706	0.092	0.108
2099-06-25	87.688	89.975	0.245	0.194
2099-06-26	86.78	89.855	0.32	0.078
2099-06-27	87.609	90.992	0.155	0.307
2099-06-28	95.095	96.545	0.101	0.202
2099-06-29	92.144	92.392	0.455	0.693
2099-06-30	86.55	87.777	0	0
2099-07-01	96.869	98.048	0	0
2099-07-02	93.929	95.675	0.186	0.232
2099-07-03	88.531	89.141	0	0
2099-07-04	90.209	90.772	0	0.023
2099-07-05	92.444	90.959	0	0
2099-07-06	93.49	92.511	0	0
2099-07-07	98.123	98.232	0.101	0.302
2099-07-08	95.673	96.675	0.064	0.004
2099-07-09	90.939	92.18	0	0
2099-07-10	88.318	88.418	0.034	0.099
2099-07-11	89.941	90.041	0	0.107
2099-07-12	88.738	86.99	0.475	0.494
2099-07-13	87.334	85.179	0.333	0.227
2099-07-14	92.183	88.4	0.238	0.183
2099-07-15	90.396	90.496	0	0.091
2099-07-16	89.868	90.023	0.009	0.531
2099-07-17	86.144	84.761	0.002	0.108
2099-07-18	102.109	100.063	0.025	0.017
2099-07-19	102.215	103.466	0	0
2099-07-20	101.897	102.756	0	0
2099-07-21	100.339	100.274	0	0
2099-07-22	100.52	100.279	0	0
2099-07-23	97.667	97.767	0	0.08
2099-07-24	91.278	91.32	0.588	0.468
2099-07-25	91.432	91.5	0	0
2099-07-26	98.164	96.584	0.026	0
2099-07-27	100.895	103.011	0.002	0
2099-07-28	96.728	100.49	0	0
2099-07-29	96.131	96.019	0	0
2099-07-30	97.256	96.758	0	0
2099-07-31	99.26	98.349	0	0
2099-08-01	100.031	100.975	0	0
2099-08-02	98.012	98.112	0	0.101
2099-08-03	97.744	97.884	0	0.008
2099-08-04	94.267	92.336	0.478	0.322
2099-08-05	82.856	81.437	0.06	0.071
2099-08-06	82.009	83.187	0.01	0.043
2099-08-07	87.256	87.721	0	0
2099-08-08	91.882	91.456	0	0
2099-08-09	85.624	90.662	0.162	0.194
2099-08-10	100.426	101.523	0.005	0
2099-08-11	102.125	103.813	0	0
2099-08-12	101.827	102.461	0	0
2099-08-13	99.908	100.557	0.002	0
2099-08-14	98.107	96.392	0	0.006
2099-08-15	96.699	97.487	0	0
2099-08-16	100.222	100.322	0	0.19
2099-08-17	91.167	97.341	0.332	0.127
2099-08-18	95.972	94.463	0	0
2099-08-19	101.602	102.048	0	0
2099-08-20	101.527	100.948	0	0
2099-08-21	98.73	97.746	0	0
2099-08-22	96.078	97.36	0.089	0
2099-08-23	91.31	90.612	0.36	0.021
2099-08-24	91.221	89.872	0.058	0
2099-08-25	95.523	93.93	0.024	0
2099-08-26	90.263	90.093	0	0
2099-08-27	92.344	90.8	0	0.048
2099-08-28	90.112	93.234	0	0.001
2099-08-29	92.133	93.069	0	0
2099-08-30	101.312	98.953	0.082	0.117
2099-08-31	101.595	102.593	0	0.049
2099-09-01	102.384	102.284	0	0
2099-09-02	95.54	100.443	0.129	0
2099-09-03	102.147	102.877	0	0
2099-09-04	89.841	89.941	0	0.11
2099-09-05	74.764	75.539	0	0
2099-09-06	79.015	78.58	0	0
2099-09-07	82.144	83.938	0	0
2099-09-08	85.482	90.086	0.03	0
2099-09-09	94.976	95.207	0	0
2099-09-10	87.53	88.419	0	0
2099-09-11	92.177	93.355	0	0
2099-09-12	88.949	88.464	0	0
2099-09-13	85.215	85.297	0	0
2099-09-14	81.59	81.477	0	0
2099-09-15	86.393	86.633	0	0
2099-09-16	101.56	99.381	0	0.001
2099-09-17	95.299	99.23	0	0
2099-09-18	98.362	99.878	0	0
2099-09-19	104.624	106.852	0	0
2099-09-20	90.096	91.43	0	0.031
2099-09-21	71.359	71.864	0	0
2099-09-22	74.759	77.145	0	0
2099-09-23	79.337	78.446	0	0
2099-09-24	82.57	83.592	0	0
2099-09-25	85.36	85.617	0	0
2099-09-26	86.29	86.685	0	0
2099-09-27	85.905	84.795	0	0
2099-09-28	87.52	88.201	0	0
2099-09-29	86.882	87.901	0	0
2099-09-30	90.781	91.362	0	0
2099-10-01	84.626	85.221	0.177	0.232
2099-10-02	76.689	77.126	0.002	0
2099-10-03	90.049	88.96	0	0
2099-10-04	93.663	93.387	0	0
2099-10-05	90.46	91.32	0.04	0.007
2099-10-06	84.493	87.03	0.159	0.179
2099-10-07	88.644	85.818	0.158	0.19
2099-10-08	92.457	92.689	0	0.042
2099-10-09	91.956	93.612	0	0
2099-10-10	79.323	87.217	0	0
2099-10-11	57.641	63.005	0.116	0.016
2099-10-12	54.795	56.675	0	0
2099-10-13	58.062	58.45	0	0
2099-10-14	60.886	60.679	0	0
2099-10-15	58.105	56.792	0	0
2099-10-16	58.365	60.824	0	0
2099-10-17	63.162	63.535	0	0
2099-10-18	65.033	64.454	0	0
2099-10-19	72.641	73.215	0	0
2099-10-20	72.648	72.981	0	0
2099-10-21	61.112	61.156	0	0
2099-10-22	55.001	55.034	0	0
2099-10-23	71.193	71.492	0	0
2099-10-24	79.863	80.784	0	0
2099-10-25	75.987	72.303	0.05	0.011
2099-10-26	71.037	72.411	0.157	0.071
2099-10-27	63.416	63.492	0	0.001
2099-10-28	65.57	65.721	0	0
2099-10-29	63.764	63.334	0	0
2099-10-30	61.429	60.37	0	0.001
2099-10-31	59.238	60.117	0.015	0
