# Supplementary material for: The role of climate change and urban development on compound dry-hot extremes across US cities
Source: Nat Commun. 2023 Jun 14;14:3509. doi: 10.1038/s41467-023-39205-x (PMC10267174; doi:10.1038/s41467-023-39205-x)
Supplement: Supplementary file 2 — Source Data [file 41467_2023_39205_MOESM2_ESM.zip › SourceData/Cleveland_Current_Data.xlsx]

## Sheet: Sheet1
Date_Current	Current_T	Urban_Dev_T	Current_prcp	Urban_Dev_Prcp
2000-05-01	80	80	1	1
2000-05-02	54.602	55.758	0.015	0.022
2000-05-03	70.351	70.947	0	0
2000-05-04	76.347	76.422	0.058	0.051
2000-05-05	77.795	77.679	0.053	0.033
2000-05-06	80.489	81.243	0.001	0
2000-05-07	81.785	81.892	0.008	0.022
2000-05-08	83.682	84.34	0.312	0.091
2000-05-09	82.589	82.265	0	0
2000-05-10	77.175	77.77	0.129	0.119
2000-05-11	71.193	71.59	0	0
2000-05-12	84.793	85.315	0.131	0.132
2000-05-13	81.497	82.487	0.011	0.018
2000-05-14	63.293	64.097	0	0
2000-05-15	60.825	61.043	0.003	0.003
2000-05-16	60.175	61.998	0.011	0
2000-05-17	71.637	72.732	0.035	0.389
2000-05-18	68.776	70.302	0.243	0.213
2000-05-19	56.164	57.027	0.103	0.262
2000-05-20	49.996	50.715	0	0
2000-05-21	56.637	57.863	0.002	0.002
2000-05-22	67.448	69.013	0	0
2000-05-23	65.335	70.054	0.127	0.118
2000-05-24	77.57	77.256	0.842	0.171
2000-05-25	67.55	68.253	0.003	0.004
2000-05-26	64.506	64.798	0	0
2000-05-27	60.337	63.898	0.011	0
2000-05-28	58.67	61.095	0.167	1.459
2000-05-29	66.999	64.691	0.101	0.579
2000-05-30	73.786	74.127	0	0
2000-05-31	83.553	83.539	0	0.019
2000-06-01	76.057	76.197	0.058	0.194
2000-06-02	81.84	81.726	0.262	0.17
2000-06-03	66.514	66.975	0.001	0.004
2000-06-04	68.119	69.175	0	0
2000-06-05	63.254	64.178	0.334	0.113
2000-06-06	61.714	61.802	0.466	0.445
2000-06-07	74.2	73.822	0	0
2000-06-08	82.516	82.874	0	0
2000-06-09	85.976	86.174	0	0
2000-06-10	85.889	86.544	0	0
2000-06-11	87.535	88.081	0	0
2000-06-12	83.199	83.538	0.334	0.314
2000-06-13	83.679	84.969	0.082	0.125
2000-06-14	86.914	85.493	0.167	0.073
2000-06-15	81.378	77.609	0.122	0.169
2000-06-16	79.508	80.198	0.133	0.133
2000-06-17	75.114	75.848	0.272	0.305
2000-06-18	63.205	69.477	0.157	0.063
2000-06-19	72.495	71.462	0	0
2000-06-20	81.57	81.441	0	0
2000-06-21	81.376	78.819	0.151	0.183
2000-06-22	78.533	79.878	0.004	0.013
2000-06-23	73.577	73.554	0.014	0.005
2000-06-24	83.988	84.008	0	0
2000-06-25	80.363	81.018	0.025	0.048
2000-06-26	86.521	86.608	0	0
2000-06-27	80.141	80.073	0.084	0.373
2000-06-28	71.522	70.352	0	0
2000-06-29	68.544	67.962	0.035	0.011
2000-06-30	69.433	69.183	0.069	0.063
2000-07-01	77.604	77.608	0	0
2000-07-02	82.032	82.133	0	0
2000-07-03	78.758	78.642	0.433	0.42
2000-07-04	72.782	73.777	0.034	0.113
2000-07-05	75.364	74.389	0	0
2000-07-06	73.025	72.897	0	0
2000-07-07	68.939	69.502	0	0
2000-07-08	73.019	67.188	0	0
2000-07-09	86.167	86.274	0	0.126
2000-07-10	82.821	83.182	0.003	0.079
2000-07-11	74.361	74.701	0	0.003
2000-07-12	76.542	76.24	0	0
2000-07-13	76.305	77.148	0	0
2000-07-14	77.409	78.644	0.25	0.122
2000-07-15	72.626	72.616	0.034	0.137
2000-07-16	68.523	69.631	0.018	0.025
2000-07-17	81.5	81.208	0.018	0.002
2000-07-18	76.527	75.849	0.056	0.107
2000-07-19	67.148	67.796	0	0
2000-07-20	69.935	69.861	0	0
2000-07-21	70.361	68.592	0.081	0.065
2000-07-22	68.027	66.938	0.012	0.007
2000-07-23	68.658	67.275	0.005	0
2000-07-24	70.412	69.525	0	0
2000-07-25	74.657	74.231	0	0
2000-07-26	73.673	74.158	0	0.013
2000-07-27	77.863	78.43	0.008	0.011
2000-07-28	79.387	79.074	0.117	0.113
2000-07-29	77.669	72.542	0.725	0.896
2000-07-30	79.055	78.249	0.842	0.182
2000-07-31	78.17	78.439	0.172	0.238
2000-08-01	78.139	76.144	1.462	0.069
2000-08-02	77.815	78.958	0.113	0.202
2000-08-03	74.94	76.253	0.305	0.097
2000-08-04	69.06	69.881	0	0
2000-08-05	73.816	73.751	0	0
2000-08-06	83.181	88.55	0.515	0.082
2000-08-07	81.181	85.154	0.142	0.046
2000-08-08	82.282	83.61	0	0
2000-08-09	83.191	82.266	0.272	0.384
2000-08-10	73.469	76.353	0.001	0.005
2000-08-11	70.515	71.694	0.037	0.006
2000-08-12	72.198	72.573	0	0.004
2000-08-13	74.119	74.89	0	0
2000-08-14	74.614	75.934	0.005	0.016
2000-08-15	87.72	89.096	0	0
2000-08-16	82.796	84.626	0.013	0.113
2000-08-17	65.161	66.154	0.119	0.189
2000-08-18	69.291	67.316	0.043	0.185
2000-08-19	65.183	65.338	0.008	0.014
2000-08-20	64.374	65.341	0	0
2000-08-21	72.892	73.053	0	0
2000-08-22	79.149	78.746	0	0
2000-08-23	74.441	73.06	0.236	0.742
2000-08-24	74.31	73.815	0	0
2000-08-25	73.371	72.232	0	0
2000-08-26	80.849	80.322	0	0
2000-08-27	75.511	80.134	0.057	0
2000-08-28	78.169	76.473	0.071	0.041
2000-08-29	81.583	81.557	0.008	0
2000-08-30	81.246	82.79	0	0
2000-08-31	86.389	86.585	0	0
2000-09-01	77.717	82.927	0	0
2000-09-02	80.022	79.691	0.112	0
2000-09-03	82.055	80.562	0	0
2000-09-04	72.565	73.898	0.136	0.127
2000-09-05	62.153	62.255	0	0
2000-09-06	69.025	69.327	0	0
2000-09-07	76.025	77.224	0	0
2000-09-08	80.111	78.603	0	0.004
2000-09-09	77.916	79.396	0.08	0.01
2000-09-10	80.712	79.418	0	0.036
2000-09-11	82.425	80.23	0.064	0.016
2000-09-12	76.9	77.469	0.197	0.231
2000-09-13	68.645	69.085	0.023	0.021
2000-09-14	70.281	71.195	0	0
2000-09-15	60.809	60.859	0.142	0.15
2000-09-16	56.783	57.095	0.123	0.112
2000-09-17	71.003	72.369	0	0
2000-09-18	75.825	77.074	0	0
2000-09-19	77.979	76.14	0	0
2000-09-20	79.771	80.445	0	0
2000-09-21	74.857	75.053	0.48	0.439
2000-09-22	64.63	64.535	0	0
2000-09-23	70.024	70.653	0.162	0.149
2000-09-24	68.817	69.691	0.105	0.131
2000-09-25	55.064	56.51	0	0
2000-09-26	57.426	57.034	0.001	0
2000-09-27	71.925	72.473	0	0
2000-09-28	54.81	55.479	0	0
2000-09-29	65.478	65.738	0	0
2000-09-30	71.064	71.381	0	0
2000-10-01	70.846	71.236	0	0
2000-10-02	72.313	71.538	0	0
2000-10-03	67.319	66.762	0	0
2000-10-04	58.805	56.798	0.282	0.291
2000-10-05	58.735	56.887	0.399	0.172
2000-10-06	54.727	53.344	0.036	0.08
2000-10-07	49.038	47.975	0.114	0.017
2000-10-08	44.316	44.331	0.126	0.164
2000-10-09	48.255	48.467	0.065	0.099
2000-10-10	57.781	58.113	0	0
2000-10-11	63.007	63.139	0	0
2000-10-12	67.084	67.368	0	0
2000-10-13	68.136	71.325	0	0
2000-10-14	75.168	75.537	0	0
2000-10-15	68.886	66.382	0.339	0.002
2000-10-16	58.439	56.112	0.033	0.026
2000-10-17	52.799	51.275	0	0
2000-10-18	55.727	55.028	0	0
2000-10-19	61.063	61.786	0	0
2000-10-20	68.52	68.209	0	0
2000-10-21	65.42	67.445	0	0
2000-10-22	60.8	61.807	0	0
2000-10-23	65.769	66.423	0	0
2000-10-24	64.346	61.334	0.005	0.154
2000-10-25	59.968	63.156	0.011	0.001
2000-10-26	59.341	65.96	0	0.008
2000-10-27	66.657	73.846	0	0.002
2000-10-28	59.269	64.871	0.029	0.029
2000-10-29	48.253	48.266	0	0
2000-10-30	50.824	50.993	0	0
2000-10-31	52.777	52.731	0	0
2001-05-01	80	80	1	1
2001-05-02	76.795	77.648	0.02	0
2001-05-03	78.458	78.578	0	0
2001-05-04	78.191	78.217	0	0
2001-05-05	67.696	69.503	0.018	0.04
2001-05-06	70.531	70.312	0	0
2001-05-07	70.222	70.402	0	0
2001-05-08	66.793	66.724	0.112	0.017
2001-05-09	73.187	73.131	0	0
2001-05-10	74.168	74.854	0	0
2001-05-11	79.31	79.668	0	0
2001-05-12	62.251	62.052	0.243	0.233
2001-05-13	56.668	57.015	0	0
2001-05-14	60.759	61.169	0	0
2001-05-15	63.894	61.032	0	0.001
2001-05-16	63.311	62.118	0.114	1.006
2001-05-17	63.667	64.843	0.263	0.057
2001-05-18	72.807	74.368	0	0
2001-05-19	69.147	69.772	0	0
2001-05-20	74.376	75.497	0	0
2001-05-21	74.108	77.434	0.065	0.048
2001-05-22	70.582	71.459	0.723	0.631
2001-05-23	65.11	66.07	0.031	0.011
2001-05-24	66.509	68.32	0.164	0.115
2001-05-25	65.52	64.268	0.267	0.221
2001-05-26	62.672	65.952	0.095	0.024
2001-05-27	59.289	61.206	0.122	0.071
2001-05-28	62.833	62.232	0.093	0.07
2001-05-29	60.635	61.886	0.001	0
2001-05-30	58.491	58.558	0	0
2001-05-31	64.06	65.767	0	0
2001-06-01	68.716	70.888	0.081	0.046
2001-06-02	61.237	60.819	0.103	0.116
2001-06-03	57.799	59.159	0.08	0.034
2001-06-04	64.917	62.896	0	0
2001-06-05	66.648	67.67	0	0
2001-06-06	70.464	69.139	0.22	0.155
2001-06-07	67.232	68.161	0	0.003
2001-06-08	70.239	70.176	0	0
2001-06-09	72.538	73.182	0	0
2001-06-10	76.06	75.4	0.007	0
2001-06-11	78.788	79.912	0.073	0.082
2001-06-12	83.68	84.695	0	0
2001-06-13	86.43	86.84	0	0
2001-06-14	86.005	86.751	0	0
2001-06-15	83.252	82.923	0.002	0.125
2001-06-16	80.789	81.345	0.168	0.152
2001-06-17	78.902	79.955	0.001	0
2001-06-18	82.999	82.566	0	0
2001-06-19	88.601	88.732	0.028	0.201
2001-06-20	77.283	78.747	0.244	0.521
2001-06-21	78.177	75.503	0.252	0.126
2001-06-22	65.738	66.312	0.618	0.387
2001-06-23	66.968	68.557	0	0
2001-06-24	69.398	70.263	0	0
2001-06-25	74.23	75.19	0	0
2001-06-26	80.546	78.684	0	0
2001-06-27	79.617	80.143	0.014	0
2001-06-28	80.57	80.212	0.006	0
2001-06-29	79.823	83.389	0	0.005
2001-06-30	81.763	79.828	0.122	0.11
2001-07-01	76.983	77.997	0.114	0.225
2001-07-02	62.851	63.142	0	0
2001-07-03	73.801	74.763	0	0
2001-07-04	78.457	78.076	0.042	0.083
2001-07-05	72.358	73.819	0.11	0.003
2001-07-06	69.217	69.516	0	0
2001-07-07	78.454	79.786	0.1	0.004
2001-07-08	76.685	79.272	0.964	1.033
2001-07-09	86.016	86.875	0	0
2001-07-10	86.776	86.989	0	0
2001-07-11	74.699	75.721	0.068	0.094
2001-07-12	67.202	67.639	0	0
2001-07-13	69.461	69.695	0	0
2001-07-14	74.754	74.999	0	0
2001-07-15	77.637	78.197	0	0
2001-07-16	86.804	86.839	0	0
2001-07-17	86.685	86.224	0	0
2001-07-18	78.991	81.125	0.047	0.175
2001-07-19	86.146	86.68	0	0.001
2001-07-20	86.948	86.336	0	0
2001-07-21	86.799	86.782	0	0
2001-07-22	86.239	86.169	0	0
2001-07-23	86.822	85.524	0	0.03
2001-07-24	87.296	87.396	0	1
2001-07-25	81.355	79.694	0.129	0.317
2001-07-26	72.645	73.228	0.013	0
2001-07-27	71.703	72.029	0	0
2001-07-28	72.628	75.889	0	0
2001-07-29	71.364	72.73	0.008	0
2001-07-30	70.748	73.292	0	0
2001-07-31	77.285	76.091	0	0.003
2001-08-01	82.344	81.639	0	0
2001-08-02	82.758	82.348	0	0.011
2001-08-03	80.16	80.932	0.979	0.246
2001-08-04	77.777	77.408	0.014	0
2001-08-05	86.356	86.379	0	0
2001-08-06	86.003	86.447	0	0
2001-08-07	86.808	86.638	0	0
2001-08-08	86.488	86.645	0	0
2001-08-09	83.91	87.392	0.229	0.204
2001-08-10	82.042	84.316	0.064	0.069
2001-08-11	75.159	74.116	0	0
2001-08-12	77.824	76.184	0.003	0
2001-08-13	75.047	74.677	0	0
2001-08-14	70.58	70.919	0.043	0.002
2001-08-15	76.053	76.297	0	0
2001-08-16	80.156	80.277	0.024	0.015
2001-08-17	75.762	71.831	0.097	0.123
2001-08-18	74.878	73.199	0	0.005
2001-08-19	72.071	73.634	0.351	0.337
2001-08-20	67.178	68.639	0.063	0.17
2001-08-21	74.627	74.726	0.134	0.17
2001-08-22	69.676	74.565	0.191	0
2001-08-23	70.717	72.922	0.384	0.516
2001-08-24	74.422	72.196	0.015	0.012
2001-08-25	77.223	77.988	0	0.002
2001-08-26	83.999	84.628	0.026	0.138
2001-08-27	75.017	74.933	0.523	0.444
2001-08-28	79.748	80.177	0.009	0.008
2001-08-29	77.208	77.58	0.006	0.01
2001-08-30	83.019	81.578	0	0
2001-08-31	75.889	77.64	0.313	0.172
2001-09-01	68.201	68.698	0.016	0.037
2001-09-02	70.737	70.997	0	0
2001-09-03	76.993	77.265	0	0
2001-09-04	73.941	73.266	0	0
2001-09-05	69.338	69.31	0	0
2001-09-06	79.029	79.158	0	0
2001-09-07	82.313	81.575	0.009	0.01
2001-09-08	82.035	82.047	0.021	0.011
2001-09-09	80.927	81.681	0	0
2001-09-10	75.324	76.086	0.097	0.035
2001-09-11	66.577	65.681	0	0
2001-09-12	75.833	76.57	0	0
2001-09-13	64.718	65.892	0	0
2001-09-14	61.593	62.12	0	0
2001-09-15	60.816	60.963	0	0
2001-09-16	65.165	65.036	0	0
2001-09-17	69.533	69.277	0	0
2001-09-18	66.675	70.225	0.002	0
2001-09-19	72.171	72.445	0	0
2001-09-20	71.749	71.052	0.189	0.095
2001-09-21	66.368	66.908	0.027	0.088
2001-09-22	62.105	60.153	0.043	0.048
2001-09-23	62.33	62.179	0	0
2001-09-24	57.192	58.6	0.251	0.086
2001-09-25	51.909	54.322	0.053	0.112
2001-09-26	49.774	50.123	0.042	0.002
2001-09-27	51.893	53.26	0.061	0.085
2001-09-28	56.944	55.169	0.102	0.012
2001-09-29	61.292	61.065	0	0
2001-09-30	60.996	61.398	0	0
2001-10-01	67.637	67.376	0	0
2001-10-02	72.143	75.154	0	0
2001-10-03	80.134	80.055	0	0
2001-10-04	69.478	70.502	0	0
2001-10-05	63.01	64.895	0.088	0.076
2001-10-06	51.649	52.891	0.494	0.509
2001-10-07	46.386	46.428	0	0
2001-10-08	54.362	54.616	0	0
2001-10-09	64.268	64.821	0	0
2001-10-10	64.348	65.319	0	0
2001-10-11	73.554	72.894	0	0.004
2001-10-12	65.519	68.522	0.274	0.047
2001-10-13	71.454	71.835	0.042	0.011
2001-10-14	71.819	71.942	0.189	0.335
2001-10-15	56.622	56.644	0.007	0.005
2001-10-16	54.763	55.17	0.51	0.447
2001-10-17	44.954	45.156	0.312	0.258
2001-10-18	55.634	56.012	0	0.001
2001-10-19	59.466	59.957	0	0
2001-10-20	64.401	64.826	0	0
2001-10-21	67.331	67.141	0.008	0
2001-10-22	67.754	67.679	0.168	0.031
2001-10-23	66.405	66.857	0	0
2001-10-24	65.52	70.925	0.053	0.026
2001-10-25	66.15	67.156	0.06	0.04
2001-10-26	41.127	41.97	0.071	0.057
2001-10-27	39.975	39.879	0.147	0.127
2001-10-28	46.938	47.046	0	0
2001-10-29	54.878	55.753	0	0
2001-10-30	48.331	49.631	0	0
2001-10-31	62.09	62.713	0	0
2002-05-01	80	80	1	1
2002-05-02	61.564	64.382	0.51	0.549
2002-05-03	47.236	47.075	0	0.001
2002-05-04	57.822	57.832	0	0
2002-05-05	69.079	68.671	0	0
2002-05-06	73.853	73.327	0	0
2002-05-07	68.9	69.335	0.025	0.135
2002-05-08	70.955	66.692	0.004	0.035
2002-05-09	72.861	73.1	0.236	0.226
2002-05-10	60.903	61.776	0	0
2002-05-11	57.912	58.669	0	0
2002-05-12	69.513	71.516	0.304	0.254
2002-05-13	63.729	63.771	0.792	0.444
2002-05-14	48.754	48.762	0.056	0.081
2002-05-15	65.52	65.598	0	0
2002-05-16	73.961	74.11	0	0
2002-05-17	60.008	61.835	0.453	0.395
2002-05-18	47.9	47.884	0.116	0.186
2002-05-19	47.035	47.109	0	0.011
2002-05-20	46.631	46.692	0.014	0
2002-05-21	51.152	51.262	0	0
2002-05-22	63.139	63.296	0	0
2002-05-23	72.049	72.208	0	0
2002-05-24	67.479	68.447	0.354	0.259
2002-05-25	69.369	69.88	0.105	0
2002-05-26	68.675	69.154	0.157	0.06
2002-05-27	72.857	72.34	0	0
2002-05-28	74.96	72.886	0	0.177
2002-05-29	76.294	75.906	0.089	0.215
2002-05-30	77.275	79.86	0.167	0.157
2002-05-31	82.439	82.067	0.176	0.191
2002-06-01	78.997	79.383	0	0
2002-06-02	71.915	73.169	0.002	0.001
2002-06-03	59.808	58.806	0.636	1.1
2002-06-04	88.681	89.47	0.162	0.16
2002-06-05	84.203	83.243	0.256	0.244
2002-06-06	66.027	67.253	0.535	0.612
2002-06-07	70.744	71.836	0	0
2002-06-08	78.691	77.794	0	0
2002-06-09	77.445	77.717	0	0
2002-06-10	81.086	81.453	0	0
2002-06-11	83.813	84.753	0.011	0.054
2002-06-12	80.662	82.129	0.505	1.061
2002-06-13	72.629	73.508	0.261	0.097
2002-06-14	71.118	70.623	0	0.138
2002-06-15	66.54	66.713	0.045	0.049
2002-06-16	61.124	61.068	0.088	0.073
2002-06-17	70.183	69.401	0.015	0.07
2002-06-18	69.755	71.093	0.055	0.103
2002-06-19	78.605	78.981	0	0.002
2002-06-20	86.288	86.866	0	0
2002-06-21	86.499	86.65	0	0
2002-06-22	86.324	86.254	0	0
2002-06-23	86.244	86.035	0	0
2002-06-24	86.178	86.152	0	0
2002-06-25	86.083	87.228	0	0
2002-06-26	87.613	86.543	0	0
2002-06-27	84.025	79.957	0.155	0.235
2002-06-28	77.803	78.833	0	0.002
2002-06-29	86.596	86.447	0	0
2002-06-30	86.623	86.416	0	0
2002-07-01	86.095	86.659	0	0
2002-07-02	87.708	87.349	0	0
2002-07-03	86.595	87.153	0	0
2002-07-04	86.817	86.536	0	0
2002-07-05	79.848	78.452	0	0
2002-07-06	73.789	74.074	0	0
2002-07-07	75.956	77.116	0	0
2002-07-08	82.532	82.399	0	0
2002-07-09	86.265	86.504	0	0
2002-07-10	81.431	72.038	1.14	0.44
2002-07-11	69.422	69.718	0	0
2002-07-12	72.537	72.847	0	0
2002-07-13	76.788	77.193	0	0
2002-07-14	77.64	76.499	0.016	0.013
2002-07-15	86.672	86.567	0.002	0
2002-07-16	86.601	86.979	0	0
2002-07-17	86.561	86.561	0	0
2002-07-18	86.369	86.455	0	0
2002-07-19	78.93	82.473	0.053	0.118
2002-07-20	75.535	77.61	0	0.022
2002-07-21	82.84	85.519	0	0
2002-07-22	86.892	86.964	0	0
2002-07-23	84.729	84.082	0.69	0.187
2002-07-24	74.466	75.751	0	0
2002-07-25	78.241	81.818	0.024	0
2002-07-26	80.603	82.444	0.155	0.162
2002-07-27	79.792	79.758	0.054	0.371
2002-07-28	92.667	93.924	0.004	0
2002-07-29	88.951	89.484	0.032	0.031
2002-07-30	84.475	85.799	0.092	0.07
2002-07-31	85.879	87.709	0	0
2002-08-01	86.87	87.009	0	0
2002-08-02	86.919	85.834	0	0
2002-08-03	80.431	80.999	0	0.068
2002-08-04	85.558	85.243	0	0
2002-08-05	83.755	85.049	0.155	0.308
2002-08-06	73.682	73.158	0.001	0
2002-08-07	68.075	68.338	0	0
2002-08-08	70.435	70.493	0	0
2002-08-09	73.725	74.003	0	0
2002-08-10	80.019	80.665	0	0
2002-08-11	82.415	81.24	0.12	0.017
2002-08-12	83.245	83.29	0.096	0.028
2002-08-13	83.893	83.083	0.001	0.185
2002-08-14	85.401	86.165	0.039	0.094
2002-08-15	80.989	82.056	0.052	0.063
2002-08-16	81.216	82.786	0.22	0.041
2002-08-17	81.809	81.125	0.284	0.238
2002-08-18	78.504	78.474	0.123	0.422
2002-08-19	72.627	72.768	0	0
2002-08-20	75.538	74.988	0	0
2002-08-21	81.204	82.264	0	0
2002-08-22	85.103	86.08	0.258	0.275
2002-08-23	80.835	80.883	0.02	0.144
2002-08-24	77.453	77.255	0.247	0.796
2002-08-25	71.482	71.459	0	0.014
2002-08-26	68.228	70.183	0	0.001
2002-08-27	74.663	73.816	0	0
2002-08-28	74.188	76.296	0.001	0
2002-08-29	74.346	72.073	0.018	0
2002-08-30	74.587	72.751	0	0
2002-08-31	78.936	79.739	0	0.003
2002-09-01	76.476	76.953	0.062	0.051
2002-09-02	78.218	78.937	0.033	0.016
2002-09-03	81.622	82.67	0.275	0.402
2002-09-04	74.459	75.207	0.104	0.105
2002-09-05	67.552	67.933	0	0
2002-09-06	76.229	77.148	0	0
2002-09-07	86.265	86.432	0	0
2002-09-08	86.624	86.793	0	0
2002-09-09	86.494	86.368	0	0
2002-09-10	86.95	86.397	0	0
2002-09-11	72.933	72.839	0.002	0.001
2002-09-12	71.57	72.015	0	0
2002-09-13	75.825	75.723	0	0
2002-09-14	80.954	81.352	0.005	0.006
2002-09-15	75.41	75.825	0.839	0.593
2002-09-16	67.743	68.34	0.655	0.516
2002-09-17	73.254	74.085	0	0
2002-09-18	76.831	78.302	0	0
2002-09-19	77.203	79.05	0.195	0.087
2002-09-20	82.287	83.491	0.001	0.001
2002-09-21	76.485	77.589	0.016	0.02
2002-09-22	65.039	64.917	0.019	0.033
2002-09-23	61.488	61.531	0	0.001
2002-09-24	63.825	63.757	0	0
2002-09-25	65.085	64.13	0	0
2002-09-26	67.881	66.626	0	0
2002-09-27	60.668	60.258	1.777	1.38
2002-09-28	62.718	60.445	0.002	0.003
2002-09-29	70.864	70.483	0	0
2002-09-30	79.077	78.73	0	0
2002-10-01	74.739	78.435	0.001	0
2002-10-02	78.484	82.7	0	0
2002-10-03	73.343	76.3	0.079	0.067
2002-10-04	78.886	79.072	0.006	0.019
2002-10-05	77.765	78.243	0.028	0.026
2002-10-06	64.784	63.665	0	0
2002-10-07	59.805	61.488	0.001	0
2002-10-08	58.764	59.466	0	0
2002-10-09	64.761	63.898	0	0
2002-10-10	66.043	64.23	0	0
2002-10-11	65.594	63.287	0	0
2002-10-12	69.846	67.378	0	0
2002-10-13	60.554	61.001	0.151	0.318
2002-10-14	53.697	53.398	0	0
2002-10-15	56.659	57.715	0	0
2002-10-16	54.29	52.55	0.071	0.049
2002-10-17	46.921	47.18	0.003	0.002
2002-10-18	55.832	55.907	0	0
2002-10-19	54.414	53.502	0	0
2002-10-20	46.888	46.773	0	0
2002-10-21	49.751	49.967	0	0
2002-10-22	54.311	55.551	0	0
2002-10-23	47.11	46.133	0.017	0.011
2002-10-24	44.94	45.204	0	0
2002-10-25	45.724	45.736	0	0
2002-10-26	49.317	48.997	0.036	0.137
2002-10-27	46.963	46.206	0.014	0.018
2002-10-28	47.317	47.267	0.002	0.002
2002-10-29	43.267	42.438	0.015	0.085
2002-10-30	40.556	40.653	0.124	0.111
2002-10-31	41.428	42.501	0.005	0
2003-05-01	80	80	1	1
2003-05-02	65.092	62.698	0.675	0.454
2003-05-03	48.286	48.3	0.154	0.194
2003-05-04	63.169	62.755	0	0
2003-05-05	56.398	60.396	0.217	0.13
2003-05-06	74.256	75.553	0.011	0.062
2003-05-07	65.081	68.881	0.018	0.044
2003-05-08	55.106	58.682	0.359	0.709
2003-05-09	62.069	63.652	0.329	0.631
2003-05-10	76.651	76.029	0.246	0.245
2003-05-11	74.943	74.52	0.608	0.279
2003-05-12	58.371	58.405	0.064	0.032
2003-05-13	59.83	58.468	0.078	0.051
2003-05-14	62.894	62.42	0	0
2003-05-15	64.639	66.002	0.294	0.149
2003-05-16	67.449	66.994	0.145	0.152
2003-05-17	66.359	67.651	0.099	0.006
2003-05-18	70.764	71.184	0	0
2003-05-19	73.317	73.09	0	0
2003-05-20	70.717	68.815	0.059	0.016
2003-05-21	60.657	59.435	0.708	0.475
2003-05-22	63.195	61.146	0	0
2003-05-23	62.23	57.078	0	0.026
2003-05-24	56.586	53.774	0.432	0.037
2003-05-25	57.912	54.911	0.01	0.008
2003-05-26	57.138	60.191	0	0.007
2003-05-27	58.432	55.181	0.001	0
2003-05-28	61.767	64.502	0	0.001
2003-05-29	63.813	66.161	0.005	0.015
2003-05-30	67.09	64.182	0	0.011
2003-05-31	61.617	61.037	0.341	0.249
2003-06-01	57.675	57.518	0.009	0.298
2003-06-02	68.316	68.87	0	0
2003-06-03	63.563	60.477	0.131	0.09
2003-06-04	60.377	62.915	0.1	0.067
2003-06-05	59.156	59.139	0.007	0.016
2003-06-06	73.399	75.229	0	0
2003-06-07	74.101	77.226	0.056	0.095
2003-06-08	75.666	74.285	0.089	0.289
2003-06-09	67.852	67.13	0.3	0.27
2003-06-10	77.674	77.707	0	0
2003-06-11	74.429	73.762	0.219	0.03
2003-06-12	78.324	77.402	0.382	0.272
2003-06-13	72.934	71.814	0.079	0.359
2003-06-14	73.192	70.885	0	0
2003-06-15	75.733	74.947	0	0
2003-06-16	76.915	76.646	0	0
2003-06-17	73.21	73.602	0.012	0.617
2003-06-18	71.534	72.102	0.151	0.345
2003-06-19	69.485	68.77	0.006	0.014
2003-06-20	66.033	66.372	0	0.001
2003-06-21	72.029	72.057	0	0
2003-06-22	74.829	75.347	0	0
2003-06-23	79.095	79.328	0	0
2003-06-24	84.27	84.801	0	0
2003-06-25	85.74	85.628	0	0
2003-06-26	86.426	85.615	0	0
2003-06-27	82.529	81.461	0.332	0.256
2003-06-28	80.005	79.504	0	0
2003-06-29	76.702	76.734	0.074	0.181
2003-06-30	77.129	77.806	0	0
2003-07-01	76.983	77.129	0.021	0.017
2003-07-02	77.505	77.356	0.239	0.069
2003-07-03	80.473	78.175	0.064	0.086
2003-07-04	84.163	85.44	0.026	0.004
2003-07-05	87.779	88.837	0.159	0.139
2003-07-06	81.196	80.404	0.237	0.307
2003-07-07	81.392	82.999	0.135	0.228
2003-07-08	83.748	84.426	0.118	0.285
2003-07-09	77.093	78.208	0.407	0.213
2003-07-10	80.9	77.642	0.223	0.783
2003-07-11	75.587	76.684	1.066	0.095
2003-07-12	71.918	72.622	0.014	0.02
2003-07-13	75.581	75.522	0	0
2003-07-14	77.019	76.628	0	0
2003-07-15	81.092	81.713	0	0
2003-07-16	79.133	79.635	0.005	0.015
2003-07-17	79.995	80.41	0	0
2003-07-18	77.241	77.766	0.198	0.064
2003-07-19	72.825	73.807	0	0
2003-07-20	79.05	80.091	0	0
2003-07-21	79.624	79.557	0.139	0.126
2003-07-22	69.489	72.204	1.335	0.491
2003-07-23	69.781	68.076	0.094	0.024
2003-07-24	73.843	73.542	0.033	0.026
2003-07-25	77.361	78.724	0	0
2003-07-26	80.862	81.757	0	0
2003-07-27	83.531	83.176	0.163	0.343
2003-07-28	76.947	77.951	0.102	0.152
2003-07-29	72.852	72.354	0	0
2003-07-30	80.167	79.197	0	0
2003-07-31	78.218	77.881	0.152	0.117
2003-08-01	81.974	80.135	0.146	0.163
2003-08-02	82.225	79.824	0.09	0.126
2003-08-03	77.423	77.925	0.117	0.215
2003-08-04	72.598	75.778	0.086	0.286
2003-08-05	70.425	71.735	0.032	0.086
2003-08-06	71.83	72.141	0.056	0.044
2003-08-07	72.874	72.949	0.1	0.037
2003-08-08	71.62	72.856	0	0.009
2003-08-09	71.734	71.784	0.006	0.004
2003-08-10	70.035	71.237	0.004	0.001
2003-08-11	72.869	72.531	0.01	0.004
2003-08-12	74.225	75.392	0.049	0
2003-08-13	76.736	78.322	0	0
2003-08-14	86.896	86.062	0	0
2003-08-15	86.284	86.832	0	0
2003-08-16	79.322	79.392	0.001	0
2003-08-17	74.731	74.909	0.073	0.397
2003-08-18	74.44	73.399	0	0
2003-08-19	77.474	77.14	0	0
2003-08-20	81.81	81.733	0	0
2003-08-21	84.118	83.219	0.032	0.021
2003-08-22	79.076	78.506	0.144	0.049
2003-08-23	71.602	71.801	0	0
2003-08-24	75.021	75.395	0	0
2003-08-25	86.772	86.338	0	0
2003-08-26	85.402	86.975	0.066	0.123
2003-08-27	80.008	78.335	0.025	0.121
2003-08-28	80.784	77.736	0	0
2003-08-29	81.807	80.788	0.162	0.205
2003-08-30	75.507	75.327	0.128	0.175
2003-08-31	70.756	72.832	0	0
2003-09-01	71.635	72.178	0	0.084
2003-09-02	69.31	69.557	0.106	0.92
2003-09-03	72.608	71.19	0.017	0
2003-09-04	67.403	71.008	0.009	0.001
2003-09-05	65.18	63.944	0.006	0.007
2003-09-06	69.833	68.481	0	0
2003-09-07	76.303	75.568	0	0
2003-09-08	75.365	76.159	0	0
2003-09-09	73.079	75.147	0	0
2003-09-10	72.63	74.661	0	0
2003-09-11	76.898	76.534	0	0
2003-09-12	75.709	75.042	0	0
2003-09-13	76.589	72.809	0.006	0
2003-09-14	77.725	78.026	0.015	0.01
2003-09-15	73.347	71.444	0.256	0.485
2003-09-16	68.934	70.374	0.004	0.027
2003-09-17	72.388	72.369	0	0
2003-09-18	71.115	70.768	0	0
2003-09-19	70.086	73.438	1.166	0.962
2003-09-20	66.167	69.772	0.006	0.003
2003-09-21	70.374	70.048	0	0
2003-09-22	67.907	67.811	0.247	0.019
2003-09-23	63.307	63.315	0.083	0.406
2003-09-24	69.711	69.794	0	0
2003-09-25	65.156	65.405	0	0
2003-09-26	62.173	62.264	0	0
2003-09-27	62.932	62.873	0.463	0.34
2003-09-28	57.089	56.996	0.052	0.064
2003-09-29	52.415	50.654	0.158	0.122
2003-09-30	56.657	56.748	0.029	0.001
2003-10-01	55.495	55.596	0	0
2003-10-02	48.406	48.093	0.013	0.001
2003-10-03	50.725	51.065	0	0
2003-10-04	48.494	48.245	0.15	0.174
2003-10-05	48.722	48.66	0	0
2003-10-06	50.822	50.87	0	0
2003-10-07	64.936	65.049	0	0
2003-10-08	74.141	74.025	0	0
2003-10-09	67.575	71.039	0	0
2003-10-10	69.985	69.741	0	0
2003-10-11	73.459	72.747	0	0
2003-10-12	64.847	63.756	0.002	0
2003-10-13	66.27	66.222	0	0
2003-10-14	57.783	58.715	0.091	0.118
2003-10-15	53.154	53.36	0.181	0.065
2003-10-16	49.147	49.064	0.193	0.186
2003-10-17	48.025	48.945	0	0
2003-10-18	50.583	50.872	0	0
2003-10-19	47.647	48.508	0.001	0.001
2003-10-20	57.548	57.629	0	0
2003-10-21	55.951	55.978	0	0
2003-10-22	47.229	47.326	0.103	0.099
2003-10-23	42.229	42.32	0	0.009
2003-10-24	51.984	51.943	0	0
2003-10-25	60.561	57.837	0	0
2003-10-26	52.591	52.401	0.089	0.09
2003-10-27	45.959	45.757	0.214	0.218
2003-10-28	46.102	46.255	0	0
2003-10-29	46.537	47.159	0.002	0.006
2003-10-30	58.587	58.529	0	0
2003-10-31	67.241	67.427	0	0
2004-05-01	80	80	1	1
2004-05-02	67.48	56.414	0.087	0.366
2004-05-03	43.14	42.677	0.001	0.001
2004-05-04	60.102	60.758	0	0
2004-05-05	52.281	52.674	0.038	0.023
2004-05-06	77.505	77.639	0	0
2004-05-07	74.195	74.167	0.008	0.001
2004-05-08	81.24	81.086	0.005	0.418
2004-05-09	73.774	75.753	0.17	0.043
2004-05-10	83.594	83.78	0.111	0.059
2004-05-11	74.823	74.184	0.532	0.362
2004-05-12	79.887	79.465	0.074	0.129
2004-05-13	78.936	79.71	0.048	0.039
2004-05-14	76.125	74.318	0.101	0.026
2004-05-15	71.916	72.694	0.063	0.02
2004-05-16	60.418	61.146	0	0
2004-05-17	76.132	76.116	0.076	0.063
2004-05-18	77.207	79.048	0.309	0.258
2004-05-19	68.17	68.877	0.376	0.433
2004-05-20	78.467	80.021	0.177	0.273
2004-05-21	76.094	79.014	0.39	0.394
2004-05-22	83.963	84.575	0	0.032
2004-05-23	83.288	83.586	0	0
2004-05-24	78.547	79.534	0	0
2004-05-25	79.146	79.046	0.406	0.394
2004-05-26	73.103	74.182	0.434	1.342
2004-05-27	72.784	73.206	0.287	0.22
2004-05-28	71.215	70.985	0.323	0.179
2004-05-29	59.403	59.626	0	0
2004-05-30	74.092	74.655	0	0
2004-05-31	74.966	77.15	0.225	0.286
2004-06-01	77.136	78.082	0.02	0.026
2004-06-02	70.357	74.137	0.059	0.077
2004-06-03	64.937	64.254	0.016	0.032
2004-06-04	62.644	62.723	0	0
2004-06-05	65.74	65.317	0.001	0
2004-06-06	69.779	73.831	0	0.012
2004-06-07	79.482	80.531	0	0
2004-06-08	84.134	85.413	0.111	0.126
2004-06-09	83.075	85.917	0.362	0.104
2004-06-10	78.119	79.735	0.387	0.165
2004-06-11	64.986	63.499	0.009	0.348
2004-06-12	78.3	78.75	0	0.001
2004-06-13	76.376	76.996	0.026	0.034
2004-06-14	80.335	82.341	0.192	0.221
2004-06-15	76.912	76.654	0.384	0.428
2004-06-16	83.488	83.077	0	0
2004-06-17	79.84	80.757	0.289	0.151
2004-06-18	74.707	77.402	0.302	0.276
2004-06-19	70.183	72.684	0.027	0.052
2004-06-20	65.266	65.505	0	0
2004-06-21	76.235	76.555	0	0
2004-06-22	72.929	73.741	0.371	0.338
2004-06-23	72.219	71.817	0	0
2004-06-24	80.328	80.543	0.126	0.2
2004-06-25	62.646	62.153	0.137	0.175
2004-06-26	65.481	65.858	0	0
2004-06-27	69.258	69.095	0	0
2004-06-28	65.92	67.699	0	0
2004-06-29	74.423	74.823	0	0
2004-06-30	77.434	77.3	0.007	0.006
2004-07-01	78.853	80.142	0	0
2004-07-02	76.377	78.657	0	0
2004-07-03	84.123	84.076	0	0
2004-07-04	81.047	81.418	0.076	0.03
2004-07-05	77.999	78.403	0.04	0
2004-07-06	81.589	79.629	0.061	0.069
2004-07-07	77.53	82.309	0.084	0.033
2004-07-08	67.694	69.689	0	0.022
2004-07-09	70.526	70.444	0	0
2004-07-10	81.889	81.375	0	0.085
2004-07-11	81.623	85.765	0.061	0.128
2004-07-12	79.653	84.11	0.253	0.028
2004-07-13	78.253	77.896	0.051	0.003
2004-07-14	73.447	77.029	0.393	0.155
2004-07-15	69.402	72.318	0.148	0.159
2004-07-16	76.992	76.669	0	0.003
2004-07-17	75.751	75.335	0.023	0
2004-07-18	71.604	72.171	0.065	0.07
2004-07-19	74.816	75.55	0.047	0.083
2004-07-20	77.648	77.102	0.204	0.182
2004-07-21	82.376	84.549	0.095	0.205
2004-07-22	84.852	83.411	0.011	0.265
2004-07-23	81.637	82.21	0.075	0.002
2004-07-24	69.102	70.128	0	0
2004-07-25	69.305	68.823	0	0
2004-07-26	71.877	73.361	0	0
2004-07-27	68.574	69.038	1.481	0.397
2004-07-28	67.644	71.439	0.069	0.008
2004-07-29	74.105	76.477	0.001	0
2004-07-30	81.234	79.579	0.07	0.002
2004-07-31	76.917	77.809	0.264	0.336
2004-08-01	74.633	78.299	0.095	0
2004-08-02	82.932	79.597	0	0.181
2004-08-03	79.392	77.464	0.144	0.117
2004-08-04	72.603	72.589	0	0.002
2004-08-05	65.596	65.842	0.022	0.03
2004-08-06	67.379	68.148	0.008	0
2004-08-07	69.937	70.177	0	0
2004-08-08	73.598	74.025	0	0
2004-08-09	78.553	77.396	0	0
2004-08-10	74.545	75.565	0.14	0.153
2004-08-11	69.474	70.957	0.001	0.006
2004-08-12	63.003	63.118	0	0.004
2004-08-13	60.342	61.331	0	0.005
2004-08-14	65.552	62.648	0.015	0.005
2004-08-15	67.551	67.165	0	0
2004-08-16	68.215	67.874	0	0
2004-08-17	74.246	73.902	0	0
2004-08-18	75.786	76.813	0.021	0.054
2004-08-19	70.922	72.459	0.036	0.073
2004-08-20	73.402	69.669	0.239	0.453
2004-08-21	67.327	67.894	1.432	0.105
2004-08-22	72.487	71.982	0	0
2004-08-23	78.675	79.647	0	0
2004-08-24	82.983	83.275	0	0
2004-08-25	82.941	81.835	0.001	0
2004-08-26	82.026	80.391	0	0.002
2004-08-27	83.099	85.116	0.14	0.094
2004-08-28	85.647	86.69	0.192	0.345
2004-08-29	78.451	80.83	0.494	0.552
2004-08-30	66.695	69.007	0	0
2004-08-31	72.147	71.48	0	0
2004-09-01	65.535	67.748	0	0
2004-09-02	72.38	69.274	0	0
2004-09-03	78.812	77.263	0	0
2004-09-04	79.869	78.938	0	0
2004-09-05	78.938	79.574	0	0
2004-09-06	77.434	78.086	0	0
2004-09-07	72.618	73.97	0.014	0.027
2004-09-08	68.291	69.226	0.174	0.028
2004-09-09	67.161	65.97	0.331	0.088
2004-09-10	67.985	68.211	0	0.002
2004-09-11	72.957	73.322	0	0
2004-09-12	72.552	74.379	0	0
2004-09-13	76.365	77.053	0	0
2004-09-14	75.322	75.379	0	0
2004-09-15	77.547	79.092	0.009	0
2004-09-16	76.371	76.466	0.082	0.105
2004-09-17	68.112	70.98	0.199	0.027
2004-09-18	64.449	64.205	0	0
2004-09-19	62.804	63.28	0	0
2004-09-20	69.922	70.747	0	0
2004-09-21	70.967	71.092	0	0
2004-09-22	74.483	75.345	0	0
2004-09-23	78.348	78.822	0	0
2004-09-24	77.808	77.116	0	0
2004-09-25	72.448	71.75	0	0
2004-09-26	61.972	63.423	0	0
2004-09-27	63.228	65.099	0	0
2004-09-28	64.405	63.103	0.009	0.004
2004-09-29	61.194	61.252	0.014	0.005
2004-09-30	64.069	64.513	0	0
2004-10-01	69.56	69.415	0	0
2004-10-02	65.134	65.834	0.138	0.162
2004-10-03	62.15	62.956	0	0
2004-10-04	56.188	56.653	0	0
2004-10-05	52.611	52.793	0	0
2004-10-06	64.028	64.982	0	0
2004-10-07	69.772	69.32	0	0
2004-10-08	69.015	70.869	0	0
2004-10-09	63.252	62.677	0	0.006
2004-10-10	55.515	55.425	0	0
2004-10-11	52.374	52.649	0	0
2004-10-12	50.203	51.543	0	0
2004-10-13	63.324	62.247	0	0
2004-10-14	54.903	57.641	0.04	0.001
2004-10-15	51.538	51.985	0.03	0.139
2004-10-16	47.599	47.633	0.051	0.037
2004-10-17	47.999	48.31	0.008	0.026
2004-10-18	49.357	49.508	0.07	0.036
2004-10-19	51.577	53.048	0.228	0.305
2004-10-20	53.346	53.657	0.003	0.003
2004-10-21	51.291	51.729	0	0
2004-10-22	53.173	52.487	0	0
2004-10-23	52.827	52.823	0	0
2004-10-24	56.065	55.792	0.082	0.112
2004-10-25	51.669	52.313	0	0
2004-10-26	46.972	47.64	0	0
2004-10-27	53.541	53.568	0.001	0
2004-10-28	59.841	60.946	0	0
2004-10-29	59.265	61.243	0.005	0.038
2004-10-30	69.849	69.847	0.029	0.023
2004-10-31	62.437	63.622	0.02	0.025
2005-05-01	80	80	1	1
2005-05-02	51.832	51.756	0.002	0.04
2005-05-03	47.785	45.876	0.052	0.036
2005-05-04	52.054	52.343	0.005	0.029
2005-05-05	60.173	60.481	0	0
2005-05-06	61.893	61.632	0	0
2005-05-07	57.967	61.201	0.02	0.024
2005-05-08	64.151	64.502	0	0
2005-05-09	74.47	75.298	0	0
2005-05-10	79.048	79.514	0.023	0.044
2005-05-11	67.815	71.039	0.164	0.101
2005-05-12	51.386	52.504	0	0.064
2005-05-13	69.857	70.35	0	0
2005-05-14	69.509	70.454	0.142	0.169
2005-05-15	58.035	57.07	0.209	0.146
2005-05-16	49.615	50.358	0.001	0.001
2005-05-17	60.701	58.727	0	0
2005-05-18	66.064	66.448	0.077	0.002
2005-05-19	70.508	68.007	0.005	0
2005-05-20	64.473	66.065	0.424	0.37
2005-05-21	62.277	62.409	0	0
2005-05-22	63.405	64.869	0	0
2005-05-23	56.395	59.46	0.143	0.079
2005-05-24	53.583	55.557	0.011	0.024
2005-05-25	59.225	59.576	0	0
2005-05-26	67.716	67.964	0	0
2005-05-27	69.7	68.677	0.018	0.054
2005-05-28	65.637	64.97	0.104	0.118
2005-05-29	64.915	65.933	0	0
2005-05-30	67.589	67.148	0	0.008
2005-05-31	63.159	66.051	0	0
2005-06-01	75.239	74.75	0	0
2005-06-02	72.609	72.847	0	0
2005-06-03	75.403	73.704	0	0.005
2005-06-04	78.327	77.157	0	0.005
2005-06-05	85.253	85.439	0.05	0.048
2005-06-06	84.279	82.04	0.13	0.399
2005-06-07	84.982	85.801	0	0.23
2005-06-08	85.554	85.964	0	0
2005-06-09	85.919	86.554	0.017	0.012
2005-06-10	81.992	82.167	0.003	0.066
2005-06-11	82.572	84.97	0.073	0.061
2005-06-12	83.66	84.15	0.001	0.004
2005-06-13	80.587	81.333	0.01	0.049
2005-06-14	89.148	89.859	0.048	0.202
2005-06-15	77.513	79.144	0.329	0.035
2005-06-16	66.168	66.963	0.011	0.01
2005-06-17	63.181	63.323	0.062	0.042
2005-06-18	61.707	63.367	0	0
2005-06-19	62.161	63.623	0	0
2005-06-20	68.207	70.051	0	0
2005-06-21	76.955	76.273	0	0
2005-06-22	75.258	76.78	0.163	0.585
2005-06-23	77.872	78.589	0	0
2005-06-24	86.347	86.132	0	0.045
2005-06-25	85.388	86.063	0.16	0
2005-06-26	84.614	86.237	0	0
2005-06-27	85.835	84.72	0.066	0.164
2005-06-28	82.031	82.947	0.314	0.251
2005-06-29	78.464	78.559	0.222	0.161
2005-06-30	82.077	84.947	0	0
2005-07-01	81.579	82.972	0.124	0.01
2005-07-02	70.132	69.885	0	0
2005-07-03	79.683	79.882	0	0
2005-07-04	83.271	84.255	0	0.001
2005-07-05	80.835	82.153	0.08	0.041
2005-07-06	78.708	78.05	0.02	0
2005-07-07	73.365	75.53	0.029	0
2005-07-08	73.538	72.519	0.077	0.081
2005-07-09	73.857	73.025	0.029	0.033
2005-07-10	78.031	78.317	0	0
2005-07-11	82.888	83.169	0	0
2005-07-12	87.46	87.12	0.071	0.16
2005-07-13	85.259	83.015	0.239	0.326
2005-07-14	81.509	80.47	0.31	0.253
2005-07-15	81.913	82.154	0.171	0.244
2005-07-16	81.769	80.759	0.323	0.274
2005-07-17	79.8	80.154	0.307	0.106
2005-07-18	81.449	81.723	0.239	0.247
2005-07-19	86.868	86.902	0	0
2005-07-20	86.279	86.493	0	0
2005-07-21	83.125	83.037	0	0
2005-07-22	82.544	81.613	0.067	0.061
2005-07-23	75.972	76.755	0	0
2005-07-24	85.672	85.72	0.043	0.052
2005-07-25	84.41	84.889	0	0
2005-07-26	87.635	90.948	0.107	0.071
2005-07-27	82.429	86.53	0.203	0.326
2005-07-28	72.169	73.483	0.014	0.027
2005-07-29	77.064	77.557	0	0
2005-07-30	79.198	79.474	0	0
2005-07-31	82.735	82.599	0	0
2005-08-01	86.149	86.351	0	0
2005-08-02	86.444	86.971	0	0
2005-08-03	86.006	86.432	0	0
2005-08-04	87.299	87.419	0	0
2005-08-05	83.713	84.891	0.291	0.208
2005-08-06	74.079	74.37	0	0
2005-08-07	78.003	78.422	0	0
2005-08-08	86.973	86.389	0	0
2005-08-09	86.875	86.675	0	0
2005-08-10	80.94	82.127	0	0
2005-08-11	80.151	78.341	0.027	0.039
2005-08-12	85.3	85.4	0.015	0.11
2005-08-13	81.09	84.572	0.275	0.092
2005-08-14	76.32	77.261	1.421	0.228
2005-08-15	75.673	74.793	0	0.005
2005-08-16	75.582	77.371	0.002	0
2005-08-17	75.509	77.845	0.002	0
2005-08-18	77.33	78.122	0.023	0.002
2005-08-19	86.913	86.798	0	0
2005-08-20	91.755	90.603	0.176	0.015
2005-08-21	77.551	77.331	0.318	0.53
2005-08-22	71	71.211	0	0
2005-08-23	65.087	66.329	0	0
2005-08-24	70.113	70.976	0	0
2005-08-25	74.708	74.03	0	0
2005-08-26	74.455	78.071	0	0
2005-08-27	72.251	75.591	0.252	0.182
2005-08-28	77.067	78.564	0.005	0.196
2005-08-29	75.321	78.762	0	0
2005-08-30	76.196	78.81	0.165	0.033
2005-08-31	74.443	76.346	1.204	0.9
2005-09-01	75.958	75.507	0.01	0.01
2005-09-02	76.355	77.086	0	0
2005-09-03	66.697	66.625	0	0
2005-09-04	63.437	64.423	0.002	0
2005-09-05	70.851	71.254	0	0
2005-09-06	76.091	76.645	0	0
2005-09-07	74.277	74.63	0	0
2005-09-08	75.861	75.028	0	0.011
2005-09-09	69.797	71.557	0.372	0.233
2005-09-10	74.547	73.966	0.001	0
2005-09-11	80.273	72.844	0	0
2005-09-12	79.426	80.541	0	0
2005-09-13	80.055	79.497	0	0
2005-09-14	81.406	81.067	0	0
2005-09-15	69.953	74.855	0.22	0.386
2005-09-16	66.319	67.12	0.672	0.645
2005-09-17	66.761	66.381	0.192	0.21
2005-09-18	73.036	73.7	0	0
2005-09-19	72.973	75.348	0	0.001
2005-09-20	68.236	71.098	0.291	0.495
2005-09-21	68.563	71.326	0	0
2005-09-22	71.356	76.742	0	0
2005-09-23	67.146	65.616	0.229	0.532
2005-09-24	76.927	78.588	0.007	0.005
2005-09-25	78.742	79.438	0	0.023
2005-09-26	74.157	74.856	0.202	0.217
2005-09-27	65.173	66.706	0.033	0.018
2005-09-28	73.233	73.607	0	0
2005-09-29	66.119	68.037	0.115	0.135
2005-09-30	64.746	65.029	0	0
2005-10-01	71.525	71.784	0	0
2005-10-02	75.212	75.088	0	0
2005-10-03	76.22	76.923	0	0
2005-10-04	77.558	78.877	0	0
2005-10-05	75.824	74.683	0	0
2005-10-06	78.07	78.666	0	0
2005-10-07	70.879	73.302	0.589	0.289
2005-10-08	55.489	55.79	0.006	0.002
2005-10-09	56.533	56.727	0	0
2005-10-10	58.717	59.833	0	0
2005-10-11	58.183	58.715	0	0
2005-10-12	57.888	57.824	0	0
2005-10-13	58.52	58.291	0	0
2005-10-14	59.15	62.304	0	0
2005-10-15	59.508	60.249	0	0
2005-10-16	55.591	56.063	0	0.001
2005-10-17	52.192	52.759	0	0
2005-10-18	60.856	60.943	0.019	0.015
2005-10-19	71.385	71.988	0	0
2005-10-20	53.641	53.865	0	0
2005-10-21	50.908	53.448	0.103	0.107
2005-10-22	49.953	50.07	0.381	0.314
2005-10-23	48.05	46.135	0.085	0.038
2005-10-24	44.896	45.399	0.333	0.216
2005-10-25	44.6	43.192	0.158	0.161
2005-10-26	43.177	42.864	0.036	0.111
2005-10-27	44.083	44.557	0.001	0.005
2005-10-28	42.774	42.723	0.083	0.196
2005-10-29	48.237	48.178	0.027	0.074
2005-10-30	52.581	56.599	0	0
2005-10-31	61.64	62.252	0	0
2006-05-01	80	80	1	1
2006-05-02	63.731	66.078	0.005	0.064
2006-05-03	62.272	63.967	0.184	0.012
2006-05-04	71.06	68.011	0.019	0.086
2006-05-05	59.717	62.82	0.014	0
2006-05-06	50.06	57.824	0.028	0.013
2006-05-07	63.473	63.876	0	0
2006-05-08	69.079	69.728	0	0
2006-05-09	71.402	72.26	0	0
2006-05-10	71.572	70.728	0.013	0.205
2006-05-11	67.921	67.609	0.092	0.081
2006-05-12	53.292	58.089	0.09	0.011
2006-05-13	56.458	58.608	0.141	0.015
2006-05-14	60.237	62.706	0.05	0.266
2006-05-15	57.24	58.805	0.352	0.205
2006-05-16	54.052	58.274	0.297	0.049
2006-05-17	65.47	65.951	0.045	0.064
2006-05-18	60.476	60.829	0.183	0.162
2006-05-19	50.249	54.548	0.063	0.211
2006-05-20	62.091	61.793	0	0
2006-05-21	58.954	62.09	0.091	0.107
2006-05-22	53.914	54.425	0	0
2006-05-23	59.441	59.677	0	0
2006-05-24	71.1	71.33	0	0
2006-05-25	74.591	76.323	0.043	0.346
2006-05-26	71.229	74.126	0.109	0.174
2006-05-27	68.712	68.26	0.013	0.01
2006-05-28	75.287	78.16	0	0
2006-05-29	81.95	82.341	0	0
2006-05-30	86.129	86.108	0	0
2006-05-31	85.617	85.815	0.012	0.009
2006-06-01	76.481	76.14	0.111	0.135
2006-06-02	70.682	71.562	1.781	0.087
2006-06-03	65.57	66.916	0.007	0.03
2006-06-04	66.492	65.807	0.025	0.034
2006-06-05	73.652	74.283	0	0
2006-06-06	74.653	75.68	0	0
2006-06-07	78.06	79.419	0	0.001
2006-06-08	75.577	76.152	0.004	0.032
2006-06-09	70.329	70.35	0.012	0.023
2006-06-10	60.066	60.006	0	0
2006-06-11	62.576	62.548	0	0
2006-06-12	66.175	66.507	0	0
2006-06-13	68.707	68.983	0	0
2006-06-14	68.592	69.331	0	0
2006-06-15	70.543	71.07	0	0
2006-06-16	78.752	79.508	0	0
2006-06-17	85.853	86.574	0	0
2006-06-18	84.271	84.922	0	0
2006-06-19	80.716	80.731	0.025	0.604
2006-06-20	77.329	79.376	0.013	0.01
2006-06-21	88.352	88.452	0.015	0.19
2006-06-22	86.451	86.422	0.205	0.274
2006-06-23	75.244	75.487	0.583	0.284
2006-06-24	73.877	74.085	0	0
2006-06-25	75.266	76.441	0.242	0.198
2006-06-26	79.419	79.976	0.094	0.167
2006-06-27	77.046	76.784	0.086	0.057
2006-06-28	77.19	76.803	0.06	0.005
2006-06-29	71.093	74.4	0.983	0.062
2006-06-30	76.971	77.891	0.102	0.027
2006-07-01	81.777	82.5	0.004	0.002
2006-07-02	84.747	85.985	0	0
2006-07-03	81.202	80.489	0.259	0.122
2006-07-04	79.328	77.52	0.311	0.359
2006-07-05	71.218	72.596	0	0.013
2006-07-06	70.509	70.638	0	0
2006-07-07	76.468	76.915	0	0
2006-07-08	78.018	78.244	0	0
2006-07-09	79.828	79.542	0.013	0
2006-07-10	77.283	79.308	0.177	0.027
2006-07-11	81.323	79.527	0.16	0.321
2006-07-12	83.129	81.878	0.235	0.084
2006-07-13	75.831	77.023	0.283	0.08
2006-07-14	83.754	85.935	0.051	0
2006-07-15	79.583	82.459	0.375	0.484
2006-07-16	86.927	86.699	0	0
2006-07-17	89.332	90.059	0	0
2006-07-18	86.839	87.561	0.119	0.021
2006-07-19	78.947	79.529	0.036	0.01
2006-07-20	84.902	83.852	0	0
2006-07-21	83.712	76.551	1.204	0.609
2006-07-22	73.258	71.936	0.108	0.669
2006-07-23	73.195	73.41	0	0.022
2006-07-24	80.372	79.647	0	0
2006-07-25	82.995	83.1	0.018	0
2006-07-26	83.895	85.296	0	0
2006-07-27	82.92	81.986	0.088	0.26
2006-07-28	85.295	83.675	0.118	0.131
2006-07-29	81.007	82.862	0.004	0
2006-07-30	86.789	86.889	0	0.059
2006-07-31	91.944	93.937	0	0.05
2006-08-01	94.254	95.769	0	0
2006-08-02	92.441	92.401	0	0
2006-08-03	89.854	91.623	0	0.041
2006-08-04	79.732	81.314	0.102	0.198
2006-08-05	80.759	77.829	0	0
2006-08-06	84.639	85.349	0	0
2006-08-07	82.491	83.846	0.144	0.03
2006-08-08	75.672	76.694	0	0.038
2006-08-09	77.727	77.425	0	0
2006-08-10	75.876	76.151	0.831	1.161
2006-08-11	73.279	73.303	0.001	0.001
2006-08-12	72.487	73.141	0	0
2006-08-13	77.619	77.8	0	0
2006-08-14	84.326	86.143	0.001	0.054
2006-08-15	76.322	77.537	0.393	0.512
2006-08-16	74.377	74.275	0	0
2006-08-17	79.66	77.892	0	0
2006-08-18	83.118	80.804	0	0
2006-08-19	80.958	85.117	0.299	0.001
2006-08-20	77.215	76.72	0.49	0.784
2006-08-21	72.232	73.329	0	0
2006-08-22	76.955	77.657	0	0
2006-08-23	74.37	72.423	0.011	0.005
2006-08-24	73.996	73.496	0.867	0.344
2006-08-25	81.025	82.005	0.003	0.038
2006-08-26	84.701	85.213	0.094	0.084
2006-08-27	74.945	80.303	1.445	0.274
2006-08-28	70.458	69.656	0	0
2006-08-29	67.738	68.463	0.598	0.362
2006-08-30	65.426	70.597	0	0
2006-08-31	68.43	70.172	0	0
2006-09-01	71.918	70.386	0	0.001
2006-09-02	66.297	67.357	0.148	0.059
2006-09-03	63.655	64.12	0.03	0.029
2006-09-04	63.357	66.511	0	0
2006-09-05	67.65	68.914	0	0
2006-09-06	71.184	72.184	0.021	0
2006-09-07	69.364	71.99	0	0.005
2006-09-08	75.215	76.308	0	0
2006-09-09	74.322	68.217	0	0.001
2006-09-10	67.552	64.884	0	0
2006-09-11	68.326	69.858	0	0
2006-09-12	66.99	71.621	0	0
2006-09-13	66.416	69.01	0.073	0.356
2006-09-14	65.018	64.306	0.03	0.251
2006-09-15	63.125	63.665	0	0.007
2006-09-16	70.045	69.48	0	0
2006-09-17	71.406	75.061	0	0
2006-09-18	82.475	83.384	0	0
2006-09-19	73.397	77.466	0.073	0.034
2006-09-20	56.949	57.368	0.151	0.045
2006-09-21	61.455	61.745	0	0
2006-09-22	69.361	69.478	0	0
2006-09-23	75.326	76.176	0.056	0.048
2006-09-24	72.458	72.174	0.3	0.232
2006-09-25	64.473	65.573	0.003	0.02
2006-09-26	64.108	64.573	0	0
2006-09-27	72.779	73.86	0	0
2006-09-28	66.401	67.841	0.178	0.166
2006-09-29	54.96	54.749	0.003	0.009
2006-09-30	65.593	65.679	0.003	0.013
2006-10-01	63.953	64.366	0.064	0.087
2006-10-02	77.461	79.765	0	0
2006-10-03	82.496	82.369	0.187	0.186
2006-10-04	73.12	72.157	0.321	0.356
2006-10-05	58.654	57.82	0.058	0.08
2006-10-06	55.453	55.268	0	0
2006-10-07	57.612	57.798	0	0
2006-10-08	70.46	71.122	0	0
2006-10-09	69.181	69.051	0	0
2006-10-10	60.532	61.015	0	0
2006-10-11	68.369	68.062	0.041	0.04
2006-10-12	62.879	62.931	0.357	0.535
2006-10-13	48.251	48.672	0.014	0.008
2006-10-14	47.284	47.595	0	0
2006-10-15	51.417	51.814	0	0
2006-10-16	54.225	54.395	0	0
2006-10-17	64.093	63.594	0.971	0.992
2006-10-18	59.503	57.055	0.004	0.004
2006-10-19	59.093	59.535	0.027	0.017
2006-10-20	47.68	47.634	0.042	0.024
2006-10-21	56.797	56.677	0	0
2006-10-22	49.764	49.417	0.124	0.092
2006-10-23	42.565	42.862	0.126	0.118
2006-10-24	40.959	41.039	0.087	0.056
2006-10-25	39.397	39.184	0	0
2006-10-26	47.581	46.063	0	0
2006-10-27	45.177	44.516	0.29	0.218
2006-10-28	45.962	45.648	0.336	0.197
2006-10-29	46.244	46.325	0.046	0.046
2006-10-30	59.043	59.857	0	0
2006-10-31	60.182	60.609	0	0
2007-05-01	80	80	1	1
2007-05-02	66.172	66.078	0.21	0.354
2007-05-03	60.416	60.778	0	0
2007-05-04	67.659	67.955	0	0
2007-05-05	65.075	67.165	0	0
2007-05-06	58.288	59.442	0	0
2007-05-07	68.16	68.163	0	0
2007-05-08	73.766	75.52	0	0
2007-05-09	75.911	75.605	0	0
2007-05-10	71.747	71.884	0.02	0
2007-05-11	76.65	75.369	0	0
2007-05-12	65.461	65.533	0	0
2007-05-13	58.894	59.192	0	0
2007-05-14	74.201	74.692	0	0
2007-05-15	79.361	81.171	0	0
2007-05-16	73.481	76.127	0.008	0.086
2007-05-17	50.602	52.672	0.004	0.004
2007-05-18	60.828	59.695	0	0
2007-05-19	66.645	68.123	0.004	0
2007-05-20	62.779	68.38	0.27	0.048
2007-05-21	60.971	60.859	0	0
2007-05-22	73.137	73	0	0
2007-05-23	77.915	80.456	0	0
2007-05-24	80.042	80.013	0	0
2007-05-25	80.647	80.669	0.014	0.017
2007-05-26	69.382	69.782	0.175	0.229
2007-05-27	79.161	78.56	0.099	0.074
2007-05-28	69.266	69.132	0.637	0.452
2007-05-29	75.907	75.623	0	0
2007-05-30	82.153	81.644	0	0
2007-05-31	80.471	81.055	0.031	0.05
2007-06-01	81.838	84.125	0.002	0.024
2007-06-02	82.114	84.228	0.08	0.067
2007-06-03	78.677	80.082	0.082	0.108
2007-06-04	73.956	75.631	0.133	0.122
2007-06-05	65.926	67.664	0.106	0.027
2007-06-06	66.086	66.56	0	0
2007-06-07	85.953	86.128	0	0
2007-06-08	81.295	82.227	0.247	0.265
2007-06-09	72.952	72.591	0.186	0.079
2007-06-10	68.729	69.151	0	0
2007-06-11	71.282	71.629	0	0
2007-06-12	75.819	76.805	0	0
2007-06-13	79.644	80.537	0	0
2007-06-14	75.427	76.812	0	0
2007-06-15	73.699	74.291	0	0
2007-06-16	77.726	78.362	0	0
2007-06-17	83.443	82.37	0	0.003
2007-06-18	86.394	87.229	0.01	0.004
2007-06-19	82.37	83.847	0.34	0.257
2007-06-20	74.445	75.769	0	0
2007-06-21	78.264	78.64	0.053	0.058
2007-06-22	72.107	72.862	0	0
2007-06-23	70.238	72.374	0	0
2007-06-24	83.464	85.164	0	0
2007-06-25	81.832	81.668	0.163	0.233
2007-06-26	85.358	87.505	0.385	0.228
2007-06-27	87.076	84.037	0.116	0.225
2007-06-28	78.323	83.643	0.099	0.045
2007-06-29	69.098	70.813	0	0
2007-06-30	70.105	70.207	0	0
2007-07-01	68.272	68.273	0	0
2007-07-02	70.272	70.241	0	0
2007-07-03	78.23	76.037	0	0
2007-07-04	78.316	78.319	0.307	0.288
2007-07-05	77.934	76.645	1.156	0.749
2007-07-06	75.318	76.471	0.021	0.003
2007-07-07	78.354	77.752	0	0
2007-07-08	86.16	86.29	0	0
2007-07-09	88.48	89.192	0	0
2007-07-10	88.255	87.799	0.008	0
2007-07-11	84.493	81.057	0.2	0.121
2007-07-12	72.77	72.077	0.026	0.052
2007-07-13	71.68	71.155	0.021	0.05
2007-07-14	79.242	78.578	0	0
2007-07-15	75.106	75.879	0.072	0.213
2007-07-16	73.928	74.971	0	0
2007-07-17	74.015	78.672	0	0.006
2007-07-18	76.435	78.071	0.227	0
2007-07-19	77.956	80.025	0.267	0.394
2007-07-20	70.599	70.185	0.028	0.02
2007-07-21	70.624	70.634	0	0
2007-07-22	73.858	74.04	0	0
2007-07-23	73.426	72.269	0	0
2007-07-24	69.331	70.678	0.469	0.091
2007-07-25	73.055	71.368	0.239	0.1
2007-07-26	75.345	77.613	0.126	0.166
2007-07-27	76.718	78.262	0.164	0.129
2007-07-28	76.564	74.983	0.283	0.239
2007-07-29	75.814	77.371	0	0
2007-07-30	74.573	75.795	0	0
2007-07-31	86.876	86.784	0	0
2007-08-01	86.573	86.445	0	0
2007-08-02	86.69	86.909	0	0
2007-08-03	86.038	863.268	0	0
2007-08-04	78.013	80.864	0	0
2007-08-05	84.292	84.44	0.056	0.084
2007-08-06	81.694	83.46	0.11	0.197
2007-08-07	84.731	91.494	0.306	0.074
2007-08-08	81.068	87.541	0.091	0.087
2007-08-09	87.612	88.352	0.043	0.021
2007-08-10	83.849	84.963	0.059	0.085
2007-08-11	77.219	76.606	0	0
2007-08-12	81.407	82.297	0.056	0.161
2007-08-13	72.19	73.685	0.17	0.076
2007-08-14	77.578	78.791	0	0
2007-08-15	75.771	76.167	0.014	0.021
2007-08-16	78.351	79.322	0.369	0.523
2007-08-17	75.265	76.319	0.102	0.029
2007-08-18	70.307	71.958	0	0
2007-08-19	68.844	70.578	0.107	0.048
2007-08-20	79.191	85.019	0.381	0.379
2007-08-21	75.201	78.034	0.981	1.025
2007-08-22	77.892	79.666	0.043	0.123
2007-08-23	89.434	89.26	0.065	0.075
2007-08-24	92.071	92.307	0	0.005
2007-08-25	88.337	87.844	0	0.03
2007-08-26	71.258	71.525	0.091	0.219
2007-08-27	75.493	77.713	0	0
2007-08-28	80.753	81.358	0	0.007
2007-08-29	80.734	85.555	0	0
2007-08-30	71.836	74.507	0.024	0.007
2007-08-31	70.338	70.702	0.003	0
2007-09-01	71.985	72.795	0	0
2007-09-02	76.815	77.646	0	0
2007-09-03	81.575	83.082	0	0
2007-09-04	82.4	83.081	0	0
2007-09-05	86.547	86.604	0	0
2007-09-06	88.036	88.468	0	0
2007-09-07	85.652	85.916	0	0
2007-09-08	80.392	81.506	0.09	0.17
2007-09-09	69.941	70.227	0.086	0.625
2007-09-10	69.804	70.494	0	0
2007-09-11	69.971	70.225	0.003	0.003
2007-09-12	64.719	65.362	0	0
2007-09-13	71.154	71.789	0	0
2007-09-14	80.51	80.926	0.002	0
2007-09-15	64.054	64.827	0	0.003
2007-09-16	62.242	62.939	0	0
2007-09-17	70.089	70.458	0	0
2007-09-18	73.903	74.3	0	0
2007-09-19	77.564	78.567	0	0
2007-09-20	75.719	79.191	0	0
2007-09-21	79.962	79.88	0	0
2007-09-22	75.422	75.945	0	0
2007-09-23	73.342	73.745	0	0
2007-09-24	80.645	81.285	0	0
2007-09-25	85.939	86.83	0.032	0.054
2007-09-26	78.567	79.322	0.267	0.2
2007-09-27	67.993	67.974	0.196	0.122
2007-09-28	65.696	66.063	0.019	0.049
2007-09-29	65.364	66.434	0	0
2007-09-30	69.83	71.585	0	0
2007-10-01	76.371	77.032	0	0
2007-10-02	78.691	77.132	0.001	0.001
2007-10-03	73.482	76.993	0	0
2007-10-04	80.19	81.287	0	0
2007-10-05	78.111	80.336	0	0.002
2007-10-06	80.207	81.176	0.011	0.009
2007-10-07	81.637	81.961	0	0
2007-10-08	83.595	83.883	0	0
2007-10-09	73.657	75.261	0.015	0.044
2007-10-10	57.055	57.895	0	0
2007-10-11	56.031	55.717	0.182	0.244
2007-10-12	52.028	55.106	0.023	0.113
2007-10-13	53.884	53.918	0	0
2007-10-14	55.903	55.599	0	0
2007-10-15	67.632	67.755	0	0
2007-10-16	72.038	74.658	0.001	0.002
2007-10-17	70.638	69.883	0.051	0.015
2007-10-18	72.158	71.257	0.214	0.256
2007-10-19	73.015	73.31	0.042	0.04
2007-10-20	63.892	64.315	0	0
2007-10-21	75.209	75.689	0	0
2007-10-22	74.708	74.975	0	0
2007-10-23	65.406	65.056	0.555	0.596
2007-10-24	51.81	51.788	0	0
2007-10-25	59.084	59.574	0	0
2007-10-26	64.191	64.945	0.184	0.067
2007-10-27	64.319	63.757	0.03	0.016
2007-10-28	49.609	49.429	0	0
2007-10-29	53.861	54.019	0	0
2007-10-30	60.548	60.87	0	0
2007-10-31	62.667	63.072	0	0
2008-05-01	80	80	1	1
2008-05-02	77.098	77.051	0.069	0.102
2008-05-03	70.341	70.695	0.065	0.152
2008-05-04	62.704	64.983	0.056	0.09
2008-05-05	65.142	65.146	0	0
2008-05-06	68.095	67.625	0	0.01
2008-05-07	72.47	71.537	0.014	0.019
2008-05-08	66.788	65.274	0.312	0.25
2008-05-09	53.141	54.334	0.158	0.142
2008-05-10	59.283	59.483	0	0
2008-05-11	54.824	55.718	0.425	0.486
2008-05-12	53.255	54.211	0.102	0.129
2008-05-13	61.853	62.415	0	0
2008-05-14	69.325	70.931	0.186	0.205
2008-05-15	60.6	61.502	0.049	0.051
2008-05-16	54.478	55.434	0.431	0.163
2008-05-17	66.189	66.443	0.018	0.03
2008-05-18	63.164	64.108	0.241	0.205
2008-05-19	57.072	57.219	0	0
2008-05-20	56.58	56.655	0	0
2008-05-21	54.112	56.809	0.031	0.007
2008-05-22	53.007	53.288	0.065	0.06
2008-05-23	54.245	55.009	0	0
2008-05-24	53.487	53.665	0	0
2008-05-25	69.716	70.27	0	0
2008-05-26	75.474	74.606	0.322	0.332
2008-05-27	71.695	69.959	0.261	0.355
2008-05-28	56.434	56.458	0	0
2008-05-29	63.509	64.428	0	0
2008-05-30	76.974	77.929	0	0
2008-05-31	78.304	77.214	0.762	0.815
2008-06-01	70.079	67.927	0.041	0.074
2008-06-02	71.965	72.599	0	0
2008-06-03	77.69	78.772	0.006	0.072
2008-06-04	73.893	76.907	0.208	0.819
2008-06-05	87.726	88.126	0.065	0.228
2008-06-06	88.033	88.455	0	0
2008-06-07	84.114	84.901	0.217	0.295
2008-06-08	90.317	90.562	0.031	0.184
2008-06-09	87.956	89.384	0	0
2008-06-10	84.65	85.732	0.298	0.031
2008-06-11	79.144	77.157	0	0
2008-06-12	84.564	84.136	0	0
2008-06-13	84.497	83.476	0.013	0.075
2008-06-14	81.087	80.175	0.076	0.021
2008-06-15	80.243	80.243	0.001	0
2008-06-16	74.976	77.177	0.221	0.571
2008-06-17	63.549	65.222	0.014	0
2008-06-18	59.192	60.487	0.173	0.198
2008-06-19	61.671	61.929	0.001	0.017
2008-06-20	71.707	74.466	0.031	0.043
2008-06-21	74.398	73.885	0.056	0.24
2008-06-22	71.541	73.493	0.157	0.021
2008-06-23	67.017	68.229	0.205	0.333
2008-06-24	67.376	63.015	0.032	0.083
2008-06-25	71.451	75.788	0.089	0
2008-06-26	80.987	83.852	0.253	1.041
2008-06-27	78.268	77.12	0.244	0.319
2008-06-28	81.9	77.562	0.467	0.597
2008-06-29	75.674	74.248	0.288	0.032
2008-06-30	67.692	70.063	0.031	0.055
2008-07-01	72.805	74.085	0.005	0.002
2008-07-02	79.016	79.107	0	0
2008-07-03	75.232	75.233	0.232	0.502
2008-07-04	73.855	72.314	0	0.005
2008-07-05	71.927	73.51	0.043	0
2008-07-06	73.114	74.706	0	0
2008-07-07	81.696	83.042	0	0
2008-07-08	85.332	87.198	0.013	0.001
2008-07-09	81.839	83.447	2.971	0.115
2008-07-10	75.904	75.847	0	0
2008-07-11	81.617	82.175	0.01	0
2008-07-12	84.844	87.059	0.035	0
2008-07-13	81.406	83.55	0.015	0.588
2008-07-14	74.454	74.963	0	0
2008-07-15	82.149	82.062	0	0
2008-07-16	87.024	87.506	0	0
2008-07-17	85.735	86.04	0.091	0.103
2008-07-18	87.137	87.622	0.019	0
2008-07-19	84.846	84.808	0	0.084
2008-07-20	84.391	85.986	0.14	0.12
2008-07-21	80.82	72.487	0.116	0.011
2008-07-22	75.821	73.664	0.037	1.002
2008-07-23	73.012	73.839	0.234	0.139
2008-07-24	74.669	74.49	0.162	0.061
2008-07-25	78.334	78.93	0	0.005
2008-07-26	77.776	77.5	0.143	0.031
2008-07-27	79.104	79.327	0	0
2008-07-28	80.585	80.597	0.007	0
2008-07-29	83.602	83.273	0	0
2008-07-30	83.242	85.309	0.115	0.125
2008-07-31	78.408	79.393	0	0
2008-08-01	74.582	74.91	0.217	0.012
2008-08-02	72.412	73.17	0.104	0.013
2008-08-03	73.206	73.668	0	0
2008-08-04	81.654	81.038	0.027	0.035
2008-08-05	88.953	85.63	0.257	0.32
2008-08-06	79.174	76.466	0.218	0.651
2008-08-07	73.9	74.661	0.082	0.085
2008-08-08	68.72	68.684	0.14	0.118
2008-08-09	74.234	74.188	0.014	0.001
2008-08-10	70.009	69.725	0.542	0.492
2008-08-11	67.727	67.486	0.164	0.15
2008-08-12	69.115	70.264	0.015	0.008
2008-08-13	70.992	70.756	0.056	0.12
2008-08-14	70.857	69.458	0.086	0.137
2008-08-15	67.33	68.532	0.001	0.037
2008-08-16	73.222	73.485	0.044	0.016
2008-08-17	77.532	76.92	0	0
2008-08-18	78.734	78.786	0	0
2008-08-19	71.797	74.478	0	0.002
2008-08-20	73.556	73.999	0	0
2008-08-21	78.241	78.984	0	0
2008-08-22	79.88	79.562	0	0
2008-08-23	80.588	80.327	0	0
2008-08-24	77.978	79.03	0.13	0.144
2008-08-25	71.156	71.206	0.018	0.101
2008-08-26	73.221	74.134	0	0
2008-08-27	74.739	74.609	0	0
2008-08-28	69.389	69.394	0	0.019
2008-08-29	77.441	77.473	0	0.001
2008-08-30	71.463	72.749	0.012	0.051
2008-08-31	76.039	76.794	0	0
2008-09-01	78.303	79.308	0	0
2008-09-02	79.917	80.226	0	0
2008-09-03	81.292	81.225	0	0
2008-09-04	80.422	81.198	0	0
2008-09-05	81.035	81.154	0.132	0.11
2008-09-06	71.907	72.782	0.189	0.311
2008-09-07	66.195	68.227	0.012	0.001
2008-09-08	68.87	67.795	0	0
2008-09-09	66.662	66.505	0.363	0.369
2008-09-10	65.784	65.831	0	0
2008-09-11	75.102	72.319	0	0
2008-09-12	74.762	76.163	0.15	0.083
2008-09-13	77.064	78.721	0.167	0.086
2008-09-14	84.606	84.897	0.01	0
2008-09-15	74.877	72.472	0.004	0.062
2008-09-16	62.591	63.434	0	0
2008-09-17	74.721	75.071	0	0
2008-09-18	63.839	63.951	0	0
2008-09-19	67.019	67.29	0	0
2008-09-20	68.186	69.576	0	0
2008-09-21	72.029	71.176	0	0
2008-09-22	71.104	71.057	0	0
2008-09-23	71.689	71.849	0	0
2008-09-24	73.28	73.396	0	0
2008-09-25	69.433	70.052	0	0
2008-09-26	70.267	68.571	0	0
2008-09-27	68.633	70.759	0.139	0.128
2008-09-28	66.89	67.463	0.008	0.004
2008-09-29	62.708	64.001	0.009	0.005
2008-09-30	58.314	60.355	0.232	0.041
2008-10-01	54.419	56.13	0.065	0.069
2008-10-02	52.984	51.372	0.034	0.03
2008-10-03	52.91	53.352	0.316	0.312
2008-10-04	54.318	54.556	0	0
2008-10-05	56.641	56.597	0	0
2008-10-06	59.756	59.194	0	0
2008-10-07	59.191	59.941	0	0
2008-10-08	64.224	61.558	0.172	0.093
2008-10-09	66.08	65.591	0.026	0.013
2008-10-10	63.467	63.469	0	0
2008-10-11	70.364	70.277	0	0
2008-10-12	74.827	74.913	0	0
2008-10-13	73.341	73.358	0	0
2008-10-14	74.316	74.623	0	0
2008-10-15	69.959	69.191	0.005	0.03
2008-10-16	67.694	67.033	0.066	0.164
2008-10-17	49.918	51.309	0	0
2008-10-18	52.317	52.55	0.002	0
2008-10-19	56.04	55.47	0	0
2008-10-20	61.327	60.756	0	0
2008-10-21	57.766	56.635	0.054	0.058
2008-10-22	46.162	46.362	0	0
2008-10-23	53.901	53.872	0	0
2008-10-24	56.143	54.342	0	0
2008-10-25	54.282	52.882	0.115	0.295
2008-10-26	57.054	57.55	0	0
2008-10-27	44.32	46.81	0.041	0.052
2008-10-28	41.608	41.543	0.101	0.131
2008-10-29	41.001	41.076	0	0.001
2008-10-30	50.461	50.415	0	0
2008-10-31	65.712	66.011	0	0
2009-05-01	80	80	1	1
2009-05-02	54.986	53.873	0.204	0.116
2009-05-03	60.524	60.429	0	0
2009-05-04	56.602	56.666	0	0
2009-05-05	53.361	54.006	0	0
2009-05-06	60.202	61.486	0	0
2009-05-07	66.614	67.848	0	0
2009-05-08	60.053	61.87	0.142	0.048
2009-05-09	64.142	65.322	0.056	0.052
2009-05-10	54.788	55.819	0	0.003
2009-05-11	57.078	56.278	0	0
2009-05-12	58.729	58.878	0	0
2009-05-13	65.775	63.633	0.057	0.042
2009-05-14	69.961	70.132	0.168	0.172
2009-05-15	70.477	70.751	0	0
2009-05-16	69.098	68.916	0.123	0.106
2009-05-17	56.812	57.211	0	0
2009-05-18	55.778	55.747	0	0
2009-05-19	70.699	70.956	0	0
2009-05-20	77.158	77.317	0	0
2009-05-21	80.558	81.079	0	0
2009-05-22	76.218	77.796	0	0
2009-05-23	76.47	76.77	0.063	0
2009-05-24	67.801	70.516	0.05	0.015
2009-05-25	68.442	68.463	0	0
2009-05-26	76.539	76.671	0.003	0.02
2009-05-27	75.347	77.728	0.029	0.172
2009-05-28	76.098	75.282	0.054	0.167
2009-05-29	71.111	72.441	0.045	0.158
2009-05-30	70.777	71.028	0	0.015
2009-05-31	69.832	70.472	0.032	0.068
2009-06-01	78.92	81.578	0.041	0.001
2009-06-02	64.513	69.428	0.837	0.392
2009-06-03	62.027	64.554	0.247	0.499
2009-06-04	63.791	64.312	0	0
2009-06-05	67.573	66.919	0	0
2009-06-06	72.803	72.664	0	0
2009-06-07	81.722	83.057	0	0
2009-06-08	79.175	81.976	0.42	0.231
2009-06-09	75.651	76.174	0.321	0.313
2009-06-10	67.439	70.297	0.055	0
2009-06-11	64.826	69.411	0.048	0.012
2009-06-12	67.258	67.39	0.001	0.051
2009-06-13	65.106	65.106	0	0.003
2009-06-14	70.928	70.564	0	0
2009-06-15	67.726	68.693	0	0
2009-06-16	78.407	78.953	0	0
2009-06-17	75.837	75.897	0.034	0.284
2009-06-18	70.654	70.89	0.187	0.025
2009-06-19	87.161	88.711	0.058	0.117
2009-06-20	85.426	89.832	0.252	0.337
2009-06-21	76.785	75.839	0.007	0
2009-06-22	72.48	70.917	0	0
2009-06-23	74.732	73.768	0	0
2009-06-24	77.74	78.462	0	0
2009-06-25	85.106	85.737	0.042	0.08
2009-06-26	82.054	82.488	0.608	0.067
2009-06-27	76.184	76.543	0	0
2009-06-28	80.356	81.232	0.117	0.116
2009-06-29	76.782	77.018	0.008	0.008
2009-06-30	67.899	68.268	0.031	0.045
2009-07-01	62.473	62.62	0.037	0.029
2009-07-02	63.412	63.899	0.051	0.098
2009-07-03	64.974	68.103	0.049	0.03
2009-07-04	66.376	66.897	0.004	0.011
2009-07-05	71.539	71.081	0	0
2009-07-06	71.716	72.689	0	0
2009-07-07	72.356	72.974	0	0
2009-07-08	68.971	69.219	0	0
2009-07-09	71.297	70.584	0	0
2009-07-10	81.585	81.256	0	0
2009-07-11	78.555	78.192	0.913	0.526
2009-07-12	73.711	76.903	0.128	0.016
2009-07-13	72.558	73.241	0	0
2009-07-14	70.457	70.765	0	0
2009-07-15	79.511	82.099	0.82	0.047
2009-07-16	74.26	75.652	1.021	0.077
2009-07-17	73.678	73.652	0.08	0.087
2009-07-18	66.447	67.194	0.038	0.075
2009-07-19	63.62	64.969	0.03	0.039
2009-07-20	69.496	69.106	0	0.015
2009-07-21	72.259	70.662	0.075	0.016
2009-07-22	75.222	75.686	0.068	0.092
2009-07-23	71.748	69.676	0.056	0.436
2009-07-24	71.436	74.86	0.092	0.013
2009-07-25	75.125	74.349	0.706	0.851
2009-07-26	72.854	73.228	0.085	0.063
2009-07-27	71.707	73.908	0.029	0.055
2009-07-28	81.163	82.195	0.013	0.035
2009-07-29	78.754	79.175	0.031	0.074
2009-07-30	73.893	72.714	0.016	0.009
2009-07-31	75.754	76.934	0.041	0.033
2009-08-01	79.774	79.835	0	0
2009-08-02	76.927	77.042	0.249	0.033
2009-08-03	79.38	80.201	0	0
2009-08-04	76.817	76.722	0.219	0.394
2009-08-05	73.281	72.382	0.126	0.041
2009-08-06	70.772	71.105	0	0
2009-08-07	73.305	74.975	0	0
2009-08-08	77.599	78.035	0.135	0.899
2009-08-09	89.474	90.918	0	0.195
2009-08-10	84.331	86.372	0.282	0.231
2009-08-11	80.776	81.84	0.145	0.256
2009-08-12	74.257	73.545	0.14	0.048
2009-08-13	74.71	75.992	0	0
2009-08-14	78.418	81.059	0.001	0
2009-08-15	80.16	80.487	0.01	0
2009-08-16	84.402	85.521	0	0
2009-08-17	84.031	84.107	0.023	0.12
2009-08-18	78.953	80.039	0.172	0.256
2009-08-19	79.942	80.692	0.203	0.191
2009-08-20	82.699	84.005	0.208	0.186
2009-08-21	77.319	78.036	0.526	0.553
2009-08-22	69.136	73.164	0.002	0.015
2009-08-23	66.157	66.538	0.041	0.04
2009-08-24	67.343	66.903	0.008	0.018
2009-08-25	73.706	73.312	0	0
2009-08-26	72.26	69.219	0.005	0.19
2009-08-27	70.717	73.175	0	0.004
2009-08-28	68.479	73.835	0.964	0.282
2009-08-29	67.584	71.471	0.033	0.738
2009-08-30	66.143	63.775	0.043	0.012
2009-08-31	64.033	63.961	0	0
2009-09-01	66.933	66.779	0	0
2009-09-02	70.622	70.339	0	0
2009-09-03	72.659	72.054	0	0
2009-09-04	73.104	72.948	0	0
2009-09-05	71.763	72.089	0	0
2009-09-06	76.704	76.88	0	0
2009-09-07	75.318	75.521	0.002	0.1
2009-09-08	72.244	73.447	0	0.028
2009-09-09	72.48	73.788	0	0
2009-09-10	74.012	73.609	0	0
2009-09-11	70.5	69.717	0.003	0
2009-09-12	66.777	66.854	0	0
2009-09-13	69.291	69.257	0	0
2009-09-14	67.958	66.485	0	0
2009-09-15	63.109	64.916	0	0
2009-09-16	64.63	65.783	0	0.006
2009-09-17	66.796	65.427	0	0
2009-09-18	66.311	67.059	0	0
2009-09-19	64.267	65.611	0	0
2009-09-20	70.72	68.457	0	0
2009-09-21	77.33	78.069	0	0
2009-09-22	74.098	76.433	0.145	0.063
2009-09-23	73.417	75.434	0.12	0.069
2009-09-24	67.939	68.893	0	0
2009-09-25	73.452	73.857	0	0
2009-09-26	68.017	69.688	0.345	0.176
2009-09-27	66.715	66.133	0.469	0.658
2009-09-28	60.406	65.179	0.061	0.11
2009-09-29	54.267	54.613	0.044	0.096
2009-09-30	53.266	53.64	0.004	0.005
2009-10-01	57.317	57.776	0	0
2009-10-02	60.032	57.529	0.012	0.018
2009-10-03	61.898	61.64	0.017	0
2009-10-04	56.549	54.983	0.001	0
2009-10-05	52.202	52.865	0	0
2009-10-06	61.26	62.742	0.555	0.248
2009-10-07	63.701	63.58	0.159	0.144
2009-10-08	59.579	59.522	0	0
2009-10-09	65.529	63.676	0.321	0.419
2009-10-10	61.217	60.75	0.286	0.246
2009-10-11	46.618	46.779	0	0
2009-10-12	51.746	53.108	0	0
2009-10-13	53.44	53.963	0	0
2009-10-14	48.557	46.796	0	0.001
2009-10-15	46.033	42.171	0.094	0.077
2009-10-16	39.326	39.976	0.018	0.034
2009-10-17	42.041	42.16	0.039	0.052
2009-10-18	44.412	44.055	0	0
2009-10-19	54.032	55.059	0	0
2009-10-20	61.44	60.219	0	0
2009-10-21	67.496	67.825	0	0
2009-10-22	65.029	66.376	0	0
2009-10-23	62.608	64.311	0.208	0.16
2009-10-24	64.773	63.963	0.111	0.095
2009-10-25	49.554	49.525	0	0
2009-10-26	59.613	59.895	0	0
2009-10-27	54.678	53.756	0	0
2009-10-28	57.39	59.254	0.174	0.202
2009-10-29	56.313	56.784	0	0
2009-10-30	62.784	61.85	0	0
2009-10-31	63.086	63.397	0.35	0.377
