# Supplementary material for: The role of climate change and urban development on compound dry-hot extremes across US cities
Source: Nat Commun. 2023 Jun 14;14:3509. doi: 10.1038/s41467-023-39205-x (PMC10267174; doi:10.1038/s41467-023-39205-x)
Supplement: Supplementary file 2 — Source Data [file 41467_2023_39205_MOESM2_ESM.zip › SourceData/Cleveland_Future_Data.xlsx]

## Sheet: Sheet1
Date_Future	Climate_chng_T	Urban_Dev_Climate_chng_T	Climate_chng_prcp	Urban_Dev_Climate_chng_prcp
2090-05-01	80	80	1	1
2090-05-02	58.726	60.998	0	0
2090-05-03	60.57	60.598	0	0
2090-05-04	67.739	68.034	0	0
2090-05-05	74.245	74.21	0.2	0.188
2090-05-06	73.577	72.569	0	0
2090-05-07	70.63	69.684	0	0.007
2090-05-08	82.343	82.07	1.079	1.499
2090-05-09	69.302	66.855	0	0
2090-05-10	60.261	61.835	0.005	0
2090-05-11	61.631	59.935	0	0
2090-05-12	78.051	78.283	0	0
2090-05-13	74.442	75.332	0.006	0.01
2090-05-14	62.195	63.761	0	0
2090-05-15	60.943	61.245	0	0
2090-05-16	74.216	74.864	0	0
2090-05-17	78.817	79.302	0	0
2090-05-18	74.83	74.987	0.558	0.277
2090-05-19	75.785	76.16	0	0
2090-05-20	85.857	86.622	0.001	0.068
2090-05-21	80.797	82.017	0.305	0.187
2090-05-22	69.798	68.696	0	0
2090-05-23	75.869	76.615	0	0
2090-05-24	82.446	81.909	0	0.006
2090-05-25	83.889	85.86	0.216	0.156
2090-05-26	73.406	76.319	0.391	0.27
2090-05-27	82.375	82.475	0	0
2090-05-28	88.909	87.511	0.061	0
2090-05-29	84.258	85.131	0.474	0.292
2090-05-30	71.143	68.724	0	0
2090-05-31	80.893	81.083	0	0
2090-06-01	87.684	85.78	0	0
2090-06-02	83.588	84.035	0.006	0.34
2090-06-03	84.42	84.894	0.009	0.007
2090-06-04	80.307	81.187	0.13	0.039
2090-06-05	78.556	77.844	0	0
2090-06-06	80.275	81.057	0	0
2090-06-07	84.756	85.357	0	0
2090-06-08	86.508	86.062	0	0
2090-06-09	87.828	87.384	0.017	0.049
2090-06-10	87.245	89.498	0.019	0.019
2090-06-11	87.087	82.779	0.292	0.358
2090-06-12	84.01	80.068	0.346	0.006
2090-06-13	81.88	82.081	0.002	0
2090-06-14	90.005	89.818	0	0
2090-06-15	98.933	99.708	0	0
2090-06-16	94.631	96.084	0	0
2090-06-17	90.882	92.156	0.392	0.096
2090-06-18	80.282	81.946	0.008	0.02
2090-06-19	85.56	86.854	0	0
2090-06-20	88.214	88.595	0	0
2090-06-21	87.568	88.585	0.213	0
2090-06-22	88.604	88.761	0.061	0.001
2090-06-23	91.799	91.877	0	0.066
2090-06-24	90.525	90.594	0.084	0.11
2090-06-25	92.468	92.44	0.203	0.295
2090-06-26	96.831	98.211	0.437	0.001
2090-06-27	93.71	93.343	0.401	0.46
2090-06-28	88.574	88.953	0.609	0.611
2090-06-29	81.852	81.786	0	0
2090-06-30	73.201	73.703	0	0
2090-07-01	77.061	77.624	0	0
2090-07-02	83.285	83.904	0	0
2090-07-03	84.087	82.317	0.125	0.572
2090-07-04	81.247	79.329	0.335	0.413
2090-07-05	84.438	85.718	0	0
2090-07-06	89.896	87.179	0	0.002
2090-07-07	90.343	92.105	0.107	0.912
2090-07-08	82.109	85.015	0.461	0.32
2090-07-09	88.262	87.167	0	0
2090-07-10	93.746	93.546	0	0
2090-07-11	102.103	103.554	0.597	0.406
2090-07-12	99.067	99.371	0	0
2090-07-13	100.525	100.625	0	0.164
2090-07-14	97.461	96.493	0	0
2090-07-15	101.207	99.664	0.364	0.226
2090-07-16	95.934	95.895	0	0
2090-07-17	87.253	87.353	0.004	0.068
2090-07-18	96.014	98.106	0.712	0.263
2090-07-19	88.023	84.393	0.272	0.566
2090-07-20	82.068	81.866	0	0
2090-07-21	83.363	85.842	0	0
2090-07-22	92.272	92.359	0.092	0.026
2090-07-23	93.376	89.736	1.396	0.536
2090-07-24	84.004	85.368	0.171	0.215
2090-07-25	85.849	87.886	0.216	0.076
2090-07-26	88.879	89.92	0.012	0
2090-07-27	99.23	99.848	0	0
2090-07-28	98.19	98.197	0.003	0
2090-07-29	97.711	98.291	0	0
2090-07-30	95.621	94.379	0	0
2090-07-31	93.903	93.974	0	0.007
2090-08-01	91.763	90.588	0.043	0.025
2090-08-02	86.269	86.814	0	0.025
2090-08-03	86.714	89.017	0	0
2090-08-04	86.322	86.962	0.029	0.029
2090-08-05	86.128	88.601	0.024	0.026
2090-08-06	86.75	86.397	0.002	0.02
2090-08-07	86.776	865.336	0.041	0.033
2090-08-08	86.755	86.922	0	0.01
2090-08-09	80.676	81.32	0	0.001
2090-08-10	83.589	80.746	0.004	0.062
2090-08-11	85.67	87.658	0	0.005
2090-08-12	84.84	84.94	0	0.329
2090-08-13	83.168	80.382	0	0.105
2090-08-14	81.814	81.949	0.243	0.204
2090-08-15	84.142	83.793	0.068	0.161
2090-08-16	89.491	89.556	0	0
2090-08-17	85.545	85.276	0.225	0.014
2090-08-18	96.152	94.678	0	0
2090-08-19	89.295	90.501	0.394	0.311
2090-08-20	84.303	82.364	0.108	0.186
2090-08-21	79.406	76.162	0.208	0.112
2090-08-22	76.539	76.729	0.017	0.09
2090-08-23	81.755	82.4	0	0
2090-08-24	84.295	85.084	0	0
2090-08-25	80.369	84.799	0.02	0.032
2090-08-26	79.125	85.603	0.241	0.084
2090-08-27	80.134	80.044	0.147	0.015
2090-08-28	81.076	82.473	0.017	0.007
2090-08-29	84.381	85.173	0	0
2090-08-30	79.02	81.331	0.003	0.053
2090-08-31	72.398	73.177	0.001	0
2090-09-01	73.79	74.049	0	0
2090-09-02	77.76	78.158	0	0
2090-09-03	82.365	82.033	0	0
2090-09-04	83.307	82.533	0.004	0.097
2090-09-05	77.961	75.889	0.079	0.16
2090-09-06	72.597	72.913	0.018	0.007
2090-09-07	71.482	71.637	0	0
2090-09-08	74.29	74.241	0	0
2090-09-09	68.933	72.7	0.886	0.003
2090-09-10	69.574	71.845	0.244	0.001
2090-09-11	68.477	72.204	0.09	0.012
2090-09-12	73.458	73.445	0.013	0.009
2090-09-13	81.23	74.252	0	0
2090-09-14	84.654	84.808	0	0
2090-09-15	80.152	82.065	0.296	0.169
2090-09-16	76.774	77.31	0.363	0.202
2090-09-17	72.871	72.917	0.618	0.004
2090-09-18	76.321	76.366	0	0
2090-09-19	75.619	77.736	0	0
2090-09-20	75.628	77.646	0.01	0.01
2090-09-21	77.121	76.819	0.049	0.033
2090-09-22	74.711	73.74	0.012	0
2090-09-23	76.571	79.547	0	0
2090-09-24	75.741	76.416	0	0
2090-09-25	71.371	72.256	0	0.002
2090-09-26	75.477	72.845	0	0
2090-09-27	73.071	78.33	0	0
2090-09-28	77.361	77.855	0	0
2090-09-29	77.475	78.481	0	0
2090-09-30	78.717	79.556	0	0.004
2090-10-01	74.953	75.07	0	0
2090-10-02	75.271	75.431	0.252	0.474
2090-10-03	73.464	70.769	0.182	0.058
2090-10-04	56.743	57.532	0	0
2090-10-05	55.739	57.621	0	0
2090-10-06	59.14	60.239	0	0
2090-10-07	59.275	61.504	0	0
2090-10-08	61.762	67.052	0	0
2090-10-09	65.23	64.558	0.05	0
2090-10-10	59.635	62.106	0.054	0.001
2090-10-11	53.105	52.555	0	0
2090-10-12	58.095	56.952	0	0
2090-10-13	69.264	69.519	0	0
2090-10-14	76.769	77.542	0.029	0.014
2090-10-15	73.446	75.458	0	0
2090-10-16	74.43	71.933	0.027	0.07
2090-10-17	70.404	70.702	0.318	0.041
2090-10-18	53.319	52.66	0	0
2090-10-19	50.206	50.318	0.15	0.149
2090-10-20	48.335	49.277	0.008	0.002
2090-10-21	55.072	57.15	0	0
2090-10-22	66.279	67.115	0	0
2090-10-23	62.801	64.041	0.323	0.523
2090-10-24	63.704	64.822	0.276	0.033
2090-10-25	63.926	61.859	0.393	0.303
2090-10-26	62.714	62.52	0.167	0.225
2090-10-27	52.015	52.403	0	0
2090-10-28	47.979	47.779	0.151	0.084
2090-10-29	49.865	49.547	0.145	0.138
2090-10-30	67.868	68.34	0	0
2090-10-31	65.721	67.032	0	0
2091-05-01	80	80	1	1
2091-05-02	78.806	82.704	0.245	0.244
2091-05-03	74.969	76.895	0.122	0.085
2091-05-04	81.17	80.88	0.09	0.143
2091-05-05	82.395	82.127	0.371	0.565
2091-05-06	77.155	74.486	0.289	0.58
2091-05-07	69.889	70.22	0.212	0.283
2091-05-08	61.878	61.145	0.021	0.057
2091-05-09	65.29	65.617	0	0
2091-05-10	79.726	79.937	0.01	0.005
2091-05-11	73.939	74.843	0.573	0.295
2091-05-12	72.536	74.925	0.191	0.21
2091-05-13	72.442	74.735	0	0.029
2091-05-14	74.035	74.681	0	0
2091-05-15	83.204	83.562	0	0.001
2091-05-16	82.473	83.872	0.046	0.028
2091-05-17	71.653	74.163	0.114	0.142
2091-05-18	68.211	68.514	0.075	0.021
2091-05-19	66.388	66.342	0.003	0
2091-05-20	61.886	63.343	0.149	0.227
2091-05-21	67.46	68.122	0	0
2091-05-22	66.384	67.137	0.004	0
2091-05-23	69.299	70.719	0	0
2091-05-24	73.081	71.245	0	0
2091-05-25	72.784	70.068	0.483	0.59
2091-05-26	74.914	72.954	2.033	0.162
2091-05-27	69.715	69.097	0	0
2091-05-28	76.225	75.85	0	0
2091-05-29	78.996	81.561	0	0
2091-05-30	74.328	77.068	0	0
2091-05-31	74.85	74.096	0	0
2091-06-01	74.85	75.008	0	0
2091-06-02	70.221	70.878	0	0
2091-06-03	69.817	71.415	0	0
2091-06-04	79.808	80.526	0	0
2091-06-05	84.246	85.214	0	0
2091-06-06	84.858	86.051	0	0
2091-06-07	85.947	85.742	0	0
2091-06-08	85.361	86.853	0	0
2091-06-09	88.62	88.851	0	0
2091-06-10	89.188	86.342	0.185	0.078
2091-06-11	84.717	83.83	0.24	0.427
2091-06-12	85.289	85.913	1.858	1.055
2091-06-13	88.487	89.122	1.12	0.554
2091-06-14	85.254	85.801	0	0
2091-06-15	87.5	85.894	0	0
2091-06-16	89.986	88.519	0.454	0.576
2091-06-17	90.246	86.687	0.244	0.085
2091-06-18	82.72	82.285	0.019	0.001
2091-06-19	79.337	78.979	0.017	0.004
2091-06-20	82.965	83.019	0	0
2091-06-21	84.204	83.394	0	0
2091-06-22	85.22	85.773	0	0
2091-06-23	83.887	83.745	0.219	0.049
2091-06-24	83.402	82.587	0.139	0.159
2091-06-25	80.401	81.833	0.001	0.001
2091-06-26	80.705	81.298	0	0
2091-06-27	82.303	82.347	0	0.008
2091-06-28	81.781	81.624	0.043	0.012
2091-06-29	77.98	78.409	0.114	0.174
2091-06-30	81.018	80.573	0	0
2091-07-01	84.037	83.141	0	0
2091-07-02	84.406	85.208	0	0
2091-07-03	87.951	88.865	0	0
2091-07-04	88.678	89.622	0	0
2091-07-05	85.494	86.82	0.074	0.133
2091-07-06	84.684	85.167	0.178	0.02
2091-07-07	85.678	86.139	0	0
2091-07-08	92.186	88.037	0.212	0.42
2091-07-09	96.203	91.21	0.356	0.514
2091-07-10	89.647	89.151	0.405	0.245
2091-07-11	86.251	86.251	0.023	0.005
2091-07-12	99.802	100.819	0	0
2091-07-13	95.406	96.386	0.401	0
2091-07-14	96.659	97.521	0	0.275
2091-07-15	99.704	99.534	0	0
2091-07-16	95.925	96.747	0	0
2091-07-17	93.452	92.914	0	0
2091-07-18	91.56	93.421	0.745	0.569
2091-07-19	89.163	89.045	1.44	0.272
2091-07-20	88.59	90	0	0
2091-07-21	91.858	92.482	0.106	0.218
2091-07-22	99.161	100.05	0.007	0.136
2091-07-23	101.457	102.056	0	0
2091-07-24	97.691	99.675	0	0
2091-07-25	91.392	95.635	0.17	0.236
2091-07-26	84.873	84.442	0.012	0.037
2091-07-27	83.896	84	0.087	0.049
2091-07-28	84.541	83.606	0.062	0.29
2091-07-29	86.982	91.967	0.289	0.158
2091-07-30	84.486	87.827	0.213	0.404
2091-07-31	83.077	84.228	0.024	0
2091-08-01	88.723	87.935	0	0
2091-08-02	90.802	91.284	0.193	0.256
2091-08-03	88.66	88.047	0.172	0.269
2091-08-04	81.478	81.425	0.033	0.448
2091-08-05	79.503	79.818	0	0
2091-08-06	78.415	79.753	0.015	0
2091-08-07	83.319	84.247	0.002	0
2091-08-08	86.56	85.742	0.06	0.332
2091-08-09	87.33	88.436	0.192	0.398
2091-08-10	90.526	86.928	0.009	0.02
2091-08-11	85.65	86.527	0.23	0.172
2091-08-12	86.993	86.611	0.1	0.073
2091-08-13	97.846	92.718	0	0.045
2091-08-14	96.427	95.273	0.158	0.183
2091-08-15	90.915	90.282	0.163	0.19
2091-08-16	94.28	96.063	0.16	0
2091-08-17	92.761	93.394	0	0
2091-08-18	91.642	90.839	0	0
2091-08-19	92.361	93.397	0	0
2091-08-20	92.863	92.909	0	0
2091-08-21	90.93	94.503	0	0.176
2091-08-22	87.985	88.559	0.407	0.394
2091-08-23	83.204	85.643	0.281	0.341
2091-08-24	76.282	76.625	0	0
2091-08-25	78.611	78.151	0	0
2091-08-26	79.759	78.759	0.002	0.041
2091-08-27	76.129	78.782	0	0.129
2091-08-28	74.717	74.998	0	0.084
2091-08-29	74.423	70.488	0	0.057
2091-08-30	75.954	77.319	0.047	0.028
2091-08-31	78.699	78.107	0.005	0
2091-09-01	75.405	75.974	0.218	0.221
2091-09-02	70.197	71.379	0.056	0.113
2091-09-03	77.161	78.382	0.036	0.003
2091-09-04	78.762	78.839	0	0.026
2091-09-05	79.704	78.452	0	0
2091-09-06	80.446	79.617	0.012	0
2091-09-07	81.443	82.443	0	0
2091-09-08	82.122	81.655	0.144	0.037
2091-09-09	71.421	75.444	0.072	0.2
2091-09-10	69.659	70.159	0	0
2091-09-11	76.864	75.855	0	0
2091-09-12	82.535	87.667	0.179	0.131
2091-09-13	75.905	77.071	0.355	0.682
2091-09-14	77.311	80.427	0.079	0.334
2091-09-15	71.862	75.622	0.007	0.371
2091-09-16	70.415	67.096	0.058	0.002
2091-09-17	75.181	75.289	0.042	0.005
2091-09-18	80.251	79.226	0	0
2091-09-19	83.377	83.477	0.01	0.03
2091-09-20	82.119	81.581	0.207	0.182
2091-09-21	79.066	80.018	0	0
2091-09-22	80.131	80.892	0	0
2091-09-23	84.247	84.151	0	0
2091-09-24	82.238	80.765	0.002	0.028
2091-09-25	72.757	71.378	0.529	0.924
2091-09-26	57.223	57.687	0.224	0.215
2091-09-27	66.337	65.883	0	0
2091-09-28	71.831	71.906	0	0
2091-09-29	69.766	71.786	0	0
2091-09-30	78.947	80.325	0	0
2091-10-01	79.264	80.431	0	0
2091-10-02	82.497	80.255	0	0
2091-10-03	77.948	81.792	0.045	0.815
2091-10-04	74.821	78.077	0.398	0.381
2091-10-05	67.415	67.008	0.146	0.248
2091-10-06	60.172	61.054	0	0
2091-10-07	62.826	63.442	0	0
2091-10-08	67.955	65.983	0	0
2091-10-09	70.846	71.159	0	0
2091-10-10	77.127	77.05	0	0
2091-10-11	71.698	74.69	0.171	0.071
2091-10-12	77.611	78.429	0.037	0.112
2091-10-13	68.839	70.356	0	0.009
2091-10-14	55.969	56.003	0	0
2091-10-15	64.837	65.085	0	0
2091-10-16	67.107	69.158	0.2	0.208
2091-10-17	74.921	74.374	0.341	1.234
2091-10-18	72.782	73.712	0.708	0.176
2091-10-19	60.843	62.197	0.065	0.206
2091-10-20	55.137	55.151	0.001	0.001
2091-10-21	60.852	61.133	0	0
2091-10-22	65.962	65.976	0	0
2091-10-23	64.133	64.481	0	0
2091-10-24	55.8	56.796	0.003	0.002
2091-10-25	54.041	53.316	0.014	0.028
2091-10-26	60.151	59.992	0	0
2091-10-27	64.79	64.895	0	0
2091-10-28	67.927	67.848	0	0
2091-10-29	68.552	68.649	0	0
2091-10-30	65.992	68.485	0	0
2091-10-31	62.076	63.587	0	0
2092-05-01	80	80	1	1
2092-05-02	68.345	68.578	0	0
2092-05-03	64.323	65.371	0.173	0.869
2092-05-04	72.568	73.173	0.259	0.312
2092-05-05	79.267	79.406	0	0
2092-05-06	77.793	77.647	0	0
2092-05-07	78.717	80.075	0.621	0.826
2092-05-08	76.873	75.816	0.407	1.235
2092-05-09	60.246	61.615	0	0
2092-05-10	70.476	71.089	0.008	0
2092-05-11	73.232	74.305	0.002	0.01
2092-05-12	79.1	80.414	0	0.004
2092-05-13	81.874	81.669	0	0
2092-05-14	78.827	78.453	0.088	0.035
2092-05-15	86.407	86.632	0.028	0.055
2092-05-16	82.711	82.074	0.307	0.405
2092-05-17	87.996	86.803	0.229	0.239
2092-05-18	88.557	88.637	0	0
2092-05-19	87.269	87.739	0.006	0
2092-05-20	82.816	84.431	0.306	0.255
2092-05-21	87.109	86.182	0.092	0.171
2092-05-22	84.114	85.863	0.377	0.314
2092-05-23	82.199	83.979	0.022	0.07
2092-05-24	87.205	87.211	0	0.176
2092-05-25	85.655	88.532	0.319	0.134
2092-05-26	89.255	89.527	0.189	0.159
2092-05-27	86.084	88.01	0.264	0.125
2092-05-28	80.494	82.608	0.162	0.077
2092-05-29	80.684	81.138	0	0
2092-05-30	84.37	84.932	0	0.052
2092-05-31	80.327	81.128	0.319	0.309
2092-06-01	77.729	79.109	0.259	0.213
2092-06-02	72.113	71.925	0.075	0.137
2092-06-03	77.389	77.684	0	0
2092-06-04	81.802	79.257	0	0.017
2092-06-05	81.459	84.311	0.098	0
2092-06-06	81.481	82.222	0.041	0
2092-06-07	83.587	83.687	0	0
2092-06-08	82.489	80.698	0.292	0.246
2092-06-09	80.285	82.995	0.009	0.178
2092-06-10	84.1	84.568	0	0
2092-06-11	84.432	85.947	1.266	0.22
2092-06-12	91.934	93.765	1.138	0.945
2092-06-13	91.544	98.381	0.599	0.445
2092-06-14	77.356	81.469	0.441	1.706
2092-06-15	73.649	74.242	0	0
2092-06-16	69.509	68.478	0	0
2092-06-17	77.722	77.176	0.014	0.005
2092-06-18	82.171	82.099	0	0
2092-06-19	91.531	90.67	0.211	0.214
2092-06-20	98.8	99.377	0.285	0.042
2092-06-21	95.121	95.992	0.463	0.346
2092-06-22	86.212	82.802	0.09	0.364
2092-06-23	80.379	79.838	0	0
2092-06-24	85.818	86.513	0	0
2092-06-25	89.11	87.408	0.371	0.765
2092-06-26	86.494	82.854	0.323	0.356
2092-06-27	75.342	75.577	0	0
2092-06-28	80.904	80.786	0	0
2092-06-29	88.894	89.014	0	0
2092-06-30	88.905	91.919	0.004	0
2092-07-01	88.215	89.684	0.51	0.448
2092-07-02	84.362	86.768	0.012	0.004
2092-07-03	85.187	85.353	0	0.014
2092-07-04	81.029	79.837	0.172	0.021
2092-07-05	84.528	83.973	0	0
2092-07-06	89.069	90.093	0.371	0.343
2092-07-07	86.583	89.485	0.401	0.415
2092-07-08	87.213	89.495	0.284	0.426
2092-07-09	80.194	82.239	1.063	1.4
2092-07-10	77.298	78.318	0	0
2092-07-11	81.918	83.876	0	0.026
2092-07-12	89.431	87.745	0	0.015
2092-07-13	91.831	90.11	0	0
2092-07-14	88.966	88.376	0	0
2092-07-15	89.246	88.271	0.375	0.315
2092-07-16	82.062	83.635	0.47	0.418
2092-07-17	80.744	81.698	0.007	0.006
2092-07-18	82.798	83.061	0	0
2092-07-19	82.927	83.53	0.013	0
2092-07-20	84.276	84.376	0	0
2092-07-21	83.911	85.892	0	0
2092-07-22	84.95	85.05	0.011	0.068
2092-07-23	87.303	85.682	0.195	0.077
2092-07-24	89.421	89.198	0.068	0.071
2092-07-25	86.184	79.253	0.386	0.457
2092-07-26	77.823	77.187	0.026	0.006
2092-07-27	75.88	76.058	0	0
2092-07-28	78.519	79.546	0	0
2092-07-29	82.559	84.538	0	0
2092-07-30	86.027	82.117	0.149	0.071
2092-07-31	91.029	89.691	0.01	0.008
2092-08-01	95.58	96.254	0.358	0.069
2092-08-02	95.96	96.004	0.1	0.337
2092-08-03	92.577	93.136	0.116	0.269
2092-08-04	95.092	93.113	0.217	0.448
2092-08-05	83.726	84.649	0.476	0.357
2092-08-06	82.692	83.21	0	0
2092-08-07	81.356	81.866	0	0
2092-08-08	82.183	82.302	0	0
2092-08-09	85.907	85.518	0	0
2092-08-10	86.371	86.932	0	0
2092-08-11	89.029	89.349	0	0
2092-08-12	90.73	90.956	0	0
2092-08-13	89.76	91.114	0	0
2092-08-14	92.132	92.372	0	0
2092-08-15	87.817	88.745	0.221	0.243
2092-08-16	81.829	83.127	0	0
2092-08-17	88.755	89.196	0	0.042
2092-08-18	84.256	84.303	0.193	0.217
2092-08-19	85.265	86.689	0	0
2092-08-20	86.304	88.439	0.146	0.085
2092-08-21	89.499	91.055	0.178	0.002
2092-08-22	83.971	87.148	0.084	0.242
2092-08-23	83.182	82.334	0	0.038
2092-08-24	77.12	81.466	0.027	0.01
2092-08-25	77.479	78.604	0	0
2092-08-26	80.372	81.294	0	0
2092-08-27	83.857	83.404	0	0
2092-08-28	83.353	87.304	0.341	0
2092-08-29	84.046	83.574	0.043	0.106
2092-08-30	81.443	79.292	0.061	0.007
2092-08-31	77.868	77.244	0	0
2092-09-01	76.986	80.028	0	0.027
2092-09-02	80.03	80.473	0	0
2092-09-03	78.971	77.756	0.003	0
2092-09-04	78.896	77.606	0.038	0.005
2092-09-05	74.712	82.924	1.354	0
2092-09-06	79.567	79.693	0.168	0.088
2092-09-07	84.757	85.613	0.118	0
2092-09-08	86.283	86.087	0	0
2092-09-09	83.464	84.291	0	0
2092-09-10	84.368	85.044	0	0
2092-09-11	84.375	85.123	0	0
2092-09-12	85.226	86.328	0	0
2092-09-13	84.177	86.519	0.004	0
2092-09-14	82.723	83.294	0.036	0.179
2092-09-15	84.999	83.982	0.052	0.048
2092-09-16	82.921	83.021	0.002	0
2092-09-17	86.447	86.838	0	0
2092-09-18	79.882	79.82	0.242	0.069
2092-09-19	76.898	73.294	0.004	0.004
2092-09-20	78.669	79.408	0.015	0.009
2092-09-21	79.47	81.865	0.024	0
2092-09-22	86.706	87.926	0	0
2092-09-23	87.556	88.478	0	0
2092-09-24	86.231	87.849	0	0
2092-09-25	83.71	83.561	0	0
2092-09-26	85.585	86.623	0	0
2092-09-27	74.937	79.796	0	0
2092-09-28	64.362	64.896	0	0
2092-09-29	74.707	68.623	0	0
2092-09-30	78.02	79.593	0	0
2092-10-01	76.818	76.733	0	0
2092-10-02	68.126	76.261	0	0
2092-10-03	70.362	80.893	0	0
2092-10-04	75.044	78.783	0.002	0.053
2092-10-05	67.617	68.616	0.009	0
2092-10-06	68.963	66.614	0	0
2092-10-07	74.011	76.171	0	0
2092-10-08	70.667	75.898	0.082	0.273
2092-10-09	67.573	66.48	0.001	0
2092-10-10	64.36	66.376	0	0
2092-10-11	59.591	69.299	0	0
2092-10-12	63.565	64.194	0	0
2092-10-13	61.894	62.137	0	0.001
2092-10-14	62.292	62.974	0	0
2092-10-15	66.715	67.794	0	0
2092-10-16	68.04	69.195	0	0
2092-10-17	70.336	71.223	0	0
2092-10-18	69.938	70.572	0	0
2092-10-19	60.461	62.833	0	0
2092-10-20	59.483	61.596	0	0
2092-10-21	56.602	57.672	0	0
2092-10-22	59.776	63.118	0	0
2092-10-23	68.848	67.79	0	0
2092-10-24	63.398	61.79	0.027	0.263
2092-10-25	60.585	60.818	0.011	0.015
2092-10-26	63.601	63.588	0	0
2092-10-27	60.687	60.712	0.097	0.067
2092-10-28	51.654	51.221	0	0
2092-10-29	58.445	57.989	0	0
2092-10-30	56.31	56.513	0	0
2092-10-31	52.462	53.188	0	0
2093-05-01	80	80	1	1
2093-05-02	79.736	80.49	0.029	0.086
2093-05-03	81.143	79.965	0.06	0.016
2093-05-04	81.092	80.812	0.009	0.001
2093-05-05	77.216	76.744	0.064	0
2093-05-06	73.939	73.031	0	0
2093-05-07	75.034	74.604	0	0
2093-05-08	71.431	70.704	0.174	0.098
2093-05-09	75.571	74.179	0.002	0.136
2093-05-10	68.102	70.271	0.069	0.053
2093-05-11	57.804	59.35	0.009	0.009
2093-05-12	64.494	64.419	0	0
2093-05-13	75.111	75.45	0	0
2093-05-14	83.552	83.932	0	0
2093-05-15	82.457	82.656	0	0
2093-05-16	84.025	84.434	0	0
2093-05-17	78.882	79.309	0.025	0.018
2093-05-18	81.144	80.099	0.001	0.002
2093-05-19	75.397	76.004	0.653	0.804
2093-05-20	72.502	73.145	0.061	0.07
2093-05-21	60.533	60.588	0.005	0.036
2093-05-22	82.56	82.847	0	0
2093-05-23	82.947	85.41	0.001	0
2093-05-24	76.519	77.58	2.314	0.451
2093-05-25	72.88	74.863	0.083	0.235
2093-05-26	72.119	74.19	0	0
2093-05-27	77.417	78.003	0	0
2093-05-28	78.468	74.276	0	0
2093-05-29	67.201	69.029	0	0
2093-05-30	68.669	68.959	0	0
2093-05-31	75.315	75.794	0	0
2093-06-01	71.956	72.674	0.096	0.049
2093-06-02	75.614	77.734	0.044	0.042
2093-06-03	77.153	78.623	0	0
2093-06-04	73.806	74.383	0	0.013
2093-06-05	72.192	71.904	0	0
2093-06-06	74.888	75.075	0	0
2093-06-07	74.204	74.406	0	0
2093-06-08	78.032	78.694	0	0
2093-06-09	83.963	83.925	0	0
2093-06-10	84.812	85.4	0	0
2093-06-11	80.725	81.756	0.533	0.625
2093-06-12	81.296	77.745	0.158	0.175
2093-06-13	75.097	76.789	0	0
2093-06-14	86.093	88.796	0	0
2093-06-15	89.051	88.138	0.686	0.4
2093-06-16	91.861	91.873	0.324	0.14
2093-06-17	88.641	90.058	0.332	0.427
2093-06-18	80.739	79.749	0.061	0.017
2093-06-19	80.113	78.303	0	0
2093-06-20	84.044	85.2	0	0
2093-06-21	88.698	90.025	0	0
2093-06-22	87.177	88.161	0.296	0.23
2093-06-23	88.95	88.906	0.116	0.043
2093-06-24	84.904	84.259	0.442	0.319
2093-06-25	82.437	83.426	0.235	0.349
2093-06-26	80.249	80.324	0.008	0.008
2093-06-27	80.971	81.062	0	0
2093-06-28	82.59	83.213	0	0
2093-06-29	85.162	85.262	0	0.134
2093-06-30	86.137	86.993	0.386	0.195
2093-07-01	80.242	83.362	0.262	0.016
2093-07-02	81.92	85.396	0	0
2093-07-03	79.513	82.351	0.077	0.004
2093-07-04	76.26	77.01	0	0
2093-07-05	78.225	78.031	0.02	0.012
2093-07-06	82.35	82.068	0	0
2093-07-07	87.21	87.074	0	0
2093-07-08	83.357	83.806	0.476	0.451
2093-07-09	83.943	86.885	0.327	0.315
2093-07-10	81.783	85.034	0.352	0.091
2093-07-11	83.894	86.163	0.19	0.478
2093-07-12	88.433	89.715	0.337	0.254
2093-07-13	90.677	91.03	1.191	0.248
2093-07-14	84.736	88.088	0.372	0.193
2093-07-15	85.538	87.695	0.005	0
2093-07-16	88.445	88.44	0	0
2093-07-17	86.136	88.955	0.245	0.111
2093-07-18	85.487	87.515	0.026	0.017
2093-07-19	83.441	82.592	0	0
2093-07-20	82.625	83.162	0.1	0.151
2093-07-21	82.51	83.217	0.15	0.023
2093-07-22	83.417	83.517	0	0
2093-07-23	85.286	87.265	0.207	0.053
2093-07-24	84.515	84.615	0.04	0.053
2093-07-25	79.973	79.227	0.015	0
2093-07-26	84.457	84.557	0	0.048
2093-07-27	81.634	79.82	0.211	0.149
2093-07-28	80.578	81.575	0.014	0.003
2093-07-29	83.256	84.297	0.003	0
2093-07-30	85.922	83.727	0.169	0.22
2093-07-31	82.488	85.078	0.151	0.083
2093-08-01	85.587	83.06	0.276	0.254
2093-08-02	79.52	82.971	0.277	0.181
2093-08-03	79.006	82.099	0.053	0.221
2093-08-04	86.312	86.625	0	0
2093-08-05	87.681	88.766	0	0
2093-08-06	86.576	88.088	0.252	0.251
2093-08-07	90.492	89.238	0.006	0.049
2093-08-08	87.569	88.233	0.152	0.192
2093-08-09	84.74	84.84	0	0.269
2093-08-10	84.577	88.693	0	0.005
2093-08-11	87.652	87.653	0.271	0.026
2093-08-12	86.522	85.875	0.173	0.03
2093-08-13	82.603	82.921	0.009	0
2093-08-14	85.373	86.138	0	0
2093-08-15	85.659	87.163	0.318	0.046
2093-08-16	86.367	85.919	0.307	0.304
2093-08-17	91.371	92.372	0.088	0.002
2093-08-18	93.841	94.33	0	0.058
2093-08-19	90.638	91.317	0	0.006
2093-08-20	87.439	92.194	0.435	0.134
2093-08-21	82.76	83.229	0.152	0.437
2093-08-22	83.179	83.279	0.008	0.046
2093-08-23	86.356	87.192	0	0
2093-08-24	80.458	78.887	3.024	0.285
2093-08-25	80.173	80.081	0.004	0.003
2093-08-26	81.487	81.576	0	0
2093-08-27	77.396	77.501	0.263	0.336
2093-08-28	75.894	72.381	0.002	0.048
2093-08-29	78.22	76.941	0	0
2093-08-30	80.367	81.814	0	0.038
2093-08-31	82.834	84.78	0.002	0.082
2093-09-01	84.734	84.676	0.198	0.345
2093-09-02	85.708	86.521	0.329	0.22
2093-09-03	80.717	81.547	0.085	0.484
2093-09-04	70.24	69.13	0.004	0.002
2093-09-05	71.185	70.542	0.002	0.008
2093-09-06	75.361	76.229	0	0
2093-09-07	75.963	76.53	0	0
2093-09-08	76.445	78.505	0.025	0.01
2093-09-09	76.623	78.007	0.009	0
2093-09-10	80.728	84.46	0	0
2093-09-11	78.207	78.172	0.06	0.027
2093-09-12	74.907	78.087	0.012	0.009
2093-09-13	82.921	83.396	0	0
2093-09-14	82.223	79.665	0.441	0.24
2093-09-15	74.994	77.466	0.508	0.07
2093-09-16	82.431	80.74	0.091	0.107
2093-09-17	85.472	85.572	0.005	0.082
2093-09-18	84.752	84.618	0.056	0.179
2093-09-19	77.518	80.68	0.293	0.126
2093-09-20	75.214	75.185	0.144	0.042
2093-09-21	68.618	71.577	0.001	0.002
2093-09-22	73.257	73.303	0	0
2093-09-23	78.647	79.336	0	0
2093-09-24	81.107	77.932	0.04	0.036
2093-09-25	84.23	85.201	0.207	0.167
2093-09-26	88.831	88.815	0.001	0.008
2093-09-27	83.26	84.737	0.385	0.574
2093-09-28	72.897	72.4	0	0
2093-09-29	74.292	74.702	0	0
2093-09-30	79.696	78.266	0.08	0.003
2093-10-01	75.751	76.701	0.045	0
2093-10-02	75.225	74.948	0.061	0.097
2093-10-03	79.344	78.578	0.294	0.22
2093-10-04	77.043	70.319	0.002	0.002
2093-10-05	82.653	81.559	0.101	0.129
2093-10-06	76.141	78.565	0.08	0.118
2093-10-07	87.101	87.935	0.089	0.034
2093-10-08	80.791	80.55	0.058	0.092
2093-10-09	85.657	86.006	0.014	0.05
2093-10-10	86.092	86.744	0.018	0.011
2093-10-11	85.481	86.373	0.031	0.015
2093-10-12	73.308	80.738	0.108	0.011
2093-10-13	60.288	59.841	0	0
2093-10-14	63.468	64.302	0	0
2093-10-15	69.582	69.854	0	0
2093-10-16	71.261	72.137	0	0
2093-10-17	75.115	74.41	0	0
2093-10-18	76.787	75.07	0	0.004
2093-10-19	74.427	75.994	0.005	0.048
2093-10-20	71.432	72.02	0.098	0.073
2093-10-21	65.112	65.384	0.011	0.018
2093-10-22	58.318	60.269	0	0
2093-10-23	62.704	65.798	0	0
2093-10-24	64.503	64.163	0.168	0.097
2093-10-25	59.033	56.285	0.023	0
2093-10-26	57.382	58.058	0	0
2093-10-27	57.989	58.428	0	0.001
2093-10-28	55.101	55.309	0.117	0.17
2093-10-29	49.116	48.927	0.412	0.427
2093-10-30	49.712	49.897	0.013	0.009
2093-10-31	48.513	49.75	0	0.001
2094-05-01	80	80	1	1
2094-05-02	65.608	66.181	0.017	0
2094-05-03	60.831	62.772	0.01	0
2094-05-04	66.993	67.679	0	0
2094-05-05	77.953	77.783	0	0
2094-05-06	89.054	89.129	0	0
2094-05-07	89.425	89.508	0.145	0.113
2094-05-08	90.206	90.87	0	0
2094-05-09	80.44	80.864	0.313	0.38
2094-05-10	76.72	76.716	0	0
2094-05-11	77.08	77.989	0.343	0.524
2094-05-12	65.779	65.101	0.043	0.215
2094-05-13	69.855	69.806	0	0
2094-05-14	70.96	70.816	0	0
2094-05-15	70.265	70.004	0.26	0.067
2094-05-16	78.073	78.859	0.412	0.346
2094-05-17	75.799	78.352	0.424	0.12
2094-05-18	68.669	65.831	0.058	0.262
2094-05-19	60.603	60.024	0	0.012
2094-05-20	72.127	72.089	0.016	0.011
2094-05-21	72.412	74.02	0.312	0.326
2094-05-22	72.63	71.972	0.554	0.211
2094-05-23	64.997	66.95	0.514	0.201
2094-05-24	68.663	70.777	0	0
2094-05-25	70.728	70.673	0	0
2094-05-26	75.885	76.935	0	0
2094-05-27	78.139	77.279	1.013	0.387
2094-05-28	75.487	76.951	0.206	0.279
2094-05-29	76.533	76.845	0.004	0.006
2094-05-30	70.255	69.616	0	0
2094-05-31	78.454	79.262	0	0
2094-06-01	82.59	82.506	0	0
2094-06-02	85.023	86.169	0	0
2094-06-03	81.311	81.937	0.336	0.193
2094-06-04	79.587	79.635	0	0
2094-06-05	77.338	78.534	0.148	0.38
2094-06-06	71.935	73.621	0.005	0.015
2094-06-07	82.14	79.873	0	0
2094-06-08	89.137	89.335	0	0
2094-06-09	91.051	92.202	0.021	0
2094-06-10	82.33	82.678	0.331	0.447
2094-06-11	81.444	83.1	0	0
2094-06-12	86.82	88.756	0.004	0
2094-06-13	87.489	88.614	0.006	0.035
2094-06-14	90.851	90.951	0	0.07
2094-06-15	88.038	87.505	0.232	0.213
2094-06-16	73.326	73.265	0	0
2094-06-17	85.078	85.407	0	0
2094-06-18	89.611	93.399	0.445	0
2094-06-19	89.171	91.13	0.57	0.319
2094-06-20	85.524	87.009	0.44	0.255
2094-06-21	90.438	92.516	0.004	0
2094-06-22	84.701	89.108	0.294	0.119
2094-06-23	82.247	81.18	0	0
2094-06-24	78.613	82.178	0.009	0.598
2094-06-25	76.858	76.122	0.01	0.009
2094-06-26	72.908	73.857	0	0
2094-06-27	76.783	76.928	0	0
2094-06-28	82.301	82.163	0	0
2094-06-29	85.994	87.994	0.144	0.001
2094-06-30	83.206	86.231	0.673	0.157
2094-07-01	77.812	76.295	0.205	1.547
2094-07-02	80.249	78.246	0	0
2094-07-03	80.913	79.229	0	0
2094-07-04	80.223	79.391	0	0
2094-07-05	87.712	85.628	0	0
2094-07-06	93.512	85.177	0.124	3.107
2094-07-07	80.911	83.612	0.388	0.72
2094-07-08	77.931	79.974	0.022	0.012
2094-07-09	81.159	80.31	0.288	0.079
2094-07-10	82.83	80.393	0.121	0.169
2094-07-11	84.323	84.423	0.045	0.06
2094-07-12	84.285	84.807	0.112	0.012
2094-07-13	83.81	83.91	0	0
2094-07-14	84.231	85.569	0.3	0.243
2094-07-15	82.263	86.023	0.089	0.139
2094-07-16	78.543	79.004	0.007	0
2094-07-17	84.699	84.718	0	0
2094-07-18	89.127	91.24	0	0
2094-07-19	87.534	88.383	0.225	0.034
2094-07-20	85.189	86.147	0.375	0.119
2094-07-21	83.147	85.142	0.016	0.009
2094-07-22	84.838	85.006	0.004	0.001
2094-07-23	88.354	88.356	0	0
2094-07-24	89.424	92.009	0	0
2094-07-25	92.219	92.319	0	0.112
2094-07-26	95.21	97.636	0	0
2094-07-27	99.056	98.665	0	0
2094-07-28	89.224	89.324	0	0.2
2094-07-29	92.788	93.801	0.315	0.264
2094-07-30	96.192	93.557	0.099	0.318
2094-07-31	92.476	89.451	0	0
2094-08-01	89.637	90.748	0.215	0
2094-08-02	86.911	87.719	0.316	0.275
2094-08-03	85.752	87.579	0.031	0.104
2094-08-04	83.905	88.53	0	0
2094-08-05	98.502	97.075	0	0
2094-08-06	84.383	87.651	0.328	0.247
2094-08-07	71.167	70.136	0	0
2094-08-08	76.031	77.54	0	0
2094-08-09	82.409	79.831	0.012	0
2094-08-10	84.705	84.637	0.003	0.035
2094-08-11	85.085	83.484	0.326	0.273
2094-08-12	83.033	83.904	0.126	0.104
2094-08-13	80.742	81.4	0.018	0.048
2094-08-14	85.781	85.089	0.106	0.21
2094-08-15	89.781	89.565	0.115	0.172
2094-08-16	88.061	86.69	0.229	0.131
2094-08-17	89.53	93.175	0.176	0.13
2094-08-18	91.902	93.634	0.015	0.001
2094-08-19	93.188	95.226	0.013	0.01
2094-08-20	89.579	91.33	0.145	0.318
2094-08-21	81.016	81.546	0.128	0.036
2094-08-22	81.219	83.009	0.005	0.002
2094-08-23	83.489	83.789	0	0
2094-08-24	87.701	87.191	0.001	0.017
2094-08-25	85.593	89.048	0	0.074
2094-08-26	83.202	83.302	0.003	0.369
2094-08-27	78.003	77.948	0.069	0.047
2094-08-28	70.408	70.915	0.006	0
2094-08-29	71.33	72.17	0.006	0.037
2094-08-30	78.38	78.596	0	0
2094-08-31	77.575	78.037	0.019	0.028
2094-09-01	83.64	83.866	0	0
2094-09-02	85.242	85.963	0	0.181
2094-09-03	85.074	89.671	0.342	0.082
2094-09-04	84.803	86.631	0.067	0.214
2094-09-05	80.618	78.897	0.118	0.001
2094-09-06	81.147	81.971	0	0.136
2094-09-07	95.153	94.232	0.012	0.016
2094-09-08	92.076	91.976	0.077	0.001
2094-09-09	90.464	90.116	0.001	0
2094-09-10	84.998	85.026	0.306	0.12
2094-09-11	79.124	78.982	0	0
2094-09-12	74.451	75.182	0.019	0.015
2094-09-13	80.795	83.192	0.023	0.006
2094-09-14	87.263	89.002	0.165	0.176
2094-09-15	81.818	84.426	0.133	0.256
2094-09-16	79.782	81.1	0.238	0.276
2094-09-17	77.825	77.422	0.092	0.503
2094-09-18	83.416	78.378	0.134	0.804
2094-09-19	76.17	73.91	0.839	0.226
2094-09-20	72.783	72.277	0	0
2094-09-21	74.832	73.759	0	0
2094-09-22	92.83	92.573	0.016	0.003
2094-09-23	80.654	80.946	0.039	0.037
2094-09-24	66.634	67.105	0	0
2094-09-25	66.93	67.082	0	0
2094-09-26	69.479	69.636	0	0
2094-09-27	69.376	70.657	0	0
2094-09-28	67.206	65.848	0.119	0.123
2094-09-29	71.621	72.717	0.07	0.099
2094-09-30	70.967	71.398	0	0
2094-10-01	73.023	73.217	0	0
2094-10-02	68.642	69.919	0.003	0.157
2094-10-03	61.384	61.478	0.001	0
2094-10-04	59.682	61.253	0.021	0.027
2094-10-05	66.418	66.763	0	0
2094-10-06	70.128	70.594	0	0
2094-10-07	72.478	72.793	0	0
2094-10-08	73.247	73.639	0	0
2094-10-09	74.159	74.89	0	0
2094-10-10	69.095	68.446	0.014	0.016
2094-10-11	65.779	68.246	0.006	0
2094-10-12	62.893	64.988	0	0
2094-10-13	66.104	66.308	0	0
2094-10-14	74.149	74.189	0	0
2094-10-15	69.501	71.622	0	0
2094-10-16	72.54	75.777	0.083	0.181
2094-10-17	76.788	78.364	0.005	0.001
2094-10-18	68.335	71.551	0.067	0.05
2094-10-19	74.723	61.828	0	0
2094-10-20	76.883	79.414	0.029	0.028
2094-10-21	74.004	74.175	0.099	0.181
2094-10-22	63.709	64.427	0	0
2094-10-23	70.9	71.196	0	0
2094-10-24	71.088	71.982	0	0
2094-10-25	74.159	73.908	0	0
2094-10-26	71.83	72.564	0.511	0.459
2094-10-27	77.149	74.557	0.664	0.316
2094-10-28	70.711	71.433	0.367	0.303
2094-10-29	57.996	58.644	0	0
2094-10-30	63.339	63.213	0	0
2094-10-31	66.272	66.216	0	0
2095-05-01	80	80	1	1
2095-05-02	84.485	83.923	0.12	0.19
2095-05-03	78.389	78.849	0.226	0.192
2095-05-04	56.703	56.903	0.069	0.049
2095-05-05	55.578	55.312	0	0
2095-05-06	65.49	64.339	0	0
2095-05-07	77.632	77.732	0.001	0.002
2095-05-08	81.348	81.8	0.104	0.078
2095-05-09	77.528	76.107	0.04	0.07
2095-05-10	65.253	65.387	0	0
2095-05-11	62.341	62.15	0.239	0.326
2095-05-12	65.19	64.162	0.016	0.029
2095-05-13	75.368	76.01	0	0
2095-05-14	81.803	83.576	0.008	0.04
2095-05-15	83.15	84.594	0	0
2095-05-16	86.991	87.825	0.001	0.012
2095-05-17	83.974	86.022	0.278	0.26
2095-05-18	81.505	84.576	0.427	0.541
2095-05-19	75.391	75.523	1.183	0.956
2095-05-20	65.869	65.486	0	0
2095-05-21	69.44	69.479	0	0
2095-05-22	74.869	75.124	0	0
2095-05-23	72.041	73.889	0.009	0.008
2095-05-24	77.295	76.73	0	0
2095-05-25	82.076	82.048	0	0
2095-05-26	78.858	79.023	0	0
2095-05-27	80.767	80.38	0.023	0.099
2095-05-28	79.966	78.409	0.044	0.051
2095-05-29	77.717	77.758	0.006	0.005
2095-05-30	94.086	94.137	0	0
2095-05-31	94.206	94.29	0.179	0.126
2095-06-01	98.349	98.997	0.164	0.186
2095-06-02	99.631	100.047	0	0.478
2095-06-03	98.131	98.511	0	0
2095-06-04	93.23	94.555	0	0
2095-06-05	87.526	89.446	0.028	0.048
2095-06-06	86.536	86.931	0	0
2095-06-07	83.028	84.466	0	0
2095-06-08	86.906	90.345	0.056	0.044
2095-06-09	86.258	85.561	0.065	0.28
2095-06-10	78.292	79.636	0.005	0.034
2095-06-11	77.981	78.486	0	0
2095-06-12	80.697	80.805	0	0
2095-06-13	84.716	85.965	0	0
2095-06-14	82.469	84.365	0	0
2095-06-15	86.74	85.131	0	0
2095-06-16	91.875	92.103	0	0
2095-06-17	87.355	90.192	0.521	0.35
2095-06-18	81.398	82.255	0.001	0.001
2095-06-19	80.4	81.55	0	0
2095-06-20	84.081	84.611	0	0
2095-06-21	78.381	78.233	0.036	0.132
2095-06-22	70.975	71.072	0.014	0.02
2095-06-23	79.216	79.282	0.006	0.008
2095-06-24	82.879	82.792	0	0
2095-06-25	86.067	86.55	0.002	0.015
2095-06-26	82.319	82.426	0.009	0.135
2095-06-27	81.631	81.851	0.017	0.004
2095-06-28	83.521	80.804	0.269	0.141
2095-06-29	84.479	84.165	0	0.115
2095-06-30	80.318	81.907	0.032	0.11
2095-07-01	81.425	82.453	0	0
2095-07-02	85.236	85.158	0.271	0.158
2095-07-03	80.359	84.134	0.134	0.242
2095-07-04	79.828	82.107	0.014	0
2095-07-05	86.492	89.631	0.191	0.171
2095-07-06	91.129	90.075	0.172	0.307
2095-07-07	86.657	85.891	0.077	0.2
2095-07-08	82.926	81.398	0.025	0.143
2095-07-09	81.574	80.708	0	0
2095-07-10	86.629	86.05	0	0
2095-07-11	87.145	86.399	0.155	0.087
2095-07-12	85.456	84.79	0.512	0.245
2095-07-13	85.521	87.918	0.165	0.429
2095-07-14	86.172	86.201	0.298	0.341
2095-07-15	87.174	86.694	0.707	0.171
2095-07-16	92.694	92.696	0	0.106
2095-07-17	90.584	91.27	0.394	0.545
2095-07-18	79.927	77.239	0.198	0.586
2095-07-19	76.515	77.185	0	0.017
2095-07-20	84.626	85.094	0	0
2095-07-21	94.558	95.757	0.135	0.133
2095-07-22	89.496	91.918	0.109	0.372
2095-07-23	93.258	91.455	0.103	0.194
2095-07-24	93.737	95.636	0.395	0.22
2095-07-25	96.04	95.934	0	0
2095-07-26	95.52	95.62	0.056	0.196
2095-07-27	91.436	91.536	0.009	0.107
2095-07-28	91.758	91.432	0.331	0.132
2095-07-29	95.987	93.162	0.152	0.467
2095-07-30	81.539	80.712	0.212	0.03
2095-07-31	79.787	80.6	0.001	0.027
2095-08-01	84.45	84.55	0	0
2095-08-02	89.42	91.371	0.324	0
2095-08-03	92.245	92.545	0.074	0
2095-08-04	92.193	93.513	0.038	0
2095-08-05	86.768	91.045	0.323	0.328
2095-08-06	89.205	90.44	0.375	0.419
2095-08-07	83.681	83.676	0.283	0.151
2095-08-08	79.898	81.709	0.597	0.115
2095-08-09	79.789	79.675	0	0.002
2095-08-10	79.839	79.362	0.013	0
2095-08-11	79.114	79.553	0	0
2095-08-12	80.069	79.581	0.023	0
2095-08-13	82.565	83.262	0	0
2095-08-14	88.125	85.75	0	0
2095-08-15	80.463	82.271	0.543	0.693
2095-08-16	84.55	86.368	0.253	0.226
2095-08-17	80.9	83.976	0.004	0
2095-08-18	84.685	81.091	0	0
2095-08-19	87.279	87.197	0.007	0
2095-08-20	85.274	84.634	0.076	0.262
2095-08-21	80.288	79.974	0.23	0.225
2095-08-22	80.362	80.462	0.009	0.008
2095-08-23	84.716	85.569	0	0
2095-08-24	84.442	85.357	0	0
2095-08-25	83.628	83.755	0	0
2095-08-26	82.178	83.408	0.003	0.002
2095-08-27	82.297	83.792	0	0
2095-08-28	82.553	82.805	0	0
2095-08-29	83.96	84.403	0	0
2095-08-30	83.122	84.89	0.043	0
2095-08-31	81.207	79.139	0.079	0.319
2095-09-01	74.58	77.538	0.001	0.084
2095-09-02	81.239	79.286	0.22	0
2095-09-03	77.49	76.518	0.226	0.31
2095-09-04	68.052	72.08	0.016	0.037
2095-09-05	68.329	67.135	0	0
2095-09-06	72.522	72.361	0	0
2095-09-07	75.623	75.013	0	0
2095-09-08	74.375	75.18	0	0
2095-09-09	76.359	77.768	0	0
2095-09-10	80.869	78.153	0.009	0
2095-09-11	81.69	81.698	0.024	0
2095-09-12	76.969	77.284	0	0
2095-09-13	76.218	74.493	0	0
2095-09-14	76.692	77.886	0	0
2095-09-15	79.218	77.877	0	0
2095-09-16	78.206	77.424	0	0
2095-09-17	75.42	77.679	0	0
2095-09-18	70.419	75.017	0	0
2095-09-19	77.305	82.38	0	0
2095-09-20	83.689	85.96	0	0.057
2095-09-21	77.812	80.549	0.117	0.614
2095-09-22	66.555	67.086	0	0.001
2095-09-23	71.913	72.35	0	0
2095-09-24	75.228	75.191	0	0
2095-09-25	69.972	72.387	0.039	0.068
2095-09-26	60.879	59.073	0.104	0.11
2095-09-27	65.599	64.927	0	0
2095-09-28	67.742	66.944	0	0
2095-09-29	71.539	69.019	0.036	0.081
2095-09-30	83.885	85.789	0.03	0.024
2095-10-01	77.819	80.064	0.026	0.009
2095-10-02	67.676	68.22	0.01	0
2095-10-03	71.26	66.86	0.115	0.201
2095-10-04	61.406	62.056	0.191	0
2095-10-05	59.276	59.424	0	0
2095-10-06	63.482	57.188	0	0
2095-10-07	63.173	63.005	0	0
2095-10-08	63.859	63.065	0	0
2095-10-09	61.882	61.479	0	0
2095-10-10	62.265	62.67	0	0
2095-10-11	68.309	68.879	0	0
2095-10-12	70.68	69.988	0	0
2095-10-13	62.12	61.748	0	0
2095-10-14	58.876	59.34	0	0
2095-10-15	59.277	59.606	0	0
2095-10-16	66.555	68.309	0	0
2095-10-17	63.783	63.573	0.178	0.325
2095-10-18	58.203	58.706	0	0
2095-10-19	62.455	60.974	0	0
2095-10-20	72.292	73.834	0.005	0.002
2095-10-21	71.193	71.399	0.454	0.333
2095-10-22	70.823	70.935	0	0
2095-10-23	74.15	73.748	0.03	0.07
2095-10-24	70.525	70.89	1.007	0.455
2095-10-25	65.342	66	0.817	0.973
2095-10-26	73.586	73.435	0.404	0.586
2095-10-27	55.789	55.155	0	0.001
2095-10-28	60.539	61.089	0	0
2095-10-29	63.586	64.861	0.324	0.032
2095-10-30	63.866	66.891	0.026	0.013
2095-10-31	60.746	59.115	0.007	0.003
2096-05-01	80	80	1	1
2096-05-02	82.391	82.475	0	0
2096-05-03	86.301	86.704	0	0
2096-05-04	83.747	84.05	0.354	0.306
2096-05-05	73.091	73.6	0.084	0.285
2096-05-06	67.234	68.881	0	0
2096-05-07	70.254	70.09	0	0
2096-05-08	77.043	77.616	0	0
2096-05-09	81.634	80.411	0	0
2096-05-10	81.87	81.97	0	0
2096-05-11	83.959	84.903	0	0.02
2096-05-12	80.29	83.661	0.132	0
2096-05-13	74.773	76.761	0.339	0.396
2096-05-14	66.71	67.991	1.575	1.251
2096-05-15	69.994	70.352	0	0
2096-05-16	71.416	72.423	0	0
2096-05-17	77.737	78.638	0	0
2096-05-18	73.887	76.001	0.131	0.167
2096-05-19	62.64	62.745	0	0.001
2096-05-20	67.738	67.741	0	0
2096-05-21	78.479	79.125	0	0
2096-05-22	84.799	85.278	0.01	0.01
2096-05-23	85.797	86.214	0.01	0.013
2096-05-24	84.562	84.294	0	0
2096-05-25	80.578	80.444	0.142	0.047
2096-05-26	73.992	73.437	0	0
2096-05-27	82.388	81.957	0	0.005
2096-05-28	85.175	81.553	0.223	0.196
2096-05-29	79.744	78.782	0.388	0.307
2096-05-30	78.616	75.778	0	0
2096-05-31	78.866	78.946	0	0
2096-06-01	77.844	78.795	0	0
2096-06-02	77.721	77.528	0.164	0.233
2096-06-03	78.835	79.159	0.319	0.392
2096-06-04	75.177	75.532	0.052	0.137
2096-06-05	70.727	70.773	0.053	0.226
2096-06-06	76.23	76.333	0	0
2096-06-07	84.881	84.254	0.01	0
2096-06-08	88.275	90.527	0.003	0.017
2096-06-09	89.656	86.657	0.261	0.301
2096-06-10	82.282	86.677	1.084	0
2096-06-11	90.195	95.383	0.298	0.123
2096-06-12	85.556	92.741	0.227	0.204
2096-06-13	78.978	77.906	0.067	0.002
2096-06-14	81.116	79.227	0	0.007
2096-06-15	83.362	84.647	0.005	0
2096-06-16	85.007	85.468	0.006	0.004
2096-06-17	89.969	90.143	0.005	0
2096-06-18	87.028	87	0.106	0.002
2096-06-19	85.909	85.999	0.103	0.051
2096-06-20	82.553	83.843	0.215	0.212
2096-06-21	80.695	80.908	0.214	0.165
2096-06-22	82.862	83.855	0	0
2096-06-23	84.543	84.812	0.208	0.273
2096-06-24	86.564	83.963	0.239	0.412
2096-06-25	84.82	84.131	0.113	0.093
2096-06-26	86.307	86.407	0	0.166
2096-06-27	87.949	88.797	0	0.033
2096-06-28	89.405	89.407	0	0
2096-06-29	87.599	87.406	0.029	0.02
2096-06-30	84.933	85.559	0.06	0.064
2096-07-01	85.245	89.066	0.107	0.233
2096-07-02	82.177	83.323	0.295	0.28
2096-07-03	90.685	90.086	0.06	0.082
2096-07-04	87.047	87.147	0.016	0.069
2096-07-05	74.3	74.442	0.005	0.007
2096-07-06	84.68	84.78	0	0
2096-07-07	94.481	94.961	0	0
2096-07-08	82.449	90.455	0.721	0.05
2096-07-09	79.429	78.708	0	0.002
2096-07-10	89.371	89.014	0	0
2096-07-11	92.211	95.994	0.34	0
2096-07-12	88.411	91.505	0.439	0.123
2096-07-13	80.355	82.184	0.042	0.019
2096-07-14	79.116	80.49	0	0
2096-07-15	81.731	83.852	0	0
2096-07-16	86.965	88.033	0	0
2096-07-17	88.097	88.197	0	0.111
2096-07-18	88.707	89.556	0.101	0.18
2096-07-19	86.635	85.944	0.062	0.081
2096-07-20	86.609	86.364	0.167	0.112
2096-07-21	88.581	88.082	0	0.006
2096-07-22	89.959	91.495	0	0.002
2096-07-23	91.252	91.99	0	0.005
2096-07-24	91.305	93.179	0	0
2096-07-25	89.339	92.913	0.297	0.002
2096-07-26	91.332	92.727	0.373	0.08
2096-07-27	85.147	86.734	0.382	0.634
2096-07-28	82.068	84.517	0	0.046
2096-07-29	84.184	84.873	0.01	0
2096-07-30	87.467	88.001	0	0
2096-07-31	90.956	91.475	0	0
2096-08-01	89.492	92.017	0	0
2096-08-02	92.787	91.909	0.407	0.132
2096-08-03	86.965	90.949	0.133	0.311
2096-08-04	94.974	96.757	0.116	0.16
2096-08-05	91.332	93.497	0.301	1.761
2096-08-06	86.918	86.935	0	0
2096-08-07	88.368	88.287	0	0.02
2096-08-08	86.464	87.291	0.001	0.123
2096-08-09	85.174	86.477	0.146	0.023
2096-08-10	86.807	87.042	0	0
2096-08-11	81.357	82.234	0.14	0.145
2096-08-12	81.507	82.438	0.102	0.019
2096-08-13	81.513	82.442	0.002	0
2096-08-14	86.182	87.015	0	0
2096-08-15	87.665	88.74	0	0
2096-08-16	83.49	89.493	0.154	0
2096-08-17	82.437	86.716	0.071	0.004
2096-08-18	84.25	83.639	0	0.17
2096-08-19	86.447	90.095	0.152	0.04
2096-08-20	93.762	94.61	0.009	0.165
2096-08-21	92.175	92.288	0	0.066
2096-08-22	85.97	86.994	0.229	0.054
2096-08-23	81.585	82.605	0.123	0.041
2096-08-24	84.187	84.287	0.017	0
2096-08-25	87.827	87.356	0.205	0.158
2096-08-26	88.019	87.06	0.208	0.383
2096-08-27	84.23	82.827	0.185	0.249
2096-08-28	80.284	81.629	0.01	0.011
2096-08-29	85.46	85.217	0.228	0.012
2096-08-30	92.928	94.215	0.001	0
2096-08-31	86.572	89.259	0.108	0.207
2096-09-01	76.471	78.301	0	0
2096-09-02	84.047	85.49	0.057	0.001
2096-09-03	82.414	82.964	0.007	0.242
2096-09-04	75.349	74.016	0.004	0
2096-09-05	69.591	69.91	0	0
2096-09-06	78.89	80.049	0	0
2096-09-07	91.151	92.664	0	0
2096-09-08	85.06	86.307	0.408	0.275
2096-09-09	74.155	74.399	0	0
2096-09-10	79.928	79.725	0	0
2096-09-11	75.301	76.034	0	0.002
2096-09-12	69.809	69.816	0.447	0.312
2096-09-13	69.285	72.556	0.023	0
2096-09-14	64.554	72.005	0.168	0.019
2096-09-15	70.21	75.317	0.002	0.03
2096-09-16	70.789	72.499	0	0.03
2096-09-17	66.855	67.305	0.003	0.003
2096-09-18	67.233	66.931	0	0
2096-09-19	65.26	66.095	0	0
2096-09-20	66.904	67.185	0	0
2096-09-21	69.516	69.259	0.002	0
2096-09-22	75.89	76.574	0	0
2096-09-23	76.996	77.435	0	0
2096-09-24	80.266	81.554	0.007	0.058
2096-09-25	75.191	76.989	0.072	0.154
2096-09-26	57.965	57.785	0.097	0.127
2096-09-27	65.387	65.893	0	0
2096-09-28	67.234	66.005	0	0
2096-09-29	67.395	66.136	0.007	0.156
2096-09-30	74.295	73.177	0.061	0.085
2096-10-01	72.019	73.557	1.338	0.111
2096-10-02	67.814	68.024	0.002	0
2096-10-03	67.786	68.331	0	0
2096-10-04	65.589	68.302	0	0
2096-10-05	78.326	80.08	0.08	0.065
2096-10-06	62.302	62.248	0	0
2096-10-07	66.112	66.853	0	0
2096-10-08	72.173	72.69	0	0
2096-10-09	64.948	65.034	0.154	0.057
2096-10-10	67.818	67.149	0.194	0.154
2096-10-11	65.285	65.6	0	0
2096-10-12	70.03	71.625	0	0
2096-10-13	72.532	75.687	0	0
2096-10-14	67.128	72.18	0	0.004
2096-10-15	64.057	66.528	0	0.003
2096-10-16	67.275	67.105	0	0
2096-10-17	64.848	66.178	0.005	0.021
2096-10-18	61.407	64.403	0.001	0
2096-10-19	66.941	67.142	0.416	0.059
2096-10-20	59.821	60.029	0	0
2096-10-21	61.495	62.583	0	0
2096-10-22	64.942	66.752	0	0
2096-10-23	69.399	68.797	0	0
2096-10-24	63.647	64.732	0.2	0.181
2096-10-25	74.386	74.885	0.001	0
2096-10-26	70.481	68.938	0.02	0.373
2096-10-27	66.628	64.966	0.009	0.022
2096-10-28	65.001	63.758	0.001	0
2096-10-29	65.198	62.156	0.011	0.005
2096-10-30	60.1	59.876	0	0
2096-10-31	68.764	67.491	0.217	0.045
2097-05-01	80	80	1	1
2097-05-02	66.243	67.632	0	0
2097-05-03	63.191	63.213	0	0
2097-05-04	74.749	73.545	0	0
2097-05-05	84.319	84.419	0.001	0
2097-05-06	81.022	81.901	0.41	0.266
2097-05-07	63.732	63.397	0.005	0.001
2097-05-08	59.436	59.474	0	0
2097-05-09	67.539	68.447	0	0
2097-05-10	80.302	78.645	0	0
2097-05-11	77.381	76.409	0.092	0.214
2097-05-12	77.095	75.669	0.109	0.118
2097-05-13	72.156	68.395	0.013	0.092
2097-05-14	69.799	70.042	0	0.002
2097-05-15	75.475	75.603	0	0
2097-05-16	65.793	70.863	0.144	0
2097-05-17	68.405	70.508	0.404	0.465
2097-05-18	76.281	75.908	0	0
2097-05-19	72.239	73.728	0.001	0.005
2097-05-20	73.056	74.774	0.506	0.085
2097-05-21	86.285	86.142	0	0
2097-05-22	88.288	88.775	0	0.02
2097-05-23	80.399	81.882	0	0
2097-05-24	90.049	88.194	0.2	0.123
2097-05-25	84.661	82.16	0.091	1.251
2097-05-26	69.35	69.859	0.009	0
2097-05-27	71.454	70.738	0	0
2097-05-28	72.995	73.938	0.004	0.002
2097-05-29	74.092	75.081	0	0
2097-05-30	69.742	70.302	0.609	0.295
2097-05-31	70.749	70.067	0	0
2097-06-01	77.277	76.899	0	0
2097-06-02	84.79	84.659	0.197	0.167
2097-06-03	79.547	79.289	0.517	1.282
2097-06-04	73.042	73.473	0	0
2097-06-05	75.257	76.3	0	0
2097-06-06	81.513	82.568	0.053	0.044
2097-06-07	75.926	78.536	0.467	0.59
2097-06-08	75.522	76.154	0	0
2097-06-09	84.449	85.811	0.317	0.027
2097-06-10	83.404	86.791	0.284	0.285
2097-06-11	79.955	83.181	0.187	0.101
2097-06-12	78.853	79.784	0.138	0.156
2097-06-13	77.285	78.892	0.001	0.008
2097-06-14	77.905	76.938	0	0
2097-06-15	88.201	87.035	0	0
2097-06-16	85.834	85.974	0.273	0.3
2097-06-17	72.915	71.633	0	0
2097-06-18	75.233	75.928	0	0
2097-06-19	80.66	81.283	0	0
2097-06-20	87.823	87.57	0	0
2097-06-21	86.926	87.38	0	0
2097-06-22	84.061	85.269	0.144	0.249
2097-06-23	78.826	77.494	0.024	0.116
2097-06-24	78.148	78.616	0	0
2097-06-25	76.48	76.973	0.016	0.041
2097-06-26	76.985	76.932	0	0.005
2097-06-27	79.001	79.102	0	0.009
2097-06-28	84.504	82.726	0	0
2097-06-29	82.001	80.917	1.038	0.186
2097-06-30	79.246	77.795	0.018	0.002
2097-07-01	91.925	89.273	0.004	0.011
2097-07-02	85.072	86.29	0.313	0.139
2097-07-03	86.771	86.098	0.149	0.223
2097-07-04	80.362	83.223	0.682	0.056
2097-07-05	79.614	80.99	0	0.002
2097-07-06	86.012	86.793	0.369	0
2097-07-07	84.042	86.53	0.224	0
2097-07-08	82.142	81.117	0.73	0.256
2097-07-09	73.972	76.431	0.004	0.01
2097-07-10	80.882	80.857	0	0
2097-07-11	82.322	82.508	0	0.018
2097-07-12	84.082	84.59	0	0
2097-07-13	88.373	89.738	0.23	0.252
2097-07-14	86.738	87.752	0.071	0.017
2097-07-15	83.747	85.667	0.061	0.009
2097-07-16	84.292	83.246	0	0
2097-07-17	84.509	84.609	0	0.047
2097-07-18	89.189	91.177	0.03	0
2097-07-19	87.359	88.324	0.113	0.596
2097-07-20	82.631	83.508	0.197	0.245
2097-07-21	81.371	83.034	0	0
2097-07-22	81.029	81.122	0	0
2097-07-23	86.094	89.415	0.023	0
2097-07-24	84.69	85.39	0.281	0.198
2097-07-25	79.852	83.072	0.03	0.014
2097-07-26	83.505	83.193	0	0
2097-07-27	88.395	87.494	0	0
2097-07-28	86.138	87.551	0.297	0
2097-07-29	84.495	83.286	0.204	0.1
2097-07-30	83.694	83.725	0.112	0
2097-07-31	87.565	88.2	0	0
2097-08-01	91.094	93.165	0	0
2097-08-02	91.86	92.272	0.277	0.053
2097-08-03	87.414	86.539	0.171	0.333
2097-08-04	88.816	87.867	0	0
2097-08-05	87.556	85.595	0.532	0.123
2097-08-06	80.749	78.518	0.072	0.171
2097-08-07	79.193	80.305	0.02	0.031
2097-08-08	81.601	80.59	0.052	0.045
2097-08-09	83.409	84.104	0	0.061
2097-08-10	82.131	82.963	0	0.042
2097-08-11	82.642	82.058	0	0
2097-08-12	81.574	83.085	0	0
2097-08-13	82.82	84.015	0	0
2097-08-14	78.022	77.419	0.119	0.161
2097-08-15	82.05	82.859	0	0.004
2097-08-16	85.82	87.106	0	0
2097-08-17	86.052	86.159	0	0
2097-08-18	81.962	83.013	0.339	0.098
2097-08-19	81.364	81.324	0.138	0.026
2097-08-20	81.94	83.518	0	0
2097-08-21	84.485	85.999	0	0
2097-08-22	85.299	85.84	0	0
2097-08-23	84.462	85.061	0	0
2097-08-24	86.071	86.677	0	0
2097-08-25	85.271	86.221	0	0
2097-08-26	83.815	85.948	0.014	0
2097-08-27	85.281	88.594	0.008	0
2097-08-28	87.026	87.325	0	0.319
2097-08-29	86.944	88.503	0.164	0.158
2097-08-30	87.96	88.06	0.003	0.222
2097-08-31	87.851	89.399	0	0.011
2097-09-01	85.412	87.33	0.14	0.151
2097-09-02	86.205	86.984	0.156	0.099
2097-09-03	89.821	92.83	0.003	0.032
2097-09-04	93.663	94.239	0	0
2097-09-05	93.339	93.812	0	0
2097-09-06	89.935	91.7	0	0
2097-09-07	89.528	90.295	0	0
2097-09-08	85.774	86.83	0.122	0.269
2097-09-09	84.712	82.804	0.195	0.211
2097-09-10	86.612	82.227	0.172	0.051
2097-09-11	85.8	85.9	0.021	0.234
2097-09-12	87.981	88.317	0	0.01
2097-09-13	88.491	88.658	0.044	0.02
2097-09-14	87.409	89.239	0.138	0.069
2097-09-15	81.107	82.552	0.38	0.388
2097-09-16	74.242	74.356	0	0
2097-09-17	66.304	67.086	0	0
2097-09-18	71.951	72.762	0	0
2097-09-19	77.068	76.367	0	0
2097-09-20	79.171	82.899	0	0
2097-09-21	79.066	78.622	0	0.002
2097-09-22	73.983	73.287	0.007	0.005
2097-09-23	80.758	81.703	0	0
2097-09-24	80.279	83.252	0	0.003
2097-09-25	77.576	79.734	0	0.02
2097-09-26	79.954	82.385	0.152	0.127
2097-09-27	81.816	84.299	0	0
2097-09-28	86.881	85.747	0	0
2097-09-29	86.8	83.17	0.071	0.028
2097-09-30	85.875	85.34	0.077	0
2097-10-01	84.339	85.304	0	0
2097-10-02	85.613	86.354	0	0
2097-10-03	75.3	78.166	0.121	0.08
2097-10-04	63.5	62.793	0	0
2097-10-05	68.735	69.39	0	0
2097-10-06	65.449	64.816	0.053	0.474
2097-10-07	70.27	64.549	0.001	0.002
2097-10-08	65.8	66.348	0	0
2097-10-09	71.634	70.933	0.01	0.014
2097-10-10	71.336	75.753	0.21	0.08
2097-10-11	73.728	80.282	0	0.008
2097-10-12	82.864	84.74	0.002	0.005
2097-10-13	84.116	83.619	0.335	0.233
2097-10-14	75.413	75.924	0.309	0.233
2097-10-15	76.642	75.656	0	0
2097-10-16	76.814	74.218	0.071	0.11
2097-10-17	79.526	79.447	0.008	0
2097-10-18	74.147	74.263	0.053	0.061
2097-10-19	55.856	55.953	0	0
2097-10-20	60.977	61.765	0	0
2097-10-21	55.814	61.504	0.212	0.05
2097-10-22	67.908	65.78	0.907	1.046
2097-10-23	67.509	68.819	0.001	0.001
2097-10-24	65.454	65.281	0	0
2097-10-25	59.165	59.193	0	0
2097-10-26	57.094	56.909	0	0
2097-10-27	49.314	49.722	0	0
2097-10-28	56.664	57.052	0	0
2097-10-29	50.476	51.209	0.07	0.054
2097-10-30	50.977	51.062	0.097	0.119
2097-10-31	49.187	49.747	0.058	0.054
2098-05-01	80	80	1	1
2098-05-02	57.003	57.997	0	0
2098-05-03	55.542	56.432	0.007	0
2098-05-04	54.111	53.005	0.046	0.036
2098-05-05	56.756	56.87	0	0.002
2098-05-06	59.436	59.859	0	0
2098-05-07	66.614	66.617	0	0
2098-05-08	66.018	64.234	0.328	0.014
2098-05-09	64.654	65.704	0	0.002
2098-05-10	62.847	63.276	0	0
2098-05-11	66.027	66.21	0	0
2098-05-12	67.924	67.833	0.239	0.249
2098-05-13	72.524	72.857	0	0.001
2098-05-14	75.71	71.139	0.773	1.01
2098-05-15	82.515	84.25	0.287	0.555
2098-05-16	77.165	78.041	0.108	0.12
2098-05-17	73.992	72.946	0.001	0.009
2098-05-18	73.63	71.408	0.098	0.119
2098-05-19	70.156	67.692	0.058	0.104
2098-05-20	63.489	65.193	0	0
2098-05-21	61.413	62.398	0	0
2098-05-22	66.022	68.028	0	0
2098-05-23	77.501	78.338	0.256	0.043
2098-05-24	74.458	77.888	0.095	0.058
2098-05-25	76.719	77.124	0	0
2098-05-26	80.205	84.564	0.26	0.164
2098-05-27	86.354	87.666	0.158	0.165
2098-05-28	85.052	85.529	0.518	0.613
2098-05-29	82.908	82.238	0.446	0.756
2098-05-30	65.509	66.708	0	0
2098-05-31	65.175	65.263	0	0
2098-06-01	74.068	74.248	0	0
2098-06-02	75.28	76.902	0.022	0.034
2098-06-03	75.106	74.993	0.021	0
2098-06-04	84.57	84.296	0	0.047
2098-06-05	79.554	81.742	0.153	0.066
2098-06-06	78.067	79.678	0.963	1.041
2098-06-07	68.743	68.326	0	0
2098-06-08	68.65	68.191	0	0
2098-06-09	79.445	79.698	0	0.002
2098-06-10	79.97	78.825	0.421	1.488
2098-06-11	84.239	82.619	1.479	0.666
2098-06-12	83.472	82.49	1.262	0.671
2098-06-13	79.084	79.119	0.078	0.152
2098-06-14	88.913	88.565	0.018	0.006
2098-06-15	84.42	85.242	0.286	0.769
2098-06-16	75.923	77.429	0	0
2098-06-17	74.698	73.762	0	0
2098-06-18	77.452	76.755	0.001	0
2098-06-19	84.004	83.656	0	0
2098-06-20	84.289	87.032	0.444	0.438
2098-06-21	77.927	75.631	0.182	0.396
2098-06-22	80.526	78.66	0.13	0.456
2098-06-23	76.42	78.986	1.497	0.31
2098-06-24	73.239	75.03	0	0
2098-06-25	76.441	77.049	0	0
2098-06-26	82.427	82.873	0	0
2098-06-27	83.934	82.198	0.025	0
2098-06-28	77.02	79.613	0.157	0.218
2098-06-29	75.263	74.847	0	0
2098-06-30	76.479	75.074	0	0
2098-07-01	81.807	82.293	0	0
2098-07-02	86.512	86.542	0	0.018
2098-07-03	85.584	85.684	0.048	0.1
2098-07-04	82.532	85.84	0.013	0.036
2098-07-05	84.713	84.813	0.014	0.255
2098-07-06	89.715	91.049	0.37	0.459
2098-07-07	92.267	90.738	0.339	0.543
2098-07-08	89.996	90.418	0.084	1.188
2098-07-09	90.317	90.417	0.009	0.23
2098-07-10	95.972	98.904	0	0
2098-07-11	96.734	97.707	0	0
2098-07-12	98.219	98.875	0	0
2098-07-13	93.651	94.988	0	0
2098-07-14	93.153	92.803	0.001	0
2098-07-15	96.21	95.922	0.107	0.196
2098-07-16	99.252	100.121	0.001	0.363
2098-07-17	95.903	96.991	0.509	0.39
2098-07-18	99.981	99.869	0	0.008
2098-07-19	98.582	98.783	0.15	0
2098-07-20	98.226	98.978	0	0
2098-07-21	96.875	96.933	0	0
2098-07-22	95.771	95.856	0	0
2098-07-23	94.014	94.016	0.006	0.328
2098-07-24	98.992	99.133	0	0
2098-07-25	100.367	100.164	0.1	0
2098-07-26	99.152	99.155	0	0
2098-07-27	96.526	97.027	0	0
2098-07-28	96.183	96.543	0	0
2098-07-29	94.82	94.92	0	0.137
2098-07-30	95.382	94.152	0	0
2098-07-31	94.085	94.185	0.002	0.183
2098-08-01	100.215	100.615	0.001	0.005
2098-08-02	96.543	97.959	0.149	0.227
2098-08-03	86.669	84.627	0.507	0.113
2098-08-04	85.61	85.419	0.136	0.216
2098-08-05	88.688	92.074	0.142	0.099
2098-08-06	97.103	97.807	0	0.225
2098-08-07	91.893	93.263	0.671	0.372
2098-08-08	91.18	90.326	0.004	0
2098-08-09	91.917	93.845	0	0
2098-08-10	93.383	95.019	0	0.01
2098-08-11	89.448	91.679	0.374	0.49
2098-08-12	81.039	79.899	0.137	0.004
2098-08-13	80.526	78.723	0.136	0.038
2098-08-14	80.835	79.42	0	0
2098-08-15	83.504	81.799	0.205	0.412
2098-08-16	86.248	87.493	0.119	0.097
2098-08-17	90.733	90.904	0	0
2098-08-18	91.41	86.97	0.184	0.099
2098-08-19	84.607	82.223	0.332	0.117
2098-08-20	76.555	79	0.606	0.251
2098-08-21	75.477	75.447	0.043	0.037
2098-08-22	81.377	81.393	0.004	0.007
2098-08-23	85.616	85.638	0	0
2098-08-24	84.835	84.935	0	0.007
2098-08-25	88.836	88.792	0	0
2098-08-26	84.32	85.692	0.338	0.268
2098-08-27	81.054	84.009	0.031	0
2098-08-28	84.483	84.39	0	0
2098-08-29	90.956	92.304	0	0.193
2098-08-30	95.874	96.085	0.027	0.107
2098-08-31	90.447	90.547	0.01	0.29
2098-09-01	90.168	92.428	0.187	0.001
2098-09-02	83.484	87.716	0.31	0.062
2098-09-03	84.332	81.9	0.064	0
2098-09-04	90.18	91.314	0	0
2098-09-05	88.416	89.724	0	0
2098-09-06	85.247	86.5	0	0
2098-09-07	86.701	84.943	0.075	0.397
2098-09-08	81.446	82.823	0.434	0.3
2098-09-09	75.757	76.995	0.015	0.013
2098-09-10	76.884	78.561	0	0
2098-09-11	76.776	77.631	0	0
2098-09-12	77.178	76.613	0	0.005
2098-09-13	77.584	79.287	0.007	0.009
2098-09-14	79.67	79.77	0.002	0.03
2098-09-15	67.056	64.76	0.096	0.014
2098-09-16	69.899	71.097	0	0
2098-09-17	72.939	73.867	0	0
2098-09-18	75.256	75.957	0	0
2098-09-19	77.917	78.577	0	0
2098-09-20	78.298	78.017	0	0
2098-09-21	78.126	78.778	0	0
2098-09-22	79.344	80.315	0	0
2098-09-23	74.164	76.934	0	0
2098-09-24	70.866	72.604	0	0
2098-09-25	72.687	72.726	0	0
2098-09-26	74.351	76.926	0	0
2098-09-27	79.287	76.198	0	0
2098-09-28	73.101	78.379	0.005	0
2098-09-29	75.477	77.063	0	0.068
2098-09-30	78.239	73.784	0.007	0.054
2098-10-01	73.736	68.656	0.006	0
2098-10-02	62.309	62.836	0	0
2098-10-03	70.075	70.837	0	0
2098-10-04	78.439	74.499	0	0
2098-10-05	82.845	80.663	0	0.017
2098-10-06	77.715	76.077	0.291	0.181
2098-10-07	65.079	67.091	0	0.001
2098-10-08	68.818	69.113	0	0
2098-10-09	72.964	75.002	0	0
2098-10-10	72.618	70.934	0.104	0.101
2098-10-11	69.383	69.61	0.194	0.552
2098-10-12	63.508	63.616	0	0
2098-10-13	70.959	71.654	0	0
2098-10-14	72.448	73.204	0	0
2098-10-15	78.65	78.662	0	0
2098-10-16	62.036	63.401	0	0
2098-10-17	61.432	61.486	0	0
2098-10-18	69.843	70.381	0	0
2098-10-19	79.909	78.902	0.012	0.011
2098-10-20	67.003	72.898	0.36	0.948
2098-10-21	63.866	63.918	0	0
2098-10-22	68.902	68.822	0	0
2098-10-23	64.638	65.209	0	0
2098-10-24	63.472	64.191	0.107	0.011
2098-10-25	61.597	61.574	0	0
2098-10-26	56.658	56.756	0	0
2098-10-27	57.254	55.899	0	0
2098-10-28	60.119	62.056	0	0
2098-10-29	65.533	61.717	0	0
2098-10-30	64.717	66.053	0.037	0.113
2098-10-31	66.029	66.484	0.003	0
2099-05-01	80	80	1	1
2099-05-02	65.459	65.625	0	0
2099-05-03	65.62	66.086	0	0
2099-05-04	72.109	71.833	0.019	0.011
2099-05-05	68.249	69.093	0	0
2099-05-06	60.923	62.014	0.037	0.019
2099-05-07	72.48	72.35	0	0
2099-05-08	69.406	70.736	0.241	0.238
2099-05-09	64.876	64.905	0.005	0.011
2099-05-10	70.352	70.332	0	0
2099-05-11	80.942	80.514	0	0
2099-05-12	84.792	85.059	0	0
2099-05-13	85.791	85.816	0	0
2099-05-14	86.196	85.214	0.085	0.103
2099-05-15	80.469	79.649	0.261	0.232
2099-05-16	66.968	65.475	0	0
2099-05-17	70.509	70.859	0	0
2099-05-18	68.949	68.91	0	0
2099-05-19	61.403	61.124	0	0
2099-05-20	67.383	67.368	0	0
2099-05-21	72.311	72.359	0	0
2099-05-22	81.054	81.188	0	0
2099-05-23	84.315	83.526	0	0
2099-05-24	84.849	84.271	0.002	0.004
2099-05-25	87.587	88.247	0.013	0
2099-05-26	83.026	85.27	0.34	0.422
2099-05-27	82.322	83.57	0.035	0.049
2099-05-28	91.896	91.985	0.077	0.021
2099-05-29	89.226	90.804	0.04	0.012
2099-05-30	83.384	82.056	0.298	0.259
2099-05-31	72.722	73.452	0	0.151
2099-06-01	70.488	70.7	0	0.094
2099-06-02	73.497	74.926	0	0
2099-06-03	81.812	83.435	0	0
2099-06-04	84.966	85.492	0.212	0.117
2099-06-05	76.013	79.569	0.596	3.352
2099-06-06	72.837	73.248	0	0
2099-06-07	80.578	80.984	0	0
2099-06-08	82.067	82.142	0	0
2099-06-09	82.898	81.737	0.171	0.197
2099-06-10	76.497	76.447	0.122	0.156
2099-06-11	75.858	74.195	0.006	0.072
2099-06-12	82.988	80.847	0	0
2099-06-13	89.325	90.524	0	0.001
2099-06-14	94.013	94.655	0	0
2099-06-15	90.553	89.953	0.308	0.37
2099-06-16	79.974	78.994	0.259	0.274
2099-06-17	75.186	74.556	0.035	0.055
2099-06-18	75.248	74.2	0.048	0.003
2099-06-19	76.809	72.672	0.144	0.047
2099-06-20	74.285	76.342	0.111	0.074
2099-06-21	81.749	80.83	0	0.012
2099-06-22	85.359	85.142	0	0
2099-06-23	89.315	89.215	0.011	0.031
2099-06-24	92.071	92.629	0.263	0.159
2099-06-25	84.618	86.429	0	0.01
2099-06-26	87.303	88.414	0	0
2099-06-27	88.884	88.984	0.002	0.187
2099-06-28	90.035	93.952	0.308	0.02
2099-06-29	87.664	88.321	0.084	0.36
2099-06-30	82.069	80.896	0	0
2099-07-01	96.825	97.455	0.04	0
2099-07-02	91.707	88.237	0.4	0.569
2099-07-03	79.699	80.805	0	0.001
2099-07-04	84.246	84.346	0	0
2099-07-05	88.839	88.521	0	0
2099-07-06	89.714	89.814	0	0.061
2099-07-07	89.094	89.024	0	0.039
2099-07-08	84.998	86.831	0	0
2099-07-09	87.331	88.685	0	0
2099-07-10	84.239	87.492	0.12	0.399
2099-07-11	83.983	81.966	0	0
2099-07-12	84.008	85.412	0.085	0.043
2099-07-13	88.494	86.935	0.026	0
2099-07-14	89.57	89.56	0	0
2099-07-15	88.287	87.907	0	0.003
2099-07-16	87.159	86.166	0.182	0.19
2099-07-17	76.325	75.045	0	0
2099-07-18	86.278	77.741	0.122	0.205
2099-07-19	90.168	94.588	0.386	0.168
2099-07-20	100.854	101.291	0	0
2099-07-21	94.983	97.329	0	0.093
2099-07-22	96.532	98.098	0.127	0.195
2099-07-23	94.733	94.764	0.429	0.442
2099-07-24	83.398	84.44	0.001	0.042
2099-07-25	84.52	86.264	0	0
2099-07-26	92.359	94.729	0.107	0.01
2099-07-27	88.893	92.409	0.012	0
2099-07-28	83.962	84.007	0	0
2099-07-29	91.997	91.97	0	0
2099-07-30	99.087	97.03	0	0
2099-07-31	98.759	99.157	0	0
2099-08-01	95.947	96.452	0	0
2099-08-02	86.964	90.868	0.25	0.331
2099-08-03	87.351	87.451	0.034	0.377
2099-08-04	81.725	81.299	1.088	0.316
2099-08-05	80.325	79.913	0.103	0.098
2099-08-06	77.096	77.786	0.063	0.044
2099-08-07	83.536	83.99	0	0
2099-08-08	89.104	89.534	0	0
2099-08-09	90.32	91.385	0	0
2099-08-10	84.151	88.958	0.434	0.449
2099-08-11	86.793	88.71	0.771	0.118
2099-08-12	99.804	101.347	0.049	0
2099-08-13	93.943	95.961	0	0.033
2099-08-14	96.418	96.231	0	0
2099-08-15	94.398	96.163	0.011	0
2099-08-16	99.273	97.892	0.204	0
2099-08-17	95.058	94.21	0.135	0.412
2099-08-18	90.199	89.068	0.009	0.023
2099-08-19	100.013	100.46	0.109	0.048
2099-08-20	94.394	95.37	0	0.095
2099-08-21	97.009	97.91	0.112	0
2099-08-22	92.44	92.54	0	0.146
2099-08-23	84.965	86.869	0.292	0.27
2099-08-24	82.694	84.652	0	0
2099-08-25	92.699	92.928	0	0.01
2099-08-26	85.715	89.093	0.139	0
2099-08-27	84.137	88.24	0.185	0
2099-08-28	80.273	82.366	0.017	0.099
2099-08-29	82.724	81.996	0	0.003
2099-08-30	90.927	89.878	0.076	0.372
2099-08-31	99.281	99.423	0.074	0.017
2099-09-01	101.363	101.953	0	0.047
2099-09-02	95.568	97.61	0.098	0.034
2099-09-03	98.788	97.35	0.023	0.049
2099-09-04	82.43	84.261	0.238	0.062
2099-09-05	68.057	67.854	0	0
2099-09-06	72.666	72.712	0	0
2099-09-07	77.043	77.856	0	0
2099-09-08	80.71	81.079	0	0
2099-09-09	86.82	87.557	0	0
2099-09-10	81.979	83.428	0	0
2099-09-11	86.485	85.816	0	0
2099-09-12	72.542	77.261	0.001	0
2099-09-13	71.96	72.31	0	0
2099-09-14	72.636	73.39	0	0
2099-09-15	80.418	79.543	0	0
2099-09-16	85.153	87.708	0	0
2099-09-17	83.248	85.868	0	0
2099-09-18	94.276	94.514	0	0
2099-09-19	86.087	87.525	0.056	0.009
2099-09-20	69.444	69.852	0.004	0.01
2099-09-21	65.15	65.225	0	0
2099-09-22	70.635	71.227	0	0
2099-09-23	75.927	76.104	0	0
2099-09-24	78.129	77.423	0	0
2099-09-25	79.079	79.627	0	0
2099-09-26	82.52	82.442	0	0
2099-09-27	83.338	80.368	0	0
2099-09-28	82.366	82.345	0	0
2099-09-29	82.563	82.835	0	0
2099-09-30	87.765	88.514	0.008	0
2099-10-01	82.171	83.813	0.189	0.02
2099-10-02	61.415	62.321	0	0
2099-10-03	72.096	70.795	0	0
2099-10-04	88.757	86.986	0	0
2099-10-05	89.079	90.944	0	0.001
2099-10-06	83.203	85.175	0.176	0.221
2099-10-07	72.37	73.363	0	0.112
2099-10-08	86.319	88.337	0.168	0.187
2099-10-09	91.092	92.311	0.024	0.004
2099-10-10	80.6	76.327	0.027	0
2099-10-11	53.66	55.172	0.031	0.095
2099-10-12	50.648	50.576	0.001	0
2099-10-13	54.606	55.103	0	0
2099-10-14	58.147	58.652	0	0
2099-10-15	58.806	59.53	0	0
2099-10-16	55.462	56.854	0.084	0.049
2099-10-17	55.959	56.64	0.061	0.179
2099-10-18	54.615	54.83	0	0
2099-10-19	67.204	67.774	0	0
2099-10-20	66.637	67.764	0	0
2099-10-21	55.463	55.887	0.085	0.034
2099-10-22	48.83	49.25	0.005	0.001
2099-10-23	65.569	65.912	0	0
2099-10-24	76.146	77.342	0	0
2099-10-25	73.36	74.909	0.007	0.004
2099-10-26	71.958	70.894	0.103	0.189
2099-10-27	60.922	61.753	0.043	0.01
2099-10-28	60.195	60.498	0	0
2099-10-29	55.416	55.382	0	0
2099-10-30	59.735	59.334	0	0
2099-10-31	60.56	60.125	0	0
