# Supplementary material for: The role of climate change and urban development on compound dry-hot extremes across US cities
Source: Nat Commun. 2023 Jun 14;14:3509. doi: 10.1038/s41467-023-39205-x (PMC10267174; doi:10.1038/s41467-023-39205-x)
Supplement: Supplementary file 2 — Source Data [file 41467_2023_39205_MOESM2_ESM.zip › SourceData/Columbus_Current_Data.xlsx]

## Sheet: Sheet1
Date_Current	Current_T	Urban_Dev_T	Current_prcp	Urban_Dev_Prcp
2000-05-01	80	80	1	1
2000-05-02	67.928	68.884	0.201	0.225
2000-05-03	74.159	74.632	0	0
2000-05-04	75.339	76.346	0.172	0.202
2000-05-05	78.821	80.782	0.006	0.1
2000-05-06	80.923	81.815	0	0
2000-05-07	81.614	81.377	0	0.051
2000-05-08	84.243	84.328	0	0
2000-05-09	81.686	82.101	0	0
2000-05-10	75.739	77.116	0.016	0.027
2000-05-11	75.252	74.977	0	0
2000-05-12	86.706	86.802	0	0
2000-05-13	81.208	82.204	0.062	0.009
2000-05-14	67.45	69.538	0	0
2000-05-15	65.801	65.595	0	0
2000-05-16	69.262	69.806	0	0
2000-05-17	74.068	77.046	0.11	0.114
2000-05-18	80.752	79.73	0.162	0.168
2000-05-19	73.991	76.073	0.451	0.832
2000-05-20	63.53	63.589	0.002	0.027
2000-05-21	67.846	69.192	0	0
2000-05-22	72.906	75.112	0	0.002
2000-05-23	76.503	75.887	0.136	0.124
2000-05-24	83.639	83.97	0.233	0.2
2000-05-25	76.461	78.329	0	0
2000-05-26	73.219	73.18	0	0
2000-05-27	68.178	71.606	0.384	0.414
2000-05-28	67.897	71.918	0.163	0.527
2000-05-29	71.701	69.167	0.022	0.002
2000-05-30	75.196	75.474	0	0
2000-05-31	84.01	85.43	0	0
2000-06-01	87.509	88.635	0	0
2000-06-02	86.757	85.572	0.225	0.251
2000-06-03	69.438	70.71	0.037	0.049
2000-06-04	73.997	74.6	0	0
2000-06-05	73.049	75.12	0.355	0.131
2000-06-06	65.003	65.631	0.03	0.122
2000-06-07	76.358	76.514	0	0
2000-06-08	81.36	81.657	0	0
2000-06-09	85.56	85.931	0	0
2000-06-10	86.228	86.456	0	0
2000-06-11	87.521	87.612	0	0
2000-06-12	86.912	88.759	0	0
2000-06-13	88.608	87.845	0.081	0.025
2000-06-14	87.628	87.728	0	0
2000-06-15	80.256	79.052	0.246	0.134
2000-06-16	79.925	82.717	0.118	0.199
2000-06-17	79.558	80.701	0.112	0.127
2000-06-18	70.103	75.029	0.023	0.036
2000-06-19	76.335	76.468	0	0
2000-06-20	83.505	81.309	0	0
2000-06-21	81.793	79.914	0.126	0.071
2000-06-22	85.216	85.736	0	0.051
2000-06-23	81.071	81.72	0	0
2000-06-24	85.88	85.74	0	0
2000-06-25	85.851	85.951	0	0
2000-06-26	85.36	85.618	0.121	0.063
2000-06-27	82.902	82.658	0.048	0.097
2000-06-28	78.845	77.567	0	0
2000-06-29	73.813	76.518	0	0.001
2000-06-30	74.732	73.607	0	0.004
2000-07-01	79.909	79.269	0	0
2000-07-02	82.198	82.327	0	0
2000-07-03	81.969	80.785	0.196	0.779
2000-07-04	78.858	80.355	0.349	0.506
2000-07-05	82.233	82.298	0.001	0
2000-07-06	81.331	81.253	1.291	0
2000-07-07	74.949	76.457	0	0
2000-07-08	77.586	78.813	0	0
2000-07-09	87.406	87.931	0	0
2000-07-10	87.402	90.479	0.094	0
2000-07-11	86.64	86.236	0	0
2000-07-12	78.455	79.018	0	0
2000-07-13	75.539	77.037	0.001	0.253
2000-07-14	76.662	76.383	0.093	0.227
2000-07-15	70.868	75.847	0.14	0.105
2000-07-16	68.447	68.928	0.007	0.007
2000-07-17	81.195	78.502	0	0
2000-07-18	81.438	79.582	0.016	0
2000-07-19	77.077	76.987	0.213	2.882
2000-07-20	74.342	74.579	0	0
2000-07-21	72.41	75.503	0.036	0.034
2000-07-22	71.053	72.56	0	0
2000-07-23	73.055	73.254	0	0
2000-07-24	73.926	74.471	0	0
2000-07-25	78.221	77.89	0.003	0
2000-07-26	75.66	78.165	0	0.007
2000-07-27	78.132	78.583	0	0.035
2000-07-28	78.593	80.399	0.081	0.165
2000-07-29	72.692	78.983	0.329	0.434
2000-07-30	77.956	77.384	0.666	0.246
2000-07-31	75.701	77.908	0.127	0.24
2000-08-01	74.878	75.75	0.065	0.114
2000-08-02	79.225	80.035	0.121	0.183
2000-08-03	77.519	78.879	0.1	0.107
2000-08-04	75.21	75.544	0.001	0
2000-08-05	75.687	75.11	0	0
2000-08-06	88.069	89.672	0.09	0.868
2000-08-07	84.24	87.631	0.081	0.001
2000-08-08	83.639	85.559	0.126	0
2000-08-09	88.686	88.771	0	0.022
2000-08-10	81.035	81.1	0.012	0.135
2000-08-11	72.7	75.207	0.02	0.017
2000-08-12	74.929	73.731	0	0.019
2000-08-13	77.452	77.356	0	0
2000-08-14	76.919	80.588	0.019	0.008
2000-08-15	86.949	89.047	0	0
2000-08-16	80.4	87.343	0	0
2000-08-17	72.106	73.704	0	0
2000-08-18	77.481	73.427	0.122	0.526
2000-08-19	71.004	69.468	0	0
2000-08-20	69.706	70.016	0	0
2000-08-21	73.712	74.579	0	0
2000-08-22	79.913	79.272	0	0
2000-08-23	74.123	83.471	0.235	0.425
2000-08-24	80.755	79.646	0.029	0
2000-08-25	81.004	79.343	0	0
2000-08-26	80.473	79.329	0	0
2000-08-27	79.231	75.879	2.632	1.967
2000-08-28	75.476	75.384	0.044	0
2000-08-29	81.685	81.193	0	0
2000-08-30	82.818	83.579	0	0
2000-08-31	86.798	86.658	0	0
2000-09-01	86.037	86.237	0	0
2000-09-02	86.285	86.939	0.22	0.069
2000-09-03	86.445	86.733	0	0.014
2000-09-04	76.871	78.834	0.228	0.059
2000-09-05	66.481	66.525	0	0
2000-09-06	70.081	70.454	0	0
2000-09-07	76.923	77.112	0	0
2000-09-08	79.131	80.317	0.006	0
2000-09-09	79.466	79.831	0.058	0.076
2000-09-10	80.35	81.581	0	0.007
2000-09-11	82.051	83.47	0	0.085
2000-09-12	77.242	81.035	0.172	0.096
2000-09-13	72.611	74.06	0.134	0.172
2000-09-14	73.775	75.343	0	0
2000-09-15	64.638	64.08	0.002	0.019
2000-09-16	59.198	59.465	0	0
2000-09-17	70.116	70.591	0	0
2000-09-18	77.48	77.65	0	0
2000-09-19	79.517	77.133	0	0
2000-09-20	82.853	82.16	0	0
2000-09-21	75.912	77.397	0.087	0.074
2000-09-22	70.109	70.165	0	0
2000-09-23	72.72	76.252	0.172	0.113
2000-09-24	70.905	75.256	0.136	1.163
2000-09-25	56.761	60.32	0	0
2000-09-26	65.393	64.452	0.054	0.005
2000-09-27	70.854	71.718	0	0
2000-09-28	64.314	64.497	0	0
2000-09-29	67.426	67.509	0	0
2000-09-30	72.052	72.086	0	0
2000-10-01	70.616	71.45	0	0
2000-10-02	74.948	76.111	0	0
2000-10-03	77.583	77.447	0	0
2000-10-04	77.963	76.568	0	0
2000-10-05	79.008	80.258	0.1	0.155
2000-10-06	64.748	64.625	0.065	0.07
2000-10-07	48.626	49.246	0	0
2000-10-08	47.075	47.583	0.002	0.009
2000-10-09	50.435	49.839	0	0
2000-10-10	62.058	61.663	0	0
2000-10-11	66.738	66.358	0	0
2000-10-12	68.317	68.883	0	0
2000-10-13	70.877	71.056	0	0
2000-10-14	75.491	75.541	0	0
2000-10-15	69.532	68.43	0	0
2000-10-16	66.115	69.449	0	0.01
2000-10-17	63.271	59.983	0	0
2000-10-18	57.05	57.109	0	0
2000-10-19	68.303	66.565	0	0
2000-10-20	69.798	69.426	0	0
2000-10-21	71.41	71.717	0	0
2000-10-22	71.14	70.317	0	0
2000-10-23	65.83	67.012	0	0
2000-10-24	59.77	61.363	0.09	0.007
2000-10-25	66.229	67	0	0.005
2000-10-26	58.189	66.506	0	0.011
2000-10-27	72.941	74.511	0	0
2000-10-28	64.6	71.981	0.001	0.004
2000-10-29	54.861	55.392	0	0
2000-10-30	58.778	58.956	0	0
2000-10-31	59.474	59.787	0	0
2001-05-01	80	80	1	1
2001-05-02	77.868	78.008	0.037	0.002
2001-05-03	79.909	79.731	0	0
2001-05-04	78.509	77.655	0	0
2001-05-05	75.507	76.227	0.004	0.013
2001-05-06	74.148	73.993	0.017	0.031
2001-05-07	71.321	69.259	0.011	0.014
2001-05-08	70.316	70.576	0.117	0.029
2001-05-09	73.963	74.024	0	0
2001-05-10	74.38	74.357	0	0
2001-05-11	80.324	80.746	0	0
2001-05-12	74.546	75.804	0.107	0.113
2001-05-13	64.036	63.756	0	0
2001-05-14	64.129	64.47	0	0
2001-05-15	64.295	64.537	0.247	0.289
2001-05-16	73.172	81.492	0.218	0.137
2001-05-17	76.717	78.542	0.067	1.132
2001-05-18	77.104	80.029	0	0
2001-05-19	77.001	76.938	0	0
2001-05-20	75.145	74.053	0.003	0.014
2001-05-21	72.244	75.634	0.147	0.15
2001-05-22	69.488	72.02	0.322	0.287
2001-05-23	66.486	66.698	0.019	0.035
2001-05-24	63.887	64.32	0.245	0.155
2001-05-25	65.227	63.623	0.057	0.064
2001-05-26	65.37	67.195	0.068	0.108
2001-05-27	65.51	64.964	0.145	0.05
2001-05-28	67.587	69.545	0.006	0.035
2001-05-29	71.135	71.109	0	0.005
2001-05-30	65.868	65.778	0.007	0.008
2001-05-31	68.793	69.655	0	0
2001-06-01	64.895	66.463	0.073	0.072
2001-06-02	67.458	67.662	0.165	0.386
2001-06-03	63.25	63.984	0.059	0.018
2001-06-04	62.809	64.907	0.413	0.211
2001-06-05	79.216	79.29	0.127	0.161
2001-06-06	79.995	82.137	0.342	0.5
2001-06-07	75.679	73.519	0.193	0.838
2001-06-08	72.905	75.299	0.024	0
2001-06-09	75.772	75.929	0	0
2001-06-10	78.563	79.737	0	0.002
2001-06-11	84.19	85.469	0.113	0.346
2001-06-12	85.748	88.04	0.342	0.208
2001-06-13	85.891	86.843	0.176	0.247
2001-06-14	86.744	86.045	0	0.001
2001-06-15	86.446	86.39	0	0
2001-06-16	86.368	86.358	0	0
2001-06-17	84.552	84.751	0	0
2001-06-18	84.931	86.131	0	0
2001-06-19	88.695	88.559	0	0
2001-06-20	76.669	79.15	0.222	0.223
2001-06-21	78.724	81.801	0.169	0.271
2001-06-22	70.525	70.752	0.226	0.126
2001-06-23	74.208	73.774	0	0.016
2001-06-24	76.638	77.047	0	0.068
2001-06-25	78.792	79.951	0	0
2001-06-26	80.717	81.556	0.028	0.027
2001-06-27	80.142	80.219	0.006	0.011
2001-06-28	83.019	83.364	0	0
2001-06-29	84.506	85.143	0	0
2001-06-30	81.407	81.261	0.189	0.13
2001-07-01	75.789	76.334	0.184	0.143
2001-07-02	66.895	68.4	0	0
2001-07-03	77.409	77.1	0	0
2001-07-04	74.672	77.014	0.259	0.102
2001-07-05	75.851	75.802	0.019	0.036
2001-07-06	74.051	74.652	0	0
2001-07-07	84.083	86.176	0.001	0.049
2001-07-08	83.892	83.988	0.253	0.416
2001-07-09	86.56	86.246	0	0
2001-07-10	86.399	87.043	0.101	0.006
2001-07-11	75.577	77.406	0.116	0.2
2001-07-12	74.797	75.096	0	0
2001-07-13	74.56	74.02	0	0
2001-07-14	78.117	78.333	0	0
2001-07-15	80.885	82.013	0	0
2001-07-16	81.961	82.009	0	0
2001-07-17	81.79	79.927	0.217	0.155
2001-07-18	85.206	83.401	0.439	0.136
2001-07-19	83.678	82.208	0.015	0.04
2001-07-20	80.533	81.965	0.002	0
2001-07-21	82.681	82.002	0	0
2001-07-22	85.06	84.326	0	0
2001-07-23	86.371	85.517	0	0.031
2001-07-24	86.045	86.145	0.055	0.055
2001-07-25	83.13	83.877	0.411	0.322
2001-07-26	77.883	78.381	0.795	0.406
2001-07-27	74.383	76.287	0	0
2001-07-28	71.692	73.127	0	0
2001-07-29	78.016	76.992	0.008	0.683
2001-07-30	80.287	78.344	0.002	0.032
2001-07-31	78.467	79.943	0	0
2001-08-01	79.92	81.459	0	0
2001-08-02	83.299	83.226	0	0.017
2001-08-03	78.806	80.651	0.273	0.832
2001-08-04	77.944	79.58	0.002	0.134
2001-08-05	86.177	86.741	0	0
2001-08-06	86.547	86.112	0	0
2001-08-07	88.437	88.486	0	0
2001-08-08	86.992	86.673	0	0
2001-08-09	88.065	87.686	0	0
2001-08-10	86.011	86.243	0	0
2001-08-11	81.453	81.435	0.015	0.004
2001-08-12	78.156	79.168	0.322	1.323
2001-08-13	81.076	79.458	0.123	0.023
2001-08-14	75.309	76.766	0	0
2001-08-15	76.241	77.178	0	0
2001-08-16	81.01	82.516	0.001	0.008
2001-08-17	75.306	75.868	0.024	0.172
2001-08-18	76.789	74.519	0	0.001
2001-08-19	72.341	73.809	0.137	0.06
2001-08-20	69.987	72.158	0.005	0.004
2001-08-21	78.117	77.883	0.026	0.029
2001-08-22	81.905	76.942	0.023	0.127
2001-08-23	81.701	83.638	0.209	0.072
2001-08-24	76.079	78.117	0	0
2001-08-25	77.238	77.161	0	0
2001-08-26	85.944	86.692	0.192	0.164
2001-08-27	78.792	79.847	0.246	0.129
2001-08-28	81.125	80.806	0	0
2001-08-29	81.936	80.091	0	0
2001-08-30	83.818	83.42	0	0
2001-08-31	77.911	81.072	0.242	0.289
2001-09-01	71.156	74.668	0.063	0.068
2001-09-02	72.738	71.741	0	0
2001-09-03	78.654	78.576	0	0
2001-09-04	82.434	82.717	0	0
2001-09-05	76.29	80.782	0	0
2001-09-06	81.477	81.45	0	0
2001-09-07	80.941	80.44	0.062	0.161
2001-09-08	82.316	83.309	0.022	0.066
2001-09-09	81.855	82.067	0	0
2001-09-10	76.607	77.436	0.104	0.025
2001-09-11	74.085	74.639	0	0
2001-09-12	76.155	76.243	0	0
2001-09-13	77.217	77.52	0	0
2001-09-14	65.872	67.695	0	0.002
2001-09-15	65.607	65.253	0	0
2001-09-16	68.51	69.507	0	0
2001-09-17	72.421	71.88	0	0
2001-09-18	71.571	72.002	0	0
2001-09-19	71.891	75.728	0.038	0.005
2001-09-20	72.428	72.33	0.125	0.107
2001-09-21	67.068	72.685	0.003	0.005
2001-09-22	63.462	67.158	0.006	0
2001-09-23	66.671	62.588	0	0
2001-09-24	59.655	57.467	0.151	0.278
2001-09-25	49.169	48.038	0.002	0.022
2001-09-26	62.73	63.184	0.006	0.006
2001-09-27	57.12	60.17	0	0
2001-09-28	57.258	56.917	0	0
2001-09-29	66.304	67.372	0	0
2001-09-30	68.781	69.111	0	0
2001-10-01	71.025	71.372	0	0
2001-10-02	78.125	77.551	0	0
2001-10-03	78.779	78.294	0	0
2001-10-04	77.759	78.128	0	0
2001-10-05	72.885	75.044	0.027	0.096
2001-10-06	64.364	68.004	0.424	0.376
2001-10-07	55.076	55.143	0	0
2001-10-08	60.41	60.432	0	0
2001-10-09	66.322	66.075	0	0
2001-10-10	69.771	69.41	0	0
2001-10-11	72.274	71.5	0	0
2001-10-12	68.473	70.181	0.566	0.291
2001-10-13	73.903	71.76	0.178	0.059
2001-10-14	70.081	71.696	0.508	0.189
2001-10-15	57.644	57.885	0	0
2001-10-16	53.314	55.941	0.466	0.457
2001-10-17	46.632	46.085	0.009	0.068
2001-10-18	57.796	57.841	0	0
2001-10-19	62.005	62.306	0	0
2001-10-20	67.611	67.923	0	0
2001-10-21	72.257	72.323	0	0
2001-10-22	72.278	72.519	0	0
2001-10-23	67.926	69.094	0	0
2001-10-24	68.914	72.574	0.029	0.001
2001-10-25	64.964	65.741	0.051	0.052
2001-10-26	42.226	43.211	0	0
2001-10-27	42.471	42.645	0	0
2001-10-28	46.894	47.288	0	0
2001-10-29	54.738	56.328	0	0
2001-10-30	52.562	52.658	0	0
2001-10-31	64.958	65.446	0	0
2002-05-01	80	80	1	1
2002-05-02	68.13	68.787	0.201	0.144
2002-05-03	53.092	53.189	0	0
2002-05-04	60.785	61.009	0	0
2002-05-05	70.51	70.61	0	0
2002-05-06	71.692	70.613	0	0
2002-05-07	77.314	78.01	0.723	0.362
2002-05-08	75.662	75.271	0.04	0.135
2002-05-09	75.62	76.369	0.175	0.149
2002-05-10	66.53	68.197	0	0
2002-05-11	64.772	67.238	0	0
2002-05-12	75.723	75.345	0.241	0.197
2002-05-13	73.854	75.379	0.686	0.975
2002-05-14	58.523	57.889	0	0.004
2002-05-15	66.897	66.285	0	0
2002-05-16	73.297	73.063	0	0
2002-05-17	66.068	67.405	0.362	0.146
2002-05-18	55.243	55.229	0.359	0.894
2002-05-19	53.433	53.309	0	0
2002-05-20	52.401	52.471	0	0
2002-05-21	56.536	56.69	0	0
2002-05-22	63.091	63.053	0	0
2002-05-23	70.937	71.472	0	0
2002-05-24	71.903	69.998	0.025	0.02
2002-05-25	78.664	78.832	0.221	0.298
2002-05-26	73.145	74.502	0	0.206
2002-05-27	71.821	69.688	0	0
2002-05-28	74.682	74.262	0.042	0.077
2002-05-29	77.647	76.496	0.167	0.22
2002-05-30	77.436	79.629	0.178	0.056
2002-05-31	83.332	84.735	0.198	0.165
2002-06-01	81.647	82.206	0	0
2002-06-02	77.993	79.881	0	0.002
2002-06-03	73.806	74.941	0.045	0.034
2002-06-04	88.87	85.562	0.246	0.221
2002-06-05	86.639	86.739	0.008	0.008
2002-06-06	74.437	75.676	0.09	0.188
2002-06-07	75.334	75.002	0.012	0.042
2002-06-08	78.834	77.501	0	0
2002-06-09	80.29	81.294	0	0
2002-06-10	82.283	81.694	0	0
2002-06-11	84.647	85.386	0	0
2002-06-12	82.868	85.201	0.05	0.129
2002-06-13	77.997	78.491	0.137	0.009
2002-06-14	75.779	75.891	0.158	0.122
2002-06-15	69.715	70.125	0.036	0.101
2002-06-16	68.14	68.576	0.048	0.044
2002-06-17	72.81	72.803	0.039	0.036
2002-06-18	74.939	75.818	0.034	0.128
2002-06-19	82.104	82.611	0	0
2002-06-20	83.29	83.532	0	0
2002-06-21	86.014	86.322	0	0
2002-06-22	86.526	86.165	0	0
2002-06-23	86.706	86.222	0	0
2002-06-24	89.012	86.8	0	0
2002-06-25	86.049	86.815	0	0
2002-06-26	87.454	87.554	0.048	0.048
2002-06-27	83.532	81.965	0.051	0.26
2002-06-28	81.166	81.824	0.041	0.099
2002-06-29	84.386	82.308	0	0
2002-06-30	85.603	85.854	0	0
2002-07-01	87.788	87.442	0	0
2002-07-02	87.674	87.712	0	0
2002-07-03	86.054	87.288	0.195	0.026
2002-07-04	87.875	87.975	0.049	0.049
2002-07-05	85.904	86.004	0.003	0.003
2002-07-06	79.318	79.3	0	0
2002-07-07	81.622	81.455	0	0
2002-07-08	83.916	83.969	0	0
2002-07-09	87.458	85.723	0	0.002
2002-07-10	83.247	83.878	0.06	0.284
2002-07-11	74.494	74.522	0	0
2002-07-12	75.775	76.125	0	0
2002-07-13	73.633	73.449	0	0
2002-07-14	74.803	71.383	0.389	0.014
2002-07-15	84.482	83.44	0.051	0
2002-07-16	84.346	85.468	0	0
2002-07-17	85.249	86.975	0	0
2002-07-18	82.114	84.305	0.176	0.154
2002-07-19	82.417	83.8	0.167	0.179
2002-07-20	82.944	79.411	0.121	0.162
2002-07-21	81.931	83.085	0	0
2002-07-22	87.229	87.393	0	0
2002-07-23	82.101	84.545	0.296	0.265
2002-07-24	80.495	82.392	0	0.036
2002-07-25	79.414	84.624	0	0
2002-07-26	79.331	84.187	0.094	0.237
2002-07-27	87.285	90.017	0.252	0.374
2002-07-28	92.313	92.413	0	0
2002-07-29	87.477	88.819	0.069	0.079
2002-07-30	85.622	86.029	0.158	0.139
2002-07-31	86.781	87.103	0	0
2002-08-01	86.493	86.687	0	0
2002-08-02	86.502	87.131	0	0
2002-08-03	86.885	86.985	0	0
2002-08-04	85.189	86.706	0	0
2002-08-05	83.717	84.888	0.128	0.205
2002-08-06	77.144	78.627	0.116	0.021
2002-08-07	73.528	73.923	0	0
2002-08-08	75.34	75.043	0	0
2002-08-09	77.325	77.592	0	0
2002-08-10	81.837	82.285	0	0
2002-08-11	86.788	86.597	0	0
2002-08-12	86.158	86.451	0	0
2002-08-13	86.151	87.508	0.062	0
2002-08-14	86.057	86.935	0	0
2002-08-15	79.61	80.601	0.3	0.171
2002-08-16	84.291	82.161	0.083	0.182
2002-08-17	80.806	82.426	0.048	0.145
2002-08-18	79.485	79.422	0.026	0.049
2002-08-19	75.377	74.103	0.57	0.715
2002-08-20	81.782	79.633	0.014	0
2002-08-21	83.862	83.903	0	0.01
2002-08-22	85.235	86.142	0.26	0.113
2002-08-23	86.699	88.489	0.223	0.074
2002-08-24	78.054	84.952	0.471	0.105
2002-08-25	79.47	79.16	0.059	0.06
2002-08-26	72.395	76.476	0	0
2002-08-27	77.919	78.332	0	0
2002-08-28	74.011	77.233	0	0
2002-08-29	75.898	74.856	0.03	0.027
2002-08-30	77.717	76.13	0.013	0
2002-08-31	80.595	78.152	0.008	0.069
2002-09-01	76.303	77.683	0.04	0.017
2002-09-02	79.204	79.167	0.006	0.021
2002-09-03	83.172	83.147	0.067	0.073
2002-09-04	79.978	80.444	0.144	0.072
2002-09-05	71.928	72.515	0	0
2002-09-06	80.138	80.714	0	0
2002-09-07	81.908	82.671	0	0
2002-09-08	81.565	82.416	0	0
2002-09-09	83.563	83.927	0	0
2002-09-10	84.433	84.521	0	0
2002-09-11	72.867	73.688	0	0
2002-09-12	74.667	75.027	0	0
2002-09-13	74.27	75.6	0	0
2002-09-14	81.256	81.747	0.06	0.028
2002-09-15	72.604	77.002	0.093	0.089
2002-09-16	72.967	72.638	0.162	0.051
2002-09-17	68.426	70.602	0	0
2002-09-18	77.561	79.809	0.042	0
2002-09-19	77.741	79.73	0.122	0.273
2002-09-20	84.604	85.604	0.094	0.047
2002-09-21	76.685	80.827	0.026	0.112
2002-09-22	72.388	71.046	0.007	0.005
2002-09-23	66.839	66.934	0	0
2002-09-24	71.9	71.308	0	0
2002-09-25	68.543	68.547	0	0
2002-09-26	61.62	66.203	0.016	0.052
2002-09-27	62.891	60.494	0.906	0.759
2002-09-28	64.242	65.109	0	0
2002-09-29	74.824	75.156	0	0
2002-09-30	79.879	79.854	0	0
2002-10-01	79.731	78.574	0.022	0.008
2002-10-02	82.605	81.307	0.009	0.024
2002-10-03	81.154	82.204	0.109	0.125
2002-10-04	78.184	79.713	0.013	0.007
2002-10-05	71.633	71.135	0.06	0.116
2002-10-06	69.443	70.357	0	0
2002-10-07	63.321	66.126	0	0
2002-10-08	60.119	60.353	0	0
2002-10-09	64.388	65.301	0	0
2002-10-10	64.825	64.43	0	0
2002-10-11	59.916	63.292	0.005	0.084
2002-10-12	70.169	71.021	0	0
2002-10-13	61.171	63.995	0.122	0.29
2002-10-14	56.766	56.74	0	0
2002-10-15	54.978	52.1	0	0.021
2002-10-16	49.998	51.695	0.105	0.162
2002-10-17	47.338	48.197	0	0
2002-10-18	61.37	62.047	0	0
2002-10-19	60.624	59.555	0.09	0.016
2002-10-20	51.672	53.796	0.003	0.001
2002-10-21	56.886	57.01	0	0
2002-10-22	60.446	61.245	0	0
2002-10-23	48.296	51.262	0	0
2002-10-24	50.539	51.295	0	0
2002-10-25	50.45	52.106	0.002	0
2002-10-26	55.075	55.503	0.022	0.029
2002-10-27	52.099	52.265	0	0
2002-10-28	55.831	54.781	0	0
2002-10-29	48.795	51.319	0.239	0.169
2002-10-30	42.971	43.548	0.057	0.006
2002-10-31	44.157	43.992	0.001	0
2003-05-01	80	80	1	1
2003-05-02	71.407	74.203	0.22	0.215
2003-05-03	59.862	56.426	0.003	0
2003-05-04	64.407	62.314	0	0
2003-05-05	61.966	63.295	0.589	0.705
2003-05-06	77.334	80.521	0.049	0.001
2003-05-07	73.128	70.842	0.021	0.234
2003-05-08	71.043	71.554	0.047	0.09
2003-05-09	63.017	70.267	0.197	0.198
2003-05-10	78.285	78.257	0.196	0.221
2003-05-11	74.405	73.771	0.046	1.447
2003-05-12	61.132	61.437	0	0.005
2003-05-13	67.01	66.814	0	0
2003-05-14	69.826	68.705	0	0
2003-05-15	72.476	75.649	0.157	1.063
2003-05-16	64.54	71.237	0.12	0.072
2003-05-17	71.477	72.717	0	0.002
2003-05-18	68.109	75.347	0.007	0.002
2003-05-19	74.192	74.03	0	0
2003-05-20	74.653	73.029	0.061	0.042
2003-05-21	65.773	66.624	0.344	0.632
2003-05-22	67.497	67.516	0	0
2003-05-23	62.56	69.721	0	0
2003-05-24	63.221	67.192	0.03	0.005
2003-05-25	60.294	62.886	0	0
2003-05-26	66.747	66.398	0.003	0.015
2003-05-27	64.449	64.166	0.015	0.013
2003-05-28	71.622	73.693	0.155	0.021
2003-05-29	72.758	70.171	0.245	0.623
2003-05-30	69.759	72.406	0	0.043
2003-05-31	67.745	70.969	0.335	0.491
2003-06-01	63.604	64.125	0.004	0.07
2003-06-02	69.128	69.295	0	0
2003-06-03	63.323	66.773	0.627	0.933
2003-06-04	62.089	60.145	0.057	0.063
2003-06-05	63.908	66.551	0	0
2003-06-06	73.091	74.646	0	0
2003-06-07	70.838	77.419	0.458	0.019
2003-06-08	69.982	77.305	0.505	0.172
2003-06-09	73.872	74.894	0.002	0.065
2003-06-10	78.804	77.961	0	0
2003-06-11	82.401	81.992	0.507	0.544
2003-06-12	75.404	79.405	0.44	0.516
2003-06-13	81.492	81.379	0.053	0.015
2003-06-14	79.94	78.946	0.116	0.275
2003-06-15	79.288	79.595	0	0
2003-06-16	75.635	76.05	0.029	0.019
2003-06-17	74.07	73.405	0.073	0.297
2003-06-18	77.558	77.693	0.017	0.123
2003-06-19	74.544	75.819	0.032	0.017
2003-06-20	69.381	69.961	0	0
2003-06-21	75.506	75.582	0	0
2003-06-22	80.487	80.876	0	0
2003-06-23	83.215	83.839	0	0
2003-06-24	84.775	84.808	0	0
2003-06-25	85.552	85.474	0	0
2003-06-26	85.976	86.693	0	0
2003-06-27	81.586	83.187	0.311	0.201
2003-06-28	80.419	79.554	0	0
2003-06-29	81.348	79.194	0.008	0.136
2003-06-30	79.261	76.115	0.056	0
2003-07-01	80.973	80.383	0.106	0.028
2003-07-02	77.92	78.684	0.134	0.018
2003-07-03	81.383	84.047	0.038	0.008
2003-07-04	86.215	85.692	0.078	0.121
2003-07-05	87.816	88.344	0.02	0
2003-07-06	84.916	86.599	0.218	0.118
2003-07-07	87.598	85.441	0.282	0.236
2003-07-08	88.936	90.973	0.248	0.365
2003-07-09	84.055	87.336	0.569	0.334
2003-07-10	80.071	82.446	0.264	0.258
2003-07-11	75.84	76.818	0.089	0.099
2003-07-12	70.966	73.587	0.041	0.019
2003-07-13	75.51	76.599	0	0
2003-07-14	79.995	80.909	0	0
2003-07-15	82.123	82.021	0	0
2003-07-16	79.766	81.29	0	0
2003-07-17	80.553	81.191	0	0
2003-07-18	80.653	81.082	0.15	0.224
2003-07-19	76.428	76.994	0.074	0.128
2003-07-20	78.978	80.178	0	0
2003-07-21	78.775	79.194	0.184	0.238
2003-07-22	74.432	74.211	0.252	0.153
2003-07-23	71.81	69.695	0.015	0.122
2003-07-24	75.418	77.925	0.014	0.08
2003-07-25	78.055	79.086	0	0
2003-07-26	82.813	82.816	0	0
2003-07-27	86.094	86.542	0	0
2003-07-28	80.857	76.607	0.541	1.641
2003-07-29	78.237	78.489	0.002	0
2003-07-30	81.221	80.872	0	0
2003-07-31	78.445	78.961	0.128	0.045
2003-08-01	82.183	83.296	0.065	0.112
2003-08-02	82.937	81.493	0.175	0.252
2003-08-03	77.16	80.547	0.849	0.172
2003-08-04	74.054	77.002	0.026	0.437
2003-08-05	71.986	76.92	0.073	0.143
2003-08-06	72.357	73.928	0.034	0.01
2003-08-07	76.366	78.011	0	0
2003-08-08	75.97	76.06	0.037	0.041
2003-08-09	72.877	77.228	0.005	0.005
2003-08-10	75.208	77.701	0	0.054
2003-08-11	76.288	77.753	0	0
2003-08-12	77.816	78.862	0.008	0.03
2003-08-13	79.995	81.862	0.003	0.053
2003-08-14	84.578	84.787	0	0
2003-08-15	82.748	83.977	0.005	0
2003-08-16	81.701	82.25	0	0.009
2003-08-17	79.943	79.831	0.272	0.156
2003-08-18	78.003	78.092	0.021	0
2003-08-19	79.757	79.686	0	0
2003-08-20	83.285	83.172	0	0
2003-08-21	84.078	82.231	0.093	0.229
2003-08-22	78.777	80.147	0.157	0.156
2003-08-23	77.06	78.02	0.03	0.112
2003-08-24	76.328	77.007	0	0
2003-08-25	86.272	86.372	0	0
2003-08-26	87.64	87.424	0	0
2003-08-27	82.373	83.864	0.263	0.268
2003-08-28	83.397	81.213	0.129	0.116
2003-08-29	80.139	82.287	0.159	0.083
2003-08-30	75.73	79.908	0.479	0.087
2003-08-31	68.863	75.609	0.14	0.002
2003-09-01	71.454	79.418	0.021	0.238
2003-09-02	70.513	78.364	0.177	0.178
2003-09-03	76.407	76.872	0.552	0.178
2003-09-04	70.768	75.074	0.009	0.019
2003-09-05	65.756	66.635	0	0
2003-09-06	68.987	69.192	0	0
2003-09-07	74.889	73.737	0	0
2003-09-08	77.633	77.099	0	0
2003-09-09	76.39	76.973	0	0
2003-09-10	74.934	76.496	0	0
2003-09-11	75.595	77.155	0	0.002
2003-09-12	75.6	75.646	0	0
2003-09-13	78.394	76.188	0	0
2003-09-14	75.249	74.841	0.067	0
2003-09-15	71.481	66.344	0.263	0.173
2003-09-16	72.769	73.667	0	0.018
2003-09-17	73.763	74.711	0	0
2003-09-18	72.754	72.934	0	0
2003-09-19	74.531	75.79	0.248	0
2003-09-20	70.857	71.993	0	0
2003-09-21	75.957	76.269	0	0
2003-09-22	68.87	74.727	0.122	0.034
2003-09-23	64.25	64.834	0.161	0.061
2003-09-24	71.604	71.902	0	0
2003-09-25	66.251	66.141	0.015	0
2003-09-26	65.227	65.245	0	0
2003-09-27	68.709	69.564	0.32	0.352
2003-09-28	57.463	59.09	0.013	0.009
2003-09-29	54.782	54.036	0	0
2003-09-30	63.039	62.949	0	0
2003-10-01	58.257	58.777	0	0
2003-10-02	53.84	53.97	0	0
2003-10-03	54.813	55.768	0	0
2003-10-04	54.608	54.834	0.018	0.038
2003-10-05	58.694	58.639	0	0
2003-10-06	59.064	59.687	0	0
2003-10-07	66.207	66.324	0	0
2003-10-08	71.845	72.636	0	0
2003-10-09	68.927	71.383	0	0
2003-10-10	69.051	71.191	0	0
2003-10-11	75.105	75.036	0	0
2003-10-12	67.19	71.024	0.001	0
2003-10-13	65.73	65.97	0	0
2003-10-14	55.316	56.42	0.119	0.271
2003-10-15	57.499	57.553	0.127	0.377
2003-10-16	63.807	63.576	0	0
2003-10-17	53.165	55.737	0	0
2003-10-18	55.485	56.634	0	0
2003-10-19	54.654	52.466	0	0
2003-10-20	59.981	59.084	0	0
2003-10-21	61.538	61.146	0	0
2003-10-22	54.629	55.272	0	0
2003-10-23	44.798	46.176	0	0
2003-10-24	53.464	54.287	0	0
2003-10-25	63.374	63.553	0	0
2003-10-26	56.858	60.598	0.017	0.088
2003-10-27	49.352	49.012	0.048	0.043
2003-10-28	45.379	45.476	0.01	0.005
2003-10-29	48.1	49.281	0.078	0.085
2003-10-30	62.659	63.21	0	0
2003-10-31	67.969	68.791	0	0
2004-05-01	80	80	1	1
2004-05-02	67.943	68.524	0.063	0.268
2004-05-03	52.422	51.711	0	0
2004-05-04	61.11	61.887	0	0
2004-05-05	63.736	64.112	0.004	0.02
2004-05-06	82.714	82.808	0	0
2004-05-07	77.046	79.937	0.049	0.265
2004-05-08	83.257	83.256	0.384	0.121
2004-05-09	83.688	83.849	0	0.006
2004-05-10	78.47	80.249	0.24	0.172
2004-05-11	78.101	80.376	0.147	0.164
2004-05-12	80.844	80.17	0.153	0.222
2004-05-13	75.383	77.131	0.095	0.109
2004-05-14	75.177	76.549	0.085	0.104
2004-05-15	71.979	73.264	0.145	0.245
2004-05-16	73.25	72.711	0	0
2004-05-17	74.39	76.773	0.148	0.172
2004-05-18	78.667	78.033	0.185	0.231
2004-05-19	75.991	76.265	0.335	0.458
2004-05-20	80.121	79.848	0.148	0.175
2004-05-21	86.041	87.834	0.142	0.114
2004-05-22	82.921	84.492	0.074	0.176
2004-05-23	83.007	83.423	0	0
2004-05-24	82.732	81.42	0	0
2004-05-25	81.618	83.726	0.178	0.082
2004-05-26	74.237	76.308	0.38	0.411
2004-05-27	76.657	78.915	0.345	0.391
2004-05-28	77.031	75.984	0.041	0.194
2004-05-29	67.216	67.441	0	0
2004-05-30	80.261	78.22	0	0
2004-05-31	78.534	78.459	0.377	0.253
2004-06-01	78.877	78.917	0.012	0.018
2004-06-02	77.483	75.788	0.016	0.012
2004-06-03	72.738	73.096	0.096	0.059
2004-06-04	71.72	71.997	0	0
2004-06-05	68.574	69.514	0	0
2004-06-06	72.802	73.335	0	0
2004-06-07	81.989	82.832	0	0
2004-06-08	83.653	86.327	0.225	0.081
2004-06-09	87.089	84.427	0.061	0.262
2004-06-10	80.326	81.628	0.14	0.077
2004-06-11	74.67	78.309	0.977	0.349
2004-06-12	83.798	83.99	0.214	0.428
2004-06-13	79.964	80.891	0.295	0.283
2004-06-14	84.89	81.656	0.427	0.281
2004-06-15	82.316	79.948	0.058	1.088
2004-06-16	81.887	81.739	0.168	0.147
2004-06-17	82.456	82.169	0.177	0.185
2004-06-18	84.847	82.949	0.279	0.136
2004-06-19	80.137	81.055	0.357	0.198
2004-06-20	70.1	70.666	0	0
2004-06-21	79.411	79.383	0	0
2004-06-22	75.999	75.484	0.089	0.099
2004-06-23	76.16	76.562	0	0
2004-06-24	82.917	83.204	0	0
2004-06-25	80.023	81.7	0	0
2004-06-26	73.223	73.539	0	0
2004-06-27	73.785	74.123	0	0
2004-06-28	72.128	72.992	0.047	0.096
2004-06-29	74.385	75.53	0.041	0.032
2004-06-30	79.393	79.798	0	0
2004-07-01	81.853	82.519	0	0
2004-07-02	81.778	81.699	0	0
2004-07-03	83.295	83.929	0.054	0
2004-07-04	81.383	80.023	0.102	0.022
2004-07-05	85.373	85.729	0.002	0.002
2004-07-06	88.882	88.971	0.194	0.122
2004-07-07	81.542	83.876	0.072	0.101
2004-07-08	72.332	75.447	0	0
2004-07-09	76.871	79.784	0	0
2004-07-10	83.055	85.342	0	0
2004-07-11	85.113	82.554	0	0.066
2004-07-12	86.29	82.047	0.156	0.712
2004-07-13	77.127	82.805	2.249	0.646
2004-07-14	78.42	81.922	0.203	0.164
2004-07-15	76.974	78.162	0.007	0.002
2004-07-16	78.898	79.531	0.002	0
2004-07-17	78.958	78.67	0	0.001
2004-07-18	74.557	75.591	0.142	0.181
2004-07-19	78.982	77.561	0.095	0.143
2004-07-20	81.522	81.016	0	0.06
2004-07-21	83.574	84.977	0.004	0.122
2004-07-22	89.066	89.166	0	0
2004-07-23	81.694	85.644	2.081	0.554
2004-07-24	75.365	76.816	0	0
2004-07-25	75.824	75.668	0	0
2004-07-26	76.069	75.196	0.004	0.042
2004-07-27	71.729	71.693	0.316	0.371
2004-07-28	73.867	75.533	0	0
2004-07-29	73.815	75.71	0	0
2004-07-30	81.998	78.277	0.152	0.08
2004-07-31	78.441	78.525	0.29	0.175
2004-08-01	83.496	83.769	0.025	0.007
2004-08-02	85.046	84.256	0	0.004
2004-08-03	84.521	85.808	0.281	0.083
2004-08-04	77.915	80.179	0.733	0.374
2004-08-05	73	73.262	0.17	0.335
2004-08-06	69.733	70.097	0	0
2004-08-07	74.396	74.954	0	0
2004-08-08	75.276	75.785	0	0
2004-08-09	79.481	79.769	0	0
2004-08-10	79.619	77.927	0.038	0.181
2004-08-11	72.878	75.109	0	0
2004-08-12	64.313	66.802	0.014	0
2004-08-13	61.998	62.399	0	0
2004-08-14	67.417	66.282	0	0
2004-08-15	68.538	70.596	0.005	0.016
2004-08-16	73.648	72.834	0.006	0.042
2004-08-17	75.442	75.279	0	0
2004-08-18	74.112	75.125	0.181	0.077
2004-08-19	84.036	85.62	0.228	0.193
2004-08-20	79.575	80.458	0.154	0.323
2004-08-21	73.881	76.615	0.629	0.469
2004-08-22	73.234	76.567	0	0
2004-08-23	79.642	80.628	0	0
2004-08-24	83.665	82.605	0	0
2004-08-25	83.446	81.583	0.019	0.003
2004-08-26	81.512	81.329	0.02	0.043
2004-08-27	83.688	84.791	0.09	0.28
2004-08-28	83.062	86.664	0.171	0.162
2004-08-29	78.637	79.223	0.185	0.345
2004-08-30	72.608	71.771	0	0
2004-08-31	76.206	76.187	0	0
2004-09-01	72.314	74.091	0	0
2004-09-02	78.218	76.779	0	0
2004-09-03	78.023	77.722	0.007	0
2004-09-04	80.681	80.181	0	0
2004-09-05	79.829	79.398	0	0
2004-09-06	76.653	76.627	0	0
2004-09-07	74.348	74.342	0.014	0.004
2004-09-08	71.143	72.895	0.045	0.046
2004-09-09	70.313	71.779	0.19	0.412
2004-09-10	63.961	66.195	0	0
2004-09-11	70.782	72.215	0	0
2004-09-12	77.817	77.586	0	0
2004-09-13	77.13	76.079	0	0
2004-09-14	76.913	76.887	0	0
2004-09-15	78.893	79.703	0.005	0.001
2004-09-16	80.514	80.423	0.003	0.014
2004-09-17	73.756	76.282	0.357	0.302
2004-09-18	69.901	69.601	0.003	0.003
2004-09-19	70.501	70.968	0	0
2004-09-20	72.202	72.595	0	0
2004-09-21	74.562	74.753	0	0
2004-09-22	79.843	78.436	0	0
2004-09-23	80.978	80.936	0	0
2004-09-24	77.873	79.942	0	0
2004-09-25	76.49	77.377	0	0
2004-09-26	69.724	73.809	0	0
2004-09-27	71.859	68.911	0	0
2004-09-28	72.133	71.258	0	0
2004-09-29	65.167	65.636	0	0
2004-09-30	67.314	67.695	0	0
2004-10-01	73.429	73.409	0	0
2004-10-02	69.554	70.591	0.298	0.153
2004-10-03	63.517	63.61	0	0
2004-10-04	63.308	63.395	0	0
2004-10-05	56.202	56.322	0	0
2004-10-06	63.284	63.891	0	0
2004-10-07	69.749	69.635	0	0
2004-10-08	70.669	68.35	0	0
2004-10-09	72.136	73.851	0.006	0
2004-10-10	65.263	68.737	0	0
2004-10-11	56.47	59.682	0	0
2004-10-12	57.135	57.21	0	0
2004-10-13	51.322	50.728	0.049	0.113
2004-10-14	52.298	52.61	0.002	0.005
2004-10-15	51.17	51.651	0.196	0.152
2004-10-16	48.053	49.999	0.009	0.001
2004-10-17	52.436	52.695	0	0
2004-10-18	49.689	50.273	0.272	0.247
2004-10-19	65.585	66.385	0.705	0.33
2004-10-20	61.141	64.781	0.008	0.002
2004-10-21	51.874	53.225	0	0
2004-10-22	51.364	51.055	0	0
2004-10-23	56.026	57.038	0	0
2004-10-24	58.286	57.005	0.288	0.216
2004-10-25	51.119	52.348	0	0
2004-10-26	48.531	46.781	0	0
2004-10-27	61.505	61.638	0	0
2004-10-28	64.045	64.313	0	0
2004-10-29	64.82	68.707	0.068	0.14
2004-10-30	69.537	69.879	0.023	0.017
2004-10-31	64.472	64.942	0.014	0.015
2005-05-01	80	80	1	1
2005-05-02	53.276	56.681	0.016	0.012
2005-05-03	54.247	54.448	0	0
2005-05-04	57.471	57.842	0	0
2005-05-05	63.688	64.175	0	0
2005-05-06	63.678	65.244	0	0.001
2005-05-07	67.04	68.886	0.007	0.077
2005-05-08	69.186	67.795	0.053	0.001
2005-05-09	76.25	74.87	0	0
2005-05-10	80.017	80.328	0	0
2005-05-11	78.315	80.426	0	0.023
2005-05-12	74.344	79.926	0	0.043
2005-05-13	72.838	74.472	0.219	0.155
2005-05-14	71.156	71.42	0.166	0.138
2005-05-15	65.245	65.277	0.118	0.118
2005-05-16	58.342	59.812	0	0
2005-05-17	67.008	66.964	0	0
2005-05-18	74.256	74.573	0	0
2005-05-19	73.125	73.092	0.225	0.173
2005-05-20	66.633	66.417	0.417	0.47
2005-05-21	67.531	68.254	0	0
2005-05-22	70.592	70.423	0	0
2005-05-23	74.358	76.268	0.085	0.034
2005-05-24	63.446	64.094	0.023	0.023
2005-05-25	65.765	67.113	0	0
2005-05-26	74.04	74.222	0	0
2005-05-27	75.494	72.631	0.042	0.034
2005-05-28	67.635	66.711	0.239	0.173
2005-05-29	72.49	71.614	0.002	0.005
2005-05-30	70.418	74.159	0.004	0.001
2005-05-31	73.533	74.183	0.013	0
2005-06-01	76.328	76.836	0	0
2005-06-02	70.208	73.394	0	0
2005-06-03	79.542	75.511	0.002	0.118
2005-06-04	77.783	80.006	0.016	0.241
2005-06-05	84.541	87.821	0.101	0.102
2005-06-06	84.121	85.426	0.135	0.221
2005-06-07	87.167	87.267	0	0
2005-06-08	85.36	85.46	0.003	0
2005-06-09	84.781	84.495	0.057	0.042
2005-06-10	80.367	82.76	0.189	0.131
2005-06-11	83.871	84.037	0.037	0.032
2005-06-12	84.668	84.781	0.002	0
2005-06-13	82.823	85.104	0.047	0.059
2005-06-14	89.102	89.675	0.066	0.021
2005-06-15	79.682	83.923	0.13	0.16
2005-06-16	73.06	73.817	0.005	0.001
2005-06-17	70.575	71.376	0	0
2005-06-18	64.85	62.804	0	0
2005-06-19	67.993	70.234	0	0
2005-06-20	74.143	73.804	0	0
2005-06-21	79.786	79.828	0	0
2005-06-22	78.356	80.996	0.255	0.104
2005-06-23	77.165	75.792	0.153	0.067
2005-06-24	84.235	85.094	0	0
2005-06-25	86.814	87.115	0	0
2005-06-26	86.236	86.491	0	0
2005-06-27	83.308	84.314	0.142	0.163
2005-06-28	84.949	85.512	0.136	0.188
2005-06-29	83.349	83.658	0.123	0.269
2005-06-30	86.141	86.977	0.001	0.001
2005-07-01	81.924	87.225	0.141	0.097
2005-07-02	74.493	74.216	0	0
2005-07-03	78.97	78.995	0	0
2005-07-04	84.568	84.835	0	0.001
2005-07-05	82.47	83.491	0.418	0.178
2005-07-06	80.22	79.843	0.01	0.16
2005-07-07	78.847	81.549	0	0.02
2005-07-08	76.394	79.037	0.095	0.023
2005-07-09	79.295	79.271	0.014	0.009
2005-07-10	81.625	80.28	0	0
2005-07-11	86.855	86.306	0	0
2005-07-12	83.76	83.772	0.273	0.118
2005-07-13	78.645	81.654	0.119	0.195
2005-07-14	80.979	80.508	0.213	0.021
2005-07-15	79.694	82.327	0.156	0.176
2005-07-16	80.124	79.834	0.18	0.159
2005-07-17	80.084	82.35	0.193	0.227
2005-07-18	83.597	81.728	0.209	0.104
2005-07-19	84.313	85.805	0.156	0.246
2005-07-20	85.648	85.748	0	0.026
2005-07-21	85.117	84.35	0	0.044
2005-07-22	82.503	84.56	0.18	0.508
2005-07-23	82.18	83.093	0	0
2005-07-24	86.532	87.036	0.02	0.013
2005-07-25	93.447	92.974	0	0
2005-07-26	89.916	92.359	0.132	0.027
2005-07-27	83.709	87.92	0.064	0.227
2005-07-28	73.801	75.176	0	0
2005-07-29	80.285	80.916	0	0
2005-07-30	82.192	82.988	0	0
2005-07-31	83.262	83.769	0	0
2005-08-01	84.955	86.201	0	0
2005-08-02	86.396	86.651	0	0
2005-08-03	86.014	86.836	0	0.003
2005-08-04	87.43	87.723	0	0
2005-08-05	83.589	85.419	0.195	0.189
2005-08-06	77.173	78.368	0	0
2005-08-07	83.503	81.122	0	0.097
2005-08-08	81.002	81.493	0.153	0.186
2005-08-09	84.098	82.713	0.12	0.14
2005-08-10	85.156	84.062	0	0.174
2005-08-11	85.618	85.718	0.001	0.001
2005-08-12	85.385	87.177	0.087	0.179
2005-08-13	82.922	85.71	0.369	0.333
2005-08-14	88.49	84.513	0.346	0.146
2005-08-15	81.815	82.081	0.009	0.353
2005-08-16	78.631	80.639	0.327	0.026
2005-08-17	81.779	82.83	0.238	2.646
2005-08-18	82.614	80.558	0.003	0.202
2005-08-19	90.313	90.413	0.054	0.054
2005-08-20	92.729	90.822	0.184	0.014
2005-08-21	86.777	87.51	0.196	0.129
2005-08-22	72.362	75.835	0	0
2005-08-23	67.279	67.291	0	0
2005-08-24	73.813	74.16	0	0
2005-08-25	78.256	77.28	0	0
2005-08-26	77.655	77.233	0	0
2005-08-27	75.654	77.509	0.149	0.192
2005-08-28	80.362	82.32	0.317	0.139
2005-08-29	79.081	81.346	0.002	0
2005-08-30	80.993	81.71	0.192	0.222
2005-08-31	74.674	74.43	0.76	0.378
2005-09-01	77.067	76.594	0	0
2005-09-02	80.436	80.911	0	0
2005-09-03	74.211	75.852	0	0
2005-09-04	71.028	72.227	0	0
2005-09-05	73.11	73.537	0	0
2005-09-06	76.517	76.582	0	0
2005-09-07	76.198	77.213	0	0
2005-09-08	77.298	77.989	0	0
2005-09-09	78.047	75.19	0.02	0.016
2005-09-10	77.9	76.913	0.029	0.001
2005-09-11	81.022	77.388	0	0
2005-09-12	81.212	82.086	0	0
2005-09-13	80.904	80.084	0	0
2005-09-14	81.829	82.576	0	0
2005-09-15	75.111	79.738	0.061	0.041
2005-09-16	68.964	71.931	0.435	1.15
2005-09-17	68.315	69.754	0	0.001
2005-09-18	67.257	75.022	0	0
2005-09-19	76.632	80.192	0	0
2005-09-20	69.982	75.754	0.027	0.146
2005-09-21	68.414	70.516	0	0
2005-09-22	63.901	62.563	0	0
2005-09-23	77.468	77.634	0	0
2005-09-24	82.98	83.759	0	0
2005-09-25	79.72	80.261	0	0
2005-09-26	75.953	76.786	0.161	0.099
2005-09-27	69.704	71.286	0.079	0.077
2005-09-28	58.313	73.173	0	0
2005-09-29	61.914	67.803	0.026	0.041
2005-09-30	65.713	65.655	0	0
2005-10-01	74.616	74.397	0	0
2005-10-02	75.986	76.44	0	0
2005-10-03	76.283	77.686	0	0
2005-10-04	79.587	79.522	0	0
2005-10-05	74.022	78.474	0	0
2005-10-06	78.189	79.3	0.023	0
2005-10-07	69.525	76.613	0.676	0.079
2005-10-08	54.646	55.892	0	0
2005-10-09	57.559	59.036	0	0
2005-10-10	59.452	60.157	0	0
2005-10-11	59.614	61.451	0	0
2005-10-12	60.409	60.849	0	0
2005-10-13	58.339	61.172	0	0
2005-10-14	63.059	63.081	0	0
2005-10-15	64.215	64.407	0	0
2005-10-16	55.116	57.894	0	0
2005-10-17	59.598	61.289	0	0
2005-10-18	67.425	67.074	0.001	0.006
2005-10-19	74.706	76.314	0	0
2005-10-20	63.298	70.177	0	0
2005-10-21	56.969	56.357	0.252	0.031
2005-10-22	52.645	52.358	0.2	0.266
2005-10-23	46.924	49.708	0	0
2005-10-24	43.171	43.976	0.002	0.002
2005-10-25	43.082	43.96	0.006	0.012
2005-10-26	47.928	48.114	0.028	0.009
2005-10-27	47.989	47.714	0	0
2005-10-28	44.2	46.724	0	0
2005-10-29	42.042	43.047	0	0
2005-10-30	46.829	55.676	0	0
2005-10-31	63.028	63.527	0	0
2006-05-01	80	80	1	1
2006-05-02	60.989	66.99	0.278	0.05
2006-05-03	71.751	72.707	0.024	0.005
2006-05-04	68.218	69.735	0.105	0.169
2006-05-05	70.535	70.676	0.047	0.115
2006-05-06	63.821	69.719	0	0
2006-05-07	66.293	67.337	0	0
2006-05-08	68.417	70.535	0	0
2006-05-09	74.544	73.141	0	0
2006-05-10	73.393	72.019	0.805	0.331
2006-05-11	69.202	69.326	0.338	0.264
2006-05-12	54.579	60.324	0.064	0.023
2006-05-13	59.214	53.784	0.014	0.152
2006-05-14	55.677	55.821	0.096	0.023
2006-05-15	53.122	53.807	0.001	0.002
2006-05-16	62.402	61.973	0.003	0.018
2006-05-17	66.455	66.586	0.116	0.061
2006-05-18	60.645	65.286	0.09	0.088
2006-05-19	59.719	60.455	0.361	0.272
2006-05-20	66.691	66.429	0	0
2006-05-21	62.649	66.301	0	0
2006-05-22	60.858	60.48	0	0
2006-05-23	66.013	66.041	0	0
2006-05-24	73.726	73.646	0	0
2006-05-25	75.709	77.577	0.087	0.149
2006-05-26	74.117	74.061	0.146	0.195
2006-05-27	69.553	74.191	0.006	0
2006-05-28	73.791	76.616	0	0
2006-05-29	82.865	82.563	0	0
2006-05-30	86.946	86.916	0	0
2006-05-31	85.316	85.416	0.038	0.038
2006-06-01	81.947	82.544	0.148	0.247
2006-06-02	75.886	78.063	0.308	0.824
2006-06-03	75.894	75.88	0.001	0.265
2006-06-04	70.938	72.085	0.034	0
2006-06-05	77.663	78.254	0	0.054
2006-06-06	79.949	80.453	0	0
2006-06-07	77.686	78.45	0	0.06
2006-06-08	80.738	79.759	0.154	0.133
2006-06-09	75.801	74.202	0.005	0.015
2006-06-10	65.981	67.4	0.014	0
2006-06-11	71.932	72.363	0.002	0
2006-06-12	72.479	72.45	0	0
2006-06-13	75.55	76.463	0	0
2006-06-14	74.264	76.088	0	0.004
2006-06-15	77.173	77.483	0	0
2006-06-16	79.713	79.741	0	0
2006-06-17	85.767	85.867	0	0
2006-06-18	84.047	84.63	0	0
2006-06-19	85.143	80.938	0.269	0.201
2006-06-20	79.946	81.053	0	0
2006-06-21	89.701	89.605	0.119	0
2006-06-22	86.464	86.834	0.224	0.032
2006-06-23	83.696	83.476	0.209	0.096
2006-06-24	81.128	81.842	0	0
2006-06-25	81.139	80.08	0.142	0.026
2006-06-26	77.607	80.26	0.199	0.122
2006-06-27	76.366	76.192	0.01	0.299
2006-06-28	78.94	75.746	0.045	0.131
2006-06-29	71.311	72.716	0.008	0.03
2006-06-30	79.294	79.334	0.001	0
2006-07-01	82.755	83.216	0	0
2006-07-02	92.318	92.645	0	0
2006-07-03	89.062	88.948	0.246	0.129
2006-07-04	83.717	82.633	0.069	0.107
2006-07-05	75.35	77.645	0.241	0.259
2006-07-06	75.448	75.297	0	0
2006-07-07	78.832	79.206	0	0
2006-07-08	80.193	80.484	0	0
2006-07-09	80.107	81.739	0	0
2006-07-10	80.863	80.496	0.192	0.205
2006-07-11	83.185	81.543	0.156	0.114
2006-07-12	82.83	86.842	0.268	0.095
2006-07-13	84.115	83.629	0.117	0.088
2006-07-14	85.239	85.945	0.177	0.112
2006-07-15	83.878	83.964	0.2	0.126
2006-07-16	86.99	87.301	0	0.004
2006-07-17	89.015	89.455	0	0
2006-07-18	88.178	88.37	0	0
2006-07-19	81.845	84.144	0.061	0.109
2006-07-20	86.611	86.711	0	0
2006-07-21	85.226	82.811	0.164	0.332
2006-07-22	77.44	74.675	0.209	0.116
2006-07-23	78.188	77.492	0.005	0
2006-07-24	80.893	80.564	0	0
2006-07-25	83.746	84.001	0	0
2006-07-26	84.973	85.932	0	0
2006-07-27	87.615	85.167	0.17	0.153
2006-07-28	82.689	85.119	0.181	0.34
2006-07-29	84.676	86.158	0.168	0.178
2006-07-30	87.502	87.306	0.001	0
2006-07-31	90.878	96.693	0	0
2006-08-01	94.889	94.388	0	0
2006-08-02	91.944	92.051	0	0
2006-08-03	93.4	91.726	0	0
2006-08-04	83.724	88.66	0.045	0.002
2006-08-05	83.449	83.135	0	0
2006-08-06	85.076	82.675	0.011	0
2006-08-07	89.978	90.147	0.097	0.144
2006-08-08	81.738	81.809	0	0.423
2006-08-09	79.819	80.851	0	0
2006-08-10	87.832	87.306	0.293	0.146
2006-08-11	80.678	78.726	0.083	0.102
2006-08-12	76.492	77.397	0	0
2006-08-13	80.619	81.246	0	0
2006-08-14	86.638	86.738	0	0
2006-08-15	81.477	80.806	0.277	0.36
2006-08-16	79.978	79.764	0	0
2006-08-17	82.467	81.592	0	0
2006-08-18	84.441	84.444	0	0
2006-08-19	86.66	87.926	0.169	0.009
2006-08-20	77.12	84.692	0.464	0.407
2006-08-21	78.845	78.691	0	0
2006-08-22	81.177	81.379	0	0
2006-08-23	82.565	82.229	0	0
2006-08-24	83.621	83.579	0	0
2006-08-25	86.751	87.737	0	0
2006-08-26	85.122	86.597	0.083	0
2006-08-27	78.377	82.25	0.386	0.424
2006-08-28	73.361	78.037	0.138	0.008
2006-08-29	73.17	75.612	0.607	0.36
2006-08-30	65.545	67.896	0	0
2006-08-31	64.959	64.216	0.308	0.051
2006-09-01	72.136	71.468	0.455	1.159
2006-09-02	69.118	69.833	0	0
2006-09-03	71.972	69.439	0	0
2006-09-04	71.381	70.985	0	0
2006-09-05	69.79	73.526	0.001	0
2006-09-06	72.494	73.758	0	0.026
2006-09-07	75.232	76.065	0	0.041
2006-09-08	77.455	76.611	0	0
2006-09-09	77.504	79.24	0	0.008
2006-09-10	75.443	74.149	0	0.052
2006-09-11	71.386	71.69	0	0
2006-09-12	70.98	73.165	0.003	0
2006-09-13	68.407	69.948	0.056	0.267
2006-09-14	65.967	63.438	0.077	0.093
2006-09-15	68.267	65.792	0	0
2006-09-16	70.978	72.731	0	0
2006-09-17	80.904	81.262	0	0
2006-09-18	83.186	84.725	0	0
2006-09-19	75.286	81.055	0.307	0.003
2006-09-20	58.909	60.945	0	0
2006-09-21	64.191	64.057	0	0
2006-09-22	74.606	76.404	0	0
2006-09-23	75.869	76.039	0.129	0.347
2006-09-24	74.031	75.338	0.129	0.266
2006-09-25	66.466	67.354	0.025	0
2006-09-26	71.815	72.109	0	0
2006-09-27	74.302	75.499	0	0
2006-09-28	66.651	69.56	0.285	0.19
2006-09-29	57.555	56.919	0	0
2006-09-30	67.593	68.804	0.006	0.002
2006-10-01	72.533	72.582	0.012	0.003
2006-10-02	79.939	80.899	0	0
2006-10-03	84.672	85.862	0.079	0.087
2006-10-04	78.916	81.374	0.039	0.049
2006-10-05	63.362	64.986	0.367	0.14
2006-10-06	60.025	60.412	0	0
2006-10-07	63.629	64.104	0	0
2006-10-08	75.212	76.473	0	0
2006-10-09	76.852	78.274	0	0
2006-10-10	71.363	69.024	0.007	0.001
2006-10-11	74.421	70.643	0.104	0.068
2006-10-12	62.378	63.969	1.037	0.177
2006-10-13	50.339	51.007	0	0
2006-10-14	49.895	50.181	0	0
2006-10-15	54.269	54.713	0	0
2006-10-16	57.11	56.839	0	0.003
2006-10-17	66.221	67.482	0.832	0.789
2006-10-18	58.149	59.34	0	0.004
2006-10-19	63.686	62.632	0.023	0.039
2006-10-20	51.564	51.17	0.044	0.09
2006-10-21	61.152	61.442	0	0
2006-10-22	51.617	55.974	0.05	0.024
2006-10-23	41.819	42.17	0	0
2006-10-24	44.246	44.051	0.001	0.001
2006-10-25	47.351	47.54	0	0
2006-10-26	45.438	46.95	0	0
2006-10-27	48.06	48.761	0.259	0.258
2006-10-28	48.901	49.503	0.465	0.268
2006-10-29	51.291	51.604	0	0
2006-10-30	62.924	63.805	0	0
2006-10-31	64.496	64.495	0.008	0
2007-05-01	80	80	1	1
2007-05-02	72.582	74.006	0.006	0.042
2007-05-03	66.889	65.572	0	0
2007-05-04	67.769	66.834	0	0
2007-05-05	61.704	62.004	0.104	0.507
2007-05-06	64.05	63.987	0.028	0.002
2007-05-07	68.075	68.141	0	0
2007-05-08	75.116	75.091	0	0
2007-05-09	78.232	78.265	0	0
2007-05-10	76.9	76.442	0.031	0.03
2007-05-11	79.945	81.177	0	0
2007-05-12	78.112	78.717	0	0
2007-05-13	66.735	66.901	0.005	0.003
2007-05-14	76.123	76.2	0	0
2007-05-15	76.898	79.464	0	0
2007-05-16	73.25	75.209	0.047	0.026
2007-05-17	55.065	57.88	0	0.246
2007-05-18	65.007	63.644	0	0
2007-05-19	73.29	72.079	0	0
2007-05-20	69.094	70.44	0.148	0.015
2007-05-21	68.389	70.357	0	0
2007-05-22	77.348	77.018	0	0
2007-05-23	80.714	79.778	0.026	0.061
2007-05-24	77.113	78.516	0.022	0.019
2007-05-25	82.051	80.879	0	0
2007-05-26	78.935	78.048	0.025	0.16
2007-05-27	80.643	80.023	0.013	0.059
2007-05-28	77.867	79.812	0.05	0.082
2007-05-29	79.876	80.327	0.001	0.002
2007-05-30	84.529	84.351	0	0
2007-05-31	82.769	83.104	0.021	0.055
2007-06-01	84.655	86.164	0.013	0.001
2007-06-02	82.333	83.585	0.028	0.072
2007-06-03	78.026	79.714	0.102	0.083
2007-06-04	72.742	74.62	0.119	0.172
2007-06-05	68.252	69.862	0.051	0.028
2007-06-06	72.68	72.265	0	0
2007-06-07	86.775	86.186	0	0
2007-06-08	81.554	85.271	0.139	0.04
2007-06-09	75.4	80.644	0.119	0.035
2007-06-10	76.199	76.683	0	0
2007-06-11	78.17	78.238	0	0
2007-06-12	81.437	81.62	0	0
2007-06-13	82.923	83.61	0.026	0.028
2007-06-14	80.755	80.938	0.149	0.08
2007-06-15	75.947	75.924	0.001	0
2007-06-16	79.765	80.218	0	0
2007-06-17	85.709	85.889	0	0
2007-06-18	84.208	87.561	0	0
2007-06-19	80.503	82.135	0.29	0.302
2007-06-20	79.436	79.539	0.099	0.102
2007-06-21	85.369	85.469	0.004	0
2007-06-22	78.106	81.542	0.009	0.056
2007-06-23	78.804	77.914	0	0.271
2007-06-24	82.846	85.702	0.171	0.195
2007-06-25	84.576	85.486	0.192	0.207
2007-06-26	90.147	87.551	0.078	0.185
2007-06-27	87.878	86.53	0.195	0.044
2007-06-28	77.27	83.113	0.248	0.195
2007-06-29	77.597	77.913	0	0
2007-06-30	76.604	76.377	0	0
2007-07-01	72.107	73.692	0	0
2007-07-02	72.837	73.135	0	0
2007-07-03	80.975	81.749	0	0
2007-07-04	84.683	81.213	0.088	0.164
2007-07-05	82.767	82.296	0.883	1.838
2007-07-06	82.418	80.738	0	0
2007-07-07	82.304	82.535	0	0
2007-07-08	85.871	85.826	0	0
2007-07-09	87.072	87.918	0	0
2007-07-10	88.123	88.223	0	0
2007-07-11	83.71	77.623	0.102	0.147
2007-07-12	74.954	74.662	0.001	0
2007-07-13	76.274	74.259	0.052	0.061
2007-07-14	80.228	79.907	0	0
2007-07-15	77.626	77.967	0.004	0.016
2007-07-16	79.443	79.87	0	0
2007-07-17	80.163	82.013	0.074	0.062
2007-07-18	81.742	80.875	1.059	0.708
2007-07-19	87.744	88.73	0.067	0.184
2007-07-20	77.219	75.945	0.09	0.034
2007-07-21	73.548	73.263	0	0
2007-07-22	76.116	76.231	0	0
2007-07-23	77.561	77.54	0	0
2007-07-24	72.764	74.894	0.002	0.01
2007-07-25	72.312	73.859	0.132	0.169
2007-07-26	78.945	77.464	0.263	0.222
2007-07-27	80.955	80.25	0.203	0.204
2007-07-28	78.964	79.2	0.286	0.293
2007-07-29	82.832	83.701	0.261	0.015
2007-07-30	81.56	81.311	0	0
2007-07-31	83.615	84.353	0	0
2007-08-01	84.874	84.094	0	0
2007-08-02	85.431	85.388	0	0
2007-08-03	84.186	84.74	0.096	0.153
2007-08-04	84.878	84.927	0.03	0.045
2007-08-05	85.618	85.718	0.043	0.057
2007-08-06	88.127	89.792	0.1	0.003
2007-08-07	90.321	91.747	0.07	0
2007-08-08	92.148	92.248	0.025	0.025
2007-08-09	93.916	93.491	0.071	0.021
2007-08-10	88.363	90.225	0.054	0.054
2007-08-11	83.346	80.225	0	0
2007-08-12	83.812	83.761	0.012	0
2007-08-13	79.115	84.068	0.093	0.188
2007-08-14	79.402	78.238	0	0
2007-08-15	87.001	87.162	0.052	0.012
2007-08-16	88.731	88.303	0.136	0.038
2007-08-17	82.845	84.809	0	0
2007-08-18	75.516	78.374	0	0
2007-08-19	84.266	88.713	0.036	0.002
2007-08-20	86.827	86.795	0.292	0.099
2007-08-21	82.536	83.789	0.222	0.146
2007-08-22	89.566	89.592	0.207	0.122
2007-08-23	93.176	93.16	0	0.029
2007-08-24	93.787	94.257	0	0
2007-08-25	92.473	91.849	0	0.021
2007-08-26	74.668	76.581	0.042	0.044
2007-08-27	80.484	79.471	0	0
2007-08-28	83.567	85.436	0	0.001
2007-08-29	80.824	89.835	0.241	0.029
2007-08-30	75.211	82.134	0	0.163
2007-08-31	76.918	76.959	0	0
2007-09-01	77.181	77.347	0	0
2007-09-02	80.769	81.451	0	0
2007-09-03	85.186	85.509	0	0
2007-09-04	86.778	87.108	0	0
2007-09-05	86.396	86.863	0	0
2007-09-06	86.429	88.815	0	0
2007-09-07	87.61	87.712	0	0
2007-09-08	87.265	85.346	0.061	0.006
2007-09-09	78.987	83.332	0.181	0.248
2007-09-10	72.283	72.182	0	0
2007-09-11	74.918	75.75	0.001	0
2007-09-12	66.988	68.778	0	0
2007-09-13	75.316	75.343	0	0
2007-09-14	83.829	83.281	0	0
2007-09-15	64.693	66.081	0.002	0
2007-09-16	64.656	65.318	0	0
2007-09-17	72.972	73	0	0
2007-09-18	75.932	76.234	0	0
2007-09-19	79.363	79.486	0	0
2007-09-20	81.019	81.013	0	0
2007-09-21	80.911	80.58	0	0
2007-09-22	87.559	86.826	0	0
2007-09-23	80.213	80.31	0	0
2007-09-24	86.323	86.49	0	0
2007-09-25	87.548	88.074	0	0
2007-09-26	81.49	82.404	0.072	0.16
2007-09-27	75.252	74.854	0.151	0.129
2007-09-28	71.953	71.847	0	0
2007-09-29	71.819	71.908	0	0
2007-09-30	74.785	75.628	0	0
2007-10-01	79.604	79.651	0	0
2007-10-02	81.624	81.59	0	0
2007-10-03	79.422	79.693	0	0
2007-10-04	83.854	83.672	0	0
2007-10-05	77.307	78.25	0.022	0.044
2007-10-06	83.575	83.08	0	0
2007-10-07	84.145	84.226	0	0
2007-10-08	85.294	86.02	0	0
2007-10-09	74.001	76.583	0.027	0.047
2007-10-10	61.454	64.607	0	0
2007-10-11	55.044	54.535	0	0.001
2007-10-12	56.07	55.688	0	0
2007-10-13	62.274	61.399	0	0
2007-10-14	65.089	65.244	0	0
2007-10-15	71.128	68.666	0	0
2007-10-16	75.301	72.647	0	0
2007-10-17	72.895	74.145	0.014	0.028
2007-10-18	76.224	73.879	0.109	0.147
2007-10-19	71.069	72.632	0.099	0.119
2007-10-20	68.003	67.949	0	0
2007-10-21	76.662	76.271	0	0
2007-10-22	76.409	76.448	0	0
2007-10-23	70.602	70.754	0.304	0.262
2007-10-24	53.867	54.328	0.001	0.001
2007-10-25	63.89	59.248	0	0
2007-10-26	70.925	71.925	0.019	0.104
2007-10-27	63.83	67.366	0.026	0.003
2007-10-28	51.63	51.778	0	0
2007-10-29	54.899	55.017	0	0
2007-10-30	61.985	61.967	0	0
2007-10-31	66.88	67.168	0	0
2008-05-01	80	80	1	1
2008-05-02	76.181	76.051	0	0
2008-05-03	72.134	73.263	0.066	0.05
2008-05-04	59.663	62.202	0.007	0.014
2008-05-05	66.393	66.69	0	0
2008-05-06	72.096	73.118	0.006	0.003
2008-05-07	74.413	75.15	0.001	0.018
2008-05-08	70.223	71.92	0.172	0.228
2008-05-09	63.239	65.464	0.573	1.042
2008-05-10	64.989	65.158	0	0.143
2008-05-11	61.665	63.735	0.343	0.65
2008-05-12	52.754	54.54	0.004	0.011
2008-05-13	66.076	67.659	0	0
2008-05-14	64.671	65.687	0.037	0
2008-05-15	61.171	63.098	0.024	0.113
2008-05-16	61.901	62.706	0.349	0.558
2008-05-17	71.62	71.732	0.075	0.065
2008-05-18	66.173	69.079	0.499	0.501
2008-05-19	61.371	61.417	0	0.001
2008-05-20	62.32	62.557	0.045	0.037
2008-05-21	60.423	60.327	0	0
2008-05-22	64.241	64.259	0	0
2008-05-23	65.341	66.777	0	0
2008-05-24	66.279	66.504	0	0
2008-05-25	71.778	71.78	0	0
2008-05-26	77.13	77.784	0	0
2008-05-27	74.89	75.426	0.172	0.556
2008-05-28	67.308	67.097	0.444	0.248
2008-05-29	73.721	73.744	0	0
2008-05-30	73.927	76.272	0.098	0.019
2008-05-31	84.155	84.803	0.045	0.04
2008-06-01	75.647	74.999	0.728	0.736
2008-06-02	77.915	78.927	0.003	0
2008-06-03	78.822	77.526	0.01	0.149
2008-06-04	84.994	85.417	0.559	0.165
2008-06-05	88.566	88.645	0.244	0.363
2008-06-06	88.858	88.902	0	0
2008-06-07	86.348	86.026	0.155	0.226
2008-06-08	89.691	89.924	0.231	0.203
2008-06-09	88.474	88.947	0	0
2008-06-10	84.404	85.742	0.2	0.202
2008-06-11	82.671	84.882	0	0
2008-06-12	82.162	81.421	0.184	0.205
2008-06-13	84.162	82.452	0.116	0.094
2008-06-14	81.781	82.71	0.126	0.116
2008-06-15	84.221	83.947	0.003	0.002
2008-06-16	79.026	82.938	0.876	0.513
2008-06-17	71.173	69.687	0	0.002
2008-06-18	72.765	73.575	0.001	0
2008-06-19	68.648	69.366	0.014	0.006
2008-06-20	74.035	76.165	0.006	0.01
2008-06-21	78.541	79.776	0	0.102
2008-06-22	76.116	77.853	0.002	0.01
2008-06-23	72.97	72.646	0.104	0.12
2008-06-24	74.146	71.976	0	0
2008-06-25	76.047	79.137	0.075	0.007
2008-06-26	86.825	86.632	0.159	0.002
2008-06-27	80.989	82.613	0.284	0.207
2008-06-28	81.789	81.553	0.113	0.155
2008-06-29	77.654	77.126	0.108	0.076
2008-06-30	67.913	73.758	0.032	0.013
2008-07-01	76.42	77.063	0.016	0.012
2008-07-02	79.603	78.64	0	0
2008-07-03	75.903	75.686	0.07	0.099
2008-07-04	69.541	74.737	0.11	0.329
2008-07-05	79.615	79.348	0.088	0.312
2008-07-06	81.256	83.65	0.006	0.01
2008-07-07	83.198	83.033	0	0
2008-07-08	85.574	86.385	0.076	0
2008-07-09	83.689	83.677	0.659	0.839
2008-07-10	80.299	84.066	0	0
2008-07-11	83.766	85.727	0	0
2008-07-12	85.786	86.216	0	0
2008-07-13	82.698	83.747	0.401	0.007
2008-07-14	78.807	79.599	0	0
2008-07-15	82.119	82.862	0	0
2008-07-16	86.281	87.194	0	0
2008-07-17	86.248	87.918	0.075	0.009
2008-07-18	86.327	86.793	0	0
2008-07-19	86.701	86.906	0.007	0
2008-07-20	88.975	88.732	0.084	0.072
2008-07-21	84.992	81.963	0.334	0.26
2008-07-22	81.504	78.368	0.257	0.18
2008-07-23	72.488	76.706	0.629	1.799
2008-07-24	74.846	75.79	0.001	0
2008-07-25	77.917	78.091	0	0
2008-07-26	82.001	82.036	0.087	0.022
2008-07-27	79.886	80.489	0	0
2008-07-28	82.141	82.77	0	0
2008-07-29	82.737	85.367	0.009	0
2008-07-30	90.477	90.831	0.043	0.01
2008-07-31	82.373	84.891	0.002	0.001
2008-08-01	80.402	79.6	0.21	0.494
2008-08-02	76.038	76.903	0.042	0.324
2008-08-03	79.743	80.267	0	0
2008-08-04	84.76	83.646	0	0
2008-08-05	90.253	91.822	0	0
2008-08-06	86.51	87.767	0.236	0.249
2008-08-07	77.209	78.597	0.047	0.027
2008-08-08	72.706	72.665	0.094	0.17
2008-08-09	73.775	74.483	0	0
2008-08-10	68.11	73.87	0.011	0.007
2008-08-11	71.002	71.021	0	0
2008-08-12	72.213	73.576	0	0
2008-08-13	73.5	74.148	0	0.015
2008-08-14	74.928	73.286	0.108	0.246
2008-08-15	74.048	74.04	0.312	0.02
2008-08-16	71.95	74.036	0	0
2008-08-17	77.099	77.006	0	0
2008-08-18	78.477	79.305	0	0
2008-08-19	80.144	81.609	0.003	0
2008-08-20	77.966	79.197	0.069	0.06
2008-08-21	80.206	79.914	0	0
2008-08-22	78.663	78.927	0	0
2008-08-23	81.073	80.803	0	0
2008-08-24	83.497	83.503	0	0
2008-08-25	76.024	81.258	0.038	0.011
2008-08-26	77.885	78.618	0	0
2008-08-27	77.412	77.927	0	0
2008-08-28	69.931	70.254	0.019	0.079
2008-08-29	80.729	81.922	0	0.001
2008-08-30	76.998	79.701	0.028	0.034
2008-08-31	79.585	80.255	0	0
2008-09-01	80.44	81.626	0	0
2008-09-02	82.709	82.375	0	0
2008-09-03	82.994	83.607	0	0
2008-09-04	83.796	83.534	0	0
2008-09-05	81.427	80.177	0.138	0.103
2008-09-06	72.446	77.085	0.076	0.118
2008-09-07	71.35	72.145	0.002	0.022
2008-09-08	72.035	77.643	0.017	0.001
2008-09-09	64.438	75.205	0.329	0.296
2008-09-10	70.886	70.752	0	0
2008-09-11	76.824	78.056	0	0.002
2008-09-12	77.109	76.349	0.048	0.042
2008-09-13	85.083	84.187	0.056	0.032
2008-09-14	85.873	85.829	0	0
2008-09-15	70.697	68.174	0.007	0.004
2008-09-16	68.375	67.574	0.004	0
2008-09-17	75.679	76.378	0	0
2008-09-18	71.113	71.661	0	0
2008-09-19	70.506	71.455	0	0
2008-09-20	68.982	73.092	0	0
2008-09-21	75.82	76.153	0	0
2008-09-22	78.166	79.131	0	0
2008-09-23	75.037	76.037	0	0
2008-09-24	75.053	75.713	0	0
2008-09-25	74.56	75.515	0	0
2008-09-26	74.456	71.581	0	0.002
2008-09-27	72.249	71.329	0.013	0.062
2008-09-28	68.696	71.717	0.008	0.002
2008-09-29	62.669	65.349	0	0
2008-09-30	63.66	63.341	0.006	0.133
2008-10-01	59.772	57.545	0.007	0
2008-10-02	60.31	60.873	0	0
2008-10-03	63.763	63.606	0	0
2008-10-04	63.122	64.261	0	0
2008-10-05	66.168	68.702	0	0
2008-10-06	66.24	66.723	0	0
2008-10-07	65.399	66.336	0	0
2008-10-08	60.085	63.552	0.61	0.675
2008-10-09	68.483	68.03	0.046	0.062
2008-10-10	71.375	71.834	0	0
2008-10-11	75.295	75.901	0	0
2008-10-12	76.217	76.204	0	0
2008-10-13	75.149	76.098	0	0
2008-10-14	78.731	79.813	0	0
2008-10-15	76.223	77.53	0.001	0.002
2008-10-16	66.031	75.792	0.015	0.154
2008-10-17	56.063	56.987	0	0
2008-10-18	56.703	57.222	0	0
2008-10-19	58.32	58.083	0	0
2008-10-20	66.904	66.408	0	0
2008-10-21	56.012	58.745	0	0
2008-10-22	52.588	52.877	0	0
2008-10-23	56.042	56.623	0	0
2008-10-24	55.636	56.44	0.15	0.023
2008-10-25	54.823	55.521	0.118	0.428
2008-10-26	59.119	59.263	0	0
2008-10-27	51.872	52.962	0.009	0.002
2008-10-28	44.049	44.532	0.011	0.014
2008-10-29	48.207	48.503	0.001	0
2008-10-30	52.393	52.64	0	0
2008-10-31	67.283	67.585	0	0
2009-05-01	80	80	1	1
2009-05-02	66.486	64.696	0.235	0.205
2009-05-03	58.213	58.293	0	0.001
2009-05-04	55.141	56.887	0.384	0.43
2009-05-05	55.718	57.415	0	0.006
2009-05-06	58.239	59.85	0.025	0.052
2009-05-07	62.257	65.308	0.212	0.353
2009-05-08	69.837	72.133	0.13	0.264
2009-05-09	66.81	72.967	0.011	0.022
2009-05-10	63.697	65.644	0	0
2009-05-11	60.25	63.6	0.047	0.109
2009-05-12	62.166	65.321	0.008	0.02
2009-05-13	63.705	67.647	0.103	0.024
2009-05-14	72.67	73.304	0.434	0.281
2009-05-15	76.089	76.5	0	0
2009-05-16	72.738	73.662	0.228	0.214
2009-05-17	61.082	62.326	0	0
2009-05-18	62.435	62.648	0	0
2009-05-19	69.632	69.848	0	0
2009-05-20	76.642	76.703	0	0
2009-05-21	79.795	80.115	0	0
2009-05-22	81.006	81.192	0	0
2009-05-23	81.155	79.563	0	0.001
2009-05-24	76.991	77.264	0.095	0.155
2009-05-25	75.791	75.661	0.085	0.041
2009-05-26	76.161	74.498	0.201	0.096
2009-05-27	75.634	76.778	0.145	0.181
2009-05-28	72.476	74.467	0.163	0.147
2009-05-29	74.618	76.677	0.036	0.067
2009-05-30	75.86	75.93	0	0.002
2009-05-31	72.232	74.21	0	0
2009-06-01	82.848	83.095	0	0
2009-06-02	80.465	81.166	0.102	0.215
2009-06-03	76.312	79.049	0.028	0.118
2009-06-04	73.048	72.565	0	0.007
2009-06-05	76.853	77.316	0	0
2009-06-06	74.957	76.004	0	0
2009-06-07	84.051	84.947	0	0
2009-06-08	84.267	83.401	0.057	0.063
2009-06-09	79.996	80.419	0.036	0.56
2009-06-10	77.698	76.689	0.555	0.981
2009-06-11	73.763	76.762	0.312	0.074
2009-06-12	76.954	73.852	2.285	0.351
2009-06-13	74.641	75.471	0	0.047
2009-06-14	75.713	75.164	0	0.001
2009-06-15	78.929	78.044	0	0
2009-06-16	78.168	77.416	0.104	0.13
2009-06-17	76.414	77.142	0.363	2.248
2009-06-18	80.504	81.555	0.095	0.173
2009-06-19	92.023	92.568	0.221	0.107
2009-06-20	86.736	88.109	0.019	0.019
2009-06-21	82.424	82.048	0	0
2009-06-22	80.196	78.661	0	0
2009-06-23	81.285	81.482	0	0
2009-06-24	82.433	84.746	0	0
2009-06-25	87.274	86.236	0	0
2009-06-26	83.324	84.274	0.002	0.03
2009-06-27	83.913	84.115	0	0
2009-06-28	81.884	82.242	0.134	0.078
2009-06-29	78.619	78.604	0	0
2009-06-30	73.541	75.103	0	0.002
2009-07-01	67.353	66.538	0	0.025
2009-07-02	64.775	65.419	0.028	0.102
2009-07-03	69.466	70.289	0	0
2009-07-04	71.335	70.389	0	0
2009-07-05	75.778	77.252	0.134	0.09
2009-07-06	78.469	78.941	0	0
2009-07-07	77.497	77.333	0	0
2009-07-08	76.804	75.986	0	0
2009-07-09	79.443	78.145	0	0
2009-07-10	81.752	81.884	0	0
2009-07-11	80.887	80.296	0.061	0.051
2009-07-12	77.616	78.216	0.048	0.159
2009-07-13	76.909	76.454	0	0
2009-07-14	77.634	77.383	0	0
2009-07-15	76.725	80.894	0.11	0.071
2009-07-16	79.023	81.058	0.321	1.108
2009-07-17	77.331	78.625	0.079	0.097
2009-07-18	71.259	72.293	0.007	0.003
2009-07-19	67.892	67.711	0	0
2009-07-20	71.842	71.548	0.001	0
2009-07-21	76.239	77.092	0.033	0.002
2009-07-22	76.125	73.765	0.065	0.024
2009-07-23	70.414	74.356	0.213	0.688
2009-07-24	75.018	76.453	0.004	0.135
2009-07-25	80.294	79.644	0.333	0.421
2009-07-26	76.64	75.772	0.171	0.124
2009-07-27	77.133	76.9	0.01	0.002
2009-07-28	81.692	80.88	0.003	0
2009-07-29	77.822	82.215	0.255	0.014
2009-07-30	77.243	78.936	0.221	0.057
2009-07-31	79.865	79.623	0.132	0.034
2009-08-01	79.875	79.774	0	0
2009-08-02	76.84	77.85	0.796	0.287
2009-08-03	79.335	79.914	0	0
2009-08-04	83.419	81.079	0	0.102
2009-08-05	78.424	78.703	0.023	0.103
2009-08-06	76.105	76.663	0	0
2009-08-07	77.383	78.745	0	0
2009-08-08	85.86	88.591	0.005	0.005
2009-08-09	88.715	89.381	0	0
2009-08-10	86.839	86.8	0.003	0.002
2009-08-11	81.036	81.138	0.02	0.11
2009-08-12	77.985	75.94	0.104	0.006
2009-08-13	81.555	81.263	0	0.016
2009-08-14	82.405	82.347	0	0.007
2009-08-15	84.159	83.39	0	0
2009-08-16	84.438	83.503	0.004	0.032
2009-08-17	83.072	83.972	0.068	0.152
2009-08-18	81.969	83.357	0.266	0.114
2009-08-19	78.776	78.9	0.029	0.176
2009-08-20	83.762	84.234	0.283	0.163
2009-08-21	78.203	78.422	1.29	1.531
2009-08-22	69.546	73.265	0.002	0.015
2009-08-23	69.696	66.821	0.005	0.014
2009-08-24	69.473	68.224	0.004	0.013
2009-08-25	73.174	71.708	0	0
2009-08-26	82.46	82.049	0	0
2009-08-27	78.628	77.43	0.083	0.046
2009-08-28	78.61	79.505	0.207	0.087
2009-08-29	71.696	75.771	0.186	0.037
2009-08-30	67.088	65.636	0.024	0.002
2009-08-31	68.636	69.075	0	0
2009-09-01	71.593	72.015	0	0
2009-09-02	73.148	73.118	0	0
2009-09-03	74.952	75.579	0	0
2009-09-04	78.124	78.374	0	0
2009-09-05	78.561	79.03	0	0.012
2009-09-06	77.38	78.269	0.058	0.01
2009-09-07	77.807	74.694	0.008	0.08
2009-09-08	75.003	77.035	0	0.055
2009-09-09	77.681	78.528	0	0
2009-09-10	73.168	75.979	0	0.003
2009-09-11	73.174	74.98	0.004	0.014
2009-09-12	72.164	73.016	0.002	0.027
2009-09-13	70.041	69.489	0	0
2009-09-14	76.513	76.146	0	0
2009-09-15	75.882	71.498	0	0
2009-09-16	71.319	68.019	0	0
2009-09-17	70.95	65.981	0	0
2009-09-18	72.523	71.074	0	0
2009-09-19	70.551	69.713	0	0
2009-09-20	71.886	68.502	0	0
2009-09-21	71.83	78.052	0	0
2009-09-22	76.669	77.292	0.045	0.091
2009-09-23	78.242	79.328	0.022	0.016
2009-09-24	75.377	78.608	0.034	0.014
2009-09-25	77.061	75.139	0	0.1
2009-09-26	73.893	72.861	0.789	0.156
2009-09-27	68.745	69.188	0.302	0.226
2009-09-28	63.564	63.594	0.001	0
2009-09-29	58.485	57.984	0	0
2009-09-30	58.761	59.19	0.007	0
2009-10-01	63.031	63.356	0	0
2009-10-02	59.947	61.188	0.055	0.094
2009-10-03	62.324	60.898	0.008	0.022
2009-10-04	56.288	57.365	0	0
2009-10-05	60.641	61.526	0	0
2009-10-06	60.466	62.254	0.071	0.118
2009-10-07	65.07	65.072	0.082	0.093
2009-10-08	58.738	58.69	0	0
2009-10-09	63.219	64.571	0.255	0.416
2009-10-10	61.138	62.804	0.17	0.108
2009-10-11	53.94	54.247	0	0
2009-10-12	59.286	61.173	0	0
2009-10-13	58.511	58.222	0	0
2009-10-14	49.48	48.832	0	0
2009-10-15	46.186	47.776	0.188	0.134
2009-10-16	42.444	43.759	0.002	0.001
2009-10-17	44.265	44.663	0.022	0.022
2009-10-18	49.041	49.217	0	0
2009-10-19	56.67	56.903	0	0
2009-10-20	64.486	63.715	0	0
2009-10-21	67.708	67.22	0	0
2009-10-22	68.249	65.461	0	0
2009-10-23	65.418	65.332	0.145	0.276
2009-10-24	65.005	65.11	0.238	0.158
2009-10-25	50.014	49.85	0.002	0.003
2009-10-26	61.568	61.393	0	0
2009-10-27	55.273	57.818	0	0
2009-10-28	65.41	62.065	0.352	0.247
2009-10-29	61.441	60.288	0	0
2009-10-30	68.744	67.714	0.001	0
2009-10-31	67.35	68.08	0.413	0.397
