# Supplementary material for: The role of climate change and urban development on compound dry-hot extremes across US cities
Source: Nat Commun. 2023 Jun 14;14:3509. doi: 10.1038/s41467-023-39205-x (PMC10267174; doi:10.1038/s41467-023-39205-x)
Supplement: Supplementary file 2 — Source Data [file 41467_2023_39205_MOESM2_ESM.zip › SourceData/Columbus_Future_Data.xlsx]

## Sheet: Sheet1
Date_Future	Climate_chng_T	Urban_Dev_Climate_chng_T	Climate_chng_prcp	Urban_Dev_Climate_chng_prcp
2090-05-01	80	80	1	1
2090-05-02	69.511	69.155	0	0
2090-05-03	68.057	69	0.165	0.268
2090-05-04	70.442	70.745	0	0
2090-05-05	77.112	79.642	0.234	0.185
2090-05-06	76.992	77.509	0	0
2090-05-07	71.428	75.628	0.686	0.203
2090-05-08	84.052	83.903	0.156	0.063
2090-05-09	71.489	72.128	0.001	0.001
2090-05-10	65.485	64.828	0	0
2090-05-11	69.051	69.304	0	0
2090-05-12	80.826	81.113	0	0.001
2090-05-13	75.723	76.947	0.009	0.016
2090-05-14	67.479	67.503	0	0
2090-05-15	69.11	68.741	0	0
2090-05-16	74.201	74.382	0	0
2090-05-17	78.502	79.209	0	0
2090-05-18	74.318	74.597	0.245	0.185
2090-05-19	77.798	75.616	0.315	0.277
2090-05-20	85.971	86.53	0.046	0.005
2090-05-21	81.712	83.143	0.122	0.162
2090-05-22	76.211	76.089	0	0
2090-05-23	80.303	80.302	0	0.019
2090-05-24	85.978	87.411	0.09	0.027
2090-05-25	86.035	86.135	0.038	0.269
2090-05-26	81.329	82.528	0.276	0.013
2090-05-27	82.514	87.567	0.32	0
2090-05-28	89.209	90.428	0	0.001
2090-05-29	83.609	85.925	0.564	0.339
2090-05-30	78.377	79.507	0	0
2090-05-31	81.844	80.718	0	0
2090-06-01	88.708	88.977	0	0
2090-06-02	85.877	91.27	1.57	0.082
2090-06-03	88.163	87.083	0.306	0.454
2090-06-04	84.889	82.015	0.709	0.662
2090-06-05	82.155	83.381	0	0.112
2090-06-06	85.057	83.953	0.003	0
2090-06-07	85.134	84.377	0	0
2090-06-08	86.159	85.974	0	0
2090-06-09	86.078	86.428	0.032	0.13
2090-06-10	83.596	88.212	0.007	0.043
2090-06-11	87.449	85.844	0.463	0.252
2090-06-12	84.2	87.251	0.185	0.086
2090-06-13	83.537	86.722	0.001	0
2090-06-14	90.612	89.768	0	0
2090-06-15	95.261	96.456	0	0
2090-06-16	93.693	94.905	0	0
2090-06-17	90.344	91.472	0.535	0.191
2090-06-18	86.982	87.538	0.034	0.288
2090-06-19	89.447	89.338	0	0
2090-06-20	88.833	90.292	0.052	0
2090-06-21	88.173	88.273	0.019	0.062
2090-06-22	90.715	91.423	0.019	0
2090-06-23	92.143	90.793	0	0
2090-06-24	91.156	92.043	0	0.019
2090-06-25	92.703	93.13	0	0
2090-06-26	95.682	96.869	0	0
2090-06-27	96.813	98.985	0.02	0.188
2090-06-28	89.723	90.192	0.375	0.394
2090-06-29	86.693	88.634	0.009	0
2090-06-30	78.193	78.987	0	0
2090-07-01	82.018	82.124	0	0
2090-07-02	84.452	84.977	0	0
2090-07-03	82.151	92.496	1.125	0.497
2090-07-04	85.51	83.195	0.142	1.123
2090-07-05	82.057	82.157	0	0.184
2090-07-06	91.863	91.963	0	0.41
2090-07-07	95.438	94.563	0.232	0.468
2090-07-08	87.353	87.069	0.536	0.154
2090-07-09	92.064	92.04	0	0
2090-07-10	95.899	94.885	0	0
2090-07-11	101.936	101.279	0	0
2090-07-12	103.333	101.453	0	0
2090-07-13	100.354	98.944	0	0
2090-07-14	101.256	99.933	0	0
2090-07-15	99.399	98.641	0	0
2090-07-16	99.06	99.515	0	0
2090-07-17	93.678	96.293	0.002	0.059
2090-07-18	97.847	97.947	0.001	0.101
2090-07-19	95.436	96.634	0.635	0.219
2090-07-20	87.632	90.176	0.168	0
2090-07-21	90.203	91.11	0	0
2090-07-22	93.444	93.515	0.143	0.058
2090-07-23	97.011	95.53	0.26	0.348
2090-07-24	93.828	94.939	0.48	0.589
2090-07-25	94.803	95.704	0.221	0.453
2090-07-26	95.221	96.129	0.1	0.412
2090-07-27	98.021	98.573	0	0
2090-07-28	97.091	96.954	0	0
2090-07-29	97.198	97.304	0	0
2090-07-30	95.419	94.793	0	0
2090-07-31	93.856	93.203	0	0
2090-08-01	95.263	95.992	0.17	0.146
2090-08-02	89.977	89.019	0.292	0.433
2090-08-03	87.953	89.79	0	0
2090-08-04	87.361	87.542	1.136	0.101
2090-08-05	83.223	84.335	0.004	0.024
2090-08-06	75.555	76.241	0	0.002
2090-08-07	74.523	76.363	0.007	0
2090-08-08	80.466	81.757	0	0
2090-08-09	84.104	84.57	0	0
2090-08-10	81.208	82.441	0.069	0.146
2090-08-11	87.774	86.048	0.005	0.016
2090-08-12	87.48	83.734	0.157	0.071
2090-08-13	81.652	81.752	0.004	0.224
2090-08-14	84.033	82.966	0.181	0.203
2090-08-15	85.572	87.063	0.195	0.031
2090-08-16	89.582	88.928	0	0
2090-08-17	93.055	93.202	0	0.001
2090-08-18	95.869	96.277	0	0
2090-08-19	92.092	92.311	0.025	0.468
2090-08-20	84.8	84.281	0	0.146
2090-08-21	82.29	82.21	0.069	0.132
2090-08-22	81.306	81.87	0	0.024
2090-08-23	81.823	81.865	0	0
2090-08-24	84.13	84.142	0	0
2090-08-25	86.514	86.561	0	0
2090-08-26	82.296	84.6	0.007	0.011
2090-08-27	80.246	81.037	0	0.086
2090-08-28	84.869	84.381	0	0
2090-08-29	84.261	88.333	0	0.123
2090-08-30	80.252	79.886	0.332	1.038
2090-08-31	77.199	75.926	0	0
2090-09-01	77.91	78.06	0	0
2090-09-02	80.255	79.686	0	0
2090-09-03	84.423	84.077	0	0
2090-09-04	82.664	82.573	0.007	0.001
2090-09-05	79.252	78.564	0.146	0.092
2090-09-06	74.484	76.84	0.021	0.008
2090-09-07	71.933	72	0	0
2090-09-08	77.043	78.288	0	0
2090-09-09	71.924	72.779	0.89	0.106
2090-09-10	68.283	74.842	0.002	0.047
2090-09-11	75.621	75.424	0.002	0.022
2090-09-12	78.162	75.758	0	0.03
2090-09-13	81.137	68.381	0	0
2090-09-14	83.288	84.964	0	0
2090-09-15	82.553	81.926	0.104	0.199
2090-09-16	77.306	80.257	0.195	0.278
2090-09-17	73.776	76.055	0.032	0.037
2090-09-18	79.677	80.076	0	0
2090-09-19	81.453	82.043	0	0
2090-09-20	76.949	80.048	0.01	0.061
2090-09-21	78.186	76.738	0.093	0.006
2090-09-22	75.137	79.949	0.048	0.004
2090-09-23	79.581	82.559	0	0
2090-09-24	77.729	79.879	0	0
2090-09-25	75.086	74.594	0	0
2090-09-26	76.409	74.954	0	0
2090-09-27	78.229	78.897	0	0
2090-09-28	80.777	80.002	0	0
2090-09-29	78.096	77.657	0	0.001
2090-09-30	80.242	80.316	0	0
2090-10-01	74.506	77.183	0.005	0.003
2090-10-02	81.276	81.458	0.019	0.103
2090-10-03	75.272	76.605	0.048	0.073
2090-10-04	62.603	67.455	0	0
2090-10-05	54.387	59.655	0	0
2090-10-06	57.92	60.687	0	0
2090-10-07	62.959	65.034	0	0
2090-10-08	67.575	68.824	0	0.025
2090-10-09	66.549	69.253	0.185	0.006
2090-10-10	66.545	68.717	0.057	0
2090-10-11	55.799	57.153	0	0
2090-10-12	59.943	60.146	0	0
2090-10-13	73.881	73.155	0	0
2090-10-14	77.022	76.987	0	0
2090-10-15	75.824	76.387	0	0
2090-10-16	73.11	72.418	0.016	0.092
2090-10-17	71.391	71.851	0.51	0.17
2090-10-18	55.099	56.726	0	0
2090-10-19	50.535	50.952	0	0
2090-10-20	53.298	53.129	0	0
2090-10-21	56.936	59.145	0	0
2090-10-22	64.265	66.908	0	0
2090-10-23	64.749	66.477	0.524	0.784
2090-10-24	68.043	67.559	0.442	0.386
2090-10-25	64.715	64.698	0.99	0.616
2090-10-26	64.747	65.201	0.089	0.124
2090-10-27	52.26	52.561	0	0
2090-10-28	48.618	48.704	0.001	0
2090-10-29	58.824	58.991	0	0
2090-10-30	69.594	69.818	0	0
2090-10-31	69.721	69.867	0	0
2091-05-01	80	80	1	1
2091-05-02	80.166	78.725	0.143	0.093
2091-05-03	80.02	81.248	0.116	0.115
2091-05-04	85.256	86.453	0.18	0.223
2091-05-05	82.273	83.329	0.291	0.272
2091-05-06	75.231	78.749	0.258	0.451
2091-05-07	73.988	72.474	0.228	0.148
2091-05-08	62.512	63.545	0.014	0.006
2091-05-09	70.797	71.345	0	0
2091-05-10	79.232	79.378	0	0
2091-05-11	74.514	75.25	0.066	0.128
2091-05-12	75.571	75.214	0.104	0.137
2091-05-13	77.132	77.64	0.23	0.288
2091-05-14	80.209	80.689	0.014	0.054
2091-05-15	86.098	86.359	0	0
2091-05-16	84.044	84.477	0	0
2091-05-17	77.189	81.162	0.204	0.07
2091-05-18	72.267	73.228	0	0.004
2091-05-19	70.347	70.802	0	0
2091-05-20	72.021	72.11	0.004	0.002
2091-05-21	73.725	73.781	0	0
2091-05-22	74.663	77.142	0.121	0.539
2091-05-23	72.484	72.168	0.072	0
2091-05-24	78.998	78.655	0	0
2091-05-25	82.629	76.771	0.537	1.039
2091-05-26	84.289	81.592	0.425	1.349
2091-05-27	81.338	82.379	0.128	0.004
2091-05-28	84.636	83.932	0	0
2091-05-29	84.923	85.023	0.02	0
2091-05-30	84.81	86.141	0	0
2091-05-31	82.637	83.17	0	0
2091-06-01	79.492	80.762	0	0
2091-06-02	74.26	75.383	0	0
2091-06-03	74.403	75.577	0	0
2091-06-04	83.235	84.453	0	0
2091-06-05	82.331	82.988	0	0
2091-06-06	85.023	85.225	0	0
2091-06-07	86.894	87.34	0	0
2091-06-08	87.866	88.011	0.007	0
2091-06-09	89.264	89.253	0	0
2091-06-10	87.935	89.824	0.026	0.023
2091-06-11	86.281	86.67	0.232	0.358
2091-06-12	90.302	89.687	0.824	0.145
2091-06-13	91.208	91.341	0.109	0.349
2091-06-14	88.56	89.518	0	0
2091-06-15	92.532	90.744	0	0
2091-06-16	96.778	98.044	0.32	0.248
2091-06-17	92.294	94.726	0.242	0.466
2091-06-18	84.765	85.682	0.603	0.282
2091-06-19	82.354	84.785	0.2	0.038
2091-06-20	85.68	86.471	0	0
2091-06-21	83.485	85.731	0	0
2091-06-22	85.001	85.101	0	0.051
2091-06-23	84.292	83.485	0.076	0.003
2091-06-24	85.629	86.867	0.023	0.151
2091-06-25	84.088	84.188	0.043	0.149
2091-06-26	84.706	85.898	0	0.009
2091-06-27	85.737	86.483	0	0
2091-06-28	82.168	82.268	0.005	0.339
2091-06-29	79.456	82.375	0.237	0.261
2091-06-30	82.845	83.666	0.095	0.016
2091-07-01	83.508	83.608	0	0.104
2091-07-02	86.924	87.189	0	0.029
2091-07-03	90.127	89.87	0	0
2091-07-04	88.524	89.047	0	0
2091-07-05	84.951	86.252	0.188	0.243
2091-07-06	87.502	88.901	0.051	0.134
2091-07-07	89.461	89.226	0	0
2091-07-08	94.21	93.702	0.01	0.051
2091-07-09	98.696	99.034	0.017	0.016
2091-07-10	95.014	96.392	0.182	0.179
2091-07-11	90.875	90.941	0.003	0
2091-07-12	100.467	101.024	0	0
2091-07-13	97.761	99.365	0	0
2091-07-14	96.371	96.691	0	0
2091-07-15	98.159	99.568	0	0
2091-07-16	99.655	101.89	0	0
2091-07-17	97.47	98.989	0.038	0
2091-07-18	96.277	97.491	0	0
2091-07-19	95.417	96.283	0.386	0.059
2091-07-20	94.643	96.481	0	0
2091-07-21	91.433	94.69	0.186	0.387
2091-07-22	99.665	101.208	0.027	0.296
2091-07-23	102.188	103.672	0	0
2091-07-24	101.585	102.167	0	0
2091-07-25	98.096	97.996	0.249	0.301
2091-07-26	86.262	86.362	0.014	0.341
2091-07-27	88.687	88.86	0.35	0.103
2091-07-28	86.435	86.535	0.004	0.222
2091-07-29	89.691	91.951	0.134	0.112
2091-07-30	86.608	87.026	0.123	0.226
2091-07-31	88.577	86.329	0	0
2091-08-01	89.419	87.589	0	0
2091-08-02	94.234	91.93	0.08	0.175
2091-08-03	92.309	93.929	0.215	0.046
2091-08-04	83.948	87.406	0.284	0.77
2091-08-05	85.082	83.21	0.059	0.055
2091-08-06	80.537	83.267	0	0
2091-08-07	84.578	85.679	0	0
2091-08-08	89.714	87.541	0.178	0.519
2091-08-09	86.742	86.726	0.206	0.305
2091-08-10	90.876	90.296	0.087	0.202
2091-08-11	87.413	89.923	0.417	0.123
2091-08-12	93.818	91.779	0.087	0.051
2091-08-13	90.619	90.719	0.05	0.202
2091-08-14	96.032	96.132	0	0.067
2091-08-15	92.103	94.143	0.451	0.217
2091-08-16	90.417	93.56	0.215	0.376
2091-08-17	89.622	93.209	0.223	0.004
2091-08-18	92.397	94.437	0	0
2091-08-19	92.597	93.669	0	0
2091-08-20	93.122	94.7	0	0
2091-08-21	94.191	94.291	0	0.114
2091-08-22	91.339	92.098	0.051	0.291
2091-08-23	85.203	90.946	0.224	0.381
2091-08-24	80.674	82.648	0.125	0.005
2091-08-25	80.278	82.483	0	0
2091-08-26	81.247	82.88	0	0
2091-08-27	81.646	81.049	0	0
2091-08-28	77.832	76.283	0	0.005
2091-08-29	75.836	74.546	0	0.187
2091-08-30	80.242	77.675	0.006	0.101
2091-08-31	78.999	75.293	0	0.03
2091-09-01	77.737	77.456	0.168	0.188
2091-09-02	72.156	74.581	0.005	0.072
2091-09-03	78.72	80.25	0	0
2091-09-04	80.22	80.781	0	0
2091-09-05	81.412	81.682	0	0
2091-09-06	81.253	82.874	0	0
2091-09-07	82.649	83.28	0	0.036
2091-09-08	81.598	79.837	0	0.066
2091-09-09	74.98	79.41	0.07	0.017
2091-09-10	73.548	74.125	0.024	0
2091-09-11	71.359	82.993	0	0
2091-09-12	84.199	86.703	0.161	0.173
2091-09-13	83.267	85.277	0.167	0.154
2091-09-14	81.129	88.924	0.195	0.173
2091-09-15	81.836	85.034	0.333	0.82
2091-09-16	75.567	72.585	0.029	0
2091-09-17	76.589	80.039	0.004	0
2091-09-18	84.836	79.427	0	0
2091-09-19	78.156	78.256	0.001	0.115
2091-09-20	85.495	81.585	0.086	0.211
2091-09-21	85.092	83.31	0.002	0.11
2091-09-22	84.488	83.878	0	0
2091-09-23	85.227	85.427	0	0
2091-09-24	82.098	81.91	0.221	0.158
2091-09-25	77.071	76.709	0.463	0.368
2091-09-26	62.523	62.74	0	0
2091-09-27	66.193	66.433	0	0
2091-09-28	76.834	77.117	0	0
2091-09-29	76.622	77.904	0	0
2091-09-30	79.033	80.507	0	0
2091-10-01	78.895	82.447	0	0
2091-10-02	80.111	82.179	0.076	0.1
2091-10-03	77.61	83.174	0.115	0.158
2091-10-04	75.558	79.955	0.12	0.366
2091-10-05	72.715	73.063	0.046	0.278
2091-10-06	65.897	66.201	0	0
2091-10-07	65.17	66.707	0	0
2091-10-08	71.474	70.413	0	0
2091-10-09	70.245	69.714	0	0
2091-10-10	76.072	77.077	0	0
2091-10-11	73.923	76.659	0.098	0.065
2091-10-12	82.22	79.485	0.088	0.049
2091-10-13	72.348	77.622	0.046	0.012
2091-10-14	62.557	62.861	0	0
2091-10-15	65.865	67.567	0	0
2091-10-16	71.856	72.978	0.106	0.186
2091-10-17	74.506	75.388	0.162	0.438
2091-10-18	73.205	73.742	0.488	0.422
2091-10-19	69.632	70.145	0.328	0.183
2091-10-20	56.596	57.273	0	0
2091-10-21	58.952	61.621	0	0
2091-10-22	66.911	67.783	0	0
2091-10-23	69.859	70.048	0	0
2091-10-24	62.107	63.671	0	0
2091-10-25	57.317	57.292	0	0
2091-10-26	61.594	61.897	0	0
2091-10-27	65.481	66.063	0	0
2091-10-28	68.923	69.351	0	0
2091-10-29	67.411	67.763	0	0
2091-10-30	68.767	70.848	0	0
2091-10-31	69.47	69.152	0	0
2092-05-01	80	80	1	1
2092-05-02	70.021	69.798	0	0
2092-05-03	67.048	68.076	0.333	0.557
2092-05-04	79.303	78.484	0.116	0.087
2092-05-05	80.636	81.103	0	0
2092-05-06	83.082	83.621	0	0
2092-05-07	82.104	80.667	0.341	0.653
2092-05-08	77.28	79.346	0.102	0.46
2092-05-09	67.47	67.821	0	0
2092-05-10	75.859	76.465	0	0
2092-05-11	80.051	80.134	0	0
2092-05-12	81.917	82.188	0	0
2092-05-13	82.668	82.043	0	0
2092-05-14	79.682	79.517	0.208	0.091
2092-05-15	85.877	84.702	0.088	0.096
2092-05-16	88.811	89.017	0	0
2092-05-17	88.015	88.249	0	0
2092-05-18	89.289	89.452	0	0
2092-05-19	89.398	88.869	0.003	0.002
2092-05-20	86.152	86.874	0.14	0.257
2092-05-21	86.702	86.671	0.131	0.16
2092-05-22	90.109	90.1	0.11	0.04
2092-05-23	88.008	89.904	0.125	0.15
2092-05-24	87.843	87.353	2.032	0.198
2092-05-25	88.369	88.512	0.181	0.031
2092-05-26	89.501	89.555	0.094	0.037
2092-05-27	89.207	89.92	0.287	0.293
2092-05-28	85.676	86.232	0.42	0.26
2092-05-29	85.475	86.796	0	0
2092-05-30	85.118	84.034	0.114	0.369
2092-05-31	80.944	82.665	0.212	0.548
2092-06-01	78.612	80.691	0.353	0.018
2092-06-02	76.719	78.334	0.006	0.045
2092-06-03	78.37	79.37	0	0
2092-06-04	82	79.507	0.007	0.165
2092-06-05	84.393	85.346	0.005	0.002
2092-06-06	86.891	86.641	0	0
2092-06-07	87.782	86.055	0	0
2092-06-08	84.625	84.075	0.277	0.246
2092-06-09	86.003	86.862	0.118	0.057
2092-06-10	88.458	88.436	0	0
2092-06-11	94.892	94.992	0	0.138
2092-06-12	96.891	98.232	0.516	0.004
2092-06-13	98.832	96.947	0.586	0.435
2092-06-14	82.328	97.991	0.719	0.047
2092-06-15	76.668	77.99	0	0
2092-06-16	79.904	76.976	0	0
2092-06-17	84.812	84.912	0	0
2092-06-18	87.864	87.975	0	0
2092-06-19	94.342	93.648	0.101	0.051
2092-06-20	99.281	99.581	0	0.191
2092-06-21	95.131	96.222	0.295	0.008
2092-06-22	88.653	89.646	0.244	0.308
2092-06-23	85.3	87.855	0.004	0.018
2092-06-24	87.518	88.113	0	0
2092-06-25	90.413	96.007	0.294	0.025
2092-06-26	87.637	88.935	0.371	0.989
2092-06-27	81.218	82.72	0	0
2092-06-28	83.059	83.933	0	0
2092-06-29	91.305	91.324	0	0
2092-06-30	91.121	92.305	0.111	0
2092-07-01	91.637	89.661	0.187	0.21
2092-07-02	89.162	89.406	0.024	0.006
2092-07-03	86.151	91.108	0.98	0.129
2092-07-04	87.314	87.504	0.118	3.391
2092-07-05	85.074	84.897	0.389	0.195
2092-07-06	93.739	94.089	0.304	0.267
2092-07-07	91.284	91.432	0.394	0.589
2092-07-08	90.783	90.987	0.284	0.476
2092-07-09	87.991	87.708	0.894	0.484
2092-07-10	82.691	82.124	0	0
2092-07-11	87.289	86.05	0	0
2092-07-12	89.455	88.112	0	0.005
2092-07-13	91.77	90.692	0.014	0
2092-07-14	92.477	91.919	0	0
2092-07-15	91.546	91.42	0	0.005
2092-07-16	87.763	88.894	0.443	0.298
2092-07-17	86.351	87.473	0	0.008
2092-07-18	82.318	83.276	0.082	0.129
2092-07-19	85.918	88.045	0.013	0.075
2092-07-20	88.52	89.13	0	0
2092-07-21	89.993	87.625	0	0
2092-07-22	86.62	86.72	0	0.173
2092-07-23	87.007	85.689	0.117	0.07
2092-07-24	91.57	90.208	0.16	0.054
2092-07-25	87.884	85.674	0.294	0.113
2092-07-26	79.848	79.093	0.003	0
2092-07-27	82.113	82.444	0	0
2092-07-28	83.537	84.528	0	0
2092-07-29	83.934	87.145	0.171	0.126
2092-07-30	82.129	83.395	0.356	0.06
2092-07-31	90.75	90.85	0.008	0.111
2092-08-01	95.062	92.934	0.459	0.116
2092-08-02	96.108	98.611	0.154	0.001
2092-08-03	96.076	94.104	0.209	0.354
2092-08-04	93.444	98.148	0.397	0.269
2092-08-05	89.247	93.519	1.812	3.938
2092-08-06	86.868	87.511	0.043	0.184
2092-08-07	85.494	85.949	0	0
2092-08-08	85.958	86.151	0	0
2092-08-09	87.423	87.032	0.001	0
2092-08-10	89.916	90.579	0	0
2092-08-11	91.12	93.003	0	0
2092-08-12	93.913	94.547	0	0
2092-08-13	93.43	94.17	0	0
2092-08-14	92.142	92.397	0	0
2092-08-15	90.452	90.701	0	0.059
2092-08-16	88.025	86.565	0.045	0.053
2092-08-17	88.172	91.364	0	0.013
2092-08-18	92.041	92.003	0.015	0
2092-08-19	90.657	90.186	0.034	0.014
2092-08-20	90.458	91.322	0.088	0
2092-08-21	90.631	92.038	0.084	0
2092-08-22	91.988	89.962	0.047	0.003
2092-08-23	90.83	87.693	0.444	0.207
2092-08-24	82.331	83.287	0.18	0
2092-08-25	81.889	82.012	0	0
2092-08-26	82.92	83.701	0	0
2092-08-27	82.706	85.753	0	0
2092-08-28	85.656	85.727	0	0.003
2092-08-29	86.408	86.508	0	0.119
2092-08-30	90.619	85.809	0	0
2092-08-31	84.809	84.909	0.002	0
2092-09-01	83.049	85.087	0	0.004
2092-09-02	81.17	82.534	0	0.157
2092-09-03	82.003	81.338	0.006	0
2092-09-04	80.222	83.674	0.042	0
2092-09-05	84.493	83.033	0.17	0.986
2092-09-06	82.929	83.177	0.032	0.191
2092-09-07	86.115	88.968	0	0.128
2092-09-08	81.913	86.037	0.151	0
2092-09-09	85.047	82.372	0	0.177
2092-09-10	84.805	84.954	0	0
2092-09-11	84.472	84.884	0	0
2092-09-12	86.09	86.272	0	0
2092-09-13	86.585	86.281	0	0
2092-09-14	86.983	87.255	0	0
2092-09-15	85.007	85.107	0	0
2092-09-16	86.89	87.127	0	0
2092-09-17	87.303	88.167	0	0
2092-09-18	84.979	83.154	0.004	0.101
2092-09-19	77.142	78.977	0.057	0.025
2092-09-20	79.689	80.779	0.012	0.006
2092-09-21	84.146	84.461	0	0
2092-09-22	86.311	86.486	0	0
2092-09-23	86.675	87.886	0	0
2092-09-24	86.518	88.501	0	0
2092-09-25	87.98	88.829	0	0
2092-09-26	87.655	88.054	0	0
2092-09-27	76.748	78.328	0	0
2092-09-28	68.743	68.826	0	0
2092-09-29	80.122	80.444	0	0
2092-09-30	81.922	82.408	0	0
2092-10-01	82.828	83.643	0	0
2092-10-02	76.907	81.83	0	0
2092-10-03	79.447	86.707	0	0
2092-10-04	83.423	81.252	0.003	0.1
2092-10-05	76.97	79.081	0.04	0.05
2092-10-06	75.92	74.295	0	0
2092-10-07	81.278	80.036	0	0
2092-10-08	82.735	76.944	0.256	0.137
2092-10-09	75.365	70.085	0.042	0.001
2092-10-10	71.302	67.471	0	0
2092-10-11	68.263	71.091	0	0
2092-10-12	71.542	73.126	0	0
2092-10-13	65.273	70.236	0	0
2092-10-14	64.343	65.373	0	0
2092-10-15	70.787	70.262	0	0
2092-10-16	73.956	74.034	0	0
2092-10-17	73.128	74.439	0	0
2092-10-18	69.664	70.41	0	0
2092-10-19	65.155	67.918	0	0
2092-10-20	65.625	65.845	0	0
2092-10-21	62.547	63.12	0	0
2092-10-22	60.927	65.484	0	0
2092-10-23	73.069	73.877	0	0
2092-10-24	70.234	71.984	0.039	0.607
2092-10-25	64.015	64.135	0.002	0
2092-10-26	67.382	66.479	0	0
2092-10-27	61.622	63.162	0.017	0.023
2092-10-28	51.103	53.992	0	0
2092-10-29	56.325	56.051	0	0
2092-10-30	58.94	59.197	0	0
2092-10-31	57.502	57.032	0	0
2093-05-01	80	80	1	1
2093-05-02	81.801	83.4	0.016	0.038
2093-05-03	84.309	84.512	0.002	0
2093-05-04	84.25	83.995	0	0
2093-05-05	82.452	81.783	0	0.038
2093-05-06	82.97	82.12	0	0.032
2093-05-07	78.162	78.949	0.003	0
2093-05-08	73.601	71.977	0.092	0.154
2093-05-09	76.409	77.303	0.583	1.023
2093-05-10	71.828	72.604	0.048	0.041
2093-05-11	64.334	64.173	0.004	0.018
2093-05-12	70.723	70.416	0	0
2093-05-13	76.416	76.286	0	0
2093-05-14	82.866	83.106	0	0
2093-05-15	82.59	82.598	0	0
2093-05-16	84.287	83.095	0	0
2093-05-17	79.196	79.967	0.102	0.168
2093-05-18	83.65	82.643	0.066	0.196
2093-05-19	80.126	80.623	0.181	0.335
2093-05-20	79.358	79.118	0	0.003
2093-05-21	75.042	76.878	0.026	0.13
2093-05-22	84.523	84.681	0	0
2093-05-23	82.153	84.022	0.042	0.031
2093-05-24	84.285	82.67	0.183	0.212
2093-05-25	75.997	77.436	0.723	0.436
2093-05-26	78.775	81.061	0	0
2093-05-27	80.45	83.233	0	0
2093-05-28	78.769	80.345	0.086	0.187
2093-05-29	74.266	77.504	0.726	0.374
2093-05-30	72.847	75.093	0	0
2093-05-31	77.082	77.061	0	0
2093-06-01	73.565	73.599	0.29	0.715
2093-06-02	79.355	79.845	0.184	0.217
2093-06-03	81.535	79.581	0.04	0.178
2093-06-04	78.415	79.146	0.024	0.016
2093-06-05	73.682	75.234	0.433	0.098
2093-06-06	75.991	75.859	0	0
2093-06-07	76.894	78.12	0	0
2093-06-08	81.111	82.29	0	0
2093-06-09	82.757	83.905	0	0
2093-06-10	84.069	83.782	0	0
2093-06-11	81.18	82.316	0.182	0.965
2093-06-12	78.739	80.321	0.029	0.133
2093-06-13	79.642	79.402	0	0
2093-06-14	91.023	91.123	0	0.061
2093-06-15	93.43	95.161	0.196	0.046
2093-06-16	90.66	93.199	0.028	0.017
2093-06-17	89.83	91.573	0.097	0.079
2093-06-18	89.108	89.208	0.025	0.464
2093-06-19	87.028	87.912	0	0
2093-06-20	89.085	91.302	0.087	0.004
2093-06-21	92.731	92.994	0	0
2093-06-22	90.209	90.591	0.41	0.496
2093-06-23	89.029	88.013	0.17	0.078
2093-06-24	86.635	86.162	0.124	0.207
2093-06-25	83.503	87.8	0.268	0.342
2093-06-26	85.666	84.427	0.205	0.006
2093-06-27	87.66	86.884	0	0
2093-06-28	83.745	88.039	0.223	0.007
2093-06-29	86.89	88.031	0.077	2.887
2093-06-30	87.716	86.249	0.196	0.164
2093-07-01	87.304	88.617	0.291	0.116
2093-07-02	86.901	87.984	0.012	0.199
2093-07-03	84.405	82.61	0	0.228
2093-07-04	80.583	81.227	0.182	0.073
2093-07-05	81.913	81.551	0	0
2093-07-06	84.401	83.787	0	0
2093-07-07	85.544	87.482	0	0
2093-07-08	89.392	90.743	0.285	0.178
2093-07-09	87.329	89.908	0.206	0.232
2093-07-10	82.589	86.482	0.379	0.925
2093-07-11	84.471	85.709	0.482	0.365
2093-07-12	91.786	92.764	0.421	0.155
2093-07-13	94.092	94.576	0	0
2093-07-14	91.238	92.236	0.284	0.325
2093-07-15	89.088	93.328	0	0.145
2093-07-16	89.17	91.357	0.169	0.132
2093-07-17	90.771	88.505	0.067	0.308
2093-07-18	86.232	86.817	0.309	0.275
2093-07-19	87.251	86.771	0.249	0.054
2093-07-20	86.314	85.54	0.125	0.073
2093-07-21	86.157	87.004	0.106	0.005
2093-07-22	88.198	87.472	0.177	0.005
2093-07-23	88.511	87.38	0.001	0.003
2093-07-24	85.648	85.746	0.031	0.122
2093-07-25	83.67	83.671	0	0
2093-07-26	88.755	88.132	0	0
2093-07-27	85.338	86.81	0.055	0.031
2093-07-28	82.605	83.935	0.01	0.015
2093-07-29	85.884	85.984	0.004	0.267
2093-07-30	83.544	82.591	0.131	0.259
2093-07-31	84.585	85.326	0.123	0.117
2093-08-01	83.935	85.512	0.272	0.275
2093-08-02	82.707	81.395	0.598	0.428
2093-08-03	82.206	82.976	0.013	0.405
2093-08-04	85.499	87.328	0.002	0
2093-08-05	87.914	89.824	0.326	0.002
2093-08-06	89.007	88.839	0.007	0
2093-08-07	89.948	91.119	0.007	0
2093-08-08	91.347	88.169	0.142	0.301
2093-08-09	87.092	87.86	0.156	0.185
2093-08-10	87.607	87.404	0.11	0.053
2093-08-11	89.395	90.347	0.123	0.017
2093-08-12	88.914	88.893	0.267	0
2093-08-13	87.225	87.945	0.166	0.04
2093-08-14	84.907	88.157	0.019	0
2093-08-15	88.807	89.471	0.182	0
2093-08-16	87.37	87.017	0.176	0.268
2093-08-17	90.306	90.948	0.204	0.208
2093-08-18	92.428	93.811	0	0
2093-08-19	90.396	91.341	0.003	0.003
2093-08-20	92.696	93.217	0	0
2093-08-21	87.678	89.483	0.215	0.147
2093-08-22	88.154	89.072	0.155	0.005
2093-08-23	86.85	91.577	0.266	0
2093-08-24	84.289	86.171	0.017	0.573
2093-08-25	82.95	82.682	0	0.121
2093-08-26	83.179	82.992	0	0
2093-08-27	81.017	80.129	0.081	0.006
2093-08-28	78.555	78.457	0.02	0.003
2093-08-29	78.017	79.551	0	0
2093-08-30	82.626	83.264	0	0.007
2093-08-31	84.111	86.295	0.22	0.028
2093-09-01	88.5	86.918	0.061	0.278
2093-09-02	86.561	85.338	0.129	0.218
2093-09-03	79.059	83.635	0.134	0.144
2093-09-04	76.941	76.277	0.001	0
2093-09-05	72.7	73.437	0	0
2093-09-06	75.2	78.177	0	0
2093-09-07	81.922	80.873	0.056	0
2093-09-08	74.666	81.992	0.171	0.387
2093-09-09	79.619	82.829	0	0.008
2093-09-10	80.075	84.693	0	0
2093-09-11	80.456	82.46	0	0
2093-09-12	77.953	81.468	0	0
2093-09-13	83.885	83.901	0	0
2093-09-14	86.806	85.541	0	0.025
2093-09-15	81.792	81.892	0	0.065
2093-09-16	83.518	85.203	0.004	0.03
2093-09-17	86.925	86.958	0	0
2093-09-18	84.502	86.635	0.162	0.005
2093-09-19	78.486	83.526	0.39	0.373
2093-09-20	78.597	77.746	0.326	0.55
2093-09-21	73.094	72.153	0	0.053
2093-09-22	75.889	75.277	0	0
2093-09-23	81.179	81.341	0	0
2093-09-24	81.369	81.509	0.261	0.162
2093-09-25	82.846	85	0.184	0.162
2093-09-26	89.415	89.938	0.003	0.052
2093-09-27	83.414	87.203	0.157	0.253
2093-09-28	82.497	81.127	0.087	0.101
2093-09-29	79.13	78.675	0	0
2093-09-30	78.92	76.623	0	0
2093-10-01	68.585	73.864	0	0
2093-10-02	82.589	78.437	0.176	0.219
2093-10-03	86.096	87.884	0.179	0.112
2093-10-04	76.91	83.358	0.038	0
2093-10-05	88.124	88.935	0.032	0.001
2093-10-06	83.163	86.2	0.212	0.122
2093-10-07	87.75	87.85	0.013	0.088
2093-10-08	88.615	88.998	0.019	0.006
2093-10-09	86.65	86.476	0.006	0.005
2093-10-10	86.555	87.304	0	0.006
2093-10-11	85.851	85.972	0.005	0.002
2093-10-12	77.991	81.765	0.015	0.009
2093-10-13	64.986	65.214	0.046	0
2093-10-14	66.779	67.507	0	0
2093-10-15	70.501	71.371	0	0
2093-10-16	76.53	76.511	0	0
2093-10-17	75.947	75.772	0	0
2093-10-18	76.037	76.574	0.002	0
2093-10-19	75.13	76.182	0.027	0.03
2093-10-20	69.975	74.906	0.053	0.084
2093-10-21	64.913	74.051	0	0.002
2093-10-22	65.412	67.234	0	0
2093-10-23	68.409	65.649	0	0
2093-10-24	65.062	65.96	0.075	0.042
2093-10-25	59.749	60.53	0	0
2093-10-26	57.049	57.542	0	0
2093-10-27	58.614	59.207	0	0
2093-10-28	54.928	55.489	0.003	0
2093-10-29	45.009	46.471	0.026	0.001
2093-10-30	47.708	48.314	0	0
2093-10-31	53.591	53.878	0	0
2094-05-01	80	80	1	1
2094-05-02	71.265	71.944	0	0.006
2094-05-03	67.604	68.64	0.005	0.005
2094-05-04	74.13	74.541	0	0
2094-05-05	79.929	79.678	0	0
2094-05-06	88.64	88.804	0	0.038
2094-05-07	88.572	90.513	0.132	0.002
2094-05-08	89.708	89.687	0	0.002
2094-05-09	80.805	80.217	0.14	0.261
2094-05-10	81.175	81.295	0	0
2094-05-11	85.834	83.918	0.076	0.165
2094-05-12	74.968	76.778	0.087	0.222
2094-05-13	71.944	71.907	0	0
2094-05-14	74.57	75.156	0	0
2094-05-15	75.838	76.816	0.109	0.061
2094-05-16	80.858	79.72	0.411	0.311
2094-05-17	81.376	82.249	0.094	0.012
2094-05-18	70.152	70.135	0.038	0.067
2094-05-19	69.407	68.719	0	0
2094-05-20	75.948	74.809	0.037	0.103
2094-05-21	79.323	77.319	0.014	0.051
2094-05-22	75.857	73.65	0.328	0.174
2094-05-23	70.464	72.376	0.123	0.164
2094-05-24	75.618	76.34	0	0
2094-05-25	78.07	78.065	0	0
2094-05-26	81.941	81.811	0	0
2094-05-27	84.595	84.734	0.074	0.354
2094-05-28	84.245	85.109	0.367	0.241
2094-05-29	84.071	85.09	0.003	0.119
2094-05-30	73.75	74.305	0.15	0.057
2094-05-31	78.461	79.851	0	0
2094-06-01	82.895	82.648	0	0.001
2094-06-02	85.746	85.859	0	0.002
2094-06-03	84.969	85.034	0.214	0.233
2094-06-04	86.356	86.661	0	0
2094-06-05	82.989	86.365	0.075	0.116
2094-06-06	80.994	81.64	0.273	0.124
2094-06-07	83.821	83.292	0	0
2094-06-08	91.461	91.725	0	0
2094-06-09	88.931	90.437	0.115	0.075
2094-06-10	86.013	88.815	0.462	0.307
2094-06-11	85.157	82.962	0.206	0.895
2094-06-12	87.577	86.579	0.185	0.181
2094-06-13	86.243	86.913	0.107	0.288
2094-06-14	93.852	94.081	0	0.001
2094-06-15	90.058	93.879	0.211	0.361
2094-06-16	78.594	78.778	0	0
2094-06-17	87.555	87.785	0	0
2094-06-18	91.074	92.213	0.375	0.133
2094-06-19	91.536	92.826	0.066	0.28
2094-06-20	93.924	90.629	0.365	0.75
2094-06-21	90.279	90.379	0	0.36
2094-06-22	89.298	88.555	0.332	0.4
2094-06-23	89.164	90.012	0.051	0.23
2094-06-24	91.301	91.802	0.332	0.409
2094-06-25	82.869	82.903	0.212	0.067
2094-06-26	77.219	78.85	0	0
2094-06-27	80.53	81.827	0	0
2094-06-28	84.138	83.435	0	0
2094-06-29	87.799	87.312	0.01	0
2094-06-30	84.293	86.377	0.439	0.048
2094-07-01	85.377	79.298	1.696	0.24
2094-07-02	85.003	83.287	0.048	0
2094-07-03	86.963	85.334	0.036	0
2094-07-04	87.515	86.169	0	0
2094-07-05	89.184	87.663	0	0
2094-07-06	99.287	97.808	0	0
2094-07-07	93.004	91.878	0.317	0.244
2094-07-08	85.823	86.152	0.028	0.069
2094-07-09	83.626	85.46	0.19	0.166
2094-07-10	85.197	81.57	0.158	0.182
2094-07-11	85.206	86.919	0.147	0.084
2094-07-12	85.408	87.249	0.031	0.006
2094-07-13	85.086	87.383	0.002	0.249
2094-07-14	85.003	87.818	0.116	0.173
2094-07-15	85.312	87.899	0.323	0.184
2094-07-16	82.781	84.149	0.003	0
2094-07-17	88.038	87.336	0	0
2094-07-18	88.768	89.865	0	0
2094-07-19	85.709	87.954	0.3	0.455
2094-07-20	87.103	85.654	0.425	0.15
2094-07-21	84.732	86.504	0.003	0.019
2094-07-22	85.275	85.48	0.001	0
2094-07-23	87.211	87.641	0.072	0
2094-07-24	88.654	90.305	0.001	0
2094-07-25	96.253	89.988	0	0.002
2094-07-26	93.621	96.868	0	0
2094-07-27	99.467	97.088	0	0
2094-07-28	94.785	95.613	0.321	0.413
2094-07-29	91.467	95.462	0.209	0
2094-07-30	98.296	98.396	0	0.478
2094-07-31	95.431	92.933	0.539	0.337
2094-08-01	91.918	91.073	0.551	0
2094-08-02	86.964	89.212	0.268	0.016
2094-08-03	94.988	91.851	0.299	0.135
2094-08-04	88.587	90.4	0.056	0.252
2094-08-05	97.763	96.919	0	0
2094-08-06	92.131	93.082	0.095	0.127
2094-08-07	75.894	74.139	0	0.002
2094-08-08	73.904	77.874	0.002	0
2094-08-09	81.696	76.794	0.002	0.038
2094-08-10	85.168	86.049	0.011	0.059
2094-08-11	86.553	88.26	0.051	0.056
2094-08-12	86.103	87.112	0.114	0.055
2094-08-13	85.034	86.441	0.12	0.051
2094-08-14	88.011	88.963	0.038	0.117
2094-08-15	89.063	89.903	0.099	0.123
2094-08-16	92.22	92.41	0	0.006
2094-08-17	92.927	94.843	0.001	0.001
2094-08-18	92.806	94.049	0.001	0
2094-08-19	93.836	94.675	0.032	0.075
2094-08-20	88.108	91.775	0.367	0.091
2094-08-21	83.221	87.756	0.273	0.119
2094-08-22	84.201	84.898	0.149	0.024
2094-08-23	86.756	89.364	0	0
2094-08-24	86.106	86.206	0.006	0.077
2094-08-25	88.689	89.124	0	0.163
2094-08-26	87.075	86.667	0.129	0.073
2094-08-27	80.971	84.805	0.023	0.003
2094-08-28	76.143	78.464	0	0
2094-08-29	76.47	75.897	0	0
2094-08-30	78.939	79.151	0	0
2094-08-31	81.241	81.88	0	0
2094-09-01	84.143	84.694	0	0
2094-09-02	86.111	86.437	0.015	0.063
2094-09-03	94.444	94.544	0	0.149
2094-09-04	92.152	95.916	0.204	0
2094-09-05	82.358	88.165	0	0.081
2094-09-06	88.664	91.231	0	0.417
2094-09-07	94.519	94.557	0	0.061
2094-09-08	90	90.416	0	0.001
2094-09-09	88.409	88.509	0	0.062
2094-09-10	83.941	84.679	0.205	0.212
2094-09-11	81.12	79.011	0	0.028
2094-09-12	82.04	82.13	0	0
2094-09-13	82.166	85.342	0.174	0.106
2094-09-14	88.211	90.242	0.412	0.314
2094-09-15	83.797	87.582	0.149	0.323
2094-09-16	87.943	88.11	0.209	0.233
2094-09-17	81.154	83.756	0.146	0.126
2094-09-18	88.476	86.675	0.358	0.224
2094-09-19	83.316	83.46	0.182	0.299
2094-09-20	74.153	76.785	0.008	0.974
2094-09-21	74.893	75.811	0	0
2094-09-22	94.245	94.169	0.004	0
2094-09-23	81.401	83.575	0.003	0.001
2094-09-24	69.17	69.303	0	0
2094-09-25	69.663	69.861	0	0
2094-09-26	72.062	72.374	0	0
2094-09-27	74.241	74.307	0	0
2094-09-28	70.229	67.764	0.008	0.005
2094-09-29	72.022	75.404	0.006	0.002
2094-09-30	73.518	74.034	0	0
2094-10-01	75.335	77.039	0	0
2094-10-02	70.16	75.171	0.173	0.07
2094-10-03	59.55	61.955	0	0
2094-10-04	61.441	62.949	0	0
2094-10-05	67.669	67.84	0	0
2094-10-06	71.175	71.579	0	0
2094-10-07	73.373	73.561	0	0
2094-10-08	73.185	74.445	0	0
2094-10-09	76.881	78.085	0	0
2094-10-10	74.939	76.951	0	0.011
2094-10-11	75.35	75.713	0.004	0
2094-10-12	68.028	69.236	0	0
2094-10-13	72.768	72.871	0	0
2094-10-14	77.032	77.739	0	0
2094-10-15	74.418	75.634	0	0
2094-10-16	69.827	73.555	0.117	0.057
2094-10-17	76.93	78.768	0.011	0.011
2094-10-18	73.238	74.456	0.114	0.038
2094-10-19	75.628	71.455	0	0
2094-10-20	78.6	79.441	0.026	0.001
2094-10-21	74.21	77.044	0.173	0.239
2094-10-22	65.424	66.442	0	0
2094-10-23	70.759	71.212	0	0
2094-10-24	72.281	74.136	0	0
2094-10-25	78.597	78.562	0	0
2094-10-26	74.442	74.686	0.414	0.407
2094-10-27	76.881	75.372	0.488	0.733
2094-10-28	71.912	72.239	0.116	0.175
2094-10-29	61.199	61.635	0	0
2094-10-30	64.853	64.872	0	0
2094-10-31	67.573	68.782	0	0
2095-05-01	80	80	1	1
2095-05-02	83.098	81.703	0.362	0.342
2095-05-03	77.999	80.333	0.09	0.1
2095-05-04	56.953	57.843	0.005	0
2095-05-05	61.957	62.194	0	0
2095-05-06	64.785	63.048	0	0
2095-05-07	80.11	80.764	0	0
2095-05-08	84.57	85.136	0.01	0.038
2095-05-09	79.131	79.926	0.241	0.243
2095-05-10	74.544	75.035	0	0
2095-05-11	75.217	76.093	0	0
2095-05-12	75.449	76.593	0	0.024
2095-05-13	71.727	77.625	0	0
2095-05-14	82.794	84.503	0	0.001
2095-05-15	84.953	85.142	0	0
2095-05-16	86.645	87.026	0	0.064
2095-05-17	90.312	88.877	0.143	0.11
2095-05-18	93.661	90.589	0.175	0.233
2095-05-19	88.448	89.32	0.174	0.162
2095-05-20	73.013	72.587	0	0
2095-05-21	71.833	71.925	0.001	0
2095-05-22	77.264	77.509	0.012	0
2095-05-23	77.053	77.002	0	0
2095-05-24	79.77	79.154	0	0
2095-05-25	81.615	83.877	0	0.004
2095-05-26	77.775	80.585	0.035	0
2095-05-27	80.65	78.991	0.192	0.148
2095-05-28	80.865	81.303	0.089	0.089
2095-05-29	86.942	87.47	0.019	0.009
2095-05-30	97.851	98.282	0	0
2095-05-31	99.132	99.753	0.136	0.225
2095-06-01	98.62	99.155	0	0
2095-06-02	99.06	99.408	0	0
2095-06-03	98.435	98.878	0	0
2095-06-04	93.398	94.868	0.009	0.021
2095-06-05	88.311	87.698	0	0
2095-06-06	87.511	87.892	0	0
2095-06-07	89.426	90.437	0	0
2095-06-08	87.351	89.533	0.354	0.059
2095-06-09	87.361	89.768	0.234	0.513
2095-06-10	80.944	85.317	0.579	1.127
2095-06-11	83.93	84.03	0	0
2095-06-12	87.404	86.591	0	0
2095-06-13	88.339	89.283	0	0
2095-06-14	87.071	88.629	0.01	0
2095-06-15	88.938	87.065	0	0
2095-06-16	89.357	91.704	0.297	0
2095-06-17	89.912	88.626	0.076	0.088
2095-06-18	87.466	88.086	0.453	0.344
2095-06-19	86.068	87.303	0	0
2095-06-20	83.625	86.202	0.245	0.233
2095-06-21	76.596	78.843	0.048	0.023
2095-06-22	73.906	73.98	0.001	0
2095-06-23	77.991	78.097	0	0
2095-06-24	86.307	85.819	0	0
2095-06-25	82.945	84.33	0.011	0.097
2095-06-26	85.762	87.004	0.279	0.094
2095-06-27	88.814	90.059	0.125	0.014
2095-06-28	86.324	87.8	0.152	0.229
2095-06-29	86.712	86.65	0.004	0.003
2095-06-30	83.344	84.754	0.144	0.241
2095-07-01	82.346	85.854	0.002	0.067
2095-07-02	84.546	88.658	0.162	0.42
2095-07-03	83.907	83.866	0.392	0.315
2095-07-04	82.159	80.984	0.318	0.236
2095-07-05	88.687	91.958	0.438	0.326
2095-07-06	89.323	87.559	0.186	0.749
2095-07-07	86.29	84.317	1.009	0.348
2095-07-08	83.995	84.447	0.381	0.002
2095-07-09	84.51	84.709	0	0
2095-07-10	84.928	86.184	0	0
2095-07-11	87.651	88.278	0.185	0.101
2095-07-12	90.29	90.673	0.54	0.145
2095-07-13	88.407	89.474	0.153	0.191
2095-07-14	86.738	84.816	0.376	0.195
2095-07-15	87.007	86.944	0.667	0.179
2095-07-16	89.695	89.793	0	0
2095-07-17	92.781	92.293	0.147	0.203
2095-07-18	83.287	90.1	0.5	0.795
2095-07-19	82.03	81.252	0.002	0.015
2095-07-20	86.398	86.396	0	0
2095-07-21	94.149	95.051	0.069	0.001
2095-07-22	94.472	93.782	0.098	0.239
2095-07-23	94.646	94.977	0	0.206
2095-07-24	96.245	96.558	0	0
2095-07-25	94.783	95.135	0	0
2095-07-26	94.615	94.715	0.05	0.163
2095-07-27	94.456	95.039	0.032	0.157
2095-07-28	96.531	96.87	0.165	0.058
2095-07-29	95.999	95.831	0	0
2095-07-30	86.463	86.072	0.185	0.403
2095-07-31	81.607	82.663	0	0
2095-08-01	84.207	85.986	0	0
2095-08-02	91.529	89.276	0.001	0
2095-08-03	91.729	90.229	0	0
2095-08-04	93.753	94.254	0.085	0.029
2095-08-05	89.082	90.663	0.206	0.168
2095-08-06	89.308	88.913	0.341	0.199
2095-08-07	86.725	88.598	0.222	0.238
2095-08-08	84.845	87.411	0.066	0.033
2095-08-09	84.064	84.322	0	0
2095-08-10	82.835	84.092	0.016	0
2095-08-11	83.824	83.569	0	0
2095-08-12	84.998	85.46	0	0
2095-08-13	87.172	86.178	0	0
2095-08-14	86.336	87.762	0.193	0
2095-08-15	82.518	86.253	0.281	0.403
2095-08-16	87.52	90.568	0.077	0.088
2095-08-17	85.574	85.988	0.334	0.199
2095-08-18	88.528	87.963	0.087	0.197
2095-08-19	88.801	89.861	0	0
2095-08-20	83.803	87.527	0.129	0.355
2095-08-21	82.464	83.849	0.093	0.181
2095-08-22	83.211	83.463	0	0
2095-08-23	86.584	87.427	0	0
2095-08-24	87.78	88.289	0	0
2095-08-25	88.136	88.327	0	0
2095-08-26	83.468	85.385	0.104	0.139
2095-08-27	81.427	82.278	0.064	0.162
2095-08-28	82.678	83.559	0	0
2095-08-29	84.244	84.234	0	0
2095-08-30	86.218	85.518	0	0.04
2095-08-31	81.762	82.514	0.115	0.35
2095-09-01	80.634	80.652	0.004	0.116
2095-09-02	83.17	83.962	0.15	0.215
2095-09-03	75.821	82.408	0.281	0.331
2095-09-04	69.105	73.865	0	0.004
2095-09-05	72.322	72.232	0	0.002
2095-09-06	75.166	76.587	0	0
2095-09-07	77.156	75.853	0.004	0.027
2095-09-08	80.892	80.794	0.004	0
2095-09-09	81.677	81.064	0	0
2095-09-10	80.398	78.924	0.001	0.041
2095-09-11	81.542	80.196	0.084	0.142
2095-09-12	81.97	81.731	0.015	0.019
2095-09-13	77.518	77.997	0	0
2095-09-14	83.761	83.823	0.015	0
2095-09-15	82.005	81.418	0.021	0.121
2095-09-16	83.073	81.398	0.051	0.032
2095-09-17	81.134	81.324	0	0
2095-09-18	78.708	83.485	0	0
2095-09-19	80.443	83.667	0.003	0.015
2095-09-20	85.206	87.735	0.002	0.019
2095-09-21	78.129	82.698	0.516	1.276
2095-09-22	68.385	68.343	0.001	0
2095-09-23	73.604	74.427	0	0
2095-09-24	75.943	76.261	0	0
2095-09-25	70.105	72.527	0.032	0.046
2095-09-26	66.892	65.928	0	0
2095-09-27	69.19	68.353	0	0
2095-09-28	70.651	69.685	0	0
2095-09-29	79.462	79.98	0	0
2095-09-30	85.383	87.899	0.127	0
2095-10-01	78.486	82.619	0.13	0.019
2095-10-02	77.317	76.832	0	0
2095-10-03	82.455	79.41	0.025	0.128
2095-10-04	71.154	70.723	0.115	0.447
2095-10-05	63.986	65.944	0	0.113
2095-10-06	58.159	57.93	0.028	0.075
2095-10-07	66.269	67.703	0	0
2095-10-08	70.177	70.331	0	0
2095-10-09	69.292	68.946	0	0
2095-10-10	69.665	69.927	0	0
2095-10-11	71.689	71.875	0	0
2095-10-12	72.631	73.06	0	0
2095-10-13	68.931	69.675	0	0
2095-10-14	65.479	67.47	0	0
2095-10-15	62.984	63.112	0	0
2095-10-16	70.588	71.444	0	0
2095-10-17	66.323	67.458	0.143	0.116
2095-10-18	60.993	62.378	0.003	0.002
2095-10-19	58.66	69.016	0.003	0
2095-10-20	66.243	74.185	0.009	0.004
2095-10-21	73.178	73.63	0.192	0.271
2095-10-22	73.151	72.347	0	0.004
2095-10-23	75.209	75.453	0.07	0.048
2095-10-24	74.748	75.931	0.834	1.204
2095-10-25	75.454	76.342	0.062	0.101
2095-10-26	73.208	74.555	0.093	0.195
2095-10-27	58.649	58.686	0	0.004
2095-10-28	67.007	67.007	0	0
2095-10-29	68.553	68.71	0.084	0.008
2095-10-30	67.599	68.849	0.005	0.003
2095-10-31	61.107	60.483	0	0
2096-05-01	80	80	1	1
2096-05-02	82.706	82.407	0	0
2096-05-03	86.56	86.529	0	0
2096-05-04	81.577	83.353	0.24	0.769
2096-05-05	77.35	77.56	0.062	0.498
2096-05-06	77.946	77.621	0	0
2096-05-07	79.712	80.049	0	0
2096-05-08	82.673	82.883	0	0
2096-05-09	84.812	84.912	0	0
2096-05-10	85.462	86.375	0	0.008
2096-05-11	84.653	85.815	0	0
2096-05-12	84.272	84.902	0.003	0
2096-05-13	78.436	82.16	0.203	0.161
2096-05-14	66.97	69.949	0.141	0.378
2096-05-15	76.319	76.731	0	0
2096-05-16	75.892	76.585	0	0
2096-05-17	76.243	76.749	0	0
2096-05-18	73.845	75.671	0.019	0.062
2096-05-19	68.753	68.765	0	0.005
2096-05-20	74.366	73.888	0	0
2096-05-21	83.033	82.898	0.003	0
2096-05-22	85.067	85.167	0.022	0.028
2096-05-23	86.422	86.417	0	0.001
2096-05-24	84.508	84.548	0	0
2096-05-25	83.048	83.263	0.159	0.136
2096-05-26	82.564	82.998	0	0
2096-05-27	84.73	85.89	0	0
2096-05-28	83.935	84.035	0.02	0.139
2096-05-29	86.486	88.322	0.096	0.1
2096-05-30	84.258	86.417	0	0
2096-05-31	84.481	84.613	0	0
2096-06-01	84.686	84.814	0	0
2096-06-02	81.337	81.753	0.451	0.192
2096-06-03	83.769	83.964	0.142	0.266
2096-06-04	78.702	80.205	0.006	0.05
2096-06-05	76.624	76.172	0.021	0.008
2096-06-06	80.753	79.56	0	0
2096-06-07	86.956	87.169	0	0
2096-06-08	89.012	91.334	0.152	0
2096-06-09	94.005	87.181	0.123	0.112
2096-06-10	86.672	89.016	0.349	0.068
2096-06-11	94.689	94.715	0.193	0.113
2096-06-12	90.695	91.582	0.128	0.053
2096-06-13	84.446	85.613	0.017	0
2096-06-14	85.002	84.719	0.041	0.019
2096-06-15	85.344	86.559	0.017	0.012
2096-06-16	85.53	85.938	0.028	0.017
2096-06-17	87.763	89.656	0.151	0.118
2096-06-18	83.705	86.147	0.289	0.195
2096-06-19	82.836	83.805	0.354	0.121
2096-06-20	88.725	85.46	0.107	0.337
2096-06-21	88.594	86.182	0.18	0.292
2096-06-22	88.811	89.18	0	0
2096-06-23	85.043	89.043	0.239	0.197
2096-06-24	92.438	88.436	0.174	0.204
2096-06-25	87.782	84.153	0.152	0.335
2096-06-26	85.197	86.328	0.223	0.194
2096-06-27	87.72	87.998	0.002	0.002
2096-06-28	85.62	87.397	0.173	0
2096-06-29	84.684	85.907	0.352	0.19
2096-06-30	84.929	84.6	0.381	0.311
2096-07-01	83.734	85.016	0.255	0.355
2096-07-02	85.045	85.673	0.174	0.23
2096-07-03	89.173	90.387	0.171	0.277
2096-07-04	89.217	89.873	0.082	0.047
2096-07-05	80.025	81.846	0	0
2096-07-06	88.066	85.864	0	0
2096-07-07	94.308	93.43	0	0
2096-07-08	90.584	91.247	0.709	0.025
2096-07-09	86.762	86.017	0	0
2096-07-10	90.831	90.137	0	0
2096-07-11	94.534	93.775	0	0
2096-07-12	91.636	90.578	0.311	0.128
2096-07-13	86.644	85.702	0.198	0.021
2096-07-14	85.669	85.778	0	0.023
2096-07-15	86.222	87.612	0	0
2096-07-16	89.612	90.128	0	0
2096-07-17	89.976	91.907	0	0.028
2096-07-18	87.173	88.852	0.263	0.327
2096-07-19	87.592	89.374	0.216	0.245
2096-07-20	88.966	89.713	0.18	0.146
2096-07-21	86.827	89.755	0.039	0
2096-07-22	90.705	91.061	0.029	0.055
2096-07-23	89.345	92.227	0.002	0
2096-07-24	90.864	93.745	0.008	0
2096-07-25	89.324	90.251	0.143	0.207
2096-07-26	89.624	89.462	0.25	0.139
2096-07-27	86.311	87.248	0.348	0.243
2096-07-28	85.449	89.871	0.083	0.097
2096-07-29	86.818	86.8	0	0.051
2096-07-30	90.254	91.073	0	0.01
2096-07-31	90.694	91.374	0	0
2096-08-01	90.43	91.156	0	0
2096-08-02	92.304	92.961	0	0
2096-08-03	92.364	93.477	0.369	0.019
2096-08-04	94.102	95.138	0.083	0
2096-08-05	90.223	92.573	0.359	1.5
2096-08-06	89.013	89.204	0.149	0
2096-08-07	89.773	90.263	0	0
2096-08-08	87.867	90.804	0.032	0
2096-08-09	87.534	89.119	0.151	0.046
2096-08-10	88.469	89.113	0	0.021
2096-08-11	82.068	85.084	0.14	0.143
2096-08-12	85.152	86.568	0.102	0.021
2096-08-13	85.994	87.008	0.003	0
2096-08-14	87.569	88.731	0	0
2096-08-15	87.066	88.53	0.023	0
2096-08-16	85.695	87.111	0.009	0.015
2096-08-17	85.438	86.895	0	0.023
2096-08-18	85.117	86.663	0.101	0
2096-08-19	87.508	85.945	0.092	0.36
2096-08-20	93.421	93.934	0.137	0.131
2096-08-21	90.207	91.422	0.222	0.045
2096-08-22	84.621	87.566	0.209	0.299
2096-08-23	82.827	85.082	0.132	0.057
2096-08-24	86.981	87.021	0.004	0
2096-08-25	91.309	89.356	0.137	0.293
2096-08-26	92.076	89.735	0.209	0.387
2096-08-27	85.307	85.483	0.294	0.155
2096-08-28	85.35	87.698	0.004	0.006
2096-08-29	89.68	91.968	2.603	0.222
2096-08-30	92.955	93.782	0	0.137
2096-08-31	86.115	89.831	0	0
2096-09-01	81.686	84.542	0	0
2096-09-02	82.362	84.677	0	0.014
2096-09-03	86.371	89.583	0.028	0.035
2096-09-04	80.108	77.704	0.18	0.08
2096-09-05	73.249	73.447	0	0
2096-09-06	80.917	81.92	0	0
2096-09-07	90.4	90.92	0	0
2096-09-08	83.999	87.065	0	0
2096-09-09	78.499	79.437	0	0
2096-09-10	79.895	80.57	0	0
2096-09-11	74.647	77.377	0.233	0.107
2096-09-12	74.715	74.803	0.728	1.271
2096-09-13	70.298	71.941	2.507	0.426
2096-09-14	71.043	71.354	0.039	0.387
2096-09-15	79.014	78.172	0.009	0.224
2096-09-16	74.478	77.952	0	0.004
2096-09-17	74.323	74.377	0	0.025
2096-09-18	75.343	71.199	0	0.322
2096-09-19	69.855	67.891	0	0
2096-09-20	68.805	70.704	0	0
2096-09-21	72.362	72.91	0	0
2096-09-22	75.662	76.106	0	0
2096-09-23	76.292	76.122	0	0
2096-09-24	79.892	80.787	0	0
2096-09-25	72.971	76.553	0.018	0.017
2096-09-26	61.169	59.684	0	0
2096-09-27	65.115	65.674	0	0
2096-09-28	68.831	68.376	0	0
2096-09-29	65.795	69.179	0.588	0.463
2096-09-30	74.653	74.714	0.163	0.697
2096-10-01	74.871	73.589	1.801	0.148
2096-10-02	70.915	69.713	0.002	0
2096-10-03	67.399	67.776	0.06	0.411
2096-10-04	71.014	67.621	0	0
2096-10-05	76.871	77.348	0.019	0.06
2096-10-06	66.453	68.284	0	0
2096-10-07	69.147	69.418	0	0
2096-10-08	72.613	72.806	0	0
2096-10-09	69.079	68.232	0.233	0.054
2096-10-10	71.34	72.072	0.39	0.124
2096-10-11	69.192	70.227	0	0
2096-10-12	57.173	69.073	0	0
2096-10-13	76.321	77.412	0	0
2096-10-14	73.338	74.419	0	0
2096-10-15	70.733	70.791	0	0
2096-10-16	64.648	69.478	0	0.046
2096-10-17	65.245	71.057	0.01	0.035
2096-10-18	68.12	68.178	0.018	0.01
2096-10-19	71.653	71.134	0.047	0.039
2096-10-20	63.597	62.278	0.002	0
2096-10-21	65.099	65.902	0	0
2096-10-22	65.444	66.235	0	0
2096-10-23	66.525	67.083	0	0
2096-10-24	67.289	66.872	0.008	0.037
2096-10-25	69.51	74.811	0	0
2096-10-26	70.322	71.559	0.239	0.222
2096-10-27	66.5	67.323	0.004	0.019
2096-10-28	65.606	62.218	0	0
2096-10-29	67.37	67.666	0.016	0.028
2096-10-30	57.432	62.598	0	0
2096-10-31	70.853	70.585	0.1	0.007
2097-05-01	80	80	1	1
2097-05-02	77.932	77.619	0.114	0.192
2097-05-03	71.367	72.718	0	0
2097-05-04	77.118	75.972	0	0
2097-05-05	82.222	80.004	0.067	0.179
2097-05-06	85.97	86.334	0.057	0.17
2097-05-07	77.292	75.608	0	0
2097-05-08	71.379	70.921	0.007	0
2097-05-09	75.398	75.908	0	0
2097-05-10	81.343	81.529	0.011	0.101
2097-05-11	79.597	77.815	0.272	0.189
2097-05-12	81.183	81.362	0.299	0.192
2097-05-13	77.93	80.319	0.015	0.001
2097-05-14	70.374	70.563	0	0
2097-05-15	75.337	76.441	0	0
2097-05-16	73.335	76.836	0.024	0.009
2097-05-17	72.876	74.454	0.471	0.589
2097-05-18	78.252	80.037	0	0
2097-05-19	81.871	81.623	0	0
2097-05-20	81.17	82.048	0.067	0.144
2097-05-21	87.763	86.644	0	0.009
2097-05-22	95.182	96.435	0.033	0.085
2097-05-23	93.579	94.022	0	0
2097-05-24	88.27	90.742	0.031	0.315
2097-05-25	84.658	86.958	0.164	0.254
2097-05-26	80.201	80.303	0.105	0.159
2097-05-27	83.99	84.644	0.074	0.179
2097-05-28	80.752	82.716	0.017	0
2097-05-29	79.458	79.452	0	0
2097-05-30	77.563	78.856	0.09	0.119
2097-05-31	74.97	78.456	0.065	0.117
2097-06-01	84.389	82.554	0	0
2097-06-02	88.795	82.991	0.273	0.135
2097-06-03	83.292	83.264	0.324	0.228
2097-06-04	79.606	82.105	0	0
2097-06-05	79.16	80.736	0	0
2097-06-06	84.137	82.57	0.016	0.027
2097-06-07	85.063	85.051	0.605	0.322
2097-06-08	87.973	87.884	0.431	0.521
2097-06-09	85.466	87.548	0.208	0.465
2097-06-10	85.262	89.013	0.237	0.113
2097-06-11	85.18	88.572	0.26	0.292
2097-06-12	86.348	86.616	0.192	0.261
2097-06-13	84.224	86.773	0.011	0.018
2097-06-14	87.857	87.469	0	0
2097-06-15	90.275	88.793	0	0
2097-06-16	87.745	87.034	0.12	0.304
2097-06-17	80.114	80.048	0.131	0.021
2097-06-18	78.881	79.186	0	0
2097-06-19	84.44	84.816	0	0
2097-06-20	88.562	88.351	0	0
2097-06-21	90.987	90.249	0	0
2097-06-22	89.778	89.645	0.082	0.204
2097-06-23	84.27	83.008	0.985	0.212
2097-06-24	82.871	82.335	0	0.004
2097-06-25	80.611	81.517	0.095	0.114
2097-06-26	78.698	79.476	0.153	0.184
2097-06-27	82.474	83.516	0.002	0.001
2097-06-28	85.061	84.11	0	0
2097-06-29	85.986	85.96	0.091	0.05
2097-06-30	83.136	83.636	1.32	0.569
2097-07-01	90.188	90.747	0.336	0.008
2097-07-02	88.438	90.892	0.286	0.088
2097-07-03	90.187	88.723	0.094	0.557
2097-07-04	86.99	87.269	0.075	0.35
2097-07-05	86.198	86.945	0	0
2097-07-06	85.751	85.851	0.025	1.876
2097-07-07	90.123	91.73	0.746	0.17
2097-07-08	86.677	87.245	1.135	0.594
2097-07-09	83.672	84.038	0	0
2097-07-10	83.186	82.296	0	0
2097-07-11	86.872	84.815	0.281	0.192
2097-07-12	84.995	84.733	0.234	2.639
2097-07-13	88.404	87.257	0.15	0.286
2097-07-14	85.867	85.967	0.038	0.089
2097-07-15	86.451	86.758	0	0.001
2097-07-16	85.491	85.591	0	0.09
2097-07-17	88.519	88.619	0.001	0.086
2097-07-18	89.787	90.736	0.003	0
2097-07-19	89.83	90.998	0.28	0.449
2097-07-20	86.823	87.487	0.598	0.456
2097-07-21	86.678	89.378	0.112	0.102
2097-07-22	87.207	87.788	0	0
2097-07-23	86.264	89.835	0.019	0
2097-07-24	84.582	87.964	0.037	0.08
2097-07-25	84.71	84.81	0	0
2097-07-26	87.421	86.388	0	0
2097-07-27	88.302	88.567	0	0
2097-07-28	87.984	88.333	0	0.072
2097-07-29	86.714	85.956	0.154	0.295
2097-07-30	86.611	86.961	0.096	0.124
2097-07-31	88.701	87.364	0	0
2097-08-01	93.433	92.592	0.01	0
2097-08-02	92.775	92.029	0.229	0.15
2097-08-03	88.436	86.676	0.464	0.377
2097-08-04	90.022	88.133	0.197	0.191
2097-08-05	87.754	88.67	0.077	0.122
2097-08-06	82.037	85.687	0	0
2097-08-07	79.202	82.076	0.002	0
2097-08-08	82.925	83.597	0.018	0.002
2097-08-09	86.777	87.632	0	0
2097-08-10	85.607	85.627	0.004	0.016
2097-08-11	86.906	86.086	0	0
2097-08-12	86.235	85.238	0	0
2097-08-13	87.405	85.687	0	0
2097-08-14	80.357	85.144	0.003	0.004
2097-08-15	82.894	83.639	0	0
2097-08-16	85.269	86.169	0	0
2097-08-17	87.09	87.714	0	0
2097-08-18	88.307	86.082	0.13	0.455
2097-08-19	84.242	82.81	0.017	0.005
2097-08-20	85.573	86.185	0	0.071
2097-08-21	86.413	87.168	0	0
2097-08-22	88.342	88.599	0	0
2097-08-23	88.722	87.887	0	0
2097-08-24	87.633	88.491	0	0
2097-08-25	87.973	88.24	0	0
2097-08-26	87.789	88.534	0	0
2097-08-27	88.147	87.824	0	0
2097-08-28	88.43	88.53	0.005	0.14
2097-08-29	88.479	88.072	0.078	0.098
2097-08-30	89.671	89.827	0	0.069
2097-08-31	90.108	90.68	0.004	0
2097-09-01	89.157	89.257	0	0.097
2097-09-02	89.44	89.008	0	0.015
2097-09-03	90.919	91.375	0	0
2097-09-04	92.785	93.007	0	0
2097-09-05	92.24	93.435	0	0
2097-09-06	91.204	91.898	0	0
2097-09-07	91.273	90.987	0	0.004
2097-09-08	86.817	88.626	0.104	0.103
2097-09-09	89.331	88.312	0.162	0.244
2097-09-10	86.406	86.506	0.031	0.155
2097-09-11	89.188	89.288	0	0.072
2097-09-12	88.482	89.691	0	0
2097-09-13	89.075	88.673	0.041	0.003
2097-09-14	87.67	86.156	0.261	0.118
2097-09-15	79.93	82.746	0.124	0.236
2097-09-16	80.078	80.054	0	0
2097-09-17	70.913	75.019	0	0
2097-09-18	73.581	73.824	0	0
2097-09-19	79.832	79.063	0	0
2097-09-20	84.767	84.867	0	0
2097-09-21	84.274	83.912	0	0.022
2097-09-22	81.599	80.593	0	0
2097-09-23	84.453	83.61	0	0
2097-09-24	88.065	87.429	0	0
2097-09-25	82.697	86.142	0.074	0.009
2097-09-26	82.91	86.778	0.066	0
2097-09-27	83.552	84.238	0	0
2097-09-28	88.026	86.336	0.016	0
2097-09-29	86.24	85.303	0.051	0
2097-09-30	84.725	84.825	0.015	0
2097-10-01	85.751	85.303	0	0
2097-10-02	87.067	87.304	0	0
2097-10-03	75.422	84.398	0	0.024
2097-10-04	73.332	72.713	0	0
2097-10-05	78.828	77.631	0	0
2097-10-06	83.354	81.159	0.011	0.085
2097-10-07	76.391	78.074	0.129	0.124
2097-10-08	75.914	75.907	0	0
2097-10-09	77.823	78.443	0.011	0.015
2097-10-10	74.45	78.316	0.064	0.069
2097-10-11	78.697	77.916	0	0
2097-10-12	78.984	79.083	0.053	0.032
2097-10-13	83.238	84.855	0.119	0.16
2097-10-14	77.718	81.225	0.051	0.115
2097-10-15	82.088	80.38	0	0
2097-10-16	78.351	77.997	0.036	0.048
2097-10-17	79.883	80.531	0.054	0.003
2097-10-18	73.027	76.44	0.013	0.095
2097-10-19	56.139	61.535	0	0
2097-10-20	62.642	63.47	0	0
2097-10-21	60.097	61.259	0.388	0.195
2097-10-22	67.522	69.355	0.604	0.635
2097-10-23	72.681	72.29	0.001	0.007
2097-10-24	66.237	69.391	0.076	0.003
2097-10-25	61.219	62.179	0.011	0.03
2097-10-26	59.329	59.456	0	0
2097-10-27	50.366	53.828	0	0
2097-10-28	58.332	58.512	0	0
2097-10-29	51.907	53.394	0	0
2097-10-30	53.584	53.191	0	0
2097-10-31	52.225	53.471	0	0
2098-05-01	80	80	1	1
2098-05-02	64.157	64.826	0	0
2098-05-03	59.601	63.435	0	0
2098-05-04	62.133	61.965	0	0.001
2098-05-05	62.713	63.436	0	0
2098-05-06	67.819	68.593	0	0
2098-05-07	73.656	73.845	0	0
2098-05-08	74.892	75.517	0.446	0.318
2098-05-09	70.721	73.191	0.195	0.146
2098-05-10	68.883	70.047	0	0
2098-05-11	70.008	68.931	0	0
2098-05-12	68.901	73.511	0.126	0.43
2098-05-13	77.506	76.101	1.004	3.971
2098-05-14	85.576	88.453	0.221	0.293
2098-05-15	83.666	85.46	0.337	0.038
2098-05-16	82.877	82.868	0.11	0.002
2098-05-17	78.526	81.556	0.408	0.423
2098-05-18	80.614	77.449	0.213	0.426
2098-05-19	72.948	74.133	0.782	0.161
2098-05-20	71.82	71.241	0.134	0.126
2098-05-21	68.837	68.015	0.043	0.023
2098-05-22	71.268	75.027	0	0
2098-05-23	82.641	81.269	0.081	0.065
2098-05-24	78.516	79.316	0	0.081
2098-05-25	81.433	81.189	0	0
2098-05-26	83.783	82.922	0.095	0.293
2098-05-27	91.476	92.279	0.27	0.211
2098-05-28	90.698	90.798	0	0.468
2098-05-29	85.196	83.071	0.907	0.816
2098-05-30	75.22	75.358	0.086	0.032
2098-05-31	72.573	73.546	0	0
2098-06-01	78.876	78.671	0	0
2098-06-02	83.935	84.022	0	0
2098-06-03	83.297	83.194	0	0
2098-06-04	84.085	83.732	0.112	0.053
2098-06-05	83.217	83.852	0.121	0.073
2098-06-06	80.393	81.235	0.267	0.409
2098-06-07	74.089	74.226	0	0
2098-06-08	71.904	75.916	0	0
2098-06-09	82.401	83.203	0	0.028
2098-06-10	83.109	87.831	0.22	0.129
2098-06-11	84.204	86.482	0.147	0.017
2098-06-12	81.539	84.069	0.293	0.259
2098-06-13	81.748	78.636	0.122	0.274
2098-06-14	88.428	86.988	0.005	0.019
2098-06-15	89.205	86.988	0.141	0.409
2098-06-16	84.989	86.995	0	0
2098-06-17	83.101	83.937	0.003	0
2098-06-18	83.779	83.297	0	0
2098-06-19	86.251	87.089	0	0
2098-06-20	87.305	88.828	0.01	0.115
2098-06-21	83.648	83.876	0.097	0.076
2098-06-22	92.608	84.336	0.105	0.515
2098-06-23	85.475	80.195	0.836	0.557
2098-06-24	81.087	80.256	0.002	0.028
2098-06-25	82.213	83.956	0	0.166
2098-06-26	85.253	86.285	0	0
2098-06-27	87.567	87.984	0.005	0
2098-06-28	79.331	81.147	0.563	0.316
2098-06-29	82.919	82.146	0.003	0.014
2098-06-30	83.892	83.415	0.009	0
2098-07-01	84.12	83.733	0	0
2098-07-02	84.897	87.638	0.025	0.002
2098-07-03	86.874	86.238	0.005	0.056
2098-07-04	86.158	86.258	0.018	0.225
2098-07-05	91.881	92.397	0.091	0.236
2098-07-06	95.166	95.656	0.221	0.15
2098-07-07	93.951	93.207	0.266	0.452
2098-07-08	95.835	96.857	0.18	0.187
2098-07-09	95.801	96.667	0.808	0.529
2098-07-10	100.721	100.651	0.203	0.148
2098-07-11	101.129	100.371	0	0
2098-07-12	100.326	100.215	0	0
2098-07-13	96.319	97.293	0	0
2098-07-14	94.141	94.567	0	0
2098-07-15	95.459	96.714	0.199	0.239
2098-07-16	98.913	99.175	0.063	0
2098-07-17	94.678	96.555	0.539	0.304
2098-07-18	99.525	99.675	0.001	0.187
2098-07-19	98.447	98.345	0	0
2098-07-20	98.192	98.494	0	0
2098-07-21	97.99	97.849	0	0
2098-07-22	95.764	97.569	0	0
2098-07-23	95.128	96.789	0.081	0.006
2098-07-24	98.825	99.083	0.005	0
2098-07-25	100.242	99.373	0	0
2098-07-26	98.986	98.31	0	0
2098-07-27	98.721	98.205	0	0
2098-07-28	97.449	97.141	0	0
2098-07-29	96.497	96.548	0.185	0
2098-07-30	96.528	97.391	0	0
2098-07-31	95.877	98.078	0.005	0
2098-08-01	98.322	97.967	0.083	0.1
2098-08-02	95.605	93.486	0.398	0.369
2098-08-03	90.534	89.69	0.447	0.334
2098-08-04	87.75	88.503	0.43	0.38
2098-08-05	90.487	94.118	0.248	0.031
2098-08-06	97.43	98.211	0.007	0.003
2098-08-07	91.645	94.037	0.08	0.015
2098-08-08	90.745	90.489	0	0
2098-08-09	92.686	92.651	0	0
2098-08-10	94.009	95.363	0	0.073
2098-08-11	95.422	95.128	0.387	0.327
2098-08-12	85.758	88.112	0.097	0.328
2098-08-13	80.507	82.065	0.021	0.013
2098-08-14	84.863	82.591	0.043	0.017
2098-08-15	83.544	83.644	0	0.007
2098-08-16	84.232	84.332	0.007	0.049
2098-08-17	91.28	90.526	0	0
2098-08-18	91.832	89.403	0.185	0.136
2098-08-19	88.154	88.321	0.015	0.445
2098-08-20	80.032	84.452	0.112	0.112
2098-08-21	78.263	78.273	0	0
2098-08-22	82.654	82.256	0	0
2098-08-23	86.579	86.328	0	0
2098-08-24	87.714	87.007	0	0
2098-08-25	90.308	89.808	0	0
2098-08-26	88.515	92.836	0.574	0.038
2098-08-27	86.778	89.383	0.482	0.223
2098-08-28	88.89	90.366	0	0
2098-08-29	92.194	95.354	0.102	0.12
2098-08-30	101.87	97.656	0	0.001
2098-08-31	94.69	94.79	0	0.157
2098-09-01	93.095	92.774	0.072	0.101
2098-09-02	84.446	85.276	0.42	6.098
2098-09-03	89.8	86.839	0.123	0.002
2098-09-04	90.089	88.466	0	0
2098-09-05	90.411	88.561	0	0
2098-09-06	91.352	89.823	0	0
2098-09-07	87.951	88.194	0	0.012
2098-09-08	83.001	85.786	0.28	0.363
2098-09-09	80.153	80.508	0.021	0.01
2098-09-10	80.978	82.313	0	0
2098-09-11	78.838	80.669	0	0
2098-09-12	80.741	78.847	0	0
2098-09-13	80.795	81.533	0	0
2098-09-14	86.913	85.258	0.069	0.032
2098-09-15	71.921	71.427	0.169	0.011
2098-09-16	70.584	71.18	0	0
2098-09-17	73.344	73.938	0	0
2098-09-18	77.808	78.552	0	0
2098-09-19	82.954	81.79	0	0
2098-09-20	82.782	84.328	0.081	0
2098-09-21	79.732	81.005	0	0
2098-09-22	75.274	83.655	0	0
2098-09-23	81.214	80.056	0	0
2098-09-24	77.73	78.95	0	0
2098-09-25	77.778	78.273	0	0
2098-09-26	77.004	76.989	0	0
2098-09-27	79.811	76.564	0	0
2098-09-28	81.31	83.546	0.023	0
2098-09-29	80.455	81.558	0.262	0.233
2098-09-30	80.262	77.646	0.108	0.03
2098-10-01	74.334	75.128	0.006	0
2098-10-02	65.286	65.472	0	0
2098-10-03	73.791	74.666	0	0
2098-10-04	79.806	77.96	0	0
2098-10-05	83.793	83.087	0	0
2098-10-06	78.753	80.286	0.261	0.783
2098-10-07	70.645	74.29	0.039	0.076
2098-10-08	69.787	65.322	0	0
2098-10-09	76.937	76.62	0	0
2098-10-10	81.554	80.514	0.086	0.062
2098-10-11	71.913	73.46	0.51	0.236
2098-10-12	67.924	68.506	0	0
2098-10-13	72.993	73.948	0	0
2098-10-14	74.688	76.148	0	0
2098-10-15	80.707	81.798	0	0
2098-10-16	68.294	72.488	0	0
2098-10-17	65.985	66.049	0	0
2098-10-18	74.009	72.985	0	0
2098-10-19	81.445	79.412	0.024	0.021
2098-10-20	70.628	73.87	0.222	0.286
2098-10-21	64.569	65.008	0	0
2098-10-22	70.87	70.488	0	0
2098-10-23	66.685	68.363	0	0
2098-10-24	65.456	67.439	0.24	0.065
2098-10-25	67.917	66.312	0	0
2098-10-26	63.543	65.201	0	0
2098-10-27	60.594	63.516	0	0
2098-10-28	60.847	65.735	0	0
2098-10-29	63.031	62.245	0	0
2098-10-30	67.425	68.348	0.341	0.913
2098-10-31	69.016	69.109	0	0
2099-05-01	80	80	1	1
2099-05-02	67.763	70.045	0.075	0.139
2099-05-03	76.629	76.177	0	0
2099-05-04	75.84	76.326	0.148	0.091
2099-05-05	74.712	75.013	0	0
2099-05-06	71.439	71.847	0	0
2099-05-07	77.944	77.839	0	0
2099-05-08	75.914	76.651	0.228	0.237
2099-05-09	66.629	67.495	0	0.076
2099-05-10	75.409	75.717	0	0
2099-05-11	83.869	83.602	0	0
2099-05-12	84.538	84.982	0	0
2099-05-13	83.996	86.329	0	0
2099-05-14	85.66	86.072	0.085	0.232
2099-05-15	81.305	81.913	0.154	0.167
2099-05-16	75.087	76.677	0	0
2099-05-17	76.968	77.735	0	0
2099-05-18	78.214	78.612	0	0
2099-05-19	68.577	69.423	0	0.002
2099-05-20	71.129	71.495	0	0
2099-05-21	74.603	74.813	0	0
2099-05-22	83.22	83.389	0	0
2099-05-23	84.202	84.313	0	0
2099-05-24	86.195	86.562	0	0
2099-05-25	88.681	87.781	0.011	0.007
2099-05-26	87.17	86.854	0.327	0.353
2099-05-27	90.427	91.554	0.126	0.365
2099-05-28	92.536	92.578	0.182	0.21
2099-05-29	90.651	90.341	0	0
2099-05-30	83.493	85.613	0.129	0.202
2099-05-31	81.111	82.05	0	0.392
2099-06-01	75.641	77.529	0.247	0.116
2099-06-02	77.623	79.936	0	0
2099-06-03	83.391	84.669	0	0
2099-06-04	84.918	88.497	0.233	0.279
2099-06-05	79.124	80.514	1.128	0.388
2099-06-06	76.455	76.604	0	0
2099-06-07	82.191	82.378	0	0
2099-06-08	81.384	83.752	0	0
2099-06-09	81.988	80.568	0.178	0.194
2099-06-10	78.796	80.1	0.226	0.25
2099-06-11	84.956	85.146	0.032	0.043
2099-06-12	83.476	83.576	0	0
2099-06-13	91.379	91.353	0	0
2099-06-14	94.362	93.458	0	0
2099-06-15	90.233	89.141	0.386	0.39
2099-06-16	81.425	84.396	0.278	0.756
2099-06-17	80.185	80.875	0.265	0.141
2099-06-18	79.865	78.573	0.003	0.03
2099-06-19	77.469	75.552	0.001	0.008
2099-06-20	77.07	77.312	0.001	0.261
2099-06-21	80.777	81.237	0	0
2099-06-22	85.998	85.687	0	0
2099-06-23	89.687	90.93	0	0
2099-06-24	88.803	90.527	0.164	0.149
2099-06-25	86.787	89.329	0.249	0.162
2099-06-26	88.462	90.278	0.062	0.026
2099-06-27	86.706	87.634	0.126	0.233
2099-06-28	90.674	94.961	0.193	0.113
2099-06-29	87.655	89.628	0.135	0.182
2099-06-30	86.245	87.291	0	0
2099-07-01	96.61	97.259	0	0
2099-07-02	93.075	91.837	0.27	0.373
2099-07-03	87.034	87.919	0.003	0
2099-07-04	89.433	89.226	0	0
2099-07-05	90.446	89.719	0.008	0
2099-07-06	92.499	89.982	0.026	0.001
2099-07-07	96.128	96.041	0.11	0.052
2099-07-08	90.099	93.432	0.433	0
2099-07-09	89.493	90.064	0	0
2099-07-10	86.617	89.141	0.031	0.376
2099-07-11	86.263	87.004	0.16	0.008
2099-07-12	84.127	86.035	0.252	0.397
2099-07-13	83.433	83.406	0.281	0.383
2099-07-14	88.668	88.768	0.021	0.092
2099-07-15	89.518	90.356	0.001	0.015
2099-07-16	88.429	89.857	0.003	0.27
2099-07-17	81.918	84.442	0	0
2099-07-18	96.708	92.488	0.27	0.012
2099-07-19	101.494	102.587	0	0
2099-07-20	101.572	102.566	0	0
2099-07-21	98.799	98.051	0.002	0
2099-07-22	99.058	100.037	0.225	0.033
2099-07-23	97.043	98.295	0.268	0.155
2099-07-24	88.411	89.466	0.635	0.379
2099-07-25	88.589	89.213	0	0
2099-07-26	93.952	93.602	0.05	0.015
2099-07-27	96.092	100.885	0.007	0
2099-07-28	91.177	97.496	0	0
2099-07-29	92.59	91.964	0	0
2099-07-30	96.548	94.955	0	0
2099-07-31	99.564	97.719	0	0
2099-08-01	97.577	99.262	0	0
2099-08-02	94.128	95.205	0.086	0.064
2099-08-03	97.887	95.227	0.192	0.054
2099-08-04	89.459	89.638	1.012	0.438
2099-08-05	79.478	81.698	0.073	0.097
2099-08-06	80.777	80.176	0	0
2099-08-07	84.41	85.149	0	0
2099-08-08	89.217	88.162	0	0
2099-08-09	88.108	90.7	0.298	0
2099-08-10	93.365	100.499	0.062	0.001
2099-08-11	96.232	97.915	0.206	0.161
2099-08-12	101.481	101.461	0	0
2099-08-13	99.085	100.079	0.023	0
2099-08-14	97.337	97.061	0	0
2099-08-15	94.966	95.899	0.018	0.003
2099-08-16	97.418	97.518	0	0.288
2099-08-17	87.994	94.751	0.342	0
2099-08-18	92.228	91.875	0	0
2099-08-19	99.369	100.449	0	0
2099-08-20	97.439	97.539	0	0.134
2099-08-21	96.22	97.429	0.015	0
2099-08-22	95.558	95.822	0	0.019
2099-08-23	86.576	90.833	0.296	0.38
2099-08-24	87.566	87.036	0.04	0
2099-08-25	95.798	96.364	0	0
2099-08-26	87.197	92.937	0.004	0
2099-08-27	87.557	88.695	0	0
2099-08-28	85.941	89.86	0.163	0.034
2099-08-29	86.203	87.063	0	0
2099-08-30	95.66	95.415	0.17	0.073
2099-08-31	97.235	97.335	0.029	0.162
2099-09-01	99.576	103.023	0	0
2099-09-02	93.356	100.788	0.089	0.023
2099-09-03	101.603	101.698	0	0.006
2099-09-04	89.73	89.83	0	0.335
2099-09-05	72.168	72.798	0	0
2099-09-06	76.522	76.599	0	0
2099-09-07	76.784	79.584	0	0
2099-09-08	83.545	84.048	0	0
2099-09-09	90.546	92	0	0
2099-09-10	83.961	88.445	0	0
2099-09-11	87.159	90.829	0	0
2099-09-12	82.406	85.069	0	0
2099-09-13	77.298	79.625	0	0
2099-09-14	79.534	80.174	0	0
2099-09-15	81.609	83.358	0	0
2099-09-16	93.632	93.698	0	0
2099-09-17	90.889	94.206	0	0
2099-09-18	95.468	95.678	0	0
2099-09-19	90.839	97.643	0	0
2099-09-20	80.069	83.394	0	0.002
2099-09-21	67.144	67.879	0	0
2099-09-22	72.586	73.447	0	0
2099-09-23	76.114	76.754	0	0
2099-09-24	79.035	79.782	0	0
2099-09-25	82.86	83.791	0	0
2099-09-26	83.91	84.619	0	0
2099-09-27	84.037	83.703	0	0
2099-09-28	84.37	86.967	0	0
2099-09-29	84.124	84.75	0	0
2099-09-30	86.069	87.87	0	0
2099-10-01	81.712	83.944	0.105	0.074
2099-10-02	73.191	74.905	0	0
2099-10-03	81.001	80.649	0	0
2099-10-04	92.029	92.706	0	0
2099-10-05	88.444	90.939	0.005	0.001
2099-10-06	82.773	85.105	0.114	0.278
2099-10-07	81.982	85.04	0.07	0.145
2099-10-08	91.389	91.489	0.02	0.257
2099-10-09	90.979	92.931	0	0
2099-10-10	84.009	87.64	0.001	0
2099-10-11	57.012	62.464	0.064	0.005
2099-10-12	52.002	52.489	0	0
2099-10-13	55.814	56.238	0	0
2099-10-14	62.031	63.526	0	0
2099-10-15	59.775	61.959	0	0
2099-10-16	56.485	58.641	0	0
2099-10-17	60.644	61.748	0	0
2099-10-18	63.333	64.233	0	0
2099-10-19	69.696	70.898	0	0
2099-10-20	72.397	73.892	0	0
2099-10-21	62.282	65.535	0	0
2099-10-22	51.58	52.004	0	0
2099-10-23	67.91	68.187	0	0
2099-10-24	78.01	79.22	0	0
2099-10-25	79.732	75.3	0.033	0.005
2099-10-26	72.011	71.432	0.207	0.092
2099-10-27	60.546	61.59	0	0
2099-10-28	63.237	64.003	0	0
2099-10-29	60.63	61.315	0	0
2099-10-30	59.672	61.217	0	0
2099-10-31	59.211	60.301	0	0
