# Supplementary material for: The role of climate change and urban development on compound dry-hot extremes across US cities
Source: Nat Commun. 2023 Jun 14;14:3509. doi: 10.1038/s41467-023-39205-x (PMC10267174; doi:10.1038/s41467-023-39205-x)
Supplement: Supplementary file 2 — Source Data [file 41467_2023_39205_MOESM2_ESM.zip › SourceData/Dallas_Current_Data.xlsx]

## Sheet: Sheet1
Date_Current	Current_T	Urban_Dev_T	Current_prcp	Urban_Dev_Prcp
2000-05-01	80	80	1	1
2000-05-02	78.791	77.3	0.436	0.272
2000-05-03	78.327	78.531	0.024	0.148
2000-05-04	79.374	83.812	0.117	0.077
2000-05-05	81.323	85.609	0.21	0.092
2000-05-06	80.928	81.653	0.001	0
2000-05-07	82.781	83.867	0	0
2000-05-08	84.579	85.143	0	0
2000-05-09	83.93	83.213	0	0
2000-05-10	86.538	85.217	0	0
2000-05-11	86.69	88.161	0	0
2000-05-12	91.879	92.603	0	0
2000-05-13	87.494	89.369	0.233	0.194
2000-05-14	79.176	79.14	0	0
2000-05-15	84.944	84.882	0	0
2000-05-16	86.708	88.304	0	0
2000-05-17	90.908	91.475	0	0
2000-05-18	87.041	88.88	0	0
2000-05-19	83.05	84.197	0.816	0.62
2000-05-20	82.596	83.014	0.043	0.061
2000-05-21	88.517	89.339	0	0
2000-05-22	95.936	96.364	0	0
2000-05-23	100.358	100.855	0	0
2000-05-24	99.761	100.213	0	0
2000-05-25	95.359	96.774	0	0.003
2000-05-26	85.907	85.177	0	0
2000-05-27	94.866	93.097	0	0
2000-05-28	91.036	91.452	0.236	0.21
2000-05-29	96.025	96.236	0	0
2000-05-30	95.738	96.019	0	0
2000-05-31	93.381	94.83	0	0
2000-06-01	91.235	92.235	0	0
2000-06-02	92.755	93.269	0	0
2000-06-03	92.568	92.519	0	0
2000-06-04	90.301	91.688	0	0
2000-06-05	81.955	86.435	0.488	0.115
2000-06-06	80.562	81.574	0	0
2000-06-07	82.784	83.747	0	0
2000-06-08	86.547	87.43	0	0
2000-06-09	89.438	88.283	0	0
2000-06-10	84.247	83.565	0.238	0.184
2000-06-11	83.875	83.937	0.156	0.172
2000-06-12	88.228	88.049	0.059	0.139
2000-06-13	89.071	89.115	0	0
2000-06-14	88.279	88.018	0	0.046
2000-06-15	85.268	86.889	0.616	0.696
2000-06-16	86.241	86.83	0.003	0
2000-06-17	88.269	87.917	0.054	0.036
2000-06-18	85.13	86.246	0.156	0.309
2000-06-19	89.345	88.736	0.038	0.032
2000-06-20	89.271	90.53	0	0
2000-06-21	90.074	91.375	0.178	0.139
2000-06-22	90.023	91.674	0.061	0.015
2000-06-23	90.452	91.424	0	0
2000-06-24	96.544	97.038	0	0
2000-06-25	94.166	95.701	0	0
2000-06-26	91.676	93.636	0	0
2000-06-27	92.833	94.424	0.048	0
2000-06-28	94.147	93.941	0.116	0.188
2000-06-29	91.141	90.383	0.123	0.133
2000-06-30	96.428	96.836	0	0.057
2000-07-01	97.232	97.615	0	0
2000-07-02	94.912	96.106	0	0
2000-07-03	93.345	95.509	0	0
2000-07-04	95.134	95.711	0	0
2000-07-05	95.9	96.37	0	0
2000-07-06	94.857	95.612	0	0
2000-07-07	97.249	97.541	0	0
2000-07-08	99.387	99.163	0	0
2000-07-09	100.892	99.633	0	0.001
2000-07-10	102.45	102.55	0	0
2000-07-11	102.253	102.353	0	0
2000-07-12	104.508	103.864	0	0
2000-07-13	105.578	104.842	0	0.025
2000-07-14	102.38	102.48	0	0
2000-07-15	103.53	103.534	0	0
2000-07-16	108.253	107.811	0	0
2000-07-17	106.68	106.865	0	0
2000-07-18	102.857	103.948	0	0
2000-07-19	103.082	103.079	0	0
2000-07-20	104.076	104.319	0	0
2000-07-21	105.344	105.939	0	0
2000-07-22	105.507	107.123	0	0
2000-07-23	98.415	103.466	0.066	0.029
2000-07-24	91.61	91.689	0	0
2000-07-25	96.19	95.258	0	0
2000-07-26	99.678	99.388	0	0
2000-07-27	101.178	101.397	0	0
2000-07-28	101.138	102.519	0	0
2000-07-29	99.766	100.067	0.022	0
2000-07-30	88.438	94.541	0.256	0.433
2000-07-31	90.706	90.33	0	0
2000-08-01	94.807	93.031	0	0
2000-08-02	99.344	97.748	0	0
2000-08-03	103.514	101.979	0	0
2000-08-04	104.21	101.948	0	0
2000-08-05	101.304	100.564	0	0
2000-08-06	102.52	102.172	0	0
2000-08-07	102.364	102.159	0	0
2000-08-08	101.141	101.375	0	0
2000-08-09	99.497	99.974	0	0
2000-08-10	100.956	100.418	0	0
2000-08-11	104.447	102.957	0	0
2000-08-12	102.961	103.061	0	0
2000-08-13	100.433	100.878	0	0
2000-08-14	98.907	99.501	0	0
2000-08-15	99.794	100.587	0	0
2000-08-16	98.239	98.577	0.004	0.001
2000-08-17	101.21	101.322	0	0
2000-08-18	104.167	104.332	0	0
2000-08-19	104.979	105.086	0	0
2000-08-20	104.27	105.375	0	0
2000-08-21	103.842	103.765	0	0
2000-08-22	104.36	102.94	0	0
2000-08-23	102.615	103.714	0	0
2000-08-24	100.106	99.276	0	0
2000-08-25	101.473	101.095	0	0
2000-08-26	101.395	101.667	0	0
2000-08-27	100.682	101.569	0	0
2000-08-28	100.082	100.703	0	0
2000-08-29	100.496	100.414	0	0
2000-08-30	103.207	102.951	0	0
2000-08-31	105.488	105.227	0	0
2000-09-01	105.684	105.08	0.025	0.023
2000-09-02	107.898	107.943	0.033	0.03
2000-09-03	109.569	109.265	0	0
2000-09-04	112.522	113.194	0	0
2000-09-05	111.012	112.544	0	0
2000-09-06	98.093	98.754	0	0
2000-09-07	93.608	92.718	0	0
2000-09-08	92.538	92.979	0	0
2000-09-09	92.556	91.009	0.021	0
2000-09-10	99.017	93.2	0	0
2000-09-11	101.151	97.961	0	0
2000-09-12	100.597	98.865	0	0
2000-09-13	97.286	98.638	0.051	0.068
2000-09-14	98.282	95.723	0	0
2000-09-15	97.574	96.511	0	0
2000-09-16	86.761	88.109	0	0
2000-09-17	86.613	86.204	0	0
2000-09-18	90.404	90.254	0	0
2000-09-19	97.329	96.136	0	0
2000-09-20	98.921	98.287	0	0
2000-09-21	91.536	96.061	0	0
2000-09-22	91.731	89.18	0	0.028
2000-09-23	96.774	96.85	0	0
2000-09-24	94.845	94.892	0.309	0.145
2000-09-25	64.97	65.331	0	0
2000-09-26	73.83	74.864	0	0
2000-09-27	80.687	81.375	0	0
2000-09-28	85.988	86.548	0	0
2000-09-29	85.873	86.236	0	0
2000-09-30	87.518	86.757	0	0
2000-10-01	91.651	91.585	0	0
2000-10-02	94.873	94.959	0	0
2000-10-03	93.795	92.924	0	0
2000-10-04	90.374	91.714	0	0
2000-10-05	88.078	90.276	0	0
2000-10-06	86.059	87.51	0.075	0.056
2000-10-07	69.856	67.169	0	0
2000-10-08	56.427	56.439	0	0
2000-10-09	58.062	58.915	0	0
2000-10-10	63.887	63.913	0	0
2000-10-11	64.01	66.409	0	0
2000-10-12	71.92	77.11	0	0
2000-10-13	82.374	82.371	0	0
2000-10-14	81.244	80.35	0	0
2000-10-15	80.99	80.437	0	0
2000-10-16	80.086	79.575	0.496	0.236
2000-10-17	77.79	76.707	0.015	0
2000-10-18	79.676	77.538	0	0
2000-10-19	78.454	77.352	0	0
2000-10-20	80.847	80.631	0	0
2000-10-21	81.358	82.201	0	0
2000-10-22	76.713	78.476	0.004	0.065
2000-10-23	73.448	75.885	0.014	0.145
2000-10-24	84.09	83.393	0	0
2000-10-25	79.459	82.374	0	0
2000-10-26	71.875	75.053	0.058	0.06
2000-10-27	73.789	73.337	0	0
2000-10-28	70.803	75.286	0	0
2000-10-29	71.848	75.081	0.171	0.155
2000-10-30	78.382	77.776	0.113	0.063
2000-10-31	78.335	77.898	0.149	0.05
2001-05-01	80	80	1	1
2001-05-02	80.308	81.929	0	0
2001-05-03	79.726	80.947	0.001	0
2001-05-04	80.354	80.872	0.007	0.022
2001-05-05	85.433	86.529	0.419	0.392
2001-05-06	84.949	85.805	0.012	0.031
2001-05-07	78.436	85.461	0.263	0.133
2001-05-08	78.931	80.022	0	0
2001-05-09	81.447	82.123	0	0
2001-05-10	84.445	84.757	0	0
2001-05-11	84.606	85.206	0	0
2001-05-12	84.112	85.528	0.118	0.194
2001-05-13	81.323	81.502	0.115	0.389
2001-05-14	85.436	86.032	0	0.003
2001-05-15	85.135	85.32	0	0
2001-05-16	89.744	89.664	0	0.008
2001-05-17	88.689	89.48	0.019	0.048
2001-05-18	85.152	86.914	0	0
2001-05-19	87.708	88.211	0	0.056
2001-05-20	91.374	92.613	0.049	0.122
2001-05-21	85.858	90.175	0.053	0.001
2001-05-22	80.01	79.833	0	0
2001-05-23	90.384	90.039	0	0
2001-05-24	91.223	91.693	0	0
2001-05-25	81.307	82.556	0	0
2001-05-26	81.681	83.464	0.131	0.197
2001-05-27	86.469	88.949	0.075	0.339
2001-05-28	95.044	94.985	0	0
2001-05-29	91.019	94.361	0	0
2001-05-30	89.318	91.151	0	0
2001-05-31	91.581	92.422	0.056	0.081
2001-06-01	87.471	88.067	0	0
2001-06-02	97.476	98.699	0	0
2001-06-03	95.949	97.91	0	0
2001-06-04	91.188	92.441	0	0
2001-06-05	91.153	92.579	0	0
2001-06-06	87.969	89.73	0	0
2001-06-07	85.838	85.516	0.22	0.153
2001-06-08	83.946	83.475	0.182	0.234
2001-06-09	83.076	84.312	0.207	0.158
2001-06-10	86.437	86.462	0.002	0.008
2001-06-11	90.338	91.452	0	0
2001-06-12	90.714	94.053	0	0
2001-06-13	90.155	93.008	0	0
2001-06-14	89.979	90.876	0	0
2001-06-15	92.143	92.43	2.424	0.853
2001-06-16	93.761	94.585	0	0
2001-06-17	93.386	94.233	0	0
2001-06-18	91.561	92.376	0	0
2001-06-19	92.352	92.678	0	0
2001-06-20	92.67	93.63	0	0
2001-06-21	93.952	93.834	0	0
2001-06-22	86.683	86.81	0.026	0.134
2001-06-23	90.541	90.93	0	0
2001-06-24	91.257	91.918	0	0
2001-06-25	91.407	92.201	0	0
2001-06-26	91.015	91.683	0	0
2001-06-27	90.057	90.81	0.125	0.158
2001-06-28	96.049	95.041	0.041	0.066
2001-06-29	96.238	95.521	0	0.041
2001-06-30	96.719	96.15	0.028	0.132
2001-07-01	95.412	95.268	0.04	0.002
2001-07-02	87.5	89.311	0	0
2001-07-03	93.535	93.894	0.048	0.001
2001-07-04	96.941	98.013	0	0
2001-07-05	101.389	102.061	0	0
2001-07-06	103.507	103.563	0	0
2001-07-07	103.058	102.99	0	0
2001-07-08	102.803	102.779	0	0
2001-07-09	102.088	102.43	0	0
2001-07-10	103.57	103.566	0	0
2001-07-11	104.819	104.225	0	0
2001-07-12	104.338	104.087	0	0
2001-07-13	108.187	105.927	0	0
2001-07-14	106.742	107.247	0	0.008
2001-07-15	99.152	103.844	0	0
2001-07-16	106.591	104.473	0	0.029
2001-07-17	105.827	103.474	0	0
2001-07-18	101.239	100.506	0	0
2001-07-19	100.648	99.768	0	0
2001-07-20	100.357	99.548	0	0
2001-07-21	104.594	103.982	0	0
2001-07-22	106.748	106.027	0	0
2001-07-23	105.945	105.651	0	0
2001-07-24	102.163	103.471	0.038	0
2001-07-25	101.458	102.03	0	0
2001-07-26	100.795	100.95	0	0
2001-07-27	99.081	99.471	0	0
2001-07-28	99.84	101.32	0	0
2001-07-29	102.054	104.184	0.044	0.001
2001-07-30	102.794	103.486	0	0.029
2001-07-31	100.459	102.408	0	0
2001-08-01	100.068	100.644	0	0
2001-08-02	100.361	100.955	0	0.028
2001-08-03	97.097	99.195	0	0
2001-08-04	99.877	99.312	0	0
2001-08-05	102.608	102.708	0	0
2001-08-06	98.113	102.389	0.153	0
2001-08-07	97.161	99.249	0	0.023
2001-08-08	96.553	101.2	0	0
2001-08-09	102.017	102.117	0	0
2001-08-10	103.201	103.301	0	0.043
2001-08-11	103.005	103.749	0	0
2001-08-12	103.145	103.588	0	0
2001-08-13	104.221	103.36	0.021	0.012
2001-08-14	98.154	101.3	0.085	0.094
2001-08-15	103.27	103.433	0	0
2001-08-16	103.041	104.155	0.098	0.01
2001-08-17	95.923	98.773	0.152	0.066
2001-08-18	94.312	98.086	0.199	0.351
2001-08-19	99.268	100.733	0.271	0.139
2001-08-20	102.048	103.605	0	0
2001-08-21	100.988	103.298	0	0
2001-08-22	98.094	99.144	0	0
2001-08-23	98.136	96.897	0	0
2001-08-24	97.263	98.263	0	0
2001-08-25	99.464	100.462	0	0
2001-08-26	99.258	100.598	0.091	0.009
2001-08-27	93.331	95.08	0.203	0.237
2001-08-28	94.604	94.323	0.162	0.091
2001-08-29	90.319	93.094	0.011	0.108
2001-08-30	87.308	91.189	0.095	0.065
2001-08-31	81.639	84.412	2.381	0.428
2001-09-01	83.9	85.529	0.286	0.168
2001-09-02	87.061	89.11	0.126	0.017
2001-09-03	88.331	89.744	0	0
2001-09-04	91.124	90.782	0	0
2001-09-05	88.034	89.232	0.185	0.194
2001-09-06	88.824	83.091	0.201	0.237
2001-09-07	90.523	93.187	0.123	0.173
2001-09-08	95.65	94.81	0	0
2001-09-09	92.007	95.05	1.035	0.647
2001-09-10	82.668	83.875	0	0
2001-09-11	83.028	83.614	0	0
2001-09-12	86.256	87.493	0	0
2001-09-13	88.235	88.374	0	0
2001-09-14	86.895	88.332	0	0
2001-09-15	86.204	85.927	0	0
2001-09-16	86.9	87.471	0	0
2001-09-17	89.688	90.422	0	0
2001-09-18	90.026	90.954	0	0
2001-09-19	89.553	90.445	0.014	0
2001-09-20	93.357	94.484	0	0
2001-09-21	92.589	89.418	0.087	0.123
2001-09-22	86.327	85.177	0.181	0.191
2001-09-23	82.343	85.226	0.197	0.091
2001-09-24	78.537	84.51	0.027	0.052
2001-09-25	72.457	72.928	0	0
2001-09-26	76.473	76.906	0	0
2001-09-27	81.706	82.613	0	0
2001-09-28	84.46	84.434	0	0
2001-09-29	81.785	83.756	0	0
2001-09-30	77.097	77.898	0	0
2001-10-01	78.932	79.818	0	0
2001-10-02	82.479	83.113	0	0
2001-10-03	83.671	83.748	0	0
2001-10-04	81.254	84.357	0	0
2001-10-05	79.933	82.403	0.226	0.296
2001-10-06	65.46	65.679	0	0
2001-10-07	69.751	69.752	0	0
2001-10-08	77.169	77.375	0	0
2001-10-09	75.638	76.149	0.011	0.002
2001-10-10	77.693	80.638	0.042	0.01
2001-10-11	78.865	81.767	1.885	0.559
2001-10-12	78.539	78.75	0	0
2001-10-13	76.31	76.29	0.906	0.873
2001-10-14	76.009	76.972	0	0
2001-10-15	80.25	80.697	0	0
2001-10-16	73.581	75.193	0	0
2001-10-17	70.477	70.693	0	0
2001-10-18	75.25	75.75	0	0
2001-10-19	80.934	81.751	0	0
2001-10-20	83.151	83.707	0	0
2001-10-21	81.143	81.321	0	0
2001-10-22	76.589	78.115	0	0
2001-10-23	89.568	90.211	0	0
2001-10-24	77.878	91.02	0	0
2001-10-25	69.638	74.406	0	0
2001-10-26	72.644	73.413	0	0
2001-10-27	65.761	71.845	0	0
2001-10-28	68.858	69.063	0	0
2001-10-29	69.158	70.526	0	0
2001-10-30	71.618	72.188	0	0
2001-10-31	73.265	74.034	0	0
2002-05-01	80	80	1	1
2002-05-02	93.15	94.581	0	0
2002-05-03	73.393	74.941	1.092	0.748
2002-05-04	75.976	75.972	0.052	0.042
2002-05-05	79.46	82.291	0	0.06
2002-05-06	82.084	82.193	0	0
2002-05-07	83.837	85.989	0	0
2002-05-08	83.857	84.463	0	0
2002-05-09	84.059	85.192	0	0
2002-05-10	75.815	75.888	0.589	0.263
2002-05-11	86.85	86.707	0.005	0.014
2002-05-12	85.834	86.953	0	0
2002-05-13	86.363	87.755	0.103	0.123
2002-05-14	74.195	74.72	0	0
2002-05-15	80.304	80.795	0	0
2002-05-16	85.591	86.349	0	0
2002-05-17	85.368	86.461	0.296	0.31
2002-05-18	71.876	72.926	0	0
2002-05-19	72.157	72.646	0	0
2002-05-20	75.141	75.502	0	0
2002-05-21	78.293	78.787	0	0
2002-05-22	82.339	82.707	0	0
2002-05-23	82.509	83.419	0	0
2002-05-24	84.497	83.441	0	0
2002-05-25	84.203	84.716	0	0
2002-05-26	82.212	84.286	0.233	0.17
2002-05-27	85.43	86.005	0.049	0.063
2002-05-28	83.607	84.159	0.264	0.135
2002-05-29	84.963	85.037	1.89	0.577
2002-05-30	86.469	88.423	0.001	0.007
2002-05-31	87.13	87.893	0	0.002
2002-06-01	88.556	90.016	0	0
2002-06-02	91.483	92.323	0	0
2002-06-03	90.217	92.01	0	0
2002-06-04	86.599	88.418	0.018	0.107
2002-06-05	84.664	87.076	0.131	0.445
2002-06-06	81.176	81.98	0	0.19
2002-06-07	85.177	87.28	0	0
2002-06-08	88.402	90.848	0.001	0
2002-06-09	95.701	95.212	0	0
2002-06-10	94.453	94.193	0	0.028
2002-06-11	92.201	93.634	0	0
2002-06-12	95.894	96.782	0	0
2002-06-13	98.396	99.135	0	0
2002-06-14	89.089	89.462	0.264	0.65
2002-06-15	87.615	89.218	0	0
2002-06-16	88.045	89.859	0.191	0.075
2002-06-17	80.46	79.862	0.001	0.028
2002-06-18	89.097	90.049	0	0
2002-06-19	91.34	91.966	0	0
2002-06-20	91.178	92.149	0	0
2002-06-21	89.485	90.161	0.014	0.141
2002-06-22	87.47	87.806	0.007	0.002
2002-06-23	91.728	92.031	0	0
2002-06-24	95.047	94.838	0	0
2002-06-25	94.287	96.088	0.031	0
2002-06-26	91.628	94.081	0.084	0.122
2002-06-27	95.688	91.021	0.035	0.011
2002-06-28	88.624	84.868	0.187	0.278
2002-06-29	88.711	87.735	0.006	0.103
2002-06-30	88.982	88.533	0.005	0.08
2002-07-01	92.689	91.256	0	0
2002-07-02	93.536	93.643	0	0
2002-07-03	93.634	93.735	0.247	0.208
2002-07-04	94.443	94.827	0	0.079
2002-07-05	94.606	94.672	0	0
2002-07-06	95.998	96.332	0	0
2002-07-07	94.022	94.137	0.032	0.115
2002-07-08	97.317	96.04	0	0
2002-07-09	96.865	97.097	0	0
2002-07-10	96.913	97.235	0	0
2002-07-11	96.947	97.742	0	0
2002-07-12	96.933	96.324	0.126	0.22
2002-07-13	87.237	88.24	0.112	0.145
2002-07-14	88.287	87.715	0.012	0.009
2002-07-15	91.609	89.921	0	0
2002-07-16	90.561	89.816	0.163	0.218
2002-07-17	90.92	89.759	0.184	0.275
2002-07-18	91.542	91.39	0	0
2002-07-19	96.083	95.289	0	0
2002-07-20	98.317	97.794	0	0
2002-07-21	98.655	98.428	0	0
2002-07-22	98.421	98.707	0	0
2002-07-23	99.998	101.865	0	0
2002-07-24	102.999	102.656	0	0.025
2002-07-25	105.474	105.746	0	0
2002-07-26	105.765	105.666	0	0.021
2002-07-27	102.585	104.931	0	0
2002-07-28	99.76	99.739	0	0
2002-07-29	99.364	99.462	0	0
2002-07-30	91.445	93.29	0.26	0.289
2002-07-31	99.521	100.081	0.12	0.212
2002-08-01	99.923	100.167	0.046	0.031
2002-08-02	100.49	102.433	0.003	0
2002-08-03	101.071	103.155	0.046	0
2002-08-04	96.932	101.497	0	0.02
2002-08-05	96.566	97.397	0	0
2002-08-06	94.597	95.53	0	0.001
2002-08-07	94.955	94.719	0.014	0.101
2002-08-08	92.104	91.802	0.018	0.004
2002-08-09	95.157	95.298	0	0
2002-08-10	95.135	95.306	0.057	0
2002-08-11	94.932	94.447	0.012	0
2002-08-12	94.589	97.047	0	0
2002-08-13	105.938	106.038	0	0
2002-08-14	105.143	105.243	0.006	0.006
2002-08-15	96.713	90.745	0.052	0.238
2002-08-16	96.098	94.022	0.197	0.229
2002-08-17	97.351	96.917	0	0
2002-08-18	100.403	99.063	0	0
2002-08-19	99.685	98.301	0	0
2002-08-20	98.413	97.54	0	0
2002-08-21	97.351	96.163	0	0
2002-08-22	98.528	96.337	0	0
2002-08-23	100.279	98.372	0	0
2002-08-24	102.144	102.244	0	0
2002-08-25	105.967	102.207	0	0
2002-08-26	106.974	104.481	0.06	0.052
2002-08-27	97.829	105.602	0	0
2002-08-28	97.749	99.118	0	0
2002-08-29	95.919	96.713	0	0
2002-08-30	92.934	92.658	0	0
2002-08-31	92.615	92.391	0	0
2002-09-01	93.599	94.648	0	0
2002-09-02	98.599	98.543	0	0
2002-09-03	98.7	98.717	0	0
2002-09-04	96.722	97.406	0.002	0
2002-09-05	97.028	97.763	0.01	0
2002-09-06	97.256	97.307	0	0
2002-09-07	95.446	95.073	0.007	0.033
2002-09-08	95.221	94.575	0	0.003
2002-09-09	95.188	94.682	0.004	0.004
2002-09-10	94.034	94.045	0.006	0
2002-09-11	91.849	93.707	0.004	0
2002-09-12	91.783	93.763	0	0
2002-09-13	93.711	94.41	0	0
2002-09-14	97.301	96.22	0	0
2002-09-15	97.122	96.96	0	0
2002-09-16	93.49	95.887	0.016	0.144
2002-09-17	90.916	87.788	0.266	0.281
2002-09-18	96.411	96.422	0.003	0.08
2002-09-19	94.699	94.776	0.233	0.237
2002-09-20	83.365	82.949	0.602	2.523
2002-09-21	86.425	86.592	0	0
2002-09-22	87.598	86.866	0	0
2002-09-23	83.7	84.284	0	0
2002-09-24	82.508	81.858	0	0
2002-09-25	85.212	84.125	0	0
2002-09-26	86.978	85.936	0	0
2002-09-27	91.273	90.144	0	0
2002-09-28	93.448	92.571	0	0
2002-09-29	93.03	92.522	0	0
2002-09-30	91.472	91.234	0	0
2002-10-01	91.053	90.939	0	0
2002-10-02	87.317	87.888	0	0
2002-10-03	93.125	92.994	0	0
2002-10-04	92.817	93.772	0	0
2002-10-05	86.353	86.142	0	0
2002-10-06	90.779	90.805	0	0
2002-10-07	86.41	88.181	0	0
2002-10-08	75.053	77.102	0	0
2002-10-09	75.241	76.176	0	0
2002-10-10	79.264	79.421	0	0
2002-10-11	84.06	84.424	0	0
2002-10-12	89.662	90.227	0	0
2002-10-13	83.186	88.722	0	0
2002-10-14	65.133	66.527	0	0
2002-10-15	76.584	75.386	0	0
2002-10-16	75.139	74.937	0	0
2002-10-17	78.964	78.978	0	0
2002-10-18	79.288	80.259	0.037	0.035
2002-10-19	75.793	77.109	0.999	0.696
2002-10-20	71.234	72.406	0.168	0.181
2002-10-21	73.29	74.113	0	0
2002-10-22	77.638	77.768	0	0
2002-10-23	74.078	76.386	0	0.002
2002-10-24	66.057	65.339	0.55	0.364
2002-10-25	69.485	69.594	0.013	0.12
2002-10-26	72.234	74.12	0	0
2002-10-27	70.095	72.352	0	0
2002-10-28	70.426	73.635	0.023	0.579
2002-10-29	67.353	69.977	0.683	1.331
2002-10-30	73.512	72.559	0	0
2002-10-31	58.823	61.058	0	0
2003-05-01	80	80	1	1
2003-05-02	92.14	95.888	0	0.128
2003-05-03	78.93	81.256	0.32	0.021
2003-05-04	79.431	80.353	0.001	0.001
2003-05-05	90.93	92.808	0.001	0
2003-05-06	90.173	92.409	0	0
2003-05-07	90.149	91.206	0.01	0.005
2003-05-08	88.638	89.254	0	0
2003-05-09	88.891	89.734	0	0
2003-05-10	86.038	87.779	0	0
2003-05-11	82.684	84.561	0	0
2003-05-12	85.738	85.634	0	0
2003-05-13	85.085	85.929	0	0
2003-05-14	88.517	88.237	0.004	0
2003-05-15	88.829	89.395	0.41	0.446
2003-05-16	86.374	89.803	0.276	0.291
2003-05-17	84.682	85.937	0	0
2003-05-18	88.882	88.406	0	0
2003-05-19	95.957	95.454	0	0
2003-05-20	94.481	94.507	0.032	0.041
2003-05-21	67.871	74.578	0.019	0.042
2003-05-22	82.898	83.788	0	0
2003-05-23	89.238	90.009	0	0
2003-05-24	95.282	95.734	0.015	0.025
2003-05-25	93.746	94.839	0.142	0.038
2003-05-26	79.647	82.582	0.109	0.204
2003-05-27	81.057	82.609	0	0.016
2003-05-28	85.59	86.571	0	0
2003-05-29	93.661	94.236	0	0
2003-05-30	102.962	103.608	0	0
2003-05-31	103.267	103.751	0	0
2003-06-01	103.176	103.364	0	0
2003-06-02	91.353	91.596	0.957	0.401
2003-06-03	87.484	87.693	0.002	0.283
2003-06-04	87.049	86.604	0	0
2003-06-05	88.943	88.691	0	0.004
2003-06-06	87.838	88.593	0.289	0.378
2003-06-07	89.562	91.018	0	0
2003-06-08	91.207	93.312	0.049	0.09
2003-06-09	89.758	89.426	0.166	0.151
2003-06-10	93.058	94.208	0	0
2003-06-11	97.506	98.207	0.008	0.418
2003-06-12	98.989	98.83	0.103	0.067
2003-06-13	96.206	97.79	0.031	0.79
2003-06-14	90.731	89.77	0.369	0.871
2003-06-15	84.711	86.531	0.294	0.319
2003-06-16	87.204	87.656	0.007	0
2003-06-17	85.637	87.386	0.083	0.001
2003-06-18	83.308	87.211	0.096	0.02
2003-06-19	87.914	85.991	0.019	0.188
2003-06-20	89.082	88.16	0	0.119
2003-06-21	89.278	89.981	0	0
2003-06-22	94.44	94.095	0	0
2003-06-23	93.813	94.174	0	0
2003-06-24	92.851	93.622	0	0
2003-06-25	95.433	96.662	0	0.002
2003-06-26	96.713	97.659	0.287	0.379
2003-06-27	88.217	89.351	0.051	0
2003-06-28	90.921	92.256	0	0
2003-06-29	91.912	92.102	0	0
2003-06-30	91.153	91.709	0	0
2003-07-01	90.814	92.155	0.111	0.039
2003-07-02	95.029	96.713	0	0
2003-07-03	99.146	100.145	0	0
2003-07-04	95.134	99.256	0.139	0
2003-07-05	91.857	94.442	0.094	0.137
2003-07-06	93.112	93.502	0	0.038
2003-07-07	93.32	93.71	0	0
2003-07-08	93.978	94.905	0	0
2003-07-09	94.419	94.492	0	0
2003-07-10	95.605	96.347	0.053	0.275
2003-07-11	101.647	101.904	0.088	0
2003-07-12	102.973	103.073	0	0
2003-07-13	101.931	102.295	0	0
2003-07-14	102.71	102.249	0	0
2003-07-15	101.435	102.527	0	0
2003-07-16	99.261	100.399	0	0
2003-07-17	98.717	98.583	0	0
2003-07-18	104.247	104.332	0	0
2003-07-19	107.406	107.552	0	0
2003-07-20	109.496	109.428	0	0
2003-07-21	109.147	109.257	0	0.013
2003-07-22	108.441	108.601	0.016	0
2003-07-23	93.462	98.637	0.009	0
2003-07-24	93.911	94.155	0	0
2003-07-25	94.683	94.974	0.16	0.052
2003-07-26	96.395	95.952	0.058	0.125
2003-07-27	98.04	97.041	0	0
2003-07-28	101.107	100.587	0	0
2003-07-29	104.135	104.085	0	0
2003-07-30	104.266	104.972	0.044	0.044
2003-07-31	96.381	99.111	0.095	0.11
2003-08-01	102.124	102.366	0	0.018
2003-08-02	106.033	105.078	0	0.044
2003-08-03	105.43	105.347	0.04	0
2003-08-04	107.534	107.017	0.039	0
2003-08-05	109.937	109.714	0	0
2003-08-06	109.138	110.771	0.004	0
2003-08-07	103.374	106.257	0	0
2003-08-08	102.526	104.027	0	0.001
2003-08-09	100.958	103.757	0	0.037
2003-08-10	96.685	96.216	0	0
2003-08-11	95.304	96.764	0.109	0.008
2003-08-12	88.485	88.516	0.863	1.502
2003-08-13	88.337	88.729	0.024	0.031
2003-08-14	87.874	87.572	0.029	0.172
2003-08-15	94.552	94.902	0.032	0.082
2003-08-16	96.47	98.467	0	0
2003-08-17	99.56	99.372	0	0
2003-08-18	100.796	100.691	0	0.056
2003-08-19	99.641	100.714	0	0
2003-08-20	99.917	99.724	0	0
2003-08-21	100.743	100.64	0	0
2003-08-22	101.15	101.341	0	0.002
2003-08-23	98.814	100.629	0	0
2003-08-24	97.89	98.939	0	0.09
2003-08-25	97.808	97.385	0	0
2003-08-26	98.338	96.949	0	0
2003-08-27	99.054	97.136	0	0
2003-08-28	98.717	96.251	0.008	0.029
2003-08-29	98.394	95.19	0	0.008
2003-08-30	97.954	97.079	0	0
2003-08-31	97.875	97.788	0.098	0
2003-09-01	82.248	91.377	0.211	0.166
2003-09-02	88.037	87.34	0.022	0.037
2003-09-03	88.548	90.294	0	0.012
2003-09-04	90.723	89.259	0.052	0.031
2003-09-05	88.838	89.881	0	0
2003-09-06	85.761	88.315	0	0
2003-09-07	86.125	87.569	0	0
2003-09-08	88.941	89.667	0	0
2003-09-09	91.91	92.122	0	0
2003-09-10	92.368	92.805	0	0
2003-09-11	89.917	91.704	0.047	0.128
2003-09-12	84.28	85.697	2.598	0.928
2003-09-13	88.948	80.603	0.124	0.597
2003-09-14	88.53	82.743	0	0.004
2003-09-15	84.314	84.002	0	0
2003-09-16	86.672	86.087	0	0
2003-09-17	87.91	87.882	0	0
2003-09-18	88.692	88.866	0	0
2003-09-19	87.965	89.516	0	0
2003-09-20	86.69	85.664	0	0
2003-09-21	85.455	85.513	0.074	0.132
2003-09-22	90.611	91.032	0.008	0
2003-09-23	89.614	91.138	0	0
2003-09-24	93.51	93.359	0	0
2003-09-25	91.384	92.288	0	0
2003-09-26	94.618	94.411	0	0
2003-09-27	93.164	93.917	0	0
2003-09-28	84.819	86.715	0	0
2003-09-29	80.077	81.444	0	0
2003-09-30	85.639	85.167	0	0
2003-10-01	83.694	84.655	0	0
2003-10-02	80.604	82.819	0	0
2003-10-03	84.762	84.797	0	0
2003-10-04	90.386	90.193	0	0
2003-10-05	87.64	90.36	0.006	0.011
2003-10-06	77.858	79.923	0	0
2003-10-07	77.836	77.002	0.004	0
2003-10-08	76.747	76.641	0	0
2003-10-09	74.468	76.542	0.013	0.001
2003-10-10	77.335	72.216	0.011	0.001
2003-10-11	81.17	82.203	0	0
2003-10-12	79.27	83.004	0	0
2003-10-13	82.688	80.962	0.001	0.001
2003-10-14	78.092	84.785	0	0.001
2003-10-15	81.065	81.203	0	0
2003-10-16	90.008	89.874	0	0
2003-10-17	84.663	87.454	0	0
2003-10-18	76.832	77.555	0	0
2003-10-19	86.147	86.515	0	0
2003-10-20	88.158	89.152	0	0
2003-10-21	94.776	94.791	0	0
2003-10-22	86.897	94.86	0	0
2003-10-23	87.476	87.676	0	0
2003-10-24	87.857	87.944	0	0
2003-10-25	82.768	83.59	0	0.053
2003-10-26	63.294	62.56	0.006	0.012
2003-10-27	73.719	73.291	0	0
2003-10-28	78.857	78.738	0	0
2003-10-29	85.281	85.055	0	0
2003-10-30	84.656	83.631	0	0
2003-10-31	80.093	81.394	0	0
2004-05-01	80	80	1	1
2004-05-02	72.919	73.24	0	0
2004-05-03	75.643	75.938	0	0
2004-05-04	87.258	88.266	0	0
2004-05-05	86.568	86.871	0	0
2004-05-06	83.977	84.929	0	0
2004-05-07	80.763	81.85	0	0
2004-05-08	83.007	83.491	0	0
2004-05-09	80.479	82.534	0	0
2004-05-10	83.023	81.412	0	0
2004-05-11	79.956	80.718	0.053	0.093
2004-05-12	84.214	85.651	0.003	0.158
2004-05-13	80.212	83.45	0.3	0.288
2004-05-14	78.907	81.033	0.888	1.37
2004-05-15	78.169	78.65	0	0
2004-05-16	81.779	81.939	0.001	0.003
2004-05-17	83.638	84.895	0	0
2004-05-18	82.468	83.713	0	0
2004-05-19	84.627	83.564	0	0
2004-05-20	87.59	87.799	0	0
2004-05-21	85.768	87.126	0	0
2004-05-22	83.787	85.2	0	0
2004-05-23	88.403	88.414	0	0
2004-05-24	89.694	90.25	0	0
2004-05-25	87.8	88.852	0	0
2004-05-26	92.581	92.51	0.001	0
2004-05-27	95.117	95.722	0	0
2004-05-28	93.731	94.18	1.511	2.005
2004-05-29	92.975	93.621	0	0
2004-05-30	99.428	99.691	0	0
2004-05-31	97.761	98.832	0	0
2004-06-01	95.41	95.165	0	0
2004-06-02	88.629	90.004	0.393	0.268
2004-06-03	86.996	89.149	0.258	0.189
2004-06-04	86.413	85.622	0	0.205
2004-06-05	86.331	84.025	0.602	0.209
2004-06-06	94.365	93.581	0	0
2004-06-07	92.512	93.038	0	0
2004-06-08	86.719	86.268	0.128	0.128
2004-06-09	88.895	88.44	0.263	0.218
2004-06-10	88.85	87.883	0.046	0.209
2004-06-11	90.569	91.963	0	0
2004-06-12	89.719	90.944	0	0
2004-06-13	92.536	92.722	0	0
2004-06-14	91.956	93.105	0	0
2004-06-15	89.388	91.663	0	0.014
2004-06-16	89.848	89.581	0.01	0.238
2004-06-17	90.426	93.233	0	0.001
2004-06-18	93.584	92.771	0	0
2004-06-19	93.945	95.157	0.101	0.029
2004-06-20	97.775	97.916	0	0.164
2004-06-21	98.519	98.367	0	0
2004-06-22	95.383	97.155	0.33	0.199
2004-06-23	79.118	83.37	0.079	0.33
2004-06-24	83.81	85.845	0.226	0.095
2004-06-25	86.05	86.629	0.277	0.364
2004-06-26	87.374	86.885	0	0
2004-06-27	85.971	87.097	0.444	0.939
2004-06-28	87.09	87.706	0.005	0.068
2004-06-29	85.35	86.26	0.219	0.266
2004-06-30	90.096	90.478	0.137	0.092
2004-07-01	87.716	89.12	0.062	0.136
2004-07-02	100.439	100.362	0	0
2004-07-03	103.081	103.181	0	0
2004-07-04	102.142	102.042	0	0
2004-07-05	98.52	99.446	0	0
2004-07-06	95.689	95.511	0	0
2004-07-07	93.83	94.924	0	0
2004-07-08	95.36	96.017	0.218	0.091
2004-07-09	94.846	95.946	0.071	0.136
2004-07-10	93.226	94.754	0	0
2004-07-11	93.691	94.995	0	0
2004-07-12	96.067	96.239	0	0
2004-07-13	98.679	98.757	0	0
2004-07-14	102.129	102.432	0	0
2004-07-15	102.409	103.06	0	0
2004-07-16	102.235	102.683	0	0
2004-07-17	101.459	102.651	0	0
2004-07-18	98.83	97.487	0	0.001
2004-07-19	94.288	94.652	0	0
2004-07-20	96.437	96.56	0	0
2004-07-21	95.37	96.159	0	0
2004-07-22	94.14	94.995	0	0
2004-07-23	96.2	96.373	0	0
2004-07-24	97.872	98.21	0	0
2004-07-25	97.998	99.333	0	0
2004-07-26	84.836	88.363	0	0
2004-07-27	86.252	88.085	0	0
2004-07-28	91.232	91.617	0	0
2004-07-29	94.961	96.14	0	0.025
2004-07-30	91.42	92.822	0.165	0.256
2004-07-31	97.196	97.612	0	0
2004-08-01	97.576	98.351	0	0.018
2004-08-02	99.919	100.107	0	0
2004-08-03	102.146	102.212	0	0
2004-08-04	103.865	102.897	0	0
2004-08-05	103.651	103.573	0	0
2004-08-06	92.749	95.101	0	0
2004-08-07	86.709	87.607	0	0
2004-08-08	89.063	90.747	0	0.003
2004-08-09	93.377	92.305	0	0.028
2004-08-10	95.86	93.773	0	0.061
2004-08-11	95.837	94.751	0.091	0.336
2004-08-12	82.416	83.377	0.51	0.248
2004-08-13	89.542	89.728	0	0
2004-08-14	90.835	91.709	0	0
2004-08-15	91.102	87.855	0.063	0.029
2004-08-16	89.109	89.215	0.006	0.028
2004-08-17	93.418	93.419	0.066	0.046
2004-08-18	94.573	94.47	0	0
2004-08-19	93.046	95.774	0.011	0.011
2004-08-20	97.906	99.264	0.077	0.12
2004-08-21	92.317	96.397	0.352	0.109
2004-08-22	90.262	91.549	0.301	0.277
2004-08-23	96.19	95.606	0.046	0.055
2004-08-24	96.217	93.683	0	0.185
2004-08-25	99.966	99.361	0.027	0
2004-08-26	99.867	100.34	0.082	0.099
2004-08-27	99.182	99.506	0	0
2004-08-28	98.126	99.135	0.115	0
2004-08-29	88.504	88.597	0.123	0.237
2004-08-30	88.742	88.816	0	0
2004-08-31	87.855	88.83	0	0
2004-09-01	88.412	88.684	0	0
2004-09-02	88.171	89.07	0	0
2004-09-03	92.248	92.912	0	0
2004-09-04	95.023	94.127	0	0
2004-09-05	93.6	93.966	0.004	0.001
2004-09-06	94.012	93.958	0.016	0.002
2004-09-07	86.921	87.678	0.104	0.05
2004-09-08	84.92	85.982	0	0
2004-09-09	86.844	86.517	0	0
2004-09-10	87.017	87.633	0	0
2004-09-11	89.555	90.664	0	0
2004-09-12	91.755	91.862	0	0
2004-09-13	92.854	93.586	0	0
2004-09-14	93.212	93.472	0	0
2004-09-15	95.363	95.105	0	0
2004-09-16	98.382	98.125	0	0
2004-09-17	98.155	98.06	0	0
2004-09-18	96.224	97.241	0	0
2004-09-19	90.63	92.404	0	0
2004-09-20	89.079	89.378	0	0
2004-09-21	89.312	89.452	0	0
2004-09-22	89.962	90.203	0	0
2004-09-23	90.359	90.308	0	0.005
2004-09-24	89.242	90.791	0.056	0.007
2004-09-25	88.572	89.232	0.045	0.002
2004-09-26	86.58	87.611	0	0
2004-09-27	86.42	86.547	0	0
2004-09-28	84.348	85.706	0	0
2004-09-29	83.858	84.806	0	0
2004-09-30	86.886	86.837	0	0
2004-10-01	85.148	86.569	0.01	0.003
2004-10-02	79.894	84.085	0.144	0.083
2004-10-03	80.71	81.032	0.042	0.013
2004-10-04	79.535	82.096	1.091	0.885
2004-10-05	70.13	76.374	0.136	0.072
2004-10-06	85.813	87.431	0.052	0
2004-10-07	83.356	86.898	0.147	0.233
2004-10-08	79.427	82.558	0.226	0.071
2004-10-09	79.267	81.279	0	0
2004-10-10	67.926	70.683	0.215	0.103
2004-10-11	71.077	68.84	0.023	0.234
2004-10-12	67.277	67.248	0.006	0
2004-10-13	75.622	75.924	0	0
2004-10-14	73.51	76.552	0.071	0.258
2004-10-15	76.366	76.054	0	0
2004-10-16	72.24	76.832	0	0
2004-10-17	83.589	83.716	0	0
2004-10-18	90.84	90.687	0.003	0.003
2004-10-19	90.044	90.333	0	0
2004-10-20	83.045	89.391	0	0
2004-10-21	89.78	89.873	0	0
2004-10-22	81.998	83.63	0	0.006
2004-10-23	79.339	80.665	0.241	0.38
2004-10-24	81.929	81.699	0	0
2004-10-25	76.555	82.008	0.211	0.298
2004-10-26	80.883	82.137	0.041	0.011
2004-10-27	79.146	83.128	0.021	0.006
2004-10-28	80.239	80.645	0.051	0.03
2004-10-29	79.58	81.694	0.004	0.001
2004-10-30	77.938	80.853	0.026	0
2004-10-31	73.986	78.59	0.122	0.137
2005-05-01	80	80	1	1
2005-05-02	74.199	75.309	0	0
2005-05-03	69.419	70.953	0.019	0.013
2005-05-04	63.241	63.261	0.613	0.247
2005-05-05	74.382	75.572	0.003	0
2005-05-06	78.797	78.631	0	0
2005-05-07	77.755	79.917	0	0
2005-05-08	76.643	78.762	0.005	0.028
2005-05-09	84.94	80.864	0.001	0
2005-05-10	91.033	91.473	0	0
2005-05-11	84.244	85.682	0.001	0
2005-05-12	79.802	80.86	0.001	0.001
2005-05-13	75.841	79.243	0.001	0
2005-05-14	79.81	81.977	0.005	0.011
2005-05-15	81.007	81.653	0	0
2005-05-16	76.598	77.068	0	0
2005-05-17	81.143	84.471	0	0
2005-05-18	87.443	86.622	0	0
2005-05-19	90.1	91.191	0.045	0.054
2005-05-20	97.787	98.556	0	0
2005-05-21	97.632	98.67	0	0
2005-05-22	98.868	99.491	0	0
2005-05-23	101.118	101.7	0.042	0.037
2005-05-24	100.012	100.883	0	0.021
2005-05-25	98.615	99.477	0	0
2005-05-26	96.893	96.435	0.18	0.176
2005-05-27	85.945	85.178	0.015	0.021
2005-05-28	84.005	84.75	0.321	0.933
2005-05-29	79.26	83.885	0.363	0.551
2005-05-30	83.998	83.464	0.169	0.499
2005-05-31	87.476	87.191	0	0.006
2005-06-01	87.589	88.631	0.197	0
2005-06-02	94.199	92.818	0	0
2005-06-03	94.214	92.881	0.139	0.093
2005-06-04	89.262	90.809	0.211	0.289
2005-06-05	95.562	96.799	0.009	0
2005-06-06	94.06	95.729	0	0
2005-06-07	90.541	91.121	0	0
2005-06-08	93.47	94.142	0	0
2005-06-09	93.987	94.894	0	0
2005-06-10	91.878	91.421	0	0
2005-06-11	92.981	93.792	0	0
2005-06-12	95.46	96.214	0	0
2005-06-13	102.302	103.123	0	0
2005-06-14	102.625	103.593	0.216	0.179
2005-06-15	95.739	96.633	0.173	0.133
2005-06-16	97.128	97.441	0	0
2005-06-17	98.468	99.012	0.023	0.026
2005-06-18	98.042	99.632	0	0
2005-06-19	94.686	94.638	0	0
2005-06-20	89.603	90.031	0	0
2005-06-21	90.216	91.206	0	0
2005-06-22	93.258	94.327	0	0
2005-06-23	96.252	95.774	0	0
2005-06-24	95.687	95.783	0	0
2005-06-25	94.917	95.389	0	0
2005-06-26	95.122	94.469	0.001	0
2005-06-27	95.684	96.022	0	0
2005-06-28	99.288	98.958	0	0
2005-06-29	100.131	100.195	0	0
2005-06-30	99.561	100.13	0	0
2005-07-01	101.472	101.485	0	0
2005-07-02	96.556	102.42	0.126	0.19
2005-07-03	101.949	102.049	0.055	0.054
2005-07-04	101.605	101.246	0	0
2005-07-05	100.969	101.853	0.028	0
2005-07-06	93.828	94.885	0.022	0
2005-07-07	94.437	95.144	0	0
2005-07-08	96.147	97.127	0	0
2005-07-09	95.749	97.507	0	0
2005-07-10	93.913	95.146	0	0
2005-07-11	96.546	96.232	0	0
2005-07-12	97.708	98.24	0.034	0.044
2005-07-13	98.686	97.157	0.101	0.116
2005-07-14	92.04	92.905	0.204	0.225
2005-07-15	89.744	86.968	0.272	0.128
2005-07-16	84.97	89.734	0.24	0.049
2005-07-17	93.912	89.972	0.138	0.129
2005-07-18	96.396	96.325	0	0.049
2005-07-19	97.599	97.78	0	0
2005-07-20	97.967	98.277	0	0
2005-07-21	98.6	99.12	0	0
2005-07-22	99.483	100.443	0	0
2005-07-23	100.197	100.992	0	0
2005-07-24	100.153	100.56	0	0
2005-07-25	98.584	98.922	0	0
2005-07-26	100.854	101.913	0	0
2005-07-27	100.842	102.379	0	0
2005-07-28	90.959	91.655	0	0
2005-07-29	94.869	95.548	0	0
2005-07-30	96.015	96.754	0	0
2005-07-31	95.971	97.176	0	0
2005-08-01	96.32	98.073	0	0
2005-08-02	97.241	98.806	0	0
2005-08-03	97.657	97.328	0.07	0
2005-08-04	96.365	96.011	0.076	0.176
2005-08-05	96.052	94.934	0.01	0.073
2005-08-06	90.678	95.069	0.096	0.155
2005-08-07	91.003	94.691	0.114	0.132
2005-08-08	89.45	92.963	0.103	0.129
2005-08-09	88.231	93.188	0.152	0.066
2005-08-10	92.395	91.574	0.104	0.11
2005-08-11	100.436	100.022	0	0.016
2005-08-12	101.066	100.228	0	0.025
2005-08-13	99.533	100.535	0	0
2005-08-14	98.251	99.344	0	0
2005-08-15	99.016	99.773	0	0
2005-08-16	99.217	97.712	0.078	0.116
2005-08-17	101.287	100.753	0.012	0.024
2005-08-18	101.314	100.999	0	0
2005-08-19	100.549	100.898	0	0
2005-08-20	101.099	100.947	0	0
2005-08-21	101.935	102.035	0	0
2005-08-22	103.986	103.203	0	0
2005-08-23	103.896	104.214	0	0
2005-08-24	101.287	100.75	0	0
2005-08-25	100.818	99.107	0	0
2005-08-26	101.948	102.542	0.01	0
2005-08-27	105.166	104.73	0	0
2005-08-28	105.182	105.516	0.017	0.03
2005-08-29	97.483	100.943	0.008	0.287
2005-08-30	97.322	97.653	0	0
2005-08-31	101.314	102.962	0	0
2005-09-01	102.703	103.352	0	0
2005-09-02	100.591	101.844	0	0.013
2005-09-03	98.148	99.911	0.036	0.086
2005-09-04	95.295	95.792	0	0
2005-09-05	94.545	95.315	0	0
2005-09-06	93.72	94	0	0
2005-09-07	91.79	92.034	0	0
2005-09-08	92.385	91.573	0	0
2005-09-09	94.32	94.077	0	0
2005-09-10	94.961	95.359	0	0
2005-09-11	94.12	93.905	0	0
2005-09-12	93.14	93.516	0	0
2005-09-13	93.783	95.382	0.008	0.001
2005-09-14	94.9	94.78	0.3	0.23
2005-09-15	92.547	93.279	0.338	0.203
2005-09-16	90.884	91.301	0.084	0.111
2005-09-17	93.24	93.209	0	0
2005-09-18	96.775	97.373	0	0
2005-09-19	96.038	97.411	0	0
2005-09-20	99.284	99.61	0	0
2005-09-21	101.266	101.97	0	0
2005-09-22	100.681	101.928	0	0
2005-09-23	99.502	100.668	0	0
2005-09-24	93.731	94.636	0	0
2005-09-25	99.026	99.427	0	0
2005-09-26	96.554	101.698	0	0
2005-09-27	92.185	93.543	0	0
2005-09-28	93.882	93.443	0	0
2005-09-29	88.501	95.026	0	0
2005-09-30	85.399	84.998	0	0
2005-10-01	89.624	89.643	0	0
2005-10-02	89.757	91.056	0	0
2005-10-03	91.782	91.145	0	0
2005-10-04	91.402	91.281	0	0
2005-10-05	90.622	91.486	0	0
2005-10-06	89.559	91.73	0	0
2005-10-07	74.256	75.385	0	0
2005-10-08	74.908	74.84	0	0
2005-10-09	83.841	83.888	0	0
2005-10-10	86.318	86.474	0	0
2005-10-11	81.748	82.303	0	0
2005-10-12	82.729	82.737	0.009	0
2005-10-13	85.078	84.313	0	0
2005-10-14	84.714	84.7	0	0
2005-10-15	85.485	85.72	0	0
2005-10-16	85.185	85.919	0	0
2005-10-17	89.232	89.725	0	0
2005-10-18	92.625	92.942	0	0
2005-10-19	91.053	92.312	0	0
2005-10-20	88.843	89.189	0	0
2005-10-21	82.439	85.085	0	0
2005-10-22	75.388	75.043	0	0
2005-10-23	68.774	75.227	0	0
2005-10-24	61.497	61.636	0	0
2005-10-25	68.186	68.611	0	0
2005-10-26	74.181	74.402	0	0
2005-10-27	73.036	73.048	0	0
2005-10-28	71.577	72.371	0	0
2005-10-29	71.011	71.791	0	0
2005-10-30	78.297	78.573	0	0
2005-10-31	75.38	77.389	0.643	0.561
2006-05-01	80	80	1	1
2006-05-02	92.391	92.86	0	0
2006-05-03	91.211	92.249	0	0
2006-05-04	88.222	89.18	0.002	0
2006-05-05	82.238	88.17	0.375	0.308
2006-05-06	81.451	80.906	0.829	2.781
2006-05-07	76.583	78.149	0.026	0.06
2006-05-08	87.489	90.812	0.113	0
2006-05-09	96.347	97.849	0	0
2006-05-10	97.948	103.875	0.064	0.031
2006-05-11	78.568	81.604	0	0
2006-05-12	86.597	86.927	0	0
2006-05-13	96.02	96.551	0	0
2006-05-14	96.31	98.052	0.133	0.105
2006-05-15	77.806	80.092	0	0
2006-05-16	79.515	79.315	0	0
2006-05-17	82.145	82.772	0	0
2006-05-18	91.561	91.723	0	0
2006-05-19	101.044	101.472	0	0
2006-05-20	100.746	101.838	0	0
2006-05-21	98.676	99.898	0	0
2006-05-22	94.549	94.983	0	0
2006-05-23	89.49	89.119	0	0
2006-05-24	93.69	93.446	0	0
2006-05-25	96.13	95.872	0	0.002
2006-05-26	95.729	95.932	0	0
2006-05-27	93.439	93.634	0	0
2006-05-28	93.216	93.209	0	0
2006-05-29	91.6	91.906	0	0
2006-05-30	88.824	87.899	0.177	0.169
2006-05-31	92.144	91.455	0.197	0.036
2006-06-01	91.519	92.897	0.178	0.251
2006-06-02	89.458	89.746	0.114	0.094
2006-06-03	91.18	90.98	0	0
2006-06-04	96.908	95.648	0	0
2006-06-05	100.42	99.229	0	0
2006-06-06	102.64	102.74	0	0
2006-06-07	103.185	103.285	0.005	0
2006-06-08	96.345	98.005	0	0
2006-06-09	99.575	99.583	0	0
2006-06-10	100.43	100.441	0	0
2006-06-11	100.052	100.98	0	0
2006-06-12	101.069	101.188	0	0
2006-06-13	101.773	102.067	0	0.003
2006-06-14	97.968	98.186	0	0
2006-06-15	97.192	97.718	0	0
2006-06-16	98.144	98.643	0.002	0
2006-06-17	95.856	95.984	0	0
2006-06-18	98.833	99.58	0.211	0.236
2006-06-19	101.716	102.08	0	0
2006-06-20	100.901	101.984	0	0
2006-06-21	97.846	99.105	0	0
2006-06-22	97.391	97.815	0	0
2006-06-23	98.269	98.171	0	0
2006-06-24	90.918	90.448	0.073	0.077
2006-06-25	96.647	97.185	0.004	0.077
2006-06-26	95.263	96.686	0	0
2006-06-27	89.718	90.375	0	0
2006-06-28	95.572	95.216	0	0
2006-06-29	97.295	96.602	0	0
2006-06-30	97.117	96.987	0	0
2006-07-01	94.759	96.095	0.039	0.016
2006-07-02	96.032	96.524	0.01	0
2006-07-03	96.35	98.29	0	0.024
2006-07-04	95.559	98.781	0.084	0.185
2006-07-05	95.221	96.588	0.098	0.034
2006-07-06	94.272	91.887	0.028	0.147
2006-07-07	92.85	92.62	0.002	0
2006-07-08	94.373	94.411	0	0
2006-07-09	97.737	96.127	0	0
2006-07-10	99.326	97.119	0	0
2006-07-11	101.587	99.128	0	0
2006-07-12	103.375	103.475	0	0
2006-07-13	103.637	102.69	0.011	0.033
2006-07-14	105.066	103.218	0	0.009
2006-07-15	104.958	104.201	0.001	0.001
2006-07-16	104.668	104.557	0	0
2006-07-17	107.803	107.3	0	0
2006-07-18	109.511	110.493	0.011	0
2006-07-19	107.501	109.763	0	0
2006-07-20	105.335	106.796	0	0
2006-07-21	103.078	105.674	0	0
2006-07-22	103.189	104.816	0	0
2006-07-23	93.863	93.41	0	0
2006-07-24	97.109	95.474	0	0
2006-07-25	98.994	99.412	0	0
2006-07-26	96.515	99.651	0	0
2006-07-27	93.493	95.363	0.188	0.066
2006-07-28	99.453	98.866	0	0.015
2006-07-29	100.473	100.143	0	0
2006-07-30	101.293	102.243	0	0
2006-07-31	98.808	102.224	0	0
2006-08-01	97.334	99.477	0	0
2006-08-02	99.689	100.114	0	0
2006-08-03	100.511	101.356	0	0
2006-08-04	101.469	102.646	0	0
2006-08-05	101.802	103.308	0	0
2006-08-06	102.12	102.974	0	0
2006-08-07	102.115	103.504	0.04	0.017
2006-08-08	102.86	104.436	0	0
2006-08-09	103.694	102.875	0	0
2006-08-10	103.662	103.982	0	0
2006-08-11	103.387	104.227	0	0
2006-08-12	104.184	104.636	0	0
2006-08-13	103.266	104.022	0	0
2006-08-14	104.972	104.56	0	0
2006-08-15	105.881	105.799	0	0
2006-08-16	106.166	106.214	0	0
2006-08-17	105.743	106.022	0	0
2006-08-18	105.976	105.866	0	0
2006-08-19	105.247	103.81	0	0
2006-08-20	103.341	103.753	0	0
2006-08-21	103.352	103.839	0	0
2006-08-22	102.647	103.948	0.061	0.108
2006-08-23	101.121	101.96	0.072	0.091
2006-08-24	106.31	107.061	0.016	0
2006-08-25	105.401	106.542	0	0.002
2006-08-26	104.269	105.785	0	0
2006-08-27	99.662	102.948	0.088	0.063
2006-08-28	99.861	98.494	0.148	0.173
2006-08-29	92.082	89.484	1.042	0.863
2006-08-30	91.743	91.665	0	0
2006-08-31	94.292	93.837	0	0
2006-09-01	94.152	95.144	0	0
2006-09-02	95.353	96.55	0	0
2006-09-03	94.007	95.164	0	0
2006-09-04	88.79	86.607	0	0.021
2006-09-05	89.57	89.827	0	0
2006-09-06	87.782	89.119	0	0
2006-09-07	87.769	88.594	0	0
2006-09-08	90.994	91.257	0	0
2006-09-09	93.656	93.687	0	0
2006-09-10	93.87	95.999	0	0
2006-09-11	92.614	95.662	0.101	0.034
2006-09-12	85.169	91.025	0.285	0.118
2006-09-13	86.149	87.127	0	0
2006-09-14	90.071	89.13	0	0
2006-09-15	94.916	93.981	0	0
2006-09-16	93.423	94.232	0	0
2006-09-17	89.724	90.826	0.444	1.161
2006-09-18	86.343	87.357	1.776	0.736
2006-09-19	84.382	86.504	0	0
2006-09-20	87.646	86.999	0	0
2006-09-21	90.037	89.879	0.015	0.013
2006-09-22	101.818	102.076	0.161	0.073
2006-09-23	97.888	100.446	0.187	0.183
2006-09-24	91.885	88.283	0	0.029
2006-09-25	82.6	82.573	0	0
2006-09-26	89.757	90.499	0	0
2006-09-27	94.958	93.135	0.008	0.018
2006-09-28	89.666	94.914	0.012	0.01
2006-09-29	84.74	85.333	0	0
2006-09-30	96.66	97.197	0	0
2006-10-01	96.595	97.17	0	0
2006-10-02	93.517	95.328	0	0
2006-10-03	91.887	92.057	0	0
2006-10-04	89.865	90.602	0	0
2006-10-05	92.7	93.016	0	0
2006-10-06	92.247	93.996	0	0
2006-10-07	85.807	87.407	0	0
2006-10-08	84.471	83.997	0	0
2006-10-09	85.376	84.905	0	0
2006-10-10	84.103	84.734	0.885	0.177
2006-10-11	77.022	77.119	0.151	0.048
2006-10-12	72.471	77.904	0	0
2006-10-13	80.164	80.874	0	0
2006-10-14	84.771	85.407	0	0
2006-10-15	81.201	83.747	0.757	0.704
2006-10-16	78.982	79.522	0.722	0.631
2006-10-17	88.019	85.049	0.122	0.62
2006-10-18	91.084	91.589	0	0
2006-10-19	81.029	90.555	0.012	0.011
2006-10-20	74.094	73.992	0	0
2006-10-21	76.703	76.487	0.054	0.025
2006-10-22	70.905	74.504	0	0
2006-10-23	69.921	70.039	0	0
2006-10-24	73.168	75.572	0	0
2006-10-25	69.902	74.813	0.322	0.401
2006-10-26	76.63	78.975	0.234	0.082
2006-10-27	74.207	75.648	0.126	0.09
2006-10-28	72.318	72.495	0	0
2006-10-29	81.427	81.666	0	0
2006-10-30	76.753	78.519	0	0
2006-10-31	73.432	75.801	0	0
2007-05-01	80	80	1	1
2007-05-02	76.813	77.711	0.287	0.404
2007-05-03	76.521	77.49	0.21	0.207
2007-05-04	91.334	91.58	0.113	0.001
2007-05-05	87.851	88.97	0	0.001
2007-05-06	83.655	85.433	0.004	0.002
2007-05-07	83.659	85.592	0.265	0.276
2007-05-08	85.311	86.726	0	0
2007-05-09	81.982	84.082	0	0
2007-05-10	83.195	83.676	0.002	0
2007-05-11	85.468	83.09	0	0.068
2007-05-12	82.372	80.852	0.254	0.156
2007-05-13	86.244	87.331	0.367	0.125
2007-05-14	84.313	86.442	0.155	0
2007-05-15	83.935	85.444	0.301	0
2007-05-16	80.473	84.445	0.282	0.164
2007-05-17	78.325	79.387	0	0
2007-05-18	78.055	79.454	0	0
2007-05-19	78.063	78.888	0	0
2007-05-20	81.529	81.118	0	0
2007-05-21	81.955	81.379	0	0.011
2007-05-22	80.146	82.098	0.224	0.088
2007-05-23	83.412	84.343	0.17	0
2007-05-24	81.885	83.762	0.003	0.004
2007-05-25	81.263	83.425	0.195	0.007
2007-05-26	82.31	82.495	0	0.069
2007-05-27	83.357	84.506	0	0.003
2007-05-28	82.99	84.288	0.029	0.071
2007-05-29	82.622	83.731	0.239	0.25
2007-05-30	84.137	85.673	0.194	0.065
2007-05-31	83.676	85.127	0.349	0.365
2007-06-01	83.107	87.859	0.004	0.187
2007-06-02	84.011	87.297	0.067	0.052
2007-06-03	89.325	90.669	0.173	0.332
2007-06-04	87.903	91.077	0.065	0.089
2007-06-05	90.864	91.25	0.098	0.171
2007-06-06	90.216	91.438	0	0
2007-06-07	90.481	92.643	0	0
2007-06-08	88.288	91.034	0	0
2007-06-09	87.416	86.727	0.423	0.388
2007-06-10	92.227	92.935	0.019	0.128
2007-06-11	92.06	93.004	0	0.103
2007-06-12	91.306	92.805	0.004	0.001
2007-06-13	91.526	92.875	0	0.064
2007-06-14	91.809	91.222	0.001	0.036
2007-06-15	89.604	91.151	0.088	0.239
2007-06-16	88.784	87.355	0.286	0.188
2007-06-17	87.771	86.753	0.034	0.058
2007-06-18	87.497	90.304	1.927	0.45
2007-06-19	93.005	93.772	0.116	0.172
2007-06-20	92.038	92.564	0	0.211
2007-06-21	90.824	92.602	0	0
2007-06-22	91.895	92.602	0	0
2007-06-23	91.636	92.75	0.088	0.046
2007-06-24	92.211	92.821	0.006	0.058
2007-06-25	91.845	92.419	0.192	0.089
2007-06-26	86.665	86.787	0.359	0.191
2007-06-27	87.667	90.682	0.163	0.149
2007-06-28	89.744	92.97	0.104	0.045
2007-06-29	90.813	94.87	0	0.07
2007-06-30	91.893	95.576	0	0.072
2007-07-01	91.176	88.009	0.095	0.249
2007-07-02	86.12	86.087	0.193	0.427
2007-07-03	83.186	85.13	0.184	0.137
2007-07-04	84.783	85.904	0.21	0.318
2007-07-05	85.701	85.403	0.223	0.286
2007-07-06	84.391	87.169	0.247	0.27
2007-07-07	90.335	87.989	0.027	0.276
2007-07-08	89.977	86.227	0.058	0.875
2007-07-09	89.348	89.382	0.034	0.26
2007-07-10	90.785	91.677	0.168	0.001
2007-07-11	91.058	93.237	0.267	0.203
2007-07-12	94.561	94.513	0.009	0.017
2007-07-13	94.489	94.796	0.049	0.001
2007-07-14	92.851	90.722	0.231	0.222
2007-07-15	89.955	91.721	0.285	0.131
2007-07-16	91.356	92.964	0.009	0
2007-07-17	93.068	93.215	0	0
2007-07-18	92.572	92.607	0.002	0
2007-07-19	93.675	92.22	0	0
2007-07-20	93.454	93.282	0	0
2007-07-21	93.516	93.072	0.061	0.067
2007-07-22	92.742	92.824	0.117	0.065
2007-07-23	87.69	90.845	0.214	0
2007-07-24	89.263	89.515	0	0
2007-07-25	91.927	92.296	0	0
2007-07-26	91.447	93.231	0.013	0
2007-07-27	91.921	93.068	0.063	0
2007-07-28	92.122	92.856	0.032	0.023
2007-07-29	92.363	89.984	0.124	0.184
2007-07-30	89.269	86.514	0.115	0.302
2007-07-31	91.392	86.875	0.015	0.207
2007-08-01	88.228	88.057	0.179	0.161
2007-08-02	89.997	92.319	0.113	0.155
2007-08-03	92.805	91.699	0.065	0.049
2007-08-04	92.994	93.188	0	0.122
2007-08-05	94.656	91.406	0	0.001
2007-08-06	96.436	95.314	0	0
2007-08-07	97.45	95.91	0	0
2007-08-08	97.72	96.5	0	0
2007-08-09	99.127	98.542	0	0
2007-08-10	99.662	98.888	0	0
2007-08-11	100.862	100.303	0	0
2007-08-12	102.352	102.452	0	0
2007-08-13	101.487	102.179	0	0
2007-08-14	101.021	102.168	0	0
2007-08-15	101.853	102.267	0	0
2007-08-16	100.655	101.367	0	0.036
2007-08-17	99.252	98.553	0.031	0.134
2007-08-18	92.121	91.619	0.01	0.104
2007-08-19	92.52	91.8	0	0.004
2007-08-20	96.849	95.033	0	0
2007-08-21	95.401	94.964	0	0
2007-08-22	95.244	94.866	0	0
2007-08-23	95.853	95.405	0	0
2007-08-24	95.669	95.926	0	0
2007-08-25	97.907	96.193	0	0
2007-08-26	99.012	98.359	0	0
2007-08-27	97.612	98.545	0.108	0.05
2007-08-28	95.539	96.132	0.077	0.094
2007-08-29	99.003	97.756	0.03	0.001
2007-08-30	101.115	100.063	0	0.053
2007-08-31	99.916	100.047	0.199	0.033
2007-09-01	92.663	92.674	0	0.006
2007-09-02	91.68	92.858	0	0
2007-09-03	93.169	93.417	0	0.012
2007-09-04	91.449	90.512	0.031	0.036
2007-09-05	90.219	90.087	0.241	0.184
2007-09-06	93.195	92.519	0.028	0.125
2007-09-07	94.692	91.019	0	0
2007-09-08	95.121	95.071	0	0
2007-09-09	92.726	95.076	0.309	0
2007-09-10	91.469	94.722	0.197	0.001
2007-09-11	86.605	93.229	0.035	0
2007-09-12	89.057	90.152	0	0
2007-09-13	91.102	92.912	0	0.002
2007-09-14	94.485	95.62	0	0.044
2007-09-15	93.624	95.408	0	0
2007-09-16	92.815	92.823	0	0
2007-09-17	93.811	93.665	0	0
2007-09-18	92.822	93.633	0	0
2007-09-19	92.277	92.26	0.05	0.004
2007-09-20	92.052	92.42	0	0
2007-09-21	92.913	94.263	0	0
2007-09-22	94.412	95.805	0	0
2007-09-23	92.199	94.546	0	0
2007-09-24	94.711	95.039	0.04	0.031
2007-09-25	94.704	94.85	0	0
2007-09-26	92.334	95.05	0	0
2007-09-27	91.022	91.605	0.004	0.019
2007-09-28	90.611	90.872	0	0
2007-09-29	89.21	89.779	0	0
2007-09-30	90.158	90.294	0	0
2007-10-01	91.882	91.276	0	0
2007-10-02	90.903	90.763	0.006	0.012
2007-10-03	93.046	90.283	0	0.001
2007-10-04	94.248	93.967	0.002	0.002
2007-10-05	92.945	93.342	0	0
2007-10-06	91.456	93.197	0.006	0
2007-10-07	89.539	88.146	0.025	0.004
2007-10-08	86.189	86.134	0.206	0.142
2007-10-09	85.226	85.956	0.048	0
2007-10-10	84.488	84.728	0	0
2007-10-11	84.723	85.35	0	0
2007-10-12	83.057	84.851	0	0
2007-10-13	87.698	87.208	0	0
2007-10-14	84.804	85.171	0	0
2007-10-15	81.247	81.862	0.115	0.168
2007-10-16	81.663	80.426	0.133	0.079
2007-10-17	86.435	87.134	0.001	0.001
2007-10-18	83.175	87.519	0.043	0.043
2007-10-19	78.437	78.591	0	0
2007-10-20	86.941	86.884	0	0
2007-10-21	86.316	85.893	0	0
2007-10-22	81.27	83.346	0.011	0
2007-10-23	68.303	68.431	0	0
2007-10-24	68.935	69.304	0	0
2007-10-25	65.105	67.716	0	0
2007-10-26	68.402	68.829	0	0
2007-10-27	72.762	72.952	0	0
2007-10-28	70.243	70.864	0	0
2007-10-29	70.747	70.886	0	0
2007-10-30	74.345	74.484	0	0
2007-10-31	79.597	80.001	0	0
2008-05-01	80	80	1	1
2008-05-02	84.732	85.386	0.01	0.001
2008-05-03	83.451	84.527	0	0
2008-05-04	74.747	75.369	0	0
2008-05-05	72.712	74.378	0.037	0.026
2008-05-06	79.933	78.76	0.01	0.113
2008-05-07	79.448	79.51	0.134	0.132
2008-05-08	84.257	84.773	0.064	0.057
2008-05-09	90.519	90.777	0	0
2008-05-10	100.261	100.449	0	0
2008-05-11	96.567	97.985	0	0
2008-05-12	79.114	79.428	0	0
2008-05-13	77.363	78.637	0.019	0.025
2008-05-14	82.073	82.929	0.341	0.265
2008-05-15	80.884	83.365	0.148	0.249
2008-05-16	76.171	76.665	0	0
2008-05-17	80.393	80.782	0	0
2008-05-18	91.044	91.177	0.002	0
2008-05-19	97.948	98.028	0	0
2008-05-20	97.152	97.802	0	0
2008-05-21	93.039	93.749	0	0
2008-05-22	92.979	93.802	0	0
2008-05-23	88.259	87.481	0.006	0.006
2008-05-24	89.398	89.652	0	0
2008-05-25	87.378	88.41	0	0
2008-05-26	89.833	91.089	0	0
2008-05-27	90.657	91.872	0.003	0.006
2008-05-28	88.969	90.044	0.355	0.165
2008-05-29	86.344	87.664	0	0
2008-05-30	91.11	91.525	0	0
2008-05-31	91.434	91.005	0	0
2008-06-01	92.649	96.05	0	0
2008-06-02	92.084	94.495	0	0
2008-06-03	96.649	97.441	0	0
2008-06-04	94.761	96.142	0	0
2008-06-05	93.259	93.927	0.004	0
2008-06-06	93.957	93.753	0	0
2008-06-07	94.026	93.634	0	0
2008-06-08	94.172	95.282	0	0
2008-06-09	94.133	95.426	0.144	0.001
2008-06-10	91.519	89.726	0.084	0.183
2008-06-11	92.801	93.608	0	0
2008-06-12	93.842	94.744	0	0
2008-06-13	93.556	94.797	0	0
2008-06-14	93.626	94.779	0.023	0.059
2008-06-15	97.824	98.09	0.015	0
2008-06-16	98.13	99.059	0	0
2008-06-17	97.471	97.493	0	0
2008-06-18	93.598	94.606	0.078	0.086
2008-06-19	90.245	96.058	0.137	0
2008-06-20	91.861	96.147	0.023	0.062
2008-06-21	88.5	93.532	0.001	0.056
2008-06-22	91.947	92.138	0	0
2008-06-23	95.939	95.153	0	0
2008-06-24	94.009	94.865	0	0
2008-06-25	93.968	95.55	0	0.013
2008-06-26	96.352	97.33	0	0.017
2008-06-27	98.051	99.646	0	0
2008-06-28	98.36	99.234	0	0
2008-06-29	97.032	97.873	0.275	0.298
2008-06-30	90.452	89.974	0.025	0.057
2008-07-01	91.005	91.449	0	0
2008-07-02	91.99	94.149	0	0
2008-07-03	95.174	95.537	0	0
2008-07-04	96.12	95.784	0.004	0.149
2008-07-05	98.762	98.912	0.108	0.007
2008-07-06	99.082	99.657	0	0
2008-07-07	99.044	99.612	0	0
2008-07-08	97.891	99.029	0	0
2008-07-09	98.92	98.506	0	0
2008-07-10	96.903	93.554	0.062	0.144
2008-07-11	97.852	98.228	0.027	0
2008-07-12	100.893	101.271	0	0
2008-07-13	100.622	101.472	0	0
2008-07-14	93.912	93.728	0	0.027
2008-07-15	97.016	95.977	0	0
2008-07-16	98.548	97.204	0	0
2008-07-17	98.596	99.085	0	0
2008-07-18	99.084	99.769	0	0
2008-07-19	98.184	98.995	0	0
2008-07-20	99.507	99.963	0	0
2008-07-21	101.186	100.954	0	0
2008-07-22	101.193	100.652	0	0
2008-07-23	101.006	100.641	0	0
2008-07-24	98.963	98.413	0	0
2008-07-25	99.582	99.917	0	0
2008-07-26	103.03	103.041	0	0
2008-07-27	105.665	104.907	0	0
2008-07-28	106.172	106.359	0	0
2008-07-29	103.645	105.225	0	0
2008-07-30	102.648	103.916	0.116	0
2008-07-31	96.186	100.508	0.084	0
2008-08-01	98.998	97.416	0.479	0.114
2008-08-02	101.243	101.526	0	0.019
2008-08-03	103.843	105.044	0	0
2008-08-04	106.198	106.537	0	0
2008-08-05	106.398	106.646	0	0
2008-08-06	103.672	104.034	0	0
2008-08-07	97.492	100.479	0.031	0
2008-08-08	102.083	103.231	0	0
2008-08-09	104.273	105.242	0.013	0.031
2008-08-10	106.187	104.642	0	0
2008-08-11	105.629	105.039	0.027	0.042
2008-08-12	93.46	97.504	0.109	0.094
2008-08-13	92.861	93.628	0	0
2008-08-14	98.363	96.708	0	0
2008-08-15	98.083	97.901	0.156	0.02
2008-08-16	90.488	97.162	0.108	0.21
2008-08-17	83.494	82.623	0.203	0.351
2008-08-18	83.595	84.82	0.164	0.259
2008-08-19	86.505	87.587	0.236	0.289
2008-08-20	84.933	82.173	0.232	0.471
2008-08-21	81.419	82.733	0.488	1.649
2008-08-22	89.067	89.032	0.415	0.427
2008-08-23	87.682	88.673	0.161	0.209
2008-08-24	91.796	91.994	0.227	0.171
2008-08-25	90.704	92.044	0	0.003
2008-08-26	91.83	92.038	0	0
2008-08-27	95.424	95.107	0	0
2008-08-28	96.947	95.361	0	0.104
2008-08-29	95.248	94.604	0.068	0.041
2008-08-30	94.645	94.542	0.042	0.113
2008-08-31	90.415	91.462	0.275	0.15
2008-09-01	93.858	93.651	0	0
2008-09-02	96.149	96.41	0	0
2008-09-03	94.985	95.553	0	0
2008-09-04	85.672	85.921	0	0
2008-09-05	88.312	87.432	0	0
2008-09-06	91.547	89.809	0	0
2008-09-07	95.196	94.02	0	0
2008-09-08	92.35	92.843	0	0.001
2008-09-09	86.947	88.318	0.158	0.095
2008-09-10	89.45	90.076	0.16	0.25
2008-09-11	95.268	94.477	0	0
2008-09-12	97.133	96.799	0	0
2008-09-13	95.918	96.534	0.051	0.497
2008-09-14	87.337	86.734	0.001	0.45
2008-09-15	84.125	84.555	0	0
2008-09-16	78.743	77.642	0	0
2008-09-17	81.657	80.836	0	0
2008-09-18	81.153	82.142	0	0
2008-09-19	84.295	83.701	0	0
2008-09-20	86.66	85.565	0	0
2008-09-21	87.801	86.813	0	0
2008-09-22	88.43	87.517	0	0
2008-09-23	88.889	88.194	0	0
2008-09-24	88.322	87.774	0	0
2008-09-25	87.47	86.592	0	0
2008-09-26	86.554	85.784	0	0
2008-09-27	87.986	87.89	0	0
2008-09-28	89.415	89.233	0	0
2008-09-29	90.344	89.826	0	0
2008-09-30	87.662	89.097	0	0
2008-10-01	89.545	88.972	0	0
2008-10-02	86.965	89.201	0	0
2008-10-03	90.509	90.525	0	0
2008-10-04	91.619	91.369	0	0
2008-10-05	88.503	89.274	0.024	0
2008-10-06	82.629	83.483	0.146	0.095
2008-10-07	75.49	77.944	0.154	0.928
2008-10-08	78.216	78.522	0	0
2008-10-09	82.141	81.048	0	0
2008-10-10	83.723	82.978	0	0
2008-10-11	84.533	83.408	0	0
2008-10-12	82.346	82.41	0	0
2008-10-13	83.6	82.906	0	0
2008-10-14	83.192	83.321	0.001	0.025
2008-10-15	82.41	84.387	0.034	0.004
2008-10-16	79.108	80.843	0.016	0.093
2008-10-17	78.31	78.304	0	0
2008-10-18	75.093	77.751	0	0
2008-10-19	77.273	76.139	0	0
2008-10-20	83.602	82.832	0	0
2008-10-21	81.71	81.263	0	0
2008-10-22	77.293	77.819	0.069	0.075
2008-10-23	65.016	64.678	0	0
2008-10-24	66.369	66.631	0	0
2008-10-25	78.229	77.875	0	0
2008-10-26	82.824	83.172	0	0
2008-10-27	69.294	70.682	0	0
2008-10-28	62.477	62.052	0	0
2008-10-29	78.691	77.842	0	0
2008-10-30	80.346	79.443	0	0
2008-10-31	80.957	80.271	0	0
2009-05-01	80	80	1	1
2009-05-02	73.866	75.222	0.009	0.016
2009-05-03	72.211	73.813	0.533	0.633
2009-05-04	73.108	73.979	0	0
2009-05-05	84.197	84.161	0	0
2009-05-06	81.872	82.879	0.308	0.243
2009-05-07	81.182	80.399	0	0.005
2009-05-08	82.406	82.546	0	0
2009-05-09	82.754	83.313	0.08	0.102
2009-05-10	76.999	76.678	0.08	0.144
2009-05-11	83.708	82.105	0.02	0.002
2009-05-12	81.634	83.576	0.219	0.009
2009-05-13	85.359	84.661	0	0
2009-05-14	84.009	84.279	0.163	0.204
2009-05-15	86.02	87.087	0	0
2009-05-16	82.935	84.002	0.26	0.177
2009-05-17	75.309	76	0.13	0.396
2009-05-18	75.005	75.642	0	0
2009-05-19	79.072	79.557	0	0
2009-05-20	79.736	80.143	0	0
2009-05-21	84.149	84.86	0	0
2009-05-22	82.826	84.553	0.179	0.088
2009-05-23	77.556	77.167	0.089	0.208
2009-05-24	77.02	80.5	0.122	0.111
2009-05-25	82.801	83.316	0.016	0.197
2009-05-26	94.186	96.179	0	0
2009-05-27	92.974	92.395	0.103	0.117
2009-05-28	84.312	85.339	0	0
2009-05-29	86.699	87.269	0	0
2009-05-30	89.071	89.278	0	0
2009-05-31	91.118	91.233	0	0
2009-06-01	89.937	90.396	0	0
2009-06-02	87.154	88.17	0	0
2009-06-03	87.368	89.207	0.208	0.154
2009-06-04	82.529	85.729	0.337	0.328
2009-06-05	86.863	87.94	0	0
2009-06-06	91.518	91.891	0	0
2009-06-07	96.352	97.406	0.021	0.009
2009-06-08	94.22	95.59	0	0.001
2009-06-09	93.042	94.646	0	0
2009-06-10	91.856	93.033	0	0
2009-06-11	104.182	104.715	0	0
2009-06-12	107.856	107.998	0.093	0.003
2009-06-13	105.652	106.702	0	0.024
2009-06-14	100.588	101.01	0.194	0.096
2009-06-15	98.694	99.141	0	0
2009-06-16	99.412	99.82	0	0
2009-06-17	98.779	100.055	0	0
2009-06-18	96.698	96.574	0	0
2009-06-19	94.209	94.309	0	0
2009-06-20	93.552	94.115	0	0
2009-06-21	95.56	95.459	0	0
2009-06-22	99.141	99.226	0	0
2009-06-23	98.924	99.302	0	0
2009-06-24	100.886	99.074	0	0
2009-06-25	100.304	100.717	0	0
2009-06-26	99.366	99.997	0	0
2009-06-27	102.228	102.933	0	0
2009-06-28	103.018	103.896	0	0
2009-06-29	99.852	100.174	0.037	0
2009-06-30	97.19	97.53	0	0
2009-07-01	99.698	99.438	0	0
2009-07-02	100.866	100.551	0	0
2009-07-03	100.223	100.6	0	0
2009-07-04	102.088	102.188	0	0
2009-07-05	102.345	102.445	0	0
2009-07-06	88.544	89.025	0.08	0.145
2009-07-07	93.042	94.682	0	0
2009-07-08	102.005	102.105	0	0
2009-07-09	103.831	104.212	0.058	0
2009-07-10	104.57	104.087	0	0
2009-07-11	102.909	103.427	0	0
2009-07-12	104.389	103.555	0	0
2009-07-13	107.624	107.643	0	0
2009-07-14	108.234	108.116	0	0
2009-07-15	107.005	107.699	0	0
2009-07-16	106.677	106.614	0	0
2009-07-17	106.741	107.263	0.108	0.144
2009-07-18	98.186	100.049	0.266	0.277
2009-07-19	91.393	86.132	0.19	0.111
2009-07-20	84.304	87.762	0.139	0.333
2009-07-21	92.353	90.846	0.05	0.206
2009-07-22	94.633	90.349	0	0.03
2009-07-23	91.581	92.056	0	0
2009-07-24	97.833	97.297	0	0
2009-07-25	104.987	103.952	0	0.004
2009-07-26	104.966	106.099	0.001	0.001
2009-07-27	95.234	98.84	0.088	0.077
2009-07-28	103.246	103.346	0.043	0.043
2009-07-29	103.773	103.873	0.015	0.015
2009-07-30	93.113	93.441	0.031	0.228
2009-07-31	87.05	90.327	0.536	0.756
2009-08-01	99.431	98.689	0.065	0.057
2009-08-02	95.655	93.067	0.347	0.238
2009-08-03	102.609	102.127	0.1	0.004
2009-08-04	103.319	102.433	0	0
2009-08-05	104.724	103.062	0	0
2009-08-06	104.399	103.595	0	0
2009-08-07	102.518	102.883	0	0
2009-08-08	101.849	101.949	0	0
2009-08-09	98.947	97.736	0	0
2009-08-10	99.239	98.699	0	0
2009-08-11	99.985	102.447	0.079	0.018
2009-08-12	99.232	100.854	0.104	0.04
2009-08-13	94.086	94.982	0	0
2009-08-14	95.169	94.729	0	0
2009-08-15	97.05	98.225	0	0
2009-08-16	99.555	99.808	0.03	0
2009-08-17	99.305	99.767	0	0
2009-08-18	98.344	98.239	0	0
2009-08-19	99.975	99.745	0	0
2009-08-20	104.13	104.217	0	0
2009-08-21	102.534	98.36	0.269	0.226
2009-08-22	98.468	98.852	0	0
2009-08-23	97.818	99.106	0	0
2009-08-24	97.06	98.34	0.022	0
2009-08-25	99.158	99.96	0.11	0.115
2009-08-26	98.359	98.467	0	0
2009-08-27	99.056	98.397	0	0.03
2009-08-28	98.17	96.329	0.009	0.138
2009-08-29	90.736	88.104	0	0.027
2009-08-30	88.17	88.439	0	0
2009-08-31	84.264	84.336	0	0
2009-09-01	86.051	86.152	0	0
2009-09-02	90.715	90.543	0	0
2009-09-03	98.729	97.131	0	0
2009-09-04	98.363	97.361	0	0.063
2009-09-05	95.768	94.217	0.012	0.07
2009-09-06	95.353	92.133	0.211	0.002
2009-09-07	88.092	86.299	0	0
2009-09-08	90.691	92.266	0.004	0
2009-09-09	90.734	90.143	0.112	0.058
2009-09-10	89.088	90.162	0	0.043
2009-09-11	87.32	88.48	0	0
2009-09-12	84.499	85.799	0	0.01
2009-09-13	80.076	82.725	0.043	0.166
2009-09-14	86.63	85.413	0.01	0.852
2009-09-15	86.256	85.973	0	0
2009-09-16	85.539	82.387	0.006	0.01
2009-09-17	68.578	71.75	0.005	0.231
2009-09-18	80.391	75.917	0.011	0
2009-09-19	79.635	78.432	0.009	0.018
2009-09-20	84.609	85.259	0.004	0.004
2009-09-21	91.349	91.487	0.077	0.061
2009-09-22	88.542	88.309	0.198	0.111
2009-09-23	76.182	76.205	0.064	0
2009-09-24	74.369	76.543	0.486	0.295
2009-09-25	78.415	71.689	0	0
2009-09-26	89.478	87.486	0	0
2009-09-27	98.199	97.706	0	0
2009-09-28	89.637	97.601	0	0
2009-09-29	80.877	80.845	0	0
2009-09-30	87.42	87.66	0	0
2009-10-01	92.617	92.701	0	0
2009-10-02	86.489	87.644	0.129	0.159
2009-10-03	79.808	78.761	0.001	0.067
2009-10-04	73.5	75.999	0.46	0.077
2009-10-05	71.423	72.879	0.011	0.018
2009-10-06	81.216	78.347	0.179	0.439
2009-10-07	78.602	80.557	0.11	0.099
2009-10-08	86.435	86.442	0.02	0.004
2009-10-09	85.21	86.257	1.362	1.395
2009-10-10	67.985	68.125	0	0
2009-10-11	70.912	68.04	0	0
2009-10-12	67.65	64.786	0.042	0.139
2009-10-13	79.914	78.428	0.089	0.014
2009-10-14	77.559	78.76	0.169	0.09
2009-10-15	71.679	71.74	0	0
2009-10-16	72.144	72.206	0	0
2009-10-17	68.414	70.294	0	0
2009-10-18	65.402	64.954	0	0
2009-10-19	75.216	75.54	0	0
2009-10-20	80.044	80.166	0	0
2009-10-21	76.062	77.791	0.651	0.863
2009-10-22	67.287	68.783	1.654	0.297
2009-10-23	62.504	62.665	0	0
2009-10-24	69.178	69.139	0	0
2009-10-25	76.127	76.566	0	0
2009-10-26	73.152	74.625	0.549	1.222
2009-10-27	59.459	60.27	0.143	0.164
2009-10-28	72.968	71.868	0	0
2009-10-29	72.246	71.937	0.882	0.94
2009-10-30	64.425	68.758	0.002	0
2009-10-31	67.945	68.519	0	0
