# Supplementary material for: The role of climate change and urban development on compound dry-hot extremes across US cities
Source: Nat Commun. 2023 Jun 14;14:3509. doi: 10.1038/s41467-023-39205-x (PMC10267174; doi:10.1038/s41467-023-39205-x)
Supplement: Supplementary file 2 — Source Data [file 41467_2023_39205_MOESM2_ESM.zip › SourceData/Dallas_Future_Data.xlsx]

## Sheet: Sheet1
Date_Future	Climate_chng_T	Urban_Dev_Climate_chng_T	Climate_chng_prcp	Urban_Dev_Climate_chng_prcp
2090-05-01	80	80	1	1
2090-05-02	90.506	91.619	0	0
2090-05-03	89.527	92.256	0	0
2090-05-04	89.4	90.237	0	0
2090-05-05	94.84	95.038	0	0
2090-05-06	91.606	93.909	0	0
2090-05-07	101.355	102.212	0	0
2090-05-08	100.111	101.557	0	0
2090-05-09	80.722	81.614	0	0
2090-05-10	85.166	85.248	0	0
2090-05-11	86.8	88.297	0	0
2090-05-12	87.118	88.091	0	0
2090-05-13	82.037	84.227	0.861	0.582
2090-05-14	78.706	79.599	0	0
2090-05-15	79.605	80.173	0	0
2090-05-16	85.642	85.196	0	0
2090-05-17	88.302	90.251	0	0
2090-05-18	88.823	89.374	0	0
2090-05-19	90.975	91.444	0	0
2090-05-20	89.592	88.39	0.018	0.216
2090-05-21	91.31	84.847	0.262	0.233
2090-05-22	90.411	91.467	0.262	0.038
2090-05-23	89.76	91.246	0.103	0.334
2090-05-24	86.565	89.847	0.165	0.001
2090-05-25	90.144	91.548	0	0.001
2090-05-26	89.795	91.468	0	0
2090-05-27	90.51	92.035	0	0
2090-05-28	95.14	97.969	0.009	0
2090-05-29	92.653	96.67	0.534	0.145
2090-05-30	88.691	88.729	0.239	0.196
2090-05-31	92.891	93.958	0.104	0.121
2090-06-01	95.592	96.729	0	0
2090-06-02	95.849	95.867	0	0
2090-06-03	97.305	94.74	0.088	0.531
2090-06-04	98.348	96.408	0.414	0.054
2090-06-05	98.115	97.961	0.171	0.09
2090-06-06	95.363	98.033	0.004	0
2090-06-07	98.789	98.81	0	0
2090-06-08	105.376	104.346	0	0
2090-06-09	108.449	107.879	0	0.006
2090-06-10	108.444	107.617	0	0
2090-06-11	111.061	110.505	0	0
2090-06-12	105.393	105.493	0.265	0.265
2090-06-13	105.147	105.646	0	0
2090-06-14	103.365	105.178	0	0
2090-06-15	106.668	107.151	0	0
2090-06-16	108.433	110.134	0	0
2090-06-17	106.616	108.305	0	0
2090-06-18	103.977	106.965	0.23	0.073
2090-06-19	102.359	103.874	0	0
2090-06-20	101.335	103.274	0	0
2090-06-21	102.191	102.49	0	0
2090-06-22	102.222	102.779	0	0
2090-06-23	102.647	103.223	0	0
2090-06-24	102.941	103.335	0	0
2090-06-25	101.892	103.666	0	0
2090-06-26	102.828	103.834	0	0
2090-06-27	103.198	103.383	0	0
2090-06-28	104.706	104.669	0	0
2090-06-29	104.445	105.116	0	0
2090-06-30	103.92	104.949	0	0
2090-07-01	105.066	105.356	0	0
2090-07-02	106.051	105.816	0	0
2090-07-03	105.404	106.184	0	0
2090-07-04	109.397	109.309	0	0
2090-07-05	109.081	109.553	0	0
2090-07-06	109.106	109.336	0	0
2090-07-07	110.132	111.146	0	0
2090-07-08	109.253	110.543	0	0
2090-07-09	109.808	110.143	0	0
2090-07-10	111.08	111.886	0	0
2090-07-11	112.833	113.065	0	0
2090-07-12	114.174	115.364	0	0
2090-07-13	115.36	116.831	0	0
2090-07-14	111.946	111.702	0	0
2090-07-15	103.775	105.425	0	0
2090-07-16	105.704	104.835	0	0
2090-07-17	105.181	105.507	0	0
2090-07-18	106.26	106.612	0	0
2090-07-19	106.866	108.069	0.25	0
2090-07-20	108.549	109.3	0	0
2090-07-21	109.24	108.936	0	0
2090-07-22	108.286	109.08	0	0
2090-07-23	110.583	110.656	0	0
2090-07-24	108.402	110.299	0	0
2090-07-25	106.328	107.515	0	0
2090-07-26	105.5	105.918	0	0
2090-07-27	105.502	106.379	0	0
2090-07-28	106.429	106.998	0	0
2090-07-29	106.57	107.698	0	0
2090-07-30	106.399	106.274	0	0
2090-07-31	107.89	108.242	0	0
2090-08-01	109.1	109.347	0	0
2090-08-02	108.867	110.006	0	0
2090-08-03	105.787	104.739	0.122	0.237
2090-08-04	107.606	107.714	0	0
2090-08-05	112.537	111.737	0	0
2090-08-06	113.335	113.039	0	0
2090-08-07	111.631	113.156	0.015	0.009
2090-08-08	108.178	107.136	0.081	0.112
2090-08-09	108.169	108.536	0	0
2090-08-10	108.165	108.438	0	0
2090-08-11	107.808	108.254	0.151	0
2090-08-12	104.576	104.917	0	0.041
2090-08-13	100.868	103.151	0.073	0.115
2090-08-14	99.549	99.543	0	0
2090-08-15	101.158	101.258	0	0
2090-08-16	103.492	103.293	0	0
2090-08-17	105.513	104.234	0	0
2090-08-18	105.951	104.712	0	0
2090-08-19	105.117	106.105	0	0
2090-08-20	108.271	109.659	0	0
2090-08-21	112.271	113.298	0.011	0
2090-08-22	114.208	114.329	0	0.015
2090-08-23	112.934	108.292	0.082	0.138
2090-08-24	109.448	102.409	0.095	0.176
2090-08-25	107.123	106.448	0.064	0.15
2090-08-26	104.651	106.256	0.204	0.204
2090-08-27	103.366	102.087	0.12	0
2090-08-28	102.95	102.471	0	0
2090-08-29	103.516	104.388	0	0.007
2090-08-30	104.682	105.394	0	0.001
2090-08-31	103.159	105.199	0	0
2090-09-01	97.722	98.914	0.007	0
2090-09-02	96.465	96.352	0	0
2090-09-03	98.243	98.095	0	0
2090-09-04	103.096	104.138	0	0
2090-09-05	103.609	105.549	0	0
2090-09-06	95.579	96.115	0	0
2090-09-07	91.288	92.422	0	0
2090-09-08	90.983	91.563	0	0
2090-09-09	90.422	91.448	0	0
2090-09-10	96.081	96.321	0.01	0
2090-09-11	100.754	100.578	0.002	0
2090-09-12	100.127	100.574	0	0
2090-09-13	99.31	100.262	0	0
2090-09-14	99.097	98.604	0.129	0.178
2090-09-15	95.603	97.73	0.211	0.167
2090-09-16	89.346	92.897	0.257	0.486
2090-09-17	91.628	90.408	0	0
2090-09-18	91.842	91.32	0	0.002
2090-09-19	90.332	91.3	0	0.016
2090-09-20	93.3	93.457	0	0
2090-09-21	95.293	95.008	0	0
2090-09-22	95.842	95.231	0	0
2090-09-23	96.277	95.039	0	0
2090-09-24	94.031	94.623	0.071	0.165
2090-09-25	86.396	87	0.11	0.077
2090-09-26	86.783	88.185	0.061	0.017
2090-09-27	87.442	89.541	0.039	0.033
2090-09-28	93.017	94.115	0	0
2090-09-29	97.62	97.062	0	0
2090-09-30	95.964	96.534	0.065	0.194
2090-10-01	92.523	94.113	0.207	0.12
2090-10-02	93.252	93.602	0.028	0
2090-10-03	87.266	91.971	0.146	0
2090-10-04	86.486	89.536	0	0
2090-10-05	85.681	86.848	0	0
2090-10-06	88.05	88.231	0	0
2090-10-07	90.45	90.24	0.003	0.05
2090-10-08	89.066	90.04	0.074	0.108
2090-10-09	92.581	91.234	0	0
2090-10-10	95.006	94.079	0	0
2090-10-11	93.478	94.053	0	0
2090-10-12	87.779	88.136	0	0
2090-10-13	87.89	87.243	0	0
2090-10-14	89.01	86.422	0	0
2090-10-15	88.134	87.728	0.193	0.013
2090-10-16	90.65	92.741	0.016	0.065
2090-10-17	88.579	91.68	0	0.018
2090-10-18	68.724	71.134	0	0
2090-10-19	63.501	64.693	0	0
2090-10-20	68.746	69.262	0	0
2090-10-21	78.207	78.466	0	0
2090-10-22	80.372	88.911	0	0
2090-10-23	94.949	96.068	0	0
2090-10-24	91.631	93.784	0.604	1.453
2090-10-25	93.938	93.866	0	0.002
2090-10-26	84.431	91.737	0	0
2090-10-27	73.309	72.794	0	0
2090-10-28	75.81	75.972	0	0
2090-10-29	84.39	84.251	0	0
2090-10-30	84.103	83.925	0	0
2090-10-31	80.519	82.154	0.167	0.185
2091-05-01	80	80	1	1
2091-05-02	90.322	91.334	0.215	0.417
2091-05-03	91.377	92.596	0.243	0.121
2091-05-04	82.943	83.648	2.381	2.63
2091-05-05	84.21	87.373	0.318	0.223
2091-05-06	84.912	86.032	0.235	0.052
2091-05-07	81.858	81.738	0	0
2091-05-08	81.431	82.032	0	0
2091-05-09	86.107	86.198	0	0
2091-05-10	88.064	88.949	0	0
2091-05-11	92.612	92.921	0	0
2091-05-12	93.104	93.771	0.94	2.131
2091-05-13	95.033	96.028	0	0
2091-05-14	93.458	95.042	0.203	0.099
2091-05-15	91.845	92.245	0	0
2091-05-16	90.905	90.024	0.216	0.266
2091-05-17	90.55	89.605	0.5	0.698
2091-05-18	83.173	86.153	0	0
2091-05-19	88.12	88.458	0	0
2091-05-20	92.171	90.863	0	0
2091-05-21	102.102	102.026	0	0
2091-05-22	100.246	102.095	0	0
2091-05-23	94.073	95.34	0	0
2091-05-24	94.787	94.176	0	0
2091-05-25	94.576	96.208	0	0
2091-05-26	94.475	95.742	0	0
2091-05-27	95.036	96.24	0	0
2091-05-28	94.252	95.996	0	0
2091-05-29	96.819	97.202	0	0
2091-05-30	97.971	99.507	0.043	0.054
2091-05-31	101.175	100.36	0	0.143
2091-06-01	99.389	100.074	0.152	0.399
2091-06-02	91.96	96.072	0.006	0.15
2091-06-03	90.284	88.975	0	0.081
2091-06-04	90.054	89.994	0	0
2091-06-05	94.82	93.494	0	0
2091-06-06	94.587	92.896	0	0.007
2091-06-07	96.421	95.983	0	0
2091-06-08	99.388	101.417	0	0
2091-06-09	100.211	100.7	0.001	0.022
2091-06-10	97.233	99.227	0.025	0
2091-06-11	98.373	99.753	0	0
2091-06-12	107.361	106.748	0	0
2091-06-13	107.578	107.013	0	0
2091-06-14	108.125	107.879	0	0
2091-06-15	106.612	106.713	0	0
2091-06-16	107.134	105.582	0	0
2091-06-17	105.364	106.224	0.171	0.042
2091-06-18	106.015	108.866	0	0.026
2091-06-19	101.127	101.227	0	0
2091-06-20	100.952	101.596	0	0.001
2091-06-21	100.422	101.583	0	0
2091-06-22	98.637	98.737	0	0.069
2091-06-23	101.716	99.069	0.091	0.178
2091-06-24	100.88	100.98	0	0.047
2091-06-25	107.438	107.256	0.141	0
2091-06-26	112.924	109.802	0	0
2091-06-27	112.608	110.474	0	0
2091-06-28	107.076	111.503	0.101	0.09
2091-06-29	99.299	98.245	0.004	0
2091-06-30	97.417	97.658	0	0
2091-07-01	98.023	99.072	0.105	0.111
2091-07-02	96.681	98.983	0	0.131
2091-07-03	97.789	99.113	0.111	0.189
2091-07-04	102.686	102.267	0.199	0.133
2091-07-05	105.078	104.725	0	0
2091-07-06	108.357	107.456	0	0
2091-07-07	107.971	107.813	0	0
2091-07-08	107.558	107.854	0	0
2091-07-09	105.188	106.109	0	0
2091-07-10	105.024	105.331	0	0
2091-07-11	104.673	104.439	0	0
2091-07-12	106.55	106.047	0	0
2091-07-13	106.339	106.996	0	0
2091-07-14	105.936	106.662	0	0
2091-07-15	104.803	106.11	0	0
2091-07-16	104.96	105.288	0	0
2091-07-17	106.467	107.609	0	0
2091-07-18	106.539	107.971	0	0
2091-07-19	107.508	107.65	0	0
2091-07-20	107.974	108.651	0	0
2091-07-21	108.472	109.057	0	0
2091-07-22	108.667	108.058	0	0
2091-07-23	106.635	105.722	0	0.01
2091-07-24	104.965	102.845	0	0.002
2091-07-25	107.544	107.612	0	0.003
2091-07-26	108.609	108.559	0	0.009
2091-07-27	109.699	109.894	0	0.009
2091-07-28	111.515	108.34	0.061	0.054
2091-07-29	108.068	108.168	0.063	0.063
2091-07-30	108.981	109.103	0.085	0
2091-07-31	107.783	109.223	0.042	0
2091-08-01	107.462	107.602	0	0
2091-08-02	106.11	105.862	0	0
2091-08-03	105.862	105.518	0	0
2091-08-04	106.75	107.18	0	0
2091-08-05	107.169	107.975	0.033	0
2091-08-06	109.054	109.27	0.033	0
2091-08-07	110.005	109.664	0	0
2091-08-08	109.756	110	0	0
2091-08-09	108.857	109.045	0	0
2091-08-10	109.017	109.152	0	0
2091-08-11	109.338	109.484	0	0
2091-08-12	109.277	109.712	0	0
2091-08-13	108.974	110.003	0.053	0
2091-08-14	107.383	110.323	0.117	0
2091-08-15	107.966	108.222	0	0
2091-08-16	107.948	108.314	0	0
2091-08-17	107.7	108.531	0	0
2091-08-18	106.247	107.953	0	0
2091-08-19	105.745	106.065	0	0
2091-08-20	106.334	106.93	0	0
2091-08-21	101.896	104.782	0.053	0.018
2091-08-22	100.506	101.904	0.051	0.118
2091-08-23	105.832	105.307	0	0
2091-08-24	105.575	106.321	0	0
2091-08-25	107.918	106.399	0.003	0
2091-08-26	115.314	112.727	0	0
2091-08-27	112.032	113.68	0.018	0
2091-08-28	98.301	99.475	0	0
2091-08-29	97.734	99.283	0	0
2091-08-30	97.106	99.949	0.038	0.003
2091-08-31	97.334	95.685	0.029	0.178
2091-09-01	93.628	90.414	0.151	0.14
2091-09-02	93.058	91.953	0.191	0.152
2091-09-03	88.759	92.603	0.128	0.118
2091-09-04	85.485	94.829	0.118	0.055
2091-09-05	93.859	95.023	0	0
2091-09-06	96.701	96.656	0	0
2091-09-07	100.163	98.654	0	0.009
2091-09-08	102.757	102.837	0	0.02
2091-09-09	103.615	103.157	0	0
2091-09-10	101.426	102.527	0.014	0
2091-09-11	98.385	100.189	0	0
2091-09-12	94.422	96.299	0.128	0.002
2091-09-13	99.324	101.434	0.064	0
2091-09-14	102.709	103.285	0	0
2091-09-15	102.489	103.909	0	0
2091-09-16	99.06	98.007	0.066	0.069
2091-09-17	103.774	102.548	0.04	0
2091-09-18	102.748	101.824	0	0
2091-09-19	105.891	105.552	0	0
2091-09-20	104.348	105.098	0.122	0.061
2091-09-21	101.777	101.877	0	0.322
2091-09-22	101.141	101.588	0	0
2091-09-23	99.898	99.876	0	0
2091-09-24	100.438	99.512	0	0
2091-09-25	94.178	97.433	0	0.023
2091-09-26	83.202	82.894	0	0
2091-09-27	85.613	85.665	0	0
2091-09-28	88.805	88.721	0	0
2091-09-29	90.971	90.605	0	0
2091-09-30	92.613	92.729	0	0
2091-10-01	95.341	95.531	0	0
2091-10-02	97.832	99.891	0	0
2091-10-03	95.775	98.463	0	0
2091-10-04	93.137	93.771	0.183	0.091
2091-10-05	85.811	88.596	0.1	0.047
2091-10-06	84.562	86.095	0	0
2091-10-07	85.554	86.986	0	0
2091-10-08	86.268	89.27	0	0
2091-10-09	94.112	94.984	0	0
2091-10-10	93.688	93.471	0	0
2091-10-11	97.313	98.173	0	0
2091-10-12	94.585	96.883	0	0
2091-10-13	91.15	92.759	0.251	0.346
2091-10-14	88.307	89.304	0	0.025
2091-10-15	88.123	89.169	0	0.006
2091-10-16	91.245	95.994	0.073	0.003
2091-10-17	88.921	91.65	0.677	0.851
2091-10-18	57.649	57.423	0.324	0.306
2091-10-19	65.161	65.489	0	0
2091-10-20	71.982	72.262	0	0
2091-10-21	75.574	76.042	0	0
2091-10-22	79.221	79.961	0	0
2091-10-23	83.935	84.429	0	0
2091-10-24	78.049	81.553	0	0
2091-10-25	70.26	72.72	0	0
2091-10-26	77.151	77.635	0	0
2091-10-27	80.751	80.52	0	0
2091-10-28	83.066	83.159	0	0
2091-10-29	84.757	84.948	0	0
2091-10-30	82.871	84.275	0	0
2091-10-31	79.89	81.953	0	0
2092-05-01	80	80	1	1
2092-05-02	86.334	86.32	0	0
2092-05-03	86.273	86.643	0	0
2092-05-04	82.877	85.251	0.347	0.586
2092-05-05	87.029	81.685	2.428	1.475
2092-05-06	86.643	87.038	0.134	0.061
2092-05-07	92.777	94.464	0.001	0.005
2092-05-08	90.837	88.019	0	0.041
2092-05-09	84.849	86.911	0	0
2092-05-10	87.301	88.741	0	0
2092-05-11	92.928	94.177	0	0
2092-05-12	94.678	95.336	0	0
2092-05-13	98.172	98.615	0	0
2092-05-14	94.114	95.686	0	0
2092-05-15	92.046	91.037	0	0
2092-05-16	90.005	90.82	0	0.002
2092-05-17	89.969	89.343	0.006	0
2092-05-18	91.103	92.999	0.002	0
2092-05-19	94.598	94.753	0	0
2092-05-20	97.482	98.207	0	0
2092-05-21	93.737	95.98	0	0
2092-05-22	93.794	94.063	0	0
2092-05-23	92.303	92.848	0	0
2092-05-24	94.077	92.703	0	0
2092-05-25	97.79	98.559	0	0
2092-05-26	97.063	97.398	0	0
2092-05-27	96.763	97.357	0	0
2092-05-28	95.172	95.635	0	0
2092-05-29	96.228	96.621	0	0
2092-05-30	99.681	100.094	0.306	0.626
2092-05-31	92.982	93.636	0	0
2092-06-01	99.3	99.074	0	0
2092-06-02	99.798	100.735	0	0
2092-06-03	98.075	99.127	0	0
2092-06-04	98.975	99.697	0	0
2092-06-05	100.406	100.88	0	0
2092-06-06	101.706	103.106	0	0
2092-06-07	101.906	103.377	0	0
2092-06-08	101.181	103.185	0	0
2092-06-09	100.979	103.357	0	0
2092-06-10	103.649	103.92	0	0
2092-06-11	104.49	104.797	0	0
2092-06-12	108.066	108.106	0	0
2092-06-13	111.134	111.554	0	0
2092-06-14	110.94	111.327	0	0
2092-06-15	110.568	111	0	0
2092-06-16	109.159	109.92	0	0
2092-06-17	104.853	104.862	0	0
2092-06-18	106.309	106.539	0	0
2092-06-19	106.183	107.028	0	0
2092-06-20	104.491	105.27	0	0
2092-06-21	103.575	106.033	0	0
2092-06-22	104.715	105.186	0	0
2092-06-23	105.284	105.724	0	0
2092-06-24	105.606	106.097	0	0
2092-06-25	105.818	106.349	0	0
2092-06-26	106.205	107.254	0	0
2092-06-27	106.023	107.72	0	0
2092-06-28	107.174	107.753	0	0
2092-06-29	109.235	110.812	0	0
2092-06-30	110.264	111.405	0	0
2092-07-01	111.182	111.537	0	0
2092-07-02	109.253	110.363	0.011	0
2092-07-03	108.772	108.759	0	0
2092-07-04	111.144	110.319	0	0.011
2092-07-05	110.192	108.395	0.166	0
2092-07-06	114.463	110.769	0	0
2092-07-07	112.887	112.031	0.029	0
2092-07-08	110.831	109.277	0	0.043
2092-07-09	110.181	108.982	0	0
2092-07-10	108.426	109.4	0	0
2092-07-11	106.773	107.15	0	0
2092-07-12	106.667	107.477	0.113	0.223
2092-07-13	111.189	111.51	0.114	0
2092-07-14	113.375	113.115	0	0
2092-07-15	118.031	114.966	0	0.005
2092-07-16	116.016	110.211	0	0.044
2092-07-17	106.126	106.226	0.065	0.065
2092-07-18	100.446	104.532	0	0
2092-07-19	100.899	101.869	0	0
2092-07-20	102.907	103.057	0	0
2092-07-21	106.568	105.74	0	0
2092-07-22	110.214	110.263	0	0
2092-07-23	107.265	109.025	0.136	0.136
2092-07-24	108.955	109.23	0	0
2092-07-25	107.984	109.751	0.099	0.099
2092-07-26	110.162	111.698	0.22	0.047
2092-07-27	111.169	112.087	0.068	0.068
2092-07-28	111.173	112.775	0	0
2092-07-29	112.034	111.677	0	0
2092-07-30	111.767	112.816	0	0
2092-07-31	109.534	110.146	0	0
2092-08-01	109.385	109.943	0	0
2092-08-02	110.674	110.739	0	0
2092-08-03	111.398	111.752	0	0
2092-08-04	114.201	112.79	0	0
2092-08-05	115.725	115.184	0	0
2092-08-06	116.031	116.172	0	0
2092-08-07	107.55	116.816	0.078	0.081
2092-08-08	102.964	103.064	0.296	0.296
2092-08-09	105.885	102.016	0	0
2092-08-10	103.134	102.31	0.087	0.209
2092-08-11	101.249	101.349	0	0.087
2092-08-12	103.064	103.164	0.165	0.165
2092-08-13	105.571	104.281	0	0
2092-08-14	97.412	101.666	0.581	0.073
2092-08-15	105.326	106.625	0.573	0.428
2092-08-16	103.989	106.214	0.027	0.03
2092-08-17	104.39	106.508	0	0
2092-08-18	105.292	105.756	0	0
2092-08-19	105.179	105.284	0	0
2092-08-20	104.703	103.637	0	0
2092-08-21	103.932	103.282	0.007	0
2092-08-22	98.592	101.651	0.138	0
2092-08-23	101.873	103.619	0	0
2092-08-24	108.201	109.756	0.007	0
2092-08-25	109.084	110.05	0	0
2092-08-26	105.966	110.52	0	0
2092-08-27	106.96	103.175	0	0.032
2092-08-28	101.473	102.458	0.061	0.061
2092-08-29	95.41	99.631	0.277	0
2092-08-30	93.875	97.62	0.203	0.017
2092-08-31	93.696	95.546	0.167	0.427
2092-09-01	98.347	96.646	0.013	0.396
2092-09-02	97.425	98.031	0.328	0.449
2092-09-03	98.003	98.103	0	0.238
2092-09-04	92.314	95.461	0.214	0.239
2092-09-05	97.759	98.725	0.049	0.156
2092-09-06	100.141	100.576	0	0
2092-09-07	99.513	101.803	0	0
2092-09-08	103.952	102.831	0	0
2092-09-09	103.55	106.115	0.021	0
2092-09-10	101.281	104.954	0	0
2092-09-11	100.05	100.078	0	0
2092-09-12	98.633	97.336	0	0
2092-09-13	98.078	97.652	0	0
2092-09-14	97.676	97.099	0	0
2092-09-15	98.828	98.022	0.083	0
2092-09-16	97.628	98.262	0	0
2092-09-17	93.927	97.355	0.001	0.1
2092-09-18	96.691	96.841	0	0.003
2092-09-19	97.822	96.517	0	0
2092-09-20	98.374	97.803	0	0
2092-09-21	98.043	97.756	0	0
2092-09-22	97.352	95.547	0	0
2092-09-23	95.237	94.946	0.002	0
2092-09-24	95.804	93.968	0.029	0
2092-09-25	95.439	94.263	0	0
2092-09-26	94.108	94.325	0.07	0.05
2092-09-27	97.704	97.192	0.003	0
2092-09-28	97.44	95.766	0	0
2092-09-29	95.955	94.892	0	0
2092-09-30	96.581	96.77	0	0
2092-10-01	98.255	98.338	0	0
2092-10-02	99.249	99.17	0	0
2092-10-03	100.414	98.402	0	0
2092-10-04	99.531	97.35	0	0
2092-10-05	99.105	96.43	0	0
2092-10-06	99.941	98.626	0	0
2092-10-07	98.496	98.31	0	0
2092-10-08	96.281	95.614	0	0
2092-10-09	95.638	95.283	0.056	0.099
2092-10-10	89.957	90.684	0.052	0.204
2092-10-11	87.386	86.816	0.174	0.117
2092-10-12	84.415	87.789	0.027	0.047
2092-10-13	86.346	87.293	0.005	0.002
2092-10-14	84.405	84.982	0	0
2092-10-15	84.104	83.918	0	0
2092-10-16	89.576	88.203	0.002	0.001
2092-10-17	89.921	88.916	0.048	0.071
2092-10-18	84.853	85.734	0	0
2092-10-19	66.227	64.314	0	0
2092-10-20	72.271	68.951	0	0
2092-10-21	73.575	79.756	0.015	0.185
2092-10-22	81.307	81.575	0	0
2092-10-23	83.76	82.709	0	0
2092-10-24	77.787	82.998	0.038	0
2092-10-25	81.924	83.167	0	0
2092-10-26	95.085	95.55	0	0
2092-10-27	86.226	96.901	0.004	0.016
2092-10-28	63.855	63.951	1.139	0.948
2092-10-29	65.416	65.965	0.265	0.202
2092-10-30	64.94	66.962	0	0
2092-10-31	67.302	67.92	0	0
2093-05-01	80	80	1	1
2093-05-02	89.204	89.186	0	0
2093-05-03	90.373	90.328	0	0
2093-05-04	90.893	91.037	0.044	0.058
2093-05-05	89.327	90.103	0	0
2093-05-06	90.712	90.346	0	0
2093-05-07	88.668	90.126	0.087	0.107
2093-05-08	88.351	89.018	0.561	0.22
2093-05-09	93.316	93.579	0	0
2093-05-10	92.214	93.491	0.025	0.062
2093-05-11	88.756	89.435	0.03	0.049
2093-05-12	89.652	89.071	0.003	0
2093-05-13	89.619	92.329	0	0
2093-05-14	89.741	91.066	0.472	0.368
2093-05-15	86.862	87.781	0.452	0.239
2093-05-16	89.786	90.092	0.302	0.42
2093-05-17	90.802	91.34	0	0
2093-05-18	91.448	91.512	0.094	0.238
2093-05-19	86.676	87.221	0.751	1.669
2093-05-20	87.75	88.365	0	0
2093-05-21	89.849	90.903	0	0
2093-05-22	90.883	91.705	0	0
2093-05-23	89.675	90.932	0	0
2093-05-24	88.25	90.716	0	0
2093-05-25	88.271	89.252	2.009	2.679
2093-05-26	90.515	84.212	0.113	0.39
2093-05-27	90.411	93.106	0.238	0.157
2093-05-28	88.793	88.947	0.654	0.187
2093-05-29	103.448	103.133	0	0
2093-05-30	103.456	105.268	0	0
2093-05-31	100.451	100.551	0	0
2093-06-01	98.234	101.006	0.097	0.235
2093-06-02	95.218	95.865	0	0
2093-06-03	95.194	95.641	0	0
2093-06-04	102.525	102.48	0	0
2093-06-05	107.671	108.307	0	0
2093-06-06	106.169	108.254	0	0
2093-06-07	88.734	91.666	0	0
2093-06-08	87.038	88.011	0	0
2093-06-09	94.927	94.948	0	0
2093-06-10	100.32	100.301	0	0
2093-06-11	101.408	101.508	0	0
2093-06-12	100.243	100.011	0	0
2093-06-13	96.718	97.072	0	0
2093-06-14	97.474	98.144	0	0
2093-06-15	96.966	96.509	0	0
2093-06-16	96.543	96.862	0.008	0.004
2093-06-17	98.327	98.908	0	0
2093-06-18	95.831	95.959	0	0.245
2093-06-19	98.018	96.608	0	0
2093-06-20	97.827	98.563	0	0
2093-06-21	96.428	97.125	0	0
2093-06-22	98.714	97.758	0.013	0.021
2093-06-23	100.148	100.235	0	0.002
2093-06-24	101.276	102.335	0	0
2093-06-25	100.337	101.896	0.045	0
2093-06-26	98.981	100.876	0.137	0.105
2093-06-27	94.373	97.878	0.181	0
2093-06-28	94.533	97.249	0.199	0.078
2093-06-29	96.991	97.936	0.137	0.005
2093-06-30	97.017	98.294	0.001	0.001
2093-07-01	96.645	96.116	0.011	0
2093-07-02	97.002	95.153	0.005	0.085
2093-07-03	94.231	95.384	0.239	0.251
2093-07-04	93.827	94.326	0.379	0.372
2093-07-05	94.009	94.813	0	0.002
2093-07-06	92.515	92.494	0.2	0.203
2093-07-07	94.546	98.569	0.334	0.155
2093-07-08	96.769	99.89	0	0
2093-07-09	99.578	100.851	0.072	0
2093-07-10	99.579	100.499	0	0
2093-07-11	97.972	99.627	0	0
2093-07-12	98.343	99.328	0	0
2093-07-13	98.912	99.996	0	0
2093-07-14	98.481	100.493	0	0
2093-07-15	99.774	100.66	0	0
2093-07-16	101.092	101.69	0	0
2093-07-17	103.847	104.951	0	0
2093-07-18	104.743	106.41	0	0
2093-07-19	101.841	104.127	0	0
2093-07-20	104.419	105.404	0	0
2093-07-21	107.279	108.503	0	0
2093-07-22	110.791	111.469	0.006	0.005
2093-07-23	108.35	110.125	0.068	0.084
2093-07-24	101.204	101.427	0.2	0.215
2093-07-25	100.426	100.851	0	0.006
2093-07-26	101.797	103.073	0	0
2093-07-27	103.828	105.465	0	0
2093-07-28	104.296	103.379	0.09	0.078
2093-07-29	100.258	98.194	0.083	0.099
2093-07-30	96.711	99.263	0.142	0.085
2093-07-31	101.479	101.86	0	0.104
2093-08-01	97.29	100.299	0.28	0.225
2093-08-02	95.819	97.748	0.143	0.327
2093-08-03	96.501	93.62	0.297	0.306
2093-08-04	96.951	99.54	0.101	0.022
2093-08-05	99.535	100.964	0.13	0.002
2093-08-06	102.281	101.246	0.297	0.142
2093-08-07	103.466	103.424	0	0.055
2093-08-08	102.932	103.428	0.155	0.155
2093-08-09	102.261	102.333	0	0
2093-08-10	101.163	101.891	0	0
2093-08-11	103.208	103.567	0	0
2093-08-12	105.36	105.335	0	0
2093-08-13	104.72	104.673	0	0
2093-08-14	98.844	101.436	0.001	0
2093-08-15	100.571	101.402	0	0
2093-08-16	100.526	101.438	0	0
2093-08-17	100.548	101.607	0	0
2093-08-18	100.421	101.289	0	0
2093-08-19	100.677	100.626	0	0
2093-08-20	102.756	103.081	0.001	0
2093-08-21	104.109	104.408	0	0
2093-08-22	104.175	104.718	0	0
2093-08-23	102.351	103.671	0	0
2093-08-24	99.735	99.15	0.003	0
2093-08-25	101.388	101.695	0	0.002
2093-08-26	101.447	101.547	0.006	0.097
2093-08-27	101.341	100.469	0.106	0.136
2093-08-28	98.086	99.232	0.142	0.133
2093-08-29	97.426	98.144	0.097	0.252
2093-08-30	102.781	102.239	0	0
2093-08-31	102.265	102.027	0	0
2093-09-01	101.319	101.291	0	0.012
2093-09-02	100.731	100.742	0	0.004
2093-09-03	99.143	100.295	0.185	0.145
2093-09-04	95.32	94.733	0.204	0.135
2093-09-05	95.435	95.651	0.094	0.153
2093-09-06	98.586	100.105	0.059	0.066
2093-09-07	101.389	101.489	0	0.059
2093-09-08	101.613	100.262	0	0.135
2093-09-09	101.052	102.277	0	0.103
2093-09-10	101.389	103.473	0	0
2093-09-11	102.434	102.875	0	0
2093-09-12	101.616	101.716	0	0
2093-09-13	103.548	102.897	0	0
2093-09-14	102.114	102.722	0	0
2093-09-15	99.145	101.412	0	0
2093-09-16	95.691	95.163	0	0.005
2093-09-17	100.208	97.59	0	0
2093-09-18	98.331	97.09	0	0
2093-09-19	95.855	96.767	0	0
2093-09-20	94.034	96.873	0.121	0.341
2093-09-21	86.445	83.164	0.309	0.333
2093-09-22	94.795	94.857	0	0
2093-09-23	95.542	95.11	0	0
2093-09-24	95.399	96.295	0	0
2093-09-25	94.451	95.49	0	0
2093-09-26	97.415	96.327	0	0
2093-09-27	96.794	97.424	0	0
2093-09-28	97.286	97.316	0	0
2093-09-29	96.987	97.227	0	0
2093-09-30	96.866	97.445	0	0
2093-10-01	96.926	97.417	0	0
2093-10-02	97.198	97.514	0	0
2093-10-03	96.677	96.798	0	0
2093-10-04	96.091	96.719	0	0
2093-10-05	95.877	96.169	0	0
2093-10-06	94.406	94.85	0	0
2093-10-07	93.213	92.384	0	0
2093-10-08	91.352	91.077	0	0
2093-10-09	90.196	90.803	0.011	0
2093-10-10	89.565	90.356	0.089	0.37
2093-10-11	84.951	87.192	1.951	2.609
2093-10-12	78.229	83.339	0.067	0.138
2093-10-13	69.454	69.43	0	0
2093-10-14	75.487	77.201	0	0
2093-10-15	78.737	79.789	0	0
2093-10-16	84.57	84.999	0	0
2093-10-17	86.913	87.638	0	0
2093-10-18	90.594	90.753	0	0
2093-10-19	95.194	95.269	0	0.011
2093-10-20	93.262	93.231	0.085	0.126
2093-10-21	89.911	91.23	0.004	0.004
2093-10-22	87.404	88.913	0	0
2093-10-23	89.918	90.838	0	0
2093-10-24	85.874	90.041	0	0.003
2093-10-25	78.643	79.121	0	0
2093-10-26	91.036	91.17	0	0
2093-10-27	87.799	89.96	0	0
2093-10-28	74.097	75.837	0	0
2093-10-29	68.194	68.02	0	0
2093-10-30	65.131	66.02	0	0
2093-10-31	76.935	76.835	0	0
2094-05-01	80	80	1	1
2094-05-02	85.976	85.882	0.173	0.1
2094-05-03	84.026	86.78	0.203	0.177
2094-05-04	89.037	89.152	0.001	0.182
2094-05-05	88.998	89.575	0	0
2094-05-06	89.099	89.33	0	0
2094-05-07	88.095	88.56	0	0
2094-05-08	88.978	89.995	0.186	0.137
2094-05-09	88.522	89.638	0.21	0.151
2094-05-10	89.812	90.256	0.011	0.066
2094-05-11	90.59	90.885	0	0
2094-05-12	90.347	92.031	0.119	0.102
2094-05-13	83.944	85.3	0.068	0.117
2094-05-14	88.17	86.927	0.079	0.279
2094-05-15	87.776	88.774	0.332	0.268
2094-05-16	100.271	101.368	0.207	0.19
2094-05-17	99.77	101.588	0.323	0.174
2094-05-18	90.683	90.075	0.235	0.221
2094-05-19	85.947	85.258	0	0
2094-05-20	86.013	86.712	0.297	0.449
2094-05-21	82.977	83.229	0.424	0.596
2094-05-22	88.159	90.136	0.957	0.656
2094-05-23	84.332	88.752	0	0.05
2094-05-24	84.214	85.157	0	0
2094-05-25	88.444	89.069	0	0
2094-05-26	89.718	90.947	0.001	0.009
2094-05-27	94.812	95.509	0	0
2094-05-28	101.63	101.547	0	0
2094-05-29	102.357	102.639	0.153	0.153
2094-05-30	102.088	102.551	0.115	0.115
2094-05-31	99.827	101.229	0	0
2094-06-01	97.889	98.152	0	0
2094-06-02	97.253	97.991	0.252	0.146
2094-06-03	93.915	95.121	0.139	0.363
2094-06-04	90.977	92.072	0.12	0.044
2094-06-05	92.411	91.476	0.118	0.174
2094-06-06	90.877	92.487	0.188	0.079
2094-06-07	93.749	92.038	0.183	0.449
2094-06-08	99.651	100.925	0.033	0
2094-06-09	100.491	101.214	0	0
2094-06-10	104.21	103.744	0	0
2094-06-11	104.618	105.162	0	0
2094-06-12	103.385	104.345	0	0
2094-06-13	102.457	103.212	0	0
2094-06-14	101.644	102.471	0	0
2094-06-15	98.879	98.979	0	0.155
2094-06-16	99.772	100.81	0.146	0.007
2094-06-17	101.322	101.04	0.166	0
2094-06-18	99.894	100.56	0	0
2094-06-19	99.258	100.451	0	0
2094-06-20	101.411	101.732	0	0
2094-06-21	101.183	100.892	0	0
2094-06-22	104.005	104.627	0	0
2094-06-23	105.275	106.097	0	0
2094-06-24	108.042	109.492	0	0
2094-06-25	109.095	110.78	0.088	0.129
2094-06-26	110.816	110.875	0.012	0
2094-06-27	100.847	100.947	0	0
2094-06-28	111.798	104.642	0.142	0
2094-06-29	109.184	107.016	0.114	0
2094-06-30	107.909	107.09	0	0
2094-07-01	102.971	103.284	0.238	0.338
2094-07-02	103.181	103.432	0.895	0.533
2094-07-03	107.268	107.648	0	0
2094-07-04	108.019	108.861	0	0
2094-07-05	105.34	106.332	0	0
2094-07-06	109.543	109.613	0	0
2094-07-07	112.122	112.016	0	0
2094-07-08	115.835	116.358	0	0
2094-07-09	116.87	117.602	0	0
2094-07-10	116.502	118.555	0	0
2094-07-11	114.091	116.121	0	0
2094-07-12	108.495	111.844	0.077	0
2094-07-13	108.034	107.438	0	0.047
2094-07-14	105.777	106.866	0	0
2094-07-15	105.596	106.104	0	0
2094-07-16	107.038	107.188	0	0
2094-07-17	108.567	108.618	0	0
2094-07-18	109.36	109.943	0.079	0.14
2094-07-19	107.54	108.723	0	0
2094-07-20	107.984	108.408	0.064	0.067
2094-07-21	100.081	93.483	0.19	0.636
2094-07-22	94.218	95.955	0.071	0.164
2094-07-23	94.043	96.707	0.136	0.094
2094-07-24	100.541	101.708	0.017	0.085
2094-07-25	102.864	103.361	0	0
2094-07-26	103.115	104.268	0	0
2094-07-27	105.47	105.298	0	0
2094-07-28	105.709	106.982	0	0
2094-07-29	105.31	105.259	0	0.026
2094-07-30	104.599	104.727	0.008	0
2094-07-31	103.484	105.425	0.175	0.175
2094-08-01	99.908	100.008	0	0.073
2094-08-02	100.453	96.836	0.134	0.048
2094-08-03	101.558	98.522	0.014	0.064
2094-08-04	104.066	105.409	0.006	0.002
2094-08-05	107.819	106.801	0	0
2094-08-06	108.753	107.959	0	0.007
2094-08-07	106.205	107.976	0.106	0.015
2094-08-08	96.964	98.275	0	0
2094-08-09	92.602	91.896	0.009	0.03
2094-08-10	97.238	97.545	0	0
2094-08-11	101.129	101.229	0	0
2094-08-12	101.852	103.428	0.024	0
2094-08-13	103.117	104.563	0.018	0
2094-08-14	94.898	101.217	0.497	0.003
2094-08-15	103.722	104.298	0	0
2094-08-16	104.696	104.352	0	0
2094-08-17	102.463	102.625	0	0
2094-08-18	102.834	102.732	0	0.006
2094-08-19	106.48	106.153	0	0
2094-08-20	106.831	107.373	0.101	0
2094-08-21	102.596	103.311	0.251	0.075
2094-08-22	93.576	94.139	0.203	0.433
2094-08-23	90.407	95.312	0.308	0.053
2094-08-24	96.588	98.905	0.144	0.274
2094-08-25	98.068	101.491	0.166	0.02
2094-08-26	101.038	103.653	0	0
2094-08-27	101.043	104.83	0	0
2094-08-28	103.39	106.228	0	0
2094-08-29	104.617	106.934	0	0
2094-08-30	97.241	97.289	0	0
2094-08-31	101.379	99.809	0	0
2094-09-01	104.17	102.949	0	0
2094-09-02	104.23	105.656	0	0
2094-09-03	104.997	107.142	0	0
2094-09-04	103.671	107.941	0	0
2094-09-05	106.804	107.856	0	0
2094-09-06	101.734	102.466	0.11	0.171
2094-09-07	100.736	100.451	0	0.105
2094-09-08	100.445	101.101	0	0
2094-09-09	100.825	100.912	0	0
2094-09-10	100.172	101.517	0	0
2094-09-11	100.185	101.837	0	0
2094-09-12	101.36	102.125	0	0
2094-09-13	103.831	104.177	0	0
2094-09-14	103.107	103.932	0	0
2094-09-15	100.413	100.306	0	0
2094-09-16	101.305	101.15	0	0
2094-09-17	102.382	102.221	0	0
2094-09-18	101.878	103.755	0	0
2094-09-19	103.774	105.609	0	0.017
2094-09-20	104.151	104.251	0.068	0.068
2094-09-21	99.365	101.375	0.077	0.079
2094-09-22	100.252	99.712	0.021	0
2094-09-23	99.67	99.502	0	0.012
2094-09-24	98.667	97.769	0	0.044
2094-09-25	100.318	101.325	0	0
2094-09-26	101.09	101.622	0	0.006
2094-09-27	100.062	101.942	0	0.002
2094-09-28	98.756	99.198	0.007	0.102
2094-09-29	96.699	96.686	0.086	0.077
2094-09-30	96.17	97.025	0	0
2094-10-01	100.485	100.821	0	0
2094-10-02	98.259	100.567	0	0.02
2094-10-03	80.454	81.626	0	0
2094-10-04	81.899	81.388	0	0
2094-10-05	87.341	87.266	0	0
2094-10-06	90.05	87.456	0	0
2094-10-07	91.036	91.299	0.047	0.014
2094-10-08	97.192	97.644	0	0
2094-10-09	91.657	93.908	0	0
2094-10-10	88.015	88.294	0	0
2094-10-11	90.488	90.229	0	0
2094-10-12	89.594	90.488	0.442	0
2094-10-13	83.972	89.807	0.108	0.025
2094-10-14	84.716	90.676	0.157	0.122
2094-10-15	90.404	91.648	0.222	0.24
2094-10-16	90.401	90.788	0.005	0.197
2094-10-17	86.367	90.55	0.101	0.288
2094-10-18	91.051	92.195	0	0
2094-10-19	84.141	86.441	0.124	0.129
2094-10-20	88.073	88.044	0	0.04
2094-10-21	85.253	87.161	0	0.031
2094-10-22	79.358	82.359	0	0
2094-10-23	83.057	82.614	0	0
2094-10-24	88.238	83.484	0	0
2094-10-25	91.427	92.221	0.031	0
2094-10-26	88.793	92.461	0	0
2094-10-27	78.793	85.549	0	0
2094-10-28	70.651	72.534	0	0
2094-10-29	79.868	80.379	0	0
2094-10-30	80.774	81.133	0	0
2094-10-31	87.34	87.251	0	0
2095-05-01	80	80	1	1
2095-05-02	92.706	94.056	0.179	0.169
2095-05-03	83.672	85.28	0	0
2095-05-04	75.834	77.346	0	0
2095-05-05	78.484	78.893	0	0
2095-05-06	88.01	88.419	0	0
2095-05-07	93.616	94.143	0	0
2095-05-08	97.558	97.716	0	0
2095-05-09	97.236	99.816	0	0
2095-05-10	96.419	98.967	0	0
2095-05-11	98.123	100.191	0	0
2095-05-12	94.823	99.716	0	0
2095-05-13	92.701	95.36	0	0
2095-05-14	98.601	97.648	0.001	0
2095-05-15	97.822	97.855	0	0
2095-05-16	95.61	96.697	0	0
2095-05-17	96.285	97.521	0	0
2095-05-18	97.95	97.144	0	0
2095-05-19	97.606	98.637	0.302	0.247
2095-05-20	87.115	88.684	0.003	0.053
2095-05-21	86	90.539	0.276	0.312
2095-05-22	90.343	89.988	0	0
2095-05-23	89.482	89.65	0.265	0.148
2095-05-24	94.523	94.648	0.854	0.413
2095-05-25	95.376	96.289	0.047	0
2095-05-26	97.136	98.207	0	0
2095-05-27	97.961	100.162	0.022	0.026
2095-05-28	101.128	103.696	0	0
2095-05-29	106.419	108.84	0	0
2095-05-30	105.603	108.108	0	0
2095-05-31	99.402	100.369	0	0
2095-06-01	102.676	103.519	0	0
2095-06-02	102.422	103.745	0	0
2095-06-03	100.885	102.888	0	0
2095-06-04	100.347	102.736	0	0
2095-06-05	101.248	102.307	0	0
2095-06-06	103.081	103.618	0	0
2095-06-07	101.659	103.349	0	0
2095-06-08	102.462	102.842	0	0
2095-06-09	102.648	104.353	0.064	0.064
2095-06-10	100.333	102.998	0.133	0
2095-06-11	103.97	105.25	0	0
2095-06-12	104.893	104.958	0.04	0
2095-06-13	97.752	99.1	0.131	0.185
2095-06-14	94.807	97.53	0.108	2.228
2095-06-15	92.743	96.207	0.148	0.155
2095-06-16	99.701	100.951	0	0
2095-06-17	100.637	101.829	0	0
2095-06-18	102.35	103.816	0	0
2095-06-19	106.658	108.014	0	0
2095-06-20	108.149	108.801	0	0
2095-06-21	98.009	104.94	0.158	0.077
2095-06-22	97.611	93.851	0.164	0.349
2095-06-23	97.329	98.561	0.079	0.164
2095-06-24	99.975	100.075	0	0.179
2095-06-25	101.09	100.795	0.004	0.21
2095-06-26	101.598	101.698	0	0
2095-06-27	103.144	103.474	0	0
2095-06-28	105.951	106.223	0	0
2095-06-29	107.776	108.433	0	0
2095-06-30	106.257	104.59	0.294	0.938
2095-07-01	102.527	102.834	0.008	0.03
2095-07-02	95.933	102.194	0.275	0.371
2095-07-03	98.825	94.346	0.143	0.376
2095-07-04	92.991	93.076	0.826	0.274
2095-07-05	91.392	91.175	0.438	1.092
2095-07-06	96.255	95.011	0.12	0.183
2095-07-07	100.956	100.847	0	0
2095-07-08	102.301	102.487	0	0
2095-07-09	103.714	103.504	0	0
2095-07-10	103.614	103.85	0	0
2095-07-11	103.109	103.025	0	0
2095-07-12	102.905	103.467	0	0
2095-07-13	105.708	105.865	0	0
2095-07-14	106.454	106.694	0	0.022
2095-07-15	106.986	105.904	0.013	0.002
2095-07-16	101.959	102.059	0.066	0.066
2095-07-17	102.391	102.489	0	0
2095-07-18	103.576	103.676	0.088	0.088
2095-07-19	105.387	104.952	0	0
2095-07-20	106.014	105.659	0	0
2095-07-21	105.363	104.384	0.062	0.085
2095-07-22	100.465	102.313	0	0
2095-07-23	104.596	103.009	0	0
2095-07-24	105.081	104.36	0	0
2095-07-25	103.233	105.54	0	0
2095-07-26	107.978	106.852	0	0
2095-07-27	106.683	102.524	0	0
2095-07-28	103.226	103.762	0	0.001
2095-07-29	108.091	107.506	0	0
2095-07-30	108.643	108.458	0	0
2095-07-31	108.488	108.293	0.039	0.003
2095-08-01	109.043	109.974	0.086	0.074
2095-08-02	109.655	110.415	0.099	0.07
2095-08-03	110.225	111.49	0	0.051
2095-08-04	104.581	106.585	0.107	0.089
2095-08-05	109.033	108.829	0	0.029
2095-08-06	108.929	109.025	0	0
2095-08-07	105.685	106.199	0.014	0.003
2095-08-08	106.659	105.768	0	0
2095-08-09	107.17	107.062	0	0
2095-08-10	108.414	108.23	0	0
2095-08-11	109.978	109.233	0	0
2095-08-12	109.916	108.422	0.003	0
2095-08-13	104.914	104.067	0.256	0.367
2095-08-14	108.507	106.928	0.202	0.249
2095-08-15	110.281	110.543	0	0
2095-08-16	108.728	109.48	0	0
2095-08-17	109.381	109.323	0	0
2095-08-18	109.588	109.691	0	0
2095-08-19	107.257	105.267	0.1	0
2095-08-20	101.448	100.14	0.016	0.177
2095-08-21	98.462	96.921	0.277	0.253
2095-08-22	104.897	103.861	0.007	0
2095-08-23	105.457	104.966	0	0
2095-08-24	107.202	107.843	0	0
2095-08-25	109.657	109.382	0	0
2095-08-26	110.223	111.388	0	0
2095-08-27	109.242	110.013	0	0.003
2095-08-28	107.1	106.874	0	0
2095-08-29	107.77	105.606	0	0
2095-08-30	109.525	107.523	0.003	0
2095-08-31	112.637	109.689	0	0
2095-09-01	113.592	111.487	0.005	0.01
2095-09-02	118.281	115.82	0.072	0.023
2095-09-03	113.955	115.9	0.013	0
2095-09-04	96.299	97.278	0	0
2095-09-05	92.535	92.81	0	0
2095-09-06	91.049	91.115	0	0
2095-09-07	92.142	92.718	0	0
2095-09-08	95.154	95.74	0	0
2095-09-09	97.829	98.097	0	0
2095-09-10	102.247	102.878	0	0
2095-09-11	106.226	106.038	0	0
2095-09-12	106.148	104.833	0.02	0.033
2095-09-13	101.313	105.827	0.148	0.121
2095-09-14	100.397	103.736	0	0.041
2095-09-15	88.509	93.63	0	0
2095-09-16	86.222	92.312	0.007	0
2095-09-17	88.888	93.759	0.007	0
2095-09-18	95.445	96.081	0.003	0
2095-09-19	102.475	102.684	0	0
2095-09-20	111.252	109.24	0	0
2095-09-21	109.703	109.596	0	0.012
2095-09-22	107.657	108.703	0	0
2095-09-23	105.977	107.639	0	0
2095-09-24	107.052	107.17	0	0
2095-09-25	106.947	107.018	0	0
2095-09-26	104.67	106.921	0	0
2095-09-27	104.579	105.562	0	0
2095-09-28	99.085	97.958	0	0.067
2095-09-29	98.624	97.795	0	0
2095-09-30	97.745	97.125	0	0
2095-10-01	97.585	96.926	0	0
2095-10-02	95.395	96.529	0	0
2095-10-03	93.605	95.199	0	0
2095-10-04	93.029	94.474	0	0
2095-10-05	82.517	91.513	0.021	0.003
2095-10-06	77.243	77.545	0	0
2095-10-07	78.637	78.822	0	0
2095-10-08	81.022	81.087	0	0
2095-10-09	83.872	83.051	0	0
2095-10-10	84.458	84.66	0	0
2095-10-11	87.486	87.297	0	0
2095-10-12	91.364	92.015	0	0
2095-10-13	92.212	92.742	0	0
2095-10-14	90.212	92.061	0	0
2095-10-15	89.985	90.46	0	0
2095-10-16	87.214	90.329	0.04	0.173
2095-10-17	85.733	86.016	0.195	0.539
2095-10-18	73.866	76.168	1.192	0.755
2095-10-19	83.294	82.464	0.039	0
2095-10-20	92.858	93.62	0	0
2095-10-21	89.948	93.222	0	0
2095-10-22	94.633	96.018	0	0
2095-10-23	90.781	92.448	0	0
2095-10-24	83.605	86.339	0.206	0.131
2095-10-25	82.955	84.53	0.255	0.379
2095-10-26	69.747	71.589	0	0
2095-10-27	83.428	83.672	0	0
2095-10-28	84.834	83.538	0.274	0.211
2095-10-29	92.826	93.037	0	0
2095-10-30	84.147	91.973	0	0
2095-10-31	81.785	82.404	0	0
2096-05-01	80	80	1	1
2096-05-02	88.944	89.637	0	0
2096-05-03	92.573	91.816	0.011	0.025
2096-05-04	88.288	91.122	0.65	0.934
2096-05-05	80.08	82.306	0.018	0.014
2096-05-06	82.533	83.599	0	0
2096-05-07	85.305	86.386	0.001	0
2096-05-08	84.925	86.047	0	0.001
2096-05-09	85.855	86.285	0.152	0.242
2096-05-10	88.119	89.455	0.001	0
2096-05-11	90.847	90.117	0	0.33
2096-05-12	88.81	90.288	0.014	0
2096-05-13	85.141	85.655	0	0
2096-05-14	82.122	83.237	0.067	0.019
2096-05-15	78.561	79.294	0.12	0.072
2096-05-16	88.017	88.68	0.08	0.095
2096-05-17	92.122	92.163	0	0
2096-05-18	93.754	95.487	0	0
2096-05-19	93.376	94.655	0	0
2096-05-20	81.888	82.717	0	0
2096-05-21	84.141	83.655	0	0
2096-05-22	89.119	89.411	0	0
2096-05-23	92.855	93.23	0	0
2096-05-24	90.775	92.788	0.24	0.167
2096-05-25	93.124	87.775	0.139	0.28
2096-05-26	95.58	93.335	0	0
2096-05-27	96.361	95.923	0.127	0
2096-05-28	94.877	90.11	0.17	0.376
2096-05-29	93.872	92.065	0	0.026
2096-05-30	93.332	92.436	0	0.005
2096-05-31	92.784	94.112	0.001	0
2096-06-01	93.462	96.429	0.062	0
2096-06-02	96.238	98.998	0.058	0
2096-06-03	98.362	99.312	0	0
2096-06-04	98.167	97.739	0	0
2096-06-05	92.92	93.092	0.452	0.249
2096-06-06	95.205	96.777	1.529	0.381
2096-06-07	96.951	97.827	0.014	0
2096-06-08	96.248	99.115	0	0
2096-06-09	96.515	96.867	0	0
2096-06-10	96.891	96.333	0	0
2096-06-11	97.043	97.453	0.067	0.209
2096-06-12	96.052	93.033	0.347	0.473
2096-06-13	96.268	88.76	0	0.203
2096-06-14	95.498	95.285	0	0.037
2096-06-15	95.465	94.287	0	0.034
2096-06-16	96.035	96.336	0.039	0
2096-06-17	101.814	97.9	0.156	0.421
2096-06-18	101.138	101.238	0.047	0.093
2096-06-19	101.407	100.707	0.453	0.349
2096-06-20	94.576	94.591	0.206	0.172
2096-06-21	85.382	86.802	0.345	0.919
2096-06-22	90.566	94.701	0.338	0.212
2096-06-23	97.795	92.237	0.17	0.097
2096-06-24	94.799	91.081	0	0.077
2096-06-25	98.671	102.386	0	0
2096-06-26	102.448	104.864	0.02	0
2096-06-27	105.965	107.753	0	0
2096-06-28	109.892	110.57	0	0
2096-06-29	107.726	108.987	0	0
2096-06-30	107.013	107.209	0	0
2096-07-01	105.61	105.358	0	0
2096-07-02	102.23	104.131	0	0
2096-07-03	102.836	102.68	0	0
2096-07-04	104.056	104.223	0	0
2096-07-05	105.297	105.163	0	0
2096-07-06	105.36	105.682	0	0
2096-07-07	106.219	107.204	0	0
2096-07-08	105.828	108.068	0	0
2096-07-09	105.205	105.318	0	0
2096-07-10	106.18	106.297	0	0
2096-07-11	106.482	106.826	0	0
2096-07-12	105.278	106.207	0	0
2096-07-13	105.968	107.25	0	0
2096-07-14	108.767	109.708	0	0
2096-07-15	108.897	108.958	0	0.031
2096-07-16	106.859	109.614	0	0
2096-07-17	105.846	106.987	0.124	0.229
2096-07-18	99.337	99.236	0.179	0.329
2096-07-19	100.092	102.535	0.115	0.101
2096-07-20	96.605	98.923	0.359	0.361
2096-07-21	96.795	96.907	0.14	0.261
2096-07-22	101.498	101.841	0.172	0.228
2096-07-23	101.985	102.392	0	0
2096-07-24	101.085	102.344	0.188	0.389
2096-07-25	95.564	94.626	0.15	0.153
2096-07-26	92.078	94.234	0.231	0.262
2096-07-27	95.995	100.257	0.296	0.129
2096-07-28	96.746	98.043	0.252	0.204
2096-07-29	98.579	97.456	0	0.281
2096-07-30	100.705	96.79	0	0.147
2096-07-31	98.867	98.967	0	0.238
2096-08-01	99.73	104.927	0.009	0
2096-08-02	102.917	103.017	0.159	0.159
2096-08-03	104.945	104.409	0	0
2096-08-04	106.401	106.353	0	0
2096-08-05	106.191	106.801	0	0
2096-08-06	105.499	105.977	0	0.012
2096-08-07	103.738	104.997	0	0
2096-08-08	105.344	105.695	0	0.009
2096-08-09	110.468	111.218	0	0
2096-08-10	112.731	109.65	0	0
2096-08-11	111.051	106.877	0	0
2096-08-12	107.17	106.915	0	0
2096-08-13	106.733	104.027	0.079	0.074
2096-08-14	96.16	96.492	0.171	0
2096-08-15	97.473	97.897	0	0
2096-08-16	96.143	100.151	0.09	0
2096-08-17	95.139	98.394	0.089	0.084
2096-08-18	93.64	93.531	0.356	0.088
2096-08-19	97.515	99.456	0.264	0.009
2096-08-20	96.226	98.29	0.074	0.218
2096-08-21	96.637	96.502	0.115	0.392
2096-08-22	92.684	94.665	2.039	2.23
2096-08-23	97.227	94.703	0	0.422
2096-08-24	96.965	98.754	0.279	0.4
2096-08-25	98.34	99.389	0	0
2096-08-26	98.143	98.642	0	0
2096-08-27	98.784	98.694	0	0
2096-08-28	99.256	99.04	0	0
2096-08-29	100.747	100.44	0	0
2096-08-30	100.371	101.057	0	0
2096-08-31	101.542	102.501	0	0
2096-09-01	102.712	103.116	0	0
2096-09-02	102.399	103.346	0	0
2096-09-03	104.579	105.551	0	0.004
2096-09-04	105.118	106.679	0	0
2096-09-05	103.435	106.342	0	0
2096-09-06	101.484	103.668	0	0
2096-09-07	99.775	100.873	0	0
2096-09-08	101.243	102.81	0	0
2096-09-09	101.051	101.441	0	0
2096-09-10	101.747	101.193	0	0
2096-09-11	100.633	100.21	0	0
2096-09-12	101.132	100.721	0	0
2096-09-13	99.6	99.61	0	0
2096-09-14	100.236	100.223	0	0
2096-09-15	101.436	102.096	0	0
2096-09-16	101.148	102.001	0	0
2096-09-17	102.275	102.997	0	0
2096-09-18	97.437	95.626	0.105	0.165
2096-09-19	84.316	84.917	0	0
2096-09-20	82.441	83.505	0	0
2096-09-21	83.959	84.9	0	0
2096-09-22	87.774	88.343	0	0
2096-09-23	92.299	93.021	0	0
2096-09-24	90.606	92.279	0.23	0.159
2096-09-25	85.205	91.062	0.212	0.183
2096-09-26	77.053	79.305	0.1	0.05
2096-09-27	74.997	81.293	0	0.001
2096-09-28	84.038	84.375	0.312	0.048
2096-09-29	97.932	97.025	0	0.09
2096-09-30	96.832	98.012	0.034	0.075
2096-10-01	83.975	94.751	0.392	0.256
2096-10-02	96.701	98.493	0.458	0.045
2096-10-03	101.812	103.402	0	0
2096-10-04	94.16	100.879	0	0
2096-10-05	93.189	95.152	0	0
2096-10-06	79.291	83.764	0	0
2096-10-07	90.766	91.214	0	0
2096-10-08	88.888	91.975	0	0
2096-10-09	90.628	92.816	0.092	0.047
2096-10-10	86.069	89.452	0.394	0.337
2096-10-11	86.416	86.971	0	0
2096-10-12	85.34	86.78	0.239	0.192
2096-10-13	86.686	88.349	0.003	0.003
2096-10-14	86.314	86.134	0.208	0.209
2096-10-15	83.884	84.65	0.074	0.198
2096-10-16	86.596	87.571	0	0
2096-10-17	89.032	89.893	0	0
2096-10-18	88.718	89.238	0	0
2096-10-19	86.748	88.472	0	0.007
2096-10-20	84.818	87.695	0.107	0.087
2096-10-21	83.382	83.825	0.069	0.04
2096-10-22	86.213	86.629	0.102	0.129
2096-10-23	82.896	86.184	1.662	0.789
2096-10-24	62.841	64.835	1.928	0.933
2096-10-25	65.085	61.518	0	0
2096-10-26	74.788	74.353	0	0
2096-10-27	75.842	74.33	0	0
2096-10-28	79.216	79.887	0.355	0.198
2096-10-29	76.492	78.534	0	0
2096-10-30	72.855	76.853	0.148	0.095
2096-10-31	70.353	71.342	0.278	0.559
2097-05-01	80	80	1	1
2097-05-02	95.77	97.008	0	0
2097-05-03	93.108	94.595	0	0
2097-05-04	92.97	92.678	0	0.001
2097-05-05	93.633	93.537	0	0
2097-05-06	93.342	94.766	0	0.028
2097-05-07	94.552	95.562	0.141	0.072
2097-05-08	91.894	93.163	0.127	0.478
2097-05-09	90.116	88.461	0	0.027
2097-05-10	93.875	91.208	0.175	0.024
2097-05-11	100.421	98.259	0	0
2097-05-12	92.641	96.615	0.265	0.233
2097-05-13	91.675	92.557	0	0
2097-05-14	87.191	87.341	0	0
2097-05-15	88.687	86.14	0	0.157
2097-05-16	86.692	87.282	1.48	0.479
2097-05-17	88.685	90.13	0.687	0.59
2097-05-18	85.186	84.959	1.255	0.421
2097-05-19	89.48	89.645	0.002	0.599
2097-05-20	95.901	98.071	0	0
2097-05-21	96.345	97.478	0	0
2097-05-22	91.799	92.39	0	0
2097-05-23	93.639	93.752	0	0
2097-05-24	93.239	93.305	0	0
2097-05-25	91.385	91.986	0	0
2097-05-26	92.663	92.332	0	0
2097-05-27	91.872	93.655	0.222	0.301
2097-05-28	89.091	91.131	0.108	0.285
2097-05-29	92.23	93.494	0	0
2097-05-30	92.895	94.301	0	0
2097-05-31	93.449	96.151	0	0
2097-06-01	93.371	95.944	0	0
2097-06-02	95.689	95.981	0	0
2097-06-03	97.28	96.41	0	0
2097-06-04	99.986	100.78	0	0
2097-06-05	98.727	100.046	0	0
2097-06-06	101.632	102.511	0	0
2097-06-07	104.14	104.072	0	0
2097-06-08	114.748	115.596	0	0
2097-06-09	110.469	111.123	0.003	0.008
2097-06-10	113.978	115.042	0	0
2097-06-11	115.293	112.059	0.065	0.251
2097-06-12	114.113	111.389	0.083	0.015
2097-06-13	107.186	105.227	0	0
2097-06-14	106.779	106.827	0	0
2097-06-15	105.925	105.624	0	0
2097-06-16	106.147	106.278	0	0
2097-06-17	108.173	108.669	0	0
2097-06-18	105.593	107.352	0.083	0.053
2097-06-19	105.23	103.965	0	0
2097-06-20	103.176	103.999	0	0
2097-06-21	100.091	101.709	0	0
2097-06-22	100.498	99.914	0	0
2097-06-23	101.802	101.422	0.005	0
2097-06-24	104.976	103.522	0	0
2097-06-25	103.025	103.125	0.148	0.148
2097-06-26	106.307	106.542	0.138	0.138
2097-06-27	103.504	107.374	0.078	0.091
2097-06-28	102.916	105.253	0.172	0.187
2097-06-29	101.987	102.429	0.085	0.139
2097-06-30	102.603	102.703	0.099	0.099
2097-07-01	102.583	102.172	0.11	0.043
2097-07-02	104.882	105.523	0.004	0.023
2097-07-03	108.576	107.652	0.022	0
2097-07-04	107.857	107.756	0	0
2097-07-05	107.665	107.128	0	0
2097-07-06	106.226	105.392	0	0
2097-07-07	106.204	106.007	0	0
2097-07-08	106.322	105.648	0	0
2097-07-09	105.594	104.889	0	0
2097-07-10	107.185	106.075	0	0.017
2097-07-11	106.458	106.409	0.09	0.047
2097-07-12	102.701	105.603	0.162	0.113
2097-07-13	96.388	93.461	0.209	0.435
2097-07-14	92.151	91.714	0.273	0.392
2097-07-15	96.404	95.621	0.163	0.137
2097-07-16	101.342	100.092	0.035	0.163
2097-07-17	105.846	105.001	0.053	0.012
2097-07-18	106.507	106.051	0	0
2097-07-19	105.301	106.103	0	0
2097-07-20	108.032	106.645	0	0
2097-07-21	106.367	106.202	0.008	0.059
2097-07-22	104.566	104.621	0.134	0.084
2097-07-23	101.628	105.87	0.006	0
2097-07-24	107.164	107.68	0	0
2097-07-25	108.88	111.965	0.042	0.051
2097-07-26	109.599	110.729	0.011	0.05
2097-07-27	108.68	110.139	0.082	0.082
2097-07-28	110.838	111.218	0	0
2097-07-29	111.534	112.025	0.041	0
2097-07-30	107.901	108.001	0.09	0.09
2097-07-31	108.048	108.682	0	0.006
2097-08-01	103.251	104.12	0.036	0
2097-08-02	104.039	103.937	0	0
2097-08-03	108.544	107.121	0	0
2097-08-04	111.383	110.354	0.048	0
2097-08-05	112.805	111.931	0.017	0
2097-08-06	112.358	112.857	0	0
2097-08-07	112.936	112.691	0.059	0.025
2097-08-08	114.018	115.121	0	0
2097-08-09	118.139	119.403	0.013	0.01
2097-08-10	117.494	115.751	0.079	0.071
2097-08-11	115.654	116.118	0.065	0.109
2097-08-12	118.994	116.297	0	0.023
2097-08-13	112.449	108.212	0.06	0.175
2097-08-14	107.214	108.153	0	0
2097-08-15	106.564	106.722	0	0
2097-08-16	109.681	109.336	0	0
2097-08-17	111.764	111.581	0	0.01
2097-08-18	114.423	113.182	0	0
2097-08-19	113.723	112.96	0.011	0.005
2097-08-20	111.842	111.28	0.084	0.041
2097-08-21	105.08	103.58	0.135	0.116
2097-08-22	98.486	99.762	0.17	0
2097-08-23	98.722	99.92	0	0
2097-08-24	99.451	101.206	0	0
2097-08-25	100.609	100.718	0	0
2097-08-26	99.805	100.101	0.063	0.047
2097-08-27	95.082	92.606	0.035	0.21
2097-08-28	104.196	105.172	0.006	0
2097-08-29	103.728	104.017	0	0
2097-08-30	102.963	103.138	0	0
2097-08-31	102.585	103.5	0.002	0
2097-09-01	101.2	103.065	0	0
2097-09-02	102.775	103.012	0	0
2097-09-03	103.617	103.594	0	0
2097-09-04	103.068	103.733	0	0
2097-09-05	102.487	103.317	0	0
2097-09-06	105.201	105.902	0	0
2097-09-07	108.032	108.185	0	0
2097-09-08	107.33	107.698	0	0.001
2097-09-09	104.515	105.35	0	0
2097-09-10	101.781	102.746	0	0
2097-09-11	98.685	101.188	0.003	0
2097-09-12	100.487	100.612	0.006	0
2097-09-13	100.761	100.98	0	0
2097-09-14	103.002	104.064	0	0
2097-09-15	102.98	104.858	0	0.018
2097-09-16	96.072	95.561	0.148	0.077
2097-09-17	93.745	95.314	0.001	0
2097-09-18	93.828	93.959	0	0
2097-09-19	95.584	94.206	0	0
2097-09-20	97.733	97.91	0	0
2097-09-21	98.185	97.931	0	0
2097-09-22	97.815	97.734	0	0
2097-09-23	98.234	98.19	0	0
2097-09-24	97.27	98.513	0	0
2097-09-25	97.577	98.248	0	0
2097-09-26	99.996	99.543	0	0
2097-09-27	100.942	100.234	0	0
2097-09-28	101.62	101.72	0	0
2097-09-29	101.442	101.542	0	0
2097-09-30	99.096	99.711	0	0
2097-10-01	99.727	101.01	0	0
2097-10-02	98.844	101.189	0	0
2097-10-03	97.086	99.258	0	0
2097-10-04	97.221	96.954	0	0
2097-10-05	97.521	97.244	0	0
2097-10-06	94.788	96.012	0.104	0.15
2097-10-07	85.254	84.578	0.185	0.184
2097-10-08	91.468	92.552	0.165	0.066
2097-10-09	90.984	90.307	0.256	0.195
2097-10-10	95.19	97.768	0.004	0.001
2097-10-11	96.491	98.431	0	0
2097-10-12	96.069	96.545	0	0
2097-10-13	91.81	94.171	0	0
2097-10-14	94.17	93.799	0	0
2097-10-15	89.558	90.423	0	0.003
2097-10-16	85.564	86.663	0.39	0.356
2097-10-17	81.186	83.032	0.812	0.645
2097-10-18	73.415	73.839	0	0
2097-10-19	75.628	75.528	0	0
2097-10-20	75.054	75.052	0	0
2097-10-21	81.215	81.466	0	0
2097-10-22	83.938	83.871	0	0
2097-10-23	86.529	87.457	0.015	0
2097-10-24	84.383	82.758	0	0.03
2097-10-25	66.475	67.993	0.249	0.388
2097-10-26	68.282	69.8	0	0
2097-10-27	69.007	69.769	0	0
2097-10-28	70.921	71.609	0	0
2097-10-29	74.816	75.3	0	0
2097-10-30	68.226	71.397	0	0
2097-10-31	70.545	70.307	0	0
2098-05-01	80	80	1	1
2098-05-02	76.533	77.768	0	0
2098-05-03	79.016	80.679	0	0
2098-05-04	79.376	81.209	0	0
2098-05-05	83.835	83.571	2.088	0.142
2098-05-06	86.288	83.081	0.31	0
2098-05-07	94.293	95.842	0.097	0.099
2098-05-08	89.455	91.245	0.463	0.689
2098-05-09	87.687	89.182	0	0
2098-05-10	88.703	89.683	0	0
2098-05-11	89.731	89.097	0	0
2098-05-12	92.937	94.153	0	0
2098-05-13	91.463	93.258	0	0
2098-05-14	99.902	99.299	0	0
2098-05-15	98.76	98.634	0	0
2098-05-16	96.414	96.905	0.329	0.06
2098-05-17	96.351	97.516	0.385	0.624
2098-05-18	92.925	95.165	0	0
2098-05-19	91.606	93.198	0	0
2098-05-20	92.661	91.194	0	0
2098-05-21	90.28	91.324	0.321	0.211
2098-05-22	85.669	86.519	0.382	0.256
2098-05-23	86.948	85.91	0.523	0.706
2098-05-24	88.281	90.429	0.394	0.46
2098-05-25	93.378	94.355	0	0
2098-05-26	95.965	96.607	0	0
2098-05-27	94.309	95.453	0	0
2098-05-28	90.679	93.607	0	0
2098-05-29	90.929	93.375	0	0
2098-05-30	92.63	94.291	0.271	0.27
2098-05-31	84.561	84.65	0.135	0.34
2098-06-01	83.227	84.052	0.017	0
2098-06-02	88.842	88.875	0	0
2098-06-03	87.216	88.409	0.352	0.257
2098-06-04	97.169	101.6	0.142	0.023
2098-06-05	93.756	95.248	0.087	0.199
2098-06-06	88.113	90.143	0.015	0.005
2098-06-07	91.184	91.291	0	0
2098-06-08	91.599	92.935	0	0
2098-06-09	91.304	92.085	0	0.015
2098-06-10	96.555	96.604	0	0
2098-06-11	100.355	101.909	0	0
2098-06-12	105.347	106.934	0	0
2098-06-13	105.226	107.142	0	0
2098-06-14	106.002	106.955	0	0
2098-06-15	107.135	107.798	0	0
2098-06-16	106.396	108.965	0	0
2098-06-17	103.563	105.454	0	0
2098-06-18	103.514	104.25	0	0
2098-06-19	106.654	107.133	0	0
2098-06-20	105.975	106.715	0	0
2098-06-21	103.039	105.248	0	0
2098-06-22	106.206	105.98	0	0
2098-06-23	103.786	104.321	0	0
2098-06-24	101.67	102.612	0	0
2098-06-25	101.987	103.347	0	0
2098-06-26	103.186	103.325	0	0
2098-06-27	103.099	104.822	0	0
2098-06-28	106.93	107.271	0	0
2098-06-29	107.989	108.678	0	0
2098-06-30	108.494	109.402	0	0
2098-07-01	109.301	110.066	0	0
2098-07-02	103.837	106.186	0.237	0.138
2098-07-03	102.587	105.458	0.002	0
2098-07-04	103.534	104.776	0	0
2098-07-05	103.806	104.64	0	0
2098-07-06	103.841	104.114	0	0
2098-07-07	104.105	103.668	0	0
2098-07-08	103.853	104.606	0	0
2098-07-09	105.532	105.872	0	0
2098-07-10	105.014	106.118	0	0
2098-07-11	105.174	105.674	0	0
2098-07-12	105.159	105.393	0	0
2098-07-13	104.584	105.189	0.047	0.042
2098-07-14	108.662	109.225	0	0.043
2098-07-15	106.402	109.332	0	0
2098-07-16	106.455	107.158	0	0
2098-07-17	105.007	105.858	0	0
2098-07-18	104.507	105.292	0	0
2098-07-19	104.119	104.969	0	0
2098-07-20	103.685	104.173	0	0
2098-07-21	105.789	106.049	0	0
2098-07-22	105.578	105.586	0.013	0
2098-07-23	108.546	109.397	0	0
2098-07-24	108.213	109.72	0	0
2098-07-25	104.607	105.871	0	0
2098-07-26	106.052	106.389	0	0
2098-07-27	107.874	107.351	0	0
2098-07-28	107.834	107.944	0	0
2098-07-29	107.611	107.697	0	0
2098-07-30	107.581	107.827	0.149	0
2098-07-31	107.386	108.09	0	0
2098-08-01	108.632	109.039	0	0
2098-08-02	109.648	110.435	0	0
2098-08-03	106.91	104.827	0	0.042
2098-08-04	105.805	106.281	0	0
2098-08-05	107.536	107.4	0	0
2098-08-06	110.473	110.571	0	0
2098-08-07	111.542	111.947	0.102	0.102
2098-08-08	106.967	108.203	0	0
2098-08-09	108.585	108.547	0	0
2098-08-10	109.165	109.718	0	0
2098-08-11	109.309	110.494	0	0
2098-08-12	109.592	111.225	0	0
2098-08-13	112.557	114.068	0	0
2098-08-14	115.061	114.383	0.009	0
2098-08-15	116.72	110.426	0	0
2098-08-16	117.386	115.721	0	0
2098-08-17	116.757	115.621	0	0
2098-08-18	111.458	112.094	0	0
2098-08-19	108.519	109.32	0	0
2098-08-20	109.12	110.452	0	0
2098-08-21	110.691	110.817	0	0.017
2098-08-22	107.5	109.667	0.076	0.076
2098-08-23	106.814	104.491	0.231	0.074
2098-08-24	105.828	101.611	0.145	0.366
2098-08-25	105.781	103.37	0.211	0.031
2098-08-26	101.208	105.028	0.096	0
2098-08-27	106.64	106.998	0	0
2098-08-28	107.869	107.782	0	0
2098-08-29	107.231	107.411	0	0
2098-08-30	104.44	104.182	0	0
2098-08-31	106.104	105.642	0	0
2098-09-01	107.467	107.022	0	0
2098-09-02	107.56	107.658	0	0
2098-09-03	105.905	105.641	0	0
2098-09-04	106.737	107.465	0	0
2098-09-05	105.609	108.639	0.01	0
2098-09-06	103.528	105.226	0.005	0.008
2098-09-07	99.79	101.401	0.087	0.032
2098-09-08	97.149	102.693	0.202	0.07
2098-09-09	97.891	104.889	0.146	0
2098-09-10	99.114	105.649	0.072	0.092
2098-09-11	98.833	106.034	0	0.045
2098-09-12	96.895	100.265	0	0
2098-09-13	98.064	99.493	0	0
2098-09-14	97.933	100.357	0	0
2098-09-15	97.097	98.515	0	0
2098-09-16	86.591	91.305	0	0
2098-09-17	87.67	88.744	0	0
2098-09-18	90.208	90.784	0	0
2098-09-19	91.591	92.216	0	0
2098-09-20	94.029	95.382	0	0
2098-09-21	96.566	98.244	0	0
2098-09-22	98.541	99.992	0	0
2098-09-23	99.419	100.332	0	0
2098-09-24	97.72	99.073	0	0
2098-09-25	95.111	98.252	0	0
2098-09-26	94.672	97.427	0	0
2098-09-27	94.027	95.324	0.019	0.048
2098-09-28	98.953	99.899	0	0.002
2098-09-29	104.19	104.982	0	0
2098-09-30	103.426	104.308	0	0
2098-10-01	101.676	102.81	0	0.025
2098-10-02	95.78	95.298	0	0
2098-10-03	99.051	99.036	0	0
2098-10-04	96.613	98.354	0.001	0
2098-10-05	96.337	96.417	0	0
2098-10-06	93.901	92.558	0.113	0.135
2098-10-07	88.482	93.148	0.237	0.198
2098-10-08	95.352	96.264	0	0.005
2098-10-09	93.767	94.684	0	0
2098-10-10	92.28	94.156	0	0
2098-10-11	95.669	95.874	0	0
2098-10-12	93.717	95.402	0	0
2098-10-13	89.024	90.475	0	0
2098-10-14	89.045	90.07	0	0
2098-10-15	91.741	92.289	0	0
2098-10-16	91.045	92.551	0	0
2098-10-17	90.718	91.55	0	0
2098-10-18	94.079	94.35	0	0
2098-10-19	96.886	97.423	0	0
2098-10-20	90.904	96.556	0.128	0.085
2098-10-21	85.369	85.678	0	0
2098-10-22	86.244	86.519	0	0
2098-10-23	88.415	86.673	0	0
2098-10-24	90.266	89.763	0	0
2098-10-25	80.756	84.715	0.195	0.399
2098-10-26	84.175	78.742	0.344	0.483
2098-10-27	81.245	83.017	0.136	0.128
2098-10-28	83.811	83.738	0.348	0.335
2098-10-29	87.041	85.756	0.333	0.381
2098-10-30	87.557	87.923	0	0
2098-10-31	81.892	87.727	0.019	0.003
2099-05-01	80	80	1	1
2099-05-02	92.349	92.06	0	0
2099-05-03	90.642	91.173	0	0
2099-05-04	92.615	93.07	0	0
2099-05-05	90.551	92.486	0.18	0.132
2099-05-06	93.678	93.385	0	0
2099-05-07	89.079	90.107	0	0
2099-05-08	89.134	90.619	0.209	0.312
2099-05-09	85.867	85.96	0.289	0.1
2099-05-10	88.471	87.766	0	0
2099-05-11	90.774	92.068	0	0
2099-05-12	90.29	91.026	0.044	0.089
2099-05-13	87.423	86.389	0.097	0.098
2099-05-14	95.748	98.916	0	0
2099-05-15	95.07	97.164	0	0
2099-05-16	89.673	90.477	0.342	0.184
2099-05-17	97.3	98.132	0	0.096
2099-05-18	98.203	99.032	0	0.001
2099-05-19	96.392	97.606	0.064	0.274
2099-05-20	87.263	85.442	0.194	0.415
2099-05-21	87.103	87.193	0.062	0.052
2099-05-22	86.695	84.109	0.001	0.054
2099-05-23	90.31	90.566	0.024	0
2099-05-24	92.793	92.93	0	0.012
2099-05-25	93.032	94.317	0	0
2099-05-26	95.359	94.745	0	0
2099-05-27	94.051	94.004	0.16	0.228
2099-05-28	91.614	93.82	0.288	0.182
2099-05-29	94.075	94.264	0	0
2099-05-30	92.821	94.107	1.738	0.66
2099-05-31	98.188	95.152	0.142	0.287
2099-06-01	95.662	92.687	0.073	0.532
2099-06-02	98.23	92.668	0.216	0.318
2099-06-03	98.748	97.894	0	0.004
2099-06-04	99.716	99.321	0	0
2099-06-05	100.074	100.881	0.335	0.398
2099-06-06	81.979	85.372	0	0
2099-06-07	86.27	86.134	0	0
2099-06-08	92.604	92.128	0	0
2099-06-09	95.6	95.256	0	0
2099-06-10	97.794	98.438	0	0
2099-06-11	101.048	99.614	0	0.043
2099-06-12	102.451	103.071	0.1	0
2099-06-13	101.894	102.821	0	0
2099-06-14	98.105	98.699	0	0
2099-06-15	99.826	99.574	0	0
2099-06-16	100.188	101.613	0.078	0
2099-06-17	101.479	102.298	0.006	0
2099-06-18	84.392	85.71	0	0
2099-06-19	85.936	85.657	0	0
2099-06-20	95.386	94.338	0	0
2099-06-21	100.029	99.651	0	0
2099-06-22	100.435	100.809	0	0
2099-06-23	99.258	100.717	0	0
2099-06-24	98.428	101.089	0.037	0
2099-06-25	103.237	104.289	0	0.05
2099-06-26	104.256	105.375	0	0
2099-06-27	106.181	105.403	0	0
2099-06-28	107.495	106.94	0	0
2099-06-29	107.79	107.8	0	0
2099-06-30	106.567	107.022	0	0
2099-07-01	105.839	106.258	0	0
2099-07-02	105.807	106.614	0	0
2099-07-03	107.775	108.141	0	0
2099-07-04	110.397	111.128	0	0
2099-07-05	111.463	112.29	0	0.007
2099-07-06	111.593	111.959	0.019	0
2099-07-07	107.26	109.22	0.001	0
2099-07-08	110.037	109.694	0	0
2099-07-09	113.988	114.743	0	0
2099-07-10	114.792	115.264	0	0
2099-07-11	118.871	118.303	0	0
2099-07-12	121.423	121.477	0.003	0
2099-07-13	121.055	121.899	0.003	0.004
2099-07-14	114.242	114.521	0.312	0.312
2099-07-15	112.564	115.112	0.046	0
2099-07-16	112.1	112.39	0	0
2099-07-17	112.483	112.651	0	0
2099-07-18	112.264	112.683	0	0
2099-07-19	110.269	110.877	0	0
2099-07-20	109.854	109.566	0	0
2099-07-21	110.994	109.434	0	0
2099-07-22	112.385	110.343	0	0
2099-07-23	113.195	112.849	0	0
2099-07-24	113.01	113.314	0	0
2099-07-25	110.312	110.352	0	0
2099-07-26	107.172	107.602	0	0
2099-07-27	109.509	109.258	0	0
2099-07-28	112.947	113.028	0	0
2099-07-29	113.89	114.174	0.034	0
2099-07-30	115.437	113.477	0	0.027
2099-07-31	113.838	114.159	0	0.009
2099-08-01	107.355	113.593	0.022	0
2099-08-02	107.905	111.457	0.065	0.02
2099-08-03	111.345	111.672	0.044	0
2099-08-04	110.78	110.092	0.094	0.088
2099-08-05	105.085	100.706	0.185	0.141
2099-08-06	96.893	96.753	0.276	0.154
2099-08-07	104.875	104.208	0	0
2099-08-08	105.683	106.09	0	0
2099-08-09	103.175	103.367	0	0
2099-08-10	102.722	103.314	0	0
2099-08-11	102.156	102.029	0.124	0.109
2099-08-12	92.954	97.808	0.258	0.227
2099-08-13	101.232	101.332	0	0
2099-08-14	104.336	106.167	0	0
2099-08-15	105.673	106.343	0	0
2099-08-16	105.824	106.658	0.097	0.059
2099-08-17	102.616	104.341	0.071	0.163
2099-08-18	98.244	97.325	0.007	0.107
2099-08-19	103.358	102.197	0	0
2099-08-20	103.977	103.61	0	0
2099-08-21	105.764	105.363	0	0
2099-08-22	105.254	107.198	0	0
2099-08-23	104.896	108.796	0	0
2099-08-24	105.46	109.147	0	0
2099-08-25	105.722	107.558	0	0
2099-08-26	105.816	108.272	0	0
2099-08-27	106.169	107.76	0	0
2099-08-28	107.914	107.979	0	0
2099-08-29	108.273	108.664	0	0
2099-08-30	107.347	108.957	0	0
2099-08-31	105.309	106.321	0	0
2099-09-01	102.27	102.436	0	0
2099-09-02	104.034	104.773	0	0
2099-09-03	105.132	105.104	0	0
2099-09-04	109.988	109.686	0	0
2099-09-05	109.854	110.757	0	0
2099-09-06	105.077	105.891	0	0
2099-09-07	107.172	107.32	0	0
2099-09-08	106.773	107.793	0	0
2099-09-09	108.283	107.984	0	0
2099-09-10	112.748	113.607	0.007	0.018
2099-09-11	116.219	116.633	0	0
2099-09-12	114.394	115.681	0	0
2099-09-13	106.805	107.153	0	0
2099-09-14	101.966	102.066	0.107	0.107
2099-09-15	100.591	100.691	0.031	0.071
2099-09-16	100.795	103.292	0.063	0
2099-09-17	101.431	102.788	0	0
2099-09-18	105.863	103.24	0.061	0
2099-09-19	109.955	106.723	0	0.019
2099-09-20	107.46	110.053	0	0.021
2099-09-21	103.16	108.855	0.058	0.002
2099-09-22	99.465	100.433	0.13	0.102
2099-09-23	96.695	98.243	0	0
2099-09-24	96.223	95.996	0	0
2099-09-25	97.22	96.36	0	0
2099-09-26	97.88	98.486	0	0
2099-09-27	96.14	97.705	0	0.001
2099-09-28	85.945	91.836	0.049	0.097
2099-09-29	92.95	93.435	0.137	0.265
2099-09-30	93.376	92.971	0.025	0.227
2099-10-01	96.278	94.631	0.038	0
2099-10-02	96.448	94.489	0	0
2099-10-03	95.004	93.927	0.002	0
2099-10-04	92.176	91.586	0.002	0
2099-10-05	89.677	91.501	0.387	0.341
2099-10-06	93.754	92.554	0.072	0.05
2099-10-07	94.021	94.229	0	0
2099-10-08	94.317	95.036	0	0
2099-10-09	93.805	93.622	0.005	0.141
2099-10-10	87.467	93.032	0.088	0.121
2099-10-11	62.003	63.833	0.244	0.264
2099-10-12	54.76	56.569	0.002	0.043
2099-10-13	54.318	54.885	0.358	0.291
2099-10-14	59.862	57.623	0.138	0.065
2099-10-15	67.381	67.477	0.011	0.03
2099-10-16	74.027	72.841	0	0
2099-10-17	73.272	73.726	0	0
2099-10-18	76.245	76.666	0	0
2099-10-19	83.578	83.917	0	0
2099-10-20	77.358	83.89	0	0
2099-10-21	76.053	77.235	0	0
2099-10-22	75.175	75.791	0	0
2099-10-23	85.608	85.628	0	0
2099-10-24	91.053	91.32	0	0
2099-10-25	90.3	90.439	0.048	0.322
2099-10-26	79.943	83.695	0.527	0.607
2099-10-27	72.3	72.657	0	0
2099-10-28	75.257	75.518	0.002	0
2099-10-29	70.978	75.766	0	0
2099-10-30	61.577	63.126	0.263	0.131
2099-10-31	62.227	65.309	0.167	0.22
