# Supplementary material for: The role of climate change and urban development on compound dry-hot extremes across US cities
Source: Nat Commun. 2023 Jun 14;14:3509. doi: 10.1038/s41467-023-39205-x (PMC10267174; doi:10.1038/s41467-023-39205-x)
Supplement: Supplementary file 2 — Source Data [file 41467_2023_39205_MOESM2_ESM.zip › SourceData/Denver_Future_Data.xlsx]

## Sheet: Sheet1
Date_Future	Climate_chng_T	Urban_Dev_Climate_chng_T	Climate_chng_prcp	Urban_Dev_Climate_chng_prcp
2090-05-01	80	80	1	1
2090-05-02	70.824	71	0.001	0
2090-05-03	75.466	75.065	0	0
2090-05-04	82.251	82.526	0	0
2090-05-05	80.713	81.104	0.003	0.001
2090-05-06	77.194	76.667	0.032	0.075
2090-05-07	76.854	79.428	0.015	0.006
2090-05-08	66.317	66.222	0	0
2090-05-09	80.955	80.729	0	0
2090-05-10	83.125	83.143	0	0
2090-05-11	76.519	76.719	0	0
2090-05-12	67.064	67.046	0	0
2090-05-13	66.288	65.97	0.006	0
2090-05-14	77.247	77.38	0	0
2090-05-15	79.124	79.094	0	0
2090-05-16	79.722	78.318	0.023	0.018
2090-05-17	78.067	77.877	0.049	0.04
2090-05-18	82.678	82.285	0.056	0.078
2090-05-19	78.739	79.295	0.034	0.015
2090-05-20	84.722	84.701	0.099	0.074
2090-05-21	90.026	90.054	0	0
2090-05-22	89.004	88.812	0	0
2090-05-23	89.753	89.323	0	0
2090-05-24	92.31	92.116	0.017	0
2090-05-25	90.421	90.923	0.014	0.032
2090-05-26	93.153	93.304	0.022	0
2090-05-27	85.693	87.072	0.026	0.045
2090-05-28	76.956	74.953	0.025	0.035
2090-05-29	88.84	88.463	0.061	0
2090-05-30	87.887	87.525	0.005	0.005
2090-05-31	82.344	83.692	0.002	0.008
2090-06-01	82.007	85.061	0.044	0.048
2090-06-02	84.37	86.587	0.086	0.067
2090-06-03	93.775	94.122	0.017	0.038
2090-06-04	92.663	92.279	0.015	0.023
2090-06-05	93.288	93.388	0.047	0.064
2090-06-06	94.669	94.136	0.011	0.01
2090-06-07	93.786	93.984	0.009	0
2090-06-08	91.102	90.825	0.013	0.041
2090-06-09	90.707	88.917	0	0.01
2090-06-10	87.247	87.497	0.068	0.005
2090-06-11	80.907	76.043	0.192	0.188
2090-06-12	86.808	86.385	0.111	0.178
2090-06-13	88.852	90.596	0.014	0.006
2090-06-14	84.292	85.086	0.015	0.014
2090-06-15	88.18	88.815	0.006	0
2090-06-16	85.638	86.61	0.032	0.013
2090-06-17	90.762	91.498	0.003	0.05
2090-06-18	93.587	93.799	0.007	0
2090-06-19	94.406	93.87	0	0.002
2090-06-20	96.112	95.898	0	0
2090-06-21	100.539	99.802	0	0
2090-06-22	102.386	102.379	0	0.001
2090-06-23	98.478	98.533	0.039	0.02
2090-06-24	99.557	99.744	0	0
2090-06-25	98.793	100.625	0	0
2090-06-26	103.893	103.74	0	0
2090-06-27	105.121	103.802	0	0
2090-06-28	94.658	94.158	0.259	0.028
2090-06-29	97.275	97.618	0.032	0.045
2090-06-30	91.953	93.532	0.049	0.028
2090-07-01	92.59	90.744	0.064	0.018
2090-07-02	97.054	98.369	0.115	0.051
2090-07-03	97.952	98.42	0.05	0.041
2090-07-04	100.784	99.18	0.07	0.024
2090-07-05	100.076	100.83	0.039	0.05
2090-07-06	100.685	100.765	0.004	0.003
2090-07-07	99.689	100.141	0	0
2090-07-08	100.582	101.422	0.058	0.07
2090-07-09	98.176	97.551	0.061	0.068
2090-07-10	103.501	103.595	0.017	0
2090-07-11	103.996	104.122	0.004	0
2090-07-12	103.96	104.178	0.016	0.023
2090-07-13	104.403	103.606	0.025	0.029
2090-07-14	104.146	104.721	0.017	0.027
2090-07-15	102.982	105.376	0.019	0.009
2090-07-16	104.485	104.791	0.002	0.023
2090-07-17	98.041	100.161	0.08	0.089
2090-07-18	92.176	91.973	0.081	0.093
2090-07-19	86.477	89.802	0.228	0.325
2090-07-20	96.598	96.523	0.075	0
2090-07-21	98.171	98.414	0	0
2090-07-22	102.486	102.526	0.14	0.14
2090-07-23	101.97	102.623	0	0
2090-07-24	101.597	102.499	0.026	0.039
2090-07-25	100.322	100.422	0.023	0.095
2090-07-26	104.89	103.231	0.038	0.037
2090-07-27	103.928	103.445	0.006	0.012
2090-07-28	103.543	102.753	0.014	0.04
2090-07-29	105.103	104.808	0.049	0.052
2090-07-30	104.699	104.475	0.004	0.011
2090-07-31	99.752	101.035	0.017	0
2090-08-01	98.961	101.388	0.125	0.005
2090-08-02	97.064	98.885	0.055	0.023
2090-08-03	98.448	100.582	0.281	0.032
2090-08-04	99.495	100.02	0.006	0.008
2090-08-05	85.237	86.078	0.276	0.164
2090-08-06	90.251	90.851	0.12	0.103
2090-08-07	89.897	87.266	0.05	0.116
2090-08-08	89.958	91.056	0.144	0.046
2090-08-09	95.492	95.447	0.014	0.025
2090-08-10	95.981	98.403	0.009	0.036
2090-08-11	92.412	98.258	0.039	0.048
2090-08-12	94.694	95.315	0.167	0.045
2090-08-13	96.918	97.162	0	0.046
2090-08-14	97.035	96.529	0.041	0
2090-08-15	95.77	96.941	0.023	0.041
2090-08-16	98.946	98.678	0	0.005
2090-08-17	98.656	98.694	0.021	0.013
2090-08-18	99.354	98.897	0	0
2090-08-19	98.04	96.835	0	0
2090-08-20	96.087	97.446	0.03	0.08
2090-08-21	92.585	94.704	0.049	0.063
2090-08-22	94.419	93.632	0	0.041
2090-08-23	91.195	91.34	0.01	0.037
2090-08-24	93.627	93.307	0.021	0.008
2090-08-25	95.557	96.525	0	0
2090-08-26	91.097	91.197	0.003	0
2090-08-27	96.269	96.801	0	0
2090-08-28	95.129	94.959	0	0
2090-08-29	83.288	82.497	0.041	0.101
2090-08-30	81.753	82.575	0.038	0.006
2090-08-31	89.923	88.733	0.057	0
2090-09-01	92.6	92.587	0	0
2090-09-02	92.452	93.142	0	0
2090-09-03	91.748	92.061	0	0
2090-09-04	86.65	86.454	0	0
2090-09-05	85.962	85.605	0.002	0
2090-09-06	82.584	82.003	0	0
2090-09-07	79.486	78.755	0	0
2090-09-08	82.617	82.057	0	0
2090-09-09	86.084	86.336	0	0
2090-09-10	89.116	88.577	0	0
2090-09-11	89.059	91.855	0.057	0.071
2090-09-12	89.93	89.653	0.016	0.019
2090-09-13	87.758	87.868	0	0
2090-09-14	83.492	81.904	0.008	0.057
2090-09-15	58.336	59.284	0.008	0.043
2090-09-16	65.411	66.55	0	0
2090-09-17	71.695	71.779	0	0
2090-09-18	78.879	78.713	0	0
2090-09-19	83.082	83.211	0	0
2090-09-20	85.622	85.454	0	0
2090-09-21	84.575	83.431	0	0
2090-09-22	82.327	83.108	0.037	0.04
2090-09-23	79.969	79.417	0.065	0.119
2090-09-24	83.041	83.67	0.103	0.12
2090-09-25	85.402	84.93	0	0
2090-09-26	87.082	87.397	0	0
2090-09-27	87.702	88.087	0	0
2090-09-28	88.714	88.578	0	0
2090-09-29	86.952	87.789	0	0
2090-09-30	81.593	82.973	0	0
2090-10-01	80.071	80.418	0.062	0
2090-10-02	77.979	79.326	0	0
2090-10-03	78	76.623	0.061	0.399
2090-10-04	79.059	78.904	0.055	0.055
2090-10-05	75.455	75.693	0.049	0.058
2090-10-06	73.052	72.766	0	0
2090-10-07	72.763	72.986	0.001	0
2090-10-08	79.311	78.975	0	0
2090-10-09	83.563	83.312	0	0
2090-10-10	86.716	86.115	0	0
2090-10-11	74.182	78.86	0.315	0.184
2090-10-12	62.042	60.088	0.021	0.02
2090-10-13	56.586	56.308	0.365	0.217
2090-10-14	72.358	71.998	0	0
2090-10-15	73.095	73.243	0	0
2090-10-16	71.145	71.876	0.01	0.027
2090-10-17	42.336	42.385	0.017	0.024
2090-10-18	54.944	55.054	0	0
2090-10-19	76.051	75.835	0	0
2090-10-20	73.347	73.463	0	0
2090-10-21	70.967	68.633	0	0.004
2090-10-22	69.705	69.654	0.045	0.105
2090-10-23	64.897	63.605	0.001	0
2090-10-24	66.609	66.491	0	0
2090-10-25	59.908	60.689	0.002	0.002
2090-10-26	55.325	55	0.001	0.002
2090-10-27	58.224	58.286	0	0
2090-10-28	71.345	71.388	0	0
2090-10-29	73.74	73.657	0	0
2090-10-30	66.965	68.671	0	0
2090-10-31	46.576	47.313	0	0
2091-05-01	80	80	1	1
2091-05-02	69.534	70.66	0.077	0.036
2091-05-03	67.854	71.071	0.092	0.135
2091-05-04	76.273	76.431	0.026	0.029
2091-05-05	74.744	76.405	0.27	0.101
2091-05-06	62.704	62.578	0.045	0.043
2091-05-07	71.961	71.999	0	0
2091-05-08	80.674	80.554	0	0
2091-05-09	81.811	81.917	0.003	0.002
2091-05-10	74.81	75.868	0.006	0.006
2091-05-11	73.66	73.556	0	0
2091-05-12	73.343	73.469	0.01	0.004
2091-05-13	71.811	71.611	0.026	0.015
2091-05-14	79.901	79.777	0.011	0.013
2091-05-15	81.722	82.266	0	0
2091-05-16	73.964	74.114	0.063	0.079
2091-05-17	64.893	63.344	0.076	0.06
2091-05-18	79.065	79.126	0	0
2091-05-19	84.971	86.209	0.049	0.023
2091-05-20	82.982	84.062	0.055	0.018
2091-05-21	81.522	80.627	0	0.006
2091-05-22	80.723	80.676	0.02	0.007
2091-05-23	82.599	80.392	0.01	0.025
2091-05-24	81.505	82.429	0.011	0.001
2091-05-25	81.9	83.453	0.007	0.006
2091-05-26	89.095	89.512	0.036	0.015
2091-05-27	85.993	85.851	0.016	0.005
2091-05-28	89.783	91.362	0.002	0.001
2091-05-29	89.789	90.495	0.001	0
2091-05-30	89.735	89.86	0	0
2091-05-31	85.379	80.861	0.221	0.115
2091-06-01	83.158	82.902	0.32	0.435
2091-06-02	80.686	81.041	0.002	0.107
2091-06-03	88.428	88.074	0.106	0.138
2091-06-04	95.551	96.659	0.164	0
2091-06-05	95.257	94.803	0	0.002
2091-06-06	93.568	93.896	0	0
2091-06-07	90.93	91.232	0.148	0.146
2091-06-08	82.43	80.868	0.028	1.254
2091-06-09	87.987	87.872	0	0.001
2091-06-10	93.347	92.642	0.007	0.021
2091-06-11	92.404	92.542	0.049	0.005
2091-06-12	91.881	92.261	0.013	0.03
2091-06-13	94.081	94.004	0	0
2091-06-14	94.273	94.372	0	0
2091-06-15	91.879	92.194	0.004	0.009
2091-06-16	88.498	88.256	0.016	0.016
2091-06-17	88.805	89.095	0.015	0.011
2091-06-18	88.448	87.831	0.102	0.048
2091-06-19	88.167	87.729	0.024	0.025
2091-06-20	85.548	86.161	0.013	0.002
2091-06-21	96.134	96.082	0	0
2091-06-22	97.753	97.867	0.003	0.013
2091-06-23	97.426	97.817	0	0
2091-06-24	97.969	98.709	0	0
2091-06-25	93.915	95.889	0.026	0.01
2091-06-26	89.562	90.552	0.109	0.091
2091-06-27	84.232	89.903	0.151	0.092
2091-06-28	85.291	83.115	0	0.001
2091-06-29	91.204	92.134	0.376	0.209
2091-06-30	90.058	91.783	0	0
2091-07-01	97.976	99.183	0	0
2091-07-02	101.316	101.243	0	0.002
2091-07-03	101.949	102.144	0.021	0
2091-07-04	97.048	96.555	0.334	0.201
2091-07-05	104.001	104.73	0.094	0.081
2091-07-06	105.653	105.761	0.012	0.001
2091-07-07	105.366	105.503	0	0
2091-07-08	102.479	102.942	0	0
2091-07-09	92.193	90.808	0.084	0.17
2091-07-10	98.422	97.654	0.202	0.079
2091-07-11	98.691	99.878	0.025	0.029
2091-07-12	101.707	99.899	0.022	0.025
2091-07-13	102.408	103.257	0.042	0
2091-07-14	99.323	99.125	0.015	0.012
2091-07-15	99.99	99.419	0.075	0.062
2091-07-16	95.627	95.727	0.042	0.068
2091-07-17	91.005	90.919	0.052	0.166
2091-07-18	93.468	93.546	0.152	0.022
2091-07-19	94.561	93.568	0.045	0.05
2091-07-20	95.988	95.606	0.062	0.089
2091-07-21	100.569	100.841	0.017	0.004
2091-07-22	99.618	99.718	0.014	0.075
2091-07-23	98.339	97.598	0.013	0.021
2091-07-24	100.137	99.177	0.028	0.027
2091-07-25	102.502	102.058	0	0.001
2091-07-26	102.108	102.569	0.001	0
2091-07-27	95.814	95.012	0.073	0
2091-07-28	93.606	95.697	0.082	0.111
2091-07-29	93.043	96.195	0.062	0.117
2091-07-30	90.388	90.69	0.145	0.07
2091-07-31	96.767	96.868	0.177	0.001
2091-08-01	98.846	97.136	0	0.036
2091-08-02	95.991	96.933	0.035	0
2091-08-03	94.091	94.122	0.037	0.121
2091-08-04	98.814	98.957	0.09	0.096
2091-08-05	104.074	104.562	0	0
2091-08-06	101.69	99.534	0.029	0.001
2091-08-07	99.921	98.197	0.002	0.017
2091-08-08	96.298	96.553	0.043	0.024
2091-08-09	98.133	96.764	0	0
2091-08-10	97.695	97.158	0.016	0.004
2091-08-11	95.847	96.269	0.017	0.014
2091-08-12	94.319	94.895	0.018	0.02
2091-08-13	93.314	93.807	0.077	0.082
2091-08-14	100.831	100.034	0.005	0.042
2091-08-15	100.011	100.641	0.014	0.002
2091-08-16	100.571	100.132	0.064	0.004
2091-08-17	100.778	100.718	0	0
2091-08-18	101.29	101.862	0	0
2091-08-19	99.088	98.034	0.03	0.011
2091-08-20	96.764	96.461	0.035	0.025
2091-08-21	91.654	93.118	0	0.005
2091-08-22	90.03	91.061	0.117	0.021
2091-08-23	83.5	91.275	0.103	0.068
2091-08-24	92.008	92.108	0.006	0.066
2091-08-25	89.301	86.03	0.053	0.079
2091-08-26	90.64	90.725	0.066	0.029
2091-08-27	88.177	90.587	0.143	0.02
2091-08-28	87.446	87.474	0.015	0.102
2091-08-29	85.893	84.817	0	0.009
2091-08-30	85.386	85.806	0.067	0
2091-08-31	83.013	81.003	0.118	0.072
2091-09-01	81.846	82.606	0.061	0.039
2091-09-02	87.156	87.893	0.013	0.028
2091-09-03	82.532	85.924	0.061	0.055
2091-09-04	82.619	83.332	0	0
2091-09-05	87.441	88.083	0	0
2091-09-06	84.387	85.064	0.01	0.008
2091-09-07	85.442	86.062	0	0
2091-09-08	85.619	86.374	0	0
2091-09-09	85.588	86.297	0	0
2091-09-10	93.347	93.342	0	0
2091-09-11	92.925	93.243	0	0
2091-09-12	80.764	89.365	0.057	0.045
2091-09-13	76.358	78.699	0.036	0.109
2091-09-14	82.767	83.159	0	0.005
2091-09-15	84.248	85.988	0.037	0.054
2091-09-16	85.854	88.109	0.003	0.006
2091-09-17	91.609	91.451	0	0.004
2091-09-18	88.943	89.677	0	0
2091-09-19	81.209	80.795	0	0
2091-09-20	89.597	89.575	0	0
2091-09-21	91.404	91.796	0	0
2091-09-22	86.463	88.499	0	0.016
2091-09-23	81.933	82.105	0.019	0
2091-09-24	76.613	76.83	0.003	0.009
2091-09-25	75.844	75.246	0	0
2091-09-26	81.475	81.336	0	0
2091-09-27	84.069	83.683	0	0
2091-09-28	87.617	87.865	0	0
2091-09-29	87.068	85.701	0.051	0.038
2091-09-30	84.723	86.562	0.012	0
2091-10-01	80.471	80.295	0.014	0.025
2091-10-02	79.07	80.192	0.002	0.001
2091-10-03	73.21	74.386	0	0.008
2091-10-04	66.429	66.683	0	0
2091-10-05	76.035	74.954	0	0
2091-10-06	73.25	72.572	0	0
2091-10-07	73.307	74.172	0.006	0.007
2091-10-08	75.3	73.391	0.037	0.05
2091-10-09	74.123	73.448	0.004	0
2091-10-10	76.072	76.304	0	0
2091-10-11	78.126	77.874	0	0
2091-10-12	75.504	75.016	0	0
2091-10-13	73.476	73.169	0	0
2091-10-14	77.156	76.88	0	0
2091-10-15	76.393	76.777	0.001	0.007
2091-10-16	71.95	72.726	0.012	0.001
2091-10-17	36.636	36.334	0.404	0.359
2091-10-18	37.747	38.669	0.01	0.023
2091-10-19	48.449	48.756	0	0
2091-10-20	59.208	60.183	0	0
2091-10-21	64.697	64.886	0	0
2091-10-22	62.784	62.955	0	0
2091-10-23	65.629	65.853	0	0
2091-10-24	71.874	71.926	0	0
2091-10-25	72.626	72.598	0	0
2091-10-26	69.852	69.755	0	0
2091-10-27	73.796	72.915	0	0
2091-10-28	73.722	73.608	0	0
2091-10-29	66.68	65.305	0.01	0.015
2091-10-30	41.085	42.373	0.041	0.061
2091-10-31	50.378	50.603	0.035	0.03
2092-05-01	80	80	1	1
2092-05-02	60.348	60.029	0	0
2092-05-03	60.38	60.235	0.095	0.068
2092-05-04	65.506	65.345	0	0
2092-05-05	69.73	71.071	0	0
2092-05-06	70.623	70.765	0	0.003
2092-05-07	73.042	73.425	0.002	0
2092-05-08	82.654	82.929	0.025	0.104
2092-05-09	81.616	83.217	0.008	0
2092-05-10	82.972	82.875	0.011	0.013
2092-05-11	86.864	86.761	0	0
2092-05-12	84.815	85.464	0	0
2092-05-13	73.92	73.876	0	0.007
2092-05-14	81.588	81.32	0	0.001
2092-05-15	81.642	81.732	0	0
2092-05-16	78.902	79.349	0	0
2092-05-17	76.156	76.972	0	0
2092-05-18	77.948	77.191	0.017	0.022
2092-05-19	89.125	89.359	0	0
2092-05-20	79.884	81.467	0.024	0.027
2092-05-21	76.905	76.053	0.024	0.048
2092-05-22	90.327	90.71	0.055	0
2092-05-23	90.427	90.411	0	0
2092-05-24	89.788	89.983	0	0
2092-05-25	70.563	70.492	0	0
2092-05-26	70.603	70.657	0	0
2092-05-27	82.644	82.803	0	0
2092-05-28	84.181	84.206	0	0
2092-05-29	83.859	83.154	0.078	0.046
2092-05-30	69.848	69.891	0.054	0.03
2092-05-31	79.296	79.507	0	0
2092-06-01	80.996	79.075	0.028	0.052
2092-06-02	87.258	87.02	0.03	0.031
2092-06-03	89.513	88.43	0	0
2092-06-04	93.225	93.327	0.119	0.144
2092-06-05	94.859	95.586	0.069	0.016
2092-06-06	95.817	95.766	0.136	0.124
2092-06-07	96.581	96.813	0	0
2092-06-08	87.721	87.472	0.354	0.231
2092-06-09	97.416	97.979	0	0.094
2092-06-10	97.418	97.998	0	0
2092-06-11	96.149	96.659	0	0
2092-06-12	91.361	92.154	0	0
2092-06-13	87.01	87.266	0	0
2092-06-14	93.651	94.831	0	0
2092-06-15	100.423	100.508	0.045	0.105
2092-06-16	100.504	100.724	0	0
2092-06-17	96.807	97.397	0	0
2092-06-18	93.87	94.601	0	0
2092-06-19	93.328	93.482	0	0
2092-06-20	90.98	90.764	0	0
2092-06-21	92.443	92.183	0.024	0.002
2092-06-22	100.515	100.476	0	0
2092-06-23	99.966	99.631	0.009	0.004
2092-06-24	97.132	96.188	0.004	0
2092-06-25	93.42	93.52	0.007	0.079
2092-06-26	95.05	97.111	0.014	0.031
2092-06-27	99.68	99.807	0.03	0.035
2092-06-28	99.351	97.649	0.009	0.04
2092-06-29	103.907	103.795	0	0.034
2092-06-30	102.698	102.066	0.044	0.023
2092-07-01	102.657	101.096	0.006	0.01
2092-07-02	104.555	103.111	0.017	0.014
2092-07-03	102.743	102.347	0	0
2092-07-04	99.628	101.273	0.274	0.005
2092-07-05	100.53	100.32	0.041	0.046
2092-07-06	100.951	100.791	0.077	0.037
2092-07-07	98.599	96.215	0.046	0.019
2092-07-08	96.568	94.648	0.003	0.057
2092-07-09	93.979	93.506	0.1	0.04
2092-07-10	99.902	100.002	0.012	0.087
2092-07-11	103.342	101.855	0	0.004
2092-07-12	99.422	100.147	0.023	0.059
2092-07-13	98.002	97.125	0.07	0.076
2092-07-14	95.493	96.479	0.133	0.009
2092-07-15	92.692	97.274	0.255	0.071
2092-07-16	83.518	88.115	0.347	0.195
2092-07-17	97.543	96.979	0.194	0.149
2092-07-18	95.392	96.904	0.03	0.062
2092-07-19	93.589	97.496	0.031	0.039
2092-07-20	91.774	94.367	0.111	0.136
2092-07-21	88.255	89.435	0.173	0.155
2092-07-22	88.121	89.995	0.118	0.068
2092-07-23	89.349	91.76	0.155	0.079
2092-07-24	76.382	86.75	0.237	0.23
2092-07-25	80.468	80.224	0.144	0.17
2092-07-26	82.584	82.746	0.073	0.018
2092-07-27	83.957	84.874	0.047	0.006
2092-07-28	94.637	95.424	0.04	0.065
2092-07-29	93.849	94.048	0.016	0.017
2092-07-30	91.856	91.376	0.074	0.047
2092-07-31	95.493	95.028	0	0.021
2092-08-01	96.846	98.492	0	0.028
2092-08-02	99.438	98.738	0	0.006
2092-08-03	98.541	99.02	0	0.002
2092-08-04	98.434	98.659	0.004	0.002
2092-08-05	96.822	98.476	0.066	0.052
2092-08-06	94.432	94.532	0.048	0.086
2092-08-07	100.013	99.625	0	0
2092-08-08	98.044	98.475	0	0.002
2092-08-09	97.772	98.394	0	0
2092-08-10	97.871	96.107	0	0
2092-08-11	94.494	95.936	0	0
2092-08-12	94.675	94.46	0	0.015
2092-08-13	95.134	94.68	0	0
2092-08-14	91.215	91.315	0	0.033
2092-08-15	91.849	92.002	0.095	0
2092-08-16	83.745	89.109	0.072	0.058
2092-08-17	85.816	84.801	0.03	0.071
2092-08-18	89.408	85.914	0.025	0.049
2092-08-19	89.782	88.976	0	0.037
2092-08-20	88.485	87.695	0.036	0.032
2092-08-21	90.752	83.688	0.017	0.086
2092-08-22	89.874	81.6	0.295	0.159
2092-08-23	88.884	92.333	0.115	0.276
2092-08-24	87.551	90.448	0.079	0.029
2092-08-25	87.089	89.441	0	0
2092-08-26	86.78	87.007	0	0
2092-08-27	89.386	90.352	0	0
2092-08-28	92.024	92.142	0.01	0.019
2092-08-29	95.526	95.677	0	0
2092-08-30	97.357	97.15	0	0
2092-08-31	96.307	96.471	0	0
2092-09-01	90.659	87.73	0.058	0.009
2092-09-02	76.891	80.315	0.167	0.111
2092-09-03	79.793	77.037	0.009	0.078
2092-09-04	90.013	89.991	0.012	0.02
2092-09-05	90.241	90.222	0.002	0.002
2092-09-06	92.118	91.898	0	0
2092-09-07	91.565	92.57	0	0
2092-09-08	93.076	93.236	0	0
2092-09-09	95.96	95.927	0	0
2092-09-10	96.108	96.677	0	0
2092-09-11	92.298	93.327	0.047	0.056
2092-09-12	91.815	92.991	0.035	0.034
2092-09-13	89.881	91.012	0	0.002
2092-09-14	94.974	95.189	0.031	0.062
2092-09-15	94.914	95.484	0	0
2092-09-16	94.514	95.086	0	0
2092-09-17	86.07	86.688	0	0
2092-09-18	89.04	89.012	0	0
2092-09-19	92.193	91.945	0	0
2092-09-20	91.768	91.793	0	0
2092-09-21	91.186	91.387	0	0
2092-09-22	92.203	92.619	0	0
2092-09-23	92.859	93.349	0	0
2092-09-24	93.323	92.994	0	0
2092-09-25	91.2	93.654	0	0
2092-09-26	87.637	86.562	0.063	0.03
2092-09-27	76.986	78.616	0.199	0.191
2092-09-28	80.786	79.739	0.006	0.012
2092-09-29	83.534	84.398	0	0
2092-09-30	80.149	83.181	0.001	0
2092-10-01	79.083	80.536	0	0
2092-10-02	81.354	81.599	0	0.022
2092-10-03	80.682	81.801	0	0
2092-10-04	82.296	81.885	0	0
2092-10-05	83.109	84.385	0.014	0.002
2092-10-06	80.485	80.574	0	0.044
2092-10-07	80.701	80.96	0	0.041
2092-10-08	76.537	77.28	0	0
2092-10-09	79.453	77.244	0	0
2092-10-10	78.85	79.434	0	0
2092-10-11	81.079	79.208	0	0
2092-10-12	78.249	75.802	0.388	0.048
2092-10-13	63.871	66.411	0.154	0.137
2092-10-14	74.764	75.73	0	0
2092-10-15	72.587	73.425	0	0
2092-10-16	68.047	69.988	0	0.015
2092-10-17	64.858	64.327	0.008	0.013
2092-10-18	57.996	56.921	0	0.008
2092-10-19	58.883	59.336	0	0
2092-10-20	70.888	71.786	0	0
2092-10-21	68.911	69.07	0	0
2092-10-22	64.175	63.48	0	0
2092-10-23	61.047	54.579	0.374	0.484
2092-10-24	63.277	63.672	0	0
2092-10-25	68.445	68.922	0	0
2092-10-26	62.921	65.167	0	0
2092-10-27	48.385	47.606	0	0
2092-10-28	53.65	53.76	0	0
2092-10-29	49.927	49.585	0	0
2092-10-30	62.422	62.28	0	0
2092-10-31	57.329	56.561	0	0.001
2093-05-01	80	80	1	1
2093-05-02	82.711	83.19	0.035	0.038
2093-05-03	82.502	83.319	0.011	0.003
2093-05-04	80.289	80.99	0	0
2093-05-05	73.1	72.79	0	0
2093-05-06	70.15	70.417	0	0
2093-05-07	73.688	74.031	0	0
2093-05-08	76.205	76.492	0	0
2093-05-09	76.094	76.479	0	0
2093-05-10	79.355	79.328	0	0.004
2093-05-11	83.826	84.39	0.015	0.026
2093-05-12	81.588	81.755	0	0
2093-05-13	77.73	78.61	0.001	0.001
2093-05-14	64.652	64.802	0.099	0.171
2093-05-15	60.2	60.844	0.252	0.294
2093-05-16	72.714	72.462	0	0
2093-05-17	75.229	76.799	0	0.002
2093-05-18	68.735	69.385	0.016	0.016
2093-05-19	75.633	75.78	0	0
2093-05-20	80.136	80.252	0	0
2093-05-21	87.481	87.974	0.005	0.004
2093-05-22	85.877	86.739	0.01	0.017
2093-05-23	83.822	83.443	0.021	0.029
2093-05-24	70.395	73.325	0.188	0.154
2093-05-25	78.515	77.805	0.01	0.062
2093-05-26	81.71	81.738	0	0
2093-05-27	81.843	82.223	0	0
2093-05-28	81.512	81.345	0.007	0.027
2093-05-29	85.559	86.649	0.04	0.069
2093-05-30	81.016	81.396	0.058	0.04
2093-05-31	82.289	82.953	0.001	0.009
2093-06-01	84.935	85.706	0.019	0.043
2093-06-02	85.277	85.516	0.007	0.122
2093-06-03	85.172	82.803	0.068	0.056
2093-06-04	85.208	85.269	0.05	0.107
2093-06-05	84.813	85.192	0.109	0.09
2093-06-06	85.359	84.914	0.09	0.195
2093-06-07	87.702	87.803	0.093	0.294
2093-06-08	91.518	91.662	0	0
2093-06-09	90.315	90.404	0	0
2093-06-10	88.595	88.48	0	0
2093-06-11	96.095	95.968	0	0
2093-06-12	95.516	96.14	0	0
2093-06-13	94.025	93.815	0.006	0.007
2093-06-14	87.185	87.532	0.142	0.063
2093-06-15	86.344	84.844	0.273	0.182
2093-06-16	89.363	84.47	0.007	0.029
2093-06-17	77.397	73.588	0.133	0.279
2093-06-18	81.621	81.007	0.1	0.119
2093-06-19	85.221	84.79	0.003	0.035
2093-06-20	79.335	85.686	0.108	0.238
2093-06-21	86.399	85.464	0.085	0.008
2093-06-22	84.126	86.015	0.068	0.07
2093-06-23	88.87	87.973	0.01	0
2093-06-24	92.828	93.019	0.06	0.022
2093-06-25	94.201	94.173	0.011	0.024
2093-06-26	95.581	95.234	0	0.002
2093-06-27	98.002	98.023	0	0
2093-06-28	96.526	95.443	0.005	0.016
2093-06-29	95.346	95.235	0	0
2093-06-30	96.035	94.877	0	0
2093-07-01	99.656	98.964	0	0
2093-07-02	99.963	99.311	0	0.014
2093-07-03	90.624	89.946	0.48	3.959
2093-07-04	85.167	87.699	0.087	0
2093-07-05	90.396	91.066	0.027	0
2093-07-06	96.569	93.552	0.102	0.059
2093-07-07	96.775	98.391	0.021	0.068
2093-07-08	100.06	99.727	0.135	0
2093-07-09	100.416	99.868	0.004	0
2093-07-10	99.593	99.215	0.006	0.003
2093-07-11	98.645	98.775	0	0
2093-07-12	98.482	98.823	0	0.003
2093-07-13	100.947	100.228	0.003	0.002
2093-07-14	102.755	102.337	0.013	0.01
2093-07-15	102.819	102.483	0.069	0.096
2093-07-16	101.163	98.346	0	0.008
2093-07-17	94.758	94.858	0	0.532
2093-07-18	99.14	97.422	0.061	0.091
2093-07-19	99.252	98.387	0.009	0
2093-07-20	97.95	98.459	0.083	0.067
2093-07-21	96.696	96.796	0.057	0.065
2093-07-22	93.817	95.034	0.086	0.12
2093-07-23	92.959	92.855	0.21	0.219
2093-07-24	98.002	98.534	0.084	0
2093-07-25	97.4	98.873	0.047	0.016
2093-07-26	99.818	99.555	0.086	0.004
2093-07-27	97.06	100.554	0.077	0.002
2093-07-28	97.469	96.094	0.114	0.101
2093-07-29	100.169	98.412	0.057	0.01
2093-07-30	98.008	98.683	0.02	0.028
2093-07-31	96.364	98.063	0.067	0.019
2093-08-01	82.121	82.895	0.383	0.11
2093-08-02	91.957	91.842	0.016	0
2093-08-03	99.819	98.725	0	0
2093-08-04	101.228	99.52	0.044	0.001
2093-08-05	97.786	96.765	0.05	0.034
2093-08-06	98.013	96.881	0.185	0.058
2093-08-07	88.993	90.989	0.017	0.017
2093-08-08	92.406	92.58	0	0
2093-08-09	96.973	96.831	0	0
2093-08-10	97.683	97.066	0.014	0.004
2093-08-11	96.317	95.885	0.035	0.027
2093-08-12	89.659	88.134	0.056	0.175
2093-08-13	91.051	91.019	0.082	0.018
2093-08-14	92.133	92.317	0.057	0.038
2093-08-15	88.637	91.785	0.134	0.073
2093-08-16	92.914	94.474	0.041	0.004
2093-08-17	93.154	92.288	0.069	0.015
2093-08-18	89.514	88.672	0.046	0.086
2093-08-19	91.263	90.279	0.036	0.01
2093-08-20	93.472	92.957	0.022	0.018
2093-08-21	93.986	91.982	0.105	0.128
2093-08-22	86.978	88.322	0.112	0.028
2093-08-23	87.33	79.013	0.167	0.166
2093-08-24	76.731	78.705	0.062	0.079
2093-08-25	83.033	84.413	0	0
2093-08-26	86.16	86.606	0.017	0
2093-08-27	89.477	89.4	0	0
2093-08-28	89.95	89.41	0.019	0.033
2093-08-29	91.775	91.862	0.019	0.006
2093-08-30	94.129	94.099	0	0
2093-08-31	91.629	95.699	0.051	0
2093-09-01	89.275	89.401	0	0.003
2093-09-02	82.049	83.422	0.098	0.155
2093-09-03	76.108	76.754	0.141	0.061
2093-09-04	81.31	80.074	0.014	0
2093-09-05	84.354	84.534	0.048	0.016
2093-09-06	86.996	86.207	0	0
2093-09-07	88.182	89.376	0	0
2093-09-08	90.808	91.966	0	0
2093-09-09	89.617	88.517	0.026	0.04
2093-09-10	87.078	87.027	0.074	0.04
2093-09-11	86.235	86.617	0.013	0.061
2093-09-12	83.824	84.727	0.175	0.139
2093-09-13	75.404	82.883	0.114	0.118
2093-09-14	85.797	85.301	0.002	0.03
2093-09-15	83.869	81.76	0.057	0.042
2093-09-16	82.206	83.451	0	0
2093-09-17	81.469	80.867	0	0.004
2093-09-18	81.324	81.123	0	0
2093-09-19	81.078	81.374	0	0
2093-09-20	79.883	79.214	0	0
2093-09-21	86.776	86.587	0	0
2093-09-22	87.716	87.735	0	0
2093-09-23	87.213	87.448	0	0
2093-09-24	84.675	84.953	0	0
2093-09-25	81.436	82.93	0.065	0.053
2093-09-26	76.568	77.231	0	0
2093-09-27	78.153	78.28	0	0
2093-09-28	77.676	80.044	0.036	0.026
2093-09-29	76.918	76.739	0.226	0.072
2093-09-30	77.735	77.627	0	0
2093-10-01	80.787	81.002	0	0
2093-10-02	82.582	83.138	0	0
2093-10-03	83.732	84.34	0.001	0.001
2093-10-04	84.86	84.885	0	0
2093-10-05	85.268	85.23	0	0
2093-10-06	83.451	83.631	0	0
2093-10-07	77.102	79.077	0	0.001
2093-10-08	78.343	79.605	0	0
2093-10-09	80.181	80.348	0	0
2093-10-10	77.471	77.056	0.007	0.016
2093-10-11	65.085	64.749	0.367	0.335
2093-10-12	64.582	64.673	0	0
2093-10-13	69.531	69.277	0	0
2093-10-14	71.925	72.186	0	0
2093-10-15	77.047	76.96	0	0
2093-10-16	78.433	78.518	0	0
2093-10-17	72.974	73.468	0	0
2093-10-18	66.516	67.004	0.003	0
2093-10-19	69.119	69.337	0	0
2093-10-20	73.02	70.643	0	0
2093-10-21	72.489	72.204	0	0
2093-10-22	66.762	67.334	0	0
2093-10-23	58.784	60.431	0.215	0.247
2093-10-24	65.566	65.431	0	0
2093-10-25	73.317	73.363	0	0
2093-10-26	70.28	71.772	0	0
2093-10-27	62.9	62.487	0	0
2093-10-28	55.807	56.524	0	0
2093-10-29	60.507	60.002	0	0
2093-10-30	76.326	76.25	0	0
2093-10-31	65.98	66.141	0	0
2094-05-01	80	80	1	1
2094-05-02	75.86	75.912	0	0
2094-05-03	83.778	83.961	0	0
2094-05-04	84.491	85.061	0	0
2094-05-05	79.97	81.047	0	0
2094-05-06	83.084	82.869	0	0
2094-05-07	80.887	80.179	0	0
2094-05-08	72.787	73.42	0	0
2094-05-09	86.494	87.077	0	0
2094-05-10	87.563	88.398	0	0
2094-05-11	81.537	82.067	0	0
2094-05-12	73.695	74.425	0	0
2094-05-13	84.479	84.357	0.013	0.01
2094-05-14	83.59	83.746	0	0
2094-05-15	72.509	72.303	0	0
2094-05-16	68.779	68.232	0.011	0.003
2094-05-17	65.308	65.421	0.046	0.006
2094-05-18	61.941	63.049	0.07	0.036
2094-05-19	67.97	67.295	0.02	0.151
2094-05-20	69.42	72.599	0.073	0.019
2094-05-21	70.623	70.735	0.102	0.203
2094-05-22	68.46	69.736	0.012	0.05
2094-05-23	61.736	64.104	0.224	0.478
2094-05-24	83.275	83.317	0.015	0.005
2094-05-25	83.438	83.689	0	0
2094-05-26	81.012	81.95	0.002	0.006
2094-05-27	77.917	77.543	0.02	0.029
2094-05-28	80.511	80.408	0.056	0.061
2094-05-29	80.675	80.591	0.001	0
2094-05-30	78.287	78.282	0.038	0.038
2094-05-31	79.929	79.773	0.214	0.053
2094-06-01	69.794	68.238	0.553	0.32
2094-06-02	76.958	78.698	0.068	0.162
2094-06-03	90.049	89.87	0	0
2094-06-04	92.552	92.807	0.007	0
2094-06-05	93.694	92.83	0	0.02
2094-06-06	89.881	90.261	0.098	0.154
2094-06-07	86.856	87.251	0.005	0.001
2094-06-08	86.541	85.931	0.022	0.033
2094-06-09	84.82	84.65	0.043	0.04
2094-06-10	90.221	89.875	0.004	0.004
2094-06-11	92.369	92.386	0	0
2094-06-12	93.656	93.863	0	0
2094-06-13	97.056	97.162	0	0
2094-06-14	96.374	95.852	0	0.001
2094-06-15	92.074	92.731	0	0
2094-06-16	95.1	95.011	0	0
2094-06-17	96.238	96.438	0	0
2094-06-18	97.025	97.189	0	0
2094-06-19	95.986	97.23	0.001	0
2094-06-20	97.871	98.016	0	0
2094-06-21	99.284	99.116	0	0
2094-06-22	100.434	101.121	0.032	0
2094-06-23	98.227	98.099	0.044	0.05
2094-06-24	91.089	91.189	0.054	0.069
2094-06-25	86.271	85.576	0.143	0.178
2094-06-26	82.09	84.24	0.134	0.102
2094-06-27	90.441	90.896	0.029	0.067
2094-06-28	99.758	99.459	0.012	0.022
2094-06-29	93.759	94.959	0.027	0.005
2094-06-30	93.318	93.357	0.011	0.012
2094-07-01	95.397	97.648	0.009	0.185
2094-07-02	98.231	100.335	0.018	0
2094-07-03	96.09	100.228	0	0
2094-07-04	102.218	102.07	0	0
2094-07-05	102.462	102.714	0	0
2094-07-06	100.404	100.427	0	0
2094-07-07	100.247	100.263	0	0
2094-07-08	99.006	97.044	0	0.001
2094-07-09	95.277	96.641	0.106	0.036
2094-07-10	92.45	93.554	0.014	0.011
2094-07-11	94.092	94.192	0.014	0.06
2094-07-12	102.184	102.246	0	0
2094-07-13	100.154	101.975	0.011	0
2094-07-14	96.729	94.786	0.122	0.196
2094-07-15	102.82	103.117	0.208	0.123
2094-07-16	105.474	104.985	0	0
2094-07-17	103.404	104.497	0.005	0.004
2094-07-18	94.86	99.706	0.082	0.013
2094-07-19	84.959	92.226	0.126	0.115
2094-07-20	87.861	88.045	0.031	0.069
2094-07-21	90.553	90.055	0	0
2094-07-22	94.54	94.033	0	0
2094-07-23	98.495	97.93	0	0
2094-07-24	98.386	98.006	0	0
2094-07-25	97.69	97.362	0	0
2094-07-26	98.647	97.184	0	0
2094-07-27	97.931	97.219	0	0
2094-07-28	95.627	96.063	0	0
2094-07-29	94.498	96.635	0.034	0
2094-07-30	91.596	97.763	0.074	0.018
2094-07-31	92.612	95.163	0.049	0.173
2094-08-01	91.704	95.85	0.065	0
2094-08-02	95.164	95.143	0.069	0.09
2094-08-03	95.877	94.782	0.029	0
2094-08-04	94.26	93.671	0	0
2094-08-05	94.669	94.865	0	0
2094-08-06	91.506	93.346	0.179	0.209
2094-08-07	84.081	85.523	0.012	0
2094-08-08	87.024	88.787	0.168	0.055
2094-08-09	92.725	94.153	0	0
2094-08-10	93.021	94.245	0.303	0.499
2094-08-11	65.516	69.591	0.232	0.362
2094-08-12	80.493	81.132	0.072	0.138
2094-08-13	88.551	90.103	0	0
2094-08-14	93.499	94.36	0	0
2094-08-15	92.736	91.452	0.099	0.057
2094-08-16	88.538	88.909	0.002	0.036
2094-08-17	89.163	89.094	0.077	0.093
2094-08-18	89.911	91.287	0.018	0.005
2094-08-19	90.084	92.274	0.065	0.015
2094-08-20	94.268	95.757	0.087	0.027
2094-08-21	96.09	96.316	0	0
2094-08-22	95.93	97.762	0.014	0
2094-08-23	94.226	94.526	0.028	0.02
2094-08-24	87.339	88.776	0.117	0.126
2094-08-25	83.988	74.706	0.077	0.231
2094-08-26	84.219	77.035	1.124	0.042
2094-08-27	83.775	84.889	0.001	0
2094-08-28	82.19	85.306	0	0
2094-08-29	86.071	85.87	0	0
2094-08-30	90.01	90.031	0	0
2094-08-31	90.33	88.063	0	0.078
2094-09-01	89.882	87.117	0.05	0.071
2094-09-02	90.032	90.132	0	0.079
2094-09-03	92.666	91.737	0.022	0
2094-09-04	87.763	88.406	0.03	0.018
2094-09-05	85.949	82.391	0	0.024
2094-09-06	85.358	84.817	0.037	0.05
2094-09-07	88.263	86.829	0	0.006
2094-09-08	89.153	88.8	0.009	0
2094-09-09	87.678	87.663	0.028	0.018
2094-09-10	86.487	86.073	0.122	0.05
2094-09-11	84.613	84.222	0.177	0.193
2094-09-12	89.087	88.143	0.023	0
2094-09-13	88.684	88.955	0	0
2094-09-14	87.126	86.415	0.001	0.001
2094-09-15	82.633	82.743	0	0
2094-09-16	81.154	82.314	0.005	0
2094-09-17	76.068	75.64	0.02	0.036
2094-09-18	80.183	78.533	0.001	0.004
2094-09-19	85.04	84.555	0	0
2094-09-20	84.856	84.559	0.002	0.004
2094-09-21	81.332	80.832	0	0
2094-09-22	77.355	77.229	0	0.006
2094-09-23	82.107	81.744	0	0
2094-09-24	83.107	82.809	0	0
2094-09-25	85.039	84.798	0	0
2094-09-26	81.865	83.613	0.026	0
2094-09-27	77.58	78.041	0	0
2094-09-28	73.246	72.036	0	0
2094-09-29	82.177	81.575	0	0
2094-09-30	81.711	81.474	0	0
2094-10-01	74.66	75.586	0.017	0.023
2094-10-02	63.163	63.865	0	0
2094-10-03	78.961	78.339	0	0
2094-10-04	79.348	78.938	0	0
2094-10-05	76.842	77.503	0.019	0
2094-10-06	77.703	77.434	0	0
2094-10-07	74.098	75.044	0	0
2094-10-08	65.86	65.211	0	0
2094-10-09	74.198	74.085	0	0
2094-10-10	77.409	76.959	0	0
2094-10-11	79.195	79.023	0	0
2094-10-12	77.9	77.853	0	0
2094-10-13	71.723	72.149	0	0
2094-10-14	62.102	62.777	0	0
2094-10-15	69.859	69.408	0	0
2094-10-16	66.573	65.953	0	0
2094-10-17	73.832	73.548	0	0
2094-10-18	74.165	73.882	0	0
2094-10-19	69.242	69.318	0	0
2094-10-20	68.907	68.153	0	0
2094-10-21	77.878	77.373	0	0
2094-10-22	81.239	80.887	0	0
2094-10-23	74.246	74.79	0	0
2094-10-24	76.481	76.028	0	0
2094-10-25	68.852	70.9	0.052	0.001
2094-10-26	62.996	63.159	0	0
2094-10-27	56.463	57.344	0	0
2094-10-28	68.788	69.346	0	0
2094-10-29	62.923	60.627	0	0
2094-10-30	70.901	71.355	0	0
2094-10-31	65.198	61.114	0	0
2095-05-01	80	80	1	1
2095-05-02	57.863	57.373	0.001	0.044
2095-05-03	68.196	68.109	0	0
2095-05-04	77.678	78.168	0	0
2095-05-05	77.515	77.982	0.007	0.004
2095-05-06	84.206	84.053	0.002	0.003
2095-05-07	86.371	86.392	0	0
2095-05-08	85.048	84.806	0.002	0
2095-05-09	83.705	83.69	0	0.002
2095-05-10	86.248	86.328	0	0
2095-05-11	88.053	88.129	0.009	0
2095-05-12	86.766	88	0.014	0.069
2095-05-13	91.156	89.654	0	0.205
2095-05-14	90.37	90.118	0	0
2095-05-15	71.775	74.557	0.084	0.095
2095-05-16	76.29	78.422	0.001	0.085
2095-05-17	78.114	78.027	0.011	0
2095-05-18	67.605	69.88	0.063	0.069
2095-05-19	73.013	72.679	0.776	0.676
2095-05-20	74.207	73.605	0.128	0.113
2095-05-21	76.05	77.513	0.111	0.031
2095-05-22	81.513	82.339	0.06	0.07
2095-05-23	76.742	78.255	0.01	0.015
2095-05-24	71.979	72.735	0.019	0.036
2095-05-25	80.726	80.509	0.011	0.004
2095-05-26	83.758	84.421	0.008	0
2095-05-27	70.591	71.407	0.106	0.107
2095-05-28	74.942	75.504	0.034	0.025
2095-05-29	88.182	88.252	0	0.001
2095-05-30	90.513	90.394	0	0
2095-05-31	90.19	90.439	0.008	0.012
2095-06-01	76.561	73.389	0.01	0.013
2095-06-02	76.556	76.988	0	0
2095-06-03	76.838	77.084	0	0
2095-06-04	76.935	76.943	0	0
2095-06-05	83.166	83.303	0	0
2095-06-06	84.549	84.488	0	0
2095-06-07	91.213	91.029	0.083	0.058
2095-06-08	88.4	87.875	0.026	0.026
2095-06-09	94.46	93.978	0.048	0.053
2095-06-10	98.769	97.538	0	0
2095-06-11	95.461	95.247	0	0
2095-06-12	99.868	99.967	0	0
2095-06-13	101.188	100.954	0	0
2095-06-14	101.187	100.956	0	0
2095-06-15	100.208	100.788	0	0.01
2095-06-16	101.233	101.362	0.004	0.017
2095-06-17	98.136	94.364	0.023	0.038
2095-06-18	90.648	89.119	0.104	0.086
2095-06-19	87.41	84.592	0.105	0.136
2095-06-20	84.018	78.378	0.197	0.176
2095-06-21	80.177	78.645	0.123	0.102
2095-06-22	81.355	85.52	0.097	0.118
2095-06-23	87.66	87.938	0.071	0.18
2095-06-24	89.932	87.789	0.002	0.069
2095-06-25	98.879	97.835	0.065	0.052
2095-06-26	96.249	96.602	0.009	0.003
2095-06-27	95.628	96.458	0.167	0.089
2095-06-28	90.269	89.852	0.111	0.499
2095-06-29	89.059	90.84	0.141	0.039
2095-06-30	92.9	92.762	0.092	0.14
2095-07-01	91.364	92.855	0.004	0.004
2095-07-02	90.119	91.308	0.013	0.002
2095-07-03	87.756	87.139	0.01	0.002
2095-07-04	95.921	95.451	0	0
2095-07-05	100.22	100.647	0	0
2095-07-06	101.044	101.301	0	0
2095-07-07	100.967	99.918	0.068	0.007
2095-07-08	99.132	97.244	0.071	0.039
2095-07-09	96.701	94.897	0.062	0
2095-07-10	93.898	93.959	0.035	0.039
2095-07-11	96.268	96.109	0	0
2095-07-12	94.154	93.501	0	0.035
2095-07-13	91.323	92.885	0.162	0.106
2095-07-14	95.158	94.614	0.024	0.023
2095-07-15	90.167	91.854	0.136	0.149
2095-07-16	96.536	97.433	0.001	0
2095-07-17	97.813	98.108	0.012	0.033
2095-07-18	100.236	100.036	0.04	0
2095-07-19	94.528	94.628	0.024	0.07
2095-07-20	87.531	91.157	0.059	0.079
2095-07-21	78.019	79.95	0.114	0.347
2095-07-22	85.431	85.278	0.034	0.022
2095-07-23	83.052	83.27	0.033	0.045
2095-07-24	92.222	91.568	0.006	0.037
2095-07-25	96.243	95.871	0.012	0
2095-07-26	96.155	95.351	0	0
2095-07-27	93.377	92.947	0	0
2095-07-28	94.947	95.582	0	0
2095-07-29	93.169	95.437	0.051	0
2095-07-30	91.528	92.836	0.09	0.048
2095-07-31	93.59	93.787	0	0.014
2095-08-01	99.426	99.39	0	0
2095-08-02	99.616	100.277	0.009	0.005
2095-08-03	96.044	95.898	0.036	0.056
2095-08-04	97.497	97.428	0	0
2095-08-05	95.685	96.224	0.175	0.128
2095-08-06	84.19	87.833	0.064	0.085
2095-08-07	94.696	94.796	0.01	0.179
2095-08-08	98.667	98.747	0.046	0.044
2095-08-09	95.329	95.326	0.014	0.056
2095-08-10	99.79	99.466	0.002	0
2095-08-11	99.638	98.728	0	0
2095-08-12	89.001	87.882	0.079	0.173
2095-08-13	83.723	84.022	0.111	0.234
2095-08-14	91.406	90.744	0	0
2095-08-15	97.149	96.679	0.007	0.005
2095-08-16	98.916	98.919	0.005	0.004
2095-08-17	99.608	100.092	0	0
2095-08-18	96.573	96.785	0	0
2095-08-19	93.17	92.532	0	0
2095-08-20	99.292	98.528	0.011	0.018
2095-08-21	100.198	100.043	0	0
2095-08-22	101.013	100.424	0	0
2095-08-23	99.797	99.679	0	0
2095-08-24	97.53	97.512	0	0
2095-08-25	96.669	95.949	0	0
2095-08-26	96.426	96.007	0.064	0.063
2095-08-27	93.183	93.208	0.069	0.072
2095-08-28	96.833	97.194	0.029	0
2095-08-29	99.572	99.196	0.045	0.011
2095-08-30	99.21	99.263	0	0
2095-08-31	101.493	101.489	0	0
2095-09-01	101.72	100.738	0	0.003
2095-09-02	91.214	90.504	0.011	0.003
2095-09-03	89.322	88.794	0	0
2095-09-04	91.247	91.347	0	0
2095-09-05	90.753	90.853	0	0
2095-09-06	93.825	93.873	0	0
2095-09-07	92.119	93.598	0	0
2095-09-08	90.598	90.295	0.007	0
2095-09-09	90.657	90.524	0	0.007
2095-09-10	94.43	95.293	0	0
2095-09-11	90.646	90.783	0.028	0.006
2095-09-12	80.465	81.534	0.121	0.11
2095-09-13	71.365	77.718	0.283	0.025
2095-09-14	65.167	73.61	0.299	0.022
2095-09-15	75.709	79.593	0	0.006
2095-09-16	73.395	75.581	0.061	0.092
2095-09-17	65.057	66.725	0.08	0.1
2095-09-18	64.486	62.521	0.323	0.853
2095-09-19	81.26	82.439	0.084	0.017
2095-09-20	88.79	89.312	0	0
2095-09-21	90.152	90.694	0	0
2095-09-22	89.234	89.65	0.001	0.013
2095-09-23	90.408	90.947	0	0
2095-09-24	88.616	89.491	0	0
2095-09-25	84.463	85.811	0	0
2095-09-26	81.942	85.161	0	0
2095-09-27	79.943	79.283	0	0.066
2095-09-28	79.093	80.158	0	0
2095-09-29	81.204	80.388	0	0
2095-09-30	76.804	75.102	0.038	0
2095-10-01	77.088	78.075	0.493	0.006
2095-10-02	80.253	80.255	0	0
2095-10-03	78.87	78.454	0.025	0.005
2095-10-04	70.814	75.119	0.308	0.124
2095-10-05	70.711	69.937	0.062	0.006
2095-10-06	77.648	78.623	0	0
2095-10-07	74.91	75.666	0	0
2095-10-08	73.278	73.461	0	0
2095-10-09	76.969	77.463	0	0
2095-10-10	78.935	79.509	0	0
2095-10-11	73.169	74.131	0	0
2095-10-12	76.575	78.445	0.036	0.003
2095-10-13	63.805	66.081	0.205	0.183
2095-10-14	65.708	65.225	0.034	0.031
2095-10-15	63.357	62.026	0.019	0.004
2095-10-16	67.302	66.883	0	0
2095-10-17	66.711	66.574	0.014	0.037
2095-10-18	70.913	70.419	0.011	0.001
2095-10-19	75.955	76.251	0	0
2095-10-20	71.311	72.937	0	0
2095-10-21	67.588	68.607	0	0
2095-10-22	63.915	64.563	0	0
2095-10-23	53.522	53.51	0	0
2095-10-24	50.981	50.415	0.004	0.001
2095-10-25	40.567	40.749	0.141	0.15
2095-10-26	53.808	54.142	0	0
2095-10-27	56.617	56.89	0	0
2095-10-28	56.616	56.927	0	0
2095-10-29	62.403	62.534	0	0
2095-10-30	70.589	70.572	0	0
2095-10-31	71.84	72.184	0	0
2096-05-01	80	80	1	1
2096-05-02	64.229	64.444	0	0
2096-05-03	60.076	58.818	0	0
2096-05-04	61.489	61.677	0	0
2096-05-05	69.836	69.727	0	0
2096-05-06	78.681	78.541	0	0
2096-05-07	79.448	79.792	0	0
2096-05-08	75.277	74.849	0.031	0.001
2096-05-09	66.558	64.099	0.009	0.001
2096-05-10	66.932	67.421	0.002	0.007
2096-05-11	74.139	70.732	0	0.023
2096-05-12	70.254	70.818	0.107	0.154
2096-05-13	78.225	78.004	0.03	0
2096-05-14	81.465	80.448	0.082	0.129
2096-05-15	79.018	79.996	0.04	0.013
2096-05-16	90.288	90.526	0.158	0.069
2096-05-17	88.522	89.163	0	0
2096-05-18	76.924	72.388	1.365	0.285
2096-05-19	86.908	85.332	0	0
2096-05-20	83.721	84.026	0.026	0.03
2096-05-21	85.525	85.821	0.083	0.059
2096-05-22	84.884	85.014	0	0
2096-05-23	82.002	80.304	0.001	0.004
2096-05-24	90.876	91.836	0	0
2096-05-25	90.446	90.993	0	0
2096-05-26	90.234	90.467	0.023	0.008
2096-05-27	84.498	83.322	0.08	0.161
2096-05-28	70.553	70.624	0.211	0.262
2096-05-29	86.565	89.493	0	0
2096-05-30	90.724	89.234	0.015	0.075
2096-05-31	78.583	78.637	0.036	0.055
2096-06-01	83.003	84.424	0.103	0.058
2096-06-02	94.562	95.1	0.025	0
2096-06-03	87.303	88.559	0.038	0.04
2096-06-04	89.519	89.657	0	0
2096-06-05	89.678	90.36	0	0
2096-06-06	88.641	88.388	0.028	0
2096-06-07	88	88.968	0	0
2096-06-08	89.391	91.455	0.084	0.118
2096-06-09	87.747	88.923	0.015	0.05
2096-06-10	84.356	81.951	0	0.003
2096-06-11	90.146	90.011	0.063	0.065
2096-06-12	87.974	85.774	0.06	0.011
2096-06-13	86.088	87.1	0.033	0.009
2096-06-14	85.53	86.4	0.054	0.044
2096-06-15	88.052	86.504	0.014	0.116
2096-06-16	94.271	94.13	0.037	0
2096-06-17	93.881	93.87	0.007	0.009
2096-06-18	90.189	89.501	0.059	0.006
2096-06-19	81.542	83.549	0.144	0.136
2096-06-20	88.168	85.867	0.045	0.042
2096-06-21	92.646	92.517	0.017	0.02
2096-06-22	93.871	93.612	0.031	0.036
2096-06-23	96.566	97.282	0.05	0.048
2096-06-24	97.706	97.335	0.012	0.011
2096-06-25	97.09	96.97	0.008	0.028
2096-06-26	95.132	96.127	0	0.001
2096-06-27	95.414	96.115	0	0
2096-06-28	97.296	97.157	0	0
2096-06-29	99.808	99.674	0	0
2096-06-30	98.798	98.353	0.034	0
2096-07-01	97.007	97.089	0	0.002
2096-07-02	97.052	97.784	0.002	0.028
2096-07-03	92.125	93.734	0.251	0.025
2096-07-04	83.937	88.01	0.147	0.211
2096-07-05	95.029	96.729	0.025	0.093
2096-07-06	96.951	96.697	0.011	0.003
2096-07-07	94.512	93.988	0.002	0.005
2096-07-08	90.771	92.6	0.037	0.019
2096-07-09	90.67	93.035	0.016	0.024
2096-07-10	96.111	97.404	0.045	0.022
2096-07-11	97.092	96.972	0.004	0
2096-07-12	97.831	97.978	0.009	0.022
2096-07-13	101.928	101.84	0.009	0.008
2096-07-14	99.737	100.273	0.046	0.016
2096-07-15	97.566	97.251	0.038	0.026
2096-07-16	86.614	84.059	0.1	0.255
2096-07-17	87.741	87.933	0	0
2096-07-18	92.656	93.475	0	0
2096-07-19	98.23	98.445	0	0
2096-07-20	100.816	100.028	0.026	0
2096-07-21	101.207	100.982	0	0
2096-07-22	103.85	102.776	0	0
2096-07-23	98.381	101.429	0.041	0.031
2096-07-24	102.05	100.564	0.071	0.079
2096-07-25	102.044	101.379	0	0
2096-07-26	100.301	101.624	0.059	0.055
2096-07-27	101.329	101.585	0	0.022
2096-07-28	101.884	102.024	0	0.001
2096-07-29	101.132	102.247	0	0
2096-07-30	102.016	102.294	0	0
2096-07-31	103.051	103.583	0	0
2096-08-01	98.482	98.724	0.065	0.012
2096-08-02	97.898	97.099	0.102	0.051
2096-08-03	97.058	97.158	0.045	0.066
2096-08-04	97.85	97.95	0.026	0.069
2096-08-05	99.111	98.221	0.079	0.087
2096-08-06	98.545	98.667	0	0.002
2096-08-07	96.369	98.124	0.087	0.026
2096-08-08	98.614	100.865	0.041	0
2096-08-09	100.692	102.266	0	0
2096-08-10	103.701	103.582	0	0
2096-08-11	103.848	104.027	0	0
2096-08-12	104.071	104.276	0	0.006
2096-08-13	90.236	90.875	0.105	0.21
2096-08-14	89.773	89.873	0.058	0.032
2096-08-15	91.151	91.251	0	0.015
2096-08-16	83.473	83.129	0.071	0.104
2096-08-17	86.455	84.335	0.027	0.002
2096-08-18	87.551	87.157	0.009	0
2096-08-19	87.458	88.006	0.026	0.059
2096-08-20	83.303	84.183	0.064	0.153
2096-08-21	88.882	89.991	0	0
2096-08-22	89.046	90.516	0.061	0.071
2096-08-23	84.995	81.975	0.104	0.095
2096-08-24	91.6	90.871	0.111	0.041
2096-08-25	97.517	97.441	0.025	0
2096-08-26	97.72	98.117	0	0
2096-08-27	96.542	96.969	0	0
2096-08-28	95.54	95.574	0	0
2096-08-29	95.011	94.955	0	0.001
2096-08-30	89.806	88.741	0.007	0
2096-08-31	86.826	84.215	0.276	0.16
2096-09-01	88.661	89.111	0.051	0.279
2096-09-02	90.626	90.944	0.006	0.005
2096-09-03	93.002	93.867	0	0
2096-09-04	90.982	91.082	0.012	0
2096-09-05	93.959	91.998	0.017	0.015
2096-09-06	92.982	93.329	0.022	0.014
2096-09-07	93.108	93.278	0	0
2096-09-08	95.158	96.09	0.022	0.023
2096-09-09	90.12	93.176	0.023	0
2096-09-10	90.496	88.226	0.008	0.007
2096-09-11	93.433	93.502	0.005	0
2096-09-12	96.615	96.348	0	0.001
2096-09-13	95.759	95.488	0.008	0.01
2096-09-14	95.618	95.687	0	0
2096-09-15	89.19	89.238	0.002	0.007
2096-09-16	90.78	90.571	0.005	0.037
2096-09-17	76.779	76.038	0.186	0.041
2096-09-18	68.647	70.133	0	0
2096-09-19	64.688	67.257	0	0
2096-09-20	77.103	76.481	0	0
2096-09-21	83.24	82.543	0	0
2096-09-22	85.876	85.745	0	0
2096-09-23	84.918	84.535	0	0
2096-09-24	81.225	82.641	0	0
2096-09-25	73.661	74.287	0	0
2096-09-26	82.813	82.64	0	0
2096-09-27	80.516	80.061	0.006	0.029
2096-09-28	77.427	73.685	0.015	0.04
2096-09-29	71.91	69.916	0.426	0.342
2096-09-30	76.314	75.236	0	0
2096-10-01	76.651	75.352	0	0
2096-10-02	75.813	75.693	0	0
2096-10-03	77.204	77.098	0	0
2096-10-04	74.303	75.049	0	0
2096-10-05	64.378	64.471	0	0
2096-10-06	72.951	73.111	0	0
2096-10-07	76.465	76.758	0	0
2096-10-08	72.421	71.541	0	0.001
2096-10-09	64.014	64.145	0	0
2096-10-10	77.93	78.035	0	0
2096-10-11	81.171	81.068	0	0
2096-10-12	74.106	72.377	0	0
2096-10-13	68.731	68.479	0	0
2096-10-14	68.256	70.612	0	0
2096-10-15	75.298	75.098	0	0
2096-10-16	76.112	76.959	0	0
2096-10-17	76.953	76.785	0.008	0.039
2096-10-18	72.024	71.742	0	0
2096-10-19	70.119	67.381	0.001	0
2096-10-20	71.976	72.702	0.005	0
2096-10-21	73.374	73.43	0	0
2096-10-22	68.483	67.008	0.079	0.063
2096-10-23	50.801	51.195	0.136	0.15
2096-10-24	61.427	61.116	0	0
2096-10-25	68.527	68.676	0	0
2096-10-26	68.985	69.409	0	0
2096-10-27	64.726	65.524	0	0
2096-10-28	61.228	60.611	0.096	0.209
2096-10-29	55.557	55.929	0.007	0.005
2096-10-30	38.807	39.59	0.296	0.225
2096-10-31	33.758	34.788	0.113	0.065
2097-05-01	80	80	1	1
2097-05-02	77.739	77.751	0.832	0.56
2097-05-03	84.163	84.235	0	0
2097-05-04	84.17	84.682	0	0
2097-05-05	74.304	74.6	0	0
2097-05-06	73.325	74.032	0	0
2097-05-07	78.028	78.429	0	0
2097-05-08	80.2	79.965	0	0
2097-05-09	80.575	81.301	0.011	0.031
2097-05-10	69.535	69.419	0.047	0.026
2097-05-11	69.433	69.684	0	0
2097-05-12	70.868	71.168	0	0
2097-05-13	78.212	78.945	0	0
2097-05-14	76.825	77.342	0.149	0.036
2097-05-15	63.352	63.189	0.261	0.322
2097-05-16	70.22	70.286	0.052	0.016
2097-05-17	68.937	71.002	0.109	0.068
2097-05-18	69.31	70.453	0.766	0.351
2097-05-19	79.586	79.249	0.036	0.015
2097-05-20	82.922	83.077	0	0
2097-05-21	81.831	82.654	0	0
2097-05-22	74.865	75.15	0.022	0.004
2097-05-23	78.096	78.358	0.014	0
2097-05-24	66.625	67.66	0.031	0.014
2097-05-25	68.396	72.233	0.117	0.057
2097-05-26	78.402	77.84	0.092	0.019
2097-05-27	79.002	79.592	0.012	0.001
2097-05-28	86.729	87.11	0.117	0.114
2097-05-29	93.262	95.17	0.002	0.028
2097-05-30	88.16	91.418	0	0
2097-05-31	97.362	97.5	0.055	0.092
2097-06-01	92.74	91.535	0	0.018
2097-06-02	80.262	81.038	0.416	0.147
2097-06-03	91.162	91.22	0	0
2097-06-04	87.902	88.282	0.002	0
2097-06-05	79.486	79.321	0.049	0.087
2097-06-06	90.981	91.096	0.018	0.032
2097-06-07	88.993	89.093	0	0
2097-06-08	91.869	92.289	0	0
2097-06-09	90.913	91.013	0.005	0.001
2097-06-10	91.53	91.692	0.001	0.004
2097-06-11	95.375	95.41	0.001	0.027
2097-06-12	95.119	95.627	0	0.011
2097-06-13	92.428	92.941	0.012	0.046
2097-06-14	95.453	96.057	1.418	0.181
2097-06-15	90.88	92.787	0	0
2097-06-16	92.865	95.502	0.135	0.237
2097-06-17	96.783	96.724	0	0.021
2097-06-18	97.693	98.253	0	0.001
2097-06-19	100.111	100.868	0	0.014
2097-06-20	98.658	98.394	0.038	0.038
2097-06-21	98.41	98.511	0.064	0.088
2097-06-22	88.862	90.259	0.132	0.024
2097-06-23	84.158	87.124	0.242	0.149
2097-06-24	85.031	87.909	0.111	0.258
2097-06-25	94.87	94.831	0	0
2097-06-26	91.588	93.641	0.107	0.059
2097-06-27	93.181	94.599	0.053	0.057
2097-06-28	95.174	96.431	0	0
2097-06-29	98.084	98.343	0	0
2097-06-30	97.043	97.64	0.067	0.078
2097-07-01	90.66	90.76	0.027	0.065
2097-07-02	99.156	97.783	0	0.001
2097-07-03	88.501	88.601	0.031	0.131
2097-07-04	92.843	93.213	0.044	0
2097-07-05	89.182	90.471	0.001	0.074
2097-07-06	95.079	91.33	0.067	0.011
2097-07-07	86.283	90.331	0.241	0.026
2097-07-08	82.157	79.172	0.158	0.228
2097-07-09	84.363	88.25	0.071	0
2097-07-10	86.451	85.526	0.091	0.151
2097-07-11	85.5	82.487	0.099	0.114
2097-07-12	85.318	84.545	0.169	0.136
2097-07-13	90.96	91.06	0	0.021
2097-07-14	89.822	89.922	0.008	0.104
2097-07-15	91.496	90.671	0.067	0.176
2097-07-16	95.182	94.796	0.111	0.035
2097-07-17	100.168	100.401	0.063	0.062
2097-07-18	99.852	101.576	0.004	0.011
2097-07-19	103.289	103.341	0	0
2097-07-20	102.955	103.021	0	0
2097-07-21	101.334	101.639	0.021	0.055
2097-07-22	99.718	98.166	0.034	0.04
2097-07-23	92.48	90.763	0.144	0.223
2097-07-24	97.606	98.796	0	0
2097-07-25	97.443	97.451	0.014	0.033
2097-07-26	93.675	94.687	0.044	0.029
2097-07-27	89.193	87.846	0.116	0.107
2097-07-28	91.941	92.194	0.054	0.059
2097-07-29	95.691	97.958	0	0
2097-07-30	95.427	95.792	0.073	0.03
2097-07-31	95.015	95.712	0	0
2097-08-01	95.953	96.255	0.042	0.019
2097-08-02	100.049	100.84	0	0
2097-08-03	102.886	102.503	0	0
2097-08-04	102.703	102.602	0	0
2097-08-05	101.313	102.066	0.084	0.025
2097-08-06	102.04	102.335	0	0
2097-08-07	101.617	102.343	0.009	0.001
2097-08-08	99.876	99.269	0.031	0.032
2097-08-09	100.301	101.177	0	0
2097-08-10	99.607	97.904	0.051	0.053
2097-08-11	104.103	103.536	0.023	0.02
2097-08-12	104.122	103.347	0.021	0
2097-08-13	96.778	96.878	0.046	0.113
2097-08-14	98.004	98.104	0.053	0.127
2097-08-15	102.329	100.968	0.003	0.043
2097-08-16	101.451	101.185	0.01	0
2097-08-17	97.274	99.18	0.054	0.029
2097-08-18	94.936	99.44	0.071	0.035
2097-08-19	93.458	94.891	0.068	0.061
2097-08-20	95.644	94.955	0.108	0.111
2097-08-21	95.188	95.868	0.034	0
2097-08-22	88.71	89.112	0.244	0.124
2097-08-23	90.159	88.342	0.055	0.205
2097-08-24	95.786	95.369	0.097	0
2097-08-25	94.011	93.819	0.018	0.048
2097-08-26	93.458	93.641	0.013	0.004
2097-08-27	97.171	96.271	0	0
2097-08-28	97.216	97.214	0	0
2097-08-29	95.926	96.434	0	0
2097-08-30	89.893	89.993	0.014	0.076
2097-08-31	89.945	91.402	0.072	0.016
2097-09-01	92.756	92.811	0.03	0
2097-09-02	92.997	92.493	0.085	0.024
2097-09-03	87.172	86.277	0.006	0
2097-09-04	83.328	84.973	0.088	0.002
2097-09-05	89.738	89.263	0.052	0.082
2097-09-06	91.167	91.622	0.005	0.006
2097-09-07	94.546	93.402	0.001	0
2097-09-08	96.823	96.796	0.005	0.002
2097-09-09	98.881	98.712	0	0
2097-09-10	98.409	98.377	0	0.01
2097-09-11	93.047	94.142	0.007	0.039
2097-09-12	95.41	96.054	0.025	0.001
2097-09-13	93.837	95.373	0.023	0.011
2097-09-14	85.159	83.536	0.001	0.078
2097-09-15	84.317	84.75	0	0
2097-09-16	80.586	82.561	0.076	0.014
2097-09-17	89.54	89.74	0	0.005
2097-09-18	89.393	89.378	0	0
2097-09-19	88.014	89.111	0.006	0
2097-09-20	86.286	85.579	0	0.043
2097-09-21	79.484	77.029	0.086	0.018
2097-09-22	85.406	85.595	0	0
2097-09-23	90.45	91.281	0	0
2097-09-24	89.436	90.51	0	0
2097-09-25	80.526	81.097	0	0
2097-09-26	86.456	86.7	0.006	0.008
2097-09-27	84.343	84.182	0.037	0.029
2097-09-28	90.266	89.438	0.039	0.025
2097-09-29	86.689	90.973	0.006	0.011
2097-09-30	83.198	85.416	0.021	0.011
2097-10-01	80.252	81.12	0.018	0.019
2097-10-02	75.722	73.589	0.104	0.047
2097-10-03	65.753	64.37	0.296	0.308
2097-10-04	75.97	77.266	0	0
2097-10-05	73.158	73.595	0	0.011
2097-10-06	73.203	73.887	0.039	0.072
2097-10-07	74.088	74.442	0.001	0
2097-10-08	68.832	68.363	0.962	0.124
2097-10-09	72.733	72.768	0.058	0.114
2097-10-10	75.11	75.432	0	0
2097-10-11	71.561	73.389	0	0
2097-10-12	65.924	65.833	0	0
2097-10-13	68.852	69.131	0	0
2097-10-14	74.972	74.713	0	0.001
2097-10-15	79.181	79.377	0	0
2097-10-16	71.628	71.963	0.022	0.018
2097-10-17	55.224	56.143	0	0
2097-10-18	62.204	62.708	0	0
2097-10-19	67.257	67.685	0	0
2097-10-20	74.107	74.39	0	0
2097-10-21	69.695	68.632	0	0
2097-10-22	64.126	64.173	0	0
2097-10-23	53.052	53.319	0.094	0.059
2097-10-24	50.281	50.097	0.031	0.035
2097-10-25	51.839	51.705	0	0
2097-10-26	52.961	52.881	0	0
2097-10-27	66.678	66.625	0	0
2097-10-28	61.862	61.5	0	0
2097-10-29	61.845	61.867	0	0
2097-10-30	69.92	70.068	0	0
2097-10-31	71.069	71.279	0	0
2098-05-01	80	80	1	1
2098-05-02	62.069	61.103	0.001	0.12
2098-05-03	63.835	62.71	0.031	0.068
2098-05-04	69.35	65.471	0.053	0.049
2098-05-05	72.696	72.953	0.215	0.046
2098-05-06	70.266	69.933	0.038	0.03
2098-05-07	63.707	61.959	0.012	0.043
2098-05-08	69.118	69.654	0.043	0
2098-05-09	76.146	76.515	0	0
2098-05-10	83.81	84.271	0	0
2098-05-11	83.574	84.393	0	0
2098-05-12	85.505	85.914	0	0
2098-05-13	81.861	82.432	0.035	0.05
2098-05-14	67.689	68.139	0.013	0.008
2098-05-15	72.491	72.485	0.016	0.023
2098-05-16	69.648	69.971	0.012	0.007
2098-05-17	71.616	71.589	0.004	0.002
2098-05-18	77.881	77.173	0.005	0.008
2098-05-19	77.768	80.327	0.001	0
2098-05-20	74.355	74.998	0.008	0.026
2098-05-21	73.239	73.322	0	0.05
2098-05-22	73.026	72.589	0.046	0.03
2098-05-23	60.141	68.445	0.095	0.11
2098-05-24	84.567	84.866	0.174	0.017
2098-05-25	91.509	92.291	0.06	0.041
2098-05-26	94.365	94.621	0	0
2098-05-27	92.906	93.93	0	0
2098-05-28	91.351	91.479	0.004	0
2098-05-29	75.781	71.108	0.003	0
2098-05-30	54.506	53.769	0.026	0.04
2098-05-31	55.692	55.115	0.009	0.046
2098-06-01	70.529	69.716	0	0.01
2098-06-02	79.083	79.161	0.062	0.038
2098-06-03	80.93	80.526	0	0.002
2098-06-04	77.988	79.848	0.049	0.017
2098-06-05	73.815	70.168	0.115	0.117
2098-06-06	80.119	81.509	0.066	0.027
2098-06-07	77.643	81.213	0.053	0.02
2098-06-08	87.107	86.219	0.006	0.035
2098-06-09	81.297	80.68	0.007	0.019
2098-06-10	86.808	86.926	0.029	0.008
2098-06-11	87.775	88	0	0.002
2098-06-12	93.407	93.245	0	0
2098-06-13	93.818	93.494	0	0.004
2098-06-14	94.033	93.683	0	0
2098-06-15	92.09	92.973	0	0
2098-06-16	98.776	98.777	0	0
2098-06-17	97.493	99.227	0	0
2098-06-18	98.942	99.051	0	0
2098-06-19	101.804	101.777	0	0
2098-06-20	101.317	99.862	0	0.032
2098-06-21	101.508	99.968	0.03	0.011
2098-06-22	95.324	96.086	0.047	0.014
2098-06-23	102.346	102.044	0	0.018
2098-06-24	100.372	100.483	0	0
2098-06-25	96.225	97.458	0	0
2098-06-26	96.886	98.636	0	0
2098-06-27	102.926	102.894	0.042	0
2098-06-28	100.952	101.935	0	0.043
2098-06-29	93.152	92.883	0.176	0.187
2098-06-30	98.426	99.274	0.016	0.023
2098-07-01	98.755	97.237	0.025	0.009
2098-07-02	95.226	96.284	0.008	0
2098-07-03	98.374	98.858	0.02	0.013
2098-07-04	99.564	99.125	0	0
2098-07-05	101.731	101.219	0	0
2098-07-06	103.636	103.366	0	0
2098-07-07	104.956	105.425	0	0
2098-07-08	106.954	107.024	0	0.001
2098-07-09	109.933	109.262	0	0
2098-07-10	110.958	110.902	0	0.018
2098-07-11	108.258	108.524	0	0
2098-07-12	99.034	98.721	0.009	0
2098-07-13	97.795	96.52	0.028	0.034
2098-07-14	97.537	97.637	0.051	0.044
2098-07-15	99.699	101.365	0	0.005
2098-07-16	101.428	96.539	0.028	0.047
2098-07-17	100.011	98.47	0.017	0
2098-07-18	101.896	101.02	0.011	0
2098-07-19	103.339	102.257	0.019	0.009
2098-07-20	103.892	103.963	0.008	0
2098-07-21	97.949	99.755	0.029	0.029
2098-07-22	100.606	102.153	0.126	0.106
2098-07-23	103.995	103.7	0	0
2098-07-24	102.325	101.068	0.026	0.021
2098-07-25	98.523	100.274	0.03	0.031
2098-07-26	101.861	101.754	0.011	0.028
2098-07-27	103.001	103.094	0.005	0.011
2098-07-28	102.226	102.204	0.025	0.054
2098-07-29	103.727	103.977	0	0.011
2098-07-30	103.237	103.177	0.024	0.016
2098-07-31	102.045	102.112	0	0
2098-08-01	98.019	96.488	0	0.013
2098-08-02	97.41	97.157	0.07	0.06
2098-08-03	93.397	94.812	0.052	0.067
2098-08-04	93.881	93.981	0.02	0.102
2098-08-05	95.023	96.145	0.018	0.107
2098-08-06	85.549	80.989	0.254	0.267
2098-08-07	82.151	89.276	1.055	1.043
2098-08-08	96.213	96.322	0.156	0.083
2098-08-09	94.766	94.288	0.013	0.027
2098-08-10	92.478	92.578	0.045	0.043
2098-08-11	90.438	90.618	0.047	0.095
2098-08-12	97.697	98.144	0.088	0.053
2098-08-13	97.276	96.932	0.032	0.007
2098-08-14	94.152	95.284	0.012	0.005
2098-08-15	94.715	94.938	0.006	0.011
2098-08-16	97.095	97.313	0	0.022
2098-08-17	96.314	96.648	0	0
2098-08-18	93.271	94.5	0.01	0
2098-08-19	93.487	94.407	0.057	0
2098-08-20	95.846	97.11	0	0
2098-08-21	96.441	96.371	0	0
2098-08-22	94.038	94.347	0	0
2098-08-23	94.358	94.838	0	0
2098-08-24	88.751	89.865	0	0.01
2098-08-25	92.851	90.551	0.071	0
2098-08-26	92.424	94.571	0.031	0.055
2098-08-27	95.056	96.081	0.038	0
2098-08-28	97.383	98.269	0	0.009
2098-08-29	97.331	97.848	0.025	0.008
2098-08-30	97.211	97.192	0.002	0.018
2098-08-31	97.267	97.513	0.007	0
2098-09-01	97.424	97.468	0	0
2098-09-02	95.145	98.286	0.002	0
2098-09-03	89.516	88.576	0.005	0.012
2098-09-04	93.015	92.819	0.046	0.024
2098-09-05	90.28	90.83	0	0
2098-09-06	90.666	93.115	0.005	0
2098-09-07	91.267	90.699	0.035	0.016
2098-09-08	88.968	88.079	0.065	0.112
2098-09-09	91.745	91.79	0.113	0.021
2098-09-10	92.99	93.845	0	0
2098-09-11	93.425	94.396	0	0
2098-09-12	94.372	94.754	0	0.013
2098-09-13	83.931	84.031	0.022	0.074
2098-09-14	74.179	78.119	0.183	0.746
2098-09-15	81.659	82.175	0	0.001
2098-09-16	90.625	90.497	0	0
2098-09-17	90.322	89.852	0	0
2098-09-18	92.418	92.072	0	0
2098-09-19	92.261	92.085	0	0
2098-09-20	92.345	92.502	0	0
2098-09-21	91.858	92.277	0.009	0
2098-09-22	91.214	91.314	0	0
2098-09-23	91.698	91.448	0	0
2098-09-24	92.398	91.711	0	0.031
2098-09-25	90.56	90.656	0	0
2098-09-26	91.158	90.794	0	0
2098-09-27	90.97	91.07	0	0
2098-09-28	89.603	89.51	0	0
2098-09-29	87.005	86.883	0	0
2098-09-30	82.183	84.975	0	0
2098-10-01	79.657	81.911	0.072	0.018
2098-10-02	77.389	77.833	0.047	0.11
2098-10-03	84.055	83.118	0	0
2098-10-04	81.842	81.663	0	0
2098-10-05	81.598	81.09	0	0
2098-10-06	85.459	85.041	0	0
2098-10-07	87.063	86.613	0	0
2098-10-08	81.969	81.763	0	0
2098-10-09	76.44	76.475	0.001	0
2098-10-10	71.635	70.399	0	0.006
2098-10-11	81.783	81.347	0.001	0.005
2098-10-12	80.97	80.445	0	0
2098-10-13	79.86	79.694	0.02	0.012
2098-10-14	78.895	78.688	0.039	0.026
2098-10-15	74.832	74.899	0	0
2098-10-16	76.288	76.252	0	0
2098-10-17	75.844	75.993	0.002	0
2098-10-18	73.161	72.035	0.012	0
2098-10-19	67.15	69.982	0.084	0.129
2098-10-20	72.111	71.838	0	0
2098-10-21	75.967	75.584	0	0
2098-10-22	70.243	69.332	0.007	0.011
2098-10-23	70.458	68.753	0	0
2098-10-24	68.465	68.38	0	0.004
2098-10-25	67.74	67.612	0.018	0.006
2098-10-26	66.267	67.041	0.092	0.017
2098-10-27	60.463	62.524	0.03	0.054
2098-10-28	60.292	59.924	0	0.009
2098-10-29	65.28	64.949	0	0
2098-10-30	71.013	71.151	0	0
2098-10-31	64.116	63.461	0	0
2099-05-01	80	80	1	1
2099-05-02	86.016	85.836	0.001	0
2099-05-03	83.253	83.764	0.01	0.024
2099-05-04	80.343	80.392	0	0
2099-05-05	87.018	87.009	0	0
2099-05-06	81.966	83.06	0.032	0.017
2099-05-07	75.582	78.261	0.019	0
2099-05-08	83.07	83.26	0	0
2099-05-09	85.312	85.503	0	0
2099-05-10	81.78	82.888	0.005	0.026
2099-05-11	85.268	84.063	0.029	0.034
2099-05-12	83.418	83.632	0.028	0.026
2099-05-13	83.544	83.557	0	0
2099-05-14	81.851	82.167	0	0
2099-05-15	86.307	86.079	0	0
2099-05-16	85.748	86.413	0.035	0.007
2099-05-17	87.598	88.114	0	0
2099-05-18	87.128	86.617	0.114	0.165
2099-05-19	75.834	75.392	0.334	1.841
2099-05-20	72.045	73.059	0.075	0.165
2099-05-21	81.555	78.566	0	0.007
2099-05-22	91.988	91.431	0.011	0.003
2099-05-23	88.804	89.107	0	0.001
2099-05-24	81.727	82.694	0	0
2099-05-25	85.529	84.58	0	0
2099-05-26	84.78	82.954	0.066	0.137
2099-05-27	87.863	86.506	0.045	0.012
2099-05-28	81.892	80.776	0.167	0.646
2099-05-29	58.241	58.707	0.819	0.85
2099-05-30	71.044	70.84	0.054	0.115
2099-05-31	70.713	75.241	0.131	0.224
2099-06-01	83.211	84.162	0	0
2099-06-02	88.591	86.501	0.016	0.014
2099-06-03	86.128	86.758	0.01	0.032
2099-06-04	76.513	70.333	0.072	0.087
2099-06-05	79.602	80.968	0.135	0.068
2099-06-06	92.674	92.747	0	0
2099-06-07	81.259	77.474	0.071	0.146
2099-06-08	67.749	67.837	0.128	0.214
2099-06-09	78.76	78.049	0.17	0.292
2099-06-10	83.178	82.199	0	0
2099-06-11	93.674	93.462	0	0
2099-06-12	93.049	92.859	0	0
2099-06-13	87.719	88.696	0	0
2099-06-14	82.847	84.257	0	0
2099-06-15	85.869	86.368	0.17	0.053
2099-06-16	86.315	86.431	0.054	0.014
2099-06-17	69.538	65.855	0.238	0.332
2099-06-18	72.908	71.787	0.015	0.001
2099-06-19	85.835	85.357	0	0
2099-06-20	86.552	87.337	0.01	0.052
2099-06-21	92.077	92.492	0.047	0.189
2099-06-22	96.674	96.218	0	0
2099-06-23	94.82	95.295	0	0
2099-06-24	92.837	93.572	0.163	0
2099-06-25	90.823	89.796	0.054	0.012
2099-06-26	92.796	91.49	0.005	0.025
2099-06-27	84.898	78.891	0.043	0.176
2099-06-28	87.567	87.187	0.158	0.085
2099-06-29	86.068	87.13	0.051	0.038
2099-06-30	90.708	92.027	0.001	0.055
2099-07-01	96.464	96.206	0	0.013
2099-07-02	96.042	96.049	0.012	0
2099-07-03	98.94	98.269	0	0
2099-07-04	101.26	101.623	0.006	0.011
2099-07-05	103.301	103.756	0.011	0.013
2099-07-06	103.447	103.466	0	0
2099-07-07	98.976	98.192	0.16	0.079
2099-07-08	100.665	100.305	0	0.009
2099-07-09	100.119	101.561	0	0.058
2099-07-10	99.475	101.973	0.035	0.008
2099-07-11	90.847	90.947	0.013	0.092
2099-07-12	102.28	101.085	0.106	0.127
2099-07-13	104.957	105.568	0.057	0
2099-07-14	106.219	105.891	0.021	0.011
2099-07-15	103.909	103.879	0	0.027
2099-07-16	100.328	100.894	0.07	0.05
2099-07-17	100.77	100.87	0.035	0.073
2099-07-18	101.853	102.142	0.064	0.044
2099-07-19	101.023	101.733	0.009	0.004
2099-07-20	99.246	98.136	0.002	0
2099-07-21	101.866	101.227	0	0
2099-07-22	102.448	101.977	0	0
2099-07-23	102.45	101.745	0.018	0
2099-07-24	99.65	99.253	0	0.049
2099-07-25	101.419	100.457	0.014	0
2099-07-26	95.122	97.563	0.037	0.014
2099-07-27	99.535	99.345	0.007	0.028
2099-07-28	99.045	100.049	0.014	0
2099-07-29	99	99.22	0.053	0
2099-07-30	99.648	97.604	0.018	0.037
2099-07-31	94.886	94.986	0.042	0.106
2099-08-01	92.398	92.498	0.021	0.071
2099-08-02	95.562	96.13	0.089	0.032
2099-08-03	93.87	93.306	0.038	0.016
2099-08-04	91.783	93.216	0.298	0.197
2099-08-05	78.021	80.268	0.137	0.163
2099-08-06	84.157	84.365	0	0
2099-08-07	89.057	88.319	0	0
2099-08-08	88.835	88.959	0	0
2099-08-09	89.432	92.331	0	0
2099-08-10	92.09	94.719	0	0
2099-08-11	92.576	94.857	0.014	0
2099-08-12	94.17	92.743	0.021	0.034
2099-08-13	94.941	94.565	0	0
2099-08-14	91.65	91.415	0.005	0.019
2099-08-15	92.166	92.147	0	0
2099-08-16	95.632	95.322	0.02	0
2099-08-17	99.355	98.949	0.019	0.016
2099-08-18	99.201	99.373	0	0
2099-08-19	100.128	100.192	0	0
2099-08-20	99.773	98.98	0	0
2099-08-21	96.232	96.772	0	0
2099-08-22	98.888	98.775	0	0
2099-08-23	101.921	101.614	0	0
2099-08-24	101.875	101.988	0	0
2099-08-25	99.643	100.675	0.006	0.011
2099-08-26	99.206	98.575	0.04	0.011
2099-08-27	99.021	99.354	0	0.004
2099-08-28	97.838	97.464	0.009	0.01
2099-08-29	96.083	95.346	0.004	0.008
2099-08-30	90.795	92.086	0.007	0.005
2099-08-31	97.43	96.255	0	0
2099-09-01	97.853	97.265	0	0
2099-09-02	99.302	98.785	0.123	0
2099-09-03	98.774	98.735	0	0
2099-09-04	96.531	96.308	0	0
2099-09-05	95.206	95.907	0	0
2099-09-06	90.871	92.971	0.052	0.02
2099-09-07	90.863	92.963	0.016	0.023
2099-09-08	90.835	90.995	0	0
2099-09-09	91.471	89.785	0.067	0
2099-09-10	93.199	92.775	0	0
2099-09-11	92.752	93.596	0.021	0.015
2099-09-12	95.772	95.518	0.004	0.018
2099-09-13	95.044	95.035	0.011	0.022
2099-09-14	95.557	95.306	0	0
2099-09-15	94.587	94.207	0	0
2099-09-16	92.832	94.048	0.017	0
2099-09-17	89.018	88.582	0	0.041
2099-09-18	87.395	84.739	0.052	0.036
2099-09-19	81.062	75.723	0.037	0.14
2099-09-20	86.487	84.275	0.128	0.007
2099-09-21	87.958	86.528	0.045	0.089
2099-09-22	87.876	87.03	0.009	0
2099-09-23	82.692	83.392	0.065	0.058
2099-09-24	76.727	77.888	0.133	0.038
2099-09-25	79.353	75.967	0.073	0.022
2099-09-26	81.637	80.37	0.048	0.05
2099-09-27	81.027	80.765	0.066	0.056
2099-09-28	78.215	80.198	0.021	0.019
2099-09-29	75.664	75.467	0	0.001
2099-09-30	72.406	74.724	0	0
2099-10-01	78.606	76.637	0	0.001
2099-10-02	79.626	78.245	0.014	0.02
2099-10-03	78.405	78.55	0	0
2099-10-04	74.498	75.938	0	0
2099-10-05	67.163	68.258	0.033	0.022
2099-10-06	73.149	73.746	0	0
2099-10-07	70.058	70.034	0	0
2099-10-08	67.273	68.176	0	0
2099-10-09	62.428	62.505	0	0
2099-10-10	53.916	55.381	0.055	0.103
2099-10-11	42.439	42.127	0.065	0.065
2099-10-12	40.259	39.437	0.131	0.107
2099-10-13	52.161	53.023	0	0
2099-10-14	58.234	58.948	0	0
2099-10-15	60.362	60.675	0	0
2099-10-16	56.689	56.893	0	0
2099-10-17	69.49	69.616	0	0
2099-10-18	71.195	71.418	0	0
2099-10-19	64.219	62.589	0	0
2099-10-20	50.7	50.417	0	0
2099-10-21	66.216	66.225	0	0
2099-10-22	73.657	73.696	0	0
2099-10-23	71.735	71.898	0	0
2099-10-24	65.819	63.865	0.001	0.001
2099-10-25	55.153	53.176	0.27	0.279
2099-10-26	52.864	53.363	0	0
2099-10-27	55.472	55.498	0	0
2099-10-28	56.572	56.588	0	0
2099-10-29	58.296	58.561	0	0
2099-10-30	57.931	57.891	0	0
2099-10-31	62.695	63.029	0	0
