# Supplementary material for: The role of climate change and urban development on compound dry-hot extremes across US cities
Source: Nat Commun. 2023 Jun 14;14:3509. doi: 10.1038/s41467-023-39205-x (PMC10267174; doi:10.1038/s41467-023-39205-x)
Supplement: Supplementary file 2 — Source Data [file 41467_2023_39205_MOESM2_ESM.zip › SourceData/Detroit_Current_Data.xlsx]

## Sheet: Sheet1
Date_Current	Current_T	Urban_Dev_T	Current_prcp	Urban_Dev_Prcp
2000-05-01	80	80	1	1
2000-05-02	64.15	62.545	0	0.007
2000-05-03	71.016	71.494	0	0
2000-05-04	82.22	82.611	0.03	0.014
2000-05-05	81.29	81.723	0.206	0.041
2000-05-06	84.049	83.938	0	0
2000-05-07	81.544	81.766	0.083	0.124
2000-05-08	85.342	85.695	0.019	0.025
2000-05-09	84.269	84.617	0.249	0.277
2000-05-10	74.797	76.64	0.203	0.207
2000-05-11	70.417	70.699	0	0
2000-05-12	85.621	85.818	0.033	0.028
2000-05-13	85.562	85.69	0.321	0.305
2000-05-14	61.785	61.897	0	0.005
2000-05-15	64.335	64.531	0	0
2000-05-16	62.317	62.753	0.707	0.612
2000-05-17	69.922	69.991	0.241	0.033
2000-05-18	68.953	68.274	1.121	1.719
2000-05-19	53.195	55.087	0.047	0.234
2000-05-20	61.933	63.05	0	0
2000-05-21	67.167	68.332	0	0
2000-05-22	73.226	73.956	0	0.009
2000-05-23	67.604	71.567	0.153	0.121
2000-05-24	76.853	77.439	0.04	0.048
2000-05-25	72.413	72.804	0	0
2000-05-26	70.271	70.613	0	0
2000-05-27	69.112	69.715	0	0.017
2000-05-28	64.017	65.583	0	0.042
2000-05-29	71.584	71.447	0	0
2000-05-30	74.027	74.679	0	0
2000-05-31	81.014	81.602	0.416	0.123
2000-06-01	76.435	76.569	0.542	0.51
2000-06-02	77.538	75.593	0.03	0.018
2000-06-03	64.446	64.786	0	0
2000-06-04	67.776	68.049	0	0
2000-06-05	65.562	65.352	0.141	0.274
2000-06-06	69.543	69.427	0.206	0.17
2000-06-07	77.211	77.61	0	0
2000-06-08	85.501	85.838	0	0
2000-06-09	87.449	87.762	0	0
2000-06-10	88.237	88.268	0	0
2000-06-11	87.357	87.897	0.055	0.044
2000-06-12	80.228	81.327	0.397	0.226
2000-06-13	79.896	78.871	0.165	0.197
2000-06-14	89.024	88.519	0.145	0.045
2000-06-15	83.438	83.375	0.271	0.16
2000-06-16	82.386	81.016	0.047	0.063
2000-06-17	80.492	79.87	0.001	0.019
2000-06-18	72.573	72.568	0.004	0.21
2000-06-19	77.028	75.872	0	0
2000-06-20	81.322	81.145	0	0
2000-06-21	81.942	82.085	0.039	0.023
2000-06-22	79.347	79.357	0	0
2000-06-23	75.834	76.166	0	0
2000-06-24	85.983	85.983	0	0
2000-06-25	82.202	84.814	2.93	2.193
2000-06-26	84.607	83.312	0.063	0.048
2000-06-27	76.487	73.707	0.056	1.123
2000-06-28	73.468	73.182	0	0
2000-06-29	72.096	71.892	0.066	0.059
2000-06-30	76.803	76.412	0.044	0.026
2000-07-01	80.043	81.215	0	0
2000-07-02	84.692	84.807	0	0
2000-07-03	83.42	83.179	0.276	0.189
2000-07-04	77.21	81.187	0	0.014
2000-07-05	79.599	81.265	0	0
2000-07-06	75.863	75.727	0	0
2000-07-07	72.005	72.831	0	0
2000-07-08	70.609	77.387	0.124	0.053
2000-07-09	84.661	84.188	0.158	0.303
2000-07-10	86.25	84.66	0.093	0.046
2000-07-11	76.204	76.511	0	0
2000-07-12	76.912	76.459	0	0
2000-07-13	82.264	82.038	0	0
2000-07-14	81.358	81.591	0.137	0.142
2000-07-15	75.853	75.976	0.079	0.096
2000-07-16	73.086	74.259	0.014	0.015
2000-07-17	81.42	81.841	0.12	0.202
2000-07-18	81.539	80.827	0.025	0.003
2000-07-19	69.989	71.809	0	0
2000-07-20	75.255	75.557	0	0
2000-07-21	72.627	73.438	0.023	0.017
2000-07-22	68.342	70.238	0.006	0.009
2000-07-23	70.168	69.496	0.001	0
2000-07-24	71.027	71.83	0	0
2000-07-25	77.082	77.759	0	0
2000-07-26	79.279	79.541	0	0
2000-07-27	79.289	80.253	0	0
2000-07-28	76.554	77.693	0.109	0.04
2000-07-29	73.072	72.602	0.251	0.156
2000-07-30	76.877	75.869	0.773	1.117
2000-07-31	79.542	78.045	0.239	0.096
2000-08-01	77.512	77.927	0.068	0.012
2000-08-02	81.58	81.634	0.057	0.219
2000-08-03	77.274	78.215	0.007	0.015
2000-08-04	75.285	75.967	0	0
2000-08-05	76.163	75.187	0	0
2000-08-06	88.359	90.121	0.041	0.025
2000-08-07	86.832	89.53	1.268	0.054
2000-08-08	83.089	82.794	0.092	0.083
2000-08-09	81.542	82.096	0.127	0.204
2000-08-10	75.598	76.313	0.071	0.002
2000-08-11	76.567	74.45	0.032	0.024
2000-08-12	77.176	78.703	0	0
2000-08-13	77.917	80.993	0	0
2000-08-14	78.634	80.215	0.011	0.016
2000-08-15	88.849	90.418	0	0.001
2000-08-16	84.502	81.399	0	0
2000-08-17	70.567	70.623	0.101	0.113
2000-08-18	71.995	69.293	0.026	0.068
2000-08-19	68.288	68.904	0	0
2000-08-20	68.837	69.055	0	0
2000-08-21	71.502	71.799	0	0
2000-08-22	81.466	78.413	0	0
2000-08-23	79.385	78.779	0.276	0.159
2000-08-24	79.661	77.995	0	0
2000-08-25	79.909	77.249	0.021	0
2000-08-26	83.356	80.146	0	0
2000-08-27	80.625	79.596	0.181	0.061
2000-08-28	74.984	76.353	0	0
2000-08-29	82.953	83.532	0	0
2000-08-30	83.108	83.828	0	0
2000-08-31	83.866	83.026	0	0
2000-09-01	81.326	84.43	0	0
2000-09-02	80.431	83.672	0.049	0
2000-09-03	84.496	86.315	0.014	0
2000-09-04	82.142	83.024	0.166	0.148
2000-09-05	63.205	63.944	0	0
2000-09-06	68.663	69.231	0	0
2000-09-07	78.249	79.382	0	0
2000-09-08	80.409	80.391	0.001	0.059
2000-09-09	81.526	79.482	0.055	0.036
2000-09-10	78.795	77.412	0.163	0.151
2000-09-11	80.321	79.5	0.228	0.156
2000-09-12	79.307	78.305	0.263	0.262
2000-09-13	73.743	74.105	0	0
2000-09-14	71.206	71.483	0.173	0.331
2000-09-15	61.253	61.298	0.07	0.064
2000-09-16	60.182	60.618	0.002	0
2000-09-17	74.672	75.126	0	0
2000-09-18	75.807	74.962	0	0
2000-09-19	80.572	80.499	0	0
2000-09-20	82.167	80.46	0	0
2000-09-21	66.063	64.299	0.526	0.361
2000-09-22	60.596	60.771	0	0
2000-09-23	75.568	74.941	0.26	0.241
2000-09-24	70.833	70.436	0.534	0.486
2000-09-25	55.092	58.469	0	0
2000-09-26	65.023	65.384	0	0
2000-09-27	69.348	69.887	0	0
2000-09-28	57.262	57.426	0	0
2000-09-29	64.168	64.286	0	0
2000-09-30	72.993	74.171	0	0
2000-10-01	76.529	76.898	0	0
2000-10-02	78.27	78.697	0	0
2000-10-03	74.099	74.604	0	0
2000-10-04	60.716	62.086	0.153	0.12
2000-10-05	57.743	59.101	0.276	0.268
2000-10-06	53.443	50.993	0.246	0.289
2000-10-07	46.524	47.512	0	0
2000-10-08	45.928	46.091	0.029	0.026
2000-10-09	51.165	50.874	0	0
2000-10-10	62.647	63.105	0	0
2000-10-11	67.275	67.667	0	0
2000-10-12	68.903	69.274	0	0
2000-10-13	70.413	71.975	0	0
2000-10-14	76.303	76.363	0.07	0.01
2000-10-15	72.152	70.557	0.043	0
2000-10-16	56.817	57.107	0.08	0
2000-10-17	55.999	52.84	0	0
2000-10-18	63.174	64.18	0	0
2000-10-19	61.289	64.795	0	0
2000-10-20	70.08	69.895	0	0
2000-10-21	65.072	65.293	0	0
2000-10-22	58.657	59.769	0	0
2000-10-23	67.113	68.919	0	0
2000-10-24	63.689	63.931	0.008	0.121
2000-10-25	62.497	62.687	0	0
2000-10-26	59.513	64.997	0	0
2000-10-27	71.379	70.902	0.03	0.039
2000-10-28	63.46	63.311	0.001	0.004
2000-10-29	53.413	53.608	0	0
2000-10-30	57.953	58.25	0	0
2000-10-31	58.239	57.252	0	0
2001-05-01	80	80	1	1
2001-05-02	78.98	77.779	0.007	0.05
2001-05-03	81.212	81.456	0	0
2001-05-04	79.017	79.438	0.017	0.032
2001-05-05	67.773	71.295	0.114	0.073
2001-05-06	66.129	65.938	0	0
2001-05-07	67.934	67.953	0.006	0.006
2001-05-08	71.844	72.381	0.103	0.093
2001-05-09	76.705	77.117	0.002	0
2001-05-10	77.58	77.903	0.01	0.007
2001-05-11	76.569	77.765	0.155	0.215
2001-05-12	63.627	62.524	0.063	0.013
2001-05-13	63.689	63.919	0	0
2001-05-14	65.884	66	0	0
2001-05-15	62.688	63.783	0.263	0.698
2001-05-16	64.472	65.029	0.095	0.212
2001-05-17	75.753	75.758	0.056	0.023
2001-05-18	73.971	73.757	0	0
2001-05-19	75.902	75.771	0	0
2001-05-20	73.289	72.545	0	0
2001-05-21	72.305	75.869	0.179	0.091
2001-05-22	69.156	71.629	0.621	1.434
2001-05-23	64.489	65.62	0.004	0.002
2001-05-24	62.977	63.102	0.055	0.163
2001-05-25	64.596	64.474	0.042	0.102
2001-05-26	61.624	62.412	0.081	0.236
2001-05-27	58.422	59.284	0.327	0.066
2001-05-28	65.066	64.749	0.013	0.004
2001-05-29	64.858	65.112	0	0.001
2001-05-30	64.208	64.392	0	0
2001-05-31	65.253	65.056	0	0
2001-06-01	64.108	61.747	0.356	0.291
2001-06-02	60.036	58.982	0.348	0.35
2001-06-03	63.662	62.401	0.04	0.117
2001-06-04	66.862	68.643	0.005	0
2001-06-05	66.323	67.571	0.011	0
2001-06-06	71.285	71.881	0.017	0.043
2001-06-07	72.114	73.654	0	0
2001-06-08	74.555	75.016	0	0
2001-06-09	74.845	74.453	0.001	0.006
2001-06-10	78.541	78.92	0.003	0.002
2001-06-11	78.403	80.661	0.211	0.112
2001-06-12	81.597	83.317	0	0.161
2001-06-13	86.001	86.111	0.084	0.416
2001-06-14	84.694	85.367	0.159	0.029
2001-06-15	85.933	86.033	0.02	0.02
2001-06-16	84.476	83.759	0.227	0.352
2001-06-17	82.16	81.463	0	0
2001-06-18	87.966	88.93	0	0
2001-06-19	89.702	90.081	0	0
2001-06-20	80.799	80.971	0.101	0.105
2001-06-21	73.506	73.659	0.209	1.162
2001-06-22	71.542	72.175	0.013	0.07
2001-06-23	73.179	72.775	0.045	0.048
2001-06-24	75.874	75.605	0	0
2001-06-25	81.871	83.396	0	0
2001-06-26	82.151	82.576	0	0
2001-06-27	83.845	85.4	0	0
2001-06-28	83.725	85.073	0	0
2001-06-29	85.191	86.482	0	0
2001-06-30	85.123	85.527	0.044	0.025
2001-07-01	81.873	83.951	0.039	0.057
2001-07-02	68.24	68.256	0	0
2001-07-03	72.666	75.508	0	0
2001-07-04	79.621	79.096	0.085	0.094
2001-07-05	75.793	75.488	0.139	0.019
2001-07-06	74.6	74.607	0	0
2001-07-07	80.984	83.946	0.227	0.006
2001-07-08	85.679	85.695	0.317	0.17
2001-07-09	84.772	84.965	0.19	0.308
2001-07-10	82.908	83.688	0.086	0.062
2001-07-11	81.528	81.978	0	0
2001-07-12	73.253	73.567	0	0
2001-07-13	77.019	76.162	0	0
2001-07-14	81.179	81.18	0	0
2001-07-15	83.025	83.864	0.001	0
2001-07-16	83.939	84.399	0.008	0.017
2001-07-17	82.317	85.053	0.036	0
2001-07-18	82.585	83.235	0.05	0.001
2001-07-19	81.625	81.25	0	0.001
2001-07-20	82.672	81.527	0	0
2001-07-21	84.568	83.587	0	0
2001-07-22	86.277	86.029	0	0
2001-07-23	86.481	86.581	0	0.003
2001-07-24	85.719	89.745	0.171	1.092
2001-07-25	80.664	80.481	0.1	0
2001-07-26	74.783	74.394	0.083	0
2001-07-27	71.968	71.863	0	0
2001-07-28	74.562	76.205	0.002	0
2001-07-29	72.025	74.208	0	0
2001-07-30	73.418	72.553	0.001	0.001
2001-07-31	86.838	86.784	0.002	0
2001-08-01	86.141	86.767	0	0
2001-08-02	86.76	88.645	0.086	0
2001-08-03	86.304	86.9	0.222	0.285
2001-08-04	86.839	86.277	0	0
2001-08-05	86.868	86.67	0	0
2001-08-06	90.205	90.156	0	0
2001-08-07	88.195	88.22	0.249	0.127
2001-08-08	88.204	89.864	0.05	0.027
2001-08-09	91.079	90.298	0.105	0.06
2001-08-10	88.109	88.209	0.036	0.036
2001-08-11	77.716	77.777	0	0
2001-08-12	82.414	82.39	0	0
2001-08-13	80.361	81.502	0	0.002
2001-08-14	75.36	75.794	0	0
2001-08-15	75.287	75.026	0	0
2001-08-16	74.237	73.962	0.076	0.086
2001-08-17	71.47	75.862	0.023	0.135
2001-08-18	76.826	75.73	0	0
2001-08-19	74.035	73.6	0.274	0.546
2001-08-20	76.641	73.842	0.058	0.074
2001-08-21	78.914	78.715	0	0.008
2001-08-22	77.78	77.833	0.431	0.011
2001-08-23	78.453	76.032	0.799	0.294
2001-08-24	74.204	73.593	0.013	0
2001-08-25	74.696	75.34	0.002	0
2001-08-26	84.757	79.617	0.205	0.24
2001-08-27	82.918	83.248	0.064	0.048
2001-08-28	80.68	80.903	0.005	0.057
2001-08-29	82.631	78.728	0.004	0.043
2001-08-30	85.58	85.68	0	0.031
2001-08-31	80.663	81.014	0.095	0.09
2001-09-01	69.309	68.921	0.006	0.011
2001-09-02	70.523	70.553	0	0
2001-09-03	79.754	80.124	0	0
2001-09-04	76.552	77.203	0.011	0.029
2001-09-05	73.252	73.563	0	0
2001-09-06	76.533	76.398	0	0
2001-09-07	86.195	86.295	0.002	0.002
2001-09-08	85.622	85.722	0	0
2001-09-09	82.216	81.91	0.079	0.019
2001-09-10	79.529	79.24	0.215	0.415
2001-09-11	74.357	73.615	0	0
2001-09-12	80.333	80.172	0	0
2001-09-13	76.033	76.532	0	0
2001-09-14	62.239	62.311	0	0
2001-09-15	66.453	66.633	0	0
2001-09-16	70.632	70.779	0	0
2001-09-17	71.688	71.489	0	0
2001-09-18	69.605	71.848	0	0
2001-09-19	68.999	72.405	0.002	0.002
2001-09-20	65.247	70.098	0.216	0.355
2001-09-21	65.627	67.108	0.054	0.056
2001-09-22	65.486	64.925	0.044	0.025
2001-09-23	64.032	60.332	0	0.002
2001-09-24	58.326	58.807	0.074	0.022
2001-09-25	45.917	44.759	0.125	0.162
2001-09-26	51.039	51.874	0.046	0.009
2001-09-27	55.257	52.115	0	0.001
2001-09-28	55.388	56.751	0.001	0
2001-09-29	67.675	67.549	0	0
2001-09-30	70.492	70.509	0	0
2001-10-01	72.503	72.889	0	0
2001-10-02	73.429	75.572	0	0
2001-10-03	80.586	80.538	0	0
2001-10-04	74.378	74.831	0	0
2001-10-05	60.799	61.303	0.327	0.295
2001-10-06	47.771	47.693	0.4	0.558
2001-10-07	48.885	48.427	0	0
2001-10-08	53.92	54.016	0	0
2001-10-09	67.545	67.599	0	0
2001-10-10	67.531	66.878	0	0
2001-10-11	66.808	66.218	0.204	0.307
2001-10-12	67.326	66.091	0.537	0.822
2001-10-13	66.192	66.755	0.126	0.062
2001-10-14	68.475	68.467	0.233	0.217
2001-10-15	56.788	57.2	0.003	0.004
2001-10-16	55.615	56.108	0.092	0.064
2001-10-17	46.631	46.786	0.053	0.039
2001-10-18	56.757	56.748	0	0
2001-10-19	59.912	59.981	0	0
2001-10-20	63.264	63.257	0	0
2001-10-21	62.146	61.844	0	0
2001-10-22	60.501	54.926	0.094	0.012
2001-10-23	63.163	63.688	0.101	0.076
2001-10-24	64.376	65.023	0.016	0.015
2001-10-25	63.892	63.104	0.074	0.068
2001-10-26	42.455	42.863	0.001	0.001
2001-10-27	41.847	41.852	0.014	0.02
2001-10-28	46.827	46.829	0	0
2001-10-29	54.601	54.61	0	0
2001-10-30	50.532	50.878	0	0
2001-10-31	63.51	63.694	0.001	0
2002-05-01	80	80	1	1
2002-05-02	51.422	50.975	0.364	0.391
2002-05-03	51.587	50.489	0	0
2002-05-04	56.253	56.34	0	0
2002-05-05	71.358	70.871	0	0
2002-05-06	75.651	75.366	0	0
2002-05-07	71.342	68.367	0.005	0.002
2002-05-08	56.929	63.097	0.374	0.293
2002-05-09	69.301	67.175	0.506	0.3
2002-05-10	60.052	60.623	0	0
2002-05-11	52.812	53.35	0.001	0.001
2002-05-12	54.792	54.256	0.454	0.617
2002-05-13	48.775	49.793	0.013	0.02
2002-05-14	57.006	57.104	0	0
2002-05-15	67.954	67.673	0	0.002
2002-05-16	70.117	69.083	0.046	0.135
2002-05-17	61.422	61.169	0.079	0.046
2002-05-18	49.804	50.987	0.008	0
2002-05-19	51.516	51.664	0	0
2002-05-20	50.03	50.301	0	0.001
2002-05-21	57.817	57.706	0.026	0.02
2002-05-22	65.951	66.019	0	0
2002-05-23	74.626	74.304	0	0
2002-05-24	72.925	73.108	0.057	0.225
2002-05-25	67.19	67.545	0	0
2002-05-26	65.23	67.14	0.626	0.188
2002-05-27	72.372	73.068	0	0
2002-05-28	76.959	76.399	0	0
2002-05-29	73.614	75.285	0	0.002
2002-05-30	78.071	80.014	0.194	0.141
2002-05-31	81.442	81.66	0.092	0.105
2002-06-01	81.879	82.149	0	0
2002-06-02	78.768	79.295	0	0
2002-06-03	62.729	64.4	0.975	0.737
2002-06-04	87.018	88.795	0.163	0.023
2002-06-05	82.85	82.582	0.303	0.402
2002-06-06	67.889	67.232	0.001	0.001
2002-06-07	72.959	72.813	0	0.004
2002-06-08	80.993	80.622	0	0
2002-06-09	82.162	81.794	0	0
2002-06-10	83.02	81.488	0.013	0
2002-06-11	82.707	84.212	0.093	0.093
2002-06-12	80.099	79.946	0.47	0.402
2002-06-13	73.115	75.114	0.015	0.067
2002-06-14	71.88	72.96	0.165	0.058
2002-06-15	67.661	69.01	0.054	0.008
2002-06-16	63.95	63.74	0.045	0.037
2002-06-17	71.223	70.183	0.123	0.055
2002-06-18	73.886	73.369	0.049	0.073
2002-06-19	79.212	79.472	0	0
2002-06-20	86.6	86.764	0	0
2002-06-21	87.858	86.558	0	0
2002-06-22	89.203	86.898	0.025	0.057
2002-06-23	89.567	88.962	0	0.003
2002-06-24	90.279	88.62	0	0
2002-06-25	86.679	90.044	0.31	0
2002-06-26	86.831	88.046	0.225	0.187
2002-06-27	86.038	86.636	0.108	0.194
2002-06-28	86.362	86.427	0	0.029
2002-06-29	86.089	85.847	0.077	0.06
2002-06-30	87.522	87.643	0.074	0.138
2002-07-01	89.653	90.436	0.009	0.009
2002-07-02	91.712	91.882	0	0
2002-07-03	90.13	90.463	0.167	0.187
2002-07-04	86.966	86.051	0.192	0.258
2002-07-05	84.299	83.405	0.019	0.021
2002-07-06	79.355	79.753	0	0
2002-07-07	83.537	83.953	0	0
2002-07-08	86.003	85.613	0	0
2002-07-09	85.862	84.15	0.461	1.675
2002-07-10	73.778	75.234	2.205	0.042
2002-07-11	72.983	73.075	0	0
2002-07-12	77.045	77.213	0	0
2002-07-13	79.328	79.121	0	0
2002-07-14	82.877	82.734	0	0
2002-07-15	85.641	86.042	0	0
2002-07-16	87.211	87.41	0	0
2002-07-17	86.905	86.972	0	0
2002-07-18	87.943	87.207	0	0.013
2002-07-19	83.174	84.113	0.067	0.07
2002-07-20	82.589	82.512	0	0
2002-07-21	88.222	88.465	0	0
2002-07-22	90.885	90.394	0.396	0.172
2002-07-23	84.057	83.01	0.125	0.43
2002-07-24	76.229	76.417	0	0
2002-07-25	79.267	80.821	0.037	0
2002-07-26	84.489	82.068	0.116	0.248
2002-07-27	82.359	83.986	0	0
2002-07-28	94.524	95.455	0.03	0
2002-07-29	91.864	91.76	0.145	0.126
2002-07-30	88.023	87.75	0.068	0.162
2002-07-31	88.305	89.679	0.242	0.241
2002-08-01	89.25	91.402	0.105	0.007
2002-08-02	85.677	89.674	0.291	0.335
2002-08-03	81.678	82.144	0.061	0.055
2002-08-04	88.348	89.97	0.005	0
2002-08-05	87.204	88.006	0.235	0.162
2002-08-06	76.202	76.843	0	0
2002-08-07	72.735	73.3	0	0
2002-08-08	76.562	76.425	0	0
2002-08-09	78.607	78.448	0	0
2002-08-10	79.866	80.119	0	0
2002-08-11	83.147	83.065	0.01	0.1
2002-08-12	86.973	87.073	0.033	0.033
2002-08-13	83.939	84.394	0.132	0.185
2002-08-14	86.591	84.812	0.069	0.131
2002-08-15	81.561	80.287	0.93	0.333
2002-08-16	82.88	81.218	0	0.09
2002-08-17	83.838	84.126	0	0.002
2002-08-18	84.515	82.471	0.502	0.504
2002-08-19	78.179	77.893	0	0
2002-08-20	77.194	76.847	0	0
2002-08-21	82.34	81.544	0	0
2002-08-22	88.79	86.89	0.1	0.069
2002-08-23	81.803	78.452	0.251	0.051
2002-08-24	80.591	79.51	0.702	1.383
2002-08-25	77.901	77.719	0	0
2002-08-26	72.196	75.348	0	0
2002-08-27	75.426	76.949	0	0
2002-08-28	76.438	77.233	0	0
2002-08-29	77.059	77.764	0	0
2002-08-30	77.778	77.431	0	0
2002-08-31	78.711	78.926	0	0.012
2002-09-01	78.418	77.531	0.007	0.003
2002-09-02	77.903	76.226	0.002	0.009
2002-09-03	78.437	82.342	0.111	0.202
2002-09-04	78.622	79.029	0	0
2002-09-05	74.926	75.807	0	0
2002-09-06	77.021	77.013	0	0
2002-09-07	81.326	82.562	0	0
2002-09-08	85.061	85.425	0	0
2002-09-09	85.245	86.087	0	0
2002-09-10	85.054	85.94	0	0
2002-09-11	81.71	79.502	0.001	0
2002-09-12	76.661	76.952	0	0
2002-09-13	79.06	78.885	0	0
2002-09-14	80.433	79.78	0.017	0.03
2002-09-15	76.514	74.782	0.176	0.124
2002-09-16	72.852	72.623	0.001	0
2002-09-17	79.91	80.314	0	0
2002-09-18	73.548	77.069	0	0
2002-09-19	77.226	80.682	0.004	0
2002-09-20	86.589	87.006	0.042	0.048
2002-09-21	83.088	84.24	0.094	0.08
2002-09-22	74.31	73.945	0.007	0.033
2002-09-23	64.376	64.274	0	0
2002-09-24	64.24	64.438	0	0
2002-09-25	66.475	66.279	0	0
2002-09-26	71.976	70.674	0	0
2002-09-27	67.144	66.955	0.387	0.353
2002-09-28	66.758	67.086	0	0
2002-09-29	72.131	73.275	0	0.003
2002-09-30	81.699	81.661	0	0
2002-10-01	82.297	85.297	0	0
2002-10-02	81.565	83.394	0	0
2002-10-03	78.88	81.663	0.012	0.132
2002-10-04	79.247	79.349	0.044	0.135
2002-10-05	72.184	71.696	0.101	0.114
2002-10-06	66.803	67.459	0	0
2002-10-07	64.379	64.903	0	0.001
2002-10-08	60.731	60.664	0	0
2002-10-09	65.414	65.668	0	0
2002-10-10	67.558	66.518	0	0
2002-10-11	69.094	69.051	0	0
2002-10-12	64.569	65.075	0	0
2002-10-13	62.9	63.24	0.087	0.042
2002-10-14	55.492	55.538	0	0
2002-10-15	59.339	59.45	0	0
2002-10-16	53.323	57.542	0	0
2002-10-17	45.66	44.502	0	0
2002-10-18	57.102	56.971	0	0
2002-10-19	57.633	57.678	0	0
2002-10-20	50.031	49.581	0	0
2002-10-21	50.823	51.848	0	0
2002-10-22	55.229	57.841	0	0
2002-10-23	52.241	54.326	0	0
2002-10-24	45.241	45.416	0	0
2002-10-25	44.644	44.521	0.027	0.05
2002-10-26	44.118	45.166	0.148	0.221
2002-10-27	46.504	44.756	0	0.004
2002-10-28	44.793	44.79	0	0.031
2002-10-29	45.979	45.247	0.003	0.005
2002-10-30	45.614	46.31	0.003	0.006
2002-10-31	42.763	43.792	0	0
2003-05-01	80	80	1	1
2003-05-02	57.169	59.574	0.144	0.208
2003-05-03	53.386	54.453	0	0.019
2003-05-04	61.431	60.979	0	0
2003-05-05	56.929	56.293	0.63	0.588
2003-05-06	67.474	69.864	0.425	0.363
2003-05-07	63.873	66.225	0	0.03
2003-05-08	63.919	58.734	0.121	0.191
2003-05-09	58.845	58.548	0.399	0.492
2003-05-10	71.547	68.475	0.104	0.228
2003-05-11	70.463	70.321	0.272	0.138
2003-05-12	49.018	51.577	0.019	0.006
2003-05-13	65.235	65.129	0	0
2003-05-14	66.85	68.405	0	0
2003-05-15	58.615	58.975	0.334	0.343
2003-05-16	60.834	65.978	0.003	0.005
2003-05-17	61.194	65.011	0.011	0.016
2003-05-18	69.359	71.059	0	0
2003-05-19	72.441	72.354	0	0
2003-05-20	69.987	69.246	0.529	0.402
2003-05-21	65.318	63.65	0	0
2003-05-22	63.646	64.002	0	0
2003-05-23	62.225	61.977	0.002	0
2003-05-24	55.17	57.099	0.588	0.156
2003-05-25	63.049	60.676	0.001	0.001
2003-05-26	61.57	59.396	0	0
2003-05-27	61.412	61.478	0.135	0.089
2003-05-28	65.407	69.74	0.098	0.07
2003-05-29	70.356	70.735	0.251	0.1
2003-05-30	71.263	71.399	0.164	0.01
2003-05-31	66.09	66.06	0.661	0.438
2003-06-01	64.823	64.905	0	0.015
2003-06-02	72.574	73.055	0	0
2003-06-03	70.791	71.347	0	0
2003-06-04	60.966	60.364	0.012	0.013
2003-06-05	62.244	62.354	0.028	0.026
2003-06-06	73.518	74.251	0	0
2003-06-07	76.48	76.67	0.001	0.094
2003-06-08	74.464	74.811	0.485	0.149
2003-06-09	67.926	68.458	0.026	0.157
2003-06-10	77.274	78.219	0	0.001
2003-06-11	72.303	69.667	0.275	0.053
2003-06-12	64.339	66.794	1.072	0.554
2003-06-13	78.806	77.827	0.204	0.121
2003-06-14	78.738	79.436	0	0
2003-06-15	77.315	77.573	0	0
2003-06-16	75.682	75.201	0	0
2003-06-17	74.461	72.297	0.002	0.003
2003-06-18	79.507	81.041	0	0.004
2003-06-19	78.621	79.793	0.022	0.01
2003-06-20	71.981	71.964	0	0
2003-06-21	78.706	78.892	0	0
2003-06-22	81.86	82.303	0	0
2003-06-23	85.874	86.122	0	0
2003-06-24	87.062	87.644	0	0
2003-06-25	88.69	88.714	0	0
2003-06-26	86.536	86.729	0.143	0.082
2003-06-27	78.292	78.454	0.355	0.047
2003-06-28	82.219	82.275	0	0
2003-06-29	78.726	79.569	0.002	0.003
2003-06-30	80.231	80.066	0.001	0
2003-07-01	82.33	83.336	0.012	0
2003-07-02	77.799	81.903	0.09	0.07
2003-07-03	83.585	85.41	0.032	0.009
2003-07-04	90.381	91.924	0.104	0.11
2003-07-05	89.313	90.244	0.264	0.098
2003-07-06	79.638	83.309	0.128	0.106
2003-07-07	87.041	86.098	0.007	0.03
2003-07-08	84.146	87.237	0.253	0.374
2003-07-09	79.436	81.39	0.247	0.11
2003-07-10	78.503	73.177	0.361	0.331
2003-07-11	77.107	72.188	0.31	0.014
2003-07-12	77.396	75.967	0.005	0.002
2003-07-13	79.555	79.308	0.007	0
2003-07-14	80.062	80.452	0	0
2003-07-15	80.906	80.25	0	0
2003-07-16	77.592	78.324	0.006	0.004
2003-07-17	84.318	84.178	0	0
2003-07-18	76.504	77.948	0.11	0.194
2003-07-19	78.188	79.059	0	0
2003-07-20	79.428	78.356	0.07	0.111
2003-07-21	78.046	75.421	0.368	0.342
2003-07-22	73.931	76.184	0.287	0.293
2003-07-23	73.016	72.555	0.076	0.071
2003-07-24	77.276	77.213	0.016	0.011
2003-07-25	80.604	80.664	0.008	0
2003-07-26	82.371	83.326	0	0
2003-07-27	86.036	86.27	0.035	0.02
2003-07-28	77.56	79.781	0	0
2003-07-29	78.319	79.498	0	0
2003-07-30	80.305	79.977	0	0
2003-07-31	80.399	79.808	0.075	0.001
2003-08-01	79.325	81.8	0.221	0.191
2003-08-02	77.187	79.258	0.313	0.228
2003-08-03	77.736	78.272	0.026	0.038
2003-08-04	76.75	75.44	0.022	0.396
2003-08-05	73.744	74.436	0.009	0.028
2003-08-06	74.71	73.608	0.03	0.003
2003-08-07	74.467	76.373	0.002	0.006
2003-08-08	73.788	77.04	0	0
2003-08-09	72.34	76.429	0	0
2003-08-10	76.82	75.971	0	0
2003-08-11	78.814	78.227	0.023	0.102
2003-08-12	78.552	77.409	0.139	0.091
2003-08-13	82.161	81.909	0	0
2003-08-14	84.414	84.037	0	0
2003-08-15	84.386	84.298	0	0
2003-08-16	83.55	83.265	0.213	0.206
2003-08-17	78.634	77.906	0.112	0.106
2003-08-18	76.961	76.508	0	0
2003-08-19	80.548	80.911	0	0
2003-08-20	81.89	81.834	0	0
2003-08-21	87.129	88.478	0	0
2003-08-22	83.554	85.102	0.068	0.049
2003-08-23	77.583	78.104	0	0
2003-08-24	78.011	78.648	0	0
2003-08-25	88.65	88.542	0	0
2003-08-26	89.563	89.573	0.165	0.18
2003-08-27	86.859	88.353	0.032	0.032
2003-08-28	78.648	75.869	0	0
2003-08-29	78.373	78.973	0.137	0.239
2003-08-30	77.145	78.269	0.106	0.012
2003-08-31	67.691	69.863	0	0
2003-09-01	72.593	68.368	0.001	0.649
2003-09-02	74.969	72.951	0	0.743
2003-09-03	75.616	73.707	0.002	0
2003-09-04	74.803	72.226	0.002	0.006
2003-09-05	71.665	69.97	0	0
2003-09-06	76.691	76.172	0	0
2003-09-07	84.28	83.872	0	0
2003-09-08	80.604	82.726	0	0
2003-09-09	77.393	78.81	0	0
2003-09-10	77.576	80.673	0	0
2003-09-11	78.096	80.855	0	0
2003-09-12	76.143	75.324	0	0
2003-09-13	77.963	76.076	0	0
2003-09-14	75.435	75.808	0.048	0
2003-09-15	73.793	72.552	0.132	0.51
2003-09-16	73.017	73.239	0.026	0.039
2003-09-17	76.559	74.832	0	0
2003-09-18	72.49	71.618	0	0
2003-09-19	76.109	77.546	0.005	0
2003-09-20	67.663	67.52	0.002	0
2003-09-21	69.296	68.017	0	0
2003-09-22	67.183	71.155	0.183	0.097
2003-09-23	64.207	64.321	0.261	0.115
2003-09-24	71.07	70.882	0	0
2003-09-25	68.399	68.688	0.001	0
2003-09-26	61.063	61.009	0	0
2003-09-27	66.329	66.827	0.18	0.19
2003-09-28	61.017	61.568	0	0
2003-09-29	53.424	53.61	0	0
2003-09-30	54.925	54.244	0.024	0.001
2003-10-01	51.072	51.064	0	0
2003-10-02	50.514	50.581	0	0.001
2003-10-03	51.623	51.996	0.1	0.121
2003-10-04	49.529	49.103	0.197	0.258
2003-10-05	51.767	51.66	0	0
2003-10-06	54.882	54.733	0	0
2003-10-07	69.542	69.3	0	0
2003-10-08	78.622	78.485	0	0
2003-10-09	72.623	71.615	0	0
2003-10-10	72.087	72.083	0	0
2003-10-11	72.675	71.391	0	0
2003-10-12	66.409	66.739	0	0
2003-10-13	69.499	69.539	0	0
2003-10-14	64.544	63.126	0	0
2003-10-15	55.692	55.516	0.08	0.026
2003-10-16	52.845	53.337	0	0
2003-10-17	51.42	51.611	0	0
2003-10-18	59.651	59.682	0	0
2003-10-19	57.375	58.008	0	0.001
2003-10-20	65.278	64.671	0	0
2003-10-21	62.935	62.577	0.002	0.001
2003-10-22	47.947	48.322	0	0
2003-10-23	46.832	46.909	0	0
2003-10-24	51.031	50.692	0	0
2003-10-25	50.165	51.02	0.096	0.073
2003-10-26	52.795	53.845	0.055	0.066
2003-10-27	49.788	50.442	0	0
2003-10-28	45.272	45.162	0.081	0.062
2003-10-29	46.011	46.027	0.019	0.046
2003-10-30	60.922	60.57	0	0
2003-10-31	67.47	67.376	0	0
2004-05-01	80	80	1	1
2004-05-02	43.019	44.009	0.157	0.098
2004-05-03	48.742	48.794	0	0
2004-05-04	59.215	60.218	0.017	0.001
2004-05-05	57.695	59.243	0.02	0.006
2004-05-06	79.11	79.855	0	0
2004-05-07	76.201	75.765	0.151	0.149
2004-05-08	82.618	82.374	0.017	0.004
2004-05-09	79.61	79.519	0.214	0.013
2004-05-10	85.216	84.39	0.015	0.09
2004-05-11	75.271	76.039	0.141	0.158
2004-05-12	80.943	80.703	0.017	0.098
2004-05-13	78.821	77.228	0.137	0.116
2004-05-14	77.993	77.87	0.108	0.202
2004-05-15	76.072	75.718	0.136	0.166
2004-05-16	65.53	65.841	0	0
2004-05-17	76.316	76.941	0.06	0.103
2004-05-18	73.182	73.6	0.255	0.25
2004-05-19	68.987	69.336	0.036	0.02
2004-05-20	81.628	82.107	0.073	0.121
2004-05-21	81.078	81.768	0.494	0.218
2004-05-22	85.156	85.64	0	0
2004-05-23	85.623	86.404	0.001	0
2004-05-24	82.233	82.905	0.02	0.01
2004-05-25	78.887	79.986	0.006	0.098
2004-05-26	72.656	73.795	0	0
2004-05-27	74.91	74.555	0.059	0.063
2004-05-28	76.256	75.335	0.107	0.078
2004-05-29	62.625	63.16	0	0
2004-05-30	70.69	70.286	0	0
2004-05-31	74.852	74.06	0.413	0.334
2004-06-01	75.181	76.196	0.016	0.027
2004-06-02	72.091	69.26	0.13	0.063
2004-06-03	65.372	66.301	0.017	0.052
2004-06-04	65.643	66.431	0	0
2004-06-05	70.192	70.85	0	0
2004-06-06	74.986	78.046	0	0
2004-06-07	78.514	79.243	0	0
2004-06-08	88.273	89.11	0.065	0.002
2004-06-09	89.665	88.522	0.262	0.282
2004-06-10	81.067	82.794	0.18	0.081
2004-06-11	66.16	65.598	0.133	0.312
2004-06-12	76.901	74.815	0	0.023
2004-06-13	78.784	79.688	0.077	0.111
2004-06-14	76.277	78.662	1.938	0.804
2004-06-15	80.193	78.692	0	0
2004-06-16	81.234	81.161	0	0
2004-06-17	81.421	81.106	0.364	0.288
2004-06-18	79.347	78.688	0.184	0.021
2004-06-19	77.015	78.675	0.157	0.134
2004-06-20	70.421	70.424	0	0
2004-06-21	75.326	74.792	0	0
2004-06-22	68.836	71.264	0.049	0.017
2004-06-23	75.59	75.895	0	0
2004-06-24	73.531	73.502	0.325	0.397
2004-06-25	66.674	67.505	0.024	0.026
2004-06-26	68.746	68.77	0	0
2004-06-27	70.952	71.17	0	0
2004-06-28	69.413	69.907	0	0
2004-06-29	76.321	76.35	0.007	0.007
2004-06-30	77.831	77.903	0.062	0.079
2004-07-01	81.354	81.573	0.019	0.047
2004-07-02	78.716	77.018	0.007	0.038
2004-07-03	81.844	81.71	0	0
2004-07-04	78.033	78.004	0.096	0.058
2004-07-05	80.32	82.427	0.001	0
2004-07-06	79.283	78.381	0.092	0.178
2004-07-07	73.893	75.702	0.019	0.058
2004-07-08	66.254	67.075	0	0
2004-07-09	77.472	76.878	0	0
2004-07-10	80.863	85.503	0.125	0.021
2004-07-11	84.392	84.68	0.114	0.047
2004-07-12	80.323	84.575	0.521	0.107
2004-07-13	80.428	80.394	0.141	0.023
2004-07-14	77.789	80.09	0.059	0.151
2004-07-15	77.167	79.172	0.007	0.002
2004-07-16	80.937	81.899	0	0
2004-07-17	76.616	78.527	0.112	0.147
2004-07-18	78.869	78.513	0.059	0.234
2004-07-19	80.189	79.602	0.022	0.016
2004-07-20	78.864	78.563	0.146	0.208
2004-07-21	89.159	89.137	0.112	0.016
2004-07-22	89.686	89.931	0.05	0.05
2004-07-23	84.676	86.954	0.037	0.005
2004-07-24	71.663	72.42	0	0
2004-07-25	73.06	74.121	0	0
2004-07-26	74.195	73.074	0	0
2004-07-27	71.786	71.34	0.203	0.003
2004-07-28	77.956	77.683	0.091	0
2004-07-29	77.554	78.479	0	0
2004-07-30	78.985	79.289	0.017	0
2004-07-31	79.719	83.909	0.179	0.3
2004-08-01	84.29	84.002	0.002	0
2004-08-02	85.948	86.979	0	0
2004-08-03	83.876	83.615	0.069	0.023
2004-08-04	78.242	76.942	0	0
2004-08-05	69.785	71.996	0	0
2004-08-06	74.241	74.531	0	0
2004-08-07	75.912	76.039	0	0
2004-08-08	76.848	78.479	0	0
2004-08-09	80.626	80.622	0	0
2004-08-10	78.797	79.222	0.375	0.114
2004-08-11	63.558	66.898	0	0
2004-08-12	61.415	62.301	0	0
2004-08-13	64.038	62.895	0	0
2004-08-14	66.764	67.148	0.01	0.003
2004-08-15	68.204	70.001	0.029	0.009
2004-08-16	73.241	73.712	0.019	0.044
2004-08-17	70.596	71.017	0.07	0.056
2004-08-18	75.396	73.154	0.08	0.186
2004-08-19	72.646	68.687	0	0
2004-08-20	71.766	66.449	0.003	0.218
2004-08-21	71.107	72.015	0.003	0
2004-08-22	74.665	73.454	0	0
2004-08-23	76.302	77.927	0	0.007
2004-08-24	81.063	81.214	0.002	0.005
2004-08-25	81.486	80.114	0.223	0.048
2004-08-26	81.031	79.75	0.04	0.243
2004-08-27	88.054	89.762	0.024	0.018
2004-08-28	84.362	85.867	0.475	0.785
2004-08-29	77.682	74.404	0.26	0.315
2004-08-30	73.922	74.839	0	0
2004-08-31	75.613	76.305	0	0
2004-09-01	72.114	73.515	0	0
2004-09-02	74.682	74.288	0	0
2004-09-03	78.605	78.275	0	0
2004-09-04	80.271	79.797	0	0
2004-09-05	79.807	79.15	0	0
2004-09-06	78.239	77.976	0	0
2004-09-07	77.204	76.963	0.081	0.128
2004-09-08	72.674	73.222	0	0
2004-09-09	71.624	72.202	0.019	0
2004-09-10	75.014	74.976	0	0
2004-09-11	74.047	74.665	0	0
2004-09-12	78.08	77.362	0	0
2004-09-13	77.219	77.555	0	0
2004-09-14	77.287	77.09	0	0
2004-09-15	79.811	79.133	0	0
2004-09-16	77.673	77.263	0.005	0.011
2004-09-17	65.373	67.757	0	0
2004-09-18	70.897	71.68	0	0
2004-09-19	69.561	70.405	0	0
2004-09-20	71.31	72.555	0	0
2004-09-21	75.032	74.691	0	0
2004-09-22	81.227	81.42	0	0
2004-09-23	80.362	80.222	0	0
2004-09-24	80.611	81.518	0	0
2004-09-25	75.096	77.319	0.022	0.007
2004-09-26	67.113	68.947	0	0
2004-09-27	66.616	70.661	0	0
2004-09-28	63.345	65.052	0	0
2004-09-29	65.768	65.957	0	0
2004-09-30	69.115	69.686	0	0
2004-10-01	66.999	66.821	0	0
2004-10-02	66.45	66.521	0.133	0.288
2004-10-03	63.055	63.554	0	0
2004-10-04	60.072	61.092	0	0
2004-10-05	55.64	55.664	0	0
2004-10-06	68.117	68.757	0	0
2004-10-07	68.556	68.432	0	0
2004-10-08	71.526	71.173	0	0
2004-10-09	68.472	68.753	0.001	0.023
2004-10-10	65.297	65.557	0	0
2004-10-11	57.568	58.402	0	0
2004-10-12	60.812	61.3	0	0
2004-10-13	62.036	61.775	0	0
2004-10-14	60.398	60.593	0.161	0.038
2004-10-15	54.011	53.434	0.077	0.233
2004-10-16	50.975	49.46	0.075	0.06
2004-10-17	48.049	47.996	0.027	0.035
2004-10-18	47.915	47.065	0.015	0.026
2004-10-19	49.363	49.768	0.086	0.067
2004-10-20	50.554	50.808	0	0
2004-10-21	49.113	49.534	0	0
2004-10-22	52.163	51.154	0	0
2004-10-23	56.422	55.631	0	0
2004-10-24	56.33	56.592	0.436	0.317
2004-10-25	54.844	55.483	0	0
2004-10-26	52.971	50.927	0	0
2004-10-27	52.247	51.984	0.002	0.001
2004-10-28	57.708	58.501	0	0
2004-10-29	59.559	60.411	0.004	0.18
2004-10-30	68.883	70.865	0.019	0.032
2004-10-31	57.619	56.997	0.001	0.001
2005-05-01	80	80	1	1
2005-05-02	48.889	49.843	0.066	0.018
2005-05-03	51.345	50.459	0.001	0
2005-05-04	59.006	58.919	0	0
2005-05-05	61.293	61.338	0	0
2005-05-06	65.672	66.643	0	0
2005-05-07	67.441	66.019	0.038	0.015
2005-05-08	67.568	66.154	0	0
2005-05-09	78.332	76.171	0	0
2005-05-10	80.603	80.277	0.066	0.108
2005-05-11	73.463	74.669	0.135	0.048
2005-05-12	47.981	49.25	0	0
2005-05-13	72.51	72.976	0.033	0
2005-05-14	73.369	72.004	0.193	0.215
2005-05-15	58.049	61.727	0.025	0.024
2005-05-16	56.185	56.219	0	0
2005-05-17	61.848	63.385	0	0
2005-05-18	68.444	68.059	0.038	0.01
2005-05-19	66.65	64.043	0.078	0.08
2005-05-20	70.273	70.37	0.179	0.079
2005-05-21	68.599	68.987	0	0
2005-05-22	66.764	67.868	0.011	0.035
2005-05-23	56.031	58.99	0.126	0.211
2005-05-24	56.847	57.191	0	0.005
2005-05-25	67.206	67.061	0	0
2005-05-26	71.376	71.943	0	0
2005-05-27	69.679	67.801	0.128	0.124
2005-05-28	65.327	66.329	0.172	0.654
2005-05-29	66.257	67.264	0.046	0.036
2005-05-30	70.75	72.56	0.07	0.067
2005-05-31	68.592	71.024	0	0.054
2005-06-01	73.516	72.338	0	0
2005-06-02	69.845	70.44	0	0
2005-06-03	76.099	76.187	0.246	0
2005-06-04	78.343	77.086	0	0
2005-06-05	87.365	88.545	0.206	0.119
2005-06-06	84.708	83.707	0.039	0.359
2005-06-07	87.086	89.009	0.063	0.003
2005-06-08	85.372	86.356	0.013	0.046
2005-06-09	83.589	86.42	0.176	0.05
2005-06-10	83.856	83.875	0.173	0.122
2005-06-11	81.07	82.403	0.22	0.29
2005-06-12	85.696	85.796	0.001	0.007
2005-06-13	80.808	81.675	0.462	0.733
2005-06-14	88.068	88.168	0.058	0.058
2005-06-15	82.683	83.831	0.096	0.005
2005-06-16	68.73	68.293	0	0
2005-06-17	63.45	63.333	0.046	0.027
2005-06-18	65.075	66.7	0	0
2005-06-19	68.306	70.891	0	0
2005-06-20	73.22	74.436	0	0
2005-06-21	84.288	84.049	0	0
2005-06-22	83.073	82.629	0.041	0.419
2005-06-23	82.919	83.507	0	0
2005-06-24	90.634	90.907	0.005	0.005
2005-06-25	87.169	88.611	0.129	0.155
2005-06-26	86.474	87.51	0.231	0.21
2005-06-27	87.391	87.491	0.001	0.001
2005-06-28	84.098	84.281	0.273	0.253
2005-06-29	83.198	82.444	0.209	0.161
2005-06-30	83.049	85.114	0	0.001
2005-07-01	82.808	84.823	0.114	0.126
2005-07-02	72.961	73.073	0	0
2005-07-03	77.905	78.146	0	0
2005-07-04	86.054	86.452	0	0
2005-07-05	84.43	85.047	0.011	0.027
2005-07-06	75.194	78.845	0.043	0.086
2005-07-07	77.025	78.062	0.059	0
2005-07-08	77.323	76.496	0.005	0
2005-07-09	80.896	77.834	0	0
2005-07-10	83.174	82.532	0	0
2005-07-11	84.403	84.426	0	0
2005-07-12	86.946	87.6	0	0
2005-07-13	83.486	85.992	0.319	0.17
2005-07-14	81.159	83.005	0.287	0.179
2005-07-15	83.025	82.97	0.042	0.137
2005-07-16	80.924	81.709	0.349	0.231
2005-07-17	83.262	83.851	0.185	0.233
2005-07-18	85.589	85.689	0	0
2005-07-19	81.323	83.845	0.042	0.065
2005-07-20	84.663	85.293	0	0
2005-07-21	88.471	89.381	0	0
2005-07-22	86.759	88.248	0.038	0.041
2005-07-23	80.477	81.193	0	0
2005-07-24	92.102	91.267	0.063	0.034
2005-07-25	92.739	94.098	0.091	0
2005-07-26	92.925	93.237	0.023	0.01
2005-07-27	83.935	85.666	0.391	1.05
2005-07-28	76.882	77.11	0	0
2005-07-29	80.755	81.724	0	0
2005-07-30	80.722	80.437	0.007	0
2005-07-31	84.68	85.335	0	0
2005-08-01	88.7	89.513	0	0
2005-08-02	87.908	90.067	0	0
2005-08-03	88.296	88.941	0.068	0.051
2005-08-04	89.544	89.644	0.005	0.005
2005-08-05	86.989	83.105	0.234	0.357
2005-08-06	79.868	80.136	0	0
2005-08-07	82.718	82.902	0	0
2005-08-08	83.924	84.842	0	0
2005-08-09	86.656	86.756	0	0
2005-08-10	87.036	85.883	0.001	0
2005-08-11	85.091	84.175	0.007	0.026
2005-08-12	86.727	87.883	0.164	0.236
2005-08-13	81.201	82.918	1.036	0.444
2005-08-14	78.441	79.193	0.04	0.002
2005-08-15	79.928	79.806	0	0
2005-08-16	77.652	79.282	0.061	0
2005-08-17	78.069	79.869	0	0
2005-08-18	78.654	79.498	0.056	0.026
2005-08-19	87.206	81.995	0.209	0.098
2005-08-20	88.226	85.905	0.213	0.203
2005-08-21	79.639	80.838	0.003	0.098
2005-08-22	72.268	72.352	0	0
2005-08-23	66.086	65.857	0	0
2005-08-24	73.196	73.642	0	0
2005-08-25	72.779	73.438	0	0
2005-08-26	70.324	69.706	0.188	0.285
2005-08-27	76.229	74.711	0.655	0.287
2005-08-28	81.105	84.069	0	0.002
2005-08-29	80.367	81.182	0	0
2005-08-30	78.014	78.315	0.027	0.006
2005-08-31	75.286	74.258	0.05	0.219
2005-09-01	77.836	79.148	0	0
2005-09-02	76.295	76.295	0	0
2005-09-03	73.254	73.488	0	0
2005-09-04	69.063	68.915	0	0
2005-09-05	71.486	71.635	0	0
2005-09-06	76.089	76.711	0	0
2005-09-07	77.8	79.272	0	0
2005-09-08	76.718	76.162	0.016	0.13
2005-09-09	77.248	76.196	0.142	1.048
2005-09-10	74.485	75.876	0	0
2005-09-11	80.658	81.58	0	0
2005-09-12	83.675	83.8	0	0
2005-09-13	82.404	83.453	0	0
2005-09-14	79.197	80.063	0.143	0.108
2005-09-15	72.61	71.243	0.064	0.126
2005-09-16	69.065	68.384	0.143	0.07
2005-09-17	73.142	72.699	0.001	0
2005-09-18	75.713	77.198	0	0
2005-09-19	76.937	78.09	0.026	0.029
2005-09-20	77.051	78.529	0	0.001
2005-09-21	76.211	77.1	0	0
2005-09-22	76.19	76.698	0	0
2005-09-23	70.313	71.07	0.221	0.089
2005-09-24	71.607	73.784	1.438	0.547
2005-09-25	78.023	77.996	0.052	0.093
2005-09-26	73.409	75.52	0.626	0.872
2005-09-27	70.556	70.53	0	0
2005-09-28	70.986	72.249	0	0
2005-09-29	67.066	70.571	0.192	0.357
2005-09-30	67.237	67.289	0	0
2005-10-01	72.323	69.014	0	0
2005-10-02	74.552	74.651	0	0
2005-10-03	76.44	75.702	0	0
2005-10-04	78.627	78.373	0	0
2005-10-05	76.877	76.192	0	0
2005-10-06	78.013	77.904	0	0
2005-10-07	66.278	66.972	0	0
2005-10-08	57.198	57.141	0	0
2005-10-09	61.769	61.936	0	0
2005-10-10	57.965	59.168	0	0
2005-10-11	58.019	58.802	0	0
2005-10-12	56.454	58.302	0	0
2005-10-13	57.311	62.961	0	0
2005-10-14	64.624	63.557	0	0
2005-10-15	61.166	61.631	0	0
2005-10-16	52.908	53.425	0	0
2005-10-17	55.549	56.326	0	0
2005-10-18	65.295	64.22	0.047	0.042
2005-10-19	65.144	63.705	0	0
2005-10-20	52.209	53	0	0
2005-10-21	52.99	53.993	0	0
2005-10-22	52.282	53.105	0.064	0.129
2005-10-23	46.053	46.184	0	0
2005-10-24	43.325	44.046	0.027	0.076
2005-10-25	44.766	43.469	0.052	0.08
2005-10-26	45.448	45.224	0.003	0
2005-10-27	45.042	45.168	0	0
2005-10-28	45.853	44.09	0.001	0
2005-10-29	50.523	51.157	0	0
2005-10-30	57.594	58.184	0	0
2005-10-31	62.12	63.019	0	0
2006-05-01	80	80	1	1
2006-05-02	59.872	61.128	0.099	0.06
2006-05-03	70.431	69.676	0.014	0.049
2006-05-04	72.289	72.416	0.012	0.002
2006-05-05	68.266	67.579	0	0
2006-05-06	60.184	60.212	0	0
2006-05-07	63.653	64.131	0	0
2006-05-08	67.58	69.054	0	0
2006-05-09	71.194	72.507	0	0
2006-05-10	68.006	69.771	0.132	0.207
2006-05-11	65.202	66.163	1.188	1.025
2006-05-12	54.978	55.905	0.131	0.046
2006-05-13	51.342	54.209	0.165	0
2006-05-14	59.248	65.269	0.059	0.244
2006-05-15	57.925	58.299	0.223	0.259
2006-05-16	61.402	59.243	0.052	0.064
2006-05-17	69.686	69.205	0.027	0.045
2006-05-18	63.675	64.211	0.338	0.415
2006-05-19	56.299	58.792	0.196	0.164
2006-05-20	66.713	66.627	0	0
2006-05-21	66.806	66.68	0.016	0.043
2006-05-22	60.485	60.64	0	0
2006-05-23	66.804	67.285	0	0
2006-05-24	73.488	73.467	0	0
2006-05-25	78.487	75.633	0.13	0.108
2006-05-26	72.82	74.622	0.337	0.048
2006-05-27	72.676	72.927	0.028	0.016
2006-05-28	76.939	77.564	0	0
2006-05-29	85.098	84.833	0	0.04
2006-05-30	84.541	84.318	0	0
2006-05-31	82.943	83.416	0.143	0.158
2006-06-01	80.606	83.13	0.145	0.149
2006-06-02	76.126	76.94	0.137	0.032
2006-06-03	74.722	71.186	0.022	0.02
2006-06-04	73.138	74.603	0.14	0.081
2006-06-05	78.332	79.43	0	0
2006-06-06	80.157	81.15	0	0
2006-06-07	76.645	75.654	0.001	0.001
2006-06-08	78.435	78.26	0.104	0.109
2006-06-09	75.2	75.188	0	0.022
2006-06-10	65.509	65.526	0	0
2006-06-11	69.15	69.392	0	0
2006-06-12	70.394	71.802	0	0
2006-06-13	73.687	75.522	0	0
2006-06-14	73.609	74.253	0	0.01
2006-06-15	76.444	76.354	0	0
2006-06-16	80.789	81.509	0	0
2006-06-17	87.417	87.59	0	0
2006-06-18	86.021	86.314	0.002	0.002
2006-06-19	82.072	82.959	0.467	0.181
2006-06-20	76.567	77.781	0	0
2006-06-21	86.611	87.853	0.031	0.031
2006-06-22	86.635	86.735	0.03	0.03
2006-06-23	79.252	80.506	0.05	0.033
2006-06-24	78.028	77.784	0	0
2006-06-25	78.4	76.748	0.005	0.154
2006-06-26	77.055	76.491	0.156	0.861
2006-06-27	75.559	75.05	0.058	0.106
2006-06-28	75.56	75.51	0.043	0.15
2006-06-29	75.342	73.431	0.111	0.09
2006-06-30	78.067	79.087	0.112	0.06
2006-07-01	86.44	85.784	0.002	0.003
2006-07-02	85.152	86.704	0	0
2006-07-03	82.077	83.082	0.11	0.097
2006-07-04	80.974	81.937	1.915	0.707
2006-07-05	76.806	76.42	0	0
2006-07-06	76.794	76.838	0.003	0.003
2006-07-07	81.609	81.859	0	0
2006-07-08	81.913	81.865	0	0
2006-07-09	80.813	79.701	0.001	0.036
2006-07-10	81.454	83.33	0.151	0.14
2006-07-11	85.335	80.57	0.025	0.155
2006-07-12	79.349	79.507	0.471	0.431
2006-07-13	83.471	85.878	0.063	0.008
2006-07-14	80.046	83.687	0.027	0.041
2006-07-15	87.081	87.522	0.097	0.123
2006-07-16	89.531	88.428	0	0
2006-07-17	90.824	91.081	0	0
2006-07-18	88.744	88.613	0.058	0.007
2006-07-19	82.422	82.99	0	0
2006-07-20	82.855	82.089	0	0
2006-07-21	76.277	73.341	0.325	0.1
2006-07-22	77.752	76.954	0.018	0.021
2006-07-23	76.892	76.491	0	0
2006-07-24	81.999	82.05	0.019	0
2006-07-25	86.757	86.191	0.123	0.117
2006-07-26	84.155	86.824	0.01	0
2006-07-27	82.449	87.915	0.289	0.05
2006-07-28	88.702	87.994	0.188	0.087
2006-07-29	88.568	89.183	0.022	0.008
2006-07-30	89.124	89.996	0.003	0.003
2006-07-31	98.427	99.761	0	0.024
2006-08-01	98.516	98.715	0	0
2006-08-02	95.342	94.945	0	0
2006-08-03	91.65	91.75	0.033	0.033
2006-08-04	85.969	86.069	0	0
2006-08-05	83.743	83.186	0	0
2006-08-06	85.217	83.925	0	0
2006-08-07	85.494	85.009	0.097	0.025
2006-08-08	79.912	81.282	0	0
2006-08-09	79.379	79.896	0	0
2006-08-10	78.944	79.797	1.456	1.099
2006-08-11	74.287	74.137	0	0
2006-08-12	74.978	75.078	0	0
2006-08-13	77.47	77.058	0	0
2006-08-14	81.49	81.281	0.004	0.003
2006-08-15	79.264	79.3	0	0
2006-08-16	78.119	78.131	0	0
2006-08-17	78.905	79.38	0	0
2006-08-18	85.407	85.507	0	0
2006-08-19	83.701	80.946	0.205	0.388
2006-08-20	80.504	81.126	0.001	0
2006-08-21	79.231	79.554	0	0
2006-08-22	81.168	80.39	0.017	0.027
2006-08-23	77.291	76.477	0.043	0.037
2006-08-24	70.906	72.786	0.475	0.807
2006-08-25	79.163	80.964	0.017	0.034
2006-08-26	75.58	86.02	0.259	0.145
2006-08-27	77.608	74.608	0.21	0.6
2006-08-28	72.81	73.479	0	0
2006-08-29	69.846	72.11	0.196	0.276
2006-08-30	68.573	68.771	0	0
2006-08-31	70.648	71.777	0	0
2006-09-01	72.397	70.659	0	0.001
2006-09-02	69.555	70.029	0	0
2006-09-03	64.812	63.225	0	0
2006-09-04	70.567	73.14	0	0
2006-09-05	69.873	73.318	0.051	0
2006-09-06	77.247	77.016	0.072	0
2006-09-07	73.964	75.04	0	0
2006-09-08	80.434	80.431	0	0
2006-09-09	76.656	77.521	0	0.052
2006-09-10	63.109	66.497	0.231	0
2006-09-11	66.533	66.71	0	0
2006-09-12	64.616	64.474	0.794	0.58
2006-09-13	68.189	69.854	0.148	0.339
2006-09-14	68.513	66.879	0.054	0.047
2006-09-15	68.622	66.571	0.003	0
2006-09-16	64.248	69.412	0	0
2006-09-17	72.306	76.458	0	0
2006-09-18	76.388	78.851	0.022	0.007
2006-09-19	67.451	64.324	0.248	0.152
2006-09-20	57.607	57.287	0.004	0.006
2006-09-21	63.18	62.671	0	0
2006-09-22	69.504	70.878	0	0
2006-09-23	76.752	77.089	0.434	0.453
2006-09-24	72.807	74.011	0.556	0.452
2006-09-25	66.768	66.491	0	0.004
2006-09-26	65.158	65.076	0	0
2006-09-27	75.243	75.595	0	0
2006-09-28	63.706	64.282	0.113	0.026
2006-09-29	55.837	55.392	0	0
2006-09-30	64.035	63.6	0.127	0.111
2006-10-01	66.659	66.76	0.028	0.039
2006-10-02	80.497	81.033	0	0
2006-10-03	83.738	83.386	0.025	0.109
2006-10-04	81.361	79.235	0.142	0.169
2006-10-05	54.893	55.574	0	0
2006-10-06	56.214	55.942	0	0
2006-10-07	62.027	61.85	0	0
2006-10-08	68.244	69.248	0	0
2006-10-09	65.28	66.059	0	0
2006-10-10	58.381	58.792	0	0
2006-10-11	68.21	67.198	0.218	0.279
2006-10-12	53.562	54.325	0.111	0.466
2006-10-13	45.744	45.763	0	0
2006-10-14	49.329	49.125	0.003	0.001
2006-10-15	53.469	53.336	0	0
2006-10-16	57.754	58.644	0	0
2006-10-17	60.129	60.869	0.665	0.846
2006-10-18	59.68	60.263	0	0
2006-10-19	58.699	61.007	0.019	0.062
2006-10-20	46.493	45.878	0.009	0
2006-10-21	55.062	55.481	0	0
2006-10-22	51.836	52.264	0.257	0.222
2006-10-23	41.86	41.253	0.001	0.004
2006-10-24	42.591	42.995	0	0
2006-10-25	45.516	42.056	0	0.002
2006-10-26	46.396	45.134	0	0
2006-10-27	45.357	44.102	0.198	0.18
2006-10-28	46.033	45.86	0.287	0.295
2006-10-29	47.174	47.205	0	0
2006-10-30	60.52	59.887	0	0
2006-10-31	58.182	58.413	0	0
2007-05-01	80	80	1	1
2007-05-02	58.403	58.271	0	0
2007-05-03	60.675	60.923	0	0
2007-05-04	65.528	65.499	0	0
2007-05-05	65.041	66.156	0	0
2007-05-06	59.918	60.121	0	0
2007-05-07	69.193	68.826	0	0
2007-05-08	68.08	71.306	0	0
2007-05-09	73.53	70.073	0.249	0.054
2007-05-10	75.956	76.605	0.037	0.016
2007-05-11	82.463	82.016	0.084	0.018
2007-05-12	66.502	67.173	0.06	0.03
2007-05-13	61.681	61.956	0	0
2007-05-14	76.76	77.561	0	0.003
2007-05-15	82.695	83.199	0.198	0.091
2007-05-16	70.581	70.85	0.546	0.762
2007-05-17	59.585	57.51	0	0
2007-05-18	67.337	66.024	0	0
2007-05-19	77.661	77.409	0	0
2007-05-20	74.214	73.824	0.046	0.023
2007-05-21	64.948	65.032	0	0
2007-05-22	74.578	74.312	0	0
2007-05-23	81.255	81.056	0	0
2007-05-24	81.062	82.007	0.008	0.006
2007-05-25	78.954	79.925	0.113	0.259
2007-05-26	67.752	68.552	0.148	0.053
2007-05-27	74.773	74.613	0.126	0.117
2007-05-28	73.563	73.507	0	0
2007-05-29	77.122	76.739	0	0
2007-05-30	78.931	80.483	0.171	0.119
2007-05-31	84.895	84.379	0	0.043
2007-06-01	84.059	84.68	0.035	0.083
2007-06-02	84.582	83.848	0.1	0.132
2007-06-03	80.743	80.876	0.08	0.058
2007-06-04	74.989	75.431	0.194	0.155
2007-06-05	63.743	66.36	0.004	0.088
2007-06-06	69.234	70.204	0	0
2007-06-07	88.478	88.614	0	0
2007-06-08	85.047	84.792	0.033	0.003
2007-06-09	71.436	72.094	0	0
2007-06-10	76.708	77.082	0	0
2007-06-11	77.285	77.554	0	0
2007-06-12	83.048	83.473	0	0
2007-06-13	85.974	86.029	0	0
2007-06-14	82.505	83.466	0	0
2007-06-15	78.209	78.83	0	0
2007-06-16	84.274	85.088	0	0
2007-06-17	83.98	84.537	0.068	0.185
2007-06-18	88.546	88.646	0	0
2007-06-19	85.309	84.526	0.129	0.16
2007-06-20	78.137	77.394	0	0
2007-06-21	81.843	82.261	0.036	0.062
2007-06-22	78.765	79.725	0	0
2007-06-23	75.183	75.286	0	0
2007-06-24	84.005	84.586	0.003	0
2007-06-25	88.58	88.231	0.017	0
2007-06-26	89.233	91.235	0.202	0.033
2007-06-27	87.29	87.905	0.063	0.204
2007-06-28	80.963	81.712	0.281	0.04
2007-06-29	73.621	73.448	0	0
2007-06-30	74.461	74.512	0	0
2007-07-01	71.222	70.406	0	0
2007-07-02	71.623	73.101	0	0
2007-07-03	74.36	76.965	0	0
2007-07-04	82.678	81.574	0.223	0.365
2007-07-05	83.42	83.55	0.095	0.046
2007-07-06	78.917	78.669	0.047	0.036
2007-07-07	82.622	83.042	0	0
2007-07-08	89.657	90.072	0	0
2007-07-09	92.413	92.177	0	0
2007-07-10	85.616	88.722	0.172	0.262
2007-07-11	83.999	84.592	0.03	0.056
2007-07-12	75.31	75.091	0.005	0
2007-07-13	72.752	73.116	0.011	0.007
2007-07-14	73.155	74.192	0.035	0.019
2007-07-15	75.244	75.638	0.01	0.008
2007-07-16	78.44	78.941	0	0
2007-07-17	76.316	79.001	0	0
2007-07-18	80.97	84.775	0	0
2007-07-19	80.544	82.474	0.182	1.735
2007-07-20	76.24	73.709	0	0
2007-07-21	75.594	75.643	0	0
2007-07-22	77.858	77.744	0	0
2007-07-23	79.717	78.386	0	0
2007-07-24	80.45	78.387	0	0
2007-07-25	77.035	72.698	0.137	0.13
2007-07-26	74.36	72.625	0.169	0.165
2007-07-27	78.572	79.075	0.191	0.133
2007-07-28	81.822	81.564	0.216	0.041
2007-07-29	80.314	80.752	0	0.002
2007-07-30	82.529	82.527	0	0
2007-07-31	85.818	87.913	0	0
2007-08-01	87.573	87.087	0	0.004
2007-08-02	85.719	86.389	0.006	0
2007-08-03	87.337	87.437	0.005	0.005
2007-08-04	84.863	84.828	0	0
2007-08-05	84.845	84.514	0.126	0.059
2007-08-06	90.332	90.626	0.129	0.239
2007-08-07	93.365	93.306	0.136	0.037
2007-08-08	91.106	88.247	0.265	0.282
2007-08-09	85.751	87.757	0.014	0.051
2007-08-10	82.257	88.737	0.066	0.05
2007-08-11	85.964	86.064	0	0
2007-08-12	82.878	82.125	0.221	0.283
2007-08-13	79.35	79.827	0.087	0.233
2007-08-14	77.366	77.468	0.058	0.024
2007-08-15	76.687	77.502	0	0
2007-08-16	79.585	82.175	0.44	0.172
2007-08-17	78.086	80.72	0.006	0
2007-08-18	71.423	71.814	0	0
2007-08-19	67.362	65.977	0.297	0.49
2007-08-20	68.377	74.169	0.668	0.822
2007-08-21	75.425	72.923	1.111	0.082
2007-08-22	81.274	79.928	0	0
2007-08-23	93.438	93.909	0.048	0.048
2007-08-24	92.473	93.033	0.004	0
2007-08-25	89.006	89.956	0.328	0.136
2007-08-26	72.604	75.691	0.001	0
2007-08-27	76.647	78.641	0.001	0
2007-08-28	81.366	81.566	0	0
2007-08-29	87.207	89.636	0	0
2007-08-30	80.316	86.789	0.073	0.123
2007-08-31	75.52	75.678	0	0
2007-09-01	77.098	77.422	0	0
2007-09-02	78.809	79.933	0	0
2007-09-03	86.35	86.933	0	0
2007-09-04	85.622	88.411	0.007	0
2007-09-05	85.904	89.007	0.047	0
2007-09-06	89.727	90.068	0.007	0.004
2007-09-07	89.11	87.877	0.124	0.029
2007-09-08	85.1	81.926	0.322	0.546
2007-09-09	72.304	72.637	0.041	0
2007-09-10	71.976	73.309	0	0
2007-09-11	70.419	70.152	0	0
2007-09-12	63.34	63.126	0	0
2007-09-13	70.334	70.618	0	0
2007-09-14	68.676	69.104	0.189	0.077
2007-09-15	58.318	58.451	0	0
2007-09-16	63.349	64.487	0	0
2007-09-17	68.907	70.24	0	0
2007-09-18	75.703	76.866	0	0
2007-09-19	81.787	83.242	0	0
2007-09-20	78.343	81.249	0	0
2007-09-21	79.739	80.024	0	0
2007-09-22	75.27	75.289	0	0
2007-09-23	73.446	74.029	0	0
2007-09-24	81.266	82.14	0	0
2007-09-25	86.204	84.824	0.092	0.102
2007-09-26	80.52	80.971	0.002	0.039
2007-09-27	68.983	66.437	0	0
2007-09-28	68.969	68.737	0.009	0
2007-09-29	68.756	69.705	0	0
2007-09-30	71.933	72.38	0	0
2007-10-01	78.428	78.345	0.012	0
2007-10-02	77.028	75.142	0.022	0.021
2007-10-03	74.106	73.95	0	0
2007-10-04	76.896	78.99	0	0
2007-10-05	80.914	81.612	0	0
2007-10-06	81.81	82.876	0.005	0.008
2007-10-07	85.527	85.447	0.002	0
2007-10-08	87.06	87.377	0	0
2007-10-09	84.165	84.926	0.005	0.026
2007-10-10	66.899	65.803	0	0
2007-10-11	52.532	52.734	0.024	0.006
2007-10-12	51.649	51.035	0	0
2007-10-13	56.477	56.122	0	0
2007-10-14	57.494	57.428	0	0
2007-10-15	67.222	66.165	0	0
2007-10-16	69.36	68.733	0.001	0.001
2007-10-17	70.231	70.429	0.619	0.215
2007-10-18	71.373	69.818	0.513	0.698
2007-10-19	69.649	69.353	0.104	0.151
2007-10-20	64.918	65.245	0	0
2007-10-21	76.038	76.566	0	0
2007-10-22	72.992	72.181	0	0
2007-10-23	57.433	60.126	0.297	0.143
2007-10-24	53.744	53.402	0	0
2007-10-25	54.796	54.202	0	0
2007-10-26	61.801	62.131	0.044	0.03
2007-10-27	62.04	62.36	0.008	0.009
2007-10-28	47.876	48.118	0	0
2007-10-29	56.033	56.42	0	0
2007-10-30	61.818	62.118	0	0
2007-10-31	62.066	62.467	0	0
2008-05-01	80	80	1	1
2008-05-02	76.783	76.857	0.047	0.054
2008-05-03	73.01	72.391	0.243	0.35
2008-05-04	62.146	63.181	0	0.002
2008-05-05	68.87	69.485	0.001	0
2008-05-06	73.146	73.115	0.002	0
2008-05-07	69.197	70.433	0.217	0.116
2008-05-08	61.808	62.046	0.122	0.051
2008-05-09	62.348	62.724	0	0
2008-05-10	63.295	63.51	0.001	0
2008-05-11	58.907	59.237	0.541	0.291
2008-05-12	51.629	53.663	0.119	0.15
2008-05-13	60.946	61.867	0	0
2008-05-14	61.79	61.921	0.05	0.109
2008-05-15	60.207	61.335	0.001	0.002
2008-05-16	66.383	66.63	0	0
2008-05-17	68.542	68.825	0.006	0.014
2008-05-18	64.581	65.03	0.002	0.001
2008-05-19	59.872	59.92	0	0
2008-05-20	62.616	62.901	0	0
2008-05-21	60.153	59.837	0	0
2008-05-22	59.746	59.645	0	0.001
2008-05-23	61.076	61.38	0	0
2008-05-24	61.995	62.598	0	0
2008-05-25	69.272	69.614	0	0
2008-05-26	74.75	71.864	0.015	0.124
2008-05-27	73.066	71.604	0.392	0.172
2008-05-28	61.133	61.017	0	0
2008-05-29	70.069	69.847	0	0
2008-05-30	81.052	78.387	0	0.002
2008-05-31	78.523	77.597	0.645	0.189
2008-06-01	70.418	71.923	0	0
2008-06-02	77.848	78.443	0	0
2008-06-03	76.828	76.995	0.136	0.32
2008-06-04	67.298	80.332	0.221	0.529
2008-06-05	88.765	89.469	0.002	0.002
2008-06-06	90.745	90.074	0.015	0.013
2008-06-07	88.229	88.515	0.008	0.042
2008-06-08	89.611	91.648	0.029	0.049
2008-06-09	88.569	89.003	0.036	0.036
2008-06-10	83.524	84.597	0.383	0.394
2008-06-11	83.502	82.039	0	0
2008-06-12	81.548	81.446	0	0
2008-06-13	83.478	83.56	0.18	0.256
2008-06-14	81.609	80.288	0.196	0.269
2008-06-15	82.655	82.259	0.011	0.003
2008-06-16	77.311	78.05	0.113	0.076
2008-06-17	63.466	66.041	0	0
2008-06-18	57.428	59.529	0.003	0
2008-06-19	66.828	65.647	0.017	0
2008-06-20	76.978	77.737	0.019	0.027
2008-06-21	77.973	76.014	0.063	0.145
2008-06-22	73.999	72.96	0.03	0.04
2008-06-23	70.509	70.288	0.157	0.241
2008-06-24	74.355	71.793	0.022	0.027
2008-06-25	71.107	71.834	0.025	0.019
2008-06-26	80.95	79.782	0.294	0.718
2008-06-27	79.422	78.908	0.154	0.089
2008-06-28	82.825	82.444	1.191	0.273
2008-06-29	82.169	81.681	0.046	0.622
2008-06-30	72.979	74.724	0.031	0
2008-07-01	78.922	79.592	0	0
2008-07-02	81.685	80.335	0	0
2008-07-03	79.464	78.172	0.032	0.094
2008-07-04	73.136	72.772	0	0
2008-07-05	78.468	78.563	0	0
2008-07-06	83.03	82.099	0	0
2008-07-07	85.246	86.272	0	0
2008-07-08	88.269	86.84	0.098	0.271
2008-07-09	82.168	82.095	0.55	0.379
2008-07-10	81.27	79.985	0	0
2008-07-11	82.064	83.098	0.245	0.053
2008-07-12	87.628	87.168	0.081	0.129
2008-07-13	84.352	83.314	0.26	0.219
2008-07-14	76.899	77.404	0	0
2008-07-15	85.843	85.943	0	0
2008-07-16	87.572	88.359	0.198	0.175
2008-07-17	89.399	89.433	0.132	0.049
2008-07-18	88.176	87.033	0	0
2008-07-19	84.945	83.944	0.016	0.063
2008-07-20	83.742	79.495	0.384	0.203
2008-07-21	80.527	76.222	0.153	0
2008-07-22	79.352	75.078	0.045	0.239
2008-07-23	72.596	75.67	0.131	0.125
2008-07-24	78.084	78.281	0.002	0
2008-07-25	81.203	81.337	0	0
2008-07-26	81.467	81.605	0.029	0.003
2008-07-27	81.266	81.416	0.011	0.003
2008-07-28	81.466	82.086	0.008	0.031
2008-07-29	83.383	84.074	0.004	0.006
2008-07-30	84.795	85.078	0.078	0.088
2008-07-31	80.416	79.87	0	0
2008-08-01	78.373	75.075	0.083	0
2008-08-02	76.931	76.661	0	0
2008-08-03	81.092	79.436	0	0
2008-08-04	86.373	86.92	0.174	0
2008-08-05	87.458	87.558	0.006	0.006
2008-08-06	82.366	81.879	0.025	0.047
2008-08-07	77.112	76.667	0.222	0.2
2008-08-08	71.087	70.517	0.083	0.111
2008-08-09	72.159	72.667	0.153	0.133
2008-08-10	65.3	64.85	0.082	0.164
2008-08-11	74.399	74.249	0.014	0.001
2008-08-12	74.976	75.111	0	0
2008-08-13	76.543	78.317	0.01	0
2008-08-14	75.445	76.52	0.019	0.018
2008-08-15	71.227	72.136	0.088	0.061
2008-08-16	77.938	78.071	0	0.005
2008-08-17	80.13	79.582	0	0
2008-08-18	82.385	82.351	0	0.001
2008-08-19	79.167	79.671	0.023	0.03
2008-08-20	74.666	75.029	0	0
2008-08-21	80.044	79.826	0	0
2008-08-22	80.905	80.392	0	0
2008-08-23	83.623	84.018	0	0
2008-08-24	81.015	81.523	0.025	0.055
2008-08-25	75.04	75.871	0	0
2008-08-26	73.934	74.115	0	0
2008-08-27	77.691	78.05	0	0
2008-08-28	77.171	76.175	0	0
2008-08-29	78.671	78.443	0.16	0.032
2008-08-30	77.404	79.839	0.01	0.005
2008-08-31	79.224	79.734	0	0
2008-09-01	79.881	80.733	0	0
2008-09-02	82.589	81.795	0	0
2008-09-03	84.073	83.98	0.019	0.004
2008-09-04	80.281	79.137	0.034	0.122
2008-09-05	74.195	77.685	0.016	0.003
2008-09-06	71.267	71.512	0	0
2008-09-07	67.931	67.77	0.025	0.009
2008-09-08	65.728	68.364	0.002	0
2008-09-09	65.287	63.358	0.278	0.632
2008-09-10	66.148	65.98	0	0
2008-09-11	73.087	72.228	0	0
2008-09-12	80.623	78.719	0.061	0.062
2008-09-13	76.964	76.803	0.443	0.357
2008-09-14	78.444	76.847	0.676	0.454
2008-09-15	62.389	64.046	1.57	1.425
2008-09-16	68.488	68.863	0	0
2008-09-17	77.255	77.545	0	0
2008-09-18	71.246	72.707	0	0
2008-09-19	67.424	67.498	0	0
2008-09-20	76.4	75.986	0	0
2008-09-21	71.203	72.065	0	0
2008-09-22	74.309	73.727	0	0
2008-09-23	73.997	74.805	0	0
2008-09-24	74.978	75.41	0	0
2008-09-25	75.131	75.626	0	0
2008-09-26	73.546	74.389	0	0
2008-09-27	70.063	70.662	0.001	0
2008-09-28	69.016	69.829	0	0
2008-09-29	60.842	61.973	0	0
2008-09-30	60.222	58.929	0.054	0.012
2008-10-01	54.852	56.6	0	0
2008-10-02	52.579	52.19	0	0
2008-10-03	53.197	53.531	0.036	0.114
2008-10-04	53.834	54.581	0	0
2008-10-05	59.485	58.268	0	0
2008-10-06	59.961	59.295	0	0
2008-10-07	59.755	60.236	0	0
2008-10-08	60.362	62.237	0.494	0.368
2008-10-09	66.743	67.144	0.002	0.01
2008-10-10	67.246	67.721	0	0
2008-10-11	68.064	68.461	0	0
2008-10-12	71.108	72.034	0	0
2008-10-13	76.586	77.878	0	0
2008-10-14	72.384	72.201	0	0
2008-10-15	67.059	70.328	0.128	0.04
2008-10-16	64.823	64.179	0.169	0.133
2008-10-17	53.834	55.67	0	0
2008-10-18	54.641	54.835	0	0
2008-10-19	56.368	55.907	0	0
2008-10-20	61.968	63.297	0	0
2008-10-21	60.292	60.134	0.002	0
2008-10-22	48.086	48.55	0	0
2008-10-23	52.174	51.835	0	0
2008-10-24	52.387	53.509	0.034	0.016
2008-10-25	52.32	53.267	0.363	0.496
2008-10-26	55.524	55.616	0.012	0.012
2008-10-27	47.488	47.873	0.001	0.002
2008-10-28	42.366	42.791	0.003	0.016
2008-10-29	42.213	42.218	0	0
2008-10-30	51.009	51.008	0	0
2008-10-31	66.506	66.626	0	0
2009-05-01	80	80	1	1
2009-05-02	58.443	58.497	0.127	0.207
2009-05-03	64.038	64.091	0	0
2009-05-04	61.141	60.902	0	0
2009-05-05	61.79	62.44	0	0
2009-05-06	58.011	59.479	0	0
2009-05-07	65.208	67.082	0.058	0.067
2009-05-08	66.402	67.216	0.046	0.102
2009-05-09	62.31	63.89	0.086	0.109
2009-05-10	58.795	59.147	0	0
2009-05-11	60.066	60.148	0	0
2009-05-12	60.984	62.717	0.018	0.005
2009-05-13	59.407	59.424	0.82	0.873
2009-05-14	69.476	69.865	0.145	0.151
2009-05-15	66.821	67.975	0	0
2009-05-16	67.971	68.665	0.147	0.173
2009-05-17	57.192	57.244	0	0
2009-05-18	62.437	62.249	0	0
2009-05-19	73.411	73.663	0	0
2009-05-20	79.272	79.593	0	0
2009-05-21	80.873	81.184	0	0
2009-05-22	78.829	79.269	0	0
2009-05-23	78.774	78.1	0.045	0.081
2009-05-24	76.722	75.576	0.155	0.107
2009-05-25	67.472	67.595	0	0
2009-05-26	71.905	71.427	0.007	0.012
2009-05-27	75.333	77.281	0.202	0.119
2009-05-28	74.826	74.962	0.192	0.123
2009-05-29	74.433	75.308	0.011	0.027
2009-05-30	72.041	73.268	0.004	0.007
2009-05-31	66.9	68.304	0.032	0.022
2009-06-01	74.71	77.948	0.073	0.107
2009-06-02	72.027	72.517	0.001	0.033
2009-06-03	65.789	65.522	0.124	0.001
2009-06-04	66.645	67.132	0	0
2009-06-05	72.999	73.355	0	0
2009-06-06	73.976	73.264	0	0
2009-06-07	80.33	83.199	0	0
2009-06-08	78.423	81.359	0.447	0.278
2009-06-09	74.236	79.219	1.75	0.325
2009-06-10	72.497	71.58	0	0
2009-06-11	68.686	70.218	0	0
2009-06-12	72.266	74.526	0	0
2009-06-13	69.591	71.915	0	0
2009-06-14	75.588	76.048	0	0
2009-06-15	73.474	73.875	0.001	0
2009-06-16	72.344	74.448	0	0
2009-06-17	70.057	71.115	0.006	0.005
2009-06-18	70.067	77.156	0.217	0
2009-06-19	91.229	91.329	0.007	0.007
2009-06-20	85.478	86.122	0.079	0.18
2009-06-21	79.781	77.155	0.001	0
2009-06-22	78.324	76.86	0	0
2009-06-23	82.624	82.166	0	0
2009-06-24	86.34	89.424	0	0
2009-06-25	88.135	88.46	0.013	0
2009-06-26	82.53	82.406	1.719	0.091
2009-06-27	82.455	83.727	0	0
2009-06-28	82.533	83.618	0.045	0.17
2009-06-29	74.381	74.456	0.002	0.002
2009-06-30	66.511	66.173	0.025	0.062
2009-07-01	60.267	61.134	0.162	0.12
2009-07-02	69.142	65.111	0.003	0
2009-07-03	66.9	70.159	0	0
2009-07-04	72.54	72.112	0	0
2009-07-05	76.088	75.407	0	0
2009-07-06	75.866	73.682	0	0
2009-07-07	72.283	71.934	0	0.001
2009-07-08	72.293	71.538	0	0
2009-07-09	71.712	72.366	0.004	0
2009-07-10	82.928	83.705	0	0
2009-07-11	80.288	83.828	0.592	0.319
2009-07-12	77.663	78.455	0.003	0
2009-07-13	75.464	75.898	0	0
2009-07-14	74.563	74.703	0	0
2009-07-15	75.378	78.832	1.222	0
2009-07-16	76.953	77.449	0	0
2009-07-17	74.304	74.635	0.004	0.002
2009-07-18	64.131	67.025	0.007	0
2009-07-19	69.357	70.86	0.009	0.002
2009-07-20	71.582	71.382	0.05	0.041
2009-07-21	75.123	75.512	0.015	0.02
2009-07-22	74.46	78.67	0.047	0.024
2009-07-23	72.852	72.96	0.154	0.164
2009-07-24	72.304	77.607	0.099	0.097
2009-07-25	78.251	79.29	0.254	0.345
2009-07-26	75.274	75.344	0.009	0.028
2009-07-27	76.091	77.286	0.015	0.01
2009-07-28	83.693	84.504	0	0
2009-07-29	81.454	81.723	0.173	0.046
2009-07-30	76.304	78.567	0.005	0
2009-07-31	74.158	74.522	0.007	0.003
2009-08-01	79.775	80.203	0	0
2009-08-02	77.929	78.433	0.362	0.209
2009-08-03	82.417	83.541	0	0
2009-08-04	82.497	82.29	0.141	0.124
2009-08-05	79.046	81.325	0.11	0.024
2009-08-06	74.941	74.358	0	0
2009-08-07	75.872	76.104	0	0
2009-08-08	78.382	83.603	1.208	2.084
2009-08-09	92.69	93.699	0.045	0.021
2009-08-10	88.879	89.804	0.378	0.188
2009-08-11	81.231	77.732	0.282	0.607
2009-08-12	77.289	78.265	0.105	0
2009-08-13	78.069	79.38	0	0
2009-08-14	80.627	81.168	0	0
2009-08-15	82.617	83.355	0	0
2009-08-16	83.927	85.426	0	0.003
2009-08-17	84.235	88.341	0.121	0
2009-08-18	81.116	83.97	0.178	0.418
2009-08-19	79.709	79.971	0	0
2009-08-20	78.305	81.035	0.194	0.25
2009-08-21	76.758	77.806	0.079	0.13
2009-08-22	70.743	70.299	0.001	0.016
2009-08-23	64.035	63.299	0	0
2009-08-24	69.687	70.985	0	0
2009-08-25	76.857	78.374	0	0
2009-08-26	76.545	77.416	0.218	0.006
2009-08-27	68.929	71.529	0	0
2009-08-28	68.833	69.149	0.005	0.253
2009-08-29	71.005	70.795	0.031	0.132
2009-08-30	65.557	66.608	0.009	0.012
2009-08-31	68.653	68.544	0	0
2009-09-01	71.234	71.469	0	0
2009-09-02	73.389	73.32	0	0
2009-09-03	74.998	74.894	0	0
2009-09-04	76.093	76.389	0	0
2009-09-05	75.901	76.306	0	0
2009-09-06	76.967	77.519	0	0
2009-09-07	76.07	76.88	0.123	0.038
2009-09-08	73.98	76.098	0.06	0.046
2009-09-09	75.963	76.683	0	0
2009-09-10	75.639	74.67	0	0
2009-09-11	74.662	74.811	0	0
2009-09-12	72.244	72.125	0	0
2009-09-13	76.271	75.945	0	0
2009-09-14	76.939	73.935	0	0
2009-09-15	70.925	67.124	0	0
2009-09-16	64.466	63.874	0	0
2009-09-17	69.017	68.735	0	0
2009-09-18	69.985	70.747	0	0
2009-09-19	66.425	67.035	0	0
2009-09-20	70.67	69.65	0	0
2009-09-21	71.793	77.105	0.001	0
2009-09-22	75.032	74.378	0.239	0.116
2009-09-23	74.931	77.165	0.033	0.05
2009-09-24	73.852	74.559	0	0.012
2009-09-25	70.427	71.093	0	0
2009-09-26	70.572	71.525	0.146	0.156
2009-09-27	69.967	69.004	0.268	0.785
2009-09-28	60.74	67.614	0.083	0.256
2009-09-29	53.721	53.899	0.218	0.117
2009-09-30	56.489	56.744	0	0
2009-10-01	59.556	59.62	0	0
2009-10-02	64.753	61.823	0.172	0.214
2009-10-03	57.734	58.533	0	0
2009-10-04	54.149	53.363	0	0.017
2009-10-05	49.729	50.593	0	0.021
2009-10-06	54.692	56.333	0.364	0.192
2009-10-07	60.685	60.968	0.095	0.153
2009-10-08	61.267	62.283	0	0.006
2009-10-09	56.921	53.76	0.17	0.118
2009-10-10	53.647	53.8	0.185	0.182
2009-10-11	50.477	51.551	0	0
2009-10-12	53.354	53.077	0.021	0.013
2009-10-13	51.933	51.76	0	0
2009-10-14	48.603	48.689	0.004	0
2009-10-15	46.02	46.177	0.08	0.102
2009-10-16	44.06	44.254	0.077	0.085
2009-10-17	47.282	47.491	0	0
2009-10-18	48.376	48.443	0	0
2009-10-19	54.461	56.156	0	0
2009-10-20	61.64	60.333	0	0
2009-10-21	67.751	68.463	0	0
2009-10-22	63.248	65.104	0	0
2009-10-23	62.913	62.627	0.414	0.286
2009-10-24	63.264	64.536	0.121	0.171
2009-10-25	52.326	52.309	0.029	0.015
2009-10-26	50.973	52.571	0	0
2009-10-27	55.861	56.037	0	0
2009-10-28	54.89	54.785	0.08	0.283
2009-10-29	54.6	55.552	0	0
2009-10-30	62.428	61.135	0.005	0.022
2009-10-31	63.213	63.524	0.255	0.275
