# Supplementary material for: The role of climate change and urban development on compound dry-hot extremes across US cities
Source: Nat Commun. 2023 Jun 14;14:3509. doi: 10.1038/s41467-023-39205-x (PMC10267174; doi:10.1038/s41467-023-39205-x)
Supplement: Supplementary file 2 — Source Data [file 41467_2023_39205_MOESM2_ESM.zip › SourceData/Detroit_Future_Data.xlsx]

## Sheet: Sheet1
Date_Future	Climate_chng_T	Urban_Dev_Climate_chng_T	Climate_chng_prcp	Urban_Dev_Climate_chng_prcp
2090-05-01	80	80	1	1
2090-05-02	64.206	63.966	0	0
2090-05-03	66.823	67.026	0	0
2090-05-04	71.834	72.362	0	0
2090-05-05	72.472	73.032	0.21	0.153
2090-05-06	75.371	75.276	0	0
2090-05-07	75.48	74.885	0.007	0.017
2090-05-08	73.054	70.079	0.654	0.499
2090-05-09	65.941	66.157	0	0
2090-05-10	61.376	61.545	0	0
2090-05-11	68.838	66.486	0	0
2090-05-12	81.427	81.524	0.123	0.017
2090-05-13	74.061	74.186	0.222	0.206
2090-05-14	63.465	63.015	0	0
2090-05-15	68.026	68.421	0	0
2090-05-16	76.148	76.333	0	0
2090-05-17	80.741	79.893	0	0
2090-05-18	79.547	79.646	0.097	0.107
2090-05-19	75.15	75.966	0	0
2090-05-20	86.485	87.977	0.11	0.019
2090-05-21	78.755	79.376	0.094	0.125
2090-05-22	74.254	73.926	0	0
2090-05-23	80.005	80.036	0	0
2090-05-24	84.339	85.769	0.02	0
2090-05-25	83.841	83.519	0.261	0.324
2090-05-26	80.998	79.393	0.04	0.148
2090-05-27	84.658	81.808	0	0
2090-05-28	90.367	91.284	0.084	0
2090-05-29	77.187	79.193	1.259	0.49
2090-05-30	73.659	75.546	0	0
2090-05-31	82.948	83.147	0	0
2090-06-01	88.278	87.201	0	0
2090-06-02	84.56	84.66	0.017	0.852
2090-06-03	84.237	82.92	0.086	0
2090-06-04	83.873	82.63	0.402	0.051
2090-06-05	80.336	79.678	0	0
2090-06-06	83.877	83.736	0	0
2090-06-07	87.266	86.615	0	0
2090-06-08	88.042	88.687	0.011	0
2090-06-09	88.853	87.247	0.021	0.021
2090-06-10	85.357	83.066	0.134	0.469
2090-06-11	86.065	82.425	0.229	0.411
2090-06-12	83.504	81.467	0.116	0.125
2090-06-13	86.414	86.514	0.088	0.088
2090-06-14	95.114	94.965	0	0
2090-06-15	101.362	101.56	0	0
2090-06-16	98.917	99.337	0	0
2090-06-17	94.47	93.729	0.23	0.193
2090-06-18	84.669	84.97	0	0.013
2090-06-19	87.882	87.786	0	0
2090-06-20	88.871	89.603	0	0
2090-06-21	92.389	91.548	0	0
2090-06-22	94.279	93.963	0.123	0
2090-06-23	96.464	97.447	0	0
2090-06-24	96.522	96.177	0	0
2090-06-25	94.403	94.171	0.398	0.477
2090-06-26	94.854	97.223	0.187	0.54
2090-06-27	94.227	95.441	0.109	0.309
2090-06-28	90.2	87.816	0.866	0.425
2090-06-29	73.523	73.945	0	0
2090-06-30	77.539	77.951	0	0
2090-07-01	82.326	82.304	0	0
2090-07-02	83.865	83.963	0	0
2090-07-03	83.234	83.334	0.001	0.055
2090-07-04	82.965	84.823	0.43	0.248
2090-07-05	84.275	85.249	0	0
2090-07-06	91.366	90.015	0	0.031
2090-07-07	88.326	92.515	0.04	0.008
2090-07-08	88.085	88.413	0	0
2090-07-09	90.852	90.434	0	0
2090-07-10	94.753	95.291	0	0
2090-07-11	103.96	105.242	0.412	0.229
2090-07-12	103.688	103.243	0	0
2090-07-13	105.046	104.13	0	0
2090-07-14	101.974	100.446	0	0
2090-07-15	100.993	102.501	0.335	0.036
2090-07-16	96.258	97.202	0	0
2090-07-17	93.75	95.251	0.107	0.107
2090-07-18	97.019	100.618	0.421	0.421
2090-07-19	95.304	96.703	0.127	0.127
2090-07-20	86.887	87.625	0	0.002
2090-07-21	87.017	88.253	0	0
2090-07-22	90.835	95.831	0.355	0.155
2090-07-23	86.959	88.425	0.422	0.759
2090-07-24	86.069	86.805	0.111	0
2090-07-25	87.868	90.004	0	0
2090-07-26	97.465	95.015	0.009	0
2090-07-27	101.931	102.541	0.18	0.18
2090-07-28	99.985	100.038	0.092	0.039
2090-07-29	101.791	100.576	0.024	0
2090-07-30	99.489	98.751	0	0
2090-07-31	95.269	95.369	0.172	0.172
2090-08-01	92.227	93.081	0.426	0.309
2090-08-02	91.262	91.466	0	0
2090-08-03	86.358	89.276	0.014	0
2090-08-04	84.279	87.99	0.029	0.137
2090-08-05	81.391	82.72	0.019	0
2090-08-06	74.545	77.209	0	0
2090-08-07	78.716	79.784	0	0
2090-08-08	81.404	82.351	0.011	0
2090-08-09	83.084	83.014	0	0
2090-08-10	86.244	85.836	0	0
2090-08-11	87.274	88.933	0.135	0.135
2090-08-12	86.111	87.208	0.135	0.268
2090-08-13	83.492	82.529	0.123	0.101
2090-08-14	82.727	84.158	0.055	0.008
2090-08-15	86.418	86.453	0	0
2090-08-16	95.515	94.882	0	0
2090-08-17	92.35	91.995	0.246	0.269
2090-08-18	97.743	98.003	0	0
2090-08-19	92.401	92.501	0.067	0.067
2090-08-20	84.087	84.187	0	0.125
2090-08-21	83.667	84.997	0.055	0.085
2090-08-22	81.089	82.625	0	0
2090-08-23	87.127	87.765	0	0
2090-08-24	88.506	89.75	0	0
2090-08-25	85.198	86.748	0.33	0.184
2090-08-26	82.612	80.61	0.124	0.21
2090-08-27	85.236	85.405	0	0.081
2090-08-28	85.758	86.68	0	0
2090-08-29	86.124	87.348	0.09	0.158
2090-08-30	78.779	81.389	0.125	0.094
2090-08-31	78.307	78.815	0	0
2090-09-01	78.74	79.092	0	0
2090-09-02	80.008	78.936	0	0
2090-09-03	83.617	83.03	0	0
2090-09-04	82.93	83.521	0.061	0.122
2090-09-05	79.714	79.598	0.078	0.079
2090-09-06	68.638	70.291	0	0
2090-09-07	77.26	78.055	0	0
2090-09-08	73.698	73.209	0	0
2090-09-09	69.635	70.603	0.009	0.077
2090-09-10	71.214	72.774	0.026	0.061
2090-09-11	72.989	71.291	0	0.035
2090-09-12	80.226	77.511	0	0
2090-09-13	81.464	81.564	0	0
2090-09-14	89.222	87.418	0	0
2090-09-15	84.477	83.877	0.419	0.246
2090-09-16	75.876	77.671	0.435	0.067
2090-09-17	78.49	77.954	0	0
2090-09-18	79.272	79.044	0.001	0
2090-09-19	75.23	76.6	0	0.121
2090-09-20	80.506	79.056	0	0.017
2090-09-21	79.699	79.393	0.007	0.005
2090-09-22	82.673	81.838	0.007	0
2090-09-23	78.671	77.533	0	0
2090-09-24	73.335	74.187	0.005	0.007
2090-09-25	75.084	74.909	0.002	0.001
2090-09-26	75.664	75.338	0	0
2090-09-27	78.089	77.488	0.001	0.002
2090-09-28	77.097	77.869	0.058	0.341
2090-09-29	76.898	77.376	0.079	0.039
2090-09-30	80.907	80.587	0.007	0.002
2090-10-01	80.216	78.862	0	0
2090-10-02	76.3	77.071	0.753	0.697
2090-10-03	72.4	73.522	0.001	0.07
2090-10-04	57.011	57.818	0	0
2090-10-05	57.464	58.353	0	0
2090-10-06	55.684	58.364	0	0
2090-10-07	57.226	59.625	0	0.001
2090-10-08	61.82	67.43	0	0
2090-10-09	64.69	65.388	0	0
2090-10-10	57.214	61.7	0.067	0.005
2090-10-11	54.073	54.492	0	0.002
2090-10-12	55.298	54.527	0	0
2090-10-13	62.852	66.329	0.08	0.22
2090-10-14	76.464	75.707	0.03	0.019
2090-10-15	75.178	77.009	0	0
2090-10-16	73.05	73.099	0.001	0.009
2090-10-17	70.992	72.001	0.582	0.255
2090-10-18	54.493	54.942	0	0
2090-10-19	50.29	50.717	0	0.01
2090-10-20	51.545	51.006	0	0
2090-10-21	55.423	54.509	0	0
2090-10-22	66.909	66.221	0	0
2090-10-23	64.09	64.739	0.19	0.119
2090-10-24	64.237	64.712	0.005	0
2090-10-25	61.663	61.191	0.067	0.105
2090-10-26	60.666	61.089	0.232	0.347
2090-10-27	53.125	53.528	0	0
2090-10-28	51.805	51.95	0	0
2090-10-29	54.241	54.803	0	0
2090-10-30	68.178	68.425	0	0
2090-10-31	66.49	66.666	0	0
2091-05-01	80	80	1	1
2091-05-02	77.607	78.942	0.337	0.279
2091-05-03	80.867	80.675	0.012	0.028
2091-05-04	78.408	77.773	0.053	0.101
2091-05-05	80.472	79.988	0.158	0.138
2091-05-06	75.558	75.847	0.023	0.004
2091-05-07	65.131	67.213	1.494	0.293
2091-05-08	65.955	65.257	0	0
2091-05-09	69.587	70.055	0	0
2091-05-10	81.352	81.087	0.087	0.036
2091-05-11	77.258	77.495	0.273	0.377
2091-05-12	78.354	78.167	0.004	0.035
2091-05-13	82.039	82.064	0	0
2091-05-14	81.727	81.757	0.028	0
2091-05-15	80.41	83.379	0.081	0.123
2091-05-16	75.534	76.789	0.203	0.188
2091-05-17	73.405	69.441	0.171	0.148
2091-05-18	64.739	64.607	0	0.021
2091-05-19	60.378	60.069	0.296	0.407
2091-05-20	62.019	61.036	0.262	0.397
2091-05-21	70.128	70.29	0	0
2091-05-22	74.608	75.019	0	0
2091-05-23	72.847	73.851	0	0
2091-05-24	70.199	70.328	0	0
2091-05-25	68.439	68.281	0.03	0.046
2091-05-26	78.036	77.35	0	0.001
2091-05-27	78.77	75.994	0	0
2091-05-28	85.651	86.937	0	0
2091-05-29	85.452	86.244	0	0
2091-05-30	83.877	84.453	0	0
2091-05-31	78.304	79.64	0	0
2091-06-01	78.122	77.827	0	0
2091-06-02	68.893	68.904	0	0
2091-06-03	78.95	79.653	0	0
2091-06-04	84.86	84.958	0	0
2091-06-05	86.631	87.119	0	0
2091-06-06	89.254	89.169	0	0
2091-06-07	87.746	90.099	0	0
2091-06-08	89.147	90.133	0	0
2091-06-09	91.789	90.345	0.069	0.177
2091-06-10	81.823	85.035	0.33	0.291
2091-06-11	84.657	84.733	0.29	0.931
2091-06-12	86.867	88.954	0.338	0.712
2091-06-13	89.489	90.221	0.073	0.357
2091-06-14	85.296	85.321	0	0
2091-06-15	82.775	82.875	0	0.057
2091-06-16	99.278	95.652	0.512	0.938
2091-06-17	90.722	90.06	0.187	0.217
2091-06-18	85.322	84.872	0.026	0
2091-06-19	86.381	85.616	0	0
2091-06-20	85.619	86.189	0	0
2091-06-21	87.353	87.38	0	0
2091-06-22	88.089	88.486	0	0
2091-06-23	86.236	86.336	0.109	0.109
2091-06-24	87.248	86.593	0.27	0.188
2091-06-25	85.165	84.597	0.047	0.202
2091-06-26	85.025	85.125	0	0.026
2091-06-27	86.338	86.469	0	0
2091-06-28	83.646	84.027	0.049	0.003
2091-06-29	82.053	82.269	0	0
2091-06-30	81.683	82.693	0	0
2091-07-01	86.966	87.452	0	0
2091-07-02	90.391	90.628	0	0
2091-07-03	92.502	92.473	0	0
2091-07-04	89.873	89.797	0.255	0.135
2091-07-05	86.896	87.923	0.079	0.168
2091-07-06	86.931	86.872	0.041	0.055
2091-07-07	87.977	87.186	0	0
2091-07-08	90.412	88.438	0.888	2.62
2091-07-09	93.788	93.219	0.449	0.487
2091-07-10	90.367	92.843	0.39	0.295
2091-07-11	90.536	91.16	0.015	0
2091-07-12	100.732	101.362	0	0
2091-07-13	96.492	98.876	0.219	0
2091-07-14	101.476	101.249	0.253	0.03
2091-07-15	100.579	101.796	0	0
2091-07-16	99.375	99.475	0.291	0.291
2091-07-17	99.608	99.674	0	0
2091-07-18	95.743	94.564	0.219	0.254
2091-07-19	93.99	97.432	0.088	0
2091-07-20	95.998	97.459	0.128	0
2091-07-21	101.808	103.836	0.066	0.066
2091-07-22	104.915	105.798	0	0
2091-07-23	106.747	108.307	0	0
2091-07-24	102.325	103.856	0	0
2091-07-25	96.467	99.624	0.119	0.119
2091-07-26	88.676	88.776	0.162	0.162
2091-07-27	85.718	83.972	0.163	0.163
2091-07-28	89.429	89.117	0	0.001
2091-07-29	87.785	93.697	0.221	0.053
2091-07-30	86.109	88.012	0.188	0.048
2091-07-31	87.008	87.482	0.005	0.011
2091-08-01	89.452	90.184	0	0
2091-08-02	95.268	95.37	0.134	0.121
2091-08-03	89.759	91.392	0.911	0.485
2091-08-04	82.651	82.971	0	0
2091-08-05	80.946	80.826	0.02	0.033
2091-08-06	81.287	80.989	0.001	0.045
2091-08-07	81.909	84.602	0.016	0
2091-08-08	84.803	83.98	1.11	0.689
2091-08-09	87.992	87.98	0.268	0.4
2091-08-10	89.677	90.749	0.119	0.268
2091-08-11	89.368	89.468	0.011	0.02
2091-08-12	88.764	91.794	0.019	0
2091-08-13	97.838	97.938	0.023	0.023
2091-08-14	97.341	94.805	0.025	0.021
2091-08-15	95.828	93.993	0.018	0
2091-08-16	98.941	100.31	0.037	0
2091-08-17	97.254	98.409	0	0
2091-08-18	96.695	97.436	0	0
2091-08-19	99.202	100.467	0	0
2091-08-20	96.857	98.409	0	0
2091-08-21	92.5	95.383	0	0
2091-08-22	92.446	92.531	0	0.051
2091-08-23	87.829	89.909	0.023	0
2091-08-24	86.035	86.583	0	0
2091-08-25	82.065	86.43	0	0
2091-08-26	79.361	81.143	0.037	0.263
2091-08-27	77.778	76.366	0.017	0.122
2091-08-28	75.742	77.649	0.003	0.082
2091-08-29	75.167	74.636	0.008	0.136
2091-08-30	73.431	77.126	0.052	0.094
2091-08-31	78.872	76.862	0.097	0.034
2091-09-01	78.062	75.636	0.199	0.171
2091-09-02	76.231	77.344	0.038	0.038
2091-09-03	81.311	82.152	0	0.014
2091-09-04	84.554	83.778	0	0
2091-09-05	84.279	83.636	0	0
2091-09-06	82.105	81.944	0.05	0
2091-09-07	84.005	85.002	0	0
2091-09-08	81.729	82.42	0.084	0.077
2091-09-09	71.104	73.221	0.031	0.017
2091-09-10	74.952	74.877	0	0
2091-09-11	79.869	80.926	0	0
2091-09-12	85.243	86.664	0.84	0.285
2091-09-13	81.762	82.23	0.134	0.236
2091-09-14	70.261	76.401	0.046	0.217
2091-09-15	76.174	75.533	0.021	0.001
2091-09-16	73.37	73.837	0	0
2091-09-17	73.986	74.278	0	0
2091-09-18	85.453	79.977	0.065	0.194
2091-09-19	85.857	86.343	0.147	0.027
2091-09-20	81.479	82.731	0.42	0.336
2091-09-21	83.948	85.61	0	0
2091-09-22	85.255	85.892	0	0
2091-09-23	84.026	83.833	0	0
2091-09-24	80.276	82.334	0.196	0.274
2091-09-25	66.665	65.838	0	0
2091-09-26	62.094	62.16	0	0
2091-09-27	69.813	69.506	0	0
2091-09-28	72.41	72.571	0	0
2091-09-29	72.712	73.509	0	0
2091-09-30	84.095	84.444	0	0
2091-10-01	79.748	79.895	0	0
2091-10-02	83.038	81.983	0	0
2091-10-03	77.938	85.728	0.059	0.058
2091-10-04	77.336	81.172	0.333	0.216
2091-10-05	62.969	66.351	0.006	0.008
2091-10-06	60.46	63.156	0	0
2091-10-07	63.544	63.862	0	0
2091-10-08	67.97	68.229	0	0
2091-10-09	72.118	69.916	0	0
2091-10-10	78.823	73.158	0	0.037
2091-10-11	76.076	76.993	0.168	0.088
2091-10-12	79.181	78.094	0.13	0.181
2091-10-13	64.432	65.073	0	0
2091-10-14	57.107	57.652	0	0
2091-10-15	61.362	62.142	0	0
2091-10-16	68.872	68.944	0.498	0.201
2091-10-17	72.758	74.945	0.762	0.592
2091-10-18	55.783	57.519	0.474	0.233
2091-10-19	53.932	53.771	0.084	0.081
2091-10-20	59.089	59.12	0	0
2091-10-21	62.781	62.857	0	0
2091-10-22	65.499	65.783	0	0
2091-10-23	63.005	63.013	0	0
2091-10-24	52.855	52.941	0	0
2091-10-25	55.463	55.617	0	0
2091-10-26	61.201	61.148	0	0
2091-10-27	66.738	67.274	0	0
2091-10-28	65.749	66.118	0	0
2091-10-29	67.168	66.159	0	0
2091-10-30	68.639	68.896	0	0
2091-10-31	65.709	65.728	0.002	0
2092-05-01	80	80	1	1
2092-05-02	65.202	65.272	0	0
2092-05-03	66.934	66.631	0.105	0.168
2092-05-04	76.653	77.225	0.062	0.028
2092-05-05	81.111	81.019	0	0
2092-05-06	81.718	81.658	0	0
2092-05-07	77.36	77.711	0.736	0.192
2092-05-08	72.136	66.746	0.005	0.035
2092-05-09	65.402	65.63	0	0
2092-05-10	74.923	73.467	0	0.023
2092-05-11	73.206	70.454	0.015	0.016
2092-05-12	82.212	83.391	0	0
2092-05-13	82.045	82.064	0	0
2092-05-14	80.018	77.922	0.12	0.051
2092-05-15	89.717	89.451	0.143	0.057
2092-05-16	87.43	86.055	0.68	0.583
2092-05-17	90.312	90.246	0	0
2092-05-18	89.332	89.212	0	0
2092-05-19	90.712	90.681	0	0
2092-05-20	85.861	86.655	0.096	0.16
2092-05-21	89.244	89.784	0.101	0.056
2092-05-22	86.256	89.47	0.132	0.064
2092-05-23	86.15	86.25	0.317	0.317
2092-05-24	94.486	94.345	0	0
2092-05-25	92.461	92.473	0	0
2092-05-26	90.574	90.756	0.313	0.302
2092-05-27	82.589	85.679	0.306	0.297
2092-05-28	78.64	79.014	0.228	0.153
2092-05-29	81.292	81.336	0	0
2092-05-30	79.81	79.757	0.248	0.372
2092-05-31	79.002	79.39	0.553	0.267
2092-06-01	76.903	78.981	0.043	0.175
2092-06-02	77.409	76.131	0	0.099
2092-06-03	79.522	78.787	0	0
2092-06-04	81.852	82.536	0	0
2092-06-05	84.049	84.845	0.006	0.024
2092-06-06	84.161	85.131	0	0.04
2092-06-07	84.322	86.341	0	0.027
2092-06-08	83.749	83.473	0.783	0.254
2092-06-09	85.509	87.212	0.031	0.022
2092-06-10	89.077	89.148	0	0
2092-06-11	87.522	87.396	1.851	0.648
2092-06-12	93.279	96.51	0.16	2.274
2092-06-13	92.605	98.029	0.847	0.444
2092-06-14	81.633	84.417	1.465	0.052
2092-06-15	73.526	74.504	0	0
2092-06-16	76.523	70.344	0	0
2092-06-17	82.883	82.501	0	0
2092-06-18	83.939	84.672	0	0
2092-06-19	99.609	99.826	0.001	0.001
2092-06-20	97.66	98.807	0.102	0
2092-06-21	93.194	92.735	0.412	0.321
2092-06-22	84.765	85.218	0.002	0.077
2092-06-23	84.211	84.7	0	0
2092-06-24	89.859	90.227	0	0
2092-06-25	89.931	92.161	0.636	0.247
2092-06-26	82.796	84.548	0.255	0.183
2092-06-27	80.369	80.522	0	0
2092-06-28	81.115	81.467	0	0
2092-06-29	88.756	90.886	0	0.004
2092-06-30	92.673	94.159	0.002	0.026
2092-07-01	91.789	91.8	0.148	0.495
2092-07-02	84.635	86.111	0	0
2092-07-03	88.592	85.751	0	0
2092-07-04	85.038	84.985	0.001	0
2092-07-05	85.323	86.021	0	0
2092-07-06	89.357	86.616	0.232	0.121
2092-07-07	92.448	93.472	0.422	0.045
2092-07-08	91.553	92.55	0.137	0.1
2092-07-09	87.871	88.378	0.09	0.014
2092-07-10	80.635	79.806	0	0
2092-07-11	84.874	86.525	0	0
2092-07-12	91.583	91.041	0	0
2092-07-13	90.996	90.071	0.172	0.195
2092-07-14	93.869	93.841	0.02	0.019
2092-07-15	91.039	91.336	0.511	0.454
2092-07-16	87.549	88.184	0.09	0.291
2092-07-17	87.652	88.984	0	0.007
2092-07-18	87.522	88.879	0	0
2092-07-19	86.556	87.327	0	0
2092-07-20	89.026	89.705	0	0
2092-07-21	91.504	91.243	0	0
2092-07-22	90.404	91.858	0	0
2092-07-23	88.373	88.784	0.19	0.168
2092-07-24	91.525	90.858	0.126	0.247
2092-07-25	84.063	82.052	0.071	0.069
2092-07-26	79.725	80.156	0	0
2092-07-27	78.31	78.64	0	0
2092-07-28	78.938	79.394	0	0
2092-07-29	83.904	84.912	0	0
2092-07-30	84.621	83.586	0.083	0.148
2092-07-31	93.765	93.865	0.091	0.091
2092-08-01	100.208	100.2	0.177	0.016
2092-08-02	97.53	97.76	0.046	0.046
2092-08-03	94.492	95.715	0.314	0.251
2092-08-04	91.116	93.064	0.147	0.06
2092-08-05	84.377	84.477	0.011	0.13
2092-08-06	83.62	84.441	0	0
2092-08-07	83.005	84.307	0.002	0
2092-08-08	84.807	84.246	0	0
2092-08-09	88.558	88.949	0	0
2092-08-10	93.102	93.683	0	0
2092-08-11	96.085	97.205	0	0
2092-08-12	96.876	97.665	0	0
2092-08-13	95.109	95.73	0	0
2092-08-14	94.801	94.979	0	0
2092-08-15	92.407	92.435	0.154	0.19
2092-08-16	87.87	89.434	0	0
2092-08-17	95.186	94.229	0.003	0
2092-08-18	92.136	92.236	0.065	0.065
2092-08-19	86.544	88.382	0.19	0.006
2092-08-20	92.012	94.407	0.214	0.214
2092-08-21	92.975	91.706	0.356	0.088
2092-08-22	94.926	89.561	0.095	0.112
2092-08-23	93.187	88.201	0.02	0
2092-08-24	82.93	84.24	0	0
2092-08-25	82.761	84.285	0	0
2092-08-26	85.253	86.831	0	0
2092-08-27	85.687	88.741	0	0
2092-08-28	88.893	90.19	0	0
2092-08-29	86.972	87.964	0.033	0.002
2092-08-30	85.525	86.095	0.018	0.003
2092-08-31	87.102	88.924	0	0
2092-09-01	87.393	93.982	0.214	0.214
2092-09-02	81.412	83.931	0	0.165
2092-09-03	80.538	81.002	0	0.003
2092-09-04	81.438	78.382	0	0
2092-09-05	75.895	83.564	0.078	0
2092-09-06	84.386	85.312	0.001	1.687
2092-09-07	91.331	90.304	0	0
2092-09-08	88.47	88.57	0.11	0.11
2092-09-09	87.256	87.157	0.071	0.007
2092-09-10	85.852	86.774	0	0
2092-09-11	86.279	86.233	0	0
2092-09-12	87.571	87.539	0	0
2092-09-13	90.415	89.214	0	0
2092-09-14	87.427	87.527	0.183	0.183
2092-09-15	85.824	83.764	0.196	0.165
2092-09-16	88.224	88.431	0.002	0
2092-09-17	89.171	89.366	0.15	0.022
2092-09-18	80.296	80.841	0	0.064
2092-09-19	79.189	78.245	0	0
2092-09-20	82.976	82.277	0	0
2092-09-21	86.141	86.532	0	0
2092-09-22	93.403	92.948	0	0
2092-09-23	92.959	93.706	0	0
2092-09-24	91.89	91.451	0	0
2092-09-25	89.462	89.066	0	0
2092-09-26	89.324	88.795	0	0
2092-09-27	85.216	85.314	0	0
2092-09-28	67.422	67.3	0	0
2092-09-29	72.867	68.744	0	0
2092-09-30	80.249	81.303	0	0
2092-10-01	80.083	80.885	0	0
2092-10-02	77.679	80.527	0	0
2092-10-03	69.2	86.794	0	0.005
2092-10-04	71.433	80.423	0.064	0.018
2092-10-05	70.188	76.44	0	0
2092-10-06	68.701	69.469	0	0
2092-10-07	75.439	74.496	0	0
2092-10-08	78.223	76.179	0.027	0.168
2092-10-09	75.191	71.581	0	0
2092-10-10	70.653	74.065	0	0
2092-10-11	69.183	71.787	0	0
2092-10-12	65.624	64.073	0.001	0
2092-10-13	58.777	58.909	0	0
2092-10-14	64.434	64.136	0	0
2092-10-15	70.115	69.927	0	0
2092-10-16	72.462	73.13	0	0
2092-10-17	71.111	72.275	0	0
2092-10-18	72.447	72.298	0	0
2092-10-19	67.257	67.891	0	0
2092-10-20	65.133	65.771	0	0
2092-10-21	61.544	60.403	0	0
2092-10-22	65.519	65.548	0	0
2092-10-23	67.601	67.197	0	0
2092-10-24	66.575	64.597	0.068	0.22
2092-10-25	65.661	62.961	0	0.001
2092-10-26	68.604	68.663	0	0
2092-10-27	65.755	65.377	0.077	0.143
2092-10-28	53.79	53.166	0	0
2092-10-29	61.667	61.237	0	0
2092-10-30	57.337	57.513	0	0
2092-10-31	54.592	54.455	0	0
2093-05-01	80	80	1	1
2093-05-02	81.651	82.149	0	0
2093-05-03	81.281	83.951	0.105	0.002
2093-05-04	82.881	83.436	0.135	0.02
2093-05-05	82.232	82.125	0.124	0.07
2093-05-06	75.766	75.689	0	0
2093-05-07	76.999	80.022	0	0
2093-05-08	81.947	81.531	0.128	0.167
2093-05-09	78.974	79.382	0.138	0.187
2093-05-10	68.7	68.577	0.109	0.036
2093-05-11	60.169	61.873	0	0.004
2093-05-12	70.278	70.086	0	0
2093-05-13	76.638	75.878	0	0
2093-05-14	87.51	87.853	0	0
2093-05-15	86.354	86.668	0	0
2093-05-16	85.253	84.536	0.412	0.26
2093-05-17	78.171	78.526	0.208	0.133
2093-05-18	84.281	83.419	0	0.009
2093-05-19	75.987	75.118	0.169	0.543
2093-05-20	71.732	73.505	0.053	0.073
2093-05-21	63.706	63.849	0	0
2093-05-22	82.67	83.795	0	0
2093-05-23	86.481	84.554	0.119	0.405
2093-05-24	73.697	74.594	0.109	0.039
2093-05-25	77.632	78.051	0	0
2093-05-26	78.776	78.78	0	0
2093-05-27	81.111	82.462	0	0
2093-05-28	78.964	79.258	0	0
2093-05-29	67.779	69.533	0	0
2093-05-30	68.581	68.562	0	0
2093-05-31	74.891	75.325	0	0
2093-06-01	72.113	72.789	0.037	0.063
2093-06-02	78.462	76.809	0.213	0.123
2093-06-03	81.421	82.41	0.119	0.019
2093-06-04	76.438	77.201	0.002	0.001
2093-06-05	74.191	73.973	0	0
2093-06-06	78.749	79.058	0	0
2093-06-07	80.518	81.088	0	0
2093-06-08	84.091	85.075	0	0
2093-06-09	84.716	84.708	0	0
2093-06-10	86.415	86.808	0.017	0.008
2093-06-11	87.27	83.294	0.464	0.3
2093-06-12	79.344	79.915	0.015	0.013
2093-06-13	79.111	78.462	0	0
2093-06-14	89.881	90.946	0.139	0.012
2093-06-15	90.623	90.723	0.35	0.35
2093-06-16	92.92	91.225	0.113	0.23
2093-06-17	90.563	88.478	0.139	0.093
2093-06-18	85.215	84.758	0	0
2093-06-19	83.499	82.834	0	0
2093-06-20	85.842	86.376	0	0
2093-06-21	88.847	89.989	0	0
2093-06-22	88.77	90.122	0.365	0.351
2093-06-23	88.935	86.498	0.13	0.301
2093-06-24	87.682	88.282	0.618	0.327
2093-06-25	83.177	83.547	0.119	0.108
2093-06-26	87.403	87.511	0	0
2093-06-27	86.573	86.177	0	0
2093-06-28	86.364	86.835	0	0
2093-06-29	87.283	88.351	0	0
2093-06-30	86.254	89.076	0.371	0.271
2093-07-01	85.879	88.611	0.036	0.005
2093-07-02	85.999	87.307	0.247	0.275
2093-07-03	80.711	81.59	0.281	0.175
2093-07-04	78.203	79.992	0	0
2093-07-05	82.495	82.74	0	0
2093-07-06	82.375	81.813	0	0
2093-07-07	89.53	90.077	0	0
2093-07-08	87.508	87.897	0.445	0.427
2093-07-09	83.625	84.217	0.441	0.287
2093-07-10	89.871	89.204	0.279	0.324
2093-07-11	86.981	87.827	0.165	0.026
2093-07-12	90.258	90.771	0.345	0.375
2093-07-13	89.8	93.148	2.715	1.189
2093-07-14	88.132	93.909	0.092	0.22
2093-07-15	90.977	92.985	0	0
2093-07-16	91.159	93.501	0	0
2093-07-17	93.966	94.479	0.225	0.225
2093-07-18	84.297	83.439	0.37	0.131
2093-07-19	83.731	83.935	0	0
2093-07-20	87.847	88.003	0	0
2093-07-21	88.904	87.871	0	0
2093-07-22	86.81	87.874	0	0
2093-07-23	86.297	86.872	0.187	0.038
2093-07-24	83.971	83.132	0.053	0.058
2093-07-25	84.967	85.304	0	0
2093-07-26	84.482	84.795	0.12	0.174
2093-07-27	86.081	85.615	0.152	0.177
2093-07-28	86.318	86.821	0	0
2093-07-29	85.161	85.261	0	0
2093-07-30	86.56	85.019	0.192	0.191
2093-07-31	88.152	89.726	0.252	0.252
2093-08-01	87.347	87.447	0.195	0.195
2093-08-02	84.87	83.533	0.038	0.435
2093-08-03	84.207	84.591	0	0.01
2093-08-04	88.649	86.437	0	0
2093-08-05	89.949	88.644	0.074	0.09
2093-08-06	90.117	88.207	0.249	0.254
2093-08-07	88.612	89.922	0.201	0.399
2093-08-08	87.885	87.985	0.074	0.074
2093-08-09	88.791	88.891	0.115	0.115
2093-08-10	89.955	88.02	0	0.004
2093-08-11	89.354	89.803	0.326	0
2093-08-12	91.368	87.635	0.068	0.245
2093-08-13	86.443	86.56	0.019	0.007
2093-08-14	86.05	86.64	0	0
2093-08-15	89.993	85.895	0.092	0.24
2093-08-16	90.773	91.684	0.199	0.133
2093-08-17	94.791	95.262	0.038	0
2093-08-18	92.942	93.042	0.064	0.064
2093-08-19	92.288	92.388	0.315	0.315
2093-08-20	90.124	90.405	0.208	0.146
2093-08-21	85.511	86.845	0.161	0.199
2093-08-22	90.363	86.808	0	0.027
2093-08-23	91.904	91.1	0	0
2093-08-24	89.751	89.592	0.112	0.126
2093-08-25	83.124	84.218	0	0
2093-08-26	83.763	84.143	0	0
2093-08-27	81.019	81.287	0.083	0.048
2093-08-28	77.422	77.542	0	0
2093-08-29	77.565	79.233	0.024	0.021
2093-08-30	81.893	80.888	0	0.011
2093-08-31	83.863	84.171	1.36	0.093
2093-09-01	88.653	91.424	0.329	0.31
2093-09-02	87.679	89.025	0.924	0.295
2093-09-03	77.625	83.464	0.088	0
2093-09-04	71.572	73.43	0	0
2093-09-05	75.302	75.398	0	0
2093-09-06	76.362	77.615	0	0
2093-09-07	72.818	76.083	0.012	0
2093-09-08	79.117	83.188	0.057	0
2093-09-09	81.367	84.356	0	0
2093-09-10	83.617	86.255	0	0
2093-09-11	80.737	80.182	0.002	0.008
2093-09-12	78.545	78.861	0	0
2093-09-13	80.415	80.994	0.004	0.013
2093-09-14	80.139	81.441	0.266	0.29
2093-09-15	79.267	79.132	0.111	0
2093-09-16	83.631	83.003	0.159	0.077
2093-09-17	88.154	88.295	0.084	0.161
2093-09-18	84.576	85.099	0.135	0.441
2093-09-19	78.693	75.631	0.001	0.133
2093-09-20	77.881	74.533	0.005	0.096
2093-09-21	74.801	72.583	0	0
2093-09-22	77.016	76.538	0	0
2093-09-23	77.957	78.514	0	0
2093-09-24	79.678	78.144	0.097	0.017
2093-09-25	89.335	90.438	0.1	0.001
2093-09-26	86.696	87.337	0.032	0.022
2093-09-27	81.964	84.232	0.969	0.679
2093-09-28	76.775	77.297	0	0
2093-09-29	76.022	75.566	0	0
2093-09-30	79.927	79.824	0	0
2093-10-01	77.253	76.127	0	0
2093-10-02	75.843	73.665	0.001	0.091
2093-10-03	76.315	79.207	0.534	0.953
2093-10-04	74.007	76.101	0	0.001
2093-10-05	85.465	86.025	0.121	0.121
2093-10-06	84.378	85.364	0.182	0.116
2093-10-07	88.513	87.898	0.04	0.048
2093-10-08	84.225	84.837	0.337	0.161
2093-10-09	85.858	87.736	0.184	0.014
2093-10-10	88.124	88.77	0	0
2093-10-11	83.835	85.771	0	0.012
2093-10-12	76.888	81.7	0.002	0.02
2093-10-13	60.366	61.019	0.003	0
2093-10-14	66.603	66.793	0	0
2093-10-15	71.127	71.418	0	0
2093-10-16	72.117	72.789	0	0
2093-10-17	75.762	74.582	0	0
2093-10-18	76.292	75.2	0	0
2093-10-19	73.143	75.007	0.038	0.091
2093-10-20	71.575	72.142	0.012	0.084
2093-10-21	64.616	63.264	0	0
2093-10-22	59.746	58.177	0	0
2093-10-23	64.507	63.275	0	0
2093-10-24	65.869	66.065	0.183	0.113
2093-10-25	56.589	56.169	0	0
2093-10-26	58.576	59.056	0	0
2093-10-27	59.004	59.595	0	0
2093-10-28	50.99	52.33	0	0
2093-10-29	49.548	48.891	0	0
2093-10-30	50.026	50.023	0	0
2093-10-31	46.089	47.69	0	0
2094-05-01	80	80	1	1
2094-05-02	62.603	63.301	0	0
2094-05-03	65.588	66.376	0	0
2094-05-04	74.166	74.438	0	0
2094-05-05	77.842	78.244	0	0
2094-05-06	88.351	88.64	0.077	0.109
2094-05-07	91.636	91.754	0.199	0.199
2094-05-08	88.848	88.895	0.044	0.034
2094-05-09	77.668	77.016	0.098	0.054
2094-05-10	74.197	72.223	0	0
2094-05-11	78.271	80.166	0.153	0.114
2094-05-12	64.195	63.827	0	0.004
2094-05-13	73.533	73.476	0	0
2094-05-14	74.557	73.957	0	0
2094-05-15	74.399	72.782	0.054	0.271
2094-05-16	84.59	85.265	0.886	0.518
2094-05-17	83.696	85.713	0.12	0.084
2094-05-18	67.99	63.906	0.015	0.005
2094-05-19	67.587	67.273	0	0
2094-05-20	66.607	67.507	0.424	0.222
2094-05-21	71.926	72.233	0.05	0.108
2094-05-22	72.52	70.353	0.194	0.133
2094-05-23	68.173	68.605	0	0.004
2094-05-24	71.26	74.049	0	0
2094-05-25	77.905	77.634	0	0
2094-05-26	75.21	76.192	0.006	0.013
2094-05-27	77.434	79.117	0.538	0.287
2094-05-28	78.315	79.568	0.093	0.043
2094-05-29	73.634	72.813	0	0.007
2094-05-30	71.934	72.467	0	0
2094-05-31	79.654	80.25	0	0
2094-06-01	83.569	82.6	0	0
2094-06-02	85.338	85.666	0.099	0.193
2094-06-03	83.881	84.379	0.243	0.184
2094-06-04	84.58	85.75	0.001	0.001
2094-06-05	84.464	84.541	1.44	0.379
2094-06-06	77.682	77.599	0	0.002
2094-06-07	85.246	81.369	0	0
2094-06-08	93.46	93.293	0	0
2094-06-09	90.703	91.48	0.326	0.22
2094-06-10	84.863	85.276	0.145	0.024
2094-06-11	85.031	84.805	0	0
2094-06-12	88.829	89.673	0	0
2094-06-13	89.466	90.764	0.053	0
2094-06-14	94.407	92.82	0.094	0.204
2094-06-15	89.052	88.171	0.138	0.052
2094-06-16	75.816	76.363	0	0
2094-06-17	87.049	87.149	0.192	0.192
2094-06-18	90.725	90.66	0.279	0.385
2094-06-19	95.472	94.851	0.228	1.291
2094-06-20	89.43	93.247	0.432	0
2094-06-21	87.683	90.033	0.348	0.348
2094-06-22	88.264	88.083	0.231	0.29
2094-06-23	86.614	88.803	0	0
2094-06-24	88.152	89.002	0.461	0.461
2094-06-25	83.563	80.564	0	0
2094-06-26	78.642	78.402	0	0
2094-06-27	81.428	81.054	0	0
2094-06-28	83.464	84.29	0	0
2094-06-29	89.621	90.203	0.003	0
2094-06-30	87.723	87.483	0.561	0.615
2094-07-01	83.802	82.488	0.004	0.001
2094-07-02	84.959	83.751	0	0
2094-07-03	84.081	81.742	0	0
2094-07-04	83.94	81.656	0	0
2094-07-05	88.28	87.223	0.002	0.002
2094-07-06	95.656	85.127	0.712	2.538
2094-07-07	82.776	87.547	0.231	1.044
2094-07-08	85.634	87.478	0.261	0.261
2094-07-09	84.06	85.921	0.076	0.033
2094-07-10	84.006	83.714	0.292	0.063
2094-07-11	82.025	83.635	0.133	0.215
2094-07-12	88.044	89.297	0.025	0
2094-07-13	89.627	90.64	0	0
2094-07-14	88.632	89.502	0.003	0.023
2094-07-15	86.317	85.232	0.082	0.1
2094-07-16	83.913	83.878	0	0
2094-07-17	85.171	84.867	0	0
2094-07-18	93.288	92.861	0	0
2094-07-19	91.66	90.92	0.164	0.261
2094-07-20	86.954	87.38	0.148	0.177
2094-07-21	83.769	84.199	0.018	0
2094-07-22	87.68	88.059	0.012	0
2094-07-23	91.838	93.236	0	0
2094-07-24	94.297	94.511	0	0
2094-07-25	100.734	95.24	0	0.057
2094-07-26	98.599	100.521	0	0
2094-07-27	99.15	99.25	0.082	0.082
2094-07-28	94.469	94.569	0.343	0.343
2094-07-29	96.346	97.52	0.166	0.433
2094-07-30	98.615	98.715	0.348	0.348
2094-07-31	99.872	93.876	0.252	0.175
2094-08-01	94.208	90.576	0.187	0.258
2094-08-02	94.868	93.587	0.295	0.327
2094-08-03	89.393	89.493	0.251	0.251
2094-08-04	90.021	89.895	0	0
2094-08-05	96.586	96.681	0.072	0
2094-08-06	82.422	78.645	0.442	0.246
2094-08-07	72.161	70.447	0	0
2094-08-08	75.779	75.117	0	0
2094-08-09	84.104	81.924	0.012	0
2094-08-10	84.829	82.985	0	0.009
2094-08-11	87.619	88.329	0.008	0.006
2094-08-12	84.515	84.463	0.182	0.024
2094-08-13	84.62	84.184	0	0.003
2094-08-14	84.598	86.398	0.088	0.192
2094-08-15	88.613	88.713	0.108	0.108
2094-08-16	87.836	88.087	0.159	0.11
2094-08-17	93.665	93.905	0.156	0.156
2094-08-18	94.118	95.478	0.064	0.216
2094-08-19	97.066	96.715	0	0
2094-08-20	90.628	89.62	0.145	0.191
2094-08-21	85.908	87.43	0.179	0.018
2094-08-22	88.61	88.206	0	0
2094-08-23	88.289	88.141	0	0
2094-08-24	87.959	88.306	0	0
2094-08-25	85.852	85.952	0.265	0.265
2094-08-26	85.183	87.933	0.044	0.013
2094-08-27	75.197	76.553	0.007	0
2094-08-28	73.329	73.291	0	0
2094-08-29	75.44	75.128	0	0
2094-08-30	79.67	80.451	0.036	0.016
2094-08-31	79.427	80.943	0.033	0.029
2094-09-01	84.162	85.226	0	0
2094-09-02	89.75	88.688	0	0
2094-09-03	89.172	91.286	0.172	0.262
2094-09-04	91.135	91.235	0.061	0.061
2094-09-05	79.403	82.055	0.001	0.057
2094-09-06	73.523	73.812	0.044	0.365
2094-09-07	97.021	96.373	0.374	0.004
2094-09-08	94.848	95.725	0.081	0
2094-09-09	91.521	91.621	0.126	0.126
2094-09-10	85.619	83.865	0.206	0.137
2094-09-11	80.28	79.686	0.005	0
2094-09-12	77.96	76.179	0.023	0.012
2094-09-13	80.266	80.366	0	0.033
2094-09-14	91.59	91.69	0.139	0.139
2094-09-15	86.436	84.353	0.147	0.385
2094-09-16	71.612	75.487	0.024	0.028
2094-09-17	78.719	76.182	0.003	0.218
2094-09-18	77.363	75.81	0.79	1.166
2094-09-19	77.177	77.064	0.794	0.429
2094-09-20	76.965	77.968	0	0
2094-09-21	74.668	75.816	0	0
2094-09-22	89.854	89.954	0.065	0.065
2094-09-23	76.506	77.599	0	0.013
2094-09-24	66.56	67.091	0	0
2094-09-25	68.801	68.885	0	0
2094-09-26	71.354	71.026	0	0
2094-09-27	71.991	71.147	0	0
2094-09-28	71.768	73.247	0.36	0.043
2094-09-29	73.364	73.422	0.034	0.022
2094-09-30	74.508	74.314	0	0
2094-10-01	73.086	73.096	0	0
2094-10-02	70.003	69.225	0.051	0.108
2094-10-03	58.881	59.167	0	0
2094-10-04	64.047	63.724	0	0
2094-10-05	66.058	65.615	0	0
2094-10-06	70.161	69.8	0	0
2094-10-07	72.363	72.371	0	0
2094-10-08	72.835	73.081	0	0
2094-10-09	74.153	74.139	0	0
2094-10-10	72.518	71.39	0.009	0.042
2094-10-11	71.875	70.493	0	0
2094-10-12	68.311	68.69	0	0
2094-10-13	66.599	65.969	0	0
2094-10-14	74.336	73.452	0	0
2094-10-15	72.083	72.805	0	0
2094-10-16	71.017	72.287	0.258	0.327
2094-10-17	77.667	77.42	0	0.002
2094-10-18	73.684	73.138	0	0
2094-10-19	75.076	72.59	0	0
2094-10-20	81.602	82.837	0.069	0.135
2094-10-21	76.181	76.123	0.174	0.502
2094-10-22	66.837	66.92	0	0
2094-10-23	71.359	70.807	0	0
2094-10-24	68.602	67.843	0	0
2094-10-25	75.255	73.041	0	0
2094-10-26	73.182	72.897	0.139	0.17
2094-10-27	74.71	73.412	0.002	0.04
2094-10-28	69.892	69.941	0	0
2094-10-29	57.586	57.068	0	0
2094-10-30	64.188	63.826	0	0
2094-10-31	65.168	64.638	0	0
2095-05-01	80	80	1	1
2095-05-02	82.282	81.546	0.319	0.545
2095-05-03	76.06	76.133	0.331	0.179
2095-05-04	55.841	55.773	0	0
2095-05-05	59.857	59.582	0	0
2095-05-06	67.226	66.308	0	0
2095-05-07	81.089	80.994	0.017	0.019
2095-05-08	77.649	77.801	0.162	0.143
2095-05-09	78.516	76.635	0.112	0.056
2095-05-10	72.311	71.931	0.009	0
2095-05-11	72.519	71.894	0.626	0.794
2095-05-12	69.204	71.393	0	0.016
2095-05-13	76.535	77.461	0	0
2095-05-14	83.099	83.93	0.014	0
2095-05-15	81.754	87.756	0.133	0.276
2095-05-16	85.253	84.789	0.757	2.476
2095-05-17	82.213	84.789	0.484	0.42
2095-05-18	78.145	79.388	0.324	0.371
2095-05-19	72.62	71.243	2.172	1.164
2095-05-20	71.065	70.832	0	0
2095-05-21	73.801	73.128	0	0
2095-05-22	77.744	77.699	0.006	0.009
2095-05-23	74.083	74.963	0.03	0.02
2095-05-24	79.778	79.864	0	0
2095-05-25	79.894	80.126	0	0
2095-05-26	79.159	79.483	0	0
2095-05-27	78.583	78.211	0.145	0.067
2095-05-28	78.977	80.643	0.089	0.126
2095-05-29	80.256	84.262	0	0.01
2095-05-30	98.258	99.225	0.253	0
2095-05-31	98.394	100.008	0.189	0.302
2095-06-01	102.175	103.048	0.101	0.189
2095-06-02	101.4	102.416	0	0
2095-06-03	99.552	100.385	0	0
2095-06-04	97.366	98.932	0.185	0.185
2095-06-05	83.454	83.084	0.002	0
2095-06-06	88.034	88.199	0	0
2095-06-07	83.53	83.737	0.108	0.031
2095-06-08	87.985	88.085	0.066	0.066
2095-06-09	88.663	87.467	0.408	1.307
2095-06-10	80.044	80.89	0	0
2095-06-11	83.698	83.91	0	0
2095-06-12	87.152	88.426	0	0
2095-06-13	88.84	89.123	0	0
2095-06-14	86.869	87.253	0	0.03
2095-06-15	88.446	89.58	0	0
2095-06-16	91.278	94.155	0.151	0
2095-06-17	88.398	89.331	0.321	0.403
2095-06-18	85.83	86.282	0	0
2095-06-19	84.977	85.077	0	0
2095-06-20	84.05	83.664	0.023	0.053
2095-06-21	77.902	79.697	0.224	0.345
2095-06-22	73.307	73.164	0	0
2095-06-23	81.155	79.506	0	0
2095-06-24	86.119	86.328	0	0
2095-06-25	86.777	85.564	0.146	0.434
2095-06-26	84.616	84.797	0.41	0.15
2095-06-27	86.884	87.503	0	0
2095-06-28	86.805	85.424	0.067	0.289
2095-06-29	84.719	84.819	0.011	0.011
2095-06-30	82.785	82.553	0	0.029
2095-07-01	83.303	84.894	0	0.01
2095-07-02	85.632	85.163	0.109	0.231
2095-07-03	85.039	83.029	0	0.036
2095-07-04	85.313	84.214	0	0
2095-07-05	88.943	89.677	0.254	0.254
2095-07-06	91.027	91.127	0.162	0.162
2095-07-07	89.22	87.542	0.166	0
2095-07-08	82.605	82.226	0	0
2095-07-09	86.471	86.128	0	0
2095-07-10	87.4	88.621	0	0
2095-07-11	86.455	86.935	0.069	0.057
2095-07-12	89.342	92.801	0.262	0.262
2095-07-13	86.994	90.756	0.36	0.36
2095-07-14	86.288	88.851	0.067	0.067
2095-07-15	93.69	94.081	0.201	0
2095-07-16	94.731	95.757	0	0.037
2095-07-17	92.005	92.909	0.385	0.365
2095-07-18	78.791	77.987	0.035	0.009
2095-07-19	79.663	81.619	0	0
2095-07-20	85.808	87.218	0.012	0.007
2095-07-21	97.603	96.962	0.022	0.002
2095-07-22	92.039	95.705	1.404	0.215
2095-07-23	91.938	93.558	0.272	0.314
2095-07-24	99.067	99.873	0.039	0.048
2095-07-25	97.779	98.054	0	0
2095-07-26	96.799	97.39	0.073	0.089
2095-07-27	92.725	92.825	0.221	0.221
2095-07-28	94.089	96.118	0.278	0.171
2095-07-29	94.2	96.55	0.386	0.495
2095-07-30	81.744	82.994	0.004	0
2095-07-31	83.937	82.755	0.039	0
2095-08-01	88.394	88.494	0.208	0.208
2095-08-02	94.411	94.511	0.262	0.262
2095-08-03	96.897	94.921	0	0
2095-08-04	95.987	98.619	0.275	0
2095-08-05	87.787	89.859	0.564	0.322
2095-08-06	85	84.971	0.243	0.471
2095-08-07	85.049	87.007	0.01	0.006
2095-08-08	84.444	85.277	0.203	0
2095-08-09	83.046	83.328	0	0
2095-08-10	84.189	83.741	0	0
2095-08-11	83.596	83.359	0	0.015
2095-08-12	82.915	82.63	0	0
2095-08-13	84.222	83.468	0	0
2095-08-14	85.063	87.658	0.034	0
2095-08-15	84.689	85.96	0.158	0.426
2095-08-16	90.963	91.063	0.084	0.084
2095-08-17	87.043	86.633	0	0
2095-08-18	83.184	83.337	0	0
2095-08-19	88.938	86.819	0	0
2095-08-20	86.674	85.353	0.304	0.399
2095-08-21	83.167	84.657	0.032	0
2095-08-22	86.639	87.073	0	0
2095-08-23	89.845	90.276	0	0
2095-08-24	89.668	88.616	0	0
2095-08-25	90.486	89.176	0	0
2095-08-26	87.548	87.092	0.073	0.005
2095-08-27	83.688	84.614	0.35	0.134
2095-08-28	84.816	85.447	0	0.002
2095-08-29	84.985	85.299	0	0
2095-08-30	83.972	83.136	0.945	0.27
2095-08-31	77.855	81.356	0.703	0.146
2095-09-01	76.984	76.449	0	0
2095-09-02	78.99	75.517	0.004	0
2095-09-03	77.698	76.283	0.017	0.013
2095-09-04	68.234	70.676	0	0
2095-09-05	75.606	75.508	0	0
2095-09-06	77.072	77.04	0	0
2095-09-07	79.463	79.602	0	0
2095-09-08	82.994	83.503	0	0
2095-09-09	82.099	81.491	0	0
2095-09-10	79.486	80.293	0	0
2095-09-11	81.156	81.655	0.113	0.106
2095-09-12	78.944	79.067	0.063	0
2095-09-13	78.002	76.111	0	0
2095-09-14	79.541	79.797	0	0
2095-09-15	80.532	80.141	0	0
2095-09-16	78.849	82.456	0	0
2095-09-17	75.918	80.265	0	0
2095-09-18	71.918	81.654	0	0
2095-09-19	73.74	79.811	0	0
2095-09-20	84.125	81.983	0.382	0.425
2095-09-21	76.096	76.493	0.335	0.232
2095-09-22	65.615	65.304	0	0
2095-09-23	78.072	78.534	0	0
2095-09-24	75.894	75.728	0.021	0.034
2095-09-25	71.664	73.642	0.075	0.037
2095-09-26	63.918	64.128	0	0
2095-09-27	65.122	65.38	0	0
2095-09-28	69.401	68.864	0	0
2095-09-29	76.58	80.288	0.21	0.283
2095-09-30	85.991	86.322	0.137	0.001
2095-10-01	79.761	80.566	0.18	0
2095-10-02	64.533	66.775	0.06	0
2095-10-03	60.072	63.551	0.614	1.414
2095-10-04	58.774	60.808	0	0
2095-10-05	60.778	60.944	0	0
2095-10-06	65.083	65.506	0	0
2095-10-07	69.667	69.688	0	0
2095-10-08	65.96	65.907	0	0
2095-10-09	66.195	65.18	0	0
2095-10-10	72.398	72.529	0	0
2095-10-11	74.915	75.215	0	0
2095-10-12	72.986	72.977	0	0
2095-10-13	62.65	63.224	0	0
2095-10-14	59.58	60.042	0	0
2095-10-15	61.553	62.12	0	0
2095-10-16	66.13	67.669	0	0
2095-10-17	61.973	63.295	0.158	0.175
2095-10-18	57.59	57.725	0	0
2095-10-19	57.486	59.582	0	0
2095-10-20	68.882	69.761	0	0.004
2095-10-21	69.354	69.86	0.248	0.389
2095-10-22	70.709	70.482	0	0
2095-10-23	74.514	74.706	0.271	0.285
2095-10-24	69.872	71.056	0	0
2095-10-25	61.708	62.326	0.096	0.19
2095-10-26	61.598	59.904	0.593	0.167
2095-10-27	53.948	53.602	0	0
2095-10-28	63.921	64.475	0	0
2095-10-29	63.681	64.068	0.071	0.363
2095-10-30	66.134	65.558	0.002	0.002
2095-10-31	61.182	61.681	0	0
2096-05-01	80	80	1	1
2096-05-02	79.818	81.388	0.21	0.061
2096-05-03	88.336	89.47	0.133	0.136
2096-05-04	78.275	80.073	0.651	0.468
2096-05-05	76.046	76.182	0	0
2096-05-06	70.325	71.809	0	0
2096-05-07	76.808	77.221	0	0
2096-05-08	80.053	80.483	0	0
2096-05-09	83.254	83.606	0	0
2096-05-10	85.06	83.311	0.008	0.131
2096-05-11	84.026	84.058	0.066	0.011
2096-05-12	82.933	82.946	0	0.021
2096-05-13	73.309	80.26	0.533	0.652
2096-05-14	72.518	73.142	0	0
2096-05-15	75.065	74.965	0	0
2096-05-16	75.768	76.448	0	0
2096-05-17	78.776	80.094	0	0
2096-05-18	70.065	75.023	0.013	0.045
2096-05-19	67.464	67.051	0	0
2096-05-20	74.676	74.156	0	0
2096-05-21	84.797	85.169	0	0
2096-05-22	88.388	88.557	0.001	0.004
2096-05-23	86.495	87.21	0	0
2096-05-24	85.372	81.488	0.005	0.02
2096-05-25	75.876	76.563	0.055	0.018
2096-05-26	79.19	76.722	0	0
2096-05-27	84.326	84.844	0	0
2096-05-28	84.49	83.067	0.239	0.272
2096-05-29	82.937	80.423	0.383	0.152
2096-05-30	81.905	80.033	0	0
2096-05-31	84.186	84.764	0	0
2096-06-01	81.292	81.758	0	0
2096-06-02	82.264	77.116	0.249	2.418
2096-06-03	82.679	79.035	0.006	0.003
2096-06-04	77.352	74.95	0.034	0.124
2096-06-05	74.784	74.553	0.054	0.081
2096-06-06	77.942	80.254	0	0
2096-06-07	90.075	88.921	0.009	0.032
2096-06-08	94.883	93.844	0.005	0
2096-06-09	93.672	91.073	0.344	0.504
2096-06-10	87.904	89.239	0.005	0
2096-06-11	93.466	94.884	0.205	0
2096-06-12	86.316	88.478	0.081	0.23
2096-06-13	84.048	84.836	0.002	0
2096-06-14	83.47	80.149	0.008	0.013
2096-06-15	86.323	86.34	0	0
2096-06-16	85.83	85.764	0.001	0.013
2096-06-17	89.235	89.335	0.065	0.065
2096-06-18	86.042	87.683	0.154	0.059
2096-06-19	84.406	86.442	0.216	0.147
2096-06-20	84.65	85.977	0.076	0.171
2096-06-21	85.498	86.563	0.07	0.079
2096-06-22	89.251	89.71	0	0
2096-06-23	85.515	85.615	0.154	0.154
2096-06-24	86.55	86.219	0.423	0.245
2096-06-25	85.16	84.051	0.114	0.304
2096-06-26	90	89.14	0	0.007
2096-06-27	89.393	89.617	0	0.054
2096-06-28	89.708	89.713	0	0.002
2096-06-29	87.337	87.944	0.046	0.012
2096-06-30	84.662	83.539	0.166	0.249
2096-07-01	85.062	86.081	0.258	0.3
2096-07-02	87.979	89.413	0.248	0.197
2096-07-03	94.532	94.8	0.022	0
2096-07-04	90.596	90.882	0	0
2096-07-05	78.77	79.517	0	0
2096-07-06	83.471	84.421	0	0
2096-07-07	94.517	98.186	0.444	0.023
2096-07-08	84.785	84.885	0.001	0.469
2096-07-09	84.364	82.24	0	0
2096-07-10	87.225	89.785	0	0
2096-07-11	94.665	93.827	0.278	0.272
2096-07-12	90.676	89.286	0.664	1.525
2096-07-13	83.516	83.103	0	0
2096-07-14	84.41	84.35	0	0
2096-07-15	85.13	85.787	0	0
2096-07-16	90.597	91.143	0	0
2096-07-17	89.688	89.788	0.255	0.255
2096-07-18	90.432	86.701	0.139	0.316
2096-07-19	85.961	85.735	0.245	0.1
2096-07-20	88.39	88.49	0.153	0.153
2096-07-21	90.552	91.582	0.013	0.012
2096-07-22	88.655	88.755	0.234	0.234
2096-07-23	91.116	91.216	0.107	0.107
2096-07-24	91.841	92.767	0.011	0
2096-07-25	92.37	92.141	0.187	0.132
2096-07-26	86.385	90.537	0.698	0.08
2096-07-27	89.607	89.684	0.235	0.159
2096-07-28	87.653	87.635	0	0.012
2096-07-29	90.336	89.862	0	0
2096-07-30	93.285	93.225	0	0
2096-07-31	91.727	92.01	0	0
2096-08-01	92.887	94.163	0	0.011
2096-08-02	91.613	95.355	0.285	0.413
2096-08-03	92.223	90.229	0.186	0.454
2096-08-04	97.356	98.074	0.066	0.139
2096-08-05	93.107	92.005	0.345	0.178
2096-08-06	93.414	92.306	0	0.004
2096-08-07	90.181	88.431	0.144	0.179
2096-08-08	88.78	86.328	0.11	0.206
2096-08-09	91.465	90.313	0	0
2096-08-10	89	89.313	0.049	0.031
2096-08-11	81.552	80.872	0.018	0.013
2096-08-12	86.621	85.99	0	0
2096-08-13	88.302	88.064	0	0
2096-08-14	88.29	88.868	0	0
2096-08-15	87.562	87.662	0.275	0.275
2096-08-16	88.248	89.437	0.116	0.116
2096-08-17	85.601	86.671	0.072	0.017
2096-08-18	85.053	85.153	0	0.27
2096-08-19	85.354	87.093	0.189	0.176
2096-08-20	90.435	93.679	0.16	0.259
2096-08-21	90.737	91.714	0.007	0
2096-08-22	89.112	89.558	0.092	0.768
2096-08-23	85.159	86.116	0.052	0
2096-08-24	86.292	88.076	0	0
2096-08-25	89.454	84.658	0.132	0.318
2096-08-26	87.112	85.35	0.406	0.093
2096-08-27	83.752	83.339	0.076	0.109
2096-08-28	79.561	81.872	0.076	0
2096-08-29	87.311	87.355	0.001	0.003
2096-08-30	92.996	93.029	0.268	0.295
2096-08-31	84.058	84.158	0	0
2096-09-01	83.471	83.116	0	0
2096-09-02	89.84	87.906	0.061	0.123
2096-09-03	85.814	84.875	0.113	0.165
2096-09-04	81.51	80.986	0	0
2096-09-05	71.713	70.819	0	0
2096-09-06	78.008	78.563	0	0
2096-09-07	89.677	87.613	0.177	0.089
2096-09-08	85.918	85.823	0	0
2096-09-09	79.287	79.468	0	0
2096-09-10	81.798	83.862	0	0
2096-09-11	76.877	78.863	0.366	0.998
2096-09-12	71.609	72.134	0.064	0.227
2096-09-13	73.415	71.85	0.022	0.003
2096-09-14	70.438	70.936	0.002	0
2096-09-15	71.372	77.483	0	0.039
2096-09-16	72.025	77.817	0	0.01
2096-09-17	69.439	69.019	0	0
2096-09-18	67.265	68.064	0	0
2096-09-19	68.527	68.064	0	0
2096-09-20	72.49	72.396	0	0
2096-09-21	74.352	74.385	0	0
2096-09-22	79.37	80.064	0	0
2096-09-23	78.958	78.667	0	0
2096-09-24	82.697	81.956	0.109	0.125
2096-09-25	74.939	75.19	0.152	0.193
2096-09-26	61.67	61.759	0	0
2096-09-27	67.191	66.487	0	0
2096-09-28	65.072	64.381	0.001	0
2096-09-29	64.58	63.584	0.066	0.091
2096-09-30	75.236	74.576	0.238	0.27
2096-10-01	74.081	72.504	0.036	0.022
2096-10-02	69.365	69.401	0	0
2096-10-03	67.216	67.23	0	0
2096-10-04	67.486	65.883	0	0
2096-10-05	76.579	74.192	0.09	0.204
2096-10-06	64.355	64.16	0	0
2096-10-07	71.017	70.367	0	0
2096-10-08	70.274	70.04	0	0
2096-10-09	67.646	68.01	0.231	0.304
2096-10-10	68.527	68.59	0.082	0.023
2096-10-11	66.84	67.082	0	0
2096-10-12	69.136	70.049	0	0
2096-10-13	65.643	66.487	0	0
2096-10-14	69.406	69.318	0	0
2096-10-15	66.391	64.805	0	0
2096-10-16	62.488	70.848	0	0
2096-10-17	72.386	67.745	0.02	0
2096-10-18	70.265	66.062	0.049	0.005
2096-10-19	67.783	68.186	0.046	0.052
2096-10-20	59.366	58.353	0	0
2096-10-21	61.43	62.06	0	0
2096-10-22	62.268	61.428	0	0
2096-10-23	69.849	68.677	0	0.004
2096-10-24	68.335	65.957	0.154	0.287
2096-10-25	62.658	59.478	0	0
2096-10-26	70.22	69.853	0.035	0.264
2096-10-27	68.385	68.533	0.015	0.042
2096-10-28	65.34	63.257	0	0
2096-10-29	61.851	59.404	0.061	0.002
2096-10-30	57.972	58.328	0	0
2096-10-31	57.785	58.067	0.226	0.191
2097-05-01	80	80	1	1
2097-05-02	79.775	79.299	0.002	0
2097-05-03	67.413	67.886	0	0
2097-05-04	71.107	72.403	0	0
2097-05-05	81.082	80.085	0.386	0.585
2097-05-06	75.923	74.975	0.263	1.21
2097-05-07	61.051	61.11	0	0
2097-05-08	64.77	64.297	0	0
2097-05-09	69.683	69.853	0	0
2097-05-10	77.889	77.914	0	0
2097-05-11	80.794	79.304	0.209	0.201
2097-05-12	76.881	77.158	0.085	0.039
2097-05-13	70.361	72.264	0.105	0.15
2097-05-14	72.823	72.952	0	0
2097-05-15	76.468	76.692	0	0
2097-05-16	73.153	73.142	0.03	0.045
2097-05-17	67.227	69.353	0.645	0.713
2097-05-18	77.119	74.53	0	0.04
2097-05-19	71.299	71.597	0.033	0.061
2097-05-20	79.553	76.138	0.081	0.117
2097-05-21	89.907	90.824	0.04	0
2097-05-22	88.927	89.009	0	0
2097-05-23	83.27	82.64	0	0
2097-05-24	87.966	89.633	0.263	0.264
2097-05-25	84.857	87.232	0.233	0.204
2097-05-26	72.504	73.512	0	0
2097-05-27	78.928	78.544	0	0
2097-05-28	75.51	75.133	0.006	0.001
2097-05-29	78.853	79.667	0	0
2097-05-30	75.755	75.537	0.021	0.003
2097-05-31	74.789	74.567	0	0
2097-06-01	81.247	79.729	0	0
2097-06-02	85.867	86.497	0.225	0.529
2097-06-03	82.543	83.753	0.299	0.984
2097-06-04	78.042	78.887	0	0
2097-06-05	76.044	77.42	0	0
2097-06-06	77.917	80.308	0	0.015
2097-06-07	75.674	76.641	2.323	2.291
2097-06-08	79.818	80.793	0	0
2097-06-09	78.242	82.242	0.329	0.034
2097-06-10	78.714	84.371	0.14	0.068
2097-06-11	81.781	83.292	0.217	0.267
2097-06-12	80.1	81.979	0.254	0.261
2097-06-13	84.399	81.522	0.059	0.028
2097-06-14	84.916	84.794	0	0
2097-06-15	86.91	86.034	0.004	0
2097-06-16	82.189	81.172	0.109	0.152
2097-06-17	77.92	78.281	0	0
2097-06-18	81.146	81.445	0	0
2097-06-19	86.72	86.719	0	0
2097-06-20	90.84	91.008	0	0
2097-06-21	89.245	91.045	0.292	0.009
2097-06-22	85.617	87.907	0.117	0.532
2097-06-23	83.101	83.236	0.31	0.001
2097-06-24	82.095	82.127	0.001	0
2097-06-25	76.637	78.341	0.143	0.068
2097-06-26	79.669	79.585	0.027	0.031
2097-06-27	83.146	83.559	0	0
2097-06-28	87.117	87.916	0.018	0.001
2097-06-29	84.711	86.59	0.244	0.216
2097-06-30	82.827	82.426	0	0
2097-07-01	91.136	92.398	0.385	0
2097-07-02	88.402	87.585	0.221	0.206
2097-07-03	84.673	83.428	0.357	0.111
2097-07-04	83.761	80.186	0.025	0.04
2097-07-05	85.675	85.68	0	0
2097-07-06	83.322	88.76	0.113	0.14
2097-07-07	83.883	84.655	0.232	0.308
2097-07-08	83.029	83.65	0.279	0.598
2097-07-09	75.975	77.367	0	0.002
2097-07-10	81.143	81.826	0	0
2097-07-11	87.11	88.183	0	0
2097-07-12	86.949	87.769	0	0.03
2097-07-13	84.633	84.479	0.385	0.372
2097-07-14	84.262	85.932	0.05	0.039
2097-07-15	87.155	86.793	0.069	0.001
2097-07-16	89.099	86.546	0	0.043
2097-07-17	87.549	85.972	0.002	0.054
2097-07-18	91.369	91.469	0.151	0.151
2097-07-19	91.087	88.71	0.203	0.28
2097-07-20	87.212	86.54	0.191	0.087
2097-07-21	90.256	87.138	0	0.023
2097-07-22	87.16	87.324	0.1	0.013
2097-07-23	87.237	87.565	0.332	0.531
2097-07-24	83.775	84.359	0.058	0.152
2097-07-25	83.683	81.637	0	0
2097-07-26	87.467	86.346	0	0
2097-07-27	89.044	89.7	0.012	0
2097-07-28	85.082	88.074	0.049	0.248
2097-07-29	82.223	87.316	0.047	0.019
2097-07-30	89.81	88.788	0.061	0
2097-07-31	92.032	90.375	0.178	0
2097-08-01	95.196	98.39	0	0
2097-08-02	93.754	96.18	0.537	0.335
2097-08-03	89.806	88.003	0.071	0.162
2097-08-04	88.882	90.43	0	0.038
2097-08-05	88.192	88.141	0.263	0.159
2097-08-06	82.223	79.584	0.044	0.238
2097-08-07	83.671	84.803	0	0
2097-08-08	81.634	83.503	0.3	0.223
2097-08-09	81.219	82.823	0.258	0.213
2097-08-10	83.857	85.329	0.178	0.001
2097-08-11	82.911	85.73	0.012	0.006
2097-08-12	84.614	84.714	0	0.048
2097-08-13	88.079	86.705	0.003	0.033
2097-08-14	82.282	82.08	0.001	0.053
2097-08-15	84.159	85.401	0	0.003
2097-08-16	89.092	88.837	0	0.003
2097-08-17	89.101	87.698	0	0
2097-08-18	86.568	86.298	0.109	0.147
2097-08-19	85.972	86.888	0.008	0
2097-08-20	89.429	89.792	0	0
2097-08-21	88.992	89.569	0	0
2097-08-22	89.505	89.967	0	0
2097-08-23	89.742	88.719	0	0
2097-08-24	86.995	86.447	0.212	0.307
2097-08-25	84.668	84.999	0.158	0.213
2097-08-26	88.173	87.406	0.07	0.015
2097-08-27	86.976	89.418	0	0
2097-08-28	88.724	88.634	0.052	0.047
2097-08-29	90.193	90.293	0.173	0.173
2097-08-30	91.801	92.273	0.004	0.009
2097-08-31	88.406	88.23	0.146	0.084
2097-09-01	88.379	92.155	0.133	0.162
2097-09-02	92.633	92.261	0.119	0.029
2097-09-03	94.702	95.488	0	0.041
2097-09-04	97.856	98.144	0.026	0
2097-09-05	94.884	97.931	0.261	0
2097-09-06	91.874	93.678	0.213	0
2097-09-07	90.842	90.942	0.117	0.117
2097-09-08	88.27	86.79	0.165	0.222
2097-09-09	87.279	85.576	0.291	0.116
2097-09-10	89.371	84.238	0.218	0.001
2097-09-11	89.908	90.008	0.11	0.11
2097-09-12	88.842	91.99	0	0
2097-09-13	83.737	91.034	0.104	0
2097-09-14	90.566	90.313	0.246	0.099
2097-09-15	79.147	80.602	0.586	0.224
2097-09-16	73.353	74.076	0	0
2097-09-17	68.25	68.44	0	0
2097-09-18	72.986	73.515	0	0
2097-09-19	77.043	80.954	0	0
2097-09-20	83.458	83.575	0	0
2097-09-21	80.974	80.869	0	0.007
2097-09-22	77.711	77.773	0	0
2097-09-23	86.083	87.062	0	0
2097-09-24	81.923	84.522	0.131	0.178
2097-09-25	77.867	77.283	0.033	0.384
2097-09-26	84.574	87.057	0.191	0.001
2097-09-27	87.066	86.801	0.005	0.041
2097-09-28	86.208	86.308	0.071	0.071
2097-09-29	89.299	86.238	0.069	0.007
2097-09-30	88.98	87.645	0.107	0
2097-10-01	86.413	87.842	0	0
2097-10-02	83.605	83.705	0	0.003
2097-10-03	82.321	81.944	0.065	0.145
2097-10-04	62.9	61.645	0	0
2097-10-05	62.217	64.073	0.002	0
2097-10-06	59.244	61.467	0.837	0.358
2097-10-07	67.495	67.326	0	0
2097-10-08	66.36	65.499	0	0
2097-10-09	71.793	70.763	0.158	0.202
2097-10-10	72.336	72.703	0.003	0.064
2097-10-11	69.019	74.404	0	0
2097-10-12	78.432	81.304	0.012	0.184
2097-10-13	80.73	80.02	0.127	0.135
2097-10-14	77.268	77.427	0.003	0.028
2097-10-15	71.738	71.148	0	0
2097-10-16	80.681	76.555	0.131	0.131
2097-10-17	78.353	81.062	0.054	0.018
2097-10-18	75.291	78.208	0.075	0.01
2097-10-19	63.788	63.677	0	0
2097-10-20	64.764	64.401	0	0
2097-10-21	63.966	62.726	0.008	0
2097-10-22	64.989	65.388	0.342	0.219
2097-10-23	71.156	69.506	0.002	0.001
2097-10-24	66.924	66.902	0	0
2097-10-25	61.051	61.111	0	0
2097-10-26	57.954	59.531	0	0
2097-10-27	48.376	47.93	0.02	0.013
2097-10-28	59.87	59.85	0	0
2097-10-29	56.285	56.535	0.009	0.003
2097-10-30	52.222	52.156	0	0
2097-10-31	52.851	53.169	0	0
2098-05-01	80	80	1	1
2098-05-02	61.659	62.935	0	0
2098-05-03	59.233	59.395	0.113	0.068
2098-05-04	57.254	56.975	0.009	0
2098-05-05	59.868	59.671	0	0
2098-05-06	61.304	62.435	0	0
2098-05-07	66.506	65.85	0	0
2098-05-08	68.432	65.22	0.041	0.017
2098-05-09	70.987	70.939	0	0
2098-05-10	67.806	68.31	0	0
2098-05-11	64.929	65.687	0	0
2098-05-12	64.347	61.86	0.057	0.114
2098-05-13	72.729	73.708	0	0
2098-05-14	71.737	70.827	0.953	1.568
2098-05-15	79.313	81.365	0.15	0.382
2098-05-16	78.869	78.052	0.11	0
2098-05-17	71.91	73.722	0	0
2098-05-18	69.567	70.454	0.331	0.324
2098-05-19	64.129	62.384	0.048	0.028
2098-05-20	63.01	62.982	0	0
2098-05-21	62.281	65.487	0	0
2098-05-22	69.81	71.83	0	0
2098-05-23	75.061	75.74	0.214	0.082
2098-05-24	75.639	75.988	0.001	0.006
2098-05-25	75.559	76.108	0	0
2098-05-26	81.878	83.353	0.181	0.284
2098-05-27	84.32	81.566	0.123	0.273
2098-05-28	90.424	89.786	0.162	0.169
2098-05-29	86.189	85.941	0.246	0.678
2098-05-30	72.952	75.414	0	0
2098-05-31	65.798	66.076	0	0
2098-06-01	73.444	73.415	0	0
2098-06-02	72.867	73.304	0.015	0.017
2098-06-03	75.493	75.396	0	0
2098-06-04	87.354	87.34	0	0
2098-06-05	85.38	84.049	0.067	0.218
2098-06-06	77.581	78.56	0.183	0.123
2098-06-07	69.524	70.352	0	0
2098-06-08	68.998	71.201	0	0
2098-06-09	77.982	79.576	0.001	0
2098-06-10	77.286	77.08	0.823	0.291
2098-06-11	82.464	80.402	0.406	0.844
2098-06-12	81.69	80.713	0.152	0.233
2098-06-13	81.555	81.867	0.051	0.12
2098-06-14	90.329	90.429	0.134	0.134
2098-06-15	81.312	87.352	0.099	0.089
2098-06-16	84.018	86.373	0	0
2098-06-17	81.836	83.253	0.078	0
2098-06-18	84.46	84.56	0	0.006
2098-06-19	88.396	86.901	0	0
2098-06-20	86.967	87.376	0.037	0.053
2098-06-21	82.258	82.479	0.017	0
2098-06-22	82.917	84.767	0.013	0.11
2098-06-23	81.772	82.139	0.002	0
2098-06-24	78.23	78.716	0	0
2098-06-25	81.558	82.502	0	0
2098-06-26	84.275	84.687	0	0
2098-06-27	82.89	83.471	0.162	0.752
2098-06-28	78.437	81.319	0.999	0.344
2098-06-29	80.135	81.596	0.009	0
2098-06-30	79.141	81.552	0	0.002
2098-07-01	83.346	83.024	0	0
2098-07-02	86.479	86.534	0.006	0.018
2098-07-03	88.033	88.133	0.104	0.104
2098-07-04	86.877	86.977	0.165	0.165
2098-07-05	85.843	90.873	0.674	0.274
2098-07-06	91.62	92.688	0.561	0.5
2098-07-07	94.985	93.332	0.434	0.447
2098-07-08	95.717	95.701	0.1	0.106
2098-07-09	95.553	94.832	0.072	0
2098-07-10	103.018	102.58	0	0
2098-07-11	100.454	100.757	0	0
2098-07-12	101.339	102.217	0	0
2098-07-13	97.539	98.565	0	0
2098-07-14	96.097	93.185	0.309	0.263
2098-07-15	99.167	95.996	0.074	0.412
2098-07-16	97.835	101.077	0.142	0.006
2098-07-17	94.391	96.508	0.468	0.564
2098-07-18	100.97	100.913	0.041	0
2098-07-19	101.1	100.759	0	0
2098-07-20	100.865	101.861	0	0
2098-07-21	100.488	100.096	0	0
2098-07-22	100.026	99.554	0	0
2098-07-23	97.339	94.63	0.132	0.339
2098-07-24	101.911	100.166	0	0.01
2098-07-25	102.978	102.15	0	0
2098-07-26	101.905	101.675	0.045	0
2098-07-27	100.897	100.536	0	0
2098-07-28	98.907	100.048	0	0
2098-07-29	99.677	99.181	0	0
2098-07-30	99.218	98.357	0	0
2098-07-31	96.363	96.463	0.26	0.26
2098-08-01	104.191	104.479	0.07	0.07
2098-08-02	101.549	101.631	0.29	0.228
2098-08-03	89.484	88.23	0.343	0.401
2098-08-04	92.321	91.593	0.198	0.017
2098-08-05	94.382	97.466	1.161	1.342
2098-08-06	98.984	97.18	0	0.026
2098-08-07	93.379	91.082	0.299	0.057
2098-08-08	97.584	96.332	0	0
2098-08-09	97.331	96.788	0	0
2098-08-10	97.983	98.083	0.165	0.165
2098-08-11	89.993	97.249	0.319	0.306
2098-08-12	83.251	83.065	0.005	0.206
2098-08-13	80.937	81.849	0.087	0
2098-08-14	85.287	85.332	0.005	0
2098-08-15	86.367	89.147	0.447	0.024
2098-08-16	88.746	90.446	0.005	0
2098-08-17	93.717	93.023	0	0
2098-08-18	93.551	91.667	0.359	0.322
2098-08-19	83.585	85.922	0.04	0.182
2098-08-20	81.021	81.327	0.181	0.197
2098-08-21	80.143	80.795	0	0
2098-08-22	86.139	86.04	0.006	0.001
2098-08-23	85.146	85.246	0.003	0
2098-08-24	91.305	89.177	0.027	0
2098-08-25	93.656	94.121	0	0.016
2098-08-26	90.462	90.883	0.159	0.082
2098-08-27	84.151	85.029	0	0
2098-08-28	86.45	86.871	0	0
2098-08-29	93.784	93.884	0.276	0.276
2098-08-30	97.407	96.152	0.018	0.05
2098-08-31	94.397	95.722	0.155	0.204
2098-09-01	91.93	91.762	0.115	0.166
2098-09-02	84.998	86.215	0.386	0.094
2098-09-03	85.59	85.663	0	0
2098-09-04	91.519	87.645	0	0
2098-09-05	93.689	92.384	0	0
2098-09-06	91.473	91.053	0	0.036
2098-09-07	86.198	87.752	0.429	0.429
2098-09-08	83.656	82.054	0.357	0.103
2098-09-09	81.505	81.507	0	0
2098-09-10	82.427	82.961	0	0
2098-09-11	81.454	83.976	0	0
2098-09-12	81.364	83.419	0	0
2098-09-13	81.184	85.664	0	0
2098-09-14	80.213	80.417	0.024	0.003
2098-09-15	67.807	67.888	0	0
2098-09-16	73.792	73.916	0	0
2098-09-17	78.65	79.17	0	0
2098-09-18	80.306	80.827	0	0
2098-09-19	81.883	81.932	0	0
2098-09-20	84.819	84.585	0	0
2098-09-21	84.843	84.943	0	0
2098-09-22	84.89	84.677	0	0
2098-09-23	81.706	82.874	0	0
2098-09-24	74.628	76.947	0	0
2098-09-25	75.357	75.951	0	0
2098-09-26	78.781	79.263	0	0
2098-09-27	79.5	78.351	0	0
2098-09-28	80.297	77.218	0.002	0.008
2098-09-29	83.348	81.246	0	0.005
2098-09-30	80.849	81.587	0.003	0.095
2098-10-01	69.705	70.79	0	0.001
2098-10-02	63.841	63.254	0	0
2098-10-03	70.014	68.432	0	0
2098-10-04	79.615	74.918	0.006	0.178
2098-10-05	78.239	78.339	0.007	0.064
2098-10-06	83.625	82.261	0.061	0.019
2098-10-07	74.754	75.13	0	0
2098-10-08	68.246	67.805	0	0
2098-10-09	73.89	79.335	0	0
2098-10-10	74.27	75.711	0.711	0.493
2098-10-11	69.477	69.911	0.018	0.036
2098-10-12	67.959	68.086	0	0
2098-10-13	71.65	71.637	0	0
2098-10-14	76.479	77.438	0	0
2098-10-15	80.369	80.286	0	0
2098-10-16	70.531	71.043	0	0
2098-10-17	63.445	63.276	0	0
2098-10-18	67.963	67.637	0	0
2098-10-19	81.552	80.87	0.06	0.044
2098-10-20	69.437	68.069	0.327	0.131
2098-10-21	65.822	66.227	0	0
2098-10-22	70.292	70.686	0	0
2098-10-23	63.44	67.281	0.006	0.132
2098-10-24	66.212	62.182	0.004	0.012
2098-10-25	61.614	60.045	0	0
2098-10-26	57.163	56.957	0	0
2098-10-27	58.147	57.411	0	0
2098-10-28	60.694	61.353	0	0
2098-10-29	65.658	65.296	0	0.198
2098-10-30	64.851	65.08	0.603	0.824
2098-10-31	67.509	67.444	0	0
2099-05-01	80	80	1	1
2099-05-02	66.904	65.871	0.116	0.172
2099-05-03	69.266	69.388	0.066	0.416
2099-05-04	75.122	75.14	0.046	0.031
2099-05-05	72.453	72.517	0.004	0.004
2099-05-06	66.91	66.771	0	0
2099-05-07	72.688	71.59	0	0
2099-05-08	71.14	69.767	0.235	0.11
2099-05-09	70.631	71.514	0	0
2099-05-10	80.682	80.019	0	0
2099-05-11	88.062	87.35	0	0
2099-05-12	86.39	86.376	0	0
2099-05-13	85.868	88.85	0	0
2099-05-14	85.734	85.904	0.185	0.152
2099-05-15	77.947	78.032	0.228	0.28
2099-05-16	71.693	72.365	0	0
2099-05-17	75.466	76.095	0	0
2099-05-18	73.452	74.038	0.002	0.002
2099-05-19	62.626	61.999	0	0
2099-05-20	72.536	72.683	0	0
2099-05-21	77.027	77.3	0	0
2099-05-22	84.777	85.234	0	0
2099-05-23	84.929	85.082	0	0
2099-05-24	83.637	86.057	0.033	0.076
2099-05-25	88.76	89.842	0.071	0.029
2099-05-26	83.24	86.214	0.165	0.223
2099-05-27	82.265	81.315	0.034	0.185
2099-05-28	92.678	90.556	0.083	0.186
2099-05-29	87.703	86.258	0.742	0.253
2099-05-30	75.295	75.389	1.142	1.276
2099-05-31	77.344	72.888	0	0.276
2099-06-01	79.494	79.617	0	0.084
2099-06-02	78.454	79.485	0	0
2099-06-03	80.783	82.578	0	0
2099-06-04	84.118	83.058	0.128	0.294
2099-06-05	81.488	81.012	0.282	0.338
2099-06-06	74.744	74.3	0	0
2099-06-07	80.57	80.753	0	0
2099-06-08	83.278	82.958	0	0
2099-06-09	82.412	82.303	0.129	0.313
2099-06-10	80.301	80.322	2.122	0.433
2099-06-11	86.852	85.646	0	0.011
2099-06-12	85.34	84.846	0	0
2099-06-13	92.851	93.281	0	0
2099-06-14	97.039	97.009	0	0
2099-06-15	94.029	94.446	0.453	0.264
2099-06-16	77.188	80.801	0.042	0.604
2099-06-17	75.403	72.013	0.446	0.051
2099-06-18	77.591	73.211	0.018	0
2099-06-19	75.472	74.929	0.087	0.044
2099-06-20	77.015	76.829	0.119	0.085
2099-06-21	83.363	83.627	0	0
2099-06-22	88.144	87.278	0	0
2099-06-23	90.643	91.163	0.231	0.099
2099-06-24	95.799	96.31	0.077	0.077
2099-06-25	88.622	88.722	0.106	0.106
2099-06-26	89.368	89.715	0	0
2099-06-27	90.559	91.306	0	0
2099-06-28	95.984	96.269	0.143	0.496
2099-06-29	87.897	88.769	0.241	0.058
2099-06-30	88.531	86.979	0	0
2099-07-01	100.311	100.724	0	0.003
2099-07-02	96.899	85.349	0.328	0.381
2099-07-03	86.159	87.09	0	0
2099-07-04	88.081	88.074	0	0
2099-07-05	91.527	91.124	0	0
2099-07-06	93.279	91.466	0	0
2099-07-07	95.376	95.102	0.195	0
2099-07-08	91.035	91.459	0	0
2099-07-09	92.347	92.708	0	0.001
2099-07-10	88.71	89.066	0.33	0.066
2099-07-11	82.329	82.701	0	0
2099-07-12	86.267	86.749	0	0.006
2099-07-13	89.813	89.144	0.185	0.023
2099-07-14	89.759	90.7	0	0.01
2099-07-15	91.161	92.576	0.043	0
2099-07-16	88.181	88.422	0.197	0.147
2099-07-17	79.74	78.958	0	0
2099-07-18	81.025	78.896	0.413	0.459
2099-07-19	89.59	96.289	0	0
2099-07-20	99.044	100.005	0.076	0.01
2099-07-21	95.62	96.856	0	0
2099-07-22	99.133	100.593	0.294	0
2099-07-23	96.791	96.891	0.131	0.131
2099-07-24	88.846	90.361	0	0
2099-07-25	87.54	90.35	0	0
2099-07-26	98.935	100.055	0.4	0.112
2099-07-27	97.116	98.036	0.001	0.025
2099-07-28	95.068	92.889	0	0
2099-07-29	97.748	95.845	0	0
2099-07-30	103.346	102.295	0	0
2099-07-31	103.181	105.221	0	0
2099-08-01	100.282	103.133	0	0
2099-08-02	92.797	95.865	0.165	0.061
2099-08-03	85.437	87.79	0.197	1.155
2099-08-04	83.287	84.406	0.175	0.248
2099-08-05	81.416	80.083	0	0.016
2099-08-06	81.74	82.282	0	0
2099-08-07	82.428	83.42	0.016	0.015
2099-08-08	89.84	89.94	0.153	0.153
2099-08-09	92.011	93.103	0	0
2099-08-10	90.45	89.948	0.461	0.327
2099-08-11	92.5	93.387	0.001	0
2099-08-12	100.59	103.556	0	0
2099-08-13	100.044	100.032	0.131	0.22
2099-08-14	99.78	99.575	0	0
2099-08-15	96.639	99.089	0.043	0
2099-08-16	96.497	94.254	0.599	0.126
2099-08-17	89.125	87.061	0.081	0.129
2099-08-18	95.226	88.965	0	0
2099-08-19	100.126	102.409	0	0
2099-08-20	92.852	97.235	0	0
2099-08-21	101.431	103.642	0	0
2099-08-22	96.244	98.357	0.393	0.393
2099-08-23	88.821	88.921	0.361	0.361
2099-08-24	90.661	90.588	0	0
2099-08-25	92.632	92.923	0	0.019
2099-08-26	88.078	87.037	0	0
2099-08-27	88.038	90.161	0	0
2099-08-28	86.754	88.105	0.109	0.163
2099-08-29	84.453	83.744	0	0
2099-08-30	91.419	91.519	0.06	0.06
2099-08-31	102.338	105.278	0.081	0.044
2099-09-01	100.381	104.426	0.036	0
2099-09-02	94.83	100.777	0.196	0.196
2099-09-03	95.084	98.468	0.281	0.281
2099-09-04	81.708	71.523	0.146	0.043
2099-09-05	70.625	71.015	0	0
2099-09-06	74.488	74.16	0	0
2099-09-07	78.689	79.295	0	0
2099-09-08	84.207	85.673	0	0
2099-09-09	91.958	90.797	0	0
2099-09-10	83.901	84.214	0	0
2099-09-11	84.889	84.689	0	0
2099-09-12	77.836	77.703	0	0
2099-09-13	77.1	77.143	0	0
2099-09-14	79.165	79.679	0	0
2099-09-15	78.769	80.675	0	0
2099-09-16	91.072	93.382	0	0
2099-09-17	91.907	93.463	0	0
2099-09-18	101.466	101.38	0	0
2099-09-19	99.245	98.553	0.058	0.002
2099-09-20	67.709	68.19	0	0
2099-09-21	68.303	67.324	0	0
2099-09-22	73.102	73.425	0	0
2099-09-23	77.913	77.78	0	0
2099-09-24	79.859	80.449	0	0
2099-09-25	85.943	86.609	0	0
2099-09-26	88.792	87.46	0	0
2099-09-27	89.68	87.498	0	0
2099-09-28	85.679	85.427	0	0
2099-09-29	82.61	80.621	0	0.001
2099-09-30	87.597	89.792	0.005	0
2099-10-01	82.412	87.248	0.007	0.021
2099-10-02	67.778	67.432	0	0
2099-10-03	69.66	71.017	0	0
2099-10-04	81.111	81.211	0.001	0
2099-10-05	90.087	90.187	0.117	0.117
2099-10-06	77.207	79.611	0.257	0.224
2099-10-07	66.959	65.94	0	0.26
2099-10-08	90.308	91.302	0.111	0.014
2099-10-09	86.821	87.349	0.03	0.032
2099-10-10	74.652	74.457	0	0.002
2099-10-11	50.547	51.061	0	0
2099-10-12	55.065	55.027	0	0
2099-10-13	52.797	53.252	0	0
2099-10-14	59.729	60.412	0	0
2099-10-15	58.996	59.913	0	0
2099-10-16	57.196	58.37	0.027	0.014
2099-10-17	60.514	60.233	0	0
2099-10-18	58.114	57.637	0	0
2099-10-19	71.764	72.277	0	0
2099-10-20	67.616	68.806	0	0
2099-10-21	58.227	58.839	0	0
2099-10-22	49.08	48.925	0	0
2099-10-23	71.063	71.423	0	0
2099-10-24	76.201	77.039	0	0
2099-10-25	75.724	76.42	0.004	0.005
2099-10-26	70.58	69.953	0.45	0.425
2099-10-27	58.363	58.708	0.001	0.001
2099-10-28	63.167	63.928	0	0
2099-10-29	61.127	62.068	0	0
2099-10-30	60.684	61.664	0	0
2099-10-31	63.295	63.351	0	0
