# Supplementary material for: The role of climate change and urban development on compound dry-hot extremes across US cities
Source: Nat Commun. 2023 Jun 14;14:3509. doi: 10.1038/s41467-023-39205-x (PMC10267174; doi:10.1038/s41467-023-39205-x)
Supplement: Supplementary file 2 — Source Data [file 41467_2023_39205_MOESM2_ESM.zip › SourceData/Fresno_Current_Data.xlsx]

## Sheet: Sheet1
Date_Current	Current_T	Urban_Dev_T	Current_prcp	Urban_Dev_Prcp
2000-05-01	80	80	1	1
2000-05-02	84.985	85.161	0	0
2000-05-03	83.282	83.431	0	0
2000-05-04	81.824	82.057	0	0
2000-05-05	80.034	80.082	0	0
2000-05-06	75.571	75.633	0	0
2000-05-07	74.865	74.846	0	0
2000-05-08	67.241	67.268	0	0
2000-05-09	74.039	74.265	0	0
2000-05-10	77.096	77.221	0	0
2000-05-11	66.098	65.925	0	0
2000-05-12	73.187	73.311	0	0
2000-05-13	79.846	80.034	0	0
2000-05-14	83.3	83.51	0	0
2000-05-15	77.892	78.02	0.2	0.143
2000-05-16	67.851	65.002	0.272	0.233
2000-05-17	69.656	69.597	0	0
2000-05-18	80.374	80.686	0	0
2000-05-19	86.911	87.365	0	0
2000-05-20	93.831	94.196	0	0
2000-05-21	98.95	99.082	0	0
2000-05-22	102.414	102.696	0	0
2000-05-23	103.461	103.524	0	0
2000-05-24	99.243	101.138	0	0
2000-05-25	92.562	93.336	0	0
2000-05-26	86.849	86.87	0	0
2000-05-27	89.096	89.224	0	0
2000-05-28	94.229	94.461	0	0
2000-05-29	93.739	94.185	0	0
2000-05-30	89.477	89.711	0	0
2000-05-31	83.59	83.683	0	0
2000-06-01	87.399	87.57	0	0
2000-06-02	91.178	91.382	0	0
2000-06-03	91.174	91.326	0	0
2000-06-04	93.171	93.307	0	0
2000-06-05	92.159	92.352	0	0
2000-06-06	87.014	87.106	0	0
2000-06-07	89.777	89.746	0	0
2000-06-08	84.545	84.718	0.256	0.2
2000-06-09	71.947	71.705	0	0.002
2000-06-10	76.129	75.892	0	0
2000-06-11	82.932	82.938	0	0
2000-06-12	88.915	89.031	0	0
2000-06-13	92.854	93.068	0	0
2000-06-14	107.961	108.075	0	0
2000-06-15	111.04	111.164	0	0
2000-06-16	109.458	109.323	0	0
2000-06-17	105.114	105.218	0	0
2000-06-18	103.082	103.085	0	0
2000-06-19	93.817	93.808	0	0
2000-06-20	97.224	97.254	0	0
2000-06-21	101.726	101.799	0	0
2000-06-22	104.485	104.597	0	0
2000-06-23	102.419	102.461	0	0
2000-06-24	98.04	98.059	0	0
2000-06-25	97.21	96.995	0	0
2000-06-26	97.837	98.265	0	0
2000-06-27	99.655	99.274	0	0
2000-06-28	100.787	100.537	0	0
2000-06-29	100.683	100.698	0	0
2000-06-30	99.539	99.755	0	0
2000-07-01	96.283	96.447	0	0
2000-07-02	93.085	93.169	0	0
2000-07-03	88.09	87.947	0	0
2000-07-04	83.474	83.628	0	0
2000-07-05	85.235	85.286	0	0
2000-07-06	82.104	82.241	0	0
2000-07-07	83.801	83.919	0	0
2000-07-08	82.526	82.382	0	0
2000-07-09	88.139	88.022	0	0
2000-07-10	91.707	91.686	0	0
2000-07-11	93.363	93.468	0	0
2000-07-12	95.198	95.421	0	0
2000-07-13	94.834	94.805	0	0
2000-07-14	94.645	94.697	0	0
2000-07-15	97.957	97.904	0	0
2000-07-16	96.098	95.89	0	0
2000-07-17	91.577	91.487	0	0
2000-07-18	90.874	90.752	0	0
2000-07-19	93.733	93.631	0	0
2000-07-20	97.191	97.292	0	0
2000-07-21	97.459	97.608	0	0
2000-07-22	95.527	95.629	0	0
2000-07-23	96.986	97.177	0	0
2000-07-24	99.844	100.333	0	0
2000-07-25	103.116	103.397	0	0
2000-07-26	102.939	102.889	0	0
2000-07-27	98.047	98.16	0	0
2000-07-28	93.77	93.772	0	0
2000-07-29	97.436	97.43	0	0
2000-07-30	100.941	100.492	0	0
2000-07-31	106.141	105.72	0	0
2000-08-01	111.05	110.821	0	0
2000-08-02	109.452	109.195	0	0
2000-08-03	109.724	110.398	0	0
2000-08-04	107.309	106.547	0	0
2000-08-05	101.676	101.675	0	0
2000-08-06	101.734	101.269	0	0
2000-08-07	99.21	99.231	0	0
2000-08-08	95.928	95.817	0	0
2000-08-09	95.906	95.416	0	0
2000-08-10	97.499	96.156	0	0
2000-08-11	96.164	95.146	0	0
2000-08-12	100.198	99.502	0	0
2000-08-13	102.751	102.244	0	0
2000-08-14	100.306	100.052	0	0
2000-08-15	100.37	100.253	0	0
2000-08-16	101.192	100.829	0	0
2000-08-17	103.027	102.599	0	0
2000-08-18	101.316	101.043	0	0
2000-08-19	95.383	95.346	0	0
2000-08-20	93.045	93.181	0	0
2000-08-21	94.243	94.07	0	0
2000-08-22	93.97	93.704	0	0
2000-08-23	95.413	95.25	0	0
2000-08-24	93.738	93.71	0	0
2000-08-25	96.864	96.556	0	0
2000-08-26	100.282	99.845	0	0
2000-08-27	97.35	97.533	0	0
2000-08-28	94.335	95.208	0	0
2000-08-29	90.05	91.569	0	0
2000-08-30	83.48	82.197	0	0
2000-08-31	87.01	86.664	0	0
2000-09-01	80.222	79.208	0	0
2000-09-02	73.667	74.864	0	0
2000-09-03	76.355	76.495	0	0
2000-09-04	79.408	79.647	0	0
2000-09-05	79.905	79.889	0	0
2000-09-06	86.41	86.071	0	0
2000-09-07	93.348	93.255	0	0
2000-09-08	96.021	96.061	0	0
2000-09-09	94.41	94.654	0	0
2000-09-10	91.001	91.027	0	0
2000-09-11	91.704	91.694	0	0
2000-09-12	95.766	95.759	0	0
2000-09-13	98.488	99.393	0	0
2000-09-14	102.935	101.103	0	0
2000-09-15	94.852	96.046	0	0
2000-09-16	90.021	89.741	0	0
2000-09-17	97.721	96.964	0	0
2000-09-18	103.679	103.251	0	0
2000-09-19	106.034	106.06	0	0
2000-09-20	105.02	104.683	0	0
2000-09-21	105.477	105.257	0	0
2000-09-22	84.896	85.005	0.017	0.034
2000-09-23	73.301	73.085	0	0
2000-09-24	84.153	84.038	0	0
2000-09-25	90.006	89.778	0	0
2000-09-26	92.492	92.482	0	0
2000-09-27	94.232	94.101	0	0
2000-09-28	85.648	85.496	0	0
2000-09-29	81.134	80.706	0	0
2000-09-30	95.224	94.763	0	0
2000-10-01	98.61	98.388	0	0
2000-10-02	98.369	98.351	0	0
2000-10-03	94.578	94.65	0	0
2000-10-04	89.366	89.479	0	0
2000-10-05	88.506	88.4	0	0
2000-10-06	92.132	91.996	0	0
2000-10-07	94.345	94.293	0	0
2000-10-08	89.338	89.525	0	0
2000-10-09	88.706	88.922	0	0
2000-10-10	80.277	80.431	0.162	0.166
2000-10-11	62.456	60.643	0.165	0.02
2000-10-12	61.808	62.748	0.165	0.107
2000-10-13	68.687	68.862	0	0
2000-10-14	73.349	73.26	0	0
2000-10-15	76.261	76.177	0	0
2000-10-16	77.364	77.042	0	0
2000-10-17	83.188	83.024	0	0
2000-10-18	85.082	85.041	0	0
2000-10-19	82.608	82.816	0	0
2000-10-20	80.861	81.177	0	0
2000-10-21	77.399	77.567	0	0
2000-10-22	75.054	74.715	0	0
2000-10-23	78.404	78.169	0	0
2000-10-24	80.776	80.662	0	0
2000-10-25	78.824	78.42	0	0
2000-10-26	65.538	66.052	0.06	0.074
2000-10-27	64.618	64.98	0.022	0.048
2000-10-28	65.941	66.324	0	0
2000-10-29	66.304	65.473	0.301	0.288
2000-10-30	58.833	58.796	0.306	0.35
2000-10-31	60.175	60.029	0	0
2001-05-01	80	80	1	1
2001-05-02	82.314	82.609	0	0
2001-05-03	80.994	81.339	0	0
2001-05-04	81.258	81.285	0	0
2001-05-05	84.572	84.757	0	0
2001-05-06	87.156	87.337	0	0
2001-05-07	92.943	93.039	0	0
2001-05-08	97.107	97.297	0	0
2001-05-09	99.544	99.659	0	0
2001-05-10	97.74	97.928	0	0
2001-05-11	96.734	96.987	0	0
2001-05-12	99.213	99.4	0	0
2001-05-13	88.928	89.802	0	0
2001-05-14	84.873	85.156	0	0
2001-05-15	83.53	83.622	0	0
2001-05-16	86.952	86.57	0	0
2001-05-17	86.824	86.957	0	0
2001-05-18	91.24	91.319	0	0
2001-05-19	93.907	94.137	0	0
2001-05-20	98.185	98.476	0	0
2001-05-21	101.277	101.44	0	0
2001-05-22	101.862	101.918	0	0
2001-05-23	101.503	101.602	0	0
2001-05-24	104.648	104.729	0	0
2001-05-25	105.054	105.064	0	0
2001-05-26	100.313	100.404	0	0
2001-05-27	95.692	95.798	0	0
2001-05-28	87.523	86.969	0	0
2001-05-29	86.996	86.981	0	0
2001-05-30	100.587	101.037	0	0
2001-05-31	106.429	106.54	0	0
2001-06-01	109.133	109.155	0	0
2001-06-02	96.436	96.256	0	0
2001-06-03	84.896	84.99	0	0
2001-06-04	82.582	82.71	0	0
2001-06-05	86.685	86.848	0	0
2001-06-06	92.461	92.522	0	0
2001-06-07	97.863	98.007	0	0
2001-06-08	101.559	101.582	0	0
2001-06-09	98.431	98.46	0	0
2001-06-10	94.072	94.168	0	0
2001-06-11	92.545	92.56	0	0
2001-06-12	88.974	89.029	0	0
2001-06-13	86.121	86.285	0	0
2001-06-14	92.263	92.345	0	0
2001-06-15	96.563	96.622	0	0
2001-06-16	100.623	100.342	0	0
2001-06-17	103.457	103.533	0	0
2001-06-18	102.098	101.827	0	0
2001-06-19	101.068	100.079	0	0
2001-06-20	102.879	102.823	0	0
2001-06-21	103.624	103.651	0	0
2001-06-22	106.281	106.289	0	0
2001-06-23	106.22	106.219	0	0
2001-06-24	100.686	100.875	0	0
2001-06-25	94.249	94.105	0	0
2001-06-26	89.556	90.213	0	0
2001-06-27	88.687	88.573	0	0
2001-06-28	91.883	91.807	0	0
2001-06-29	92.726	92.47	0	0
2001-06-30	96.653	96.576	0	0
2001-07-01	98.621	98.613	0	0
2001-07-02	101.687	101.674	0	0
2001-07-03	109.495	109.496	0	0
2001-07-04	113.165	112.136	0	0
2001-07-05	110.553	108.879	0	0
2001-07-06	106.218	106.491	0	0
2001-07-07	98.46	99.353	0	0
2001-07-08	98.055	98.93	0	0
2001-07-09	98.958	98.555	0	0
2001-07-10	95.775	95.344	0	0
2001-07-11	91.9	91.706	0	0
2001-07-12	86.696	87.398	0	0
2001-07-13	89.453	89.719	0	0
2001-07-14	94.376	94.731	0	0
2001-07-15	94.223	94.303	0	0
2001-07-16	92.599	92.348	0	0
2001-07-17	85.087	85.205	0	0
2001-07-18	86.871	86.951	0	0
2001-07-19	91.65	91.684	0	0
2001-07-20	90.685	91.073	0	0
2001-07-21	88.493	88.439	0	0
2001-07-22	88.919	88.93	0	0
2001-07-23	92.293	92.325	0	0
2001-07-24	96.214	96.187	0	0
2001-07-25	98.446	98.266	0	0
2001-07-26	100.135	100.143	0	0
2001-07-27	104.721	104.473	0	0
2001-07-28	106.831	106.854	0	0
2001-07-29	104.076	104.199	0	0
2001-07-30	100.778	100.641	0	0
2001-07-31	90.873	90.892	0	0
2001-08-01	94.475	94.352	0	0
2001-08-02	98.671	98.223	0	0
2001-08-03	101.639	101.904	0	0
2001-08-04	97.463	97.035	0	0
2001-08-05	93.07	92.869	0	0
2001-08-06	96.999	96.692	0	0
2001-08-07	102.263	101.444	0	0
2001-08-08	106.961	106.871	0	0
2001-08-09	107.092	106.713	0	0
2001-08-10	101.846	101.699	0	0
2001-08-11	97.359	97.305	0	0
2001-08-12	97.108	96.963	0	0
2001-08-13	96.702	96.082	0	0
2001-08-14	96.202	94.798	0	0
2001-08-15	99.264	98.53	0	0
2001-08-16	98.877	98.699	0	0
2001-08-17	102.503	102.363	0	0
2001-08-18	103.782	103.355	0	0
2001-08-19	101.737	103.207	0	0
2001-08-20	101.881	101.419	0	0
2001-08-21	93.488	92.668	0	0
2001-08-22	89.481	89.551	0	0
2001-08-23	90.503	90.402	0	0
2001-08-24	90.557	90.185	0	0
2001-08-25	95.256	94.828	0	0
2001-08-26	101.318	101.164	0	0
2001-08-27	103.534	103.282	0	0
2001-08-28	104.057	103.89	0	0
2001-08-29	107.615	107.696	0	0
2001-08-30	100.32	99.78	0	0
2001-08-31	91.972	91.626	0	0
2001-09-01	92.975	92.948	0	0
2001-09-02	96.712	96.67	0	0
2001-09-03	99.888	100.109	0	0
2001-09-04	100.029	100.301	0	0
2001-09-05	98.493	98.623	0	0
2001-09-06	94.91	94.869	0	0
2001-09-07	94.001	93.986	0	0
2001-09-08	97.358	97.345	0	0
2001-09-09	98.492	98.42	0	0
2001-09-10	99.399	99.341	0	0
2001-09-11	93.319	93.426	0.001	0
2001-09-12	86.411	86.456	0	0
2001-09-13	86.864	86.692	0	0
2001-09-14	91.036	90.947	0	0
2001-09-15	94.386	94.536	0	0
2001-09-16	94.312	94.194	0	0
2001-09-17	90.816	90.22	0	0
2001-09-18	91.873	92.811	0	0
2001-09-19	95.398	96.311	0	0
2001-09-20	96.493	97.34	0	0
2001-09-21	96.202	96.707	0	0
2001-09-22	93.222	94.356	0	0
2001-09-23	94.023	94.48	0	0
2001-09-24	94.277	94.237	0	0
2001-09-25	98.589	98.654	0	0
2001-09-26	86.941	86.274	0	0
2001-09-27	90.33	90.425	0	0
2001-09-28	91.265	91.189	0	0
2001-09-29	87.838	87.268	0	0
2001-09-30	103.718	103.08	0	0
2001-10-01	105.962	105.837	0	0
2001-10-02	101.686	101.731	0	0
2001-10-03	102.52	102.499	0	0
2001-10-04	100.459	100.893	0	0
2001-10-05	92.708	92.771	0	0
2001-10-06	82.491	82.393	0	0
2001-10-07	80.632	80.745	0	0
2001-10-08	84.029	84.145	0	0
2001-10-09	82.443	82.249	0	0
2001-10-10	82.528	82.317	0	0
2001-10-11	84.967	84.884	0	0
2001-10-12	82.894	82.767	0	0
2001-10-13	87.335	87.036	0	0
2001-10-14	90.141	90.53	0	0
2001-10-15	92.975	92.798	0	0
2001-10-16	92.348	91.971	0	0
2001-10-17	93.685	93.467	0	0
2001-10-18	85.557	85.47	0	0
2001-10-19	88.232	88.27	0	0
2001-10-20	89.354	89.222	0	0
2001-10-21	79.759	80.853	0	0
2001-10-22	78.13	77.913	0	0
2001-10-23	79.5	79.348	0	0
2001-10-24	75.501	75.247	0	0
2001-10-25	83.67	83.435	0	0
2001-10-26	87.865	87.292	0	0
2001-10-27	84.658	85.038	0	0
2001-10-28	81.663	81.241	0	0
2001-10-29	78.322	77.8	0	0
2001-10-30	66.286	66.978	0.095	0.064
2001-10-31	65.913	66.759	0.056	0.058
2002-05-01	80	80	1	1
2002-05-02	70.786	70.045	0	0
2002-05-03	75.71	75.347	0	0
2002-05-04	79.097	78.793	0	0
2002-05-05	83.561	83.287	0	0
2002-05-06	86.585	86.547	0	0
2002-05-07	83.285	83.245	0	0
2002-05-08	77.349	77.308	0	0
2002-05-09	79.943	79.755	0	0
2002-05-10	80.083	79.909	0	0
2002-05-11	77.193	76.872	0	0
2002-05-12	86.994	86.937	0	0
2002-05-13	89.156	89.867	0	0
2002-05-14	86.355	86.382	0	0
2002-05-15	85.03	84.94	0	0
2002-05-16	87.899	87.727	0	0
2002-05-17	89.914	89.755	0	0
2002-05-18	90.242	90.132	0	0
2002-05-19	86.367	86.243	0	0
2002-05-20	75.854	75.727	0.009	0.01
2002-05-21	66.088	65.313	0.032	0.006
2002-05-22	71.175	70.981	0	0
2002-05-23	76.455	76.383	0	0
2002-05-24	86.157	85.971	0	0
2002-05-25	89.588	89.444	0	0
2002-05-26	92.413	91.997	0	0
2002-05-27	91.672	91.586	0	0
2002-05-28	86.059	86.026	0	0
2002-05-29	90.343	90.269	0	0
2002-05-30	98.591	98.408	0	0
2002-05-31	102.321	102.13	0	0
2002-06-01	102.286	102.12	0	0
2002-06-02	88.92	88.834	0	0
2002-06-03	88.238	87.926	0	0
2002-06-04	94.646	94.663	0	0
2002-06-05	102.426	102.379	0	0
2002-06-06	106.277	106.21	0	0
2002-06-07	103.736	103.639	0	0
2002-06-08	96.412	96.236	0	0
2002-06-09	86.61	86.507	0	0
2002-06-10	87.387	87.37	0	0
2002-06-11	96.016	95.733	0	0
2002-06-12	98.378	98.151	0	0
2002-06-13	97.101	96.917	0	0
2002-06-14	94.065	93.97	0	0
2002-06-15	91.491	91.324	0	0
2002-06-16	93.517	93.382	0	0
2002-06-17	95.111	94.971	0	0
2002-06-18	95.688	95.685	0	0
2002-06-19	92.043	91.939	0	0
2002-06-20	96.058	95.984	0	0
2002-06-21	94.729	94.792	0	0
2002-06-22	84.678	84.554	0	0
2002-06-23	91.943	91.488	0	0
2002-06-24	96.08	95.586	0	0
2002-06-25	97.101	96.827	0	0
2002-06-26	99.27	99.238	0	0
2002-06-27	96.533	96.734	0	0
2002-06-28	91.354	91.925	0	0
2002-06-29	93.228	93.487	0	0
2002-06-30	99.547	99.596	0	0
2002-07-01	102.247	102.064	0	0
2002-07-02	106.02	106.307	0	0
2002-07-03	105.57	105.129	0	0
2002-07-04	101.42	101.336	0	0
2002-07-05	99.81	99.395	0	0
2002-07-06	99.487	99.368	0	0
2002-07-07	98.218	98.437	0	0
2002-07-08	97.531	97.453	0	0
2002-07-09	107.604	107.137	0	0
2002-07-10	113.271	112.933	0	0
2002-07-11	117.711	117.689	0	0
2002-07-12	110.272	109.754	0	0
2002-07-13	108.169	108.155	0	0
2002-07-14	107.774	107.418	0	0
2002-07-15	105.029	104.621	0	0
2002-07-16	102.222	102.394	0	0
2002-07-17	98.161	98.5	0	0
2002-07-18	96.552	96.282	0	0
2002-07-19	96.529	96.146	0	0
2002-07-20	98.36	98.229	0	0
2002-07-21	99.565	99.832	0	0
2002-07-22	96.937	96.783	0	0
2002-07-23	94.173	94.07	0	0
2002-07-24	97.103	97.166	0	0
2002-07-25	99.885	100.211	0	0
2002-07-26	100.937	101.221	0	0
2002-07-27	102.525	102.823	0	0
2002-07-28	103.936	103.476	0	0
2002-07-29	101.469	101.198	0	0
2002-07-30	99.508	99.176	0	0
2002-07-31	100.959	102.22	0	0
2002-08-01	103.98	103.894	0	0
2002-08-02	100.753	100.231	0	0
2002-08-03	97.861	97.427	0	0
2002-08-04	94.954	94.881	0	0
2002-08-05	90.223	90.015	0	0
2002-08-06	90.899	90.68	0	0
2002-08-07	91.311	91.05	0	0
2002-08-08	98.949	98.79	0	0
2002-08-09	102.896	102.843	0	0
2002-08-10	107.26	106.499	0	0
2002-08-11	110.251	110.144	0	0
2002-08-12	110.218	110.141	0	0
2002-08-13	110.299	110.072	0	0
2002-08-14	111.948	111.576	0	0
2002-08-15	109.747	109.78	0	0
2002-08-16	107.705	107.575	0	0
2002-08-17	105.292	105.29	0	0
2002-08-18	104.398	104.498	0	0
2002-08-19	102.646	102.06	0	0
2002-08-20	97.748	97.789	0	0
2002-08-21	92.958	92.933	0	0
2002-08-22	90.495	90.363	0	0
2002-08-23	89.774	89.629	0	0
2002-08-24	89.128	89.039	0	0
2002-08-25	93.334	93.256	0	0
2002-08-26	94.745	94.632	0	0
2002-08-27	96.346	96.378	0	0
2002-08-28	100.609	100.428	0	0
2002-08-29	100.948	100.551	0	0
2002-08-30	95.058	94.17	0	0
2002-08-31	95.456	95.027	0	0
2002-09-01	99.739	99.118	0	0
2002-09-02	103.622	103.17	0	0
2002-09-03	105.761	105.21	0	0
2002-09-04	100.974	100.685	0	0
2002-09-05	95.762	95.742	0.002	0
2002-09-06	89.461	88.999	0	0
2002-09-07	82.776	82.659	0	0
2002-09-08	80.763	80.461	0	0
2002-09-09	92.185	91.715	0	0
2002-09-10	97.555	97.272	0	0
2002-09-11	100.898	100.767	0	0
2002-09-12	99.999	99.922	0	0
2002-09-13	96.911	96.526	0	0
2002-09-14	96.902	96.673	0	0
2002-09-15	95.652	95.621	0	0
2002-09-16	89.563	89.634	0	0
2002-09-17	86.102	86.118	0	0
2002-09-18	89.603	89.469	0	0
2002-09-19	95.781	95.665	0	0
2002-09-20	98.046	98.055	0	0
2002-09-21	99.837	99.845	0	0
2002-09-22	102.282	102.226	0	0
2002-09-23	103.79	103.621	0	0
2002-09-24	103.695	103.664	0	0
2002-09-25	99.714	99.014	0	0
2002-09-26	99.041	99.211	0	0
2002-09-27	96.401	96.438	0	0
2002-09-28	83.761	84.164	0	0
2002-09-29	75.913	75.577	0	0
2002-09-30	76.525	76.276	0	0
2002-10-01	74.416	74.534	0	0
2002-10-02	73.429	73.344	0	0
2002-10-03	79.116	78.999	0	0
2002-10-04	83.059	82.949	0	0
2002-10-05	87.566	87.277	0	0
2002-10-06	91.453	91.157	0	0
2002-10-07	93.754	93.403	0	0
2002-10-08	95.608	95.447	0	0
2002-10-09	95.88	95.737	0	0
2002-10-10	94.347	94.795	0	0
2002-10-11	83.345	82.808	0	0
2002-10-12	85.05	84.723	0	0
2002-10-13	89.459	89.041	0	0
2002-10-14	86.607	88.455	0	0
2002-10-15	89.587	89.37	0	0
2002-10-16	87.002	86.943	0.011	0.011
2002-10-17	76.184	76.324	0.014	0.01
2002-10-18	80.275	80.556	0	0
2002-10-19	79.919	79.606	0	0
2002-10-20	82.519	82.406	0	0
2002-10-21	81.224	81.119	0	0
2002-10-22	80.063	80.117	0	0
2002-10-23	77.135	77.266	0	0
2002-10-24	71.543	71.666	0	0
2002-10-25	63.303	64.733	0	0
2002-10-26	67.382	67.328	0	0
2002-10-27	71.919	71.01	0	0
2002-10-28	75.987	75.77	0	0
2002-10-29	77.692	77.68	0	0
2002-10-30	73.053	73.152	0	0
2002-10-31	67.303	69.149	0	0
2003-05-01	80	80	1	1
2003-05-02	73.961	74.043	0.063	0.002
2003-05-03	60.353	59.893	0.199	0.212
2003-05-04	64.263	64.396	0.052	0.033
2003-05-05	67.349	67.358	0	0
2003-05-06	70.433	70.473	0	0
2003-05-07	70.669	70.719	0	0
2003-05-08	65.066	65.604	0.001	0
2003-05-09	60.782	60.717	0.053	0.019
2003-05-10	69.448	69.482	0	0
2003-05-11	74.357	74.513	0	0
2003-05-12	79.352	79.628	0	0
2003-05-13	85.591	85.966	0	0
2003-05-14	89.061	89.35	0	0
2003-05-15	80.241	80.428	0	0
2003-05-16	82.028	81.964	0	0
2003-05-17	79.725	80.365	0	0
2003-05-18	79.496	79.54	0	0
2003-05-19	84.001	84.129	0	0
2003-05-20	89.492	89.565	0	0
2003-05-21	93.311	93.406	0	0
2003-05-22	96.271	96.409	0	0
2003-05-23	99.132	99.247	0	0
2003-05-24	97.989	98.378	0	0
2003-05-25	89.043	89.286	0	0
2003-05-26	81.487	81.677	0	0
2003-05-27	95.022	95.07	0	0
2003-05-28	101.253	101.262	0	0
2003-05-29	102.284	101.939	0	0
2003-05-30	102.766	102.416	0	0
2003-05-31	89.738	89.021	0	0
2003-06-01	93.16	92.638	0	0
2003-06-02	97.421	97.351	0	0
2003-06-03	101.284	101.159	0	0
2003-06-04	102.94	102.87	0	0
2003-06-05	99.778	99.676	0	0
2003-06-06	100.019	99.837	0	0
2003-06-07	97.333	97.316	0	0
2003-06-08	94.965	95.181	0	0
2003-06-09	96.283	96.323	0	0
2003-06-10	95.5	95.845	0	0
2003-06-11	87.978	87.72	0	0
2003-06-12	83.356	83.138	0	0
2003-06-13	83.82	83.706	0	0
2003-06-14	88.289	88.238	0	0
2003-06-15	90.178	90.159	0	0
2003-06-16	94.674	94.822	0	0
2003-06-17	98.201	98.245	0	0
2003-06-18	100.662	100.463	0	0
2003-06-19	90.39	89.988	0	0
2003-06-20	86.274	86.362	0	0
2003-06-21	85.848	85.79	0	0
2003-06-22	84.733	84.806	0	0
2003-06-23	87.272	87.311	0	0
2003-06-24	85.667	85.754	0	0
2003-06-25	97.898	97.867	0	0
2003-06-26	102.912	103.037	0	0
2003-06-27	105.984	106.01	0	0
2003-06-28	109.197	109.188	0	0
2003-06-29	106.658	106.759	0	0
2003-06-30	100.226	100.205	0	0
2003-07-01	95.751	95.634	0	0
2003-07-02	94.088	93.936	0	0
2003-07-03	93.46	93.193	0	0
2003-07-04	94.67	94.722	0	0
2003-07-05	99.294	99.549	0	0
2003-07-06	102.632	102.521	0	0
2003-07-07	96.766	96.338	0	0
2003-07-08	94.96	94.88	0	0
2003-07-09	98.326	98.404	0	0
2003-07-10	104.485	104.506	0	0
2003-07-11	105.769	105.801	0	0
2003-07-12	104.762	104.773	0	0
2003-07-13	106.459	106.508	0	0
2003-07-14	101.96	102.223	0	0
2003-07-15	103.008	102.788	0	0
2003-07-16	102.38	102.342	0	0
2003-07-17	103.432	103.204	0	0
2003-07-18	107.963	107.177	0	0
2003-07-19	109.987	107.199	0	0
2003-07-20	107.684	107.203	0	0
2003-07-21	108.507	108.954	0	0
2003-07-22	109.614	109.296	0	0
2003-07-23	107.812	108.02	0	0
2003-07-24	106.162	105.184	0	0
2003-07-25	106.157	106.035	0	0
2003-07-26	101.365	101.628	0	0
2003-07-27	102.364	102.003	0	0
2003-07-28	105.627	105.751	0	0
2003-07-29	104.523	106.504	0	0
2003-07-30	106.43	106.485	0.005	0.034
2003-07-31	103.852	102.846	0.033	0.001
2003-08-01	97.678	95.068	0	0
2003-08-02	99.565	98.712	0	0
2003-08-03	96.56	97.294	0	0
2003-08-04	92.994	93.41	0	0
2003-08-05	90.74	89.793	0	0
2003-08-06	88.66	87.345	0	0
2003-08-07	87.918	87.183	0	0
2003-08-08	89.226	88.711	0	0
2003-08-09	92.311	92.366	0	0
2003-08-10	97.039	96.985	0	0
2003-08-11	99.316	99.083	0	0
2003-08-12	97.317	97.082	0	0
2003-08-13	96.082	95.332	0	0
2003-08-14	96.944	97.681	0	0
2003-08-15	101.611	101.819	0	0
2003-08-16	98.215	97.958	0	0
2003-08-17	101.184	100.564	0	0
2003-08-18	103.804	103.678	0	0
2003-08-19	100.82	101.309	0	0
2003-08-20	99.666	99.457	0	0
2003-08-21	101.941	101.936	0.057	0.019
2003-08-22	95.417	98.839	0.134	0
2003-08-23	91.041	91.086	0	0
2003-08-24	95.886	96.474	0	0
2003-08-25	101.771	102.15	0	0
2003-08-26	105.841	105.583	0	0
2003-08-27	104.363	104.463	0	0
2003-08-28	99.61	100.001	0	0
2003-08-29	95.947	96.814	0	0
2003-08-30	95.523	96.044	0	0
2003-08-31	99.192	99.766	0	0
2003-09-01	101.114	101.164	0	0
2003-09-02	102.181	102.451	0	0
2003-09-03	106.324	106.273	0	0
2003-09-04	106.124	107.216	0	0
2003-09-05	102.769	103.86	0	0
2003-09-06	101.659	101.295	0	0
2003-09-07	96.659	96.854	0	0
2003-09-08	88.026	89.987	0	0
2003-09-09	83.337	83.353	0	0
2003-09-10	84.257	84.2	0	0
2003-09-11	95.189	95.407	0	0
2003-09-12	98.48	98.652	0	0
2003-09-13	101.421	101.603	0	0
2003-09-14	103.037	103.068	0	0
2003-09-15	104.129	103.977	0	0
2003-09-16	97.334	97.305	0	0
2003-09-17	89.405	89.336	0	0
2003-09-18	91.287	91.448	0	0
2003-09-19	93.659	93.654	0	0
2003-09-20	95.68	95.198	0	0
2003-09-21	101.881	101.913	0	0
2003-09-22	104.833	104.934	0	0
2003-09-23	106.887	106.988	0	0
2003-09-24	105.806	105.861	0	0
2003-09-25	101.972	101.936	0	0
2003-09-26	102.669	102.674	0	0
2003-09-27	103.114	102.337	0	0
2003-09-28	103.6	103.369	0	0
2003-09-29	97.742	98.176	0	0
2003-09-30	88.86	89.191	0	0
2003-10-01	91.315	91.841	0	0
2003-10-02	87.313	87.269	0	0
2003-10-03	83.551	82.958	0	0
2003-10-04	83.635	83.418	0	0
2003-10-05	86.276	85.996	0	0
2003-10-06	85.201	84.971	0	0
2003-10-07	89.388	89.13	0	0
2003-10-08	89.519	89.412	0	0
2003-10-09	88.056	87.969	0	0
2003-10-10	83.803	83.557	0	0
2003-10-11	85.261	85.104	0	0
2003-10-12	87.286	86.978	0	0
2003-10-13	87.681	87.539	0	0
2003-10-14	88.172	87.979	0	0
2003-10-15	89.914	89.725	0	0
2003-10-16	86.035	85.801	0	0
2003-10-17	86.705	87.631	0	0
2003-10-18	90.794	91.078	0	0
2003-10-19	89.621	89.306	0	0
2003-10-20	92.757	92.405	0	0
2003-10-21	96.969	97.182	0	0
2003-10-22	98.915	99.128	0	0
2003-10-23	94.171	93.636	0	0
2003-10-24	91.704	91.697	0	0
2003-10-25	93.308	93.361	0	0
2003-10-26	93.327	93.336	0	0
2003-10-27	90.365	90.352	0	0
2003-10-28	89.591	89.668	0	0
2003-10-29	90.201	90.31	0	0
2003-10-30	82.973	82.854	0	0
2003-10-31	61.003	61.099	0	0
2004-05-01	80	80	1	1
2004-05-02	93.192	93.31	0	0
2004-05-03	96.085	96.187	0	0
2004-05-04	97.018	97.016	0	0
2004-05-05	95.745	95.788	0	0
2004-05-06	89.04	88.966	0	0
2004-05-07	86.535	86.475	0	0
2004-05-08	87.076	86.983	0	0
2004-05-09	80.055	79.919	0	0
2004-05-10	82.081	82.008	0	0
2004-05-11	71.692	71.73	0	0
2004-05-12	74.59	74.442	0	0
2004-05-13	81.75	81.666	0	0
2004-05-14	85.881	85.835	0	0
2004-05-15	87.831	87.782	0	0
2004-05-16	85.656	85.488	0	0
2004-05-17	83.143	82.959	0	0
2004-05-18	80.22	80.162	0	0
2004-05-19	76.758	76.778	0	0
2004-05-20	80.499	80.536	0	0
2004-05-21	74.545	76.366	0	0
2004-05-22	75.011	75.531	0	0
2004-05-23	78.646	79.261	0	0
2004-05-24	78.813	79.105	0	0
2004-05-25	80.69	80.822	0	0
2004-05-26	81.874	82.398	0	0
2004-05-27	87.088	87.707	0	0
2004-05-28	88.361	88.284	0	0
2004-05-29	79.313	79.199	0	0
2004-05-30	85.085	85.053	0	0
2004-05-31	91.804	91.689	0	0
2004-06-01	96.06	96.095	0	0
2004-06-02	96.716	96.694	0	0
2004-06-03	99.466	99.368	0	0
2004-06-04	97.217	97.154	0	0
2004-06-05	99.553	99.499	0	0
2004-06-06	94.186	94.555	0	0
2004-06-07	94.041	94.084	0	0
2004-06-08	83.893	83.912	0	0
2004-06-09	78.756	78.698	0	0
2004-06-10	78.173	78.112	0	0
2004-06-11	85.209	85.12	0	0
2004-06-12	89.224	89.158	0	0
2004-06-13	94.108	94.015	0	0
2004-06-14	96.743	96.834	0	0
2004-06-15	97.797	97.618	0	0
2004-06-16	102.679	102.824	0	0
2004-06-17	102.246	102.31	0	0
2004-06-18	95.525	95.554	0	0
2004-06-19	92.717	92.755	0	0
2004-06-20	92.7	92.555	0	0
2004-06-21	97.939	97.797	0	0
2004-06-22	97.638	97.492	0	0
2004-06-23	95.898	95.925	0	0
2004-06-24	94.527	94.512	0	0
2004-06-25	94.101	93.658	0	0
2004-06-26	93.806	93.67	0	0
2004-06-27	94.602	94.591	0	0
2004-06-28	95.494	95.399	0	0
2004-06-29	95.039	94.777	0	0
2004-06-30	91.393	91.02	0	0
2004-07-01	86.958	87.665	0	0
2004-07-02	88.739	88.193	0	0
2004-07-03	92.9	92.531	0	0
2004-07-04	96.151	95.767	0	0
2004-07-05	97.565	97.32	0	0
2004-07-06	102.522	102.465	0	0
2004-07-07	104.082	104.196	0	0
2004-07-08	100.761	100.889	0	0
2004-07-09	97.521	97.565	0	0
2004-07-10	94.21	93.848	0	0
2004-07-11	94.62	94.473	0	0
2004-07-12	98.338	98.172	0	0
2004-07-13	97.474	97.034	0	0
2004-07-14	96.734	96.546	0	0
2004-07-15	98.241	97.419	0	0
2004-07-16	100.862	100.555	0	0
2004-07-17	100.448	101.062	0	0
2004-07-18	100.045	100.018	0	0
2004-07-19	99.937	99.625	0	0
2004-07-20	99.268	99.077	0	0
2004-07-21	99.35	99.226	0	0
2004-07-22	99.743	99.776	0	0
2004-07-23	100.727	100.651	0	0
2004-07-24	101.072	100.841	0	0
2004-07-25	100.781	100.545	0	0
2004-07-26	102.618	102.527	0	0
2004-07-27	105.598	105.48	0	0
2004-07-28	103.95	104.295	0	0
2004-07-29	100.988	100.846	0	0
2004-07-30	97.151	97.35	0	0
2004-07-31	94.352	94.495	0	0
2004-08-01	94.187	94.023	0	0
2004-08-02	93.757	93.36	0	0
2004-08-03	91.066	91.059	0	0
2004-08-04	93.841	93.394	0	0
2004-08-05	94.678	93.966	0	0
2004-08-06	91.3	91.202	0	0
2004-08-07	92.136	91.987	0	0
2004-08-08	97.804	97.469	0	0
2004-08-09	102.288	102.041	0	0
2004-08-10	101.852	101.742	0	0
2004-08-11	104.957	104.649	0	0
2004-08-12	108.654	108.739	0	0
2004-08-13	104.739	106.621	0	0
2004-08-14	99.537	99.512	0	0
2004-08-15	95.311	95.403	0	0
2004-08-16	94.18	93.921	0	0
2004-08-17	94.398	94.525	0	0
2004-08-18	98.838	98.909	0	0
2004-08-19	103.175	102.966	0	0
2004-08-20	102.202	100.769	0	0
2004-08-21	98.277	97.004	0	0
2004-08-22	94.096	93.571	0	0
2004-08-23	86.146	86.834	0	0
2004-08-24	86.378	86.244	0	0
2004-08-25	90.403	90.377	0	0
2004-08-26	89.085	88.81	0	0
2004-08-27	94.38	94.151	0	0
2004-08-28	100.795	100.63	0	0
2004-08-29	103.367	103.211	0	0
2004-08-30	105.543	105.507	0	0
2004-08-31	103.878	103.647	0	0
2004-09-01	103.193	103.086	0	0
2004-09-02	103.154	103.007	0	0
2004-09-03	93.516	93.145	0	0
2004-09-04	90.398	90.236	0	0
2004-09-05	97.233	96.944	0	0
2004-09-06	100.66	100.338	0	0
2004-09-07	103.669	103.443	0	0
2004-09-08	105.211	105.223	0	0
2004-09-09	105.984	106.055	0	0
2004-09-10	103.921	104.055	0	0
2004-09-11	100.504	100.707	0	0
2004-09-12	101.198	101.264	0	0
2004-09-13	91.664	91.647	0	0
2004-09-14	90.539	90.508	0	0
2004-09-15	94.391	94.192	0	0
2004-09-16	97.144	97.092	0	0
2004-09-17	95.736	95.6	0	0
2004-09-18	91.935	91.836	0	0
2004-09-19	69.916	70.138	0	0
2004-09-20	70.808	71.311	0	0
2004-09-21	78.825	78.693	0	0
2004-09-22	86.099	85.715	0	0
2004-09-23	89.954	89.999	0	0
2004-09-24	94.977	94.72	0	0
2004-09-25	97.677	97.531	0	0
2004-09-26	99.699	99.602	0	0
2004-09-27	99.565	99.371	0	0
2004-09-28	94.558	94.611	0	0
2004-09-29	87.018	87.162	0	0
2004-09-30	83.344	82.399	0	0
2004-10-01	82.853	82.92	0	0
2004-10-02	86.091	85.472	0	0
2004-10-03	89.708	89.35	0	0
2004-10-04	92.022	91.729	0	0
2004-10-05	89.256	88.713	0	0
2004-10-06	87.792	88.342	0	0
2004-10-07	89.734	88.873	0	0
2004-10-08	90.704	90.763	0	0
2004-10-09	92.239	92.167	0	0
2004-10-10	78.015	77.613	0	0
2004-10-11	84.814	84.665	0	0
2004-10-12	90.412	90.604	0	0
2004-10-13	95.795	95.731	0	0
2004-10-14	96.505	96.616	0	0
2004-10-15	93.825	93.788	0	0
2004-10-16	92.119	91.967	0	0
2004-10-17	78.183	79.332	0.098	0.074
2004-10-18	64.368	65.354	0.148	0.189
2004-10-19	63.708	63.72	0.278	0.186
2004-10-20	58.264	57.857	0.338	0.459
2004-10-21	63.328	63.527	0.002	0
2004-10-22	65.144	65.343	0	0
2004-10-23	66.644	66.708	0	0
2004-10-24	64.478	64.844	0	0
2004-10-25	65.767	66.415	0	0
2004-10-26	64.461	64.257	0.591	0.415
2004-10-27	61.25	60.074	0.078	0.107
2004-10-28	61.103	60.741	0	0
2004-10-29	62.482	62.378	0	0
2004-10-30	64.705	64.396	0	0
2004-10-31	66.804	66.56	0	0
2005-05-01	80	80	1	1
2005-05-02	74.034	74.039	0	0
2005-05-03	76.19	76.389	0	0
2005-05-04	79.691	79.517	0	0
2005-05-05	71.644	71.737	0.219	0.319
2005-05-06	65.665	65.119	0.071	0.057
2005-05-07	67.432	67.52	0	0
2005-05-08	71.072	71.182	0	0
2005-05-09	74.65	74.838	0.259	0.197
2005-05-10	63.879	63.755	0.033	0.046
2005-05-11	70.482	70.678	0	0
2005-05-12	77.222	77.261	0	0
2005-05-13	81.448	81.912	0	0
2005-05-14	84.508	84.632	0	0
2005-05-15	86.842	87.074	0	0
2005-05-16	81.584	81.909	0	0
2005-05-17	71.247	71.226	0	0
2005-05-18	80.43	80.521	0	0
2005-05-19	83.6	83.807	0	0
2005-05-20	84.451	84.562	0	0
2005-05-21	83.556	83.674	0	0
2005-05-22	89.039	89.168	0	0
2005-05-23	89.794	90.074	0	0
2005-05-24	87.487	87.658	0	0
2005-05-25	92.172	92.481	0	0
2005-05-26	95.923	96.129	0	0
2005-05-27	93.847	94.065	0	0
2005-05-28	93.284	93.59	0	0
2005-05-29	83.741	83.817	0	0
2005-05-30	79.62	79.407	0	0
2005-05-31	88.109	88.533	0	0
2005-06-01	92.458	92.903	0	0
2005-06-02	87.552	87.765	0	0
2005-06-03	84.69	84.777	0	0
2005-06-04	88.283	88.378	0	0
2005-06-05	88.882	89.029	0	0
2005-06-06	77.039	77.156	0	0
2005-06-07	72.706	72.895	0	0
2005-06-08	75.042	75.028	0	0
2005-06-09	74.703	74.883	0	0.002
2005-06-10	82.508	82.188	0	0
2005-06-11	85.765	85.631	0	0
2005-06-12	86.205	86.508	0	0
2005-06-13	92.554	92.71	0	0
2005-06-14	96.774	97.094	0	0
2005-06-15	96.814	96.981	0	0
2005-06-16	94.066	94.201	0	0
2005-06-17	84.354	84.425	0	0
2005-06-18	72.968	73.761	0	0
2005-06-19	76.734	76.774	0	0
2005-06-20	83.548	83.342	0	0
2005-06-21	88.586	88.486	0	0
2005-06-22	86.593	87.181	0	0
2005-06-23	89.61	90.186	0	0
2005-06-24	91.264	91.566	0	0
2005-06-25	89.468	89.619	0	0
2005-06-26	86.627	86.782	0	0
2005-06-27	86.872	87.007	0	0
2005-06-28	86.496	86.557	0	0
2005-06-29	91.866	91.927	0	0
2005-06-30	97.796	97.825	0	0
2005-07-01	101.341	101.423	0	0
2005-07-02	102.49	102.551	0	0
2005-07-03	100.978	101.022	0	0
2005-07-04	100.093	100.145	0	0
2005-07-05	99.205	99.229	0	0
2005-07-06	97.375	97.386	0	0
2005-07-07	97.977	98.095	0	0
2005-07-08	96.994	97.081	0	0
2005-07-09	91.693	91.824	0	0
2005-07-10	88.726	88.861	0	0
2005-07-11	93.325	93.353	0	0
2005-07-12	99.976	100.052	0	0
2005-07-13	104.161	104.246	0	0
2005-07-14	104.113	104.247	0	0
2005-07-15	107.383	107.174	0	0
2005-07-16	109.712	108.99	0	0
2005-07-17	109.9	109.219	0	0
2005-07-18	109.145	108.447	0	0
2005-07-19	105.765	104.985	0	0
2005-07-20	103.627	103.503	0	0
2005-07-21	105.502	105.629	0	0
2005-07-22	104.202	106.084	0.007	0
2005-07-23	102.772	101.77	0	0
2005-07-24	106.438	106.503	0	0
2005-07-25	106.738	107.006	0	0
2005-07-26	104.05	104.103	0	0
2005-07-27	105.628	105.648	0	0
2005-07-28	105.504	105.674	0	0
2005-07-29	104.148	103.925	0	0
2005-07-30	105.633	105.733	0	0
2005-07-31	104.903	104.323	0	0
2005-08-01	104.815	104.672	0	0
2005-08-02	102.199	101.494	0	0
2005-08-03	98.929	98.08	0	0
2005-08-04	100.367	99.477	0	0
2005-08-05	104.401	104.501	0	0
2005-08-06	107.116	107.683	0	0
2005-08-07	106.694	107.488	0	0
2005-08-08	106.297	106.902	0	0
2005-08-09	101.85	102.474	0	0
2005-08-10	101.263	100.492	0	0
2005-08-11	101.462	101.751	0	0
2005-08-12	100.11	100.676	0	0
2005-08-13	100.772	101.346	0	0
2005-08-14	96.445	96.437	0	0
2005-08-15	92.89	93.418	0	0
2005-08-16	92.782	92.892	0	0
2005-08-17	97.036	95.976	0	0
2005-08-18	98.064	96.482	0	0
2005-08-19	93.646	93.068	0	0
2005-08-20	91.719	91.289	0	0
2005-08-21	96.015	95.593	0	0
2005-08-22	96.375	96.373	0	0
2005-08-23	97.426	97.151	0	0
2005-08-24	99.809	99.369	0	0
2005-08-25	98.107	97.763	0	0
2005-08-26	96.899	96.752	0	0
2005-08-27	99.489	99.505	0	0
2005-08-28	101.832	101.788	0	0
2005-08-29	102.82	102.707	0	0
2005-08-30	94.879	94.676	0	0
2005-08-31	98.43	98.087	0	0
2005-09-01	101.615	101.373	0	0
2005-09-02	102.115	101.747	0	0
2005-09-03	99.37	99.096	0	0
2005-09-04	95.54	95.474	0	0
2005-09-05	91.285	91.211	0	0
2005-09-06	91.823	91.487	0	0
2005-09-07	93.648	93.376	0	0
2005-09-08	92.928	92.783	0	0
2005-09-09	87.761	87.633	0	0
2005-09-10	82.139	82.349	0	0
2005-09-11	79.591	79.474	0	0
2005-09-12	78.393	78.343	0	0
2005-09-13	80.887	80.974	0	0
2005-09-14	80.748	80.085	0	0
2005-09-15	85.036	84.683	0	0
2005-09-16	87.249	87.263	0	0
2005-09-17	82.209	81.987	0	0
2005-09-18	80.441	80.265	0	0
2005-09-19	88.315	88.145	0	0
2005-09-20	93.632	93.724	0	0
2005-09-21	93.235	93.39	0.028	0.023
2005-09-22	91.648	91.507	0	0
2005-09-23	93.315	93.263	0	0
2005-09-24	87.461	87.244	0	0
2005-09-25	84.599	84.344	0	0
2005-09-26	87.644	87.458	0	0
2005-09-27	85.158	84.454	0	0
2005-09-28	89.649	89.411	0	0
2005-09-29	94.778	94.638	0	0
2005-09-30	97.518	97.525	0	0
2005-10-01	98.568	98.472	0	0
2005-10-02	84.857	84.673	0	0
2005-10-03	78.464	78.335	0	0
2005-10-04	73.418	73.373	0	0
2005-10-05	79.863	79.51	0	0
2005-10-06	87.05	86.879	0	0
2005-10-07	89.872	89.831	0	0
2005-10-08	89.427	89.384	0	0
2005-10-09	74.853	74.685	0	0
2005-10-10	79.998	79.628	0	0
2005-10-11	83.708	83.455	0	0
2005-10-12	85.655	85.512	0	0
2005-10-13	89.409	89.258	0	0
2005-10-14	93.241	93.077	0	0
2005-10-15	87.226	87.441	0	0
2005-10-16	80.922	80.983	0	0
2005-10-17	93.053	92.815	0	0
2005-10-18	87.289	88.77	0.169	0.049
2005-10-19	71.772	71.19	0.007	0.001
2005-10-20	74.852	74.273	0	0
2005-10-21	82.577	82.967	0	0
2005-10-22	84.932	85.08	0	0
2005-10-23	86.492	86.268	0	0
2005-10-24	84.273	84.373	0	0
2005-10-25	84.653	84.808	0	0
2005-10-26	75.628	75.531	0	0
2005-10-27	71.623	71.272	0.007	0
2005-10-28	69.432	69.349	0	0
2005-10-29	72.102	72.024	0	0
2005-10-30	71.658	71.758	0	0
2005-10-31	76.839	76.9	0	0
2006-05-01	80	80	1	1
2006-05-02	88.18	88.384	0	0
2006-05-03	86.793	86.969	0	0
2006-05-04	83.682	83.866	0	0
2006-05-05	77.767	78.002	0	0
2006-05-06	79.346	79.489	0	0
2006-05-07	82.611	82.737	0	0
2006-05-08	86.507	86.669	0	0
2006-05-09	84.629	84.883	0	0
2006-05-10	90.284	90.441	0	0
2006-05-11	93.506	93.703	0	0
2006-05-12	94.66	95.059	0	0
2006-05-13	89.103	91.223	0	0
2006-05-14	90.931	90.997	0	0
2006-05-15	96.931	96.894	0	0
2006-05-16	98.025	98.003	0	0
2006-05-17	96.091	96.372	0	0
2006-05-18	94.993	95.032	0	0
2006-05-19	92.708	92.883	0	0
2006-05-20	83.617	83.978	0	0
2006-05-21	85.155	85.689	0	0
2006-05-22	72.92	69.739	0.139	0.146
2006-05-23	75.542	75.263	0	0
2006-05-24	79.664	79.661	0	0
2006-05-25	80.7	80.794	0	0
2006-05-26	80.699	81.076	0	0
2006-05-27	74.721	74.866	0	0
2006-05-28	72.45	72.323	0	0
2006-05-29	76.762	76.629	0	0
2006-05-30	81.246	81.338	0	0
2006-05-31	85.724	85.882	0	0
2006-06-01	89.602	89.387	0	0
2006-06-02	86.788	89.217	0	0
2006-06-03	90.135	90.046	0	0
2006-06-04	92.622	92.447	0	0
2006-06-05	90.688	91.806	0	0
2006-06-06	87.879	88.88	0	0
2006-06-07	90.884	91.255	0	0
2006-06-08	88.629	87.715	0	0
2006-06-09	87.69	87.41	0	0
2006-06-10	89.901	90.052	0	0
2006-06-11	89.159	89.299	0	0
2006-06-12	87.507	87.506	0	0
2006-06-13	85.115	85.074	0	0
2006-06-14	78.66	78.195	0	0
2006-06-15	83.388	83.152	0	0
2006-06-16	91.669	91.743	0	0
2006-06-17	98.021	98.136	0	0
2006-06-18	101.848	101.895	0	0
2006-06-19	99.165	99.178	0	0
2006-06-20	92.999	93.098	0	0
2006-06-21	98.696	98.845	0	0
2006-06-22	104.784	104.852	0	0
2006-06-23	109.827	109.883	0	0
2006-06-24	110.964	111.195	0	0
2006-06-25	112.82	113.272	0	0
2006-06-26	113.396	111.488	0	0
2006-06-27	111.277	111.269	0	0
2006-06-28	103.727	102.827	0.008	0
2006-06-29	99.325	100.824	0	0
2006-06-30	102.332	102.019	0	0
2006-07-01	100.873	100.967	0	0
2006-07-02	101.202	101.527	0	0
2006-07-03	98.3	99.309	0	0
2006-07-04	95.502	96.832	0	0
2006-07-05	95.773	96.426	0	0
2006-07-06	90.275	90.535	0	0
2006-07-07	90.865	90.76	0	0
2006-07-08	99.768	100.219	0	0
2006-07-09	104.509	104.609	0	0
2006-07-10	104.961	104.2	0	0
2006-07-11	102.058	102.711	0	0
2006-07-12	95.129	95.57	0	0
2006-07-13	93.378	93.243	0	0
2006-07-14	99.189	105.153	0	0
2006-07-15	100.503	105.371	0	0
2006-07-16	103.704	105.72	0	0
2006-07-17	108.422	108.484	0	0
2006-07-18	111.783	112.219	0	0.001
2006-07-19	108.653	107.318	0	0
2006-07-20	107.141	106.677	0	0
2006-07-21	105.983	107.097	0	0
2006-07-22	111.329	111.003	0	0
2006-07-23	115.84	115.302	0	0
2006-07-24	112.819	113.808	0	0
2006-07-25	114.243	114.873	0	0
2006-07-26	112.642	114.903	0	0
2006-07-27	110.728	112.584	0	0
2006-07-28	104.945	107.52	0	0
2006-07-29	102.925	103.541	0	0
2006-07-30	100.915	101.432	0	0
2006-07-31	98.171	98.763	0	0
2006-08-01	90.517	90.832	0	0
2006-08-02	90.656	90.538	0	0
2006-08-03	96.557	96.483	0	0
2006-08-04	97.806	97.491	0	0
2006-08-05	94.952	94.946	0	0
2006-08-06	91.077	91.283	0	0
2006-08-07	90.725	90.802	0	0
2006-08-08	88.582	88.837	0	0
2006-08-09	95.717	96.415	0	0
2006-08-10	100.94	101.43	0	0
2006-08-11	102.803	103.396	0	0
2006-08-12	97.158	97.73	0	0
2006-08-13	93.727	93.817	0	0
2006-08-14	95.918	96.07	0	0
2006-08-15	94.174	94.11	0	0
2006-08-16	93.523	93.66	0	0
2006-08-17	91.868	91.627	0	0
2006-08-18	94.478	94.467	0	0
2006-08-19	98.321	98.379	0	0
2006-08-20	97.436	97.495	0	0
2006-08-21	94.782	94.773	0	0
2006-08-22	95.016	95.033	0	0
2006-08-23	99.682	99.675	0	0
2006-08-24	101.033	100.693	0	0
2006-08-25	98.204	98.079	0	0
2006-08-26	93.177	93.128	0	0
2006-08-27	96.704	96.619	0	0
2006-08-28	101.692	101.577	0	0
2006-08-29	104.224	104.215	0	0
2006-08-30	99.079	98.742	0	0
2006-08-31	98.39	98.516	0	0
2006-09-01	100.899	100.979	0	0
2006-09-02	102.273	102.447	0	0
2006-09-03	100.034	100.822	0	0
2006-09-04	100.224	100.75	0	0
2006-09-05	100.955	101.196	0	0
2006-09-06	103.779	103.802	0	0
2006-09-07	102.543	102.625	0	0
2006-09-08	99.759	99.421	0	0
2006-09-09	94.104	93.596	0	0
2006-09-10	86.598	85.689	0	0
2006-09-11	95.182	95.009	0	0
2006-09-12	100.379	99.78	0	0
2006-09-13	104.278	104.378	0	0
2006-09-14	102.982	102.949	0	0
2006-09-15	82.763	83.901	0	0
2006-09-16	75.315	75.154	0	0
2006-09-17	85.087	85.164	0	0
2006-09-18	92.209	92.067	0	0
2006-09-19	94.684	94.559	0	0
2006-09-20	88.755	88.744	0	0
2006-09-21	84.866	84.576	0	0
2006-09-22	87.673	87.532	0	0
2006-09-23	86.585	86.434	0	0
2006-09-24	91.067	91.205	0	0
2006-09-25	93.465	93.191	0	0
2006-09-26	95.044	94.953	0	0
2006-09-27	95.861	95.711	0	0
2006-09-28	93.073	93.13	0	0
2006-09-29	94.342	94.264	0	0
2006-09-30	94.349	94.422	0	0
2006-10-01	84.312	84.729	0	0
2006-10-02	76.16	75.868	0	0
2006-10-03	79.295	79.189	0	0
2006-10-04	77.153	77.005	0	0
2006-10-05	75.36	74.961	0	0
2006-10-06	73.731	73.752	0	0
2006-10-07	74.528	74.362	0	0
2006-10-08	84.553	84.707	0	0
2006-10-09	86.437	86.694	0	0
2006-10-10	87.832	87.89	0	0
2006-10-11	74.032	73.901	0	0
2006-10-12	79.658	79.487	0	0
2006-10-13	83.582	83.418	0	0
2006-10-14	74.575	74.909	0.006	0.014
2006-10-15	70.844	71.835	0	0
2006-10-16	72.705	71.495	0	0
2006-10-17	71.116	71.11	0	0
2006-10-18	73.553	73.433	0	0
2006-10-19	78.304	78.145	0	0
2006-10-20	82.208	81.829	0	0
2006-10-21	84.488	84.26	0	0
2006-10-22	86.406	86.218	0	0
2006-10-23	84.913	84.74	0	0
2006-10-24	83.267	83.053	0	0
2006-10-25	84.558	84.548	0	0
2006-10-26	76.109	75.887	0	0
2006-10-27	78.377	78.16	0	0
2006-10-28	83.122	82.949	0	0
2006-10-29	83.93	84.159	0	0
2006-10-30	80.612	80.773	0	0
2006-10-31	73.758	73.45	0	0
2007-05-01	80	80	1	1
2007-05-02	83.798	83.837	0	0
2007-05-03	70.194	69.115	0	0
2007-05-04	67.508	67.489	0.037	0.008
2007-05-05	72.424	72.488	0	0
2007-05-06	81.712	81.416	0	0
2007-05-07	89.059	89.126	0	0
2007-05-08	91.702	91.795	0	0
2007-05-09	94.549	94.657	0	0
2007-05-10	96.395	96.401	0	0
2007-05-11	91.262	91.228	0	0
2007-05-12	90.52	90.61	0	0
2007-05-13	81.942	82.11	0	0
2007-05-14	88.741	88.604	0	0
2007-05-15	93.93	94.005	0	0
2007-05-16	93.859	93.929	0	0
2007-05-17	91.145	91.163	0	0
2007-05-18	86.72	86.883	0	0
2007-05-19	84.406	84.678	0	0
2007-05-20	88.346	88.638	0	0
2007-05-21	87.234	87.209	0	0
2007-05-22	86.773	86.836	0	0
2007-05-23	86.368	86.244	0	0
2007-05-24	90.762	90.13	0	0
2007-05-25	92.933	92.941	0	0
2007-05-26	95.841	95.265	0	0
2007-05-27	95.017	94.945	0	0
2007-05-28	91.294	91.308	0	0
2007-05-29	92.655	92.646	0	0
2007-05-30	96.155	96.188	0	0
2007-05-31	92.906	92.996	0	0
2007-06-01	91.952	91.874	0	0
2007-06-02	89.607	91.904	0	0
2007-06-03	92.804	92.554	0	0
2007-06-04	93.372	93.298	0	0
2007-06-05	91.384	91.524	0	0
2007-06-06	78.027	77.867	0	0
2007-06-07	76.3	76.227	0	0
2007-06-08	84.148	84.093	0	0
2007-06-09	89.277	89.03	0	0
2007-06-10	94.132	93.966	0	0
2007-06-11	92.062	92.401	0	0
2007-06-12	92.407	92.404	0	0
2007-06-13	98.499	98.174	0	0
2007-06-14	102.132	102.797	0	0
2007-06-15	105.352	105.452	0	0
2007-06-16	104.873	105.064	0	0
2007-06-17	98.44	98.326	0	0
2007-06-18	98.866	98.766	0	0
2007-06-19	102.569	102.545	0	0
2007-06-20	99.803	100.051	0	0
2007-06-21	95.68	95.919	0	0
2007-06-22	99.193	99.204	0	0
2007-06-23	99.928	99.914	0	0
2007-06-24	97.103	96.975	0	0
2007-06-25	91.542	91.341	0	0
2007-06-26	96.424	96.396	0	0
2007-06-27	98.603	98.548	0	0
2007-06-28	96.879	96.687	0	0
2007-06-29	93.578	93.603	0	0
2007-06-30	91.464	91.568	0	0
2007-07-01	94.685	95.033	0	0
2007-07-02	97.35	97.391	0	0
2007-07-03	97.187	97.479	0	0
2007-07-04	103.189	103.328	0	0
2007-07-05	108.093	107.615	0	0
2007-07-06	111.387	111.005	0	0
2007-07-07	112.948	112.09	0	0
2007-07-08	103.376	102.984	0	0
2007-07-09	103.584	103.33	0	0
2007-07-10	102.226	102.814	0	0
2007-07-11	97.21	98.838	0	0
2007-07-12	97.823	98.413	0	0
2007-07-13	95.236	95.52	0	0
2007-07-14	96.689	97.066	0	0
2007-07-15	96.931	101.384	0	0
2007-07-16	100.273	100.592	0	0
2007-07-17	94.392	95.101	0	0
2007-07-18	90.788	91.265	0	0
2007-07-19	89.962	90.141	0	0
2007-07-20	90.016	89.805	0	0
2007-07-21	93.147	92.881	0	0
2007-07-22	97.31	97.379	0	0
2007-07-23	101.001	101.01	0	0
2007-07-24	103.024	103.136	0	0
2007-07-25	102.06	101.534	0	0
2007-07-26	100.567	100.176	0	0
2007-07-27	100.539	100.438	0	0
2007-07-28	101.21	101.327	0	0
2007-07-29	101.716	101.342	0	0
2007-07-30	100.57	99.711	0	0
2007-07-31	101.623	101.098	0	0
2007-08-01	103.453	102.948	0	0
2007-08-02	102.683	103.1	0	0
2007-08-03	103.997	103.72	0	0
2007-08-04	104.427	104.356	0	0
2007-08-05	103.279	103.591	0	0
2007-08-06	92.594	92.199	0	0
2007-08-07	86.726	86.685	0	0
2007-08-08	87.907	87.87	0	0
2007-08-09	91.362	91.384	0	0
2007-08-10	94.114	93.886	0	0
2007-08-11	96.57	96.345	0	0
2007-08-12	97.91	97.674	0	0
2007-08-13	97.219	97.093	0	0
2007-08-14	99.939	99.755	0	0
2007-08-15	101.447	101.267	0	0
2007-08-16	98.862	98.656	0	0
2007-08-17	95.75	95.623	0	0
2007-08-18	97.231	96.987	0	0
2007-08-19	95.922	95.707	0	0
2007-08-20	94.358	94.01	0	0
2007-08-21	99.011	98.726	0	0
2007-08-22	101.98	101.88	0	0
2007-08-23	102.672	102.557	0	0
2007-08-24	101.588	101.425	0	0
2007-08-25	103.367	102.723	0	0
2007-08-26	104.884	104.542	0	0
2007-08-27	100.913	96.701	0	0
2007-08-28	99.65	100.019	0	0
2007-08-29	103.436	103.995	0	0
2007-08-30	106.485	106.121	0	0
2007-08-31	108.859	108.363	0	0
2007-09-01	107.554	106.96	0	0
2007-09-02	106.582	106.351	0	0
2007-09-03	106.541	106.434	0	0
2007-09-04	104.967	104.508	0	0
2007-09-05	92.79	92.8	0	0
2007-09-06	99.335	99.221	0	0
2007-09-07	102.412	102.32	0	0
2007-09-08	99.235	99.04	0	0
2007-09-09	97.743	97.598	0	0
2007-09-10	100.257	99.784	0	0
2007-09-11	100.416	100.694	0	0
2007-09-12	98.873	99.413	0	0
2007-09-13	91.037	91.989	0	0
2007-09-14	81.552	81.648	0	0
2007-09-15	82.265	81.978	0	0
2007-09-16	82.778	82.379	0	0
2007-09-17	79.478	78.922	0	0
2007-09-18	85.25	85.314	0	0
2007-09-19	88.367	88.356	0	0
2007-09-20	75.796	75.898	0	0
2007-09-21	79.483	79.185	0	0
2007-09-22	82.436	82.312	0	0
2007-09-23	75.813	76.826	0.015	0.026
2007-09-24	80.268	80.258	0	0
2007-09-25	87.178	87.039	0	0
2007-09-26	91.69	91.406	0	0
2007-09-27	93.933	93.918	0	0
2007-09-28	88.57	88.742	0	0
2007-09-29	71.886	72.042	0	0
2007-09-30	86.097	85.764	0	0
2007-10-01	88.944	88.699	0	0
2007-10-02	83.236	83.004	0	0
2007-10-03	86.641	86.505	0	0
2007-10-04	85.927	85.825	0	0
2007-10-05	73.008	73	0	0
2007-10-06	67.757	67.467	0	0
2007-10-07	75.689	75.479	0	0
2007-10-08	84.341	84.179	0	0
2007-10-09	86.617	86.6	0	0
2007-10-10	84.401	84.373	0	0
2007-10-11	72.327	72.379	0	0
2007-10-12	75.498	75.59	0	0
2007-10-13	70.812	70.653	0.007	0.013
2007-10-14	78.873	78.569	0	0
2007-10-15	81.594	81.41	0	0
2007-10-16	72.191	71.715	0	0
2007-10-17	68.368	68.461	0	0
2007-10-18	71.855	71.474	0	0
2007-10-19	77.663	77.28	0	0
2007-10-20	78.303	77.989	0	0
2007-10-21	70.573	70.261	0	0
2007-10-22	79.235	78.848	0	0
2007-10-23	86.037	85.497	0	0
2007-10-24	90.284	89.892	0	0
2007-10-25	91.284	91.157	0	0
2007-10-26	90.845	90.719	0	0
2007-10-27	87.266	87.317	0	0
2007-10-28	87.973	87.695	0	0
2007-10-29	89.161	89.085	0	0
2007-10-30	78.733	79.788	0	0
2007-10-31	74.683	74.355	0	0
2008-05-01	80	80	1	1
2008-05-02	76.058	75.945	0	0
2008-05-03	79.084	79.088	0	0
2008-05-04	78.502	78.497	0	0
2008-05-05	79.885	80.09	0	0
2008-05-06	85.241	85.181	0	0
2008-05-07	88.099	88.232	0	0
2008-05-08	79.483	79.452	0	0
2008-05-09	83.212	83.243	0	0
2008-05-10	82.706	82.833	0	0
2008-05-11	86.483	86.485	0	0
2008-05-12	85.466	86.178	0	0
2008-05-13	81.772	81.728	0	0
2008-05-14	89.967	89.848	0	0
2008-05-15	98.833	98.766	0	0
2008-05-16	100.98	101.04	0	0
2008-05-17	101.136	101.207	0	0
2008-05-18	103.685	103.819	0	0
2008-05-19	105.591	105.726	0	0
2008-05-20	101.203	100.631	0	0
2008-05-21	87.521	87.616	0	0
2008-05-22	79.159	79.203	0	0
2008-05-23	78.906	78.943	0	0
2008-05-24	75.318	75.155	0	0
2008-05-25	70.999	72.444	0	0
2008-05-26	70.798	70.715	0	0
2008-05-27	74.361	74.442	0	0
2008-05-28	74.278	74.789	0	0
2008-05-29	73.263	72.711	0	0
2008-05-30	78.163	78.309	0	0
2008-05-31	82.825	82.868	0	0
2008-06-01	81.985	81.598	0	0
2008-06-02	80.747	80.769	0	0
2008-06-03	85.095	85.145	0	0
2008-06-04	85.928	85.913	0	0
2008-06-05	81.649	81.58	0	0
2008-06-06	87.058	87.073	0	0
2008-06-07	83.567	83.563	0	0
2008-06-08	89.68	89.558	0	0
2008-06-09	95.426	95.39	0	0
2008-06-10	99.506	99.573	0	0
2008-06-11	90.632	90.719	0	0
2008-06-12	93.587	93.556	0	0
2008-06-13	101.204	101.307	0	0
2008-06-14	104.134	104.274	0	0
2008-06-15	102.359	102.361	0	0
2008-06-16	100.138	100.184	0	0
2008-06-17	99.042	99.465	0	0
2008-06-18	99.097	99.301	0	0
2008-06-19	99.596	99.533	0	0
2008-06-20	104.214	104.314	0	0
2008-06-21	107.104	107.105	0	0
2008-06-22	107.118	107.183	0	0
2008-06-23	100.433	100.496	0	0
2008-06-24	97.731	97.987	0	0
2008-06-25	100.156	100.152	0	0
2008-06-26	95.537	95.399	0	0
2008-06-27	98.587	98.596	0	0
2008-06-28	103.36	103.352	0	0
2008-06-29	100.508	100.549	0	0
2008-06-30	101.829	101.731	0	0
2008-07-01	97.125	97.113	0	0
2008-07-02	97.077	96.971	0	0
2008-07-03	100.053	100.218	0	0
2008-07-04	98.994	99.338	0	0
2008-07-05	92.886	93.64	0	0
2008-07-06	97.446	97.671	0	0
2008-07-07	101.016	100.897	0	0
2008-07-08	109.039	109.114	0	0
2008-07-09	114.356	114.534	0	0
2008-07-10	116.939	116.771	0	0
2008-07-11	117.109	117.122	0	0
2008-07-12	108.877	108.546	0	0
2008-07-13	103.128	102.335	0.007	0
2008-07-14	101.909	102.738	0	0
2008-07-15	102.196	102.115	0	0
2008-07-16	98.968	99.452	0	0
2008-07-17	98.917	99.19	0	0
2008-07-18	100.138	100.732	0	0
2008-07-19	101.95	101.5	0	0
2008-07-20	103.359	103.212	0	0
2008-07-21	98.282	98.308	0	0
2008-07-22	92.354	92.556	0	0
2008-07-23	96.373	96	0	0
2008-07-24	102.801	102.559	0	0
2008-07-25	103.015	103.054	0	0
2008-07-26	104.085	104.327	0	0
2008-07-27	105.045	105.063	0	0
2008-07-28	99.238	99.203	0	0
2008-07-29	97.181	97.277	0	0
2008-07-30	96.565	96.597	0	0
2008-07-31	97.777	97.656	0	0
2008-08-01	98.114	98.393	0	0
2008-08-02	98.901	99.162	0	0
2008-08-03	100.822	101.162	0	0
2008-08-04	98.835	100.377	0	0
2008-08-05	101.559	101.283	0	0
2008-08-06	102.098	102.21	0	0
2008-08-07	101.405	100.636	0	0
2008-08-08	100.315	99.019	0	0
2008-08-09	96.245	95.383	0	0
2008-08-10	94.074	93.749	0	0
2008-08-11	97.982	97.743	0	0
2008-08-12	103.141	102.984	0	0
2008-08-13	103.51	103.548	0	0
2008-08-14	106.022	106.036	0	0
2008-08-15	109.656	109.41	0	0
2008-08-16	107.047	106.732	0	0
2008-08-17	103.666	103.407	0	0
2008-08-18	99.116	98.753	0	0
2008-08-19	87.896	88.143	0	0
2008-08-20	87.038	87.259	0	0
2008-08-21	92.632	92.683	0	0
2008-08-22	96.747	96.707	0	0
2008-08-23	98.597	98.563	0	0
2008-08-24	100.496	100.115	0	0
2008-08-25	103.118	102.848	0	0
2008-08-26	100.1	100.455	0	0
2008-08-27	100.705	100.372	0	0
2008-08-28	108.08	107.41	0	0
2008-08-29	112.189	111.723	0	0
2008-08-30	113.032	112.849	0	0
2008-08-31	103.501	103.745	0	0
2008-09-01	87.876	87.861	0	0
2008-09-02	97.076	96.958	0	0
2008-09-03	99.142	99.154	0	0
2008-09-04	101.29	101.227	0	0
2008-09-05	103.956	103.833	0	0
2008-09-06	105.878	105.806	0	0
2008-09-07	106.906	106.871	0	0
2008-09-08	104.669	104.437	0	0
2008-09-09	102.4	102.253	0	0
2008-09-10	96.152	95.356	0	0
2008-09-11	93.428	93.534	0	0
2008-09-12	98.067	98.666	0	0
2008-09-13	100.058	100.093	0	0
2008-09-14	98.952	98.559	0	0
2008-09-15	100.863	100.903	0	0
2008-09-16	104.178	104.278	0	0
2008-09-17	98.848	100.129	0.005	0
2008-09-18	95.885	95.595	0.002	0
2008-09-19	92.395	92.509	0	0
2008-09-20	84.455	83.449	0	0
2008-09-21	80.426	79.585	0	0
2008-09-22	82.618	82.447	0	0
2008-09-23	91.863	91.692	0	0
2008-09-24	95.368	95.334	0	0
2008-09-25	97.76	97.682	0	0
2008-09-26	97.038	97.018	0	0
2008-09-27	97.415	97.048	0	0
2008-09-28	100.787	100.82	0	0
2008-09-29	102.008	101.927	0	0
2008-09-30	97.131	96.634	0.017	0.02
2008-10-01	98.204	98.258	0	0
2008-10-02	94.667	94.889	0	0
2008-10-03	78.501	78.685	0	0
2008-10-04	76.911	76.839	0.143	0.137
2008-10-05	72.847	72.297	0.004	0.01
2008-10-06	79.365	79.156	0	0
2008-10-07	85.998	85.954	0	0
2008-10-08	89.674	89.579	0	0
2008-10-09	89.712	89.54	0	0
2008-10-10	75.996	76.042	0	0
2008-10-11	62.054	61.998	0	0
2008-10-12	64.867	64.818	0	0
2008-10-13	73.878	73.882	0	0
2008-10-14	80.518	80.376	0	0
2008-10-15	85.648	85.557	0	0
2008-10-16	87.5	87.396	0	0
2008-10-17	92.965	92.726	0	0
2008-10-18	93.562	93.306	0	0
2008-10-19	88.077	88.537	0	0
2008-10-20	80.17	80.314	0	0
2008-10-21	75.824	75.7	0	0
2008-10-22	83.993	83.782	0	0
2008-10-23	86.455	86.408	0	0
2008-10-24	84.692	84.504	0	0
2008-10-25	88.265	88.17	0	0
2008-10-26	90.627	90.362	0	0
2008-10-27	91.648	91.679	0	0
2008-10-28	88.548	88.359	0	0
2008-10-29	89.113	89.225	0	0
2008-10-30	86.936	87.275	0	0
2008-10-31	79.169	79.621	0.263	0.233
2009-05-01	80	80	1	1
2009-05-02	70.864	70.597	0.5	0.477
2009-05-03	72.928	73.077	0	0
2009-05-04	74.709	74.747	0	0
2009-05-05	78.118	78.251	0	0
2009-05-06	79.307	79.639	0	0
2009-05-07	82.08	82.177	0	0
2009-05-08	81.988	82.105	0	0
2009-05-09	85.763	85.978	0	0
2009-05-10	88.58	88.737	0	0
2009-05-11	90.069	90.224	0	0
2009-05-12	86.884	86.961	0	0
2009-05-13	82.472	82.629	0	0
2009-05-14	83.412	83.605	0	0
2009-05-15	86.094	86.166	0	0
2009-05-16	100.013	99.984	0	0
2009-05-17	105.852	105.794	0	0
2009-05-18	108.518	108.569	0	0
2009-05-19	100.417	99.832	0	0
2009-05-20	94.765	95.073	0	0
2009-05-21	89.621	89.942	0	0
2009-05-22	91.54	91.776	0	0
2009-05-23	92.563	92.603	0	0
2009-05-24	90.386	90.279	0	0
2009-05-25	86.521	86.426	0	0
2009-05-26	89.97	90.292	0	0
2009-05-27	96.207	95.91	0	0
2009-05-28	99.472	100.015	0	0
2009-05-29	99.07	99.02	0	0
2009-05-30	99.353	98.571	0	0
2009-05-31	95.075	94.837	0	0
2009-06-01	91.544	89.958	0	0
2009-06-02	85.972	84.903	0	0
2009-06-03	81.151	81.031	0	0
2009-06-04	81.784	81.901	0	0
2009-06-05	80.726	80.699	0	0
2009-06-06	70.258	71.049	0.003	0
2009-06-07	75.2	75.367	0	0
2009-06-08	79.396	79.512	0	0
2009-06-09	82.904	82.312	0	0
2009-06-10	81.354	80.96	0	0
2009-06-11	76.805	77.443	0	0
2009-06-12	76.868	76.895	0	0
2009-06-13	76.499	76.079	0	0
2009-06-14	75.362	76.358	0	0
2009-06-15	76.822	77.164	0	0
2009-06-16	82.636	82.889	0	0
2009-06-17	88.382	88.139	0	0
2009-06-18	94.299	93.874	0	0
2009-06-19	98.302	98.021	0	0
2009-06-20	98.86	98.675	0	0
2009-06-21	86.701	86.214	0	0
2009-06-22	86.407	86.502	0	0
2009-06-23	93.669	93.783	0	0
2009-06-24	98.499	98.36	0	0
2009-06-25	102.594	102.472	0.009	0.004
2009-06-26	96.311	96.245	0.002	0
2009-06-27	102.017	102.152	0	0
2009-06-28	107.783	107.825	0	0
2009-06-29	110.761	110.622	0	0
2009-06-30	109.696	110.227	0	0
2009-07-01	106.883	107.309	0	0
2009-07-02	103.328	103.441	0	0
2009-07-03	101.095	101.133	0	0
2009-07-04	98.337	98.2	0	0
2009-07-05	98.511	98.425	0	0
2009-07-06	98.062	98.022	0	0
2009-07-07	94.954	94.753	0	0
2009-07-08	93.266	93.159	0	0
2009-07-09	92.75	92.458	0	0
2009-07-10	93.559	93.406	0	0
2009-07-11	97.085	96.848	0	0
2009-07-12	99.693	99.713	0	0
2009-07-13	95.716	95.041	0	0
2009-07-14	101.506	101.276	0	0
2009-07-15	105.478	105.282	0	0
2009-07-16	107.327	107.547	0	0
2009-07-17	108.268	108.236	0	0
2009-07-18	108.791	109.271	0	0
2009-07-19	108.1	108.515	0	0
2009-07-20	108.639	109.018	0	0
2009-07-21	104.77	104.997	0	0
2009-07-22	103.414	103.31	0	0
2009-07-23	102.885	102.677	0	0
2009-07-24	101.292	99.397	0	0
2009-07-25	98.936	99.359	0	0
2009-07-26	100.873	100.331	0	0
2009-07-27	104.757	104.857	0	0
2009-07-28	106.315	105.512	0	0
2009-07-29	104.883	104.959	0	0
2009-07-30	99.745	100.505	0	0
2009-07-31	99.117	98.188	0	0
2009-08-01	95.798	95.339	0	0
2009-08-02	97.998	97.973	0	0
2009-08-03	96.119	96.435	0	0
2009-08-04	91.289	91.656	0	0
2009-08-05	93.697	93.678	0	0
2009-08-06	91.938	91.661	0	0
2009-08-07	80.311	79.833	0	0
2009-08-08	87.53	87.046	0	0
2009-08-09	96.388	95.718	0	0
2009-08-10	100.819	100.536	0	0
2009-08-11	104.294	104.394	0	0
2009-08-12	103.839	103.833	0	0
2009-08-13	102.999	103.175	0	0
2009-08-14	99.419	99.311	0	0
2009-08-15	93.073	92.958	0	0
2009-08-16	95.766	95.68	0	0
2009-08-17	99.833	99.703	0	0
2009-08-18	101.641	101.562	0	0
2009-08-19	105.978	105.856	0	0
2009-08-20	105.243	104.987	0	0
2009-08-21	100.707	100.198	0	0
2009-08-22	105.042	104.604	0	0
2009-08-23	99.177	99.055	0	0
2009-08-24	94.99	94.676	0	0
2009-08-25	95.735	95.54	0	0
2009-08-26	98.442	98.359	0	0
2009-08-27	102.152	101.996	0	0
2009-08-28	105.281	105.199	0	0
2009-08-29	105.352	106.022	0	0
2009-08-30	108.521	108.149	0	0
2009-08-31	104.209	104.424	0	0
2009-09-01	101.531	101.48	0	0
2009-09-02	101.772	101.187	0	0
2009-09-03	102.531	101.428	0	0
2009-09-04	102.728	102.439	0	0
2009-09-05	100.649	100.963	0	0
2009-09-06	92.837	91.338	0	0
2009-09-07	88.262	88.275	0	0
2009-09-08	90.35	90.184	0	0
2009-09-09	92.563	92.16	0	0
2009-09-10	98.353	98.304	0	0
2009-09-11	102.514	102.478	0	0
2009-09-12	104.943	105.611	0	0
2009-09-13	99.875	101.066	0	0
2009-09-14	82.717	83.531	0	0
2009-09-15	85.63	85.518	0	0
2009-09-16	90.928	90.876	0	0
2009-09-17	93.905	94.031	0	0
2009-09-18	101.517	100.863	0	0
2009-09-19	104.702	104.343	0	0
2009-09-20	100.11	100.411	0	0
2009-09-21	100.201	99.716	0	0
2009-09-22	102.601	102.428	0	0
2009-09-23	101.539	101.525	0	0
2009-09-24	100.597	100.422	0	0
2009-09-25	101.417	100.703	0	0
2009-09-26	104.952	104.493	0	0
2009-09-27	106.922	106.821	0	0
2009-09-28	107.083	107.022	0	0
2009-09-29	98.221	98.194	0	0
2009-09-30	76.521	76.532	0	0
2009-10-01	80.342	80.581	0	0
2009-10-02	83.718	83.709	0	0
2009-10-03	85.53	85.691	0	0
2009-10-04	75.186	75.214	0	0
2009-10-05	64.742	64.765	0	0
2009-10-06	75.856	75.773	0	0
2009-10-07	79.059	78.988	0	0
2009-10-08	81.981	82.193	0	0
2009-10-09	83.146	83.265	0	0
2009-10-10	84.643	84.681	0	0
2009-10-11	83.854	83.874	0	0
2009-10-12	80.756	80.736	0	0
2009-10-13	68.53	68.693	0.432	0.377
2009-10-14	73.79	73.823	0.803	0.778
2009-10-15	79.314	79.191	0	0
2009-10-16	81.296	81.333	0	0
2009-10-17	87.184	87.18	0	0
2009-10-18	90.266	90.462	0	0
2009-10-19	80.686	81.236	0	0
2009-10-20	68.716	68.88	0	0
2009-10-21	72.586	72.593	0	0
2009-10-22	75.831	75.813	0	0
2009-10-23	79.812	79.819	0	0
2009-10-24	79.802	80.508	0	0
2009-10-25	79.328	79.995	0	0
2009-10-26	80.307	80.233	0	0
2009-10-27	80.604	80.551	0	0
2009-10-28	66.813	66.741	0	0
2009-10-29	62.972	63.066	0	0
2009-10-30	71.988	71.868	0	0
2009-10-31	75.48	75.391	0	0
