# Supplementary material for: The role of climate change and urban development on compound dry-hot extremes across US cities
Source: Nat Commun. 2023 Jun 14;14:3509. doi: 10.1038/s41467-023-39205-x (PMC10267174; doi:10.1038/s41467-023-39205-x)
Supplement: Supplementary file 2 — Source Data [file 41467_2023_39205_MOESM2_ESM.zip › SourceData/Fresno_Future_Data.xlsx]

## Sheet: Sheet1
Date_Future	Climate_chng_T	Urban_Dev_Climate_chng_T	Climate_chng_prcp	Urban_Dev_Climate_chng_prcp
2090-05-01	80	80	1	1
2090-05-02	93.019	93.292	0	0
2090-05-03	99.747	99.802	0	0
2090-05-04	104.075	104.325	0	0
2090-05-05	100.122	99.91	0	0
2090-05-06	94.027	93.914	0	0
2090-05-07	85.477	85.524	0	0
2090-05-08	88.386	88.505	0	0
2090-05-09	89.45	89.627	0	0
2090-05-10	83.866	83.897	0	0
2090-05-11	83.708	83.956	0	0
2090-05-12	86.253	86.425	0	0
2090-05-13	89.929	90.107	0	0
2090-05-14	94.802	94.753	0	0
2090-05-15	95.085	94.988	0	0
2090-05-16	95.556	95.718	0	0
2090-05-17	86.742	86.701	0	0
2090-05-18	84.312	84.442	0	0
2090-05-19	83.666	83.614	0	0
2090-05-20	89.119	89.291	0	0
2090-05-21	94.182	94.258	0	0
2090-05-22	97.526	97.631	0	0
2090-05-23	102.142	102.417	0	0
2090-05-24	105.078	105.114	0	0
2090-05-25	104.321	104.516	0	0
2090-05-26	97.729	98.518	0	0
2090-05-27	94.525	94.481	0	0
2090-05-28	101.925	102.03	0	0
2090-05-29	104.92	105.061	0	0
2090-05-30	103.149	103.119	0	0
2090-05-31	103.203	103.19	0	0
2090-06-01	100.787	100.704	0	0
2090-06-02	99.67	99.87	0	0
2090-06-03	100.667	100.722	0	0
2090-06-04	101.281	101.423	0	0
2090-06-05	101.101	101.072	0	0
2090-06-06	100.85	100.771	0	0
2090-06-07	95.227	95.039	0	0
2090-06-08	87.357	87.171	0	0
2090-06-09	81.792	81.963	0	0
2090-06-10	81.455	81.477	0	0
2090-06-11	84.285	84.053	0	0
2090-06-12	91.013	91.086	0	0
2090-06-13	97.989	97.279	0	0
2090-06-14	101.371	101.143	0	0
2090-06-15	101.306	101.48	0	0
2090-06-16	93.447	93.959	0	0
2090-06-17	88.599	89.075	0	0
2090-06-18	85.379	85.586	0	0
2090-06-19	89.786	89.544	0	0
2090-06-20	93.828	93.815	0	0
2090-06-21	97.033	97.34	0	0
2090-06-22	98.508	98.668	0	0
2090-06-23	97.583	98.284	0	0
2090-06-24	98.81	99.052	0	0
2090-06-25	102.014	101.971	0	0
2090-06-26	104.835	105.061	0	0
2090-06-27	109.004	109.08	0	0
2090-06-28	107.123	107.076	0	0
2090-06-29	105.095	104.774	0	0
2090-06-30	101.96	102.012	0	0
2090-07-01	103.212	102.833	0	0
2090-07-02	101.45	101.717	0	0
2090-07-03	101.65	101.7	0	0
2090-07-04	103.922	103.929	0	0
2090-07-05	103.739	103.839	0	0
2090-07-06	104.046	104.146	0	0
2090-07-07	100.014	99.436	0	0
2090-07-08	102.106	101.511	0	0
2090-07-09	103.961	103.881	0	0
2090-07-10	101.916	101.395	0	0
2090-07-11	101.731	101.647	0	0
2090-07-12	102.734	102.606	0	0
2090-07-13	102.641	102.229	0	0
2090-07-14	100.263	100.531	0	0
2090-07-15	101.735	101.678	0	0
2090-07-16	102.591	102.289	0	0
2090-07-17	102.906	102.768	0	0
2090-07-18	104.726	104.716	0	0
2090-07-19	106.184	106.486	0	0
2090-07-20	108.719	108.372	0	0
2090-07-21	110.65	110.286	0	0
2090-07-22	113.501	113.378	0	0
2090-07-23	114.005	114.252	0	0
2090-07-24	117.135	116.725	0	0
2090-07-25	116.111	116.249	0	0
2090-07-26	114.765	114.68	0	0
2090-07-27	116.221	116.242	0	0
2090-07-28	108.219	108.004	0	0
2090-07-29	110.446	109.465	0	0
2090-07-30	110.511	109.492	0	0
2090-07-31	109.778	109.135	0	0
2090-08-01	109.596	109.211	0	0
2090-08-02	108.751	107.369	0	0
2090-08-03	109.855	108.964	0	0
2090-08-04	114.869	113.442	0	0
2090-08-05	117.898	117.697	0	0
2090-08-06	117.147	116.102	0	0
2090-08-07	116.503	116.43	0	0
2090-08-08	111.086	109.614	0	0
2090-08-09	110.716	110.194	0	0
2090-08-10	107.081	108.175	0	0
2090-08-11	102.485	102.728	0	0
2090-08-12	99.462	98.709	0	0
2090-08-13	97.63	97.312	0	0
2090-08-14	100.614	100.336	0	0
2090-08-15	103.84	103.891	0	0
2090-08-16	107.852	108.062	0	0
2090-08-17	109.282	108.911	0	0
2090-08-18	108.814	108.72	0	0
2090-08-19	110.938	110.315	0	0
2090-08-20	110.479	110.023	0	0
2090-08-21	111.066	110.83	0	0
2090-08-22	112.631	113.146	0	0
2090-08-23	115.48	115.657	0	0
2090-08-24	116.174	117.155	0	0
2090-08-25	117.119	116.1	0	0
2090-08-26	111.599	110.424	0	0
2090-08-27	109.856	108.694	0	0
2090-08-28	110.556	111.295	0	0
2090-08-29	110.831	109.454	0	0
2090-08-30	110.919	111.838	0	0
2090-08-31	112.735	112.078	0.015	0.005
2090-09-01	108.279	109.643	0	0
2090-09-02	105.561	106.963	0.091	0.021
2090-09-03	109.668	108.708	0	0
2090-09-04	108.815	106.726	0.015	0
2090-09-05	109.686	111.167	0	0
2090-09-06	113.372	115.833	0	0
2090-09-07	109.236	114.139	0.002	0
2090-09-08	113.561	115.125	0	0
2090-09-09	110.277	110.767	0	0
2090-09-10	104.898	106.038	0	0
2090-09-11	97.318	98.543	0	0
2090-09-12	93.505	93.822	0	0
2090-09-13	76.323	76.887	0	0
2090-09-14	82	82.158	0	0
2090-09-15	86.91	86.975	0	0
2090-09-16	88.384	88.298	0	0
2090-09-17	88.154	88.403	0	0
2090-09-18	91.68	92.067	0	0
2090-09-19	93.605	93.649	0	0
2090-09-20	95.151	95.256	0	0
2090-09-21	93.275	93.805	0	0
2090-09-22	93.94	93.376	0	0
2090-09-23	87.309	86.671	0	0
2090-09-24	84.949	83.629	0	0
2090-09-25	80.549	80.293	0	0
2090-09-26	82.636	82.464	0.257	0.084
2090-09-27	78.978	78.433	0.5	0.458
2090-09-28	81.572	81.539	0	0
2090-09-29	83.017	82.975	0	0
2090-09-30	83.216	83.275	0	0
2090-10-01	80.206	79.8	0	0
2090-10-02	80.823	81.264	0	0
2090-10-03	84.15	84.646	0	0
2090-10-04	85.256	85.616	0	0
2090-10-05	91.215	91.342	0	0
2090-10-06	93.213	93.554	0	0
2090-10-07	93.068	93.438	0	0
2090-10-08	82.072	82.201	0	0
2090-10-09	77.934	78.253	0	0
2090-10-10	79.696	79.932	0	0
2090-10-11	77.684	77.224	0	0
2090-10-12	79.422	79.363	0	0
2090-10-13	83.985	84.077	0	0
2090-10-14	86.77	87.052	0	0
2090-10-15	88.115	89.359	0	0
2090-10-16	87.423	87.933	0	0
2090-10-17	90.264	90.685	0	0
2090-10-18	91.721	92.159	0	0
2090-10-19	89.317	89.59	0	0
2090-10-20	86.438	85.215	0	0
2090-10-21	77.204	78.382	0	0
2090-10-22	72.801	73.012	0	0
2090-10-23	76.761	76.638	0	0
2090-10-24	79.333	79.416	0	0
2090-10-25	77.935	78.013	0	0
2090-10-26	80.986	80.875	0	0
2090-10-27	85.538	85.278	0	0
2090-10-28	88.938	88.911	0	0
2090-10-29	90.053	90.246	0	0
2090-10-30	87.882	88.137	0	0
2090-10-31	88.332	88.385	0	0
2091-05-01	80	80	1	1
2091-05-02	76.52	76.688	0	0
2091-05-03	71.174	71.241	0	0
2091-05-04	74.633	74.583	0	0
2091-05-05	80.543	80.46	0	0
2091-05-06	91.508	91.671	0	0
2091-05-07	95.556	95.57	0	0
2091-05-08	98.907	99.004	0	0
2091-05-09	92.745	92.845	0	0
2091-05-10	83.245	83.383	0	0
2091-05-11	82.616	82.608	0	0
2091-05-12	82.721	82.836	0	0
2091-05-13	86.58	86.624	0	0
2091-05-14	90.522	90.615	0	0
2091-05-15	90.816	90.681	0	0
2091-05-16	91.208	91.299	0	0
2091-05-17	92.953	93.094	0	0
2091-05-18	89.473	89.494	0	0
2091-05-19	86.313	86.509	0	0
2091-05-20	84.534	84.733	0	0
2091-05-21	79.629	79.84	0	0
2091-05-22	85.465	84.82	0	0
2091-05-23	88.703	88.744	0	0
2091-05-24	87.395	87.982	0	0
2091-05-25	88.875	87.762	0	0
2091-05-26	85.361	85.581	0	0
2091-05-27	89.248	89.306	0	0
2091-05-28	88.125	88.193	0	0
2091-05-29	89.228	89.081	0	0
2091-05-30	91.469	91.185	0	0
2091-05-31	89.496	89.533	0	0
2091-06-01	92.726	92.919	0	0
2091-06-02	95.039	95.769	0	0
2091-06-03	97.594	98.069	0	0
2091-06-04	96.267	94.542	0	0
2091-06-05	94.195	94.182	0	0
2091-06-06	90.966	92.504	0	0
2091-06-07	84.874	85.043	0	0
2091-06-08	88.43	88.241	0	0
2091-06-09	91.146	91.178	0	0
2091-06-10	91.366	91.433	0	0
2091-06-11	92.732	92.744	0	0
2091-06-12	92.082	92.024	0	0
2091-06-13	92.549	92.412	0	0
2091-06-14	91.878	91.185	0	0
2091-06-15	87.877	88.137	0	0
2091-06-16	92.715	92.535	0	0
2091-06-17	99.634	99.555	0	0
2091-06-18	101.642	101.621	0	0
2091-06-19	101.503	101.56	0	0
2091-06-20	95.054	93.39	0	0
2091-06-21	96.532	96.092	0	0
2091-06-22	93.841	93.082	0	0
2091-06-23	96.609	96.855	0	0
2091-06-24	97.794	97.928	0	0
2091-06-25	97.026	97.178	0	0
2091-06-26	94.736	94.541	0	0
2091-06-27	95.545	95.442	0	0
2091-06-28	92.745	92.749	0	0
2091-06-29	99.028	99.214	0	0
2091-06-30	105.205	105.455	0	0
2091-07-01	98.664	98.375	0	0
2091-07-02	96.009	95.85	0	0
2091-07-03	102.051	101.949	0	0
2091-07-04	105.489	105.445	0	0
2091-07-05	107.511	107.329	0	0
2091-07-06	107.996	107.867	0	0
2091-07-07	106.548	106.461	0	0
2091-07-08	108.701	108.679	0	0
2091-07-09	114.354	114.34	0	0
2091-07-10	115.61	116.258	0	0
2091-07-11	109.513	109.428	0	0
2091-07-12	108.522	109.529	0	0
2091-07-13	109.96	110.56	0	0
2091-07-14	109.146	109.198	0	0
2091-07-15	106.881	106.748	0	0
2091-07-16	106.013	105.079	0	0
2091-07-17	106.301	105.923	0	0
2091-07-18	103.993	103.989	0	0
2091-07-19	97.891	98.154	0	0
2091-07-20	98.719	98.892	0	0
2091-07-21	100.449	100.316	0	0
2091-07-22	100.775	100.579	0	0
2091-07-23	106.764	106.084	0	0
2091-07-24	111.541	111.084	0	0
2091-07-25	114.567	114.464	0	0
2091-07-26	117.408	118.723	0	0
2091-07-27	120.947	120.592	0	0
2091-07-28	121.566	122.052	0	0
2091-07-29	118.013	117.465	0	0
2091-07-30	115.637	114.561	0	0
2091-07-31	116.798	114.593	0	0
2091-08-01	117.693	116.624	0	0
2091-08-02	118.526	117.19	0	0
2091-08-03	118.192	117.698	0.004	0
2091-08-04	112.174	114.405	0	0
2091-08-05	112.61	111.578	0	0
2091-08-06	115.069	114.886	0	0
2091-08-07	115.035	114.611	0	0
2091-08-08	114.882	114.197	0	0
2091-08-09	109.331	110.463	0	0
2091-08-10	109.137	109.806	0	0
2091-08-11	106.581	107.172	0	0
2091-08-12	104.446	104.605	0	0
2091-08-13	106.418	106.493	0	0
2091-08-14	104.021	104.121	0	0
2091-08-15	98.637	98.527	0	0
2091-08-16	97.08	97.577	0	0
2091-08-17	100.484	100.369	0	0
2091-08-18	99.343	98.955	0	0
2091-08-19	99.38	99.417	0	0
2091-08-20	96.433	96.637	0	0
2091-08-21	94.367	94.251	0	0
2091-08-22	99.047	98.982	0	0
2091-08-23	102.84	102.87	0	0
2091-08-24	105.125	105.62	0	0
2091-08-25	103.797	103.679	0	0
2091-08-26	107.658	108.057	0	0
2091-08-27	107.988	108.333	0	0
2091-08-28	109.639	109.384	0	0
2091-08-29	109.144	108.8	0	0
2091-08-30	107.095	107.034	0	0
2091-08-31	105.31	105.597	0	0
2091-09-01	103.176	103.231	0	0
2091-09-02	99.2	98.976	0	0
2091-09-03	98.942	98.435	0	0
2091-09-04	107.162	107.312	0	0
2091-09-05	115.007	114.405	0	0
2091-09-06	118.957	118.443	0	0
2091-09-07	118.184	116.655	0	0
2091-09-08	118.872	118.461	0	0
2091-09-09	114.136	114.954	0	0
2091-09-10	110.572	109.883	0	0
2091-09-11	101.231	102.432	0	0
2091-09-12	92.189	92.883	0	0
2091-09-13	88.226	88.118	0	0
2091-09-14	92.03	92.215	0	0
2091-09-15	96.58	95.612	0	0
2091-09-16	99.24	99.304	0	0
2091-09-17	99.668	99.55	0	0
2091-09-18	92.935	93.097	0	0
2091-09-19	94.803	94.743	0	0
2091-09-20	97.829	97.765	0	0
2091-09-21	97.827	97.598	0	0
2091-09-22	94.98	94.938	0	0
2091-09-23	95.508	95.203	0	0
2091-09-24	102.543	102.255	0	0
2091-09-25	106.438	106.817	0	0
2091-09-26	108.837	107.785	0	0
2091-09-27	98.098	102.501	0.001	0
2091-09-28	98.583	97.589	0	0
2091-09-29	97.77	98.747	0	0
2091-09-30	95.88	96.38	0	0
2091-10-01	87.806	87.204	0	0
2091-10-02	85.148	84.463	0	0
2091-10-03	88.085	87.794	0	0
2091-10-04	91.722	91.477	0	0
2091-10-05	93.63	93.531	0	0
2091-10-06	97.843	96.692	0	0
2091-10-07	99.303	98.479	0	0
2091-10-08	98.548	98.7	0	0
2091-10-09	95.635	95.475	0	0
2091-10-10	91.699	91.506	0	0
2091-10-11	91.384	91.154	0	0
2091-10-12	92.629	92.519	0	0
2091-10-13	97.33	97.097	0	0
2091-10-14	98.767	98.692	0	0
2091-10-15	93.775	93.731	0	0
2091-10-16	81.658	80.757	0	0
2091-10-17	78.297	78.273	0	0
2091-10-18	81.342	81.099	0	0
2091-10-19	83.803	83.551	0	0
2091-10-20	87.245	86.959	0	0
2091-10-21	88.77	88.477	0	0
2091-10-22	90.163	90.047	0	0
2091-10-23	89.847	89.837	0	0
2091-10-24	91.348	91.166	0	0
2091-10-25	84.161	83.689	0	0
2091-10-26	74.099	75.093	0.036	0.076
2091-10-27	75.924	76.123	0.002	0.002
2091-10-28	75.348	75.929	0	0
2091-10-29	78.467	78.281	0	0
2091-10-30	80.225	80.367	0	0
2091-10-31	79.253	80.288	0	0
2092-05-01	80	80	1	1
2092-05-02	77.129	77.198	0	0
2092-05-03	84.482	84.473	0	0
2092-05-04	89.644	89.959	0	0
2092-05-05	91.694	92.047	0	0
2092-05-06	93.018	93.44	0	0
2092-05-07	93.782	94.01	0	0
2092-05-08	90.248	90.392	0	0
2092-05-09	87.753	88.13	0	0
2092-05-10	84.253	85.181	0	0
2092-05-11	82.794	83.181	0	0
2092-05-12	84.068	84.25	0	0
2092-05-13	81.433	81.602	0	0
2092-05-14	74.209	74.328	0.181	0.131
2092-05-15	70.959	72.249	0.004	0.006
2092-05-16	77.406	77.54	0	0
2092-05-17	81.767	81.975	0	0
2092-05-18	84.584	84.853	0	0
2092-05-19	88.196	88.388	0	0
2092-05-20	84.267	84.397	0	0
2092-05-21	87.063	87.178	0	0
2092-05-22	90.451	90.627	0	0
2092-05-23	81.729	82.165	0.125	0.116
2092-05-24	72.918	72.874	0.068	0.085
2092-05-25	80.076	80.184	0	0
2092-05-26	84.286	84.408	0	0
2092-05-27	87.064	87.145	0	0
2092-05-28	86.54	86.635	0	0
2092-05-29	90.776	90.883	0	0
2092-05-30	94.297	94.565	0	0
2092-05-31	96.037	96.158	0	0
2092-06-01	94.45	94.611	0	0
2092-06-02	91.201	91.026	0	0
2092-06-03	92.136	92.549	0	0
2092-06-04	88.057	88.662	0	0
2092-06-05	91.108	91.345	0	0
2092-06-06	89.223	89.695	0	0
2092-06-07	91.878	92.209	0	0
2092-06-08	89.175	89.384	0	0
2092-06-09	87.387	87.644	0	0
2092-06-10	89.561	89.513	0	0
2092-06-11	84.244	84.68	0	0
2092-06-12	80.734	81.358	0	0
2092-06-13	85.06	85.609	0	0
2092-06-14	89.022	89.437	0	0
2092-06-15	91.145	91.296	0	0
2092-06-16	85.613	85.253	0	0
2092-06-17	86.278	86.321	0	0
2092-06-18	89.606	90.498	0	0
2092-06-19	93.652	93.981	0	0
2092-06-20	99.668	99.779	0	0
2092-06-21	103.466	103.702	0	0
2092-06-22	104.64	104.765	0	0
2092-06-23	105.185	105.459	0	0
2092-06-24	104.301	104.599	0	0
2092-06-25	100.143	100.497	0	0
2092-06-26	100.111	100.366	0	0
2092-06-27	100.888	100.953	0	0
2092-06-28	99.601	100.451	0	0
2092-06-29	99.232	101.055	0	0
2092-06-30	101.474	100.446	0	0
2092-07-01	98.844	98.742	0	0
2092-07-02	102.558	102.667	0	0
2092-07-03	103.449	103.355	0	0
2092-07-04	104.047	103.838	0	0
2092-07-05	105.088	105.151	0	0
2092-07-06	109.421	109.505	0	0
2092-07-07	112.715	113.133	0	0
2092-07-08	110.479	110.838	0	0
2092-07-09	110.683	110.676	0	0
2092-07-10	107.322	106.22	0.019	0.014
2092-07-11	100.013	100.025	0	0
2092-07-12	102.51	102.804	0	0
2092-07-13	101.982	99.832	0	0
2092-07-14	103.579	101.787	0	0
2092-07-15	103.816	104.297	0	0
2092-07-16	105.547	105.332	0	0
2092-07-17	111.947	110.586	0	0
2092-07-18	116.073	114.929	0	0
2092-07-19	117.004	115.064	0	0
2092-07-20	120.902	120.533	0	0
2092-07-21	123.258	122.111	0	0
2092-07-22	122.351	121.381	0	0
2092-07-23	120.841	121.35	0.014	0
2092-07-24	120.942	121.479	0	0
2092-07-25	116.518	117.923	0	0
2092-07-26	111.317	111.836	0	0
2092-07-27	108.823	109.261	0	0
2092-07-28	109.308	109.736	0	0
2092-07-29	107.17	109.163	0	0
2092-07-30	102.011	105.27	0	0
2092-07-31	99.223	101.405	0	0
2092-08-01	99.501	100.318	0	0
2092-08-02	104.014	103.722	0	0
2092-08-03	107.018	106.816	0	0
2092-08-04	104.125	103.997	0	0
2092-08-05	102.558	102.566	0	0
2092-08-06	99.527	100.197	0	0
2092-08-07	103.995	104.263	0	0
2092-08-08	106.586	106.9	0	0
2092-08-09	104.199	104.32	0	0
2092-08-10	103.621	103.902	0	0
2092-08-11	103.193	103.02	0	0
2092-08-12	107.328	107.453	0	0
2092-08-13	105.41	108.562	0	0.041
2092-08-14	107.968	108.9	0	0
2092-08-15	103.249	104.071	0	0
2092-08-16	97.093	97.127	0	0
2092-08-17	92.763	92.938	0	0
2092-08-18	90.541	90.068	0	0
2092-08-19	94.805	94.461	0	0
2092-08-20	95.47	96.961	0	0
2092-08-21	98.808	99.136	0	0
2092-08-22	101.351	101.235	0	0
2092-08-23	106.417	106.216	0	0
2092-08-24	110.474	110.535	0	0
2092-08-25	114.966	115.611	0	0
2092-08-26	119.195	119.132	0	0
2092-08-27	116.593	116.744	0	0
2092-08-28	113.808	113.415	0	0
2092-08-29	113.217	114.857	0	0
2092-08-30	114.469	115.469	0	0.018
2092-08-31	106.795	105.381	0	0
2092-09-01	94.445	94.785	0	0
2092-09-02	90.896	91.125	0	0
2092-09-03	91.309	91.175	0	0
2092-09-04	87.584	86.928	0	0
2092-09-05	99.396	98.963	0	0
2092-09-06	103.427	103.072	0	0
2092-09-07	107.784	107.24	0	0
2092-09-08	112.035	111.428	0	0
2092-09-09	115.312	114.796	0	0
2092-09-10	115.152	114.716	0	0
2092-09-11	111.757	112.253	0	0
2092-09-12	105.149	105.598	0	0
2092-09-13	103.867	103.528	0	0
2092-09-14	100.315	101.169	0	0
2092-09-15	96.377	96.367	0	0
2092-09-16	99.025	98.771	0	0
2092-09-17	102.218	102.079	0	0
2092-09-18	102.563	102.337	0	0
2092-09-19	100.135	100.37	0	0
2092-09-20	99.505	99.35	0	0
2092-09-21	107.813	107.443	0	0
2092-09-22	112.141	112.392	0	0
2092-09-23	115.099	115.381	0	0
2092-09-24	115.249	114.936	0	0
2092-09-25	110.069	109.761	0	0
2092-09-26	107.889	107.96	0	0
2092-09-27	100.79	100.832	0	0
2092-09-28	94.474	94.332	0	0
2092-09-29	97.203	96.946	0	0
2092-09-30	92.894	92.625	0	0
2092-10-01	90.265	90.395	0	0
2092-10-02	90.017	90.131	0	0
2092-10-03	94.397	94.094	0	0
2092-10-04	100.976	101.019	0	0
2092-10-05	103.344	103.431	0	0
2092-10-06	102.016	101.037	0	0
2092-10-07	96.106	96.423	0	0
2092-10-08	98.145	98.366	0	0
2092-10-09	100.995	100.888	0	0
2092-10-10	101.936	101.896	0	0
2092-10-11	102.892	102.703	0	0
2092-10-12	99.279	97.379	0	0
2092-10-13	88.472	87.482	0.001	0
2092-10-14	87.987	88.387	0	0
2092-10-15	83.987	84.301	0	0
2092-10-16	85.895	85.773	0	0
2092-10-17	91.788	91.846	0	0
2092-10-18	96.234	96.055	0	0
2092-10-19	98.331	98.325	0	0
2092-10-20	99.109	99.227	0	0
2092-10-21	98.112	98.303	0	0
2092-10-22	92.602	92.652	0	0
2092-10-23	91.74	91.42	0	0
2092-10-24	93.381	93.115	0	0
2092-10-25	94.187	93.973	0	0
2092-10-26	89.478	89.979	0	0
2092-10-27	83.974	84.889	0	0
2092-10-28	85.447	85.497	0	0
2092-10-29	86.117	86.262	0	0
2092-10-30	85.844	86.72	0	0
2092-10-31	85.494	85.114	0	0
2093-05-01	80	80	1	1
2093-05-02	81.342	81.37	0	0
2093-05-03	75.112	75.173	0.017	0.01
2093-05-04	68.13	71.212	0.07	0.041
2093-05-05	75.663	75.909	0	0
2093-05-06	87.812	87.908	0	0
2093-05-07	93.058	93.387	0	0
2093-05-08	94.924	96.155	0	0
2093-05-09	94.45	94.776	0	0
2093-05-10	94.632	94.281	0	0
2093-05-11	91.286	90.525	0	0
2093-05-12	81.46	81.625	0	0
2093-05-13	77.808	77.851	0	0
2093-05-14	76.473	76.517	0	0
2093-05-15	84.464	84.536	0	0
2093-05-16	94.464	94.581	0	0
2093-05-17	100.881	101.171	0	0
2093-05-18	105.226	104.316	0	0
2093-05-19	107.705	107.796	0	0
2093-05-20	107.462	107.695	0	0
2093-05-21	103.584	103.74	0	0
2093-05-22	97.057	97.228	0	0
2093-05-23	94.484	94.559	0	0
2093-05-24	95.175	95.172	0	0
2093-05-25	94.637	94.536	0	0
2093-05-26	94.587	94.561	0	0
2093-05-27	91.752	91.959	0	0
2093-05-28	86.823	86.86	0	0
2093-05-29	86.164	85.833	0	0
2093-05-30	81.201	81.385	0	0
2093-05-31	82.336	82.422	0	0
2093-06-01	83.699	83.57	0	0
2093-06-02	79.624	79.482	0	0
2093-06-03	75.56	75.527	0	0
2093-06-04	80.989	80.912	0	0
2093-06-05	85.282	85.322	0	0
2093-06-06	83.682	83.658	0	0
2093-06-07	82.596	82.689	0	0
2093-06-08	84.043	84.229	0	0
2093-06-09	83.022	82.995	0	0
2093-06-10	85.721	85.974	0	0
2093-06-11	90.103	90.331	0	0
2093-06-12	91.192	91.11	0	0
2093-06-13	93.143	93.893	0	0
2093-06-14	94.831	95.488	0	0
2093-06-15	97.457	98.351	0	0
2093-06-16	96.815	95.815	0	0
2093-06-17	94.78	94.357	0	0
2093-06-18	96.059	95.848	0	0
2093-06-19	94.595	94.64	0	0
2093-06-20	99.496	99.436	0	0
2093-06-21	100.044	100.187	0	0
2093-06-22	100.106	99.776	0	0
2093-06-23	106.05	105.454	0.001	0.001
2093-06-24	108.059	106.981	0	0
2093-06-25	110.537	110.845	0	0
2093-06-26	112.593	112.208	0	0
2093-06-27	114.364	114.258	0	0
2093-06-28	115.748	115.159	0	0
2093-06-29	112.92	113.277	0	0
2093-06-30	107.541	107.561	0	0
2093-07-01	105.408	106.151	0	0
2093-07-02	105.552	104.857	0.01	0
2093-07-03	107.021	106.195	0.001	0
2093-07-04	109.062	108.068	0	0
2093-07-05	104.708	104.464	0	0
2093-07-06	98.714	98.077	0	0
2093-07-07	93.397	93.358	0	0
2093-07-08	91.478	91.2	0	0
2093-07-09	96.431	96.319	0	0
2093-07-10	100.878	100.702	0	0
2093-07-11	98.541	98.508	0	0
2093-07-12	94.961	94.597	0	0
2093-07-13	97.626	97.631	0	0
2093-07-14	98.045	98.034	0	0
2093-07-15	97.857	97.918	0	0
2093-07-16	95.161	95.045	0	0
2093-07-17	98.951	98.916	0	0
2093-07-18	102.928	102.884	0	0
2093-07-19	107.51	107.088	0	0
2093-07-20	110.383	110.432	0	0
2093-07-21	111.482	111.4	0	0
2093-07-22	111.788	111.73	0	0
2093-07-23	110.009	109.988	0	0
2093-07-24	108.243	108.706	0	0
2093-07-25	107.993	107.857	0	0
2093-07-26	108.975	108.967	0	0
2093-07-27	109.981	110.15	0	0
2093-07-28	108.689	109.308	0	0
2093-07-29	106.508	107.25	0	0
2093-07-30	106.982	106.632	0	0
2093-07-31	108.779	108.127	0	0
2093-08-01	109.592	109.725	0	0
2093-08-02	111.291	110.715	0	0
2093-08-03	112.816	112.823	0	0
2093-08-04	114.559	114.558	0	0
2093-08-05	116.143	116.101	0	0
2093-08-06	115.635	115.148	0	0
2093-08-07	117.922	117.226	0	0
2093-08-08	115.204	114.229	0	0
2093-08-09	114.152	113.687	0	0
2093-08-10	111.566	111.083	0	0
2093-08-11	107.219	106.784	0	0
2093-08-12	105.721	105.432	0	0
2093-08-13	107.462	106.249	0	0
2093-08-14	108.068	107.522	0	0
2093-08-15	107.4	106.756	0	0
2093-08-16	107.263	107.34	0	0
2093-08-17	102.647	102.099	0	0
2093-08-18	97.791	97.634	0	0
2093-08-19	95.919	96.24	0	0
2093-08-20	90.89	90.706	0	0
2093-08-21	96.126	95.814	0	0
2093-08-22	102.282	101.981	0	0
2093-08-23	105.474	105.764	0	0
2093-08-24	110.26	110.048	0	0
2093-08-25	112.204	111.511	0	0
2093-08-26	113.141	113.584	0	0
2093-08-27	113.4	113.577	0	0
2093-08-28	112.979	113.271	0	0
2093-08-29	110.451	110.836	0	0
2093-08-30	109.554	107.959	0	0
2093-08-31	105.203	105.262	0	0
2093-09-01	96.066	97.488	0	0
2093-09-02	96.985	96.542	0	0
2093-09-03	95.973	96.547	0	0
2093-09-04	95.649	95.534	0	0
2093-09-05	90.923	91.172	0	0
2093-09-06	95.877	95.537	0	0
2093-09-07	100.923	100.551	0	0
2093-09-08	103.834	103.934	0	0
2093-09-09	107.859	107.482	0	0
2093-09-10	101.803	104.098	0	0
2093-09-11	104.373	104.341	0	0
2093-09-12	98.621	98.171	0	0
2093-09-13	99.269	99.834	0	0
2093-09-14	99.833	99.846	0	0
2093-09-15	97.371	97.43	0	0
2093-09-16	95.154	95.488	0	0
2093-09-17	90.075	90.355	0	0
2093-09-18	89.41	89.476	0	0
2093-09-19	92.266	92.111	0	0
2093-09-20	96.713	96.705	0	0
2093-09-21	100.855	100.845	0	0
2093-09-22	97.539	97.638	0	0
2093-09-23	84.085	84.221	0	0
2093-09-24	83.226	83.293	0	0
2093-09-25	80.591	80.084	0	0
2093-09-26	84.401	84.163	0	0
2093-09-27	88.509	88.105	0	0
2093-09-28	93.998	93.72	0	0
2093-09-29	97.864	97.848	0	0
2093-09-30	100.226	100.228	0	0
2093-10-01	96.022	94.982	0	0
2093-10-02	96.004	96.286	0	0
2093-10-03	95.674	95.939	0	0
2093-10-04	97.589	97.716	0	0
2093-10-05	95.274	94.999	0	0
2093-10-06	89.508	89.282	0	0
2093-10-07	92.447	92.359	0	0
2093-10-08	91.139	91.159	0	0
2093-10-09	90.048	89.913	0	0
2093-10-10	82.771	82.073	0	0
2093-10-11	88.17	87.948	0	0
2093-10-12	94.953	94.774	0	0
2093-10-13	96.319	96.17	0	0
2093-10-14	91.137	90.765	0	0
2093-10-15	91.425	91.175	0	0
2093-10-16	87.348	87.8	0.019	0.036
2093-10-17	75.525	76.155	0.283	0.227
2093-10-18	74.888	73.342	0.101	0.061
2093-10-19	76.441	76.657	0	0
2093-10-20	80.79	80.666	0	0
2093-10-21	80.689	80.938	0	0
2093-10-22	78.641	78.799	0	0.001
2093-10-23	83.655	83.755	0	0
2093-10-24	86.454	86.373	0	0
2093-10-25	87.322	88.406	0	0
2093-10-26	86.816	86.795	0	0
2093-10-27	90.336	90.328	0	0
2093-10-28	93.445	93.489	0	0
2093-10-29	95.067	95.158	0	0
2093-10-30	94.639	92.535	0	0
2093-10-31	89.309	89.406	0	0
2094-05-01	80	80	1	1
2094-05-02	90.171	90.471	0	0
2094-05-03	85.653	86.715	0	0
2094-05-04	79.774	79.902	0	0
2094-05-05	72.532	72.4	0	0
2094-05-06	73.561	73.861	0	0
2094-05-07	76.736	76.806	0	0
2094-05-08	80.809	80.991	0	0
2094-05-09	82.329	82.488	0	0
2094-05-10	78.428	78.174	0	0
2094-05-11	81.327	81.336	0	0
2094-05-12	79.624	79.927	0	0
2094-05-13	74.759	75.148	0	0
2094-05-14	78.737	78.95	0	0
2094-05-15	83.182	83.434	0	0
2094-05-16	83.471	83.457	0	0
2094-05-17	84.226	84.338	0	0
2094-05-18	84.226	84.497	0	0
2094-05-19	83.012	82.9	0	0
2094-05-20	85.484	85.748	0	0
2094-05-21	87.885	88.008	0	0
2094-05-22	84.924	85.145	0	0
2094-05-23	83.28	83.229	0	0
2094-05-24	83.55	83.645	0	0
2094-05-25	87.808	87.881	0	0
2094-05-26	89.23	89.424	0	0
2094-05-27	88.328	88.404	0	0
2094-05-28	80.893	81.127	0.002	0
2094-05-29	78.314	78.214	0	0
2094-05-30	80.304	80.481	0	0
2094-05-31	87.21	87.262	0	0
2094-06-01	91.919	92.129	0	0
2094-06-02	90.096	89.987	0	0
2094-06-03	93.225	93.553	0	0
2094-06-04	92.173	92.132	0	0
2094-06-05	90.291	90.289	0	0
2094-06-06	84.396	85.524	0	0
2094-06-07	83.442	83.888	0	0
2094-06-08	84.436	84.092	0	0
2094-06-09	80.952	81.157	0	0
2094-06-10	83.174	83.208	0	0
2094-06-11	87.582	87.47	0	0
2094-06-12	92.015	92.009	0	0
2094-06-13	88.256	88.407	0	0
2094-06-14	91.556	91.553	0	0
2094-06-15	94.008	93.74	0	0
2094-06-16	95.793	96.061	0	0
2094-06-17	94.402	94.537	0	0
2094-06-18	88.237	88.175	0.001	0.001
2094-06-19	93.466	93.45	0	0
2094-06-20	89.37	89.475	0	0
2094-06-21	94.025	93.752	0	0
2094-06-22	98.719	98.538	0	0
2094-06-23	101.771	101.83	0	0
2094-06-24	103.224	103.029	0	0
2094-06-25	106.195	105.874	0	0
2094-06-26	108.625	108.49	0	0
2094-06-27	109.052	108.574	0	0
2094-06-28	106.837	106.826	0	0
2094-06-29	102.441	102.841	0	0
2094-06-30	96.472	97.014	0	0
2094-07-01	93.371	93.987	0	0
2094-07-02	93.798	94.079	0	0
2094-07-03	92.399	92.219	0	0
2094-07-04	92.572	92.397	0	0
2094-07-05	94.296	94.54	0	0
2094-07-06	96.624	96.716	0	0
2094-07-07	100.718	100.654	0	0
2094-07-08	105.649	105.653	0	0
2094-07-09	109.453	109.807	0	0
2094-07-10	108.534	108.349	0	0
2094-07-11	106.581	106.425	0	0
2094-07-12	108.387	108.154	0	0
2094-07-13	110.647	110.647	0	0
2094-07-14	108.904	108.86	0	0
2094-07-15	105.855	106.042	0	0
2094-07-16	106.676	106.625	0	0
2094-07-17	109.631	109.699	0	0
2094-07-18	112.901	113.245	0	0
2094-07-19	115.868	116.746	0	0
2094-07-20	116.109	116.148	0	0
2094-07-21	115.428	114.822	0	0
2094-07-22	110.936	109.737	0	0
2094-07-23	111.806	111.878	0	0
2094-07-24	111.049	111.092	0	0
2094-07-25	110.665	111.104	0	0
2094-07-26	110.853	110.763	0	0
2094-07-27	109.12	109.399	0	0
2094-07-28	105.128	105.381	0	0
2094-07-29	104.612	104.392	0	0
2094-07-30	107.687	107.655	0	0
2094-07-31	111.667	111.539	0	0
2094-08-01	113.636	113.23	0	0
2094-08-02	113.846	112.868	0	0
2094-08-03	113.873	113.876	0	0
2094-08-04	114.753	114.573	0	0
2094-08-05	113.838	114.173	0	0
2094-08-06	113.468	113.237	0	0
2094-08-07	112.224	113.545	0	0
2094-08-08	114.392	114.051	0	0
2094-08-09	114.07	114.17	0.036	0.099
2094-08-10	114.616	112.099	0	0.039
2094-08-11	111.667	111.006	0	0
2094-08-12	110.189	110.191	0	0
2094-08-13	109.191	109.551	0	0
2094-08-14	108.026	108.101	0	0
2094-08-15	106.792	105.953	0	0
2094-08-16	103.317	102.439	0	0
2094-08-17	99.567	99.66	0	0
2094-08-18	99.442	99.469	0	0
2094-08-19	102.659	102.23	0	0
2094-08-20	106.376	105.49	0	0
2094-08-21	107.849	107.082	0	0
2094-08-22	107.357	107.072	0	0
2094-08-23	108.742	107.908	0	0
2094-08-24	107.379	106.526	0	0
2094-08-25	99.29	97.878	0	0
2094-08-26	96.413	95.777	0	0
2094-08-27	99.393	97.245	0	0
2094-08-28	101.173	101	0	0
2094-08-29	100.087	100.705	0	0
2094-08-30	100.433	100.227	0	0
2094-08-31	99.722	99.719	0	0
2094-09-01	101.836	102.527	0	0
2094-09-02	102.113	102.747	0	0
2094-09-03	105.026	104.624	0	0
2094-09-04	104.144	103.369	0	0
2094-09-05	100.728	100.53	0	0
2094-09-06	99.413	99.83	0	0
2094-09-07	98.429	98.031	0	0
2094-09-08	97.574	97.682	0	0
2094-09-09	102.067	102.165	0	0
2094-09-10	107.579	107.376	0	0
2094-09-11	110.483	110.412	0	0
2094-09-12	105.204	106.528	0	0
2094-09-13	105.555	104.708	0	0
2094-09-14	99.372	98.809	0	0
2094-09-15	87.519	87.218	0	0
2094-09-16	84.362	83.827	0	0
2094-09-17	88.126	87.358	0	0
2094-09-18	89.708	89.569	0	0
2094-09-19	86.671	86.763	0	0
2094-09-20	84.53	84.12	0	0
2094-09-21	86.154	85.846	0	0
2094-09-22	95.266	94.88	0	0
2094-09-23	97.598	97.267	0	0
2094-09-24	96.175	96.088	0	0
2094-09-25	84.671	84.671	0	0.013
2094-09-26	79.274	79.03	0	0.018
2094-09-27	90.797	90.532	0	0
2094-09-28	97.899	97.587	0	0
2094-09-29	99.996	99.836	0	0
2094-09-30	100.992	100.699	0	0
2094-10-01	95.652	95.46	0	0
2094-10-02	96.327	96.137	0	0
2094-10-03	98.918	98.485	0	0
2094-10-04	84.934	88.661	0	0.001
2094-10-05	79.062	79.988	0.001	0
2094-10-06	73.596	74.179	0.044	0.045
2094-10-07	81.184	80.55	0	0
2094-10-08	87.763	86.738	0	0
2094-10-09	90.289	89.675	0	0
2094-10-10	91.193	91.547	0	0
2094-10-11	84.051	84.204	0	0
2094-10-12	70.431	70.238	0.179	0.244
2094-10-13	69.828	69.69	0.058	0.062
2094-10-14	75.186	74.86	0	0
2094-10-15	79.195	79.113	0	0
2094-10-16	78.417	78.327	0	0
2094-10-17	79.774	80.165	0	0
2094-10-18	81.564	81.562	0	0
2094-10-19	76.787	76.687	0	0
2094-10-20	78.957	78.784	0	0
2094-10-21	81.169	81.131	0	0
2094-10-22	82.641	82.871	0	0
2094-10-23	77.428	77.399	0	0
2094-10-24	79.554	79.605	0.025	0.027
2094-10-25	69.448	69.387	0	0
2094-10-26	75.225	75.354	0	0
2094-10-27	80.08	79.862	0	0
2094-10-28	85.3	85.129	0	0
2094-10-29	88.201	88.269	0	0
2094-10-30	87.816	87.652	0	0
2094-10-31	87.847	87.77	0	0
2095-05-01	80	80	1	1
2095-05-02	83.185	83.159	0	0
2095-05-03	88.596	88.601	0	0
2095-05-04	90.95	91.005	0	0
2095-05-05	82.586	82.669	0	0
2095-05-06	81.972	81.759	0	0
2095-05-07	85.792	86.019	0	0
2095-05-08	83.829	83.519	0	0
2095-05-09	89.262	89.09	0	0
2095-05-10	91.792	91.424	0	0
2095-05-11	94.966	94.814	0	0
2095-05-12	93.923	94.343	0	0
2095-05-13	94.401	93.709	0	0
2095-05-14	87.74	88.032	0	0
2095-05-15	89.592	89.587	0	0
2095-05-16	91.224	90.141	0	0
2095-05-17	93.712	93.667	0	0
2095-05-18	92.082	92.037	0	0
2095-05-19	89.903	89.977	0	0
2095-05-20	93.93	93.862	0	0
2095-05-21	99.699	99.717	0	0
2095-05-22	99.417	99.286	0	0
2095-05-23	99.243	99.219	0	0
2095-05-24	100.07	99.825	0	0
2095-05-25	96.889	96.486	0	0
2095-05-26	97.583	97.468	0	0
2095-05-27	101.138	101.005	0	0
2095-05-28	102.632	102.521	0	0
2095-05-29	98.09	97.891	0	0
2095-05-30	85.889	85.627	0	0
2095-05-31	76.154	76.102	0	0
2095-06-01	76.468	76.344	0	0
2095-06-02	81.889	81.722	0	0
2095-06-03	93.31	93.051	0	0
2095-06-04	101.989	101.938	0	0
2095-06-05	103.941	104.041	0	0
2095-06-06	105.58	104.919	0	0
2095-06-07	103.832	103.645	0	0
2095-06-08	99.514	99.245	0	0
2095-06-09	100.248	100.096	0	0
2095-06-10	104.848	104.745	0	0
2095-06-11	105.84	105.766	0	0
2095-06-12	104.453	104.203	0	0
2095-06-13	100.891	100.748	0	0
2095-06-14	104.052	104.152	0	0
2095-06-15	104.618	104.424	0	0
2095-06-16	102.265	101.135	0	0
2095-06-17	106.972	106.636	0	0
2095-06-18	110.635	109.505	0	0
2095-06-19	113.593	112.941	0	0
2095-06-20	113.767	113.545	0	0
2095-06-21	113.957	113.663	0	0
2095-06-22	109.578	109.233	0	0
2095-06-23	105.557	105.292	0	0
2095-06-24	102.83	102.453	0	0
2095-06-25	99.311	99.722	0	0
2095-06-26	98.898	99.154	0	0
2095-06-27	104.415	104.424	0	0
2095-06-28	107.134	107.37	0	0
2095-06-29	113.133	113.403	0	0
2095-06-30	112.707	112.798	0	0
2095-07-01	111.807	112.532	0	0
2095-07-02	112.448	112.84	0	0
2095-07-03	109.07	109.322	0	0
2095-07-04	110.648	111.027	0	0
2095-07-05	114.175	113.832	0.04	0
2095-07-06	110.631	111.956	0	0
2095-07-07	110.77	108.926	0	0
2095-07-08	111.055	109.967	0	0
2095-07-09	109.297	108.171	0	0
2095-07-10	108.479	107.127	0	0
2095-07-11	105.794	105.358	0	0
2095-07-12	106.284	105.443	0	0
2095-07-13	108.248	107.897	0	0
2095-07-14	111.449	111.429	0	0
2095-07-15	115.415	116.03	0	0
2095-07-16	115.247	115.654	0	0
2095-07-17	116.712	116.665	0	0
2095-07-18	111.846	113.734	0	0
2095-07-19	115.367	114.507	0	0
2095-07-20	108.227	107.211	0	0
2095-07-21	100.823	101.094	0	0
2095-07-22	96.122	96.852	0	0
2095-07-23	93.158	96.663	0	0
2095-07-24	99.118	99.338	0	0
2095-07-25	104.024	103.316	0	0
2095-07-26	106.942	107.753	0	0
2095-07-27	108.617	109.366	0	0
2095-07-28	111.617	112.095	0	0
2095-07-29	114.682	114.721	0	0
2095-07-30	115.029	115.026	0	0
2095-07-31	116.675	116.662	0	0
2095-08-01	120.134	120.304	0	0
2095-08-02	120.432	119.673	0	0
2095-08-03	121.901	121.537	0	0
2095-08-04	119.406	119.763	0	0
2095-08-05	109.571	110.043	0	0
2095-08-06	101.62	101.092	0	0
2095-08-07	101.684	101.108	0	0
2095-08-08	105.028	104.984	0	0
2095-08-09	106.733	106.329	0	0
2095-08-10	108.169	107.844	0	0
2095-08-11	108.391	108.343	0	0
2095-08-12	106.577	106.575	0	0
2095-08-13	106.638	106.723	0	0
2095-08-14	105.784	105.639	0	0
2095-08-15	101.334	101.322	0	0
2095-08-16	97.593	97.485	0	0
2095-08-17	98.48	98.408	0	0
2095-08-18	102.391	101.954	0	0
2095-08-19	106.55	106.173	0	0
2095-08-20	103.936	103.794	0	0
2095-08-21	103.711	103.526	0	0
2095-08-22	104.115	104.075	0	0
2095-08-23	105.789	105.767	0	0
2095-08-24	100.407	99.679	0	0
2095-08-25	106.306	105.592	0	0
2095-08-26	104.069	103.92	0	0
2095-08-27	107.12	106.781	0	0
2095-08-28	104.774	106.171	0	0
2095-08-29	100.002	100.025	0	0
2095-08-30	95.582	95.596	0	0
2095-08-31	93.786	93.883	0	0
2095-09-01	99.24	99.069	0	0
2095-09-02	105.23	104.435	0	0
2095-09-03	110.072	109.324	0	0
2095-09-04	115.573	114.867	0	0
2095-09-05	118.758	118.041	0	0
2095-09-06	118.991	118.93	0	0
2095-09-07	114.714	115.355	0	0
2095-09-08	112.122	112.77	0	0
2095-09-09	111.506	111.165	0	0
2095-09-10	110.87	110.236	0	0
2095-09-11	102.065	101.305	0	0
2095-09-12	97.123	96.308	0	0
2095-09-13	95.81	95.173	0	0
2095-09-14	96.465	95.986	0	0
2095-09-15	96.911	96.811	0	0
2095-09-16	102.198	102.891	0	0
2095-09-17	106.03	106.887	0	0
2095-09-18	105.169	105.626	0	0
2095-09-19	104.015	104.115	0	0
2095-09-20	106.205	106.257	0	0
2095-09-21	107.122	106.538	0	0
2095-09-22	109.386	109.397	0	0
2095-09-23	108.458	107.81	0	0
2095-09-24	110.841	110.094	0	0
2095-09-25	112.02	111.417	0	0
2095-09-26	106.805	106.048	0	0
2095-09-27	95.109	94.297	0	0
2095-09-28	93.289	92.85	0	0
2095-09-29	96.274	96.177	0	0
2095-09-30	98.685	98.74	0	0
2095-10-01	101.345	101.549	0	0
2095-10-02	101.697	102.183	0	0
2095-10-03	103.835	103.132	0	0
2095-10-04	106.303	105.365	0	0
2095-10-05	107.786	107.261	0.02	0
2095-10-06	97.711	102.02	0.01	0.039
2095-10-07	92.71	92.963	0.243	0.085
2095-10-08	94.7	97.056	0	0
2095-10-09	93.589	88.83	0.149	0.162
2095-10-10	80.372	82.545	0	0
2095-10-11	80.886	80.544	0	0
2095-10-12	79.814	79.314	0	0
2095-10-13	85.276	85.092	0	0
2095-10-14	88.011	87.81	0	0
2095-10-15	87.623	87.913	0	0
2095-10-16	89.697	89.899	0	0
2095-10-17	87.383	88.627	0	0
2095-10-18	88.181	88.486	0	0
2095-10-19	89.822	89.767	0	0
2095-10-20	93.253	93.425	0	0
2095-10-21	94.326	93.982	0	0
2095-10-22	92.625	92.77	0	0
2095-10-23	75.84	75.489	0	0
2095-10-24	74.788	74.866	0	0
2095-10-25	74.886	74.746	0	0
2095-10-26	77.371	77.237	0	0
2095-10-27	77.29	77.407	0	0
2095-10-28	75.472	75.511	0	0
2095-10-29	73.709	73.723	0	0
2095-10-30	76.316	74.602	0	0
2095-10-31	79.267	78.103	0	0
2096-05-01	80	80	1	1
2096-05-02	82.962	83.083	0	0
2096-05-03	87.393	87.422	0	0
2096-05-04	91.815	91.689	0	0
2096-05-05	95.484	95.432	0	0
2096-05-06	98.53	98.612	0	0
2096-05-07	98.209	98.366	0	0
2096-05-08	94.336	94.561	0	0
2096-05-09	82.878	83.017	0	0
2096-05-10	84.928	84.973	0	0
2096-05-11	89.708	89.342	0	0
2096-05-12	94.695	94.933	0	0
2096-05-13	91.234	91.58	0	0
2096-05-14	92.866	92.921	0	0
2096-05-15	93.413	93.475	0	0
2096-05-16	89.037	89.157	0	0
2096-05-17	87.556	87.706	0	0
2096-05-18	85.82	85.705	0	0
2096-05-19	85.914	86.114	0	0
2096-05-20	90.471	90.416	0	0
2096-05-21	84.383	84.676	0	0
2096-05-22	88.42	88.472	0	0
2096-05-23	93.555	93.61	0	0
2096-05-24	93.359	93.373	0	0
2096-05-25	97.411	97.691	0	0
2096-05-26	98.875	98.813	0	0
2096-05-27	103.165	103.359	0	0
2096-05-28	106.223	106.127	0	0
2096-05-29	106.219	106.298	0	0
2096-05-30	101.046	101.368	0	0
2096-05-31	105.967	106.082	0	0
2096-06-01	106.372	106.467	0	0
2096-06-02	100.585	100.287	0	0
2096-06-03	98.089	98.274	0	0.001
2096-06-04	94.407	94.125	0	0
2096-06-05	98.351	98.357	0	0
2096-06-06	105.849	106.232	0	0
2096-06-07	110.813	111.025	0	0
2096-06-08	103.991	103.927	0	0
2096-06-09	99.716	99.688	0	0
2096-06-10	97.191	97.142	0	0
2096-06-11	97.846	97.964	0	0
2096-06-12	95.036	94.656	0	0
2096-06-13	95.516	94.973	0	0
2096-06-14	98.281	98.333	0	0
2096-06-15	102.014	102.065	0	0
2096-06-16	102.968	102.715	0	0
2096-06-17	101.895	101.843	0	0
2096-06-18	101.895	101.846	0	0
2096-06-19	102.323	102.096	0	0
2096-06-20	103.057	102.051	0	0
2096-06-21	105.113	104.949	0	0
2096-06-22	103.921	103.961	0	0
2096-06-23	99.785	99.638	0	0
2096-06-24	101.14	101.211	0	0
2096-06-25	93.629	92.846	0	0
2096-06-26	94.49	93.895	0	0
2096-06-27	93.756	93.824	0	0
2096-06-28	96.605	96.566	0	0
2096-06-29	96.975	97.491	0	0
2096-06-30	96.196	95.893	0	0
2096-07-01	93.456	93.293	0	0
2096-07-02	99.621	99.374	0	0
2096-07-03	103.75	103.756	0	0
2096-07-04	107.709	107.683	0	0
2096-07-05	107.071	107.045	0	0
2096-07-06	105.669	105.772	0	0
2096-07-07	104.841	104.494	0	0
2096-07-08	102.398	102.051	0	0
2096-07-09	102.976	102.581	0	0
2096-07-10	103.259	103.358	0	0
2096-07-11	104.675	104.791	0	0
2096-07-12	106.104	106.06	0	0
2096-07-13	107.804	107.578	0	0
2096-07-14	108.89	108.587	0	0
2096-07-15	110.393	109.971	0	0
2096-07-16	114.628	114.805	0	0
2096-07-17	119.119	119.804	0	0
2096-07-18	118.405	114.954	0	0
2096-07-19	114.086	114.454	0	0
2096-07-20	110.392	111.032	0	0
2096-07-21	110.659	111.044	0	0
2096-07-22	113.689	113.822	0	0
2096-07-23	115.928	115.759	0	0
2096-07-24	113.655	115.155	0	0
2096-07-25	111.865	112.845	0	0
2096-07-26	107.213	107.212	0	0
2096-07-27	111.543	111.349	0	0
2096-07-28	112.285	112.703	0	0
2096-07-29	115.332	115.89	0	0
2096-07-30	116.694	116.156	0	0
2096-07-31	116.839	116.624	0	0
2096-08-01	112.947	112.654	0	0
2096-08-02	110.38	110.398	0	0
2096-08-03	110.534	109.869	0	0
2096-08-04	110.824	109.709	0	0
2096-08-05	115.507	114.617	0.074	0
2096-08-06	119.995	117.274	0	0
2096-08-07	118.818	119.97	0	0
2096-08-08	117.351	117.376	0	0
2096-08-09	119.74	119.219	0	0
2096-08-10	116.52	116.754	0	0.017
2096-08-11	113.623	113.545	0	0
2096-08-12	120.088	120.328	0	0
2096-08-13	123.471	123.922	0.013	0.009
2096-08-14	125.437	125.779	0.014	0.016
2096-08-15	122.527	121.912	0.006	0.05
2096-08-16	125.707	124.607	0	0
2096-08-17	123.81	122.864	0	0
2096-08-18	119.698	119.494	0	0
2096-08-19	116.895	116.819	0	0
2096-08-20	112.595	112.272	0	0
2096-08-21	106.95	106.329	0	0
2096-08-22	106.32	105.776	0	0
2096-08-23	107.105	106.57	0	0
2096-08-24	107.131	106.315	0	0
2096-08-25	102.28	101.902	0	0
2096-08-26	96.986	96.679	0	0
2096-08-27	86.241	84.406	0	0
2096-08-28	87.367	87.658	0	0
2096-08-29	87.78	87.829	0	0
2096-08-30	90.721	90.386	0	0
2096-08-31	92.24	91.882	0	0
2096-09-01	96.628	96.446	0	0
2096-09-02	101.242	101.038	0	0
2096-09-03	102.274	101.997	0	0
2096-09-04	99.933	99.956	0	0
2096-09-05	97.192	96.672	0	0
2096-09-06	98.277	98.315	0	0
2096-09-07	99.374	98.868	0	0
2096-09-08	100.11	100.015	0	0
2096-09-09	97.96	97.976	0	0
2096-09-10	96.955	96.825	0	0
2096-09-11	92.795	92.75	0	0
2096-09-12	92.364	92	0	0
2096-09-13	92.452	92.201	0	0
2096-09-14	95.593	95.417	0	0
2096-09-15	96.562	96.292	0	0
2096-09-16	99.105	98.93	0	0
2096-09-17	101.199	100.874	0	0
2096-09-18	103.454	103.098	0	0
2096-09-19	100.929	100.348	0	0
2096-09-20	99.686	99.268	0	0
2096-09-21	101.953	101.852	0	0
2096-09-22	103.676	103.065	0	0
2096-09-23	95.437	94.433	0	0
2096-09-24	96.382	96.763	0	0
2096-09-25	99.079	100.267	0.013	0
2096-09-26	95.001	96.331	0.025	0
2096-09-27	95.48	97.051	0.01	0.006
2096-09-28	92.497	93.175	0	0
2096-09-29	91.349	90.011	0	0
2096-09-30	90.533	89.703	0	0
2096-10-01	93.158	92.293	0	0
2096-10-02	81.239	81.054	0	0
2096-10-03	75.506	75.438	0	0
2096-10-04	76.796	76.654	0	0
2096-10-05	83.842	83.743	0	0
2096-10-06	85.939	85.882	0	0
2096-10-07	84.43	84.218	0	0
2096-10-08	78.413	78.616	0	0
2096-10-09	83.724	83.516	0	0
2096-10-10	85.968	85.925	0	0
2096-10-11	84.887	84.733	0	0
2096-10-12	76.601	76.412	0	0
2096-10-13	81.283	80.9	0	0
2096-10-14	86.551	86.307	0	0
2096-10-15	89.558	89.397	0	0
2096-10-16	86.324	86.153	0	0
2096-10-17	89.541	89.342	0	0
2096-10-18	91.886	91.846	0	0
2096-10-19	92.135	91.934	0	0
2096-10-20	80.132	80.36	0	0
2096-10-21	77.375	77.081	0	0
2096-10-22	78.752	78.708	0	0
2096-10-23	84.239	83.909	0	0
2096-10-24	85.769	85.379	0	0
2096-10-25	84.624	84.666	0	0
2096-10-26	73.268	73.43	0.801	1.096
2096-10-27	67.922	67.853	0.003	0.002
2096-10-28	73.731	73.546	0	0
2096-10-29	75.958	75.911	0	0
2096-10-30	78.76	78.749	0	0
2096-10-31	78.788	78.706	0	0
2097-05-01	80	80	1	1
2097-05-02	83.399	83.615	0	0
2097-05-03	76.853	77.095	0	0
2097-05-04	75.558	75.516	0	0
2097-05-05	77.682	77.784	0	0
2097-05-06	80.361	80.457	0	0
2097-05-07	74.176	74.267	0	0
2097-05-08	71.22	71.487	0	0
2097-05-09	73.1	73.613	0.043	0.038
2097-05-10	75.246	75.569	0	0
2097-05-11	79.205	79.519	0	0
2097-05-12	82.139	82.417	0	0
2097-05-13	83.189	83.363	0	0
2097-05-14	85.481	85.766	0	0
2097-05-15	90.249	90.55	0	0
2097-05-16	91.264	91.022	0	0
2097-05-17	89.2	89.301	0	0.001
2097-05-18	85.01	85.16	0	0
2097-05-19	80.399	81.487	0.006	0.018
2097-05-20	73.38	73.515	0.012	0.009
2097-05-21	79.918	80.046	0	0
2097-05-22	82.539	82.679	0	0
2097-05-23	84.497	84.277	0	0
2097-05-24	88.408	88.433	0	0
2097-05-25	94.369	94.095	0	0
2097-05-26	99.07	98.895	0	0
2097-05-27	103.011	102.901	0	0
2097-05-28	101.932	101.811	0	0
2097-05-29	98.652	97.892	0	0
2097-05-30	100.008	100.067	0	0
2097-05-31	92.8	92.638	0	0
2097-06-01	96.212	96.248	0	0
2097-06-02	96.329	96.737	0	0
2097-06-03	93.819	94.099	0	0
2097-06-04	95.983	96.065	0	0
2097-06-05	94.461	95.288	0	0
2097-06-06	93.584	93.708	0	0
2097-06-07	87.436	87.731	0	0
2097-06-08	91.298	91.193	0	0
2097-06-09	95.415	95.414	0	0
2097-06-10	100.175	100.152	0	0
2097-06-11	103.282	103.349	0	0
2097-06-12	102.255	102.144	0	0
2097-06-13	98.517	98.613	0	0
2097-06-14	97.042	96.587	0	0
2097-06-15	104.653	104.447	0	0
2097-06-16	108.719	108.61	0	0
2097-06-17	101.413	102.321	0	0
2097-06-18	104.223	104.351	0	0
2097-06-19	106.692	106.105	0	0
2097-06-20	107.358	107.259	0	0
2097-06-21	108.91	108.365	0	0
2097-06-22	108.387	106.583	0	0
2097-06-23	106.116	106.037	0	0
2097-06-24	102.991	103.914	0	0
2097-06-25	107.688	107.853	0	0
2097-06-26	104.537	105.035	0	0
2097-06-27	105.233	104.79	0	0
2097-06-28	103.875	103.769	0	0
2097-06-29	108.219	108.636	0	0
2097-06-30	107.342	107.529	0	0
2097-07-01	107.735	107.646	0	0
2097-07-02	107.566	107.308	0	0
2097-07-03	106.245	107.337	0	0
2097-07-04	108.269	108.722	0	0
2097-07-05	107.066	107.274	0	0
2097-07-06	106.408	108.424	0	0
2097-07-07	110.676	111.752	0	0
2097-07-08	114.753	114.664	0	0
2097-07-09	114.426	115.576	0	0
2097-07-10	110.129	111.978	0	0
2097-07-11	105.329	107.916	0	0
2097-07-12	104.179	106.281	0	0
2097-07-13	104.517	105.879	0.121	0
2097-07-14	107.281	105.77	0	0
2097-07-15	105.131	106.381	0	0
2097-07-16	103.684	105.442	0	0
2097-07-17	107.169	107.599	0	0
2097-07-18	106.077	106.879	0	0
2097-07-19	108.274	108.803	0	0
2097-07-20	113.549	114.065	0	0
2097-07-21	117.133	117.43	0	0
2097-07-22	116.815	117.04	0	0
2097-07-23	117.126	117.469	0	0
2097-07-24	118.111	117.645	0	0
2097-07-25	116.415	116.182	0	0
2097-07-26	116.67	116.474	0	0
2097-07-27	117.996	118.228	0	0
2097-07-28	116.021	116.865	0	0
2097-07-29	116.684	117.457	0	0
2097-07-30	118.232	118.105	0	0
2097-07-31	116.355	115.922	0	0
2097-08-01	114.707	114.496	0	0
2097-08-02	113.46	114.154	0	0
2097-08-03	114.261	115.304	0	0
2097-08-04	116.07	115.828	0	0
2097-08-05	115.391	116.522	0	0
2097-08-06	113.809	114.446	0	0
2097-08-07	111.919	112.66	0	0
2097-08-08	110.369	111.383	0	0
2097-08-09	114.598	114.496	0.1	0.048
2097-08-10	105.21	104.063	0.163	0
2097-08-11	107.51	107.583	0	0
2097-08-12	107.671	107.63	0	0
2097-08-13	111.32	112.078	0	0
2097-08-14	112.854	113.569	0	0
2097-08-15	110.087	110.65	0	0
2097-08-16	107.171	107.52	0	0
2097-08-17	105.843	106.867	0	0
2097-08-18	107.782	108.037	0	0
2097-08-19	107.859	108.201	0	0
2097-08-20	110.051	110.829	0	0
2097-08-21	110.062	111.403	0	0
2097-08-22	108.853	108.785	0	0
2097-08-23	108.767	109.345	0	0
2097-08-24	112.214	111.559	0	0
2097-08-25	117.88	117.032	0	0
2097-08-26	118.602	118.853	0.014	0
2097-08-27	118.104	118.741	0	0
2097-08-28	116.324	117.362	0	0
2097-08-29	107.398	108.951	0	0
2097-08-30	101.501	101.055	0	0
2097-08-31	99.575	100.142	0	0
2097-09-01	101.827	101.403	0	0
2097-09-02	103.841	102.941	0	0
2097-09-03	101.97	100.132	0	0
2097-09-04	100.204	99.391	0	0
2097-09-05	100.733	101.14	0	0
2097-09-06	100.847	101.431	0	0
2097-09-07	102.404	102.651	0	0
2097-09-08	101.449	101.385	0	0
2097-09-09	101.184	101.949	0	0
2097-09-10	103.669	103.904	0	0
2097-09-11	102.663	102.863	0	0
2097-09-12	101.261	102.826	0	0
2097-09-13	103.388	103.6	0	0
2097-09-14	103.818	104.069	0	0
2097-09-15	106.51	107.063	0	0
2097-09-16	106.536	106.632	0	0
2097-09-17	107.137	107.036	0	0
2097-09-18	108.134	107.907	0	0
2097-09-19	108.209	108.258	0	0
2097-09-20	108.327	108.401	0	0
2097-09-21	107.673	107.617	0	0
2097-09-22	107.416	107.325	0	0
2097-09-23	107.384	107.824	0	0
2097-09-24	107.794	108.181	0	0
2097-09-25	102.819	102.161	0	0
2097-09-26	103.54	103.832	0	0
2097-09-27	103.213	103.041	0	0
2097-09-28	96.879	98.403	0	0
2097-09-29	97.477	97.889	0	0
2097-09-30	88.446	89.915	0	0
2097-10-01	81.694	82.167	0	0
2097-10-02	85.712	85.674	0	0
2097-10-03	86.638	86.592	0	0
2097-10-04	84.535	84.389	0	0
2097-10-05	88.786	88.744	0	0
2097-10-06	88.604	88.758	0	0
2097-10-07	87.995	88.185	0	0
2097-10-08	91.799	91.938	0	0
2097-10-09	89.569	89.977	0	0
2097-10-10	90.889	90.909	0	0
2097-10-11	88.434	88.359	0	0
2097-10-12	80.527	80.578	0	0
2097-10-13	78.319	78.575	0	0
2097-10-14	79.749	79.709	0.054	0.06
2097-10-15	72.364	72.418	0	0
2097-10-16	77.053	76.953	0	0
2097-10-17	83.534	83.257	0	0
2097-10-18	88.3	88.448	0	0
2097-10-19	90.294	90.579	0	0
2097-10-20	92.316	92.534	0	0
2097-10-21	91.649	91.918	0	0
2097-10-22	84.071	83.939	0	0
2097-10-23	79.94	79.971	0	0
2097-10-24	83.412	83.31	0	0
2097-10-25	85.72	85.679	0	0
2097-10-26	86.48	86.401	0	0
2097-10-27	88.241	88.223	0	0
2097-10-28	88.391	88.501	0	0
2097-10-29	88.033	88.164	0	0
2097-10-30	87.431	87.234	0	0
2097-10-31	88.677	88.667	0	0
2098-05-01	80	80	1	1
2098-05-02	83.9	83.836	0	0
2098-05-03	83.979	83.848	0	0
2098-05-04	81.404	81.679	0	0
2098-05-05	72.739	72.29	0	0
2098-05-06	76.627	76.588	0	0
2098-05-07	80.385	80.325	0	0
2098-05-08	84.348	84.33	0	0
2098-05-09	84.798	84.968	0	0
2098-05-10	82.037	81.959	0	0
2098-05-11	82.003	82.157	0	0
2098-05-12	79.282	78.657	0.001	0
2098-05-13	75.784	74.897	0	0
2098-05-14	78.242	78.462	0	0
2098-05-15	84.851	84.908	0	0
2098-05-16	89.288	89.2	0	0
2098-05-17	91.455	91.185	0	0
2098-05-18	93.942	94.013	0	0
2098-05-19	94.242	94.46	0	0
2098-05-20	97.204	97.663	0	0
2098-05-21	96.023	96.313	0	0
2098-05-22	95.681	95.797	0	0
2098-05-23	98.216	98.264	0	0
2098-05-24	96.401	96.316	0	0
2098-05-25	91.722	92.011	0	0
2098-05-26	90.646	90.584	0	0
2098-05-27	92.583	92.623	0	0
2098-05-28	93.508	93.425	0	0
2098-05-29	97.875	97.753	0	0
2098-05-30	99.042	99.176	0	0
2098-05-31	97.285	97.099	0	0
2098-06-01	93.447	93.081	0	0
2098-06-02	91.585	91.531	0	0
2098-06-03	89.799	89.559	0	0
2098-06-04	93.163	93.16	0	0
2098-06-05	91.08	90.921	0	0
2098-06-06	97.078	97.167	0	0
2098-06-07	95.59	95.528	0	0
2098-06-08	93.519	93.417	0	0
2098-06-09	89.733	90.438	0	0
2098-06-10	92.7	92.664	0	0
2098-06-11	92.198	90.992	0	0
2098-06-12	88.557	88.717	0	0
2098-06-13	85.775	85.945	0	0
2098-06-14	85.816	85.68	0	0
2098-06-15	87.37	87.391	0	0
2098-06-16	87.027	86.882	0	0
2098-06-17	91.873	91.648	0	0
2098-06-18	91.357	91.623	0	0
2098-06-19	88.589	88.53	0	0
2098-06-20	97.994	97.915	0	0
2098-06-21	103.231	103.839	0	0
2098-06-22	108.563	108.37	0	0
2098-06-23	109.277	109.626	0	0
2098-06-24	106.975	106.907	0	0
2098-06-25	102.458	102.46	0	0
2098-06-26	103.363	103.213	0	0
2098-06-27	101.203	100.931	0	0
2098-06-28	97.354	97.299	0	0
2098-06-29	100.077	99.911	0	0
2098-06-30	98.99	98.306	0	0
2098-07-01	94.52	95.292	0	0
2098-07-02	91.657	91.363	0	0
2098-07-03	94.671	95.062	0	0
2098-07-04	100.282	100.187	0	0
2098-07-05	97.616	97.785	0	0
2098-07-06	97.846	97.887	0	0
2098-07-07	103.165	103.284	0	0
2098-07-08	108.504	108.605	0	0
2098-07-09	109.604	109.291	0	0
2098-07-10	111.943	112.152	0	0
2098-07-11	114.342	113.574	0	0
2098-07-12	113.821	113.847	0	0
2098-07-13	113.554	113.71	0	0
2098-07-14	111.574	112.387	0	0
2098-07-15	112.706	112.266	0	0
2098-07-16	112.42	112.3	0	0
2098-07-17	110.742	111.201	0	0
2098-07-18	108.049	107.945	0	0
2098-07-19	107.869	107.609	0	0
2098-07-20	108.552	108.291	0	0
2098-07-21	106.763	106.551	0	0
2098-07-22	106.766	106.84	0	0
2098-07-23	111.232	111.105	0	0
2098-07-24	111.997	111.694	0	0
2098-07-25	110.731	110.446	0	0
2098-07-26	106.236	105.755	0	0
2098-07-27	103.867	103.967	0	0
2098-07-28	103.523	103.34	0	0
2098-07-29	106.209	106.116	0	0
2098-07-30	107.827	107.648	0	0
2098-07-31	102.647	102.821	0	0
2098-08-01	103.432	103.201	0	0
2098-08-02	104.724	104.66	0	0
2098-08-03	101.657	101.95	0	0
2098-08-04	101.307	101.427	0	0
2098-08-05	105.17	105.25	0	0
2098-08-06	109.601	109.163	0	0
2098-08-07	107.978	108.765	0	0
2098-08-08	106.288	106.472	0	0
2098-08-09	101.52	101.764	0	0
2098-08-10	96.35	96.317	0	0
2098-08-11	96.241	95.967	0	0
2098-08-12	101.03	101.056	0	0
2098-08-13	104.777	104.681	0	0
2098-08-14	105.514	105.569	0	0
2098-08-15	106.974	107.05	0	0
2098-08-16	109.156	108.508	0	0
2098-08-17	108.902	108.517	0	0
2098-08-18	112.207	111.618	0	0
2098-08-19	111.748	110.44	0	0
2098-08-20	111.679	112.352	0	0
2098-08-21	115.009	114.96	0	0
2098-08-22	116.088	117.607	0	0
2098-08-23	121.376	118.237	0	0
2098-08-24	115.522	115.988	0	0
2098-08-25	113.811	116.131	0	0
2098-08-26	112.617	113.057	0	0
2098-08-27	113.042	113.966	0	0
2098-08-28	112.984	114.452	0	0
2098-08-29	110.438	111.496	0	0
2098-08-30	109.181	108.852	0	0
2098-08-31	103.856	105.39	0	0
2098-09-01	102.104	101.96	0	0
2098-09-02	96.051	95.808	0	0
2098-09-03	92.656	92.675	0	0
2098-09-04	94.271	94.224	0	0
2098-09-05	94.652	95.628	0	0
2098-09-06	99.939	99.617	0	0
2098-09-07	104.301	104.203	0	0
2098-09-08	105.79	105.531	0	0
2098-09-09	102.65	103.309	0	0
2098-09-10	101.752	101.124	0	0
2098-09-11	102.37	101.801	0	0
2098-09-12	102.099	101.848	0	0
2098-09-13	107.336	107.054	0	0
2098-09-14	110.955	111.225	0	0
2098-09-15	110.174	111.181	0	0
2098-09-16	111.89	109.758	0.056	0.02
2098-09-17	108.006	110.525	0.028	0.07
2098-09-18	109.988	110.538	0.003	0
2098-09-19	111.143	109.274	0	0.001
2098-09-20	112.066	108.444	0	0.023
2098-09-21	112.739	110.64	0	0
2098-09-22	108.756	109.198	0	0
2098-09-23	105.514	105.5	0	0
2098-09-24	104.54	105.586	0	0
2098-09-25	103.698	104.438	0	0
2098-09-26	106.361	107.118	0	0
2098-09-27	101.837	102.52	0	0
2098-09-28	92.359	92.952	0	0
2098-09-29	89.2	89.484	0	0
2098-09-30	87.435	88.003	0	0
2098-10-01	86.534	87.01	0	0
2098-10-02	84.355	84.237	0	0
2098-10-03	83.855	83.814	0	0
2098-10-04	77.422	77.607	0	0
2098-10-05	79.129	78.941	0	0
2098-10-06	81.26	81.24	0	0
2098-10-07	82.595	82.533	0	0
2098-10-08	78.856	78.947	0	0
2098-10-09	79.449	79.435	0	0
2098-10-10	77.532	77.406	0	0
2098-10-11	79.576	79.471	0	0
2098-10-12	84.032	83.527	0	0
2098-10-13	86.827	86.711	0	0
2098-10-14	91.576	91.009	0	0
2098-10-15	94.019	93.851	0	0
2098-10-16	95.836	95.663	0	0
2098-10-17	96.4	96.423	0	0
2098-10-18	92.238	93.78	0	0
2098-10-19	93.046	93.321	0	0
2098-10-20	91.895	91.66	0	0
2098-10-21	79.23	80.618	0	0
2098-10-22	78.754	78.535	0	0
2098-10-23	74.214	74.503	0	0
2098-10-24	76.207	76.452	0	0.001
2098-10-25	68.214	69.431	0	0
2098-10-26	74.632	75.179	0	0
2098-10-27	76.256	76.61	0	0
2098-10-28	77.708	77.609	0	0
2098-10-29	79.539	79.437	0	0
2098-10-30	80.501	80.274	0	0
2098-10-31	82.992	82.896	0	0
2099-05-01	80	80	1	1
2099-05-02	97.446	93.836	0	0
2099-05-03	89.639	89.676	0	0
2099-05-04	96.241	96.014	0	0
2099-05-05	99.628	99.386	0	0
2099-05-06	90.578	90.436	0	0
2099-05-07	88.696	88.628	0	0
2099-05-08	95.119	94.95	0	0
2099-05-09	99.052	98.911	0	0
2099-05-10	97.68	97.94	0	0
2099-05-11	89.342	89.575	0	0
2099-05-12	88.935	88.866	0	0
2099-05-13	87.839	87.808	0	0
2099-05-14	88.688	88.709	0	0
2099-05-15	83.454	83.149	0	0
2099-05-16	86.951	86.775	0	0
2099-05-17	83.349	83.181	0	0
2099-05-18	73.486	73.41	0	0
2099-05-19	81.571	81.353	0	0
2099-05-20	84.86	85.113	0	0
2099-05-21	90.086	90.535	0	0
2099-05-22	90.599	90.314	0	0
2099-05-23	86.007	85.854	0	0
2099-05-24	88.699	88.757	0	0
2099-05-25	91.532	91.577	0	0
2099-05-26	93.094	93.154	0	0
2099-05-27	92.97	95.026	0	0.092
2099-05-28	92.565	89.022	0.008	0.089
2099-05-29	93.887	93.452	0	0
2099-05-30	100.142	99.602	0	0
2099-05-31	104.672	104.171	0	0
2099-06-01	107.595	107.139	0	0
2099-06-02	105.039	104.394	0	0
2099-06-03	95.648	95.348	0	0
2099-06-04	99.005	98.65	0	0
2099-06-05	96.196	95.997	0	0
2099-06-06	97.564	97.449	0	0
2099-06-07	102.003	101.416	0	0
2099-06-08	106.751	106.372	0	0
2099-06-09	106.56	106.626	0	0
2099-06-10	97.542	97.913	0	0
2099-06-11	87.166	86.706	0	0
2099-06-12	90.593	90.331	0	0
2099-06-13	99.691	99.054	0	0
2099-06-14	106.338	105.913	0	0
2099-06-15	112.213	111.867	0	0
2099-06-16	116.343	116.078	0	0
2099-06-17	111.857	112.194	0	0
2099-06-18	110.724	110.516	0	0
2099-06-19	112.193	112.135	0	0
2099-06-20	111.185	110.896	0	0
2099-06-21	109.57	109.48	0	0
2099-06-22	108.619	108.088	0	0
2099-06-23	105.735	105.488	0	0
2099-06-24	100.841	100.619	0	0
2099-06-25	101.406	101.262	0	0
2099-06-26	102.107	102.204	0	0
2099-06-27	105.829	105.477	0	0
2099-06-28	107.132	106.964	0	0
2099-06-29	102.907	102.809	0	0
2099-06-30	104.658	104.401	0	0
2099-07-01	107.896	107.585	0	0
2099-07-02	111.671	111.333	0	0
2099-07-03	113.304	112.981	0	0
2099-07-04	111.046	110.624	0	0
2099-07-05	106.927	106.647	0	0
2099-07-06	111.15	110.905	0	0
2099-07-07	110.125	110.318	0	0
2099-07-08	106.21	106.69	0	0
2099-07-09	110.014	109.858	0	0
2099-07-10	109.15	109.284	0	0
2099-07-11	110.114	109.416	0	0
2099-07-12	113	111.83	0	0
2099-07-13	109.926	109.831	0	0
2099-07-14	109.13	109.436	0	0
2099-07-15	109.393	108.559	0	0
2099-07-16	107.542	107.143	0	0
2099-07-17	109.792	108.847	0	0
2099-07-18	108.162	108.894	0	0
2099-07-19	107.245	107.062	0.123	0
2099-07-20	107.726	107.694	0	0
2099-07-21	108.242	107.833	0	0
2099-07-22	110.425	109.583	0	0
2099-07-23	110.41	110.536	0	0
2099-07-24	108.701	109.276	0	0
2099-07-25	109.276	109.591	0	0
2099-07-26	110.096	109.914	0	0
2099-07-27	107.882	107.504	0	0
2099-07-28	106.95	106.906	0	0
2099-07-29	108.82	108.776	0	0
2099-07-30	112.786	112.788	0	0
2099-07-31	117.21	117.21	0	0
2099-08-01	118.28	117.421	0	0
2099-08-02	114.543	114.202	0	0
2099-08-03	110.831	110.875	0	0
2099-08-04	109.436	109.804	0	0
2099-08-05	109.451	109.731	0	0
2099-08-06	109.216	108.005	0	0
2099-08-07	106.327	107.243	0	0
2099-08-08	103.724	103.824	0	0
2099-08-09	106.739	105.894	0	0
2099-08-10	103.633	103.733	0	0
2099-08-11	102.723	102.848	0	0
2099-08-12	99.974	98.539	0	0
2099-08-13	90.185	90.576	0	0
2099-08-14	91.56	91.351	0	0
2099-08-15	90.43	90.331	0	0
2099-08-16	91.933	92.218	0	0
2099-08-17	93.73	93.483	0	0
2099-08-18	96.907	96.823	0	0
2099-08-19	97.34	96.599	0	0
2099-08-20	96.553	97.328	0	0
2099-08-21	95.868	96.405	0	0
2099-08-22	99.152	98.952	0	0
2099-08-23	104.603	104.333	0	0
2099-08-24	103.707	103.807	0	0
2099-08-25	110.682	109.802	0	0
2099-08-26	113.66	113.529	0	0
2099-08-27	115.085	114.686	0	0
2099-08-28	113.327	113.228	0	0
2099-08-29	109.923	109.881	0	0
2099-08-30	106.232	106.019	0	0
2099-08-31	103.802	103.302	0	0
2099-09-01	104.04	104.14	0	0
2099-09-02	106.539	106.098	0	0
2099-09-03	110.058	108.454	0	0
2099-09-04	109.163	108.412	0	0.022
2099-09-05	111.84	111.429	0	0
2099-09-06	113.684	113.383	0	0
2099-09-07	115.95	115.718	0.003	0
2099-09-08	112.619	110.649	0	0
2099-09-09	111.041	110.489	0	0
2099-09-10	110.459	110.548	0	0
2099-09-11	115.956	115.071	0	0
2099-09-12	117.615	117.331	0	0
2099-09-13	118.458	118.204	0	0
2099-09-14	113.644	111.902	0	0.002
2099-09-15	112.115	111.496	0	0.002
2099-09-16	103.938	104.038	0	0
2099-09-17	102.416	101.747	0	0
2099-09-18	99.679	99.202	0	0
2099-09-19	103.667	102.502	0	0
2099-09-20	105.042	104.764	0	0
2099-09-21	103.893	103.792	0	0
2099-09-22	102.051	101.995	0	0
2099-09-23	101.937	101.485	0	0
2099-09-24	103.617	102.675	0	0
2099-09-25	102.757	102.753	0	0
2099-09-26	98.099	98.181	0	0
2099-09-27	97.991	97.629	0	0
2099-09-28	86.583	87.165	0	0
2099-09-29	88.601	88.671	0	0
2099-09-30	88.974	88.823	0	0
2099-10-01	80.762	80.555	0	0
2099-10-02	76.926	76.152	0	0.005
2099-10-03	76.187	76.013	0	0
2099-10-04	80.086	79.597	0	0
2099-10-05	83.104	82.289	0	0
2099-10-06	69.89	69.708	0.34	0.471
2099-10-07	72.577	72.416	0.036	0.102
2099-10-08	72.422	72.515	0	0
2099-10-09	81.418	80.761	0	0
2099-10-10	83.565	83.441	0	0
2099-10-11	85.609	85.319	0	0
2099-10-12	86.892	87.005	0	0
2099-10-13	86.966	87.038	0	0
2099-10-14	85.883	84.822	0	0
2099-10-15	89.456	88.927	0	0
2099-10-16	91.336	91.056	0	0
2099-10-17	92.073	92.004	0	0
2099-10-18	91.859	91.748	0	0
2099-10-19	90.774	90.646	0	0
2099-10-20	91.338	91.235	0	0
2099-10-21	92.45	92.341	0	0
2099-10-22	92.319	92.167	0	0
2099-10-23	89.177	88.942	0	0
2099-10-24	77.438	77.47	0	0
2099-10-25	77.361	77.213	0	0
2099-10-26	78.966	78.869	0	0
2099-10-27	80.534	80.583	0	0
2099-10-28	86.159	85.916	0	0
2099-10-29	87.041	87.052	0	0
2099-10-30	86.529	86.333	0	0
2099-10-31	79.469	79.137	0	0
