# Supplementary material for: The role of climate change and urban development on compound dry-hot extremes across US cities
Source: Nat Commun. 2023 Jun 14;14:3509. doi: 10.1038/s41467-023-39205-x (PMC10267174; doi:10.1038/s41467-023-39205-x)
Supplement: Supplementary file 2 — Source Data [file 41467_2023_39205_MOESM2_ESM.zip › SourceData/Houston_Current_Data.xlsx]

## Sheet: Sheet1
Date_Current	Current_T	Urban_Dev_T	Current_prcp	Urban_Dev_Prcp
2000-05-01	80	80	1	1
2000-05-02	80.603	80.242	0.49	0.328
2000-05-03	81.951	85.632	0.254	0.392
2000-05-04	85.727	86.826	0.001	0
2000-05-05	84.2	84.199	0	0.002
2000-05-06	85.31	84.549	0.002	0.006
2000-05-07	85.2	85.498	0	0
2000-05-08	86.152	85.238	0	0
2000-05-09	87.147	84.937	0	0
2000-05-10	86.438	86.301	0	0
2000-05-11	83.49	83.681	0.001	0.002
2000-05-12	82.62	85.912	0	0
2000-05-13	82.355	83.472	0.379	0.421
2000-05-14	84.579	84.864	0.156	0.159
2000-05-15	86.605	86.917	0	0
2000-05-16	84.985	87.216	0	0
2000-05-17	87.79	87.716	0	0
2000-05-18	88.216	88.165	0	0
2000-05-19	86.092	84.704	0.019	0.046
2000-05-20	83.405	82.392	0.298	0.218
2000-05-21	84.832	87.217	0.579	0.348
2000-05-22	88.18	89.852	0	0
2000-05-23	88.447	89.629	0	0
2000-05-24	87.268	87.426	0	0
2000-05-25	86.814	89.553	0	0
2000-05-26	90.783	90.843	0	0
2000-05-27	91.577	90.643	0	0
2000-05-28	88.819	88.74	0.085	0.259
2000-05-29	93.059	89.966	0.066	0.164
2000-05-30	91.349	90.779	0	0
2000-05-31	88.915	89.582	0.005	0
2000-06-01	89.973	89.778	0	0.004
2000-06-02	90.986	90.948	0	0
2000-06-03	88.839	89.452	0.004	0
2000-06-04	90.954	89.742	0	0
2000-06-05	88.526	89.553	0	0.012
2000-06-06	87.378	86.923	0	0.11
2000-06-07	86.383	86.299	0	0
2000-06-08	86.385	87.254	0	0
2000-06-09	84.545	85.664	0.262	0.257
2000-06-10	85.079	85.522	0.259	0.218
2000-06-11	86.473	88.143	0.21	0.211
2000-06-12	89.08	87.727	0.099	0
2000-06-13	89.214	88.481	0	0
2000-06-14	86.726	85.448	0.079	0.112
2000-06-15	86.194	86.604	0.098	0.107
2000-06-16	84.949	84.926	0.137	0.104
2000-06-17	85.539	87.292	0.17	0.157
2000-06-18	90.821	90.972	0.074	0.096
2000-06-19	88.362	86.906	0.115	0.086
2000-06-20	88.076	89.846	0.017	0.011
2000-06-21	90.747	90.771	0	0
2000-06-22	91.648	91.755	0	0
2000-06-23	92.011	92.279	0	0
2000-06-24	93.278	93.625	0	0
2000-06-25	91.279	91.465	0.001	0
2000-06-26	88.756	88.35	0.163	0.172
2000-06-27	90.452	92.265	0.074	0.061
2000-06-28	94.038	94.477	0	0
2000-06-29	95.031	95.189	0	0
2000-06-30	94.176	94.99	0	0
2000-07-01	94.437	94.455	0	0
2000-07-02	93.069	93.362	0	0
2000-07-03	93.274	93.985	0	0
2000-07-04	93.227	93.128	0	0
2000-07-05	93.446	92.53	0.025	0.01
2000-07-06	93.565	94.143	0	0
2000-07-07	94.886	95.643	0	0
2000-07-08	95.79	95.283	0.038	0.062
2000-07-09	94.927	95.19	0.083	0
2000-07-10	96.302	94.117	0.096	0.22
2000-07-11	96.089	95.68	0	0
2000-07-12	96.919	96.855	0	0
2000-07-13	98.057	99.154	0	0
2000-07-14	102.677	103.256	0	0
2000-07-15	103.523	104.446	0	0.002
2000-07-16	103.742	103.795	0	0
2000-07-17	98.513	99.212	0	0
2000-07-18	96.804	97.008	0	0
2000-07-19	96.717	97.512	0	0
2000-07-20	99.203	99.473	0	0
2000-07-21	99.048	100.449	0	0
2000-07-22	98.783	100.563	0	0
2000-07-23	100.46	101.381	0.024	0
2000-07-24	93.217	92.693	0.208	0.18
2000-07-25	94.029	94.801	0	0
2000-07-26	95.222	95.277	0	0
2000-07-27	94.652	94.175	0	0
2000-07-28	90.595	92.67	0.05	0.013
2000-07-29	94.703	92.169	0.006	0.012
2000-07-30	91.53	96.566	0.095	0.03
2000-07-31	94.845	93.358	0.126	0.316
2000-08-01	92.822	92.105	0.049	0.133
2000-08-02	96.467	94.61	0.084	0.134
2000-08-03	96.475	95.556	0	0
2000-08-04	93.7	92.013	0	0
2000-08-05	95.571	95.83	0.014	0
2000-08-06	97.075	97.175	0.002	0.002
2000-08-07	96.601	96.505	0	0
2000-08-08	95.369	94.738	0	0.001
2000-08-09	91.911	90.683	0.045	0.124
2000-08-10	97.37	97.49	0	0
2000-08-11	100.169	100.019	0	0.002
2000-08-12	99.007	98.368	0.01	0.01
2000-08-13	98.864	100.499	0	0.003
2000-08-14	95.875	95.571	0	0
2000-08-15	94.139	94.042	0.025	0.069
2000-08-16	95.417	95.79	0	0
2000-08-17	97.794	98.353	0.065	0
2000-08-18	100.358	100.701	0	0
2000-08-19	98.906	99.885	0	0
2000-08-20	100.369	99.064	0	0
2000-08-21	102.757	101.055	0	0
2000-08-22	94.879	97.376	0.188	0
2000-08-23	92.894	89.773	0.021	0.171
2000-08-24	91.512	94.169	0.065	0
2000-08-25	97.676	97.47	0	0
2000-08-26	96.602	96.84	0	0
2000-08-27	96.22	95.71	0	0
2000-08-28	96.999	97.099	0	0
2000-08-29	98.69	98.723	0	0
2000-08-30	103.044	102.68	0	0
2000-08-31	106.312	106.214	0	0.01
2000-09-01	105.782	107.47	0.034	0.012
2000-09-02	105.551	106.262	0.072	0.009
2000-09-03	106.597	107.848	0.018	0.024
2000-09-04	111.785	110.921	0.008	0.017
2000-09-05	109.833	107.783	0	0.016
2000-09-06	101.357	102.12	0	0
2000-09-07	94.87	94.922	0	0
2000-09-08	93.598	91.867	0.002	0.164
2000-09-09	89.155	88.634	0.098	0.091
2000-09-10	95.989	90.525	0	0.118
2000-09-11	93.514	92.284	0	0.098
2000-09-12	95.94	92.115	0.126	0.197
2000-09-13	91.154	90.26	0.044	0.069
2000-09-14	94.707	93.262	0.159	0.026
2000-09-15	97.465	97.565	0	0.09
2000-09-16	92.337	93.607	0	0.011
2000-09-17	90.368	88.888	0	0
2000-09-18	92.116	91.441	0	0
2000-09-19	92.769	91.451	0	0
2000-09-20	90.921	93.791	0.003	0.046
2000-09-21	85.853	87.292	0.286	0.22
2000-09-22	90.495	86.476	0.163	0.202
2000-09-23	93.002	92.237	0.085	0.01
2000-09-24	92.863	91.319	0	0
2000-09-25	87.922	87.772	0.163	0.245
2000-09-26	74.922	74.598	0	0
2000-09-27	82.319	81.641	0	0
2000-09-28	87.078	86.448	0	0
2000-09-29	87.429	86.972	0	0
2000-09-30	86.58	86.702	0	0
2000-10-01	87.334	86.782	0	0
2000-10-02	89.775	88.228	0	0
2000-10-03	87.679	91.034	0	0
2000-10-04	89.202	88.777	0	0
2000-10-05	87.934	84.155	0.064	0.07
2000-10-06	83.507	83.795	0.194	0.227
2000-10-07	82.405	81.341	0.24	0.208
2000-10-08	64.922	59.034	0	0
2000-10-09	59.56	59.583	0.001	0.001
2000-10-10	67.655	67.928	0.001	0.001
2000-10-11	77.886	76.701	0	0
2000-10-12	82.61	81.917	0	0
2000-10-13	82.591	82.396	0	0
2000-10-14	82.728	82.851	0	0
2000-10-15	82.543	81.167	0.158	0.103
2000-10-16	84.46	83.125	0.054	0.197
2000-10-17	79.479	80.259	0.085	0.152
2000-10-18	76.523	78.278	0	0
2000-10-19	80.697	83.119	0.009	0
2000-10-20	82.439	83.351	0	0.026
2000-10-21	80.702	81.237	0	0
2000-10-22	80.112	80.746	0.09	0.067
2000-10-23	80.2	78.869	0.06	0.158
2000-10-24	82.282	81.278	0	0.083
2000-10-25	78.442	78.791	0.017	0.017
2000-10-26	81.941	81.704	0.036	0.003
2000-10-27	80.698	82.185	0.032	0.007
2000-10-28	79.318	79.94	0.015	0.004
2000-10-29	80.955	81.024	0.05	0.039
2000-10-30	81.957	82.521	0.021	0.016
2000-10-31	81.824	81.874	0.01	0.008
2001-05-01	80	80	1	1
2001-05-02	81.626	80.821	0.001	0.003
2001-05-03	77.834	79.757	0.056	0.016
2001-05-04	78.219	77.058	0.054	0.05
2001-05-05	80.92	83.122	0.093	0.082
2001-05-06	79.264	80.045	0.297	0.327
2001-05-07	80.291	81.667	0.147	0.144
2001-05-08	80.827	81.607	0.355	0.127
2001-05-09	83.521	84.03	0.195	0.136
2001-05-10	82.615	83.548	0	0
2001-05-11	83.26	79.625	0.001	0.022
2001-05-12	82.819	83.796	0.159	0.038
2001-05-13	85.495	85.915	0.109	0
2001-05-14	85.744	83.936	0.033	0.034
2001-05-15	81.769	83.243	0.002	0
2001-05-16	85.68	85.968	0.001	0
2001-05-17	82.684	82.914	0	0
2001-05-18	86.829	86.652	0	0
2001-05-19	88.071	88.771	0	0
2001-05-20	88.227	88.548	0	0.001
2001-05-21	86.432	86.527	0.089	0.202
2001-05-22	80.944	81.926	0.738	0.12
2001-05-23	87.959	89.084	0	0
2001-05-24	90.389	91.252	0	0
2001-05-25	88.691	89.359	0	0
2001-05-26	85.074	86.129	0.089	0
2001-05-27	86.874	87.63	0	0
2001-05-28	89.596	89.998	0	0
2001-05-29	87.853	89.952	0	0
2001-05-30	86.508	87.373	0.005	0.003
2001-05-31	84.425	85.498	0.229	0.307
2001-06-01	87.551	89.484	0.259	0.005
2001-06-02	90.254	90.733	0	0
2001-06-03	88.886	89.678	0.003	0
2001-06-04	86.993	87.178	0.031	0.039
2001-06-05	83.752	85.756	0.303	0.378
2001-06-06	81.74	83.771	0.329	0.299
2001-06-07	81.86	81.102	0.121	0.191
2001-06-08	81.647	80.835	0.761	0.211
2001-06-09	82.606	81.271	0.505	0.653
2001-06-10	81.396	81.382	0.582	0.534
2001-06-11	88.157	88.817	0.007	0.039
2001-06-12	89.043	89.697	0.187	0.192
2001-06-13	84.665	85.517	0.052	0.044
2001-06-14	87.249	87.474	0.173	0.144
2001-06-15	86.053	89.002	0.362	0.117
2001-06-16	87.932	88.645	0.018	0.243
2001-06-17	91.003	91.297	0.149	0.117
2001-06-18	90.398	90.653	0	0
2001-06-19	88.656	89.982	0.146	0.006
2001-06-20	87.683	89.277	0.034	0.076
2001-06-21	89.068	90.932	0	0.004
2001-06-22	88.126	90.377	0.197	0.193
2001-06-23	88.604	89.853	0.047	0.064
2001-06-24	88.925	90.336	0	0
2001-06-25	86.443	87.698	0.013	0
2001-06-26	83.793	85.912	0.378	0.254
2001-06-27	89.452	87.896	0.069	0.107
2001-06-28	91.867	92.594	0.138	0.102
2001-06-29	90.567	90.994	0	0
2001-06-30	91.404	92.761	0.004	0
2001-07-01	91.681	92.571	0	0
2001-07-02	90.961	91.774	0	0.017
2001-07-03	91.051	92.028	0.157	0.181
2001-07-04	94.545	94.755	0.01	0.264
2001-07-05	94.526	95.312	0	0
2001-07-06	95.347	96.404	0	0
2001-07-07	94.776	95.752	0	0
2001-07-08	94.054	95.034	0	0
2001-07-09	94.062	95.087	0	0
2001-07-10	94.003	94.974	0	0
2001-07-11	93.965	94.281	0	0
2001-07-12	95	95.083	0	0
2001-07-13	96.374	95.667	0	0
2001-07-14	97.821	97.921	0	0
2001-07-15	98.041	96.831	0	0
2001-07-16	96.601	93.5	0	0
2001-07-17	92.474	93.593	0	0
2001-07-18	93.181	93.658	0.032	0.021
2001-07-19	91.995	91.58	0.077	0.02
2001-07-20	93.72	93.84	0	0.003
2001-07-21	97.337	98.452	0	0
2001-07-22	99.528	100.233	0	0
2001-07-23	100.994	100.476	0	0
2001-07-24	96.211	98.533	0.166	0
2001-07-25	90.609	92.659	0.078	0
2001-07-26	91.936	91.919	0.001	0.013
2001-07-27	92.833	92.313	0.001	0.119
2001-07-28	92.069	95.003	0	0.015
2001-07-29	94.469	95.54	0.014	0
2001-07-30	93.239	93.506	0	0
2001-07-31	93.661	94.497	0	0
2001-08-01	94.051	94.669	0	0
2001-08-02	92.738	95.246	0.026	0.04
2001-08-03	94.059	92.691	0.011	0.124
2001-08-04	94.822	94.908	0.001	0
2001-08-05	97.069	97.169	0	0
2001-08-06	93.367	92.92	0.078	0.006
2001-08-07	88.861	90.88	0.101	0.054
2001-08-08	85.442	85.925	0.389	0.357
2001-08-09	94.92	95.134	0.039	0.131
2001-08-10	95.479	96.296	0	0
2001-08-11	95.705	95.816	0	0
2001-08-12	96.657	97.105	0	0
2001-08-13	97.491	98.07	0	0
2001-08-14	96.836	98.632	0.013	0.019
2001-08-15	94.888	95.447	0.021	0.129
2001-08-16	97.037	96.849	0	0
2001-08-17	97.054	96.863	0	0
2001-08-18	98.1	98.55	0	0
2001-08-19	96.267	98.134	0	0
2001-08-20	96.388	98.024	0	0
2001-08-21	95.648	96.449	0.093	0
2001-08-22	94.699	91.806	0	0
2001-08-23	92.601	93.207	0.002	0
2001-08-24	89.81	93.37	0.015	0
2001-08-25	89.923	94.666	0.044	0
2001-08-26	94.4	95.698	0	0.004
2001-08-27	89.939	90.875	0.195	0.045
2001-08-28	93.404	94.135	0.17	0.005
2001-08-29	88.886	90.904	0.157	0.011
2001-08-30	91.028	91.391	0.021	0.008
2001-08-31	84.939	90.728	0.263	0.241
2001-09-01	84.423	85.714	0.338	0.223
2001-09-02	87.219	90.773	0.159	0.098
2001-09-03	93.355	92.744	0.028	0.411
2001-09-04	87.275	88.52	0.316	0.301
2001-09-05	88.323	89.346	0.123	0.132
2001-09-06	89.184	90.368	0.216	0.083
2001-09-07	89.693	90.711	0	0
2001-09-08	88.676	88.564	0	0.152
2001-09-09	86.625	88.342	0.307	0.313
2001-09-10	86.174	86.376	0.309	0.199
2001-09-11	85.931	89.289	0.018	0.111
2001-09-12	88.184	91.546	0	0
2001-09-13	89.827	88.593	0	0.01
2001-09-14	88.284	89.143	0	0
2001-09-15	87.803	88.893	0	0
2001-09-16	88.198	89.477	0	0
2001-09-17	86.194	86.127	0.014	0.042
2001-09-18	84.843	88.612	0.081	0.036
2001-09-19	93.595	94.697	0	0
2001-09-20	92.86	94.284	0	0.118
2001-09-21	90.822	91.444	0	0.119
2001-09-22	87.131	84.886	0.235	0.375
2001-09-23	85.975	86.82	0.147	0.145
2001-09-24	83.991	84.069	0.004	0.006
2001-09-25	78.375	80.448	0	0
2001-09-26	77.526	78.544	0	0
2001-09-27	80.829	81.961	0	0
2001-09-28	82.739	83.683	0	0
2001-09-29	80.735	82.283	0	0
2001-09-30	78.521	79.608	0	0
2001-10-01	80.206	81.703	0	0
2001-10-02	82.051	83.272	0	0
2001-10-03	81.104	81.969	0	0
2001-10-04	80.458	79.324	0.12	0.191
2001-10-05	82.222	83.465	0.09	0.148
2001-10-06	78.706	80.221	0.572	0.789
2001-10-07	74.591	74.816	0	0
2001-10-08	81.212	81.453	0	0
2001-10-09	80.686	81.479	0.003	0
2001-10-10	84.126	83.053	0.014	0.011
2001-10-11	83.921	83.343	0.149	0.103
2001-10-12	76.343	80.245	0.422	0.09
2001-10-13	76.779	76.676	1.251	1.589
2001-10-14	79.337	79.919	0	0
2001-10-15	79.496	80.019	0	0
2001-10-16	70.694	76.319	0	0
2001-10-17	68.388	68.95	0	0
2001-10-18	74.778	75.359	0	0
2001-10-19	78.337	78.788	0	0
2001-10-20	79.089	79.133	0	0
2001-10-21	78.39	79.147	0	0
2001-10-22	76.324	78.26	0	0
2001-10-23	82.45	83.548	0	0
2001-10-24	83.508	83.748	0	0
2001-10-25	77.387	78.103	0	0
2001-10-26	72.699	75.093	0	0
2001-10-27	71.02	72.317	0	0
2001-10-28	66.853	70.372	0	0
2001-10-29	71.51	72.225	0	0
2001-10-30	73.38	74.092	0	0
2001-10-31	75.997	76.722	0	0
2002-05-01	80	80	1	1
2002-05-02	89.551	90.16	0	0
2002-05-03	88.281	88.738	0	0
2002-05-04	86.812	87.394	0	0
2002-05-05	86.445	86.804	0.031	0.005
2002-05-06	86.555	87.793	0.002	0
2002-05-07	84.149	86.79	0.077	0.002
2002-05-08	86.512	87.708	0	0.002
2002-05-09	90.63	90.737	0	0
2002-05-10	87.852	88.178	0	0
2002-05-11	88.014	88.299	0.003	0.001
2002-05-12	88.423	88.708	0.002	0.001
2002-05-13	84.255	84.948	0.054	0.075
2002-05-14	77.791	78.121	0	0
2002-05-15	83.726	83.014	0	0
2002-05-16	83.326	85.703	0.037	0.091
2002-05-17	82.982	84.919	0.109	0.005
2002-05-18	81.648	83.756	0.09	0.064
2002-05-19	76.596	76.826	0	0
2002-05-20	79.609	79.981	0	0
2002-05-21	81.149	81.202	0	0
2002-05-22	82.67	82.848	0	0
2002-05-23	83.813	83.598	0	0
2002-05-24	83.51	84.268	0	0
2002-05-25	86.092	87.74	0	0
2002-05-26	87.852	87.974	0	0
2002-05-27	83.756	85.495	0	0
2002-05-28	85.981	85.711	0	0
2002-05-29	88.511	87.164	0	0
2002-05-30	85.625	84.91	0.438	0.224
2002-05-31	85.466	84.898	0.037	0.165
2002-06-01	88.273	89.017	0.005	0.001
2002-06-02	88.033	88.953	0	0
2002-06-03	84.801	86.073	0.012	0.052
2002-06-04	88.803	88.792	0.009	0.094
2002-06-05	91.375	89.389	0.001	0.013
2002-06-06	91.813	92.208	0	0.013
2002-06-07	93.496	89.188	0.014	0.141
2002-06-08	91.376	88.973	0.422	0.367
2002-06-09	90.152	89.987	0.001	0.08
2002-06-10	88.826	89.848	0.245	0.073
2002-06-11	91.519	92.41	0	0.055
2002-06-12	88.96	89.781	0.11	0.103
2002-06-13	92.681	92.831	0.009	0.018
2002-06-14	89.919	89.584	0.199	0.135
2002-06-15	93.337	92.913	0.047	0.007
2002-06-16	92.478	92.829	0	0
2002-06-17	87.051	87.267	0.285	0.159
2002-06-18	87.776	88.401	0.228	0.078
2002-06-19	87.906	89.999	0	0
2002-06-20	87.126	86.185	0.353	0.246
2002-06-21	87.59	90.963	0.091	0.121
2002-06-22	88.891	92.509	0.118	0.019
2002-06-23	91.081	92.614	0	0
2002-06-24	90.936	92.431	0	0.008
2002-06-25	88.619	89.345	0.005	0.174
2002-06-26	88.088	90.161	0.053	0.097
2002-06-27	86.139	89.375	0.118	0.024
2002-06-28	86.549	86.785	0.144	0.137
2002-06-29	86.371	86.113	0.283	0.177
2002-06-30	88.809	89.294	0.103	0.099
2002-07-01	89.323	88.953	0	0
2002-07-02	90.807	90.298	0.061	0.001
2002-07-03	88.209	88.792	0.122	0.082
2002-07-04	90.76	91.662	0.035	0.049
2002-07-05	92.648	93.503	0	0
2002-07-06	89.744	90.968	0.009	0.157
2002-07-07	89.809	93.895	0.18	0.12
2002-07-08	95.741	93.977	0	0.002
2002-07-09	93.167	94.248	0.041	0.116
2002-07-10	91.008	91.608	0	0
2002-07-11	89.665	88.702	0.055	0.354
2002-07-12	93.989	87.403	0.027	0.236
2002-07-13	90.979	86.469	0.126	0.291
2002-07-14	89.595	88.362	0.262	0.266
2002-07-15	86.463	90.027	0.283	0.461
2002-07-16	88.943	89.666	0.19	0.069
2002-07-17	91.309	91.396	0.003	0.071
2002-07-18	91.185	90.915	0	0.094
2002-07-19	93.455	93.32	0	0
2002-07-20	93.743	92.853	0	0
2002-07-21	91.707	91.262	0	0
2002-07-22	92.339	91.335	0.003	0.001
2002-07-23	96.087	96.386	0.001	0
2002-07-24	98.66	99.558	0	0
2002-07-25	99.263	100.685	0	0
2002-07-26	97.697	100.229	0.006	0
2002-07-27	93.539	93.769	0.007	0
2002-07-28	93.452	93.164	0.046	0
2002-07-29	92.982	93.034	0.002	0.086
2002-07-30	93.922	93.076	0.006	0.003
2002-07-31	94.631	95.321	0	0
2002-08-01	95.843	95.747	0	0
2002-08-02	95.899	95.965	0	0
2002-08-03	95.2	95.88	0.084	0.002
2002-08-04	93.138	97.088	0.034	0.018
2002-08-05	95.957	95.743	0.002	0
2002-08-06	95.909	96.073	0.01	0
2002-08-07	98.435	97.621	0.001	0.004
2002-08-08	97.316	96.913	0	0.015
2002-08-09	92.343	95.104	0.31	0.185
2002-08-10	93.53	94.211	0.098	0.003
2002-08-11	95.595	91.846	0	0.004
2002-08-12	91.399	89.613	0.169	0.474
2002-08-13	94.452	90.563	0.225	0.052
2002-08-14	88.584	88.217	0.266	0.383
2002-08-15	91.186	90.162	0.217	0.155
2002-08-16	91.514	91.318	0.181	0.086
2002-08-17	89.986	92.663	0.061	0.003
2002-08-18	94.01	93.825	0.008	0
2002-08-19	93.513	90.62	0.003	0.058
2002-08-20	90.456	91.862	0.227	0.009
2002-08-21	93.067	92.1	0.034	0.06
2002-08-22	92.965	93.257	0	0
2002-08-23	89.923	94.165	0	0
2002-08-24	93.78	93.647	0.001	0
2002-08-25	96.829	96.929	0	0
2002-08-26	102.663	99.328	0	0
2002-08-27	99.995	96.237	0.096	0.041
2002-08-28	98.899	98.999	0	0.119
2002-08-29	93.042	93.264	0.21	0.169
2002-08-30	92.767	92.575	0	0.002
2002-08-31	94.853	94.12	0	0
2002-09-01	94.182	95.122	0.019	0.001
2002-09-02	94.103	93.225	0.014	0
2002-09-03	94.421	93.611	0	0
2002-09-04	90.909	93.383	0.168	0.065
2002-09-05	88.767	87.716	0.098	0.198
2002-09-06	89.939	91.029	0.005	0
2002-09-07	85.369	87.329	0.204	0.016
2002-09-08	81.923	82.088	0.569	1.804
2002-09-09	88.014	87.328	0.261	0.185
2002-09-10	90.251	89.579	0	0.109
2002-09-11	93.832	92.877	0	0
2002-09-12	93.534	94.554	0	0.007
2002-09-13	94.581	94.803	0	0
2002-09-14	91.901	94.44	0	0
2002-09-15	89.46	89.689	0.139	0.203
2002-09-16	85.558	84.316	0.321	0.292
2002-09-17	86.903	88.687	0.145	0.182
2002-09-18	87.92	87.865	0.002	0.042
2002-09-19	84.659	85.175	0.208	0.221
2002-09-20	84.065	84.56	0.682	0.334
2002-09-21	86.073	86.202	0	0
2002-09-22	90.413	90.705	0	0
2002-09-23	88.456	88.564	0	0
2002-09-24	86.52	86.634	0	0
2002-09-25	87.844	88.244	0	0
2002-09-26	87.747	86.848	0	0
2002-09-27	89.928	90.03	0	0
2002-09-28	89.816	90.404	0	0
2002-09-29	86.153	86.161	0	0
2002-09-30	86.129	86.656	0	0
2002-10-01	85.968	87.561	0	0
2002-10-02	86.232	84.316	0	0.001
2002-10-03	95.271	95.017	0	0
2002-10-04	94.805	94.76	0	0
2002-10-05	90.989	94.29	0	0
2002-10-06	84.117	86.362	0	0
2002-10-07	87.944	88.116	0	0.028
2002-10-08	83.903	84.737	0	0
2002-10-09	83.053	80.977	0.029	0.017
2002-10-10	85.838	84.411	0.001	0.046
2002-10-11	85.488	87.1	0	0
2002-10-12	88.538	88.909	0	0
2002-10-13	85.757	87.353	0.008	0
2002-10-14	76.314	75.957	0	0
2002-10-15	76.53	75.86	0	0
2002-10-16	77.951	78.017	0	0
2002-10-17	83.224	83.062	0	0
2002-10-18	82.796	82.405	0	0
2002-10-19	82.302	80.555	0.601	0.951
2002-10-20	76.588	78.714	0.371	0.272
2002-10-21	76.623	77.801	0	0
2002-10-22	71.293	77.976	0.021	0.038
2002-10-23	78.357	77.448	0	0
2002-10-24	77.33	77.063	0.287	0.247
2002-10-25	74.674	76.269	0.189	0.239
2002-10-26	69.416	74.168	1.206	1.173
2002-10-27	75.923	74.709	0	0
2002-10-28	77.729	79.112	0.034	0.12
2002-10-29	76.655	77.173	0.284	0.212
2002-10-30	73.992	79.92	0	0
2002-10-31	77.329	79.22	0	0
2003-05-01	80	80	1	1
2003-05-02	78.874	79.805	0	0
2003-05-03	76.692	78.225	0	0
2003-05-04	79.427	79.123	0.001	0.006
2003-05-05	87.705	87.743	0	0
2003-05-06	86.021	86.05	0.001	0.001
2003-05-07	91.504	91.988	0	0
2003-05-08	88.627	88.918	0	0
2003-05-09	84.961	85.249	0	0
2003-05-10	87.432	88.182	0	0
2003-05-11	86.253	86.132	0.109	0.159
2003-05-12	84.991	85.68	0.074	0.183
2003-05-13	82.676	85.272	0	0.001
2003-05-14	83.403	83.025	0	0
2003-05-15	86.629	84.399	0	0
2003-05-16	90.329	89.869	0	0
2003-05-17	88.373	86.966	0.067	0.033
2003-05-18	92.236	91.226	0	0
2003-05-19	94.403	94.21	0	0
2003-05-20	92.401	94.411	0.061	0
2003-05-21	92.565	93.765	0.092	0.019
2003-05-22	86.007	88.179	0	0
2003-05-23	90.231	91.026	0	0
2003-05-24	91.075	91.572	0	0
2003-05-25	88.331	87.663	0	0
2003-05-26	86.266	88.166	0.013	0
2003-05-27	86.754	87.354	0.396	0.298
2003-05-28	86.438	87.482	0	0.015
2003-05-29	92.056	92.401	0	0
2003-05-30	96.142	95.846	0	0
2003-05-31	94.708	94.164	0	0
2003-06-01	90.102	90.471	0	0
2003-06-02	88.479	89.922	0.008	0.008
2003-06-03	93.816	92.192	0.257	0.075
2003-06-04	92.82	93.414	0	0
2003-06-05	87.635	87.111	0.144	0.034
2003-06-06	86.034	86.64	0.107	0.264
2003-06-07	92.768	93.007	0.258	0.304
2003-06-08	90.454	94.249	0	0
2003-06-09	91.877	93.478	0	0
2003-06-10	91.266	92.092	0.044	0
2003-06-11	91.862	92.05	0.002	0.077
2003-06-12	92.98	93.208	0	0
2003-06-13	94.494	94.612	0	0
2003-06-14	94.258	94.466	0	0
2003-06-15	89.129	90.06	0.375	0.218
2003-06-16	83.499	87.14	0.147	0.13
2003-06-17	88.319	91.756	0.129	0.192
2003-06-18	94.228	93.235	0.035	0.006
2003-06-19	93.949	94.693	0	0
2003-06-20	93.277	93.151	0.069	0.036
2003-06-21	90.265	90.073	0.163	0.284
2003-06-22	93.754	93.008	0.003	0.004
2003-06-23	92.519	90.488	0.003	0.183
2003-06-24	88.058	88.423	0.178	0.167
2003-06-25	91.784	93.679	0.157	0.093
2003-06-26	93.384	94.514	0.082	0.192
2003-06-27	87.113	89.709	0.154	0.328
2003-06-28	91.421	92.593	0.202	0.22
2003-06-29	89.848	92.933	0.116	0
2003-06-30	87.226	91.543	0.141	0.027
2003-07-01	90.86	92.112	0.095	0.01
2003-07-02	95.67	92.975	0.004	0.021
2003-07-03	91.884	90.663	0.315	0.276
2003-07-04	88.879	89.764	0.124	0.499
2003-07-05	91.444	91.751	0.002	0.017
2003-07-06	90.228	90.391	0.003	0.004
2003-07-07	90.234	90.778	0.048	0
2003-07-08	90.102	92.055	0.1	0
2003-07-09	92.388	93.377	0.091	0
2003-07-10	92.291	94.262	0	0.001
2003-07-11	91.14	92.503	0.144	0.123
2003-07-12	91.635	90.951	0.003	0.05
2003-07-13	94.292	94.732	0.001	0
2003-07-14	94.953	94.645	0	0
2003-07-15	91.51	92.108	0.012	0
2003-07-16	87.174	89.07	0.224	0.351
2003-07-17	93.278	93.454	0.003	0.026
2003-07-18	93.745	92.969	0.098	0.108
2003-07-19	95.376	96.041	0.043	0.063
2003-07-20	95.864	96.011	0	0
2003-07-21	96.449	97.035	0	0
2003-07-22	96.921	97.236	0	0
2003-07-23	90.764	92.852	0.035	0.129
2003-07-24	91.296	88.711	0.133	0.241
2003-07-25	88.862	88.404	0.073	0.322
2003-07-26	91.807	88.831	0	0.01
2003-07-27	93.027	90.82	0	0.005
2003-07-28	96.073	95.001	0	0
2003-07-29	93.568	93.24	0	0
2003-07-30	95.591	96.549	0	0
2003-07-31	98.604	97.405	0	0
2003-08-01	98.589	97.476	0.002	0
2003-08-02	98.316	97.104	0	0
2003-08-03	100.154	99.555	0	0
2003-08-04	99.589	98.855	0	0
2003-08-05	100.544	99.512	0	0
2003-08-06	102.547	101.655	0	0
2003-08-07	106.202	102.747	0	0.02
2003-08-08	104.391	101.815	0.016	0.024
2003-08-09	97.556	95.291	0.134	0.197
2003-08-10	93.609	91.243	0.001	0.169
2003-08-11	89.743	93.816	0.181	0.165
2003-08-12	86.566	89.109	1.581	0.181
2003-08-13	84.807	84.468	0.152	0.209
2003-08-14	84.35	85.175	0.226	0.42
2003-08-15	93.389	95.281	0.021	0.111
2003-08-16	97.232	97.701	0	0
2003-08-17	96.415	96.796	0	0
2003-08-18	93.625	91.766	0.065	0.167
2003-08-19	92.603	94.836	0.112	0.074
2003-08-20	94.26	95.463	0	0
2003-08-21	94.397	95.948	0	0
2003-08-22	93.652	94.712	0.079	0.112
2003-08-23	84.733	93.119	0.26	0.137
2003-08-24	90.43	90.516	0.16	0.187
2003-08-25	91.393	86.841	0.126	0.295
2003-08-26	92.796	89.984	0	0.141
2003-08-27	92.509	92.182	0	0.031
2003-08-28	92.1	91.151	0	0
2003-08-29	92.73	91.739	0	0
2003-08-30	93.257	94.981	0.003	0
2003-08-31	90.927	89.705	0.792	0.153
2003-09-01	88.224	87.831	0.148	0.177
2003-09-02	89.765	86.322	0.239	0.329
2003-09-03	91.947	86.827	0.306	0.251
2003-09-04	89.423	84.402	0.059	0.201
2003-09-05	86.301	90.063	0.058	0.019
2003-09-06	89.024	88.713	0.024	0
2003-09-07	87.898	88.2	0	0
2003-09-08	88.819	88.576	0	0
2003-09-09	89.302	87.313	0	0
2003-09-10	90.328	86.23	0	0.127
2003-09-11	89.112	87.36	0.193	0.163
2003-09-12	85.532	83.41	0.337	0.378
2003-09-13	87.408	91.287	1.438	0.531
2003-09-14	91.227	91.637	0	0
2003-09-15	86.544	86.297	0	0
2003-09-16	83.106	84.595	0	0
2003-09-17	84.601	86.352	0	0
2003-09-18	85	84.973	0.041	0.396
2003-09-19	83.151	83.945	0.191	0.263
2003-09-20	84.787	85.539	0.109	0.001
2003-09-21	85.486	85.899	0.032	0.075
2003-09-22	88.076	90.354	0	0
2003-09-23	89.988	91.147	0	0
2003-09-24	86.542	88.559	0	0
2003-09-25	89.078	90.107	0	0
2003-09-26	87.613	89.6	0	0
2003-09-27	93.37	93.773	0	0
2003-09-28	87.101	93.494	0	0
2003-09-29	80.488	86.021	0	0
2003-09-30	81.639	81.939	0	0
2003-10-01	84.717	85.309	0	0
2003-10-02	80.521	83.879	0	0
2003-10-03	82.562	82.878	0	0
2003-10-04	82.829	83.01	0	0
2003-10-05	84.217	85.331	0	0
2003-10-06	84.743	83.44	0	0.126
2003-10-07	83.254	83.919	0.05	0.213
2003-10-08	86.645	85.449	0.032	0.006
2003-10-09	83.986	84.019	0	0
2003-10-10	83.47	84.665	0.011	0
2003-10-11	86.723	86.33	0.008	0.006
2003-10-12	84.635	84.045	0	0
2003-10-13	85.786	83.728	0	0
2003-10-14	84.947	85.255	0	0
2003-10-15	79.529	82.23	0	0
2003-10-16	84.117	84.057	0	0
2003-10-17	83.379	84.565	0	0
2003-10-18	77.431	79.755	0	0
2003-10-19	80.992	81.698	0	0
2003-10-20	84.869	86.011	0	0
2003-10-21	87.367	88.514	0	0
2003-10-22	95.215	95.484	0	0
2003-10-23	84.948	87.613	0	0
2003-10-24	81.706	84.263	0	0
2003-10-25	83.877	84.632	0.001	0.006
2003-10-26	76.453	83.838	0	0.081
2003-10-27	70.533	70.524	0	0.017
2003-10-28	82.201	82.186	0	0
2003-10-29	83.633	83.777	0	0
2003-10-30	81.017	81.158	0.005	0.001
2003-10-31	85.114	85.253	0.002	0.003
2004-05-01	80	80	1	1
2004-05-02	74.496	74.815	0.096	2.057
2004-05-03	79.527	80.121	0	0
2004-05-04	82.138	82.481	0	0
2004-05-05	82.002	82.216	0	0
2004-05-06	80.095	80.774	0	0
2004-05-07	79.737	80.474	0	0
2004-05-08	80.396	82.209	0	0.003
2004-05-09	77.016	78.067	0.098	0.046
2004-05-10	78.526	80.168	0.166	0.091
2004-05-11	81.491	81.314	0.342	0.358
2004-05-12	79.891	81.434	0.209	0.128
2004-05-13	83.377	84.528	0	0
2004-05-14	79.349	81.977	0.326	0.088
2004-05-15	82.127	82.516	0.049	2.111
2004-05-16	83.096	82.199	0.062	0.051
2004-05-17	84.896	85.065	0.012	0
2004-05-18	82.55	82.302	0.053	0.113
2004-05-19	85.249	84.752	0.093	0
2004-05-20	84.305	85.569	0	0
2004-05-21	84.894	84.432	0.004	0
2004-05-22	85.276	85.224	0	0
2004-05-23	86.203	86.44	0	0
2004-05-24	84.374	84.247	0	0
2004-05-25	87.461	85.163	0	0
2004-05-26	86.208	85.872	0	0
2004-05-27	88.173	88.437	0	0
2004-05-28	89.727	89.939	0	0
2004-05-29	85.81	86.574	0	0
2004-05-30	90.542	90.704	0	0
2004-05-31	91.546	91.544	0.001	0
2004-06-01	91.162	90.887	0	0
2004-06-02	92.377	91.002	0.064	0
2004-06-03	90.045	89.996	0.057	0.216
2004-06-04	90.394	91.312	0	0
2004-06-05	93.334	92.213	0	0
2004-06-06	90.382	90.828	0	0
2004-06-07	88.144	90.337	0.052	0.001
2004-06-08	85.068	85.434	0.372	0.262
2004-06-09	88.424	88.871	0.231	0.122
2004-06-10	88.609	86.992	0.054	0.003
2004-06-11	89.15	88.404	0.02	0.053
2004-06-12	90.738	90.678	0	0
2004-06-13	87.669	87.137	0.047	0.068
2004-06-14	84.005	88.317	0.145	0.08
2004-06-15	85.77	86.516	0.256	0.361
2004-06-16	87.218	89.217	0.125	0.441
2004-06-17	90.989	90.88	0.025	0.15
2004-06-18	92.994	92.797	0	0
2004-06-19	92.067	93.076	0	0
2004-06-20	93.219	93.614	0	0
2004-06-21	91.862	92.214	0	0
2004-06-22	88.987	90.263	0.081	0.003
2004-06-23	87.954	86.674	0.215	0.381
2004-06-24	85.134	86.661	0.449	0.27
2004-06-25	87.373	88.343	0.45	0.498
2004-06-26	85.469	87.483	0.304	0.339
2004-06-27	85.974	86.468	0.203	0.22
2004-06-28	89.465	89.703	0.036	0
2004-06-29	88.852	88.86	0.004	0
2004-06-30	88.103	88.973	0.103	0.072
2004-07-01	90.647	90.198	0.002	0
2004-07-02	91.643	92.15	0	0
2004-07-03	93.953	93.578	0	0
2004-07-04	93.459	92.881	0	0
2004-07-05	90.953	91.772	0	0
2004-07-06	91.14	91.245	0.018	0.031
2004-07-07	92.092	91.548	0	0.164
2004-07-08	91.931	92.49	0.01	0.202
2004-07-09	90.866	90.157	0.006	0.003
2004-07-10	91.29	91.057	0.006	0
2004-07-11	91.13	91.075	0.005	0.001
2004-07-12	93.45	93.337	0.234	0.002
2004-07-13	92.504	93.98	0.006	0.003
2004-07-14	93.059	93.603	0.004	0.008
2004-07-15	92.584	93.062	0.004	0.004
2004-07-16	91.894	92.604	0	0
2004-07-17	93.895	94.754	0	0
2004-07-18	97.916	97.245	0	0.007
2004-07-19	93.754	93.22	0.145	0.155
2004-07-20	93.116	92.942	0	0
2004-07-21	90.914	91.391	0	0
2004-07-22	87.717	88.341	0.161	0.414
2004-07-23	91.527	92.412	0.104	0.092
2004-07-24	93.076	93.213	0	0.001
2004-07-25	94.441	95.222	0	0
2004-07-26	91.125	93.32	0.169	0.114
2004-07-27	92.331	88.581	0.074	0.154
2004-07-28	92.178	91.521	0.189	0
2004-07-29	90.948	93.804	0.017	0
2004-07-30	93.965	94.097	0.047	0.002
2004-07-31	92.554	96.911	0.025	0
2004-08-01	93.684	98.904	0.261	0
2004-08-02	94.185	93.122	0.012	0.216
2004-08-03	95.388	96.913	0.006	0
2004-08-04	94.16	94.286	0	0
2004-08-05	96.439	97.564	0	0
2004-08-06	96.15	97.662	0	0.057
2004-08-07	91.262	90.209	0	0
2004-08-08	94.238	93.777	0	0.008
2004-08-09	96.071	91.593	0	0.129
2004-08-10	95.243	90.02	0.265	0.159
2004-08-11	98.091	98.191	0	0.006
2004-08-12	96.037	92.832	0.03	0.197
2004-08-13	85.475	86.575	0	0
2004-08-14	88.453	87.897	0	0
2004-08-15	88.571	88.648	0	0
2004-08-16	88.408	88.267	0	0
2004-08-17	89.73	90.038	0	0
2004-08-18	91.045	90.19	0	0
2004-08-19	90.765	91.841	0.115	0.102
2004-08-20	94.315	94.133	0	0.013
2004-08-21	93.825	94.655	0	0
2004-08-22	93.806	90.636	0.135	0.382
2004-08-23	92.665	88.975	0.068	0.161
2004-08-24	94.451	93.408	0	0.013
2004-08-25	95.825	94.745	0	0
2004-08-26	96.408	96.171	0	0
2004-08-27	96.078	95.555	0	0
2004-08-28	95.946	94.305	0	0
2004-08-29	93.749	93.357	0.115	0.215
2004-08-30	91.074	90.399	0.237	0.242
2004-08-31	89.809	90.295	0	0
2004-09-01	90.211	90.322	0	0
2004-09-02	88.626	90.423	0	0
2004-09-03	91.274	91.481	0	0
2004-09-04	93.511	92.615	0	0
2004-09-05	93.513	91.67	0.002	0.067
2004-09-06	94.158	94.887	0.008	0.003
2004-09-07	92.67	93.992	0.089	0.043
2004-09-08	88.371	90.7	0.001	0
2004-09-09	89.008	89.274	0	0
2004-09-10	91.547	92.406	0	0
2004-09-11	93.961	93.896	0	0
2004-09-12	92.928	94.202	0.005	0
2004-09-13	92.09	91.111	0.007	0.067
2004-09-14	91.131	90.957	0.008	0.029
2004-09-15	95.473	94.861	0	0.001
2004-09-16	98.804	98.85	0	0
2004-09-17	100.205	99.682	0	0
2004-09-18	95.538	95.851	0.015	0
2004-09-19	92.77	93.994	0	0
2004-09-20	89.389	91.123	0.012	0
2004-09-21	87.436	89.963	0.005	0.004
2004-09-22	88.518	88.014	0.025	0.032
2004-09-23	87.204	86.092	0.07	0.051
2004-09-24	77.118	83.263	2.07	2.618
2004-09-25	88.403	88.79	1.194	2.042
2004-09-26	87.479	88.131	0	0
2004-09-27	87.451	87.425	0	0
2004-09-28	88.508	89.335	0	0
2004-09-29	87.814	89.145	0	0
2004-09-30	88.617	88.093	0	0
2004-10-01	88.45	88.953	0	0
2004-10-02	85.611	85.569	0.008	0.049
2004-10-03	88.106	89.073	0	0
2004-10-04	88.968	90.335	0	0
2004-10-05	86.095	87.772	0.191	0.083
2004-10-06	81.807	84.512	0.145	0.07
2004-10-07	79.408	81.5	0.241	0.215
2004-10-08	79.91	82.272	0.207	0.257
2004-10-09	78.652	79.871	0.148	0.343
2004-10-10	77.989	77.519	0.047	0.151
2004-10-11	78.623	78.915	0.028	0.003
2004-10-12	80.876	81.137	0	0
2004-10-13	80.872	82.457	0	0
2004-10-14	77.982	78.598	0.564	0.35
2004-10-15	79.781	80.522	0	0
2004-10-16	86.5	85.747	0	0
2004-10-17	85.121	84.835	0	0
2004-10-18	82.045	82.666	0.062	0.009
2004-10-19	87.415	86.766	0.002	0.002
2004-10-20	88.193	88.416	0	0
2004-10-21	84.242	86.132	0	0
2004-10-22	83.103	83.012	0.008	0
2004-10-23	81.766	81.884	0.062	0.191
2004-10-24	81.13	82.922	0.192	0.153
2004-10-25	82.19	83.34	0.169	0.081
2004-10-26	84.079	85.173	0.119	0.084
2004-10-27	83.088	83.549	0.046	0.077
2004-10-28	83.222	82.705	0.105	0.116
2004-10-29	85.146	82.183	0.008	0.093
2004-10-30	84.446	85.218	0.034	0.043
2004-10-31	80.73	82.201	0.066	0.074
2005-05-01	80	80	1	1
2005-05-02	79.491	79.856	0	0
2005-05-03	79.678	79.333	0	0
2005-05-04	75.95	76.552	0.534	0.292
2005-05-05	77.117	79.226	0	0
2005-05-06	79.274	79.062	0	0
2005-05-07	80.383	80.598	0	0.001
2005-05-08	78.992	78.51	0.001	0.007
2005-05-09	83.073	82.628	0.84	1.227
2005-05-10	83.712	84.769	0	0
2005-05-11	77.052	79.233	0	0
2005-05-12	79.915	81.853	0	0
2005-05-13	83.769	83.55	0	0
2005-05-14	84.043	85.545	0	0
2005-05-15	84.402	86.278	0.232	0.255
2005-05-16	82.239	82.082	0.093	0.134
2005-05-17	83.111	82.275	0.037	0.008
2005-05-18	80.928	82.071	0	0
2005-05-19	83.986	84.951	0.001	0
2005-05-20	88.783	88.599	0	0
2005-05-21	97.364	97.45	0	0
2005-05-22	97.333	97.62	0	0
2005-05-23	96.717	97.425	0	0
2005-05-24	92.001	92.159	0	0
2005-05-25	92.534	91.859	0	0
2005-05-26	87.376	87.305	0	0
2005-05-27	90.648	88.522	0	0.002
2005-05-28	89.363	89.428	0.004	0.001
2005-05-29	91.871	91.578	0.054	0.003
2005-05-30	92.258	84.865	0.105	0.28
2005-05-31	91.254	93.177	0.382	0
2005-06-01	89.422	93.774	0.178	1.282
2005-06-02	90.14	90.763	0.113	0.032
2005-06-03	90.917	92	0	0
2005-06-04	91.128	90.105	0	0
2005-06-05	90.283	91.583	0.001	0
2005-06-06	89.587	89.425	0	0
2005-06-07	86.982	88.448	0.183	0.074
2005-06-08	87.15	90.101	0.001	0.125
2005-06-09	91.627	92.395	0	0
2005-06-10	90.101	91.053	0	0
2005-06-11	91.938	93.433	0	0
2005-06-12	94.242	95.773	0	0
2005-06-13	95.244	95.575	0	0
2005-06-14	94.949	96.143	0	0
2005-06-15	93.628	94.261	0	0
2005-06-16	95.705	96.142	0	0.116
2005-06-17	95.376	94.918	0.036	0.107
2005-06-18	93.427	93.735	0	0
2005-06-19	93.624	93.007	0.177	0.015
2005-06-20	92.169	93.136	0	0
2005-06-21	92.756	92.56	0	0
2005-06-22	94.099	93.915	0	0
2005-06-23	93.243	94.533	0	0
2005-06-24	90.957	93.358	0.061	0
2005-06-25	92.182	90.224	0.072	0.087
2005-06-26	89.716	89.323	0.087	0.103
2005-06-27	94.994	92.264	0	0.002
2005-06-28	94.136	93.921	0.003	0.001
2005-06-29	94.726	94.798	0	0
2005-06-30	90.923	92.094	0.147	0.13
2005-07-01	94.464	95.442	0.079	0.001
2005-07-02	96.581	97.77	0	0
2005-07-03	96.16	97.146	0	0
2005-07-04	96.03	96.404	0	0
2005-07-05	97.919	99.059	0	0
2005-07-06	103.188	100.857	0	0
2005-07-07	101.625	100.664	0	0
2005-07-08	100.725	101.492	0.146	0.229
2005-07-09	90.532	91.766	0.181	0.182
2005-07-10	96.448	96.831	0.003	0.001
2005-07-11	94.784	97.872	0.175	0.147
2005-07-12	90.476	90.952	0.089	0.137
2005-07-13	94.579	95.781	0.029	0.003
2005-07-14	92.253	92.785	0.36	0.106
2005-07-15	90.241	91.841	0.201	0.278
2005-07-16	91.382	88.918	0.465	0.291
2005-07-17	93.516	92.116	0.096	0.169
2005-07-18	93.4	93.77	0	0.023
2005-07-19	94.284	94.136	0	0
2005-07-20	93.29	93.864	0.001	0
2005-07-21	94.789	95.154	0	0.002
2005-07-22	93.677	95.669	0	0
2005-07-23	92.648	96.383	0	0
2005-07-24	93.66	94.822	0	0
2005-07-25	96.138	97.612	0	0
2005-07-26	96.511	97.932	0	0
2005-07-27	98.514	99.723	0	0
2005-07-28	98.87	101.075	0.182	0.155
2005-07-29	95.75	92.808	0.089	0.169
2005-07-30	96.625	97.863	0	0.12
2005-07-31	96.553	97.992	0	0
2005-08-01	97.437	99.499	0	0
2005-08-02	96.132	99.692	0.339	0.021
2005-08-03	95.194	94.236	0.059	0.261
2005-08-04	94.995	89.223	0.037	0.332
2005-08-05	93.1	87.721	0.004	0.232
2005-08-06	92.106	89.218	0.001	0.248
2005-08-07	94.926	94.52	0	0
2005-08-08	97.426	97.526	0	0.158
2005-08-09	94.693	91.826	0.19	0.156
2005-08-10	98.625	98.736	0.11	0.108
2005-08-11	99.821	98.877	0.123	0.171
2005-08-12	96.54	97.237	0	0
2005-08-13	97.444	97.544	0	0
2005-08-14	92.197	94.099	0.026	0
2005-08-15	95.514	95.151	0.01	0.008
2005-08-16	95.475	96.456	0.064	0.148
2005-08-17	93.068	96.319	0	0
2005-08-18	96.827	96.927	0	0
2005-08-19	98.248	96.886	0	0
2005-08-20	98.373	98.147	0	0
2005-08-21	98.033	98.406	0	0
2005-08-22	97.2	98.018	0	0
2005-08-23	97.35	97.062	0	0
2005-08-24	96.994	96.788	0	0.01
2005-08-25	97.749	97.849	0	0.009
2005-08-26	97.799	98.215	0	0.036
2005-08-27	101.963	101.936	0	0
2005-08-28	101.466	102.383	0.027	0.022
2005-08-29	99.715	99.906	0	0
2005-08-30	100.297	99.094	0	0
2005-08-31	99.35	100.728	0.036	0.002
2005-09-01	99.838	96.809	0.012	0.041
2005-09-02	99.181	98.432	0.008	0.041
2005-09-03	98.093	98.193	0	0.006
2005-09-04	97.815	97.713	0	0.001
2005-09-05	92.936	93.963	0.015	0.028
2005-09-06	93.892	93.485	0.028	0.039
2005-09-07	92.959	93.802	0.004	0.001
2005-09-08	91.715	92.934	0.008	0.057
2005-09-09	92.243	92.24	0.02	0.072
2005-09-10	90.061	89.789	0	0
2005-09-11	90.651	89.985	0	0.009
2005-09-12	91.458	91.656	0	0.014
2005-09-13	91.119	93.121	0	0
2005-09-14	91.548	92.945	0.106	0.013
2005-09-15	91.637	90.277	0.021	0.346
2005-09-16	93.228	96.218	0.052	0.132
2005-09-17	89.7	90.083	0.188	0.129
2005-09-18	92.673	91.771	0.01	0.003
2005-09-19	93.837	93.551	0	0
2005-09-20	96.652	95.458	0	0
2005-09-21	101.658	100.796	0	0
2005-09-22	98.725	99.149	0	0
2005-09-23	99.245	98.757	0	0
2005-09-24	97.64	97.74	0.002	0
2005-09-25	102.4	102.54	0	0
2005-09-26	102.444	102.135	0	0
2005-09-27	99	101.502	0	0
2005-09-28	96.178	97.184	0	0
2005-09-29	93.819	94.652	0	0
2005-09-30	89.988	89.687	0	0
2005-10-01	91.083	89.209	0	0.002
2005-10-02	88.48	86.909	0.024	0.067
2005-10-03	92.714	92.635	0.016	0.002
2005-10-04	92.308	91.549	0	0
2005-10-05	93.136	93.543	0	0
2005-10-06	92.324	92.427	0	0
2005-10-07	87.488	88.913	0	0
2005-10-08	80.901	81.036	0	0
2005-10-09	86.097	86.031	0	0
2005-10-10	87.089	87.448	0	0
2005-10-11	87.17	87.567	0	0
2005-10-12	86.797	87.569	0	0
2005-10-13	86.982	87.409	0	0
2005-10-14	88.182	87.723	0	0
2005-10-15	83.818	84.588	0	0
2005-10-16	85.056	85.224	0	0
2005-10-17	88.126	88.218	0	0
2005-10-18	89.597	89.756	0	0
2005-10-19	89.874	89.841	0	0
2005-10-20	91.815	90.679	0	0
2005-10-21	86.697	87.472	0	0
2005-10-22	79.836	80.704	0	0
2005-10-23	83.342	82.963	0	0
2005-10-24	72.39	72.856	0	0
2005-10-25	70.679	70.755	0	0
2005-10-26	75.216	75.173	0	0
2005-10-27	74.325	74.756	0	0
2005-10-28	73.751	73.558	0	0
2005-10-29	75.438	75.298	0	0
2005-10-30	78.002	77.986	0	0
2005-10-31	77.091	78.218	0.254	0.279
2006-05-01	80	80	1	1
2006-05-02	89.32	89.367	0	0
2006-05-03	86.019	84.593	0	0.148
2006-05-04	87.198	85.806	0	0.002
2006-05-05	88.97	87.041	0	0
2006-05-06	85.008	83.749	0.024	0.333
2006-05-07	86.636	87.584	0.078	0.717
2006-05-08	90.778	89.375	0	0
2006-05-09	88.053	87.599	0	0
2006-05-10	95.832	94.91	0	0.001
2006-05-11	92.095	91.797	0.117	0.107
2006-05-12	84.761	85.513	0	0
2006-05-13	92.904	92.464	0	0
2006-05-14	86.321	86.95	0.001	0
2006-05-15	83.306	82.909	0.334	0.273
2006-05-16	82.145	81.192	0	0
2006-05-17	87.82	87.601	0	0
2006-05-18	91.676	92.001	0	0
2006-05-19	93.456	93.315	0	0
2006-05-20	89.834	89.931	0	0
2006-05-21	88.605	88.475	0	0
2006-05-22	86.937	88.289	0	0
2006-05-23	88.15	86.848	0	0
2006-05-24	86.142	89.231	0	0
2006-05-25	90.484	87.749	0	0
2006-05-26	88.677	91.803	0.001	0.004
2006-05-27	90.71	90.87	0.038	0.004
2006-05-28	84.347	86.938	0.149	0.012
2006-05-29	82.186	83.713	0.168	0.088
2006-05-30	90.848	89.88	0.241	0.085
2006-05-31	88.939	86.859	0.001	0
2006-06-01	89.232	90.077	0	0
2006-06-02	87.201	88.388	0.253	0.278
2006-06-03	91.403	92.011	0.336	0.182
2006-06-04	93.268	93.335	0	0
2006-06-05	94.326	94.321	0	0
2006-06-06	94.327	93.673	0	0
2006-06-07	95.825	95.43	0	0
2006-06-08	93.215	92.291	0	0.005
2006-06-09	95.393	94.206	0.019	0.008
2006-06-10	94.802	95.266	0	0
2006-06-11	93.629	92.477	0	0
2006-06-12	95.796	95.819	0	0
2006-06-13	97.491	98.776	0.065	0.047
2006-06-14	97.097	97.197	0.052	0.053
2006-06-15	93.628	94.639	0	0
2006-06-16	90.768	88.718	0.048	0.144
2006-06-17	88.831	90.061	0.229	0.171
2006-06-18	86.906	89.067	0.336	0.357
2006-06-19	90.073	94.037	0.334	0.301
2006-06-20	91.328	94.839	0.046	0.116
2006-06-21	93.023	93.5	0.031	0
2006-06-22	89.742	91.921	0.226	0
2006-06-23	93.42	94.945	0.228	0.052
2006-06-24	95.507	96.474	0.001	0
2006-06-25	95.26	97.194	0.033	0.02
2006-06-26	95.859	96.563	0	0.042
2006-06-27	95.19	95.464	0.005	0.01
2006-06-28	93.829	94.243	0	0
2006-06-29	93.52	94.673	0	0
2006-06-30	92.365	92.859	0	0
2006-07-01	91.613	92.308	0	0
2006-07-02	93.222	91.351	0	0.004
2006-07-03	94.354	93.388	0	0.08
2006-07-04	87.989	91.668	0.074	0.372
2006-07-05	85.147	88.761	0.28	0.097
2006-07-06	85.273	92.38	0.148	0.254
2006-07-07	87.053	91.652	0.194	0.128
2006-07-08	94.553	91.233	0.018	0.239
2006-07-09	92.023	90.49	0.11	0.029
2006-07-10	90.032	90.348	0.187	0.107
2006-07-11	94.046	95.852	0	0.031
2006-07-12	95.747	97.406	0	0
2006-07-13	94.789	96.011	0	0
2006-07-14	92.693	93.947	0	0
2006-07-15	94.513	96.346	0.004	0.009
2006-07-16	96.383	98.608	0	0
2006-07-17	99.034	98.948	0	0
2006-07-18	99.22	99.758	0	0
2006-07-19	94.964	94.792	0.063	0.003
2006-07-20	92.543	95.43	0.015	0.001
2006-07-21	95.597	97.162	0	0
2006-07-22	97.893	98.801	0	0.006
2006-07-23	97.729	96.334	0.167	0.184
2006-07-24	90.867	93.734	0.128	0.097
2006-07-25	89.897	89.017	0.093	0.224
2006-07-26	85.952	86.808	0.318	0.259
2006-07-27	92.574	92.936	0.242	0.076
2006-07-28	92.945	93.955	0	0
2006-07-29	92.695	94.482	0	0
2006-07-30	94.307	94.64	0	0
2006-07-31	91.732	94.575	0.082	0.001
2006-08-01	93.374	94.886	0.086	0.049
2006-08-02	93.588	94.191	0.001	0
2006-08-03	94.867	95.551	0	0
2006-08-04	95.555	96.677	0	0
2006-08-05	97.391	98.106	0	0
2006-08-06	93.456	94.664	0	0.067
2006-08-07	92.004	93.093	0.048	0.13
2006-08-08	95.902	96.067	0.035	0
2006-08-09	95.284	97.855	0	0
2006-08-10	93.381	96.564	0	0
2006-08-11	96.639	96.918	0	0
2006-08-12	97.089	97.189	0	0.077
2006-08-13	99.113	99.653	0	0.017
2006-08-14	99.153	98.872	0	0
2006-08-15	99.077	99.727	0	0
2006-08-16	101.001	102.201	0	0
2006-08-17	99.408	103.837	0.082	0
2006-08-18	96.669	98.252	0.102	0.006
2006-08-19	93.17	98.193	0.09	0
2006-08-20	95.753	92.852	0.012	0.108
2006-08-21	98.449	98.549	0	0
2006-08-22	94.16	97.488	0.031	0
2006-08-23	96.655	96.051	0	0.005
2006-08-24	96.961	99.416	0.012	0
2006-08-25	91.381	94.086	0	0
2006-08-26	92.503	94.012	0.073	0.06
2006-08-27	92.084	93.287	0.318	0.086
2006-08-28	97.884	99.059	0.11	0.045
2006-08-29	98.689	99.201	0	0
2006-08-30	95.884	96.466	0	0.01
2006-08-31	95.194	96.168	0	0
2006-09-01	95.395	95.843	0	0
2006-09-02	95.858	95.805	0	0
2006-09-03	94.5	95.369	0	0
2006-09-04	96.043	96.425	0	0
2006-09-05	93.94	94.409	0.045	0.033
2006-09-06	92.41	92.725	0	0
2006-09-07	93.312	92.894	0	0
2006-09-08	90.758	92.231	0	0
2006-09-09	93.807	93.116	0.001	0.001
2006-09-10	91.166	88.895	0.129	0.088
2006-09-11	92.507	90.668	0.076	0.098
2006-09-12	90.557	87.694	0.054	0.12
2006-09-13	93.331	88.509	0.228	0.096
2006-09-14	92.696	92.569	0.002	0.002
2006-09-15	87.883	92.028	0.157	0.004
2006-09-16	90.108	92.362	0.039	0.003
2006-09-17	92.331	90.675	0.054	0.056
2006-09-18	90.1	88.291	0.203	0.399
2006-09-19	90.671	90.555	0	0
2006-09-20	88.352	87.754	0	0
2006-09-21	90.508	88.559	0	0
2006-09-22	91.362	92.416	0.002	0
2006-09-23	86.353	85.97	0.266	0.112
2006-09-24	88.286	88.535	0.186	0.405
2006-09-25	85.334	85.658	0	0
2006-09-26	87.453	87.905	0	0
2006-09-27	90.876	91.001	0	0
2006-09-28	91.012	91.299	0	0
2006-09-29	86.554	87.973	0	0
2006-09-30	92.917	92.867	0	0
2006-10-01	91.879	91.751	0	0
2006-10-02	87.663	88.167	0	0
2006-10-03	87.764	89.564	0	0
2006-10-04	90.435	90.123	0.003	0.061
2006-10-05	93.243	93.34	0	0
2006-10-06	94.381	93.878	0	0
2006-10-07	89.477	91.232	0	0
2006-10-08	88.563	88.539	0	0
2006-10-09	88.983	88.729	0.003	0
2006-10-10	85.046	83.843	0.229	0.269
2006-10-11	89.337	88.598	0.033	0
2006-10-12	86.803	86.673	0.1	0.061
2006-10-13	83.254	82.531	0.099	0.398
2006-10-14	86.523	86.019	0	0
2006-10-15	80.669	80.924	0.331	0.89
2006-10-16	83.225	84.727	0.382	0.612
2006-10-17	89.943	89.775	0.151	0.197
2006-10-18	82.942	88.292	0	0
2006-10-19	80.431	83.065	1.557	1.571
2006-10-20	74.726	74.979	0	0
2006-10-21	82.627	82.284	0.062	0.075
2006-10-22	78.36	80.13	0.169	0.467
2006-10-23	69.683	69.767	0	0
2006-10-24	75.472	75.522	0	0
2006-10-25	75.855	76.485	0.001	0
2006-10-26	78.796	79.765	0.162	0.288
2006-10-27	77.374	78.28	0.262	0.224
2006-10-28	74.288	74.178	0	0
2006-10-29	78.327	78.284	0	0
2006-10-30	78.744	79.17	0	0
2006-10-31	83.487	82.704	0.021	0.005
2007-05-01	80	80	1	1
2007-05-02	82.981	83.047	0	0
2007-05-03	78.197	80.396	0.462	0.104
2007-05-04	83.259	84.964	0.426	0.319
2007-05-05	82.193	83.114	0	0
2007-05-06	78.941	80.678	0.004	0.003
2007-05-07	84.111	84.327	0.001	0
2007-05-08	81.564	82.314	0.002	0
2007-05-09	83.312	84.361	0	0
2007-05-10	78.868	81.535	0	0
2007-05-11	79.237	85.814	0.123	0.07
2007-05-12	87.129	86.489	0.1	0.161
2007-05-13	82.015	85.735	0.189	0.087
2007-05-14	80.842	83.444	0.221	0.032
2007-05-15	82.639	84.36	0.137	0.007
2007-05-16	80.936	81.764	0.257	0.26
2007-05-17	81.828	82.566	0.106	0.161
2007-05-18	81.721	82.064	0	0
2007-05-19	81.029	81.85	0	0
2007-05-20	81.109	81.721	0	0
2007-05-21	78.676	79.878	0.131	0.028
2007-05-22	77.939	78.182	0.288	0.438
2007-05-23	79.534	81.081	2.664	0.147
2007-05-24	84.771	83.702	0.011	0.005
2007-05-25	79.911	81.248	0.119	0.038
2007-05-26	82.004	82.095	0.069	0.063
2007-05-27	79.199	80.825	0.059	0.114
2007-05-28	80.892	81.567	0.059	0.04
2007-05-29	83.49	81.966	0.354	0.189
2007-05-30	84.448	85.032	0.017	0.079
2007-05-31	85.527	86.024	0	0
2007-06-01	86.178	85.078	0	0.001
2007-06-02	85.708	84.618	0	0
2007-06-03	88.563	89.122	0	0
2007-06-04	86.983	88.489	0.071	0.097
2007-06-05	85.328	88.887	0.248	0.346
2007-06-06	85.83	87.348	0.008	0.028
2007-06-07	89.266	89.766	0.009	0.005
2007-06-08	88.531	90.274	0	0.098
2007-06-09	89.298	90.076	0	0
2007-06-10	88.709	89.445	0.001	0
2007-06-11	89.097	91.197	0.003	0
2007-06-12	89.026	90.454	0.016	0
2007-06-13	92.321	93.141	0	0.012
2007-06-14	90.277	90.109	0.018	0.109
2007-06-15	87.512	88.855	0.17	0.223
2007-06-16	86.812	86.533	0.084	0.335
2007-06-17	86.459	87.994	0.065	0.345
2007-06-18	90.159	90.346	0.028	0
2007-06-19	92.054	92.331	0	0.001
2007-06-20	88.957	89.153	0.29	0.356
2007-06-21	94.394	93.432	0.037	0.282
2007-06-22	92.717	92.103	0	0
2007-06-23	90.771	90.139	0	0
2007-06-24	90.822	89.258	0	0.002
2007-06-25	89.418	89.787	0.027	0.001
2007-06-26	90.455	89.764	0.081	0.13
2007-06-27	91.148	92.091	0.004	0
2007-06-28	91.362	93.277	0	0
2007-06-29	89.592	94.551	0	0.035
2007-06-30	90.45	94.331	0	0.067
2007-07-01	86.465	91.317	0.022	0.379
2007-07-02	89.208	89.244	0.113	0.169
2007-07-03	87.487	87.843	0.143	0.387
2007-07-04	90.197	88.529	0.146	0.145
2007-07-05	91.241	90.416	0	0
2007-07-06	92.901	93.725	0	0
2007-07-07	91.915	90.446	0	0
2007-07-08	91.716	90.054	0	0
2007-07-09	90.204	89.971	0	0
2007-07-10	92.685	92.989	0	0.002
2007-07-11	91.971	93.614	0	0
2007-07-12	91.851	91.767	0	0
2007-07-13	92.72	93.848	0	0
2007-07-14	94.016	94.834	0	0
2007-07-15	95.15	94.524	0	0
2007-07-16	93.617	94.297	0	0
2007-07-17	88.937	90.518	0.136	0.069
2007-07-18	91.544	91.399	0.223	0.139
2007-07-19	91.014	91.316	0	0.001
2007-07-20	89.896	90.416	0.11	0.22
2007-07-21	95.159	95.451	0	0.123
2007-07-22	92.085	91.972	0.268	0.161
2007-07-23	91.645	91.508	0.087	0.183
2007-07-24	90.714	91.002	0	0.003
2007-07-25	91.019	89.797	0.002	0.01
2007-07-26	89.018	87.124	0.086	0.239
2007-07-27	84.926	86.469	0.23	0.222
2007-07-28	87.796	85.327	0.078	0.168
2007-07-29	89.485	87.213	0.01	0.053
2007-07-30	92.099	91.261	0.045	0.043
2007-07-31	93.078	93.545	0.16	0
2007-08-01	94.002	93.951	0	0
2007-08-02	92.789	92.528	0.098	0.14
2007-08-03	91.281	87.435	0.237	0.329
2007-08-04	86.786	87.841	0.264	0.034
2007-08-05	92.62	92.114	0.078	0.033
2007-08-06	93.743	94.084	0	0
2007-08-07	94.094	93.694	0	0
2007-08-08	94.058	93.745	0	0
2007-08-09	94.02	93.541	0	0
2007-08-10	96.027	96.236	0	0
2007-08-11	96.24	97.737	0.023	0.055
2007-08-12	96.261	102.159	0.115	0.016
2007-08-13	100.047	102.911	0.162	0.011
2007-08-14	97.887	100.176	0.038	0
2007-08-15	99.001	99.209	0.047	0.027
2007-08-16	93.182	93.404	0.191	0.308
2007-08-17	91.58	90.484	0.103	0.069
2007-08-18	91.038	93.216	0.141	0.181
2007-08-19	93.511	94.425	0	0.079
2007-08-20	90.913	91.761	0	0
2007-08-21	92.657	93.596	0.075	0.01
2007-08-22	91.75	93.054	0.051	0.105
2007-08-23	92.204	93.392	0.035	0
2007-08-24	91.812	92.939	0	0
2007-08-25	90.636	91.644	0	0.005
2007-08-26	92.002	90.172	0.054	0.007
2007-08-27	91.736	94.097	0.004	0.119
2007-08-28	92.837	92.155	0	0.004
2007-08-29	93.936	94.797	0.008	0.007
2007-08-30	97.162	97.262	0	0.094
2007-08-31	92.897	95.796	0.125	0.06
2007-09-01	91.347	93.967	0.079	0.28
2007-09-02	94.64	93.662	0.018	0.118
2007-09-03	94.64	93.854	0	0
2007-09-04	93.64	93.365	0.003	0.194
2007-09-05	93.661	92.917	0.047	0.018
2007-09-06	95.205	94.512	0	0
2007-09-07	92.238	93.539	0	0
2007-09-08	93.363	93.113	0	0
2007-09-09	91.565	92.804	0.045	0
2007-09-10	92.518	91.826	0	0
2007-09-11	94.453	93.647	0	0
2007-09-12	91.802	91.258	0.197	0.154
2007-09-13	89.542	87.73	0.233	0.062
2007-09-14	95.342	95.665	0	0.123
2007-09-15	93.991	95.563	0	0
2007-09-16	93.829	93.611	0	0
2007-09-17	93.318	92.885	0	0
2007-09-18	90.224	89.829	0.17	0.008
2007-09-19	91.778	91.573	0.039	0.003
2007-09-20	91.992	92.947	0	0
2007-09-21	94.465	95.711	0	0
2007-09-22	94.513	95.391	0	0
2007-09-23	94.363	95.051	0	0
2007-09-24	93.079	94.146	0	0.017
2007-09-25	90.218	88.958	0.001	0.057
2007-09-26	90.652	90.407	0.109	0.074
2007-09-27	91.649	92.264	0.051	0.007
2007-09-28	91.512	91.237	0.015	0.014
2007-09-29	89.501	90.263	0	0
2007-09-30	89.15	90.067	0	0.004
2007-10-01	90.907	90.709	0.004	0.026
2007-10-02	89.65	89.556	0	0
2007-10-03	90.635	91.505	0	0
2007-10-04	94.339	94.445	0	0
2007-10-05	89.923	92.708	0	0.003
2007-10-06	92.299	92.955	0	0.015
2007-10-07	87.585	90.73	0.208	0.199
2007-10-08	91.55	91.5	0	0
2007-10-09	91.877	92.1	0	0
2007-10-10	90.586	90.057	0.001	0
2007-10-11	89.351	89.058	0	0
2007-10-12	85.708	87.852	0	0
2007-10-13	84.891	85.141	0	0
2007-10-14	82.185	83.558	0	0
2007-10-15	82.528	83.787	0.088	0.105
2007-10-16	88.67	89.274	0.014	0
2007-10-17	88.474	88.413	0.001	0
2007-10-18	88.072	88.551	0	0
2007-10-19	83.908	88.525	0	0
2007-10-20	84.922	84.815	0	0
2007-10-21	84.446	84.692	0	0
2007-10-22	77.911	78.826	0.026	0.012
2007-10-23	69.929	69.651	0	0.001
2007-10-24	74.746	74.636	0	0
2007-10-25	68.45	70.118	0	0
2007-10-26	72.291	73.181	0	0
2007-10-27	76.145	77.289	0	0
2007-10-28	76.408	76.172	0	0
2007-10-29	76.795	76.636	0	0
2007-10-30	78.446	79.612	0	0
2007-10-31	81.573	82.612	0	0
2008-05-01	80	80	1	1
2008-05-02	78.715	79.249	0.006	0.006
2008-05-03	80.326	80.099	0.05	0.002
2008-05-04	81.467	81.592	0	0
2008-05-05	81.885	82.108	0	0
2008-05-06	80.962	82.111	0	0
2008-05-07	84.258	84.498	0	0
2008-05-08	91.212	90.726	0	0
2008-05-09	92.413	92.917	0	0
2008-05-10	87.558	89.017	0	0
2008-05-11	84.723	86.223	0.001	0.005
2008-05-12	83.579	83.452	0	0
2008-05-13	81.318	81.118	0.001	0.002
2008-05-14	82.729	82.481	0.153	0.143
2008-05-15	81.698	82.482	0.388	0.482
2008-05-16	82.329	83.574	0.003	0.001
2008-05-17	78.592	79.066	0.004	0.012
2008-05-18	85.767	86.731	0.029	0.023
2008-05-19	92.06	92.669	0	0
2008-05-20	96.071	96.231	0	0
2008-05-21	93.421	94.276	0	0
2008-05-22	85.36	86.332	0.136	0.132
2008-05-23	85.694	89.559	0.003	0.005
2008-05-24	87.363	88.514	0	0
2008-05-25	87.883	87.608	0.002	0.074
2008-05-26	88.553	89.092	0.01	0.063
2008-05-27	91.424	92.01	0.008	0.006
2008-05-28	87.785	89.831	0.016	0.006
2008-05-29	90.711	91.238	0.021	0.014
2008-05-30	89.021	89.414	0	0
2008-05-31	90.671	89.46	0	0.002
2008-06-01	91.48	91.631	0	0
2008-06-02	91.047	92.037	0	0
2008-06-03	92.085	92.056	0	0
2008-06-04	91.849	91.763	0	0
2008-06-05	90.098	90.123	0.009	0
2008-06-06	86.534	88.757	0.006	0.001
2008-06-07	89.65	90.444	0.026	0.01
2008-06-08	91.611	92.091	0.03	0.053
2008-06-09	90.193	89.874	0.041	0.022
2008-06-10	86.619	87.599	0.204	0.335
2008-06-11	91.699	90.431	0.008	0.015
2008-06-12	88.619	88.14	0.004	0.003
2008-06-13	86.568	87.519	0.11	0.097
2008-06-14	86.959	87.53	0.037	0.171
2008-06-15	92.026	89.478	0.11	0.19
2008-06-16	94.939	95.087	0.094	0.08
2008-06-17	94.965	94.59	0	0
2008-06-18	92.317	92.39	0.225	0.187
2008-06-19	93.257	94.141	0	0.016
2008-06-20	90.448	91.729	0.053	0.211
2008-06-21	90.926	93.755	0.055	0.011
2008-06-22	94.223	92.52	0.101	0.231
2008-06-23	91.861	89.834	0.093	0.138
2008-06-24	88.742	89.905	0.016	0.008
2008-06-25	93.177	92.923	0	0.002
2008-06-26	92.88	93.414	0.046	0
2008-06-27	93.569	93.598	0.001	0
2008-06-28	92.484	89.741	0.001	0.174
2008-06-29	95.705	94.171	0.032	0.086
2008-06-30	90.694	90.571	0.056	0.041
2008-07-01	89.679	89.363	0.232	0.201
2008-07-02	88.493	89.888	0.125	0.003
2008-07-03	89.066	90.141	0.171	0.17
2008-07-04	91.423	91.225	0.07	0.125
2008-07-05	92.774	92.031	0.111	0.052
2008-07-06	94.377	95.152	0	0
2008-07-07	90.532	91.955	0	0.001
2008-07-08	92.216	90.976	0.075	0.272
2008-07-09	91.414	91.973	0.144	0.122
2008-07-10	93.919	93.445	0	0
2008-07-11	90.347	94.182	0.057	0
2008-07-12	95.28	94.967	0.002	0
2008-07-13	94.297	94.98	0	0
2008-07-14	98.76	99.321	0	0
2008-07-15	95.365	92.57	0.101	0.228
2008-07-16	95.464	95.66	0.013	0.071
2008-07-17	94.309	95.125	0	0
2008-07-18	92.679	92.421	0	0
2008-07-19	92.757	94.494	0.018	0
2008-07-20	94.425	94.81	0.024	0.001
2008-07-21	95.23	96.562	0	0
2008-07-22	94.989	93.048	0	0.195
2008-07-23	90.721	91.534	0.014	0.21
2008-07-24	91.372	91.944	0.002	0.032
2008-07-25	95.478	94.907	0	0
2008-07-26	98.322	98.111	0	0
2008-07-27	101.213	100.668	0	0
2008-07-28	100.527	100.983	0	0
2008-07-29	97.979	99.379	0	0
2008-07-30	95.868	96.389	0	0
2008-07-31	94.108	96.182	0.002	0
2008-08-01	93.582	93.699	0.089	0.068
2008-08-02	98.157	97.852	0.023	0.014
2008-08-03	100.517	99.755	0	0.031
2008-08-04	98.968	103.473	0.12	0.001
2008-08-05	98.563	98.663	0.049	0.156
2008-08-06	95.706	94.126	0.076	0.043
2008-08-07	98.255	97.966	0	0
2008-08-08	100.566	101.192	0	0
2008-08-09	99.055	100.163	0.068	0
2008-08-10	99.656	99.104	0.18	0.034
2008-08-11	97.629	96.8	0	0
2008-08-12	98.198	97.821	0.004	0
2008-08-13	94.132	93.09	0.185	0.154
2008-08-14	94.415	90.254	0.082	0.115
2008-08-15	90.33	89.794	0.159	0.314
2008-08-16	91.833	90.052	0.117	0.204
2008-08-17	87.439	88	0.186	0.271
2008-08-18	88.452	90.678	0.178	0.517
2008-08-19	90.634	89.242	0.083	0.032
2008-08-20	87.755	85.387	0.144	0.309
2008-08-21	89.782	90.251	0.009	0.311
2008-08-22	93.534	91.083	0.018	0.158
2008-08-23	95.871	95.447	0	0
2008-08-24	93.813	94.488	0.297	0.249
2008-08-25	95.449	95.701	0.037	0.005
2008-08-26	97.003	97.767	0	0
2008-08-27	95.346	96.722	0.045	0
2008-08-28	96.597	95.876	0.059	0.091
2008-08-29	93.011	92.397	0.142	0.194
2008-08-30	98.808	98.908	0.048	0.05
2008-08-31	98.316	97.44	0.001	0.001
2008-09-01	97.703	96.791	0.066	0.033
2008-09-02	99.945	99.442	0	0
2008-09-03	97.005	98.433	0	0.047
2008-09-04	95.269	95.421	0.006	0.01
2008-09-05	94.063	93.636	0	0
2008-09-06	94.209	93.897	0	0
2008-09-07	93.165	93.923	0	0
2008-09-08	89.461	89.17	0.002	0.068
2008-09-09	92.511	92.638	0	0
2008-09-10	94.382	94.277	0	0
2008-09-11	98.467	97.518	0	0
2008-09-12	96.644	97.193	0	0
2008-09-13	87.66	87.676	1.417	2.088
2008-09-14	84.983	88.998	0.356	0.43
2008-09-15	77.596	80.542	0.145	1.074
2008-09-16	80.435	81.237	0	0.006
2008-09-17	81.43	81.01	0	0
2008-09-18	83.804	82.544	0.001	0.001
2008-09-19	87.525	86.423	0	0
2008-09-20	88.465	88.9	0	0
2008-09-21	89.592	89.131	0.009	0
2008-09-22	89.786	89.779	0	0
2008-09-23	87.555	89.807	0.001	0
2008-09-24	89.31	89.411	0.002	0
2008-09-25	87.874	88.011	0	0
2008-09-26	87.643	88.143	0	0
2008-09-27	87.897	87.864	0	0
2008-09-28	88.961	89.146	0	0
2008-09-29	89.872	90.005	0	0
2008-09-30	91.421	91.992	0	0
2008-10-01	88.2	91.096	0	0
2008-10-02	89.857	90.175	0	0
2008-10-03	86.56	86.908	0.048	0.022
2008-10-04	85.978	85.89	0.08	0.041
2008-10-05	83.748	83.503	0	0
2008-10-06	82.174	85.906	0.198	0.062
2008-10-07	85.402	85.266	0.093	0.032
2008-10-08	81.981	82.299	0	0
2008-10-09	82.748	82.956	0	0
2008-10-10	84.353	84.934	0	0
2008-10-11	82.067	81.906	0	0
2008-10-12	83.37	84.682	0	0.002
2008-10-13	85.229	84.352	0.019	0.013
2008-10-14	80.957	85.159	0.007	0
2008-10-15	81.346	84.96	0.104	0
2008-10-16	81.65	84.468	0.079	0.004
2008-10-17	81.728	84.109	0.171	0.006
2008-10-18	80.332	83.183	0	0
2008-10-19	77.594	79.607	0	0
2008-10-20	80.682	81.328	0	0
2008-10-21	79.937	81.02	0	0
2008-10-22	79.288	81.442	0.146	0.045
2008-10-23	73.176	77.544	0.298	0.755
2008-10-24	77.972	78.013	0	0
2008-10-25	80.311	80.827	0	0
2008-10-26	84.018	84.394	0	0
2008-10-27	72.368	76.021	0	0
2008-10-28	63.54	63.712	0	0
2008-10-29	72.077	72.208	0	0
2008-10-30	77.953	78.125	0	0
2008-10-31	78.886	78.906	0	0
2009-05-01	80	80	1	1
2009-05-02	78.853	81.386	0	0
2009-05-03	81.109	81.038	0.003	0.001
2009-05-04	82.254	83.166	0.013	0.02
2009-05-05	81.352	83.427	0	0
2009-05-06	81.559	82.574	0	0
2009-05-07	82.233	83.146	0	0
2009-05-08	88.162	88.096	0	0
2009-05-09	86.388	86.814	0	0
2009-05-10	83.247	84.175	0	0
2009-05-11	83.584	83.327	0.105	0.294
2009-05-12	85.797	85.721	0.096	0.19
2009-05-13	86.098	86.87	0	0.016
2009-05-14	88.789	89.151	0	0
2009-05-15	86.544	86.944	0	0
2009-05-16	85.761	84.444	0.037	0.075
2009-05-17	83.651	84.524	0.069	0.177
2009-05-18	81.691	82.324	0	0
2009-05-19	81.278	81.515	0	0
2009-05-20	83.179	83.427	0	0
2009-05-21	89.241	89.294	0	0
2009-05-22	87.749	88.687	0.041	0.047
2009-05-23	83.758	82.09	0.094	0.212
2009-05-24	81.305	81.474	0.241	0.248
2009-05-25	86.91	82.521	0.084	0.202
2009-05-26	92.253	90.538	0.002	0
2009-05-27	88.456	89.163	0.163	0.109
2009-05-28	90.716	88.054	0.083	0.302
2009-05-29	88.779	89.068	0	0.166
2009-05-30	88.783	89.101	0	0
2009-05-31	87.843	88.307	0	0
2009-06-01	85.585	86.129	0	0
2009-06-02	83.87	83.783	0.194	0.079
2009-06-03	83.26	85.116	0.314	0.163
2009-06-04	83.983	87.952	0.271	0.027
2009-06-05	90.271	91.651	0	0
2009-06-06	91.989	93.596	0	0
2009-06-07	90.002	89.928	0	0
2009-06-08	89.315	90.233	0	0
2009-06-09	89.631	91.241	0	0
2009-06-10	96.158	96.114	0	0
2009-06-11	96.905	97.005	0	0
2009-06-12	96.77	96.87	0	0
2009-06-13	96.423	96.423	0	0
2009-06-14	96.91	97.01	0	0
2009-06-15	96.93	97.03	0	0
2009-06-16	95.921	95.646	0	0
2009-06-17	96.587	96.282	0	0
2009-06-18	96.519	96.336	0	0
2009-06-19	96.839	96.939	0	0
2009-06-20	96.311	96.939	0	0
2009-06-21	96.471	96.264	0	0
2009-06-22	96.904	97.004	0	0
2009-06-23	96.402	96.951	0	0
2009-06-24	99.313	99.259	0	0
2009-06-25	101.564	102.241	0.21	0.23
2009-06-26	98.494	102.015	0	0
2009-06-27	96.672	98.768	0	0
2009-06-28	97.199	98.161	0	0
2009-06-29	100.046	99.186	0.02	0.02
2009-06-30	90.106	96.547	0.24	0.36
2009-07-01	95.205	96.178	0	0
2009-07-02	96.187	96.943	0	0
2009-07-03	96.168	96.473	0	0
2009-07-04	98.081	97.934	0	0
2009-07-05	101.38	99.36	0	0
2009-07-06	98.105	98.205	0	0
2009-07-07	91.679	98.122	0	0
2009-07-08	99.956	100.056	0	0.062
2009-07-09	99.322	99.422	0.001	0.064
2009-07-10	94.591	95.619	0	0
2009-07-11	94.024	93.911	0.004	0.001
2009-07-12	95.451	95.361	0.015	0
2009-07-13	98.671	98.081	0	0
2009-07-14	100.42	100.034	0	0
2009-07-15	100.29	99.348	0	0
2009-07-16	100.037	99.248	0	0
2009-07-17	98.508	98.608	0.017	0.068
2009-07-18	91.082	92.632	0.39	0.36
2009-07-19	88.935	90.039	0.229	0.339
2009-07-20	87.395	88.067	0.13	0.006
2009-07-21	87.655	88.669	0.204	0.309
2009-07-22	95.215	91.815	0.01	0.013
2009-07-23	92.247	90.982	0.164	0.175
2009-07-24	91.445	96.366	0.089	0
2009-07-25	97.068	97.054	0	0.021
2009-07-26	97.432	98.245	0	0.009
2009-07-27	94.514	96.348	0.097	0
2009-07-28	96.093	95.968	0	0
2009-07-29	95.943	94.103	0	0
2009-07-30	96.829	96.989	0	0.003
2009-07-31	93.586	93.719	0.155	0.046
2009-08-01	98.259	98.407	0.27	0.129
2009-08-02	97.45	98.121	0	0
2009-08-03	100.28	100.202	0	0
2009-08-04	99.126	99.04	0	0
2009-08-05	97.844	96.817	0	0
2009-08-06	99.218	98.698	0	0
2009-08-07	97.143	97.793	0.072	0
2009-08-08	96.68	96.061	0.002	0
2009-08-09	90.168	93.863	0.15	0.075
2009-08-10	93.088	93.654	0.064	0.117
2009-08-11	96.475	97.617	0.044	0.212
2009-08-12	98.806	100.826	0	0
2009-08-13	92.438	94.803	0.331	0.211
2009-08-14	94.817	95.709	0	0
2009-08-15	93.951	95.064	0	0
2009-08-16	94.266	91.613	0	0.008
2009-08-17	94.023	93.467	0.021	0.089
2009-08-18	94.716	94.38	0	0
2009-08-19	93.381	92.648	0	0.009
2009-08-20	98.99	99.212	0.002	0
2009-08-21	99.006	99.233	0.073	0
2009-08-22	98.622	99.868	0.062	0.115
2009-08-23	93.365	94.678	0.152	0.133
2009-08-24	89.978	93.431	0.228	0.113
2009-08-25	93.629	92.013	0.011	0.044
2009-08-26	94.456	95.251	0	0.004
2009-08-27	94.954	95.93	0	0
2009-08-28	91.971	93.195	0.005	0
2009-08-29	94.696	92.198	0.006	0.051
2009-08-30	91.533	90.741	0	0
2009-08-31	88.983	90.259	0	0
2009-09-01	85.441	87.806	0	0
2009-09-02	92.623	93.091	0	0
2009-09-03	95.435	96.813	0	0
2009-09-04	94.223	96.088	0	0
2009-09-05	90.603	92.355	0.187	0.105
2009-09-06	91.497	89.237	0.109	0.121
2009-09-07	93.931	93.733	0.337	0.21
2009-09-08	91.777	93.07	0.109	0.006
2009-09-09	91.002	92.371	0.155	0.09
2009-09-10	90.141	92.564	0.055	0.006
2009-09-11	90.08	92.356	0	0
2009-09-12	88.138	90.552	0.063	0.003
2009-09-13	85.239	84.851	0.122	0.158
2009-09-14	79.198	84.601	0	0.023
2009-09-15	91.236	94.698	0	0.002
2009-09-16	91.59	93.782	0	0
2009-09-17	84.73	84.584	0	0
2009-09-18	83.695	82.959	0	0
2009-09-19	83.774	86.789	0	0
2009-09-20	90.436	92.71	0	0
2009-09-21	89.202	92.567	0.086	0.017
2009-09-22	86.022	88.975	0.139	0.433
2009-09-23	86.636	85.502	0.538	0.217
2009-09-24	82.457	85.02	0.163	0.007
2009-09-25	83.419	88.933	0	0
2009-09-26	91.465	92.637	0	0
2009-09-27	94.943	95.918	0	0
2009-09-28	95.678	96.38	0	0
2009-09-29	89.207	92.586	0.032	0.024
2009-09-30	88.37	89.583	0	0
2009-10-01	88.183	92.21	0.007	0
2009-10-02	89.213	89.822	0.108	0.144
2009-10-03	86.651	88.449	0	0
2009-10-04	80.845	81.554	0.531	0.502
2009-10-05	85.907	88.099	0.325	0.856
2009-10-06	91.797	92.935	0	0
2009-10-07	91.685	90.225	0.129	0.154
2009-10-08	89.962	90.696	0	0.031
2009-10-09	83.909	84.883	1.148	0.673
2009-10-10	77.017	77.295	0	0.003
2009-10-11	75.73	76.571	0	0
2009-10-12	81.958	83.226	0.178	0.204
2009-10-13	86.92	87.348	0.179	0.235
2009-10-14	84.102	84.255	0.418	0.257
2009-10-15	91.949	92.22	0.256	0.209
2009-10-16	79.694	79.161	0.075	0.033
2009-10-17	72.738	74.27	0	0
2009-10-18	66.175	66.469	0	0
2009-10-19	76.533	76.732	0	0
2009-10-20	80.647	81.096	0.003	0.007
2009-10-21	77.858	78.598	0.218	0.205
2009-10-22	77.291	76.55	0.408	0.72
2009-10-23	72.277	75.299	0	0
2009-10-24	71.689	72.327	0	0
2009-10-25	78.323	78.567	0	0
2009-10-26	73.436	74.715	1.31	1.091
2009-10-27	65.857	63.648	0.043	0.22
2009-10-28	76.193	75.623	0	0
2009-10-29	80.184	80.403	0.134	0.138
2009-10-30	77.987	78.881	0.443	0.344
2009-10-31	72.022	72.231	0	0
