# Supplementary material for: The role of climate change and urban development on compound dry-hot extremes across US cities
Source: Nat Commun. 2023 Jun 14;14:3509. doi: 10.1038/s41467-023-39205-x (PMC10267174; doi:10.1038/s41467-023-39205-x)
Supplement: Supplementary file 2 — Source Data [file 41467_2023_39205_MOESM2_ESM.zip › SourceData/Houston_Future_Data.xlsx]

## Sheet: Sheet1
Date_Future	Climate_chng_T	Urban_Dev_Climate_chng_T	Climate_chng_prcp	Urban_Dev_Climate_chng_prcp
2090-05-01	80	80	1	1
2090-05-02	98.019	97.419	0	0
2090-05-03	95.678	95.595	0	0
2090-05-04	91.564	91.663	0.238	0
2090-05-05	92.316	92.706	0	0
2090-05-06	93.421	93.61	0	0
2090-05-07	96.248	96.545	0	0
2090-05-08	95.574	96.512	0.023	0
2090-05-09	88.316	90.736	0.221	0.285
2090-05-10	85.166	85.37	0	0
2090-05-11	87.944	87.766	0	0
2090-05-12	83.695	84.565	0.342	0.359
2090-05-13	86.204	86.404	0.392	0.293
2090-05-14	84.581	84.876	0.087	0.159
2090-05-15	83.532	83.344	0	0
2090-05-16	87.948	88.116	0	0
2090-05-17	86.384	87.731	0.075	0
2090-05-18	87.125	86.802	0.109	0.235
2090-05-19	87.764	88.403	0.274	0.19
2090-05-20	89.711	89.95	0.084	0.246
2090-05-21	91.113	88.876	0.004	0.126
2090-05-22	90.107	91.5	0.07	0.215
2090-05-23	92.213	92.551	0.001	0
2090-05-24	92	92.422	0	0
2090-05-25	91.51	91.477	0	0
2090-05-26	90.398	90.751	0	0.003
2090-05-27	92.258	92.747	0.001	0.001
2090-05-28	92.419	93.124	0.005	0
2090-05-29	94.752	93.968	0	0
2090-05-30	94.249	94.416	0	0
2090-05-31	94.279	94.644	0	0
2090-06-01	94.119	94.375	0	0
2090-06-02	94.719	94.671	0	0
2090-06-03	95.914	95.696	0	0
2090-06-04	96.757	97.252	0	0
2090-06-05	98.275	99.031	0	0
2090-06-06	93.419	93.519	0.004	0.369
2090-06-07	95.92	96.292	0	0.017
2090-06-08	101.467	101.175	0	0
2090-06-09	101.145	99.934	0	0
2090-06-10	104.508	104.395	0	0
2090-06-11	103.624	103.776	0	0
2090-06-12	102.077	102.436	0	0
2090-06-13	102.384	101.875	0	0
2090-06-14	101.071	101.021	0	0
2090-06-15	100.709	100.413	0	0
2090-06-16	100.529	98.573	0	0
2090-06-17	101.014	100.716	0	0
2090-06-18	97.926	97.733	0	0
2090-06-19	99.655	99.563	0	0
2090-06-20	96.487	96.845	0.302	0.219
2090-06-21	96.671	98.465	0	0
2090-06-22	98.286	98.068	0	0
2090-06-23	98.871	99.218	0	0
2090-06-24	96.797	98.256	0	0
2090-06-25	96.827	96.859	0	0.005
2090-06-26	98.361	97.734	0.104	0.25
2090-06-27	100.38	99.962	0	0.009
2090-06-28	100.627	100.461	0	0
2090-06-29	95.369	95.469	0.003	0.017
2090-06-30	99.621	100.508	0.097	0
2090-07-01	100.672	101.495	0	0
2090-07-02	98.923	99.909	0	0.006
2090-07-03	100.993	100.54	0	0.003
2090-07-04	103.822	102.941	0	0
2090-07-05	105.12	104.616	0	0
2090-07-06	103.942	104.309	0	0
2090-07-07	103.627	103.436	0	0
2090-07-08	101.843	102.538	0	0
2090-07-09	104.666	104.249	0	0
2090-07-10	106.138	106.712	0	0
2090-07-11	103.712	108.479	0.065	0.002
2090-07-12	107.159	108.599	0	0.046
2090-07-13	105.047	108.734	0.036	0.009
2090-07-14	96.694	100.437	0.146	0.022
2090-07-15	100.604	100.123	0	0
2090-07-16	101.429	100.986	0	0
2090-07-17	101.972	102.664	0	0
2090-07-18	100.069	99.892	0	0.004
2090-07-19	103.436	103.92	0	0
2090-07-20	101.339	104.621	0.146	0
2090-07-21	100.339	102.018	0.338	0.044
2090-07-22	102.094	103.642	0	0
2090-07-23	103.586	105.239	0	0
2090-07-24	100.154	100.966	0	0
2090-07-25	101.782	99.315	0	0
2090-07-26	100.528	101	0.008	0
2090-07-27	102.339	102.678	0	0
2090-07-28	98.478	100.37	0	0.001
2090-07-29	96.634	97.034	0	0.047
2090-07-30	97.12	102.549	0.162	0
2090-07-31	103.595	104.666	0	0
2090-08-01	104.691	105.239	0	0
2090-08-02	98.453	99.191	0.141	0.01
2090-08-03	101.736	103.277	0	0
2090-08-04	104.736	105.7	0	0
2090-08-05	107.084	108.781	0	0
2090-08-06	110.134	110.005	0	0
2090-08-07	107.483	105.825	0	0.005
2090-08-08	105.723	106.079	0	0
2090-08-09	103.246	103.904	0	0.033
2090-08-10	101.142	103.866	0.05	0.027
2090-08-11	103.564	102.99	0.06	0
2090-08-12	101.767	101.808	0	0
2090-08-13	98.215	99.735	0.04	0.059
2090-08-14	96.224	96.759	0.268	0.259
2090-08-15	95.665	97.575	0.016	0.029
2090-08-16	100.687	98.68	0	0
2090-08-17	97.209	100.482	0.084	0
2090-08-18	95.147	98.32	0.2	0.122
2090-08-19	98.513	101.292	0	0.005
2090-08-20	102.704	103.979	0	0
2090-08-21	107.401	104.921	0	0
2090-08-22	107.388	103.337	0	0
2090-08-23	102.054	102.733	0	0.016
2090-08-24	100.287	100.387	0	0.192
2090-08-25	95.379	95.479	0.023	0.24
2090-08-26	98.624	97.049	0.117	0.154
2090-08-27	97.753	97.983	0.364	0.247
2090-08-28	94.875	99.641	0.151	0
2090-08-29	101.061	102.835	0.045	0
2090-08-30	104.714	108.98	0	0
2090-08-31	104.789	106.153	0	0.034
2090-09-01	100.315	100.415	0.021	0.17
2090-09-02	98.028	99.51	0	0
2090-09-03	99.055	100.285	0	0
2090-09-04	101.049	102.578	0	0
2090-09-05	105.634	106.376	0	0
2090-09-06	104.6	105.18	0	0
2090-09-07	98.949	99.456	0	0
2090-09-08	96.858	97.326	0	0
2090-09-09	96.864	97.873	0	0
2090-09-10	98.055	98.872	0	0
2090-09-11	98.072	98.47	0	0
2090-09-12	96.422	97.092	0	0
2090-09-13	98.028	95.313	0.137	0.01
2090-09-14	93.154	93.157	0.181	0.302
2090-09-15	94.15	93.924	0.409	0.18
2090-09-16	87.381	89.037	0.294	0.353
2090-09-17	87.098	91.646	0.15	0.082
2090-09-18	93.687	95.867	0	0
2090-09-19	93.832	96.448	0	0
2090-09-20	96.589	97.427	0	0
2090-09-21	95.517	96.807	0	0
2090-09-22	95.793	96.498	0	0
2090-09-23	93.858	96.157	0	0.003
2090-09-24	93.378	94.835	0.003	0.064
2090-09-25	90.648	89.514	0.13	0.102
2090-09-26	93.342	92.606	0.003	0.054
2090-09-27	93.867	92.586	0.008	0.059
2090-09-28	94.284	94.994	0.074	0.186
2090-09-29	94.892	94.992	0	0.081
2090-09-30	94.624	93.97	0.037	0.13
2090-10-01	96.426	96.703	0	0
2090-10-02	96.233	94.288	0	0.059
2090-10-03	95.872	95.71	0.004	0.009
2090-10-04	91.872	93.827	0.002	0
2090-10-05	91.214	90.809	0	0
2090-10-06	93.527	94.306	0	0
2090-10-07	94.994	95.897	0	0
2090-10-08	95.045	95.497	0	0
2090-10-09	96.046	96.163	0	0.006
2090-10-10	95.59	96.974	0	0
2090-10-11	90.231	95.574	0	0
2090-10-12	88.834	89.387	0	0
2090-10-13	89.365	92.046	0.022	0
2090-10-14	90.938	87.867	0.008	0.213
2090-10-15	85.952	88.272	0.174	0.138
2090-10-16	87.162	89.852	0.165	0.131
2090-10-17	83.031	86.531	0.147	0.18
2090-10-18	75.057	75.793	0	0
2090-10-19	69.616	72.135	0	0
2090-10-20	71.663	71.785	0	0
2090-10-21	80.099	80.52	0	0
2090-10-22	90.148	89.422	0	0
2090-10-23	86.948	86.405	0.183	0.408
2090-10-24	85.975	86.714	0.225	0.256
2090-10-25	92.06	92.087	1.16	3.127
2090-10-26	87.882	89.34	0.132	0.051
2090-10-27	77.034	76.545	0.523	0.422
2090-10-28	75.019	75.383	0	0
2090-10-29	80.355	80.562	0	0
2090-10-30	84.402	85.518	0	0
2090-10-31	83.5	84.009	0.112	0.102
2091-05-01	80	80	1	1
2091-05-02	87.21	86.265	0.124	0.257
2091-05-03	85.486	88.01	0.242	0.05
2091-05-04	87.132	87.29	0.014	0.158
2091-05-05	86.555	87.122	0	0.013
2091-05-06	88.661	90.074	0.291	0.205
2091-05-07	85.863	87.729	0.201	0.584
2091-05-08	83.648	85.059	0	0
2091-05-09	85.65	86.377	0	0
2091-05-10	87.084	85.636	0	0
2091-05-11	90.592	90.757	0	0
2091-05-12	88.404	89.281	0.064	0.008
2091-05-13	91.88	92.536	0.072	0.031
2091-05-14	89.569	89.913	0.247	0.259
2091-05-15	91.353	90.025	0.26	0.29
2091-05-16	86.553	86.415	0.302	0.349
2091-05-17	86.147	86.547	0.286	1.592
2091-05-18	87.229	87.347	0.209	1.846
2091-05-19	86.641	87.311	0.029	0.026
2091-05-20	90.418	88.961	0.009	0.011
2091-05-21	93.716	93.569	0.007	0.024
2091-05-22	92.944	93.682	0	0
2091-05-23	91.556	90.964	0.006	0.005
2091-05-24	90.444	90.561	0.011	0.003
2091-05-25	93.665	94.042	0.004	0.017
2091-05-26	92.975	91.819	0	0
2091-05-27	93.903	93.874	0	0
2091-05-28	94.092	94.212	0	0
2091-05-29	92.023	93.391	0	0
2091-05-30	94.833	94.72	0	0
2091-05-31	97.678	98.579	0	0
2091-06-01	97.296	98.157	0	0
2091-06-02	94.006	99.364	0.273	0
2091-06-03	93.151	94.843	0.184	0.061
2091-06-04	92.777	94.596	0	0.017
2091-06-05	92.359	93.039	0.006	0
2091-06-06	89.041	90.67	0.44	0.144
2091-06-07	93.253	91.402	0.448	0.324
2091-06-08	95.25	94.605	0	0.001
2091-06-09	96.129	96.041	0	0
2091-06-10	96.577	96.576	0	0
2091-06-11	97.334	97.185	0.001	0
2091-06-12	96.644	96.623	0	0
2091-06-13	97.281	97.866	0	0
2091-06-14	98.487	98.19	0	0
2091-06-15	100.315	100.242	0	0
2091-06-16	100.204	99.406	0	0
2091-06-17	97.669	97.082	0	0
2091-06-18	100.243	99.862	0	0
2091-06-19	99.474	99.574	0	0.222
2091-06-20	95.705	97.683	0.449	0.143
2091-06-21	97.371	97.668	0.013	0.029
2091-06-22	96.578	96.678	0	0.003
2091-06-23	100.122	98.795	0	0
2091-06-24	98.411	98.048	0.007	0.004
2091-06-25	100.395	101.634	0.001	0
2091-06-26	101.659	102.447	0	0
2091-06-27	103.43	101.743	0	0
2091-06-28	106.102	105.353	0	0
2091-06-29	98.999	101.073	0.148	0.209
2091-06-30	95.476	98.245	0.292	0.166
2091-07-01	93.985	95.127	0.273	0.404
2091-07-02	93.833	94.365	0.301	0.169
2091-07-03	97.704	97.73	0.219	0.226
2091-07-04	97.491	97.919	0	0
2091-07-05	96.639	100.364	0.036	0
2091-07-06	101.266	101.752	0.005	0
2091-07-07	100.952	100.813	0	0
2091-07-08	98.156	98.776	0	0
2091-07-09	98.429	98.373	0	0
2091-07-10	95.227	97.99	0.01	0
2091-07-11	99.111	99.776	0	0
2091-07-12	98.146	99.199	0	0
2091-07-13	100.087	99.982	0	0
2091-07-14	96.471	98.706	0	0
2091-07-15	97.169	99.27	0	0
2091-07-16	97.616	99.591	0	0
2091-07-17	98.881	98.56	0	0.024
2091-07-18	96.387	96.487	0.006	0.148
2091-07-19	99.142	98.424	0.124	0.038
2091-07-20	99.568	101.563	0.029	0.013
2091-07-21	95.44	98.262	0	0
2091-07-22	89.551	93.754	0.252	0.177
2091-07-23	96.213	96.038	0.256	0.198
2091-07-24	99.408	98.851	0.156	0.003
2091-07-25	100.357	100.419	0	0
2091-07-26	96.161	96.261	0.002	0.108
2091-07-27	93.732	99.96	0.149	0.177
2091-07-28	98.531	97.698	0.049	0
2091-07-29	98.001	97.167	0.235	0
2091-07-30	101.293	100.058	0	0
2091-07-31	97.497	98.931	0.177	0
2091-08-01	98.802	97.531	0	0
2091-08-02	95.276	95.376	0	0
2091-08-03	99.93	98.548	0	0
2091-08-04	98.417	101.094	0	0
2091-08-05	100.914	102.087	0	0
2091-08-06	102.505	102.854	0	0
2091-08-07	102.575	104.329	0.214	0.096
2091-08-08	101.898	102.514	0	0
2091-08-09	101.799	103.26	0	0
2091-08-10	100.469	102.475	0.099	0.025
2091-08-11	103.583	104.082	0.011	0.227
2091-08-12	102.047	103.24	0.102	0
2091-08-13	101.068	101.168	0	0.282
2091-08-14	98.976	99.076	0	0.104
2091-08-15	100.965	99.214	0	0.045
2091-08-16	95.92	96.02	0	0.026
2091-08-17	97.825	98.496	0	0
2091-08-18	100.415	99.006	0	0
2091-08-19	100.755	101.462	0	0
2091-08-20	97.338	100.475	0.018	0.002
2091-08-21	97.1	97.2	0	0.087
2091-08-22	100.09	100.642	0.008	0
2091-08-23	106.834	106.992	0	0
2091-08-24	106.218	106.596	0	0
2091-08-25	107.331	106.266	0	0
2091-08-26	105.982	105.276	0	0.002
2091-08-27	109.216	106.451	0	0.005
2091-08-28	99.802	103.589	0.091	0.332
2091-08-29	98.138	100.7	0.206	0.03
2091-08-30	97.229	98.701	0.039	0
2091-08-31	96.22	96.32	0.003	0.223
2091-09-01	93.497	93.597	0.002	0.1
2091-09-02	94.136	92.34	0.217	0.171
2091-09-03	92.532	91.303	0.187	0.11
2091-09-04	92.014	90.606	0.297	0.266
2091-09-05	96.691	96.025	0.037	0.3
2091-09-06	95.902	96.271	0	0
2091-09-07	95.708	95.808	0	0
2091-09-08	99.433	99.957	0	0
2091-09-09	98.16	99.267	0	0
2091-09-10	93.389	96.303	0.094	0
2091-09-11	92.792	91.624	0.151	0.41
2091-09-12	95.091	95.191	0.03	0.029
2091-09-13	95.832	95.808	0.014	0.002
2091-09-14	94.474	94.538	0	0
2091-09-15	99.218	99.399	0	0
2091-09-16	100.506	98.562	0	0
2091-09-17	98.686	98.003	0	0
2091-09-18	97.92	98.165	0	0
2091-09-19	94.388	94.29	0.003	0.002
2091-09-20	95.294	95.429	0.003	0.009
2091-09-21	97.816	97.798	0.004	0
2091-09-22	95.851	95.865	0	0
2091-09-23	95.796	95.896	0	0.02
2091-09-24	98.404	97.348	0	0
2091-09-25	93.329	96.453	0.04	0.004
2091-09-26	87.812	90.438	0	0
2091-09-27	87.391	87.633	0	0
2091-09-28	89.703	90.696	0	0
2091-09-29	91.246	93.15	0	0
2091-09-30	92.02	96.134	0	0
2091-10-01	95.704	98.883	0	0
2091-10-02	95.02	96.538	0	0
2091-10-03	94.261	94.311	0.003	0.007
2091-10-04	94.322	96.407	0	0.003
2091-10-05	91.132	89.446	0.035	0.037
2091-10-06	91.233	91.793	0	0.001
2091-10-07	93.219	94.027	0	0
2091-10-08	93.944	91.792	0	0.001
2091-10-09	94.743	93.804	0.001	0.006
2091-10-10	90.967	89.345	0.275	0.344
2091-10-11	91.366	90.587	0.08	0.175
2091-10-12	89.856	89.144	0.104	0.286
2091-10-13	91.709	91.796	0	0.008
2091-10-14	93.269	91.731	0	0
2091-10-15	89.694	89.445	0.172	0.153
2091-10-16	88.829	89.242	0.146	0.194
2091-10-17	92.863	92.704	0.11	0.133
2091-10-18	86.53	87.607	0.543	0.67
2091-10-19	69.327	69.406	0	0
2091-10-20	73.272	73.023	0	0
2091-10-21	76.877	76.665	0	0
2091-10-22	79.649	79.359	0	0
2091-10-23	82.195	82.333	0	0
2091-10-24	82.092	81.854	0	0
2091-10-25	76.195	79.417	0	0
2091-10-26	84.292	84.173	0	0
2091-10-27	83.937	83.717	0	0
2091-10-28	88.181	88.649	0	0
2091-10-29	89.03	88.47	0	0
2091-10-30	89.355	87.248	0	0
2091-10-31	87.69	85.75	0	0
2092-05-01	80	80	1	1
2092-05-02	82.892	82.654	0.064	0.172
2092-05-03	90.98	91.281	0.097	0.11
2092-05-04	86.038	86.622	0	0
2092-05-05	93.037	92.869	0.002	0.002
2092-05-06	87.052	87.154	0	0.039
2092-05-07	89.143	88.933	1.099	0.261
2092-05-08	88.885	92.431	0.002	0
2092-05-09	86.713	89.912	0	0
2092-05-10	88.168	90.02	0	0
2092-05-11	91.072	92.579	0	0
2092-05-12	91.66	91.544	0	0
2092-05-13	90.697	92.604	0	0
2092-05-14	91.82	91.435	0	0
2092-05-15	90.828	91.082	0	0
2092-05-16	91.285	90.119	0.007	0.012
2092-05-17	86.113	86.263	0.272	0.169
2092-05-18	88.597	89.532	0.099	0.007
2092-05-19	91.947	93.172	0	0.002
2092-05-20	92.599	91.327	0	0
2092-05-21	89.937	93.484	0.075	0
2092-05-22	92.558	92.036	0.002	0
2092-05-23	90.483	93.133	0.001	0
2092-05-24	92.737	93.067	0	0.004
2092-05-25	92.326	91.151	0.004	0.002
2092-05-26	89.466	91.188	0	0
2092-05-27	94.734	94.972	0.006	0.004
2092-05-28	92.939	94.339	0	0
2092-05-29	96.147	96.53	0	0
2092-05-30	96.128	98.217	0.011	0
2092-05-31	95.897	97.021	0.094	0.659
2092-06-01	95.562	96.927	0	0
2092-06-02	97.016	97.576	0	0
2092-06-03	94.372	95.486	0	0
2092-06-04	94.849	95.945	0	0
2092-06-05	96.227	95.518	0	0
2092-06-06	96.563	95.704	0	0
2092-06-07	96.628	96.969	0	0
2092-06-08	94.044	95.433	0.054	0.136
2092-06-09	97.895	98.169	0.059	0.014
2092-06-10	96.861	97.364	0.03	0
2092-06-11	98.512	99.074	0.072	0.004
2092-06-12	98.712	99.456	0	0
2092-06-13	102.609	102.967	0	0
2092-06-14	105.475	106.297	0	0
2092-06-15	103.987	104.887	0	0
2092-06-16	101.102	101.245	0	0
2092-06-17	100.488	100.224	0	0
2092-06-18	100.97	101.017	0	0
2092-06-19	100.133	99.363	0	0
2092-06-20	99.336	99.726	0	0
2092-06-21	95.643	98.244	0.123	0
2092-06-22	97.083	96.048	0.085	0
2092-06-23	99.14	100.415	0	0
2092-06-24	100.202	100.924	0	0
2092-06-25	98.945	100.475	0	0
2092-06-26	98.966	99.665	0	0
2092-06-27	99.752	100.529	0	0
2092-06-28	101.129	101.134	0	0
2092-06-29	101.024	101.519	0	0
2092-06-30	101.601	101.228	0	0
2092-07-01	99.591	99.691	0	0.114
2092-07-02	97.16	97.574	0.141	0.112
2092-07-03	99.863	99.963	0.054	0.093
2092-07-04	99.419	97.168	0.209	0.228
2092-07-05	97.766	94.945	0.137	0.149
2092-07-06	99.423	99.523	0.001	0.073
2092-07-07	99.634	100.035	0.04	0.265
2092-07-08	100.461	101.049	0.08	0.154
2092-07-09	101.187	102.367	0	0
2092-07-10	96.258	96.358	0.002	0.173
2092-07-11	96.354	96.93	0.147	0.283
2092-07-12	101.267	100.102	0	0
2092-07-13	101.651	101.463	0	0
2092-07-14	107.519	108.279	0	0
2092-07-15	114.123	116.133	0	0
2092-07-16	108.824	102.05	0.003	0.056
2092-07-17	99.61	103.075	0.07	0.056
2092-07-18	94.639	101.94	0.266	0.032
2092-07-19	100.388	101.639	0.049	0
2092-07-20	100.881	100.586	0	0
2092-07-21	101.776	101.85	0.007	0.006
2092-07-22	102.349	102.097	0	0.018
2092-07-23	100.779	98.913	0	0.012
2092-07-24	103.3	103.29	0	0
2092-07-25	104.123	104.996	0	0
2092-07-26	103.605	104.349	0	0
2092-07-27	104.531	105.029	0	0
2092-07-28	104.709	105.539	0	0
2092-07-29	104.306	104.501	0	0
2092-07-30	102.895	103.724	0	0
2092-07-31	103.331	103.187	0	0.001
2092-08-01	103.636	103.404	0	0
2092-08-02	105.133	105.261	0	0
2092-08-03	105.804	106.085	0	0
2092-08-04	108.181	108.496	0	0
2092-08-05	108.743	108.675	0	0
2092-08-06	109.211	109.441	0	0
2092-08-07	109.147	111.702	0.126	0
2092-08-08	100.82	99.893	0.25	0.284
2092-08-09	97.596	97.696	0.039	0.224
2092-08-10	94.775	94.96	0.089	0.224
2092-08-11	100.411	100.511	0.054	0.265
2092-08-12	104.864	105.183	0	0
2092-08-13	106.987	105.915	0.007	0.053
2092-08-14	99.975	100.402	0.274	0.099
2092-08-15	101.015	100.685	0.027	0.011
2092-08-16	102.255	102.355	0	0.182
2092-08-17	101.776	101.49	0	0
2092-08-18	103.002	102.261	0	0
2092-08-19	100.377	98.274	0	0.001
2092-08-20	98.827	97.997	0.08	0.08
2092-08-21	94.526	97.456	0.327	0.163
2092-08-22	90.394	92.371	0.372	0.401
2092-08-23	95.878	94.309	0.261	0.264
2092-08-24	103.477	102.48	0	0
2092-08-25	108.346	106.713	0.018	0
2092-08-26	105.647	105.954	0.002	0.004
2092-08-27	104.373	103.095	0	0.042
2092-08-28	100.735	96.656	0.067	0.198
2092-08-29	94.343	96.002	0.015	0.291
2092-08-30	92.706	94.254	0.25	0.171
2092-08-31	97.574	97.809	0.141	0.258
2092-09-01	97.442	98.199	0	0
2092-09-02	101.316	99.68	0	0
2092-09-03	103.252	103.312	0	0
2092-09-04	100.38	101.377	0	0
2092-09-05	99.355	97.308	0.174	0.035
2092-09-06	98.328	96.174	0.091	0.118
2092-09-07	100.813	102.045	0.028	0
2092-09-08	102.117	101.069	0.107	0
2092-09-09	105.822	103.857	0	0
2092-09-10	103.135	104.522	0.003	0
2092-09-11	95.971	97.928	0.032	0.016
2092-09-12	91.13	92.48	0.055	0.031
2092-09-13	93.925	89.784	0.011	0.208
2092-09-14	95.685	95.047	0	0.061
2092-09-15	91.696	93.845	0.077	0.018
2092-09-16	85.191	88.235	0.381	0.356
2092-09-17	84.781	87.107	1.073	1.523
2092-09-18	86.208	90.169	0.205	0.255
2092-09-19	92.823	95.002	0.008	0
2092-09-20	96.169	95.927	0	0
2092-09-21	98.317	97.391	0	0
2092-09-22	96.162	97.336	0	0.005
2092-09-23	91.966	93.49	0.087	0.164
2092-09-24	91.874	92.336	0.222	0.002
2092-09-25	96.087	95.116	0.003	0.003
2092-09-26	94.353	92.934	0	0
2092-09-27	97.692	97.8	0	0
2092-09-28	97.121	96.869	0	0
2092-09-29	94.979	96.019	0	0
2092-09-30	95.915	96.45	0	0
2092-10-01	93.676	94.333	0	0
2092-10-02	93.867	94.912	0	0
2092-10-03	98.068	97.38	0	0
2092-10-04	99.588	98.375	0	0
2092-10-05	96.065	96.165	0	0
2092-10-06	92.885	92.883	0	0
2092-10-07	91.851	91.585	0	0
2092-10-08	93.65	92.586	0	0
2092-10-09	91.934	90.646	0.014	0.062
2092-10-10	92.285	94.331	0.065	0.087
2092-10-11	94.895	95.271	0	0
2092-10-12	93.921	94.475	0	0.01
2092-10-13	89.184	92.239	0.009	0.034
2092-10-14	87.31	90.332	0	0
2092-10-15	87.954	89.056	0	0
2092-10-16	91.036	91.321	0	0
2092-10-17	92.717	91.947	0	0.005
2092-10-18	88.041	88.379	0.009	0.027
2092-10-19	79.105	81.033	0	0
2092-10-20	73.467	67.09	0	0
2092-10-21	82.946	81.15	0.006	0
2092-10-22	85.488	85.052	0	0
2092-10-23	87.509	86.639	0	0
2092-10-24	89.426	88.547	0	0
2092-10-25	84.415	86.952	0.001	0
2092-10-26	90.499	91.551	0	0
2092-10-27	84.194	84.61	0.266	0.242
2092-10-28	74.144	81.417	0.053	0.141
2092-10-29	70.948	70.785	0.036	0.071
2092-10-30	72.244	72.218	0	0
2092-10-31	71.242	71.025	0	0
2093-05-01	80	80	1	1
2093-05-02	86.894	88.171	0	0
2093-05-03	88.06	88.479	0.073	0.234
2093-05-04	87.729	86.883	0.016	0.017
2093-05-05	88.471	87.315	0	0
2093-05-06	85.67	90.267	0.286	0.004
2093-05-07	91.297	90.171	0.045	0.026
2093-05-08	86.65	92.338	0.117	0.184
2093-05-09	93.255	94.07	0	0
2093-05-10	94.871	95.081	0	0
2093-05-11	91.972	90.735	0	0
2093-05-12	88.215	90.002	0	0
2093-05-13	89.88	89.484	0	0
2093-05-14	90.523	90.042	0.006	0.009
2093-05-15	91.082	91.049	0.004	0.027
2093-05-16	89.723	89.287	0.181	0.337
2093-05-17	89.87	90.558	0.16	0.533
2093-05-18	87.623	87.839	0.239	0.235
2093-05-19	92.452	91.622	0.401	0.261
2093-05-20	90.611	91.406	0	0
2093-05-21	90.268	91.262	0	0
2093-05-22	90.878	92.004	0	0
2093-05-23	90.368	88.53	0.016	0
2093-05-24	87.686	88.423	0.049	0.027
2093-05-25	87.311	87.064	0.19	0.38
2093-05-26	89.196	90.959	0.294	0.203
2093-05-27	88.999	89.497	0.14	0.217
2093-05-28	90.209	90.968	0.155	0.141
2093-05-29	95.933	96.241	0	0
2093-05-30	99.696	99.762	0	0
2093-05-31	95.449	95.963	0	0
2093-06-01	94.876	95.62	0	0
2093-06-02	93.732	93.587	0.001	0.002
2093-06-03	94.058	92.041	0.004	0.018
2093-06-04	94.544	94.245	0	0
2093-06-05	94.946	94.654	0	0
2093-06-06	96.814	95.135	0.47	0.096
2093-06-07	92.736	93.7	0.139	0.126
2093-06-08	92.726	93.656	0	0
2093-06-09	94.372	93.888	0	0
2093-06-10	94.013	94.823	0	0
2093-06-11	95.087	93.029	0	0
2093-06-12	94.412	94.28	0	0
2093-06-13	95.084	96.072	0.006	0
2093-06-14	94.533	94.802	0.002	0.002
2093-06-15	90.209	91.796	0.248	0.31
2093-06-16	91.361	91.615	0.061	0.199
2093-06-17	94.872	94.122	0.116	0.26
2093-06-18	94.756	94.866	0.01	0.033
2093-06-19	95.415	96.046	0	0
2093-06-20	94.765	95.536	0.03	0
2093-06-21	95.005	95.839	0.001	0
2093-06-22	95.289	96.252	0	0
2093-06-23	96.03	96.719	0	0
2093-06-24	96.881	97.59	0	0
2093-06-25	96.195	96.861	0	0
2093-06-26	95.603	95.539	0	0
2093-06-27	92.177	93.413	0.13	0.089
2093-06-28	92.626	93.318	0.015	0.189
2093-06-29	91.312	90.483	0.265	0.392
2093-06-30	91.309	91.828	0.497	0.164
2093-07-01	92.673	92.912	0.098	0.122
2093-07-02	94.29	94.746	0.125	0.083
2093-07-03	94.04	94.897	0.04	0.001
2093-07-04	91.95	92.417	0.253	0.246
2093-07-05	89.828	90.949	0.364	0.263
2093-07-06	94.166	94.452	0.163	0.208
2093-07-07	93.783	94.5	0.006	0.009
2093-07-08	94.895	95.965	0	0.001
2093-07-09	96.1	96.505	0.003	0
2093-07-10	93.675	94.793	0	0.002
2093-07-11	95.521	95.8	0.002	0
2093-07-12	93.47	95.74	0.151	0.001
2093-07-13	92.279	93.707	0.237	0.001
2093-07-14	94.378	95.94	0.25	0.016
2093-07-15	95.418	96.466	0	0
2093-07-16	97.005	97.915	0	0
2093-07-17	99.821	100.652	0	0
2093-07-18	104.08	104.322	0	0
2093-07-19	103.629	105.484	0	0
2093-07-20	103.861	105.293	0	0
2093-07-21	104.707	104.205	0	0
2093-07-22	102.675	103.059	0	0
2093-07-23	100.604	100.704	0.046	0.163
2093-07-24	97.55	97.894	0.423	0.166
2093-07-25	95.547	99.631	0.021	0.033
2093-07-26	95.563	96.902	0.075	0.065
2093-07-27	97.685	99.228	0.009	0.04
2093-07-28	97.134	95.296	0.07	0.041
2093-07-29	98.046	97.077	0.017	0
2093-07-30	93.792	95.029	0.05	0.161
2093-07-31	96.128	96.288	0.087	0.114
2093-08-01	97.035	98.446	0.178	0.074
2093-08-02	97.931	99.559	0	0
2093-08-03	97.612	98.597	0	0
2093-08-04	96.737	97.186	0	0
2093-08-05	97.381	98.015	0	0
2093-08-06	95.694	97.003	0	0
2093-08-07	93.925	94.321	0.086	0.214
2093-08-08	98.44	98.904	0	0.004
2093-08-09	98.03	98.342	0	0
2093-08-10	97.67	97.682	0	0
2093-08-11	97.884	100.066	0	0
2093-08-12	104.101	102.671	0	0.001
2093-08-13	100.522	101.836	0.046	0.075
2093-08-14	92.007	97.464	0.041	0.014
2093-08-15	95.601	94.114	0.029	0.049
2093-08-16	95.127	94.691	0.095	0.102
2093-08-17	95.21	94.766	0.006	0.136
2093-08-18	94.323	95.644	0.056	0.163
2093-08-19	97.239	93.694	0.065	0.06
2093-08-20	98.772	99.32	0	0
2093-08-21	95.963	99.161	0.093	0.022
2093-08-22	97.964	97.205	0.096	0.011
2093-08-23	96.306	97.234	0.139	0.143
2093-08-24	97.482	97.582	0	0.144
2093-08-25	102.031	101.287	0.001	0
2093-08-26	100.02	100.12	0	0.19
2093-08-27	98.115	99.351	0	0.124
2093-08-28	99.009	99.109	0	0.254
2093-08-29	98.378	97.605	0	0.002
2093-08-30	93.555	93.655	0	0.307
2093-08-31	96.745	98.872	0.011	0
2093-09-01	100.459	100.965	0	0
2093-09-02	98.704	99.487	0.004	0
2093-09-03	94.088	94.698	0	0
2093-09-04	97.388	97.382	0	0
2093-09-05	98.662	98.574	0	0
2093-09-06	99.636	98.798	0	0
2093-09-07	96.156	96.728	0	0
2093-09-08	96.375	97.61	0.01	0.003
2093-09-09	98.931	96.907	0	0.006
2093-09-10	98.919	99.422	0	0
2093-09-11	99.655	98.602	0	0
2093-09-12	102.9	99.654	0	0
2093-09-13	100.075	99.007	0	0
2093-09-14	100.368	100.324	0	0
2093-09-15	97.594	98.866	0.102	0.282
2093-09-16	93.123	92.426	0.142	0.351
2093-09-17	94.972	93.28	0.038	0.025
2093-09-18	90.224	91.043	0.093	0.278
2093-09-19	91.738	90.484	0.252	0.281
2093-09-20	95.023	94.21	0.2	0.025
2093-09-21	95.757	95.417	0	0
2093-09-22	94.056	92.622	0.146	0.003
2093-09-23	92.245	91.262	0.112	0.222
2093-09-24	93.904	93.539	0	0.054
2093-09-25	94.08	94.298	0	0.008
2093-09-26	95.29	94.432	0	0.003
2093-09-27	94.409	95.222	0.012	0.024
2093-09-28	95.446	93.826	0	0
2093-09-29	93.321	94.466	0	0.008
2093-09-30	96.425	96.218	0	0
2093-10-01	94.735	94.816	0	0
2093-10-02	93.906	94.423	0	0
2093-10-03	94.216	94.295	0	0
2093-10-04	94.309	93.122	0	0
2093-10-05	93.635	93.047	0	0.004
2093-10-06	91.145	88.609	0.021	0.187
2093-10-07	92.569	92.699	0.014	0.062
2093-10-08	92.971	90.914	0.001	0.117
2093-10-09	91.667	91.625	0	0
2093-10-10	91.452	91.336	0.001	0.001
2093-10-11	87.877	88.58	0.25	0.15
2093-10-12	84.78	87.743	0.207	0.189
2093-10-13	81.671	80.688	0	0
2093-10-14	80.836	81.108	0	0
2093-10-15	82.261	82.885	0	0
2093-10-16	87.241	87.756	0	0
2093-10-17	87.546	88.278	0	0
2093-10-18	89.163	90.49	0	0
2093-10-19	92.509	93.252	0	0
2093-10-20	94.966	94.351	0	0
2093-10-21	90.747	92.774	0	0
2093-10-22	90.236	91.05	0	0
2093-10-23	91.75	91.798	0	0
2093-10-24	91.052	90.978	0	0
2093-10-25	86.454	86.019	0	0
2093-10-26	90.839	90.917	0	0
2093-10-27	92.582	92.342	0	0.011
2093-10-28	89.103	89.726	0	0
2093-10-29	73.442	73.096	0	0
2093-10-30	66.891	70.873	0	0
2093-10-31	78.303	78.152	0	0
2094-05-01	80	80	1	1
2094-05-02	91.335	91.842	0	0
2094-05-03	90.656	88.756	0	0
2094-05-04	89.235	88.246	0	0
2094-05-05	89.812	89.9	0	0
2094-05-06	90.874	90.744	0.001	0.001
2094-05-07	91.329	91.512	0	0
2094-05-08	92.498	92.693	0	0
2094-05-09	92.09	91.113	0	0
2094-05-10	90.674	90.187	0	0
2094-05-11	93.262	93.238	0	0
2094-05-12	94.123	94.099	0	0
2094-05-13	92.923	92.323	0.001	0
2094-05-14	89.46	89.225	0	0
2094-05-15	95.546	95.218	0.001	0.1
2094-05-16	98.266	98.161	0	0
2094-05-17	99.738	99.439	0	0.001
2094-05-18	92.12	92.537	0.259	0.486
2094-05-19	91.311	91.891	0.279	0.328
2094-05-20	89.777	90.746	0.082	0.164
2094-05-21	89.934	91.997	0.08	0.013
2094-05-22	91.88	91.924	0.16	0
2094-05-23	90.152	93.803	0.399	0.37
2094-05-24	90.064	90.791	0.306	0.173
2094-05-25	89.462	90.292	0.199	0.192
2094-05-26	89.375	88.992	0.231	0.245
2094-05-27	91.551	93.144	0.013	0.006
2094-05-28	91.502	91.33	0	0
2094-05-29	93.779	94.758	0	0
2094-05-30	93.576	93.626	0	0
2094-05-31	95.441	95.387	0	0
2094-06-01	95.673	95.752	0.005	0
2094-06-02	95.308	94.49	0	0
2094-06-03	94.642	94.974	0.167	0.147
2094-06-04	92.055	92.95	0.221	0.235
2094-06-05	93.127	92.817	0.164	0.146
2094-06-06	93.257	93.54	0.114	0.107
2094-06-07	94.367	95.528	0.164	0.156
2094-06-08	92.241	93.89	0.063	0.045
2094-06-09	92.837	94.135	0.064	0.209
2094-06-10	97.366	97.717	0.176	0.004
2094-06-11	97.962	98.957	0	0
2094-06-12	97.601	98.371	0	0
2094-06-13	93.325	94.363	0.018	0.127
2094-06-14	96.673	98.433	0.115	0.093
2094-06-15	99.619	99.356	0.098	0.133
2094-06-16	98.165	98.33	0.036	0
2094-06-17	96.1	96.2	0	0
2094-06-18	94.38	94.403	0	0
2094-06-19	96.965	98.335	0	0
2094-06-20	96.942	97.673	0	0
2094-06-21	98.433	99.88	0	0
2094-06-22	96.701	99.943	0	0
2094-06-23	97.948	99.422	0.002	0
2094-06-24	101.043	101.143	0	0.077
2094-06-25	107.985	109.608	0.052	0.048
2094-06-26	109.072	108.559	0.114	0
2094-06-27	107.504	96.891	0.152	0.446
2094-06-28	107.61	95.671	0.079	0.155
2094-06-29	98.624	98.724	0	0.08
2094-06-30	99.434	97.898	0	0
2094-07-01	95.652	96.378	0	0
2094-07-02	102.645	101.239	0	0
2094-07-03	102.806	101.911	0	0
2094-07-04	99.805	99.761	0	0
2094-07-05	99.083	98.708	0	0
2094-07-06	102.754	102.517	0	0
2094-07-07	102.479	101.579	0	0
2094-07-08	106.968	105.078	0	0
2094-07-09	107.083	105.519	0	0
2094-07-10	103.265	103.974	0	0
2094-07-11	102.69	103.294	0	0
2094-07-12	101.514	99.392	0	0
2094-07-13	100.315	99.42	0	0
2094-07-14	100.333	100.611	0	0
2094-07-15	102.362	102.292	0	0
2094-07-16	104.158	102.085	0	0
2094-07-17	99.348	101.694	0.144	0
2094-07-18	98.064	101.973	0.16	0
2094-07-19	101.863	101.343	0	0
2094-07-20	103.817	103.178	0.003	0
2094-07-21	100.169	100.269	0	0.077
2094-07-22	100.279	101.365	0	0
2094-07-23	99.752	101.61	0	0
2094-07-24	98.526	99.917	0	0
2094-07-25	97.094	96.008	0.385	0.472
2094-07-26	100.871	101.676	0.08	0.028
2094-07-27	102.182	98.837	0	0.01
2094-07-28	103.183	102.632	0	0
2094-07-29	103.357	101.977	0	0.012
2094-07-30	102.694	102.079	0.041	0
2094-07-31	101.265	100.288	0.004	0.019
2094-08-01	96.838	97.151	0.145	0.21
2094-08-02	93.853	93.953	0.022	0.106
2094-08-03	102.151	100.666	0	0
2094-08-04	103.258	103.359	0.007	0
2094-08-05	107.802	106.978	0.003	0
2094-08-06	108.125	107.581	0	0
2094-08-07	107.005	107.714	0.187	0.03
2094-08-08	99.745	99.814	0.003	0.217
2094-08-09	101.072	100.417	0	0
2094-08-10	102.668	101.477	0	0
2094-08-11	100.673	103.645	0	0
2094-08-12	102.498	102.903	0	0.108
2094-08-13	98.855	95.795	0.344	0.025
2094-08-14	100.812	99.693	0.002	0
2094-08-15	97.402	97.502	0	0.189
2094-08-16	94.739	95.703	0.041	0.427
2094-08-17	96.829	96.029	0.153	0.006
2094-08-18	100.636	100.497	0	0.001
2094-08-19	102.502	101.493	0	0
2094-08-20	103.942	103.857	0	0
2094-08-21	103.089	104.433	0	0
2094-08-22	100.535	102.458	0.112	0.066
2094-08-23	97.986	97.731	0.016	0
2094-08-24	102.632	101.568	0	0
2094-08-25	99.889	101.695	0.122	0
2094-08-26	98.133	101.704	0.011	0.127
2094-08-27	103.157	102.385	0	0
2094-08-28	104.296	105.157	0	0
2094-08-29	106.051	106.584	0	0
2094-08-30	102.848	106.467	0.026	0.05
2094-08-31	104.257	101.779	0.096	0.054
2094-09-01	103.901	102.888	0	0
2094-09-02	106.311	105.207	0	0
2094-09-03	109.743	107.346	0	0
2094-09-04	104.339	107.705	0.014	0
2094-09-05	98.621	107.678	0	0
2094-09-06	96.57	96.769	0	0.01
2094-09-07	99.084	99.675	0	0.003
2094-09-08	99.901	99.072	0.004	0
2094-09-09	98.391	99.658	0	0
2094-09-10	99.14	98.875	0.126	0.166
2094-09-11	100.997	98.741	0	0
2094-09-12	102.807	102.024	0	0
2094-09-13	102.776	102.388	0	0
2094-09-14	94.895	94.529	0.13	0.182
2094-09-15	99.363	98.913	0	0.028
2094-09-16	100.178	100.375	0	0
2094-09-17	100.915	100.127	0	0
2094-09-18	98.132	98.232	0.003	0.228
2094-09-19	103.455	101.34	0	0
2094-09-20	96.613	96.713	0	0
2094-09-21	95.242	97.985	0.146	0
2094-09-22	94.547	96.74	0.033	0.02
2094-09-23	98.195	97.8	0	0.014
2094-09-24	101.622	100.675	0	0
2094-09-25	102.496	102.681	0	0.022
2094-09-26	100.295	100.77	0	0
2094-09-27	98.713	98.203	0	0
2094-09-28	100.542	99.698	0	0
2094-09-29	101.112	100.496	0	0
2094-09-30	99.774	98.749	0	0
2094-10-01	94.071	98.327	0.05	0
2094-10-02	93.189	98.008	0.084	0
2094-10-03	87.003	93.712	0.2	0
2094-10-04	84.694	84.838	0	0
2094-10-05	89.34	89.842	0	0
2094-10-06	88.016	88.245	0.018	0.189
2094-10-07	89.668	89.83	0.113	0.024
2094-10-08	90.53	90.98	0.096	0.146
2094-10-09	90.985	92.016	0.201	0.248
2094-10-10	91.869	92.769	0.102	0.058
2094-10-11	90.849	92.052	0	0
2094-10-12	86.873	88.428	0.155	0.134
2094-10-13	87.201	86.206	0.492	0.988
2094-10-14	87.57	88.104	0.37	0.39
2094-10-15	88.903	88.433	0.255	0.324
2094-10-16	90.971	90.533	0.084	0.223
2094-10-17	90.678	93.389	0.154	0.002
2094-10-18	90.041	89.14	0.02	0.003
2094-10-19	88.298	87.957	0.065	0.005
2094-10-20	91.395	92.52	0.394	0.006
2094-10-21	87.323	87.764	0.14	0.289
2094-10-22	81.649	82.162	0.003	0
2094-10-23	87.564	88.649	0	0
2094-10-24	83.467	87.009	0.004	0.048
2094-10-25	90.497	91.676	0	0
2094-10-26	89.537	92.385	0.074	0.162
2094-10-27	86.532	88.908	0.01	0
2094-10-28	83.431	85.55	0	0
2094-10-29	78.826	79.087	0	0
2094-10-30	85.177	85.792	0	0
2094-10-31	87.354	88.622	0	0
2095-05-01	80	80	1	1
2095-05-02	90.008	91.654	0.261	0.146
2095-05-03	86.181	86.896	0.107	0.571
2095-05-04	81.406	82.48	0	0
2095-05-05	79.985	80.248	0	0
2095-05-06	87.781	88.156	0	0
2095-05-07	88.899	89.042	0	0
2095-05-08	92.144	93.542	0	0
2095-05-09	93.12	95.732	0	0
2095-05-10	93.383	95.146	0	0
2095-05-11	92.047	93.414	0	0
2095-05-12	93.216	94.792	0	0
2095-05-13	93.174	95.458	0	0
2095-05-14	95.2	95.557	0	0
2095-05-15	92.573	93.076	0.039	0.064
2095-05-16	85.255	85.997	0.238	0.277
2095-05-17	92.707	93.634	0.176	0.044
2095-05-18	94.915	93.599	0	0
2095-05-19	91.942	94.913	0	0
2095-05-20	92.352	93.143	0	0
2095-05-21	87.844	92.351	0.197	0.146
2095-05-22	91.249	90.902	0.141	0.167
2095-05-23	85.992	87.298	0.606	0.296
2095-05-24	98.025	98.125	0.004	0.084
2095-05-25	92.379	98.103	0.228	0.111
2095-05-26	101.362	101.462	0.001	0.128
2095-05-27	101.75	101.509	0.024	0
2095-05-28	97.699	100.344	0	0
2095-05-29	100.012	100.181	0	0
2095-05-30	96.746	97.219	0	0
2095-05-31	96.468	96.786	0	0
2095-06-01	98.655	99.339	0	0
2095-06-02	99.066	99.547	0	0
2095-06-03	97.841	98.927	0	0
2095-06-04	94.829	96.863	0	0
2095-06-05	97.847	98.056	0	0
2095-06-06	97.568	97.089	0	0
2095-06-07	95.548	95.851	0.14	0.126
2095-06-08	96.994	97.603	0	0
2095-06-09	98.113	98.945	0	0
2095-06-10	98.3	98.89	0	0
2095-06-11	97.154	97.691	0.064	0.059
2095-06-12	95.315	97.608	0.041	0.093
2095-06-13	97.304	96.328	0.098	0.142
2095-06-14	96.607	96.707	0.014	0.029
2095-06-15	94.49	94.99	0.334	0.232
2095-06-16	99.587	100.905	0.004	0.003
2095-06-17	99.601	103.06	0.06	0
2095-06-18	103.464	103.025	0.006	0
2095-06-19	102.244	101.962	0	0.019
2095-06-20	98.2	100.521	0.067	0.01
2095-06-21	100.18	101.371	0.018	0
2095-06-22	97.465	98.6	0	0
2095-06-23	98.649	98.071	0	0
2095-06-24	99.389	99.284	0	0
2095-06-25	98.214	98.274	0	0
2095-06-26	97.419	99.193	0	0
2095-06-27	99.23	99.664	0	0
2095-06-28	99.615	99.871	0.002	0
2095-06-29	99.987	98.578	0	0
2095-06-30	98.639	99.452	0	0
2095-07-01	98.448	99.118	0	0
2095-07-02	98.721	98.773	0	0.006
2095-07-03	95.86	94.714	0.122	0.155
2095-07-04	95.968	94.233	0.099	0.319
2095-07-05	93.984	94.084	0.001	0.258
2095-07-06	94.024	96.084	0.483	0.086
2095-07-07	96.9	97.114	0.006	0.082
2095-07-08	99.243	98.683	0	0.002
2095-07-09	96.509	95.664	0	0.002
2095-07-10	95.861	95.684	0.002	0.009
2095-07-11	95.344	96.228	0.307	0.258
2095-07-12	96.772	100.705	0.175	0.009
2095-07-13	101.382	101.519	0.07	0.098
2095-07-14	97.525	98.473	0.037	0.149
2095-07-15	96.34	95.154	0	0.003
2095-07-16	96.556	97.164	0	0
2095-07-17	95.876	97.258	0	0
2095-07-18	95.119	96.164	0.116	0
2095-07-19	98.381	99.951	0.005	0
2095-07-20	100.197	98.705	0	0
2095-07-21	99.265	100.25	0	0
2095-07-22	99.874	100.431	0	0
2095-07-23	98.532	98.567	0	0.013
2095-07-24	98.608	98.419	0	0
2095-07-25	100.574	98.405	0	0.03
2095-07-26	97.244	99.216	0.057	0.002
2095-07-27	95.708	96.687	0.016	0.015
2095-07-28	101.355	101.805	0	0
2095-07-29	102.31	103.012	0	0
2095-07-30	102.438	102.958	0	0
2095-07-31	103.328	103.912	0	0
2095-08-01	105.177	105.629	0	0
2095-08-02	100.784	104.068	0.092	0.245
2095-08-03	100.22	100.554	0.146	0.183
2095-08-04	102.297	103.48	0	0.035
2095-08-05	100.107	103.317	0.105	0.032
2095-08-06	96.519	96.619	0	0.216
2095-08-07	96.375	96.475	0	0
2095-08-08	99.586	97.891	0	0.003
2095-08-09	99.106	99.562	0.053	0.007
2095-08-10	104.105	103.429	0.04	0
2095-08-11	102.979	102.462	0	0
2095-08-12	105.88	105.62	0	0
2095-08-13	106.892	105.699	0	0
2095-08-14	106.669	105.161	0	0
2095-08-15	103.989	104.417	0	0
2095-08-16	103.489	103.482	0	0
2095-08-17	97.761	97.769	0.203	0.295
2095-08-18	96.84	96.236	0.382	0.237
2095-08-19	95.334	94.978	0.32	0.282
2095-08-20	96.642	95.571	0.428	0.306
2095-08-21	101.89	102.832	0	0
2095-08-22	99.939	100.039	0.012	0.15
2095-08-23	100.954	101.054	0	0.21
2095-08-24	103.041	105.754	0	0
2095-08-25	105.727	109.762	0	0
2095-08-26	109.873	107.327	0.059	0.043
2095-08-27	97.441	97.541	0.022	0.188
2095-08-28	102.016	98.303	0	0
2095-08-29	102.909	101.241	0	0.003
2095-08-30	104.499	102.101	0	0
2095-08-31	105.53	103.851	0	0
2095-09-01	108.084	105.867	0	0
2095-09-02	106.603	107.808	0.1	0.029
2095-09-03	109.859	109.959	0.012	0.132
2095-09-04	99.884	109.058	0.299	0
2095-09-05	98.739	99.373	0	0
2095-09-06	96.006	96.506	0	0
2095-09-07	98.393	98.341	0	0
2095-09-08	98.488	98.684	0	0
2095-09-09	101.342	101.222	0	0
2095-09-10	102.018	101.708	0	0
2095-09-11	101.128	100.96	0	0
2095-09-12	101.962	102.823	0	0
2095-09-13	103.098	103.335	0	0.034
2095-09-14	102.276	100.482	0.247	0.039
2095-09-15	100.228	101	0.056	0.072
2095-09-16	100.642	101.32	0	0
2095-09-17	99.276	99.376	0	0.193
2095-09-18	95.23	95.33	0	0.055
2095-09-19	98.312	97.448	0.097	0.004
2095-09-20	102.841	102.711	0	0
2095-09-21	107.039	106.264	0	0
2095-09-22	104.146	104.246	0.003	0.099
2095-09-23	104.427	102.026	0.007	0.04
2095-09-24	101.844	100.67	0	0
2095-09-25	104.597	104.902	0	0
2095-09-26	103.612	105.746	0	0
2095-09-27	97.372	98.591	0	0
2095-09-28	97.765	97.36	0	0
2095-09-29	97.113	96.847	0	0
2095-09-30	100.526	97.976	0	0.002
2095-10-01	97.385	93.18	0.107	0
2095-10-02	89.284	91.075	0.044	0.007
2095-10-03	85.919	90.932	1.554	0.001
2095-10-04	88.095	95.43	1.115	0.03
2095-10-05	83.697	89.242	0.055	0.018
2095-10-06	81.65	86.317	0	0
2095-10-07	82.143	84.127	0	0
2095-10-08	82.877	85.679	0	0
2095-10-09	84.391	87.302	0	0
2095-10-10	87.556	89.194	0	0
2095-10-11	89.222	91.735	0	0
2095-10-12	89.955	92.721	0	0
2095-10-13	90.64	93.823	0	0
2095-10-14	90.57	93.706	0	0
2095-10-15	88.051	89.978	0	0
2095-10-16	84.705	86.046	0.093	0.167
2095-10-17	85.001	86.789	0.222	0.313
2095-10-18	78.965	81.802	2.701	3.91
2095-10-19	81.533	80.616	0.002	0.003
2095-10-20	88.159	88.961	0	0
2095-10-21	94.606	97.182	0	0
2095-10-22	90.295	89.119	0	0
2095-10-23	92.166	93.191	0.007	0.004
2095-10-24	89.406	93.056	0.352	0.297
2095-10-25	92.808	93.745	0.075	0.041
2095-10-26	83.123	92.149	0	0
2095-10-27	83.989	84.627	0	0
2095-10-28	85.145	86.628	0.138	0.142
2095-10-29	92.384	93.457	0.755	0.544
2095-10-30	88.598	88.747	0.002	0.004
2095-10-31	83.252	86.497	0.127	0.085
2096-05-01	80	80	1	1
2096-05-02	90.286	90.961	0	0
2096-05-03	91.099	93.191	0	0
2096-05-04	90.612	90.641	0.017	0.076
2096-05-05	87.644	89.204	0.023	0.069
2096-05-06	87.87	88.143	0	0
2096-05-07	86.755	86.637	0.371	0.468
2096-05-08	90.278	88.039	0.179	0.057
2096-05-09	89.95	90.76	0.125	0.006
2096-05-10	89.859	90.297	0.137	0.124
2096-05-11	91.063	92.465	0.002	0.002
2096-05-12	92.335	94.607	0	0.131
2096-05-13	90.304	93.655	0	0
2096-05-14	89.133	89.977	0	0
2096-05-15	89.872	90.632	0	0
2096-05-16	90.507	91.139	0	0
2096-05-17	91.799	90.298	0	0
2096-05-18	92.718	93.183	0	0
2096-05-19	96.162	95.76	0	0
2096-05-20	90.813	93.472	0.219	0
2096-05-21	87.28	88.111	0	0
2096-05-22	86.396	87.135	0.209	0.141
2096-05-23	86.846	85.7	0.255	0.338
2096-05-24	91.643	91.186	0.39	0.196
2096-05-25	91.211	92.361	0.047	0.092
2096-05-26	93.303	93.019	0	0
2096-05-27	90.199	93.655	0.181	0
2096-05-28	91.101	90.576	0.203	0
2096-05-29	88.543	91.159	0.314	0.3
2096-05-30	90.943	92.37	0.003	0
2096-05-31	91.061	91.19	0.126	0.071
2096-06-01	93.671	92.857	0.002	0
2096-06-02	94.785	95.298	0	0
2096-06-03	94.579	94.878	0	0
2096-06-04	95.714	95.917	0.052	0
2096-06-05	96.093	95.857	0.21	0.235
2096-06-06	97.842	98.187	0	0.046
2096-06-07	95.782	97.633	0	0
2096-06-08	93.151	93.956	0	0
2096-06-09	93.544	94.226	0.002	0
2096-06-10	96.529	96.481	0.005	0
2096-06-11	96.536	97.396	0	0
2096-06-12	97.461	98.375	0	0
2096-06-13	98.287	98.387	0.028	0.339
2096-06-14	101.602	97.073	0	0
2096-06-15	99.179	98.341	0	0
2096-06-16	98.778	98.022	0.09	0.008
2096-06-17	97.127	97.227	0	0.486
2096-06-18	96.178	96.005	0	0.129
2096-06-19	96.602	96.822	0.003	0
2096-06-20	93.087	92.408	0.187	0.282
2096-06-21	88.576	90.116	0.34	0.347
2096-06-22	87.688	90.983	0.174	0.359
2096-06-23	92.601	90.489	0.326	0.456
2096-06-24	93.041	92.025	0.119	0.249
2096-06-25	94.553	93.947	0.472	0.057
2096-06-26	95.908	95.752	0	0
2096-06-27	96.412	98.584	0	0
2096-06-28	94.476	97.571	0	0
2096-06-29	96.765	98.476	0	0
2096-06-30	99.146	99.236	0	0
2096-07-01	98.189	98.43	0	0
2096-07-02	98.472	97.629	0	0
2096-07-03	97.713	97.446	0	0
2096-07-04	94.311	95.239	0	0.111
2096-07-05	95.234	95.334	0	0.143
2096-07-06	100.001	100.048	0	0.069
2096-07-07	96.618	97.282	0.236	0
2096-07-08	97.473	98.258	0	0
2096-07-09	99.137	99.588	0	0
2096-07-10	100.513	101.654	0	0
2096-07-11	99.355	101.73	0	0
2096-07-12	97.662	98.516	0	0
2096-07-13	98.995	99.213	0	0
2096-07-14	98.669	100.207	0	0
2096-07-15	97.265	99.456	0	0
2096-07-16	98.498	98.982	0	0
2096-07-17	95.365	95.03	0.154	0.231
2096-07-18	99.774	99.874	0.013	0.137
2096-07-19	99.106	99.683	0.011	0
2096-07-20	99.837	100.431	0	0
2096-07-21	99.366	98.735	0.005	0
2096-07-22	100.337	99.22	0.007	0
2096-07-23	96.596	96.35	0.161	0.311
2096-07-24	96.812	96.218	0.096	0.153
2096-07-25	98.53	98.735	0.01	0.085
2096-07-26	100.875	97.393	0.1	0.254
2096-07-27	94.848	96.274	0.263	0.186
2096-07-28	94.848	95.757	0.18	0.049
2096-07-29	95.177	94.059	0.056	0.291
2096-07-30	94.707	94.807	0.054	0.324
2096-07-31	97.328	96.655	0.192	0.116
2096-08-01	94.46	98.045	0.298	0.348
2096-08-02	98.532	97.035	0.037	0
2096-08-03	100.996	101.013	0	0
2096-08-04	101.537	101.077	0	0
2096-08-05	99.288	100.264	0.138	0.251
2096-08-06	96.912	96.156	0.075	0.393
2096-08-07	97.284	97.384	0	0.113
2096-08-08	100.646	101.145	0	0
2096-08-09	102.584	102.417	0	0
2096-08-10	100.997	100.153	0.084	0
2096-08-11	97.613	100.314	0.204	0.004
2096-08-12	101.636	102.087	0.002	0
2096-08-13	100.83	98.613	0	0.002
2096-08-14	96.091	96.27	0.055	0.13
2096-08-15	98.187	97.071	0	0
2096-08-16	96.267	96.367	0	0.13
2096-08-17	95.113	93.044	0.075	0.364
2096-08-18	96.675	94.315	0.161	0.185
2096-08-19	96.329	96.429	0	0
2096-08-20	98.459	97.172	0.097	0.155
2096-08-21	96.795	96.964	0.355	0.136
2096-08-22	99.95	99.076	0.109	0.089
2096-08-23	100.489	99.16	0.007	0
2096-08-24	98.27	98.39	0	0.001
2096-08-25	98.933	97.723	0	0
2096-08-26	99.052	97.744	0.043	0.015
2096-08-27	97.144	98.37	0.007	0
2096-08-28	98.772	98.729	0	0
2096-08-29	100.077	100.421	0	0
2096-08-30	99.683	99.783	0	0.095
2096-08-31	100.459	101.317	0	0.004
2096-09-01	103.842	99.456	0.009	0.016
2096-09-02	102.827	101.707	0.006	0.003
2096-09-03	100.402	101.746	0	0.023
2096-09-04	100.772	100.228	0	0
2096-09-05	99.236	99.519	0	0
2096-09-06	98.399	98.854	0	0
2096-09-07	95.39	93.973	0.057	0.226
2096-09-08	98.976	98.226	0.001	0.017
2096-09-09	96.185	95.558	0.139	0
2096-09-10	93.446	93.546	0	0.112
2096-09-11	99.259	98.418	0	0.001
2096-09-12	95.529	95.629	0	0
2096-09-13	94.629	95.183	0	0
2096-09-14	96.609	96.709	0.002	0
2096-09-15	99.906	100.211	0	0.047
2096-09-16	100.108	100.468	0	0
2096-09-17	100.32	99.804	0	0
2096-09-18	97.046	98.738	0.158	0.215
2096-09-19	91.507	91.006	0.08	0.196
2096-09-20	89.473	89.779	0	0
2096-09-21	85.048	85.434	0	0
2096-09-22	90.443	90.222	0	0
2096-09-23	90.817	91.152	0.006	0
2096-09-24	87.486	89.518	0.226	0.39
2096-09-25	87.907	88.728	0.299	0.31
2096-09-26	87.479	90.614	0.317	0.298
2096-09-27	86.99	88.177	0.213	0.086
2096-09-28	89.231	87.931	0.462	3.612
2096-09-29	91.388	91.202	0.248	0.28
2096-09-30	94.932	92.78	0.268	0.301
2096-10-01	94.545	92.597	0.164	0.24
2096-10-02	91.316	91.062	0.003	0
2096-10-03	96.426	96.187	0	0
2096-10-04	91.602	92.162	0	0
2096-10-05	92.969	93.36	0	0
2096-10-06	91.888	94.238	0.003	0
2096-10-07	91.893	90.975	0	0
2096-10-08	92.907	92.608	0	0
2096-10-09	92.295	90.231	0.101	0.15
2096-10-10	90.342	88.833	0	0.373
2096-10-11	90.243	90.662	0.373	0.073
2096-10-12	88.693	87.948	0.162	0.044
2096-10-13	87.05	86.205	0.226	0.23
2096-10-14	91.181	90.761	0.051	0.001
2096-10-15	91.353	91.137	0	0
2096-10-16	88.004	90.513	0	0
2096-10-17	89.872	88.87	0	0
2096-10-18	88.255	88.331	0.015	0.19
2096-10-19	91.119	90.722	0	0.007
2096-10-20	91.347	90.825	0	0
2096-10-21	91.146	91.089	0	0
2096-10-22	89.177	87.437	0	0.032
2096-10-23	85.328	84.049	0.132	1.725
2096-10-24	79.14	82.294	0.399	0.092
2096-10-25	72.472	72.467	0	0
2096-10-26	77.038	77.402	0	0
2096-10-27	85.87	83.453	0.039	0.034
2096-10-28	83.082	83.645	0.606	0.438
2096-10-29	87.429	87.378	0	0.205
2096-10-30	80.884	86.644	0.883	1.828
2096-10-31	75.694	77.37	0.226	0.624
2097-05-01	80	80	1	1
2097-05-02	90.703	92.107	0	0
2097-05-03	90.326	90.027	0	0
2097-05-04	87.543	89.577	0	0
2097-05-05	93.318	93.971	0.006	0
2097-05-06	94.035	94.245	0	0
2097-05-07	92.694	92.952	0.001	0
2097-05-08	90.185	92.838	0.022	0.036
2097-05-09	93.898	94.367	0.002	0.003
2097-05-10	91.965	94.957	0.294	0.022
2097-05-11	90.405	91.355	1.595	0.628
2097-05-12	93.405	92.804	0.265	0.325
2097-05-13	91.411	91.123	0.198	0.234
2097-05-14	89.975	90.675	0	0
2097-05-15	88.773	89.665	0	0
2097-05-16	90.045	91.67	0.002	0
2097-05-17	90.173	92.014	0.262	0
2097-05-18	87.479	90.313	0.569	0.007
2097-05-19	91.35	91.566	0.297	0.413
2097-05-20	94.465	95.71	0	0
2097-05-21	92.764	94.506	0	0
2097-05-22	93.316	93.943	0	0
2097-05-23	93.359	94.731	0	0
2097-05-24	91.755	93.293	0	0
2097-05-25	92.074	91.607	0.001	0
2097-05-26	90.192	89.468	0.217	0.249
2097-05-27	88.195	87.269	0.347	0.341
2097-05-28	87.036	86.595	0.368	0.364
2097-05-29	86.396	88.317	0.32	0.474
2097-05-30	89.258	92.262	0.128	0.034
2097-05-31	91.605	91.847	0.111	0.116
2097-06-01	92.329	94.314	0.023	0.007
2097-06-02	88.926	91.068	0.383	0.433
2097-06-03	91.569	92.177	0.243	0.208
2097-06-04	94.202	95.318	0	0
2097-06-05	91.852	92.854	0.001	0
2097-06-06	93.791	94.742	0.005	0
2097-06-07	98.216	98.853	0	0
2097-06-08	97.659	97.791	0	0
2097-06-09	100.06	99.917	0	0
2097-06-10	102.028	103.075	0	0
2097-06-11	102.766	104.855	0	0
2097-06-12	102.606	104.639	0	0
2097-06-13	100.734	101.704	0	0
2097-06-14	100.603	101.749	0	0
2097-06-15	100.802	102.032	0	0
2097-06-16	96.601	96.398	0.334	0.135
2097-06-17	98.861	101.275	0	0.013
2097-06-18	99.328	104.008	0.007	0.002
2097-06-19	98.539	103.746	0.141	0.144
2097-06-20	93.363	99.43	0.286	0.053
2097-06-21	93.345	100.787	0.149	0.016
2097-06-22	94.623	94.822	0.029	0.192
2097-06-23	97.109	97.129	0	0.054
2097-06-24	96.601	96.701	0	0
2097-06-25	98.597	100.924	0	0
2097-06-26	96.551	96.823	0	0.404
2097-06-27	97.817	98.283	0	0.137
2097-06-28	98.106	97.502	0.003	0
2097-06-29	98.805	99.699	0	0
2097-06-30	96.473	99.189	0.136	0.007
2097-07-01	94.779	98.546	0.19	0.003
2097-07-02	99.093	100.184	0.184	0.066
2097-07-03	98.63	100.231	0	0.054
2097-07-04	99.169	97.654	0	0
2097-07-05	99.399	100.036	0	0
2097-07-06	96.447	96.547	0	0
2097-07-07	97.558	99.137	0	0
2097-07-08	97.79	97.43	0	0
2097-07-09	99.366	100.858	0	0
2097-07-10	99.387	99.556	0	0
2097-07-11	99.879	100.358	0	0
2097-07-12	101.135	101.093	0	0
2097-07-13	95.067	97.312	0.303	0.096
2097-07-14	94.125	96.123	0.368	0.153
2097-07-15	95.019	95.251	0.238	0.321
2097-07-16	100.343	100.445	0.046	0.001
2097-07-17	100.588	100.9	0	0
2097-07-18	100.301	101.841	0	0
2097-07-19	99.481	101.747	0	0
2097-07-20	101.306	101.38	0	0
2097-07-21	101.338	101.471	0	0
2097-07-22	102.375	101.379	0	0
2097-07-23	100.496	100.113	0.033	0
2097-07-24	102.928	103.927	0	0
2097-07-25	105.117	104.981	0	0
2097-07-26	105.206	106.005	0	0.066
2097-07-27	105.44	106.816	0.042	0.054
2097-07-28	104.043	106.055	0.026	0
2097-07-29	104.924	105.453	0	0.014
2097-07-30	101.703	101.139	0.02	0.046
2097-07-31	99.768	98.667	0.119	0.011
2097-08-01	93.778	95.288	0.21	0.062
2097-08-02	96.758	97.775	0.118	0.094
2097-08-03	100.105	97.411	0	0.001
2097-08-04	101.313	101.346	0	0
2097-08-05	103.946	103.22	0	0
2097-08-06	102.378	105.657	0	0
2097-08-07	104.156	106.758	0	0
2097-08-08	106.297	107.257	0.003	0.053
2097-08-09	109.939	109.847	0	0.002
2097-08-10	113.649	114.649	0.021	0
2097-08-11	113.373	113.245	0.066	0.187
2097-08-12	115.37	113.342	0	0
2097-08-13	111.214	111.901	0.086	0.041
2097-08-14	101.894	101.994	0.051	0.07
2097-08-15	104.171	104.717	0	0
2097-08-16	103.425	104.711	0.001	0.041
2097-08-17	103.241	103.694	0	0.002
2097-08-18	102.606	103.13	0	0
2097-08-19	102.531	102.631	0	0
2097-08-20	99.294	100.244	0	0
2097-08-21	96.593	101.207	0.115	0
2097-08-22	97.046	100.017	0.098	0.258
2097-08-23	99.394	100.672	0.007	0
2097-08-24	101.015	102.457	0	0
2097-08-25	102.053	102.82	0	0.002
2097-08-26	102.661	100.322	0.001	0.029
2097-08-27	100.688	99.869	0.092	0.089
2097-08-28	100.274	100.374	0.057	0.14
2097-08-29	99.554	99.977	0	0
2097-08-30	100.956	101.232	0	0
2097-08-31	97.723	97.823	0.009	0.135
2097-09-01	99.84	98.542	0.022	0.037
2097-09-02	100.362	97.961	0	0.006
2097-09-03	99.77	100.309	0	0
2097-09-04	99.925	98.961	0	0
2097-09-05	97.276	98.395	0.001	0
2097-09-06	100.683	101.22	0	0
2097-09-07	96.759	96.859	0.007	0.134
2097-09-08	100.227	98.509	0	0
2097-09-09	96.134	96.234	0	0
2097-09-10	94.874	95.198	0.024	0.025
2097-09-11	97.151	93.021	0.082	0.103
2097-09-12	98.02	97.713	0.043	0.002
2097-09-13	91.764	96.944	0.062	0.014
2097-09-14	97.376	97.476	0.002	0.06
2097-09-15	97.002	101.989	0.176	0.014
2097-09-16	95.942	93.835	0.102	0.27
2097-09-17	97.867	97.912	0.015	0.126
2097-09-18	97.412	98.196	0	0
2097-09-19	98.069	97.989	0	0
2097-09-20	95.349	98.337	0	0
2097-09-21	97.894	97.736	0	0
2097-09-22	98.771	98.82	0	0
2097-09-23	98.264	98.434	0	0
2097-09-24	98.406	98.69	0	0
2097-09-25	98.923	98.917	0	0
2097-09-26	99.25	98.621	0	0
2097-09-27	98.328	98.931	0	0
2097-09-28	99.002	99.61	0	0
2097-09-29	99.055	99.715	0	0
2097-09-30	97.292	99.081	0	0
2097-10-01	98.738	99.488	0	0
2097-10-02	91.247	99.298	0.007	0
2097-10-03	97.81	98.388	0.014	0.002
2097-10-04	94.475	96.398	0.058	0.087
2097-10-05	88.461	89.121	0.073	0.1
2097-10-06	89.059	88.81	0.293	0.231
2097-10-07	90.471	92.354	0.255	0.155
2097-10-08	90.396	88.967	0.12	0.106
2097-10-09	87.332	87.326	0.348	0.339
2097-10-10	82.504	86.94	0.406	0.245
2097-10-11	88.024	86.735	0.226	0.339
2097-10-12	88.385	89.185	0.194	0.061
2097-10-13	92.975	92.895	0.005	0.002
2097-10-14	90.188	89.943	0.004	0.003
2097-10-15	88.842	89.23	0.006	0.013
2097-10-16	88.184	89.329	0.068	0.019
2097-10-17	85.681	86.093	0.137	0.347
2097-10-18	74.311	73.708	0.363	1.712
2097-10-19	81.164	80.649	0	0
2097-10-20	79.962	79.812	0	0
2097-10-21	81.252	80.581	0	0
2097-10-22	86.804	85.97	0.132	0.067
2097-10-23	82.427	82.087	2.01	1.464
2097-10-24	85.376	84.666	0	0
2097-10-25	81.751	83.333	0	0.015
2097-10-26	75.466	75.375	0	0.134
2097-10-27	71.981	73.46	0.11	0.107
2097-10-28	71.065	72.325	0	0
2097-10-29	75.761	76.323	0	0
2097-10-30	73.474	76.078	0	0
2097-10-31	71.159	71.418	0	0
2098-05-01	80	80	1	1
2098-05-02	83.759	84.056	0.017	0.087
2098-05-03	82.622	82.989	0	0
2098-05-04	83.621	83.568	0	0
2098-05-05	86.624	87.001	0.168	0.012
2098-05-06	90.913	91.904	0.251	0
2098-05-07	93.854	94.466	0	0
2098-05-08	91.238	94.55	0.131	0.001
2098-05-09	91.355	92.282	0.043	0.303
2098-05-10	89.334	91.095	0	0
2098-05-11	89.364	90.161	0	0
2098-05-12	91.923	91.804	0	0
2098-05-13	89.285	90.984	0	0
2098-05-14	93.741	94.105	0	0.004
2098-05-15	95.338	95.501	0	0
2098-05-16	94.41	94.592	0	0
2098-05-17	93.815	93.708	0.604	0.671
2098-05-18	99.005	100.286	0.125	0
2098-05-19	96.874	99.504	0	0
2098-05-20	94.726	95.233	0	0
2098-05-21	90.485	90.663	0	0
2098-05-22	90.196	90.356	0.198	0.114
2098-05-23	91.266	93.422	0.343	0.003
2098-05-24	89.551	91.055	0.122	0.23
2098-05-25	93.256	93.256	0.005	0
2098-05-26	92.908	93.583	0	0
2098-05-27	94.071	94.38	0.001	0
2098-05-28	93.264	92.966	0	0
2098-05-29	92.25	92.108	0.001	0.004
2098-05-30	91.297	93.43	0.073	0.003
2098-05-31	89.591	90.192	0.281	0.305
2098-06-01	86.592	86.13	0.442	0.181
2098-06-02	90.198	90.142	0.284	0.216
2098-06-03	90.707	92.84	0.448	0.363
2098-06-04	96.085	97.102	0	0.145
2098-06-05	93.568	93.666	0.272	0.381
2098-06-06	92.622	93.615	1.575	1.467
2098-06-07	93.427	93.9	0	0
2098-06-08	93.385	93.727	0	0
2098-06-09	91.872	92.394	0	0.003
2098-06-10	95.184	95.219	0.002	0.001
2098-06-11	96.354	96.576	0	0
2098-06-12	94.979	96.354	0	0
2098-06-13	95.854	95.955	0	0
2098-06-14	95.937	96.487	0	0
2098-06-15	97.007	97.593	0	0
2098-06-16	95.596	96.631	0	0
2098-06-17	96.886	97.774	0	0
2098-06-18	97.134	98.386	0	0
2098-06-19	99.941	101.776	0	0
2098-06-20	99.169	102.335	0	0
2098-06-21	99.571	100.049	0	0
2098-06-22	97.757	97.796	0	0
2098-06-23	97.33	97.652	0	0
2098-06-24	97.579	97.811	0.008	0.001
2098-06-25	98.545	98.265	0	0
2098-06-26	99.236	99.499	0	0
2098-06-27	100.996	101.053	0	0
2098-06-28	100.679	100.436	0	0
2098-06-29	99.558	100.91	0	0
2098-06-30	99.549	100.108	0	0
2098-07-01	100.329	100.659	0	0
2098-07-02	100.784	101.059	0	0
2098-07-03	99.191	98.86	0	0
2098-07-04	99.239	99.275	0	0
2098-07-05	99.834	99.734	0	0
2098-07-06	98.052	98.847	0	0
2098-07-07	98.737	99.713	0	0
2098-07-08	99.683	100.967	0	0
2098-07-09	100.956	101.393	0	0
2098-07-10	98.103	98.974	0	0
2098-07-11	96.67	98.624	0	0
2098-07-12	101.853	102.44	0	0
2098-07-13	101.388	101.123	0.029	0.047
2098-07-14	103.667	104.9	0	0
2098-07-15	103.028	101.796	0	0.011
2098-07-16	99.553	99.161	0	0
2098-07-17	97.909	98.569	0	0
2098-07-18	95.751	96.964	0.007	0.015
2098-07-19	94.621	99.53	0	0
2098-07-20	99.555	99.362	0	0
2098-07-21	101.544	101.59	0	0
2098-07-22	103.408	103.099	0	0
2098-07-23	100.742	100.946	0	0
2098-07-24	95.524	99.071	0	0
2098-07-25	98.498	98.598	0	0.069
2098-07-26	102.727	101.549	0	0.048
2098-07-27	105.736	106.012	0.031	0.086
2098-07-28	102.898	103.371	0	0
2098-07-29	101.624	103.31	0.122	0.088
2098-07-30	101.342	103.326	0	0
2098-07-31	100.835	103.716	0	0
2098-08-01	103.523	104.447	0	0
2098-08-02	101.716	101.289	0.001	0
2098-08-03	99.082	99.196	0.002	0.012
2098-08-04	101.12	100.338	0.021	0
2098-08-05	105.263	105.623	0	0
2098-08-06	101.634	104.155	0.067	0.122
2098-08-07	99.041	99.328	0.017	0.007
2098-08-08	99.174	103.048	0	0
2098-08-09	102.438	103.515	0	0
2098-08-10	102.72	103.493	0	0
2098-08-11	102.693	102.179	0	0
2098-08-12	100.317	100.417	0	0.153
2098-08-13	109.408	108.559	0.002	0.059
2098-08-14	109.148	107.709	0	0.011
2098-08-15	112.458	108.271	0	0
2098-08-16	106.272	106.737	0	0
2098-08-17	101.893	104.017	0	0
2098-08-18	101.446	102.56	0	0
2098-08-19	102.716	104.481	0	0
2098-08-20	104.002	105.65	0	0
2098-08-21	103.544	107.817	0	0.006
2098-08-22	99.891	99.991	0	0.181
2098-08-23	96.754	97.266	0.011	0.138
2098-08-24	102.27	98.439	0	0.046
2098-08-25	100.312	99.92	0.002	0.043
2098-08-26	104.949	104.036	0	0
2098-08-27	107.807	107.237	0	0
2098-08-28	101.146	101.626	0	0
2098-08-29	97.574	99.072	0	0.003
2098-08-30	102.621	102.629	0	0
2098-08-31	102.26	101.566	0	0
2098-09-01	94.916	97.847	0.024	0.009
2098-09-02	101.804	101.212	0	0
2098-09-03	103.449	103.606	0	0
2098-09-04	105.146	103.669	0	0
2098-09-05	106.004	105.765	0.009	0
2098-09-06	97.678	97.778	0.04	0.123
2098-09-07	97.683	94.176	0.19	0.142
2098-09-08	98.71	97.02	0.066	0.171
2098-09-09	101.238	100.094	0	0.026
2098-09-10	102.574	103.415	0	0
2098-09-11	100.438	99.592	0.005	0.006
2098-09-12	100.52	100.62	0.031	0.122
2098-09-13	102.085	101.361	0	0
2098-09-14	102.749	101.351	0	0
2098-09-15	100.163	99.457	0	0
2098-09-16	93.422	95.312	0	0
2098-09-17	93.87	92.359	0	0
2098-09-18	95.012	94.137	0	0
2098-09-19	96.13	95.003	0	0
2098-09-20	98.119	97.054	0	0
2098-09-21	99.386	98.093	0	0
2098-09-22	100.716	98.871	0	0.004
2098-09-23	102.242	101.421	0	0.017
2098-09-24	100.882	100.745	0	0
2098-09-25	98.713	99.478	0.001	0.04
2098-09-26	97.444	95.82	0.28	0.029
2098-09-27	98.558	99.384	0	0
2098-09-28	102.225	101.022	0	0
2098-09-29	102.059	100.885	0	0.005
2098-09-30	101.237	100.483	0	0
2098-10-01	100.593	101.012	0	0
2098-10-02	101.593	100.487	0	0
2098-10-03	96.313	95.858	0.083	0
2098-10-04	92.787	92.641	0.01	0
2098-10-05	92.783	95.422	0.171	0.035
2098-10-06	90.335	92.104	0.139	0.134
2098-10-07	95.051	95.212	0	0
2098-10-08	93.997	94.572	0	0
2098-10-09	94.714	93.755	0	0
2098-10-10	93.365	92.868	0.003	0.034
2098-10-11	96.537	96.637	0	0
2098-10-12	96.262	96.362	0	0
2098-10-13	93.103	93.459	0	0
2098-10-14	93.511	93.499	0	0
2098-10-15	94.707	93.737	0	0
2098-10-16	94.246	93.486	0	0
2098-10-17	93.69	93.597	0	0
2098-10-18	91.213	91.96	0	0
2098-10-19	94.794	93.413	0.001	0
2098-10-20	94.275	94.785	0	0
2098-10-21	93.565	93.106	0.079	0.124
2098-10-22	86.443	85.686	0.143	0.355
2098-10-23	88.057	88.783	0.304	0.245
2098-10-24	94.716	94.45	0	0
2098-10-25	91.099	90.648	0	0
2098-10-26	83.427	85.25	0.054	0.291
2098-10-27	84.438	87.093	0.343	0.24
2098-10-28	86.613	86.603	0.196	0.358
2098-10-29	87.287	90.596	0.07	0.214
2098-10-30	89.193	91.185	0	0
2098-10-31	90.551	90.209	0	0
2099-05-01	80	80	1	1
2099-05-02	91.11	90.699	0	0
2099-05-03	89.868	89.317	0	0
2099-05-04	88.419	88.644	0.009	0
2099-05-05	92.954	92.734	0	0
2099-05-06	90.352	89.965	0	0
2099-05-07	84.481	84.712	0.103	0.17
2099-05-08	88.54	89.32	0.204	0.08
2099-05-09	91.02	90.855	0.1	0.006
2099-05-10	96.059	92.062	0	0.047
2099-05-11	92.719	92.088	0.002	0.209
2099-05-12	86.999	86.635	0	0.184
2099-05-13	83.843	83.57	0.364	0.359
2099-05-14	89.758	88.678	0.007	0.063
2099-05-15	91.047	91.916	0	0
2099-05-16	93.959	94.777	0	0
2099-05-17	93.007	93.807	0	0
2099-05-18	94.467	93.977	0	0
2099-05-19	91.879	91.93	0	0.01
2099-05-20	90.559	91.401	0.044	0.011
2099-05-21	93.937	94.409	0.022	0.013
2099-05-22	95.83	95.648	0	0
2099-05-23	93.498	94.447	0.074	0.018
2099-05-24	93.252	92.781	0	0
2099-05-25	91.801	91.869	0	0
2099-05-26	94.505	93.553	0	0
2099-05-27	92.62	93.688	0.109	0.075
2099-05-28	92.292	92.72	0	0
2099-05-29	95.45	95.865	0.001	0.005
2099-05-30	94.705	95.77	0	0
2099-05-31	99.193	99.055	0	0
2099-06-01	99.326	98.491	0	0
2099-06-02	97.538	98.363	0	0
2099-06-03	96.315	96.741	0	0
2099-06-04	96.479	96.579	0	0
2099-06-05	96.633	96.733	0	0.034
2099-06-06	95.321	94.153	0.654	0.594
2099-06-07	95.301	93.959	0	0
2099-06-08	96.704	97.594	0	0
2099-06-09	98.692	98.949	0.002	0
2099-06-10	101.085	100.463	0	0
2099-06-11	97.819	99.308	0.158	0.079
2099-06-12	99.468	100.182	0	0.098
2099-06-13	96.392	96.492	0.001	0
2099-06-14	96.626	94.203	0.006	0.248
2099-06-15	93.624	94.104	0.003	0.083
2099-06-16	98.832	97.845	0.001	0
2099-06-17	100.106	99.286	0	0
2099-06-18	92.593	98.056	0.089	0.05
2099-06-19	91.417	91.533	0	0.093
2099-06-20	96.255	95.796	0	0
2099-06-21	95.053	97.698	0.017	0.001
2099-06-22	89.854	93.276	0.247	0.366
2099-06-23	91.519	90.976	0.28	0.426
2099-06-24	95.265	92.44	0.185	0.629
2099-06-25	99.065	98.869	0.288	0.057
2099-06-26	100.792	100.299	0	0
2099-06-27	100.296	99.589	0	0
2099-06-28	101.214	100.455	0	0
2099-06-29	100.202	100.075	0	0
2099-06-30	100.543	99.287	0	0
2099-07-01	100.249	100.16	0	0
2099-07-02	101.839	100.115	0	0
2099-07-03	105.275	103.995	0.002	0
2099-07-04	105.131	106.649	0.058	0
2099-07-05	104.784	101.574	0.161	0.164
2099-07-06	99.745	100.941	0.005	0.011
2099-07-07	101.685	101.718	0	0
2099-07-08	105.976	105.964	0	0
2099-07-09	116.163	114.545	0	0
2099-07-10	109.936	110.036	0	0.111
2099-07-11	110.707	111.77	0	0
2099-07-12	109.808	109.175	0	0
2099-07-13	108.436	107.435	0	0
2099-07-14	106.644	106.441	0.002	0
2099-07-15	106.358	104.57	0	0
2099-07-16	107.883	106.05	0	0
2099-07-17	108.091	107.318	0	0
2099-07-18	107.726	106.785	0	0
2099-07-19	107.713	107.18	0	0
2099-07-20	105.271	105.528	0	0
2099-07-21	103.28	104.936	0	0
2099-07-22	108.381	108.106	0	0
2099-07-23	101.802	107.104	0.112	0
2099-07-24	102.087	102.187	0	0.137
2099-07-25	100.673	98.124	0.001	0.02
2099-07-26	103.007	103.806	0	0
2099-07-27	103.761	102.235	0	0.008
2099-07-28	105.603	105.31	0	0
2099-07-29	103.688	103.788	0.03	0.11
2099-07-30	104.915	105.015	0	0.064
2099-07-31	111.019	105.849	0.219	0.048
2099-08-01	105.275	107.525	0	0.003
2099-08-02	106.416	106.715	0	0
2099-08-03	101.158	105.472	0.127	0.106
2099-08-04	106.671	106.614	0.021	0
2099-08-05	101.277	104.08	0.202	0
2099-08-06	105.038	104.887	0	0
2099-08-07	105.137	104.991	0	0
2099-08-08	105.279	103.383	0	0
2099-08-09	102.327	99.524	0.073	0
2099-08-10	101.403	98.431	0.344	0.192
2099-08-11	101.927	101.915	0.235	0.204
2099-08-12	101.634	103.654	0	0
2099-08-13	102.32	103.153	0	0
2099-08-14	104.966	103.618	0	0
2099-08-15	105.776	103.85	0	0
2099-08-16	106.231	105.288	0.012	0.036
2099-08-17	99.324	100.567	0.198	0.248
2099-08-18	96.438	96.538	0.003	0.174
2099-08-19	94.046	94.146	0.013	0.448
2099-08-20	95.96	99.556	0.148	0
2099-08-21	96.064	100.925	0.135	0
2099-08-22	97.552	97.652	0.034	0.133
2099-08-23	101.06	101.201	0.001	0.016
2099-08-24	101.064	101.783	0	0
2099-08-25	100.204	100.549	0	0
2099-08-26	102.041	102.378	0	0
2099-08-27	102.925	99.965	0	0
2099-08-28	104.991	105.04	0	0
2099-08-29	103.215	104.268	0.007	0.004
2099-08-30	103.56	105.27	0	0
2099-08-31	97.631	98.687	0.115	0.209
2099-09-01	99.92	101.419	0	0.007
2099-09-02	101.908	101.356	0	0
2099-09-03	101.494	102.347	0	0
2099-09-04	103.972	106.429	0.024	0
2099-09-05	112.453	112.671	0.009	0.007
2099-09-06	110.496	108.121	0	0.039
2099-09-07	103.185	106.089	0	0
2099-09-08	97.865	96.418	0.091	0.004
2099-09-09	101.78	101.022	0	0
2099-09-10	109.826	106.379	0	0
2099-09-11	115.316	115.066	0	0
2099-09-12	111.566	111.752	0	0
2099-09-13	102.391	102.05	0.032	0.026
2099-09-14	98.024	101.629	0	0
2099-09-15	99.459	98.363	0	0.059
2099-09-16	97.136	98.116	0.145	0.037
2099-09-17	94.148	94.248	0.032	0.046
2099-09-18	101.89	99.724	0	0.021
2099-09-19	110.807	108.623	0	0.023
2099-09-20	105.637	104.215	0.278	0.034
2099-09-21	103.932	103.991	0.004	0
2099-09-22	99.121	103.334	0.237	0
2099-09-23	93.878	94.177	0.094	0.078
2099-09-24	95.698	95.54	0.011	0.105
2099-09-25	100.43	99.546	0	0.003
2099-09-26	101.588	101.793	0	0
2099-09-27	95.963	97.781	0	0
2099-09-28	94.776	96.478	0.476	0.013
2099-09-29	90.093	93.315	0.256	0.174
2099-09-30	91.647	95.359	0.078	0.036
2099-10-01	93.814	94.898	0	0.014
2099-10-02	87.411	87.877	0.188	0.25
2099-10-03	91.434	91.073	0.073	0.108
2099-10-04	88.093	87.901	0.189	0.159
2099-10-05	94.14	92.869	0.083	0.092
2099-10-06	93.625	91.631	0.036	0.029
2099-10-07	93.016	92.795	0.001	0.002
2099-10-08	91.893	93.583	0	0.008
2099-10-09	94.257	94.522	0.001	0
2099-10-10	89.807	91.129	0.091	0.175
2099-10-11	86.509	88.683	0.033	0.163
2099-10-12	80.776	80.454	0	0
2099-10-13	87.996	87.848	0	0
2099-10-14	88.538	87.952	0	0.009
2099-10-15	81.268	83.071	0.024	0.042
2099-10-16	81.241	80.558	0.001	0
2099-10-17	79.608	79.477	0	0
2099-10-18	79.541	79.581	0	0
2099-10-19	84.526	85.031	0	0
2099-10-20	88.652	89.216	0	0
2099-10-21	78.515	89.029	0	0
2099-10-22	77.558	78.085	0	0
2099-10-23	82.934	82.013	0	0
2099-10-24	82.92	84.79	0.254	0.245
2099-10-25	86.277	87.093	0.148	0.175
2099-10-26	83.77	85.548	0.948	0.616
2099-10-27	79.241	80.028	0	0
2099-10-28	79.215	80.06	0	0
2099-10-29	74.953	79.498	0	0
2099-10-30	84.6	83.653	0	0.001
2099-10-31	82.074	82.897	0	0
