# Supplementary material for: The role of climate change and urban development on compound dry-hot extremes across US cities
Source: Nat Commun. 2023 Jun 14;14:3509. doi: 10.1038/s41467-023-39205-x (PMC10267174; doi:10.1038/s41467-023-39205-x)
Supplement: Supplementary file 2 — Source Data [file 41467_2023_39205_MOESM2_ESM.zip › SourceData/Indianapolis_Current_Data.xlsx]

## Sheet: Sheet1
Date_Current	Current_T	Urban_Dev_T	Current_prcp	Urban_Dev_Prcp
2000-05-01	80	80	1	1
2000-05-02	71.097	71.106	0.302	0.242
2000-05-03	74.574	75.14	0.003	0
2000-05-04	78.936	78.378	0.093	0.122
2000-05-05	80.391	80.051	0.017	0.011
2000-05-06	78.5	78.39	0.024	0.044
2000-05-07	78.247	79.559	0.172	0.105
2000-05-08	84.806	84.792	0.196	0.111
2000-05-09	82.825	83.185	0	0.002
2000-05-10	77.447	78.057	0.226	0.406
2000-05-11	78.205	78.252	0	0
2000-05-12	86.249	86.46	0	0
2000-05-13	83.071	83.49	0.025	0.174
2000-05-14	68.245	68.147	0	0
2000-05-15	68.945	68.746	0.002	0.003
2000-05-16	69.062	68.865	0.042	0.029
2000-05-17	79.187	80.072	0.093	0.122
2000-05-18	79.483	79.433	0.012	0.024
2000-05-19	74.042	78.127	0.777	0.978
2000-05-20	66.574	67.519	0	0
2000-05-21	71.136	70.274	0	0
2000-05-22	74.977	73.338	0	0.032
2000-05-23	83.216	83.225	0.004	0.032
2000-05-24	84.768	84.653	0.018	0
2000-05-25	80.603	81.446	0	0
2000-05-26	75.38	75.282	0	0
2000-05-27	80.479	79.859	0.326	0.489
2000-05-28	79.007	77.764	0.218	0.419
2000-05-29	69.227	74.072	0.001	0
2000-05-30	77.094	77.159	0	0
2000-05-31	85.731	86.342	0	0
2000-06-01	87.474	88.027	0	0
2000-06-02	85.078	84.835	0.156	0.213
2000-06-03	72.413	70.764	0.027	0.009
2000-06-04	75.033	75.201	0	0
2000-06-05	74.055	74.5	0.011	0.052
2000-06-06	72.24	71.574	0.002	0.007
2000-06-07	76.152	76.217	0	0
2000-06-08	82.549	82.669	0	0
2000-06-09	84.757	85.032	0	0
2000-06-10	86.826	87.116	0	0
2000-06-11	87.148	86.741	0	0
2000-06-12	83.558	88.574	0.236	0.04
2000-06-13	89.108	89.269	0.015	0.028
2000-06-14	86.975	87.328	0.17	0
2000-06-15	80.565	80.642	0.156	0.298
2000-06-16	81.65	81.105	0.121	0.091
2000-06-17	77.469	77.999	0.471	0.732
2000-06-18	73.298	71.538	0.126	0.261
2000-06-19	79.688	79.079	0	0
2000-06-20	83.666	84.675	0.081	0.039
2000-06-21	85.154	85.319	0.104	0.066
2000-06-22	85.35	85.438	0	0
2000-06-23	84.924	85.169	0	0
2000-06-24	85.218	86.186	0.037	0
2000-06-25	81.707	82.722	0.023	0.206
2000-06-26	89.878	89.978	0	0.076
2000-06-27	78.599	84.616	0.75	0.015
2000-06-28	76.889	77.027	0	0
2000-06-29	74.953	76.353	0.007	0
2000-06-30	77.848	77.921	0	0
2000-07-01	81.042	81.169	0	0
2000-07-02	84.825	85.025	0	0
2000-07-03	87.075	84.251	0.292	0.248
2000-07-04	84.28	84.38	0.31	0.3
2000-07-05	86.307	87.324	0.125	0.112
2000-07-06	87.599	81.411	0.072	0.177
2000-07-07	79.885	78.857	0	0
2000-07-08	80.732	81.637	0	0
2000-07-09	87.943	88.443	0	0
2000-07-10	93.3	92.884	0	0
2000-07-11	84.894	91.498	0.311	0.202
2000-07-12	82.772	84.286	0.008	0
2000-07-13	83.104	82.949	1.677	2.122
2000-07-14	80.8	81.179	0.421	0.115
2000-07-15	78.515	80.125	0.129	0.052
2000-07-16	74.712	75.631	0.011	0
2000-07-17	81.124	80.951	0	0.002
2000-07-18	78.603	78.492	0.051	0.096
2000-07-19	77.306	77.7	0.948	1.308
2000-07-20	76.633	77.308	0	0
2000-07-21	76.662	76.33	0	0.033
2000-07-22	73.558	73.204	0	0
2000-07-23	72.75	73.584	0	0
2000-07-24	74.651	75.002	0	0
2000-07-25	76.902	77.629	0.001	0
2000-07-26	79.201	79.168	0	0
2000-07-27	81.988	83.183	0	0
2000-07-28	81.204	82.204	0.247	0.318
2000-07-29	78.246	79.398	0.124	0.196
2000-07-30	76.851	75.803	0.061	0.044
2000-07-31	74.304	75.578	1.277	0.002
2000-08-01	75.207	78.457	0.017	0.074
2000-08-02	84.162	84.659	0.02	0.125
2000-08-03	82.126	81.127	0.087	0.108
2000-08-04	76.78	78.509	0	0
2000-08-05	77.334	78.821	0	0
2000-08-06	90.36	92.414	0.113	0.113
2000-08-07	88.441	90.276	0.218	0.057
2000-08-08	83.194	85.103	0	0
2000-08-09	90.713	90.813	0	0.105
2000-08-10	86.608	86.708	0	0.14
2000-08-11	72.451	78.062	0	0
2000-08-12	76.131	76.347	0	0
2000-08-13	78.055	76.111	0	0
2000-08-14	82.024	84.831	0	0
2000-08-15	88.826	92.328	0	0
2000-08-16	86.629	88.896	0	0
2000-08-17	82.44	84.491	0	0.036
2000-08-18	81.722	84.822	0.656	0.262
2000-08-19	70.616	69.819	0	0
2000-08-20	72.075	72.681	0	0
2000-08-21	78.011	79.562	0	0
2000-08-22	83.977	80.833	0.048	0.263
2000-08-23	84.063	86.27	0.184	0
2000-08-24	78.344	83.992	0.105	0.011
2000-08-25	81.808	82.711	0	0
2000-08-26	78.9	81.506	0	0.001
2000-08-27	77.241	81.432	0.203	0.163
2000-08-28	76.495	82.224	0	0
2000-08-29	81.227	83.1	0	0
2000-08-30	85.608	86.077	0	0
2000-08-31	86.605	87.379	0	0
2000-09-01	84.206	86.37	0	0
2000-09-02	83.713	85.71	0.001	0
2000-09-03	85.844	85.011	0	0
2000-09-04	77.599	83.52	0.033	0.031
2000-09-05	67.993	70.543	0	0
2000-09-06	72.852	73.291	0	0
2000-09-07	79.894	79.365	0	0
2000-09-08	80.399	78.922	0.048	0.029
2000-09-09	81.976	78.219	0.012	0.114
2000-09-10	81.51	80.957	0.087	0.037
2000-09-11	86.56	84.753	0.098	0.103
2000-09-12	83.033	83.741	0.156	0.114
2000-09-13	76.857	77.391	0	0
2000-09-14	77.599	78.542	0	0
2000-09-15	66.369	67.684	0	0.004
2000-09-16	61.416	62.163	0	0
2000-09-17	72.172	73.254	0	0
2000-09-18	78.191	79.557	0	0
2000-09-19	81.565	82.095	0	0
2000-09-20	85.854	86.525	0	0
2000-09-21	64.641	64.874	0.253	0.292
2000-09-22	73.946	74.434	0	0
2000-09-23	78.062	81.169	0	0.036
2000-09-24	77.412	79.428	0.61	0.097
2000-09-25	58.987	61.256	0.069	0.012
2000-09-26	65.927	66.799	0.001	0
2000-09-27	73.292	74.226	0	0
2000-09-28	65.657	66.251	0	0
2000-09-29	69.548	69.998	0	0
2000-09-30	73.187	74.454	0	0
2000-10-01	76.289	77.298	0	0
2000-10-02	81.163	82.567	0	0
2000-10-03	78.178	78.543	0	0
2000-10-04	77.497	73.656	0	0
2000-10-05	73.327	73.523	0.068	0.173
2000-10-06	57.902	56.178	0.005	0
2000-10-07	46.924	47.428	0	0
2000-10-08	48.318	48.491	0	0.001
2000-10-09	53.888	54.042	0	0
2000-10-10	62.392	62.497	0	0
2000-10-11	66.867	67.288	0	0
2000-10-12	69.367	70.03	0	0
2000-10-13	73.112	71.979	0	0
2000-10-14	75.381	75.413	0	0
2000-10-15	71.14	72.342	0.012	0
2000-10-16	65.49	59.157	0	0
2000-10-17	64.694	60.679	0	0
2000-10-18	66.361	64.903	0	0
2000-10-19	70.815	70.531	0	0
2000-10-20	72.426	72.159	0	0
2000-10-21	71.369	72.046	0	0
2000-10-22	68.66	71.447	0	0
2000-10-23	70.462	74.659	0	0
2000-10-24	73.005	71.938	0	0.022
2000-10-25	67.485	69.062	0.018	0.008
2000-10-26	73.416	73.926	0	0
2000-10-27	72.471	73.779	0	0
2000-10-28	67.656	70.866	0	0.001
2000-10-29	57.345	58.129	0	0
2000-10-30	58.27	59.424	0	0
2000-10-31	65.082	58.236	0	0.002
2001-05-01	80	80	1	1
2001-05-02	77.501	77.762	0.013	0.001
2001-05-03	78.886	78.966	0	0
2001-05-04	78.855	79.361	0	0
2001-05-05	78.453	78.006	0.01	0.008
2001-05-06	77.844	76.948	0.048	0.125
2001-05-07	76.736	73.154	0.228	0.261
2001-05-08	72.346	72.718	0.479	0.19
2001-05-09	74.758	75.143	0	0
2001-05-10	76.502	76.869	0	0
2001-05-11	77.325	77.457	0.097	0.113
2001-05-12	67.692	67.748	0.088	0.104
2001-05-13	64.18	65.405	0	0
2001-05-14	68.209	67.014	0.064	0.054
2001-05-15	85.135	85.476	0	0.023
2001-05-16	85.325	84.53	0.015	0
2001-05-17	83.356	82.996	0.413	0.215
2001-05-18	80.667	81.395	0.108	0.309
2001-05-19	74.992	77.787	0.209	0.564
2001-05-20	77.728	79.641	0.003	0
2001-05-21	74.473	76.874	0.344	0.313
2001-05-22	63.787	66.22	0.007	0.006
2001-05-23	65.26	63.775	0.094	0.084
2001-05-24	58.547	60.142	0.073	0.22
2001-05-25	60.96	60.165	0.012	0.004
2001-05-26	62.643	60.273	0.21	0.148
2001-05-27	66.111	67.111	0.042	0.048
2001-05-28	70.144	71.522	0	0
2001-05-29	70.771	72.691	0	0
2001-05-30	67.969	70.304	0	0
2001-05-31	70.143	70.724	0.011	0.035
2001-06-01	65.554	65.906	0.05	0.037
2001-06-02	64.147	63.975	0.157	0.197
2001-06-03	67.442	67.538	0	0
2001-06-04	66.906	67.178	0.591	1.163
2001-06-05	82.348	83.445	0.225	0.045
2001-06-06	81.679	81.245	0.251	0.203
2001-06-07	79.232	77.924	0.215	0.317
2001-06-08	75.748	75.999	0	0
2001-06-09	77.109	78.69	0	0
2001-06-10	81.109	80.98	0	0
2001-06-11	87.809	89.95	0.073	0.002
2001-06-12	88.951	89.816	0.105	0
2001-06-13	87.604	88.272	0	0
2001-06-14	87.542	87.642	0	0
2001-06-15	84.781	82.304	0.267	0.236
2001-06-16	86.987	86.582	0.001	0.049
2001-06-17	85.446	87.512	0.042	0
2001-06-18	89.93	90.215	0.032	0
2001-06-19	88.305	88.486	0.068	0.148
2001-06-20	83.021	82.42	0.276	0.298
2001-06-21	75.54	72.092	1.369	0.632
2001-06-22	72.028	73.886	0.016	0.001
2001-06-23	71.226	72.734	0.017	0.024
2001-06-24	77.551	77.941	0.02	0
2001-06-25	80.453	81.015	0	0
2001-06-26	79.221	79.958	0.109	0.044
2001-06-27	78.561	78.018	0.003	0.03
2001-06-28	80.566	80.467	0.075	0.036
2001-06-29	82.876	80.892	0.15	0.087
2001-06-30	79.285	80.013	0.046	0.222
2001-07-01	75.746	77.307	0.159	0.111
2001-07-02	69.334	70.088	0	0
2001-07-03	79.059	79.844	0	0
2001-07-04	82.519	80.078	0.142	0.058
2001-07-05	82.477	77.626	0.01	0.156
2001-07-06	76.013	77.385	0	0
2001-07-07	90.512	90.727	0	0
2001-07-08	89.041	89.638	0.085	0
2001-07-09	87.2	87.481	0	0
2001-07-10	87.882	87.701	0	0
2001-07-11	86.336	86.584	0	0.001
2001-07-12	76.689	76.932	0	0
2001-07-13	75.851	76.415	0	0
2001-07-14	78.983	79.874	0	0
2001-07-15	80.772	81.158	0	0
2001-07-16	82.82	83.312	0	0
2001-07-17	81.797	82.435	0.179	0.031
2001-07-18	88.105	88.894	0.809	0.324
2001-07-19	87.86	88.449	0.039	0.001
2001-07-20	85.449	86.956	0.247	0.153
2001-07-21	85.589	84.947	0	0
2001-07-22	84.816	82.916	0.089	0.463
2001-07-23	88.258	88.446	0.005	0.396
2001-07-24	85.79	89.536	0.391	0.028
2001-07-25	84.08	87.214	0.247	0.278
2001-07-26	81.023	81.242	1.79	0.096
2001-07-27	75.519	78.082	0	0
2001-07-28	76.851	83.398	0	0
2001-07-29	77.488	82.505	0.297	0.215
2001-07-30	86.309	86.631	0	0.004
2001-07-31	86.567	86.636	0	0
2001-08-01	87.133	87.233	0	0
2001-08-02	86.389	86.711	0	0
2001-08-03	86.666	86.679	0	0
2001-08-04	86.633	86.671	0	0
2001-08-05	86.845	86.945	0	0.123
2001-08-06	86.271	86.845	0	0
2001-08-07	88.503	88.426	0	0
2001-08-08	88.713	87.907	0	0
2001-08-09	89.026	87.672	0	0
2001-08-10	86.714	86.814	0	0
2001-08-11	81.07	80.252	0.048	0.152
2001-08-12	81.173	80.779	0.683	0.011
2001-08-13	80.18	80.837	0.045	0.068
2001-08-14	73.952	75.087	0.046	0.048
2001-08-15	75.317	75.712	0	0
2001-08-16	73.835	77.654	0.024	0.018
2001-08-17	75.14	73.54	0	0
2001-08-18	80.225	80.404	0	0.001
2001-08-19	77.976	75.712	0.024	0.661
2001-08-20	76.708	75.536	0.016	0.008
2001-08-21	78.849	79.31	0	0.003
2001-08-22	86.195	87.032	0.05	0.005
2001-08-23	84.257	88.881	0.019	0.045
2001-08-24	81.753	85.443	0	0.131
2001-08-25	82.603	85.656	0.02	0.025
2001-08-26	80.786	81.698	0.068	0.171
2001-08-27	79.108	80.77	0.141	0.131
2001-08-28	82.353	83.08	0	0
2001-08-29	82.789	83.828	0	0
2001-08-30	84.859	85.6	0	0
2001-08-31	82.545	83.072	0.052	0.087
2001-09-01	74.806	75.9	0	0.003
2001-09-02	74.901	75.454	0	0
2001-09-03	80.957	81.251	0	0
2001-09-04	83.932	84.48	0	0
2001-09-05	81.726	81.785	0	0
2001-09-06	82.553	83.406	0.019	0
2001-09-07	84.843	84.294	0.084	0.07
2001-09-08	82.203	84.548	0	0.003
2001-09-09	80.389	81.929	0.101	0.149
2001-09-10	75.333	75.129	0.219	0.333
2001-09-11	76.793	77.17	0	0
2001-09-12	77.734	78.386	0	0
2001-09-13	75.306	77.326	0	0
2001-09-14	68.751	70.141	0	0
2001-09-15	66.941	67.432	0	0
2001-09-16	68.267	68	0	0
2001-09-17	69.992	72.922	0	0
2001-09-18	74.291	76.535	0	0
2001-09-19	73.47	74.475	0.238	0.34
2001-09-20	67.273	68.95	0.32	0.188
2001-09-21	71.399	72.627	0.007	0
2001-09-22	65.247	71.697	0	0.005
2001-09-23	64.224	68.651	0.011	0
2001-09-24	58.254	65.75	0.07	0.01
2001-09-25	53.411	53.503	0	0
2001-09-26	65.689	66.085	0	0
2001-09-27	60.577	61.668	0	0
2001-09-28	63.898	58.624	0	0
2001-09-29	65.63	66.329	0	0
2001-09-30	70.28	71.065	0	0
2001-10-01	72.382	72.955	0	0
2001-10-02	77.681	78.038	0	0
2001-10-03	78.57	78.632	0	0
2001-10-04	78.087	78.49	0	0
2001-10-05	72.669	74.93	0.163	0.254
2001-10-06	52.479	52.74	0.283	0.234
2001-10-07	60.369	60.422	0	0
2001-10-08	64.304	65.072	0	0
2001-10-09	67.626	68.084	0	0
2001-10-10	71.819	73.13	0	0
2001-10-11	68.841	69.627	0.45	0.443
2001-10-12	64.861	66.463	0.647	0.241
2001-10-13	66.267	66.472	0.736	1.173
2001-10-14	66.772	67.461	0.81	0.829
2001-10-15	58.607	58.712	0	0
2001-10-16	57.193	57.383	0.09	0.093
2001-10-17	49.48	49.557	0	0
2001-10-18	58.577	58.874	0	0
2001-10-19	61.766	62.173	0	0
2001-10-20	64.786	65.155	0	0
2001-10-21	71.22	71.824	0	0
2001-10-22	71.643	72.672	0	0
2001-10-23	66.892	68.316	0	0
2001-10-24	66.356	67.057	0.007	0.002
2001-10-25	62.633	62.958	0.185	0.177
2001-10-26	42.565	43.272	0	0
2001-10-27	43.747	43.942	0	0
2001-10-28	49.601	50.125	0	0
2001-10-29	58.218	59.233	0	0
2001-10-30	57.607	58.646	0	0
2001-10-31	64.967	65.961	0	0
2002-05-01	80	80	1	1
2002-05-02	68.657	69.01	0.089	0.113
2002-05-03	55.882	56.318	0	0
2002-05-04	62.45	62.848	0	0
2002-05-05	71.481	71.082	0	0
2002-05-06	69.609	69.151	0	0.083
2002-05-07	72.104	78.401	0.208	0.18
2002-05-08	77.145	76.901	0.254	0.412
2002-05-09	76.197	77.615	0.446	0.451
2002-05-10	65.503	66.327	0	0
2002-05-11	61.357	61.947	0	0.02
2002-05-12	73.327	74.365	0.276	0.407
2002-05-13	68.642	69.251	1.24	0.889
2002-05-14	60.923	60.86	0	0
2002-05-15	68.455	68.479	0	0
2002-05-16	71.433	71.319	0	0
2002-05-17	70.271	67.76	0.21	0.212
2002-05-18	53.826	54.681	0.002	0.092
2002-05-19	53.634	53.774	0	0
2002-05-20	53.687	55.218	0	0
2002-05-21	57.84	57.936	0	0
2002-05-22	63.954	63.98	0	0
2002-05-23	73.291	72.898	0	0
2002-05-24	70.925	71.446	0.06	0.075
2002-05-25	78.005	78.521	0.355	0.412
2002-05-26	71.553	71.958	0.044	0.169
2002-05-27	77.257	77.546	0	0
2002-05-28	76.863	75.96	0	0.006
2002-05-29	77.333	77.781	0.203	0.195
2002-05-30	77.863	78.155	0.206	0.147
2002-05-31	87.689	87.789	0.045	0.066
2002-06-01	83.351	83.34	0	0
2002-06-02	84.507	83.648	0.244	0.224
2002-06-03	89.489	89.525	0.342	0.365
2002-06-04	88.011	88.933	0	0
2002-06-05	85.409	86.903	0.131	0.209
2002-06-06	73.932	74.079	0.013	0.001
2002-06-07	75.492	76.751	0	0
2002-06-08	80.008	81.482	0	0
2002-06-09	81.77	81.687	0.01	0.009
2002-06-10	82.615	82.902	0	0
2002-06-11	85.081	85.571	0	0.015
2002-06-12	84.821	83.676	0.014	0.019
2002-06-13	79.384	80.364	0.084	0.108
2002-06-14	75.684	80.49	0.034	0.035
2002-06-15	73.21	73.343	0.018	0.001
2002-06-16	75.199	76.026	0.065	0.021
2002-06-17	78.806	78.9	0	0
2002-06-18	79.645	79.993	0	0
2002-06-19	84.239	84.251	0	0
2002-06-20	85.605	86.353	0	0
2002-06-21	85.603	86.099	0	0
2002-06-22	86.469	85.483	0	0
2002-06-23	87.034	87.134	0	0
2002-06-24	86.728	88.247	0.053	0
2002-06-25	87.487	87.74	0.11	0.049
2002-06-26	86.369	84.848	0.031	0.236
2002-06-27	84.193	80.557	0.135	0.193
2002-06-28	82.627	84.626	0	0
2002-06-29	86.031	88.502	0	0
2002-06-30	85.961	87.659	0	0
2002-07-01	88.733	87.946	0	0
2002-07-02	86.993	89.643	0	0
2002-07-03	88.555	87.525	0	0.011
2002-07-04	85.562	88.109	0.074	0.146
2002-07-05	86.223	87.014	0.041	0.027
2002-07-06	85.976	84.675	0	0.001
2002-07-07	83.29	83.068	0	0
2002-07-08	86.185	85.83	0	0
2002-07-09	87.564	88.56	0	0
2002-07-10	86.268	87.028	0.347	0.108
2002-07-11	76.759	77.815	0	0
2002-07-12	78.459	77.478	0	0
2002-07-13	76.238	80.116	0.031	0
2002-07-14	77.408	79.119	0.133	0
2002-07-15	84.483	84.568	0.015	0
2002-07-16	87.192	87.292	0	0
2002-07-17	84.474	85.385	0.104	0.06
2002-07-18	86.275	86.764	0.062	0.077
2002-07-19	84.179	85.572	0.125	0.257
2002-07-20	86.59	83.389	0.255	0.182
2002-07-21	85.769	88.504	0	0
2002-07-22	90.518	88.288	0	0.058
2002-07-23	88.266	87.154	0.306	0.162
2002-07-24	82.183	81.57	0	0.127
2002-07-25	82.927	82.754	0	0.286
2002-07-26	88.466	89.041	0.402	0.081
2002-07-27	92.094	92.925	0	0.001
2002-07-28	92.109	92.852	0	0
2002-07-29	88.942	89.396	0.031	0.016
2002-07-30	86.504	84.422	0.531	0.746
2002-07-31	88.8	88.023	0	0.006
2002-08-01	88.488	87.565	0	0
2002-08-02	88.888	88.992	0	0
2002-08-03	88.587	88.651	0.004	0
2002-08-04	89.506	89.653	0.008	0
2002-08-05	88.623	88.246	0.078	0.217
2002-08-06	83.186	82.861	0.073	0.204
2002-08-07	74.161	74.76	0	0
2002-08-08	76.69	76.894	0	0
2002-08-09	78.629	78.696	0	0
2002-08-10	83.386	81.258	0	0
2002-08-11	83.802	83.192	0	0
2002-08-12	85.045	82.947	0.005	0.04
2002-08-13	81.586	86.618	0.069	0.067
2002-08-14	81.191	83.89	0.35	0.058
2002-08-15	79.094	80.166	0.061	0.192
2002-08-16	83.094	83.018	0.1	0.267
2002-08-17	89.834	89.934	0.009	0.09
2002-08-18	83.98	81.934	0.439	0.685
2002-08-19	83.409	83.082	0.504	0.374
2002-08-20	80.317	82.227	0.354	0.492
2002-08-21	85.923	86.107	0	0.046
2002-08-22	89.374	89.474	0.014	0.08
2002-08-23	88.284	87.502	0	0
2002-08-24	85.481	85.157	0.001	0.028
2002-08-25	83.086	81.278	0	0.012
2002-08-26	80.666	77.789	0	0.01
2002-08-27	80.118	79.763	0.008	0
2002-08-28	81.161	80.582	0	0.003
2002-08-29	79.016	80.17	0	0
2002-08-30	78.796	77.579	0	0
2002-08-31	79.842	81.483	0	0
2002-09-01	81.046	82.725	0.036	0
2002-09-02	82.344	83.449	0.024	0.001
2002-09-03	85.933	85.542	0.112	0.311
2002-09-04	82.109	82.409	0.234	0.15
2002-09-05	81.217	81.276	0	0
2002-09-06	80.118	80.168	0	0
2002-09-07	84.34	84.475	0	0
2002-09-08	85.289	84.979	0	0
2002-09-09	83.833	83.687	0	0
2002-09-10	85.177	84.689	0	0
2002-09-11	73.926	81.146	0	0
2002-09-12	76.986	76.726	0	0
2002-09-13	76.117	76.245	0	0
2002-09-14	79.1	78.428	0.043	0.026
2002-09-15	78.095	75.326	0.442	0.288
2002-09-16	72.624	75.196	0.049	0.029
2002-09-17	67.135	74.891	0	0
2002-09-18	74.533	75.706	0.074	0.02
2002-09-19	81.577	81.472	0.072	0.115
2002-09-20	84.116	84.216	0.074	0.105
2002-09-21	77.985	78.659	0.241	0.074
2002-09-22	67.68	67.951	0	0
2002-09-23	68.261	67.881	0	0
2002-09-24	68.102	68.082	0	0
2002-09-25	71.02	70.716	0	0
2002-09-26	66.812	67.936	0	0
2002-09-27	69.814	69.329	0.627	0.658
2002-09-28	66.642	69.242	0	0
2002-09-29	75.878	76.689	0	0
2002-09-30	79.217	80.37	0	0
2002-10-01	79.496	79.761	0	0
2002-10-02	83.703	82.415	0	0.057
2002-10-03	80.844	81.929	0.141	0.115
2002-10-04	77.094	77.822	0.074	0.089
2002-10-05	71.692	71.83	0.033	0.026
2002-10-06	70.431	69.992	0	0
2002-10-07	65.207	66.989	0	0
2002-10-08	61.468	61.163	0	0
2002-10-09	68.208	69.132	0	0
2002-10-10	69.072	68.099	0	0
2002-10-11	69.31	72.114	0	0
2002-10-12	78.103	73.955	0	0
2002-10-13	73.583	72.09	0.209	0.258
2002-10-14	58.298	58.162	0	0
2002-10-15	59.829	61.901	0	0
2002-10-16	50.147	51.439	0	0
2002-10-17	52.049	50.281	0	0
2002-10-18	66.15	65.76	0	0
2002-10-19	62.107	61.224	0.002	0
2002-10-20	51.893	53.067	0	0
2002-10-21	58.659	58.129	0	0
2002-10-22	63.667	63.048	0	0
2002-10-23	55.757	56.719	0	0
2002-10-24	54.73	54.665	0	0
2002-10-25	50.631	50.987	0.073	0.054
2002-10-26	51.908	53.058	0.036	0.062
2002-10-27	50.763	49.556	0	0
2002-10-28	57.591	57.472	0	0
2002-10-29	54.031	55.8	0.071	0.052
2002-10-30	46.392	47.151	0.005	0.001
2002-10-31	44.957	45.069	0.006	0
2003-05-01	80	80	1	1
2003-05-02	66.982	68.474	0.49	0.447
2003-05-03	61.436	60.948	0.001	0.001
2003-05-04	63.963	64.283	0	0
2003-05-05	74.163	73.068	0.385	0.199
2003-05-06	78.879	80.828	0.322	0.273
2003-05-07	74.577	79.474	0.606	0.123
2003-05-08	66.202	66.851	0	0
2003-05-09	80.835	80.508	0.185	0.088
2003-05-10	82.153	83.79	0.124	0.164
2003-05-11	80.637	81.616	0.155	0.162
2003-05-12	64.36	64.593	0	0
2003-05-13	70.289	70.464	0	0
2003-05-14	72.1	71.619	0.005	0.009
2003-05-15	67.639	69.343	0.109	0.031
2003-05-16	65.675	65.973	0.255	0.006
2003-05-17	69.827	71.743	0	0
2003-05-18	78.205	71.544	0.061	0.093
2003-05-19	80.045	79.87	0	0
2003-05-20	77.461	77.827	0.356	0.25
2003-05-21	65.623	65.999	0	0.002
2003-05-22	69.193	70.28	0	0
2003-05-23	69.712	69.528	0	0.001
2003-05-24	68.603	67.249	0	0
2003-05-25	69.671	70.731	0	0
2003-05-26	69.194	69.194	0.02	0
2003-05-27	70.237	66.851	0.004	0
2003-05-28	72.54	73.234	0.03	0.003
2003-05-29	65.037	68.563	0.218	0.152
2003-05-30	71.052	73.73	0.004	0.002
2003-05-31	68.532	71.864	0.032	0.081
2003-06-01	67.004	67.413	0	0
2003-06-02	66.24	66.785	0	0
2003-06-03	63.028	64.169	0.253	0.341
2003-06-04	60.701	58.738	0	0.025
2003-06-05	70.265	69.697	0	0
2003-06-06	74.799	74.457	0	0
2003-06-07	81.234	81.178	0.004	0.048
2003-06-08	80.278	80.144	0.106	0.057
2003-06-09	75.007	75.068	0.003	0.005
2003-06-10	79.004	78.785	0.034	0.054
2003-06-11	80.765	82.823	0.382	0.377
2003-06-12	78.51	80.505	0.562	0.478
2003-06-13	79.659	82.238	0.001	0
2003-06-14	81.095	80.143	0.004	0.132
2003-06-15	81.202	80.765	0.004	0
2003-06-16	79.39	82.157	0.014	0
2003-06-17	75.709	76.794	0.027	0.002
2003-06-18	79.524	80.956	0.031	0
2003-06-19	77.118	79.987	0.048	0
2003-06-20	72.492	72.92	0	0
2003-06-21	76.829	77.376	0	0
2003-06-22	79.829	80.498	0	0
2003-06-23	82.44	83.048	0	0
2003-06-24	84.355	84.651	0	0
2003-06-25	85.451	85.224	0	0
2003-06-26	85.362	83.863	0.041	0.061
2003-06-27	77.937	78.222	0.25	0.642
2003-06-28	81.517	82.03	0	0
2003-06-29	80.717	81.177	0.007	0
2003-06-30	83.27	80.508	0	0
2003-07-01	79.766	80.784	0.059	0.121
2003-07-02	79.491	81.966	0.134	0.175
2003-07-03	82.874	82.498	0.019	0.141
2003-07-04	87.728	87.707	0	0.001
2003-07-05	87.588	88.228	0	0
2003-07-06	86.161	87.029	0.185	0.435
2003-07-07	91.815	92.158	0.221	0.079
2003-07-08	91.709	91.905	0	0
2003-07-09	89.226	89.53	0.075	0.137
2003-07-10	83.021	82.395	0.227	0.295
2003-07-11	79.464	79.386	0.019	0
2003-07-12	75.533	76.701	0.077	0.042
2003-07-13	78.702	79.109	0	0
2003-07-14	80.617	81.113	0	0
2003-07-15	81.289	81.645	0.001	0.001
2003-07-16	81.221	82.376	0	0.009
2003-07-17	83.311	84.236	0	0
2003-07-18	84.867	84.167	0	0
2003-07-19	80.629	82.014	0.006	0.212
2003-07-20	82.775	83.196	0.01	0.002
2003-07-21	81.526	82.464	0.271	0.135
2003-07-22	75.756	76.803	0.225	0.284
2003-07-23	71.261	71.619	0.041	0.085
2003-07-24	75.576	74.746	0.017	0.014
2003-07-25	79.517	79.718	0	0
2003-07-26	82.957	83.14	0	0
2003-07-27	86.554	86.801	0	0
2003-07-28	83.836	84.264	0.613	0.332
2003-07-29	79.732	79.655	0	0.001
2003-07-30	81.164	80.972	0	0
2003-07-31	82.872	82.535	0	0
2003-08-01	85.127	85.082	0.016	0.031
2003-08-02	79.602	80.927	0.175	0.477
2003-08-03	79.447	77.852	0.025	0.124
2003-08-04	75.866	76.866	0.114	0.118
2003-08-05	74.492	73.492	0.011	0.106
2003-08-06	76.078	76.577	0	0
2003-08-07	76.193	76.754	0.001	0.018
2003-08-08	75.288	76.526	0.003	0.005
2003-08-09	74.662	73.77	0	0.012
2003-08-10	72.621	75.935	0.007	0.016
2003-08-11	74.089	75.853	0.117	0.088
2003-08-12	76.309	76.841	0.043	0.038
2003-08-13	76.938	78.646	0	0
2003-08-14	84.717	84.945	0	0
2003-08-15	83.502	84.075	0	0
2003-08-16	82.621	82.751	0	0
2003-08-17	82.356	82.428	0.003	0.117
2003-08-18	80.256	79.777	0	0
2003-08-19	81.722	81.429	0	0
2003-08-20	83.847	84.719	0	0
2003-08-21	85.284	86.868	0	0
2003-08-22	82.776	84.9	0.188	0.411
2003-08-23	79.538	80.92	0.03	0.103
2003-08-24	80.837	81.416	0	0
2003-08-25	86.95	87.812	0	0
2003-08-26	89.536	88.886	0	0
2003-08-27	86.971	87.555	0.126	0.215
2003-08-28	84.544	85.456	0.119	0.27
2003-08-29	85.121	83.112	0.061	0.138
2003-08-30	81.519	79.933	0.441	0.241
2003-08-31	69.675	74.28	0.203	0.014
2003-09-01	72.547	81.21	0	0.305
2003-09-02	70.036	75.3	0.274	0.575
2003-09-03	76.637	74.648	0.113	0.03
2003-09-04	74.322	72.389	0	0
2003-09-05	70.211	69.003	0	0
2003-09-06	73.704	73.594	0	0
2003-09-07	75.838	76.27	0	0
2003-09-08	78.984	79.132	0	0
2003-09-09	81.18	81.608	0	0
2003-09-10	78.441	79.762	0	0
2003-09-11	76.987	77.596	0	0
2003-09-12	77.523	77.517	0	0
2003-09-13	77.822	77.5	0	0
2003-09-14	80.818	79.748	0.012	0
2003-09-15	72.041	75.234	0.15	0.069
2003-09-16	76.125	76.323	0	0
2003-09-17	76.208	76.951	0	0
2003-09-18	77.586	77.649	0	0
2003-09-19	73.455	74.835	0	0
2003-09-20	69.515	69.419	0	0
2003-09-21	72.629	73.704	0	0
2003-09-22	69.285	73.105	0.158	0.063
2003-09-23	66.092	66.479	0.042	0.023
2003-09-24	75.396	75.627	0	0
2003-09-25	69.435	71.502	0	0
2003-09-26	67.898	67.746	0	0
2003-09-27	68.605	69.017	0.269	0.399
2003-09-28	57.545	65.413	0	0.007
2003-09-29	56.636	56.673	0	0
2003-09-30	61.322	61.012	0	0
2003-10-01	58.352	58.194	0	0
2003-10-02	52.117	54.141	0	0
2003-10-03	59.4	58.674	0	0
2003-10-04	58.169	57.536	0.201	0.147
2003-10-05	67.112	66.943	0	0
2003-10-06	67.545	66.778	0	0
2003-10-07	74.05	73.23	0	0
2003-10-08	74.449	74.534	0	0
2003-10-09	62.164	68.447	0.433	0.078
2003-10-10	74.858	73.964	0.199	0.12
2003-10-11	76.693	75.537	0	0
2003-10-12	67.647	73.337	0	0
2003-10-13	67.864	67.237	0	0
2003-10-14	60.832	64.668	0.12	0.079
2003-10-15	62.443	61.984	0.003	0.028
2003-10-16	61.772	61.835	0	0
2003-10-17	58.077	58.551	0	0
2003-10-18	64.044	63.9	0	0
2003-10-19	63.646	63.522	0	0
2003-10-20	71.135	70.983	0	0
2003-10-21	65.412	66.464	0	0
2003-10-22	55.163	61.001	0	0
2003-10-23	48.838	50.647	0	0
2003-10-24	57.655	56.682	0	0
2003-10-25	55.501	57.426	0.023	0.01
2003-10-26	51.245	51.74	0.163	0.102
2003-10-27	50.107	49.831	0	0
2003-10-28	46.564	48.218	0.053	0.048
2003-10-29	50.011	49.93	0.004	0.002
2003-10-30	70.491	70.29	0	0
2003-10-31	73.034	73.008	0	0
2004-05-01	80	80	1	1
2004-05-02	53.97	54.25	0.114	0.043
2004-05-03	53.64	53.806	0	0
2004-05-04	63.633	64.58	0	0
2004-05-05	68.106	68.626	0.061	0.014
2004-05-06	84.851	85.193	0	0
2004-05-07	81.521	81.238	0	0
2004-05-08	82.245	82.483	0.006	0
2004-05-09	83.527	83.946	0	0
2004-05-10	80.942	81.786	0.2	0.237
2004-05-11	81.247	80.547	0.062	0.115
2004-05-12	79.134	80.581	0.091	0.014
2004-05-13	75.26	76.326	0.162	0.1
2004-05-14	75.089	77.382	0.162	0.149
2004-05-15	71.754	69.718	0.306	0.271
2004-05-16	75.722	75.042	0	0
2004-05-17	75.059	75.261	0.209	0.217
2004-05-18	82.496	80.992	0.083	0.117
2004-05-19	75.409	75.758	0.335	0.282
2004-05-20	86.026	86.213	0.136	0.084
2004-05-21	88.663	88.844	0.077	0.07
2004-05-22	84.994	85.769	0	0
2004-05-23	83.2	83.629	0	0
2004-05-24	84.591	83.531	0	0.009
2004-05-25	82.293	82.689	0.243	0.205
2004-05-26	74.58	75.486	0.401	0.62
2004-05-27	80.758	80.663	0.006	0.019
2004-05-28	76.892	76.099	0.013	0.035
2004-05-29	72.051	71.767	0	0
2004-05-30	77.71	79.079	0.097	0.047
2004-05-31	76.078	76.542	0.089	0.136
2004-06-01	79.853	79.611	0.01	0
2004-06-02	77.748	79.288	0	0.001
2004-06-03	73.654	75.528	0.011	0.05
2004-06-04	72.381	74.25	0	0
2004-06-05	72.924	75.332	0	0
2004-06-06	75.713	77.001	0	0
2004-06-07	83.115	81.985	0.001	0.071
2004-06-08	86.092	87.105	0.109	0.12
2004-06-09	89.259	87.815	0.095	0.341
2004-06-10	85.05	87.918	0.13	0.063
2004-06-11	84.113	86.611	0.381	0.169
2004-06-12	87.737	88.079	0.034	0.213
2004-06-13	84.531	87.079	0.221	0.202
2004-06-14	81.822	83.762	0.279	0.154
2004-06-15	84.719	83.895	0.006	0.002
2004-06-16	83.192	81.949	0.148	0.299
2004-06-17	81.938	81.952	0.184	0.061
2004-06-18	84.636	85.339	0.232	0.228
2004-06-19	78.469	80.253	0.861	0.855
2004-06-20	71.881	72.589	0	0
2004-06-21	78.247	80.325	0.007	0.002
2004-06-22	77.844	78.724	2.036	0.445
2004-06-23	76.807	77.59	0	0
2004-06-24	83.196	83.928	0	0
2004-06-25	67.151	74.109	0	0
2004-06-26	73.737	74.37	0	0
2004-06-27	76.082	77.07	0	0
2004-06-28	74.984	75.799	0.096	0.043
2004-06-29	76.652	77.783	0.028	0.002
2004-06-30	80.286	80.32	0	0
2004-07-01	81.863	83.331	0	0
2004-07-02	83.843	84.695	0	0
2004-07-03	84.146	85.881	0.027	0
2004-07-04	84.971	82.841	0.316	0.284
2004-07-05	86.252	87.123	0.043	0.118
2004-07-06	84.102	85.88	0.135	0.101
2004-07-07	77.677	80.113	0	0.223
2004-07-08	73.747	75.406	0	0
2004-07-09	82.377	83.267	0	0.001
2004-07-10	85.698	84.102	0	0
2004-07-11	84.049	81.4	0.094	0.112
2004-07-12	87.414	85.375	0.188	0.193
2004-07-13	85.149	86.163	0.042	0.065
2004-07-14	82.718	83.977	0.26	0.111
2004-07-15	78.685	78.952	0	0.002
2004-07-16	79.466	80.059	0	0
2004-07-17	76.688	78.686	0.146	0
2004-07-18	74.499	75.086	0.123	0.159
2004-07-19	78.594	79.673	0.07	0.083
2004-07-20	83.657	83.664	0	0
2004-07-21	89.282	89.679	0	0.008
2004-07-22	90.065	91.908	0	0
2004-07-23	88.94	89.694	0.625	0
2004-07-24	75.941	78.577	0	0
2004-07-25	75.155	74.687	0	0
2004-07-26	71.934	74.236	0.077	0
2004-07-27	71.53	73.146	0.305	0
2004-07-28	79.281	78.771	0	0
2004-07-29	77.988	78.91	0	0
2004-07-30	81.446	80.588	0.065	0.081
2004-07-31	82.411	83.223	0.293	0.687
2004-08-01	85.281	85.233	0	0
2004-08-02	87.303	87.394	0	0
2004-08-03	89.847	90.003	0	0
2004-08-04	86.557	87.935	0.397	0.343
2004-08-05	73.372	73.211	0	0.587
2004-08-06	72.377	72.742	0	0
2004-08-07	74.575	74.263	0	0
2004-08-08	77.285	77.687	0	0
2004-08-09	81.464	81.684	0	0
2004-08-10	78.468	79.668	0.03	0.034
2004-08-11	71.507	72.367	0	0
2004-08-12	65.549	64.578	0	0
2004-08-13	67.966	67.284	0	0
2004-08-14	68.417	68.461	0	0
2004-08-15	67.97	70.592	0.013	0.001
2004-08-16	72.839	73.696	0.001	0.003
2004-08-17	74.793	75.913	0	0
2004-08-18	76.179	78.976	0.065	0.052
2004-08-19	85.186	87.009	0.097	0.253
2004-08-20	79.313	82.416	0.091	0.077
2004-08-21	75.141	77.709	3.319	0.17
2004-08-22	77.514	78.695	0	0
2004-08-23	82.118	82.404	0	0
2004-08-24	81.565	82.627	0.078	0.174
2004-08-25	79.495	78.519	0.134	0.154
2004-08-26	83.597	88.116	0.247	0.137
2004-08-27	88.916	89.348	0.086	0.183
2004-08-28	86.194	87.465	0.164	0.237
2004-08-29	79.032	79.19	0.359	0.319
2004-08-30	74.307	75.089	0	0
2004-08-31	76.023	78.69	0	0
2004-09-01	78.211	78.954	0	0
2004-09-02	77.432	79.594	0.047	0
2004-09-03	76.448	77.825	0.116	0.055
2004-09-04	82.514	79.65	0.014	0.164
2004-09-05	83.684	84.028	0.01	0.04
2004-09-06	82.518	82.722	0	0
2004-09-07	76.077	80.455	0.01	0.021
2004-09-08	71.38	72.69	0	0
2004-09-09	74.871	75.095	0	0
2004-09-10	76.557	76.985	0	0
2004-09-11	64.618	73.694	0	0
2004-09-12	64.929	71.62	0	0
2004-09-13	75.315	78.589	0	0
2004-09-14	79.567	79.869	0	0
2004-09-15	79.579	80.023	0	0
2004-09-16	76.816	77.182	0	0.021
2004-09-17	72.526	73.284	0	0.003
2004-09-18	73.198	74.012	0	0
2004-09-19	72.911	73.602	0	0
2004-09-20	74.188	75.253	0	0
2004-09-21	77.78	78.387	0	0
2004-09-22	81.212	81.651	0	0
2004-09-23	82.984	83.493	0	0
2004-09-24	81.029	81.126	0	0
2004-09-25	76.417	78.484	0	0
2004-09-26	70.685	73.149	0	0
2004-09-27	71.263	72.541	0	0
2004-09-28	72.279	73.261	0	0
2004-09-29	64.776	65.588	0	0
2004-09-30	68.248	68.978	0	0
2004-10-01	71.058	71.326	0	0
2004-10-02	68.58	68.508	0.019	0.036
2004-10-03	65.617	66.978	0	0
2004-10-04	60.85	63.84	0	0
2004-10-05	58.491	59.214	0	0
2004-10-06	65.95	66.747	0	0
2004-10-07	71.676	71.196	0	0
2004-10-08	71.44	70.492	0	0
2004-10-09	71.346	72.431	0.001	0
2004-10-10	66.854	70.269	0.007	0
2004-10-11	63.77	62.408	0	0
2004-10-12	60.874	59.981	0	0
2004-10-13	56.426	58.481	0.118	0.091
2004-10-14	62.8	60.33	0.032	0.032
2004-10-15	51.54	56.93	0.122	0.336
2004-10-16	48.564	48.587	0.001	0.015
2004-10-17	55.038	55.262	0	0
2004-10-18	46.276	46.586	1.543	0.963
2004-10-19	55.153	61.178	0.737	1.14
2004-10-20	54.783	58.14	0	0
2004-10-21	51.028	52.841	0	0
2004-10-22	50.948	51.796	0	0
2004-10-23	58.793	59.12	0.006	0.006
2004-10-24	61.641	59.09	0.178	0.14
2004-10-25	53.357	51.679	0	0
2004-10-26	49.755	48.618	0	0
2004-10-27	61.366	61.411	0.007	0
2004-10-28	59.956	60.618	0	0
2004-10-29	67.368	69.621	0.098	0.156
2004-10-30	72.143	72.003	0.053	0.033
2004-10-31	57.878	58.68	0	0
2005-05-01	80	80	1	1
2005-05-02	54.251	55.866	0.007	0.011
2005-05-03	56.469	56.594	0	0
2005-05-04	59.349	59.54	0	0
2005-05-05	63.995	64.576	0	0
2005-05-06	65.463	68.702	0	0
2005-05-07	71.373	72.951	0.001	0
2005-05-08	77.431	77.546	0	0
2005-05-09	77.436	77.644	0	0.001
2005-05-10	77.04	77.195	0.198	0.116
2005-05-11	82.375	81.212	0.022	0.05
2005-05-12	78.365	75.946	0	0.059
2005-05-13	80.605	81.867	0.006	0.003
2005-05-14	75.898	76.819	0.15	0.114
2005-05-15	68.308	68.401	0	0
2005-05-16	61.743	62.168	0	0
2005-05-17	68.633	69.077	0	0
2005-05-18	76.424	76.92	0	0
2005-05-19	74.348	74.708	0.173	0.043
2005-05-20	72.388	72.309	0.134	0.083
2005-05-21	73.61	73.686	0	0
2005-05-22	72.201	72.555	0.012	0.015
2005-05-23	78.748	79.119	0.003	0
2005-05-24	67.139	68.769	0	0
2005-05-25	65.42	66.937	0	0
2005-05-26	73.346	73.896	0	0
2005-05-27	75.422	74.698	0.031	0.03
2005-05-28	68.427	70.304	0.095	0.039
2005-05-29	73.391	74.86	0.02	0.065
2005-05-30	72.416	75.35	0.124	0.004
2005-05-31	76.944	77.493	0.007	0.002
2005-06-01	78.088	79.107	0	0
2005-06-02	74.234	75.712	0.001	0.692
2005-06-03	81.003	68.906	0.019	0.65
2005-06-04	82.512	83.976	0.013	0.129
2005-06-05	85.82	87.007	0.069	0.069
2005-06-06	86.341	86.684	0.24	0.467
2005-06-07	85.238	87.02	0	0
2005-06-08	83.58	84.165	0.052	0.204
2005-06-09	83.213	81.981	0.094	0.126
2005-06-10	82.249	83.331	0.161	0.081
2005-06-11	83.929	83.614	0.066	0.085
2005-06-12	83.231	85.573	0	0
2005-06-13	83.509	83.125	1.918	1.234
2005-06-14	88.09	89.865	0	0
2005-06-15	78.132	83.022	0.002	0.003
2005-06-16	74.948	75.139	0	0
2005-06-17	72.928	73.288	0	0
2005-06-18	67.965	67.937	0	0
2005-06-19	72.843	73.752	0	0
2005-06-20	76.862	77.714	0	0
2005-06-21	81.615	81.703	0	0
2005-06-22	80.463	81.136	0.01	0.002
2005-06-23	83.96	85.858	0.003	0.001
2005-06-24	85.218	86.913	0.003	0
2005-06-25	87.336	88.176	0.005	0.025
2005-06-26	88.219	88.332	0	0
2005-06-27	86.358	86.789	0.277	0.224
2005-06-28	83.894	85.038	0.222	0.079
2005-06-29	87.611	87.19	0.111	0.257
2005-06-30	92.379	93.007	0	0.001
2005-07-01	89.694	90.485	0.173	0.198
2005-07-02	73.715	75.135	0	0
2005-07-03	80.228	80.71	0	0
2005-07-04	86.093	86.582	0	0
2005-07-05	84.194	85.344	0.055	0.037
2005-07-06	80.81	82.922	0	0
2005-07-07	80.766	80.811	0	0.105
2005-07-08	80.555	81.635	0.01	0.187
2005-07-09	81.212	81.184	0	0
2005-07-10	82.119	81.909	0	0
2005-07-11	86.058	85.745	0	0
2005-07-12	84.698	84.659	0.326	0.089
2005-07-13	78.062	79.653	0.184	0.019
2005-07-14	79.578	81.522	0.115	0.136
2005-07-15	79.138	81.194	0.174	0.158
2005-07-16	80.952	81.357	0.18	0.282
2005-07-17	85.789	85.595	0.33	0.288
2005-07-18	81.344	84.156	0.099	0.077
2005-07-19	85.128	86.36	0.103	0.113
2005-07-20	83.547	85.532	0.096	0.163
2005-07-21	83.884	84.119	0.105	0.202
2005-07-22	87.186	88.922	0.089	0.055
2005-07-23	85.342	86.719	0	0
2005-07-24	91.158	90.535	0	0
2005-07-25	96.537	96.507	0	0
2005-07-26	91.198	93.755	0.055	0.009
2005-07-27	88.704	88.211	0.259	0.346
2005-07-28	77.406	78.026	0	0
2005-07-29	81.212	81.999	0	0
2005-07-30	83.029	83.966	0	0
2005-07-31	85.372	85.796	0	0
2005-08-01	83.743	84.776	0.015	0
2005-08-02	84.518	86.171	0	0
2005-08-03	86.11	86.455	0	0
2005-08-04	87.255	87.456	0	0
2005-08-05	84.722	85.316	0.4	0.218
2005-08-06	80.295	80.788	0	0
2005-08-07	82.353	80.887	0.008	0.122
2005-08-08	80.929	82.74	0.325	0.157
2005-08-09	82.828	84.376	0.114	0.039
2005-08-10	86.464	85.793	0.006	0.012
2005-08-11	87.612	88.777	0.015	0.001
2005-08-12	86.284	87.191	0.029	0.002
2005-08-13	84.589	84.877	0.228	0.219
2005-08-14	85.732	86.344	0.251	0.089
2005-08-15	82.209	82.944	0.044	0
2005-08-16	80.502	81.486	0.369	0.21
2005-08-17	79.654	81.746	0.007	0.223
2005-08-18	81.927	82.819	0.006	0.026
2005-08-19	93.434	93.534	0.058	0.523
2005-08-20	92.743	92.843	0	0.076
2005-08-21	89.188	84.436	0.07	0.195
2005-08-22	76.738	77.186	0	0
2005-08-23	72.622	72.799	0	0
2005-08-24	75.712	76.029	0	0
2005-08-25	76.685	79.952	0.018	0
2005-08-26	83.246	78.814	0.134	0.295
2005-08-27	80.684	83.465	0.171	0.117
2005-08-28	76.226	80.843	0.023	0
2005-08-29	81.63	82.732	0	0
2005-08-30	77.979	79.469	1.049	1.364
2005-08-31	76.018	76.539	0.781	0.972
2005-09-01	80.842	80.396	0	0
2005-09-02	81.445	82.212	0	0
2005-09-03	77.342	78.324	0	0
2005-09-04	74.148	76.158	0	0
2005-09-05	73.815	75.178	0	0
2005-09-06	77.88	78.066	0	0
2005-09-07	78.351	78.689	0	0
2005-09-08	77.866	79.044	0	0
2005-09-09	84.889	83.498	0.019	0.003
2005-09-10	82.478	82.46	0.03	0
2005-09-11	82.512	82.568	0	0
2005-09-12	81.056	82.25	0	0
2005-09-13	80.552	81.637	0	0
2005-09-14	77.994	78.982	0.084	0
2005-09-15	72.873	72.83	0	0
2005-09-16	69.384	72.219	0.764	0.409
2005-09-17	75.791	75.857	0	0
2005-09-18	76.46	76.454	0	0
2005-09-19	82.726	82.882	0.062	0.076
2005-09-20	77.567	78.591	0.199	0.071
2005-09-21	75.93	76.396	0	0
2005-09-22	83.719	76.392	0	0
2005-09-23	82.283	82.903	0	0.004
2005-09-24	82.804	83.311	0.039	0.058
2005-09-25	77.725	79.824	0.017	0.026
2005-09-26	77.959	77.771	0.04	0.039
2005-09-27	72.535	72.033	0	0
2005-09-28	61.235	67.479	0	0
2005-09-29	62.613	62.827	0.119	0.177
2005-09-30	66.875	67.109	0	0
2005-10-01	74.994	74.8	0	0
2005-10-02	78.701	79.293	0	0
2005-10-03	79.873	80.071	0	0
2005-10-04	79.885	81.307	0	0
2005-10-05	81.044	81.596	0	0
2005-10-06	77.658	77.979	0	0
2005-10-07	67.048	67.731	0	0
2005-10-08	59.907	60.563	0	0
2005-10-09	55.856	56.769	0	0
2005-10-10	58.999	58.899	0	0
2005-10-11	60.416	61.739	0	0
2005-10-12	60.509	61.111	0	0
2005-10-13	61.043	60.403	0	0
2005-10-14	66.279	67.406	0	0
2005-10-15	65.531	65.781	0	0
2005-10-16	59.39	61.715	0	0
2005-10-17	67.588	68.831	0.002	0
2005-10-18	71.789	71.793	0	0
2005-10-19	78.529	78.524	0	0
2005-10-20	69.153	72.985	0	0
2005-10-21	58.258	61.626	0.411	0.013
2005-10-22	54.089	54.996	0.064	0.047
2005-10-23	49.453	49.307	0	0
2005-10-24	45.248	43.795	0.089	0.063
2005-10-25	49.143	48.649	0	0
2005-10-26	47.014	47.514	0	0
2005-10-27	48.112	49.268	0	0
2005-10-28	46.544	48.578	0.001	0
2005-10-29	49.554	52.201	0	0
2005-10-30	58.735	59.818	0	0
2005-10-31	63.707	63.726	0	0
2006-05-01	80	80	1	1
2006-05-02	71.618	72.116	0.327	0.114
2006-05-03	77.528	78.273	0	0
2006-05-04	75.502	76.427	0.04	0.061
2006-05-05	72.748	73.786	0	0
2006-05-06	69.153	68.782	0	0
2006-05-07	67.924	68.871	0	0
2006-05-08	70.555	73.14	0	0
2006-05-09	73.265	71.42	0.142	0.112
2006-05-10	73.677	73.565	0.046	0.15
2006-05-11	69.47	69.454	0.01	0.048
2006-05-12	60.287	59.89	0.012	0.084
2006-05-13	50.945	50.419	0.14	0.075
2006-05-14	53.992	53.343	0.003	0.006
2006-05-15	52.912	56.294	0.102	0.166
2006-05-16	57.179	57.469	0.214	0.148
2006-05-17	69.64	69.515	0.001	0
2006-05-18	66.2	65.956	0.091	0.134
2006-05-19	65.654	66.035	0	0
2006-05-20	70.247	70.898	0	0
2006-05-21	69.741	69.849	0	0
2006-05-22	63.17	63.244	0	0
2006-05-23	69.246	69.356	0	0
2006-05-24	75.243	75.616	0	0
2006-05-25	81.11	83.028	0.135	0.119
2006-05-26	79.953	80.819	0.198	0.034
2006-05-27	78.32	78.585	0.002	0
2006-05-28	84.792	84.776	0	0.072
2006-05-29	81.798	82.779	0.183	0.172
2006-05-30	86.088	85.677	0.064	0.001
2006-05-31	82.758	84.229	0.191	0.257
2006-06-01	78.662	79.436	0.252	0.165
2006-06-02	80.162	81.118	0.92	0.295
2006-06-03	78.193	77.586	0	0
2006-06-04	70.166	70.246	0.086	0
2006-06-05	77.407	77.831	0.036	0.03
2006-06-06	78.263	78.983	0	0
2006-06-07	79.647	79.625	0.227	0.386
2006-06-08	77.284	77.485	0.002	0.016
2006-06-09	75.298	76.278	0	0
2006-06-10	71.451	70.351	0.687	0.712
2006-06-11	70.032	73.377	0.311	0.637
2006-06-12	74.46	75.843	0	0
2006-06-13	77.607	78.164	0	0
2006-06-14	76.834	77.822	0	0.009
2006-06-15	77.884	79.384	0	0.004
2006-06-16	81.355	81.739	0	0
2006-06-17	82.613	85.728	0.106	0.107
2006-06-18	81.677	82.819	0.161	0.135
2006-06-19	84.319	85.774	0.529	0.85
2006-06-20	84.848	83.882	0	0
2006-06-21	89.245	89.474	0	0.001
2006-06-22	86.07	87.646	0.496	0.329
2006-06-23	84.887	83.798	0.287	0.29
2006-06-24	81.924	82.115	0.051	0.002
2006-06-25	80.422	81.9	0.035	0.048
2006-06-26	77.52	79.357	0.118	0.06
2006-06-27	74.894	75.63	0.039	0.088
2006-06-28	76.18	75.183	0.209	0.188
2006-06-29	75.749	75.648	0.063	0.016
2006-06-30	79.571	79.759	0	0
2006-07-01	86.56	86.426	0	0
2006-07-02	92.477	92.883	0	0
2006-07-03	91.355	91.572	0	0
2006-07-04	88.135	89.377	0.139	0.073
2006-07-05	78.493	78.877	0.149	0.097
2006-07-06	76.387	76.932	0	0
2006-07-07	78.678	79.023	0	0
2006-07-08	78.99	79.549	0	0
2006-07-09	81.768	82.516	0	0
2006-07-10	84.663	84.865	0.114	0.028
2006-07-11	86.966	81.752	0.114	0.045
2006-07-12	84.232	84.645	0.226	0.046
2006-07-13	80.895	88.123	0.095	0.529
2006-07-14	85.191	86.818	0.171	0.112
2006-07-15	85.865	86.384	0	0.005
2006-07-16	87.839	88.034	0	0
2006-07-17	88.755	89.15	0	0
2006-07-18	87.055	88.013	0.005	0.355
2006-07-19	84.882	86.291	0.163	0.147
2006-07-20	91.704	91.804	0.009	0.076
2006-07-21	89.808	88.748	0.795	0.366
2006-07-22	76.857	78.815	0.023	0.002
2006-07-23	77.118	79.316	0	0
2006-07-24	80.822	80.895	0	0
2006-07-25	84.182	84.639	0	0
2006-07-26	87.045	88.585	0	0
2006-07-27	88.106	87.223	0.073	0.249
2006-07-28	86.713	84.319	0.774	0.242
2006-07-29	83.845	87.313	0.275	0.134
2006-07-30	85.906	92.101	0.01	0
2006-07-31	96.932	96.293	0	0
2006-08-01	94.427	94.529	0	0
2006-08-02	92.18	92.361	0	0
2006-08-03	89.552	92.478	0.093	0
2006-08-04	82.812	83.333	0.342	0.047
2006-08-05	83.7	83.36	0	0
2006-08-06	89.55	87.916	0	0
2006-08-07	89.666	90.67	0	0
2006-08-08	83.541	84.932	0	0
2006-08-09	85.127	85.251	0	0
2006-08-10	92.754	91.269	0.055	0.01
2006-08-11	89.055	83.953	0.088	0.004
2006-08-12	79.686	79.903	0	0.001
2006-08-13	80.106	81.021	0	0.004
2006-08-14	87.707	89.558	0	0.003
2006-08-15	85.127	82.08	0	0.002
2006-08-16	81.277	80.942	0	0
2006-08-17	84.087	83.606	0	0
2006-08-18	84.454	87.712	0	0
2006-08-19	87.472	91.739	0.182	0
2006-08-20	82.206	86.1	0.127	0.348
2006-08-21	76.426	79.019	0	0
2006-08-22	82.13	82.935	0	0
2006-08-23	83.975	84.714	0	0
2006-08-24	84.845	85.397	0	0
2006-08-25	88.247	88.146	0	0
2006-08-26	84.23	85.809	0.029	0.059
2006-08-27	86.08	85.13	0.289	0.792
2006-08-28	81.089	79.22	0.295	0.14
2006-08-29	75.745	75.625	0.523	0.452
2006-08-30	65.926	69.197	0	0
2006-08-31	67.771	68.035	0.006	0.002
2006-09-01	64.86	64.913	0.075	0.178
2006-09-02	75.353	75.128	0.005	0.02
2006-09-03	74.177	73.008	0	0
2006-09-04	74.212	73.007	0.002	0
2006-09-05	69.118	71.417	0.088	0.104
2006-09-06	71.133	72.87	0.045	0
2006-09-07	76.223	75.452	0	0
2006-09-08	78.032	78.717	0	0
2006-09-09	79.232	80.025	0	0
2006-09-10	78.938	78.45	0	0.03
2006-09-11	75.785	78.876	0.114	0.016
2006-09-12	72.434	77.114	0.381	0.122
2006-09-13	65.779	68.208	0.152	0.13
2006-09-14	69.112	66.324	0	0.004
2006-09-15	70.171	70.29	0	0
2006-09-16	66.813	72.1	0	0
2006-09-17	83.791	82.617	0	0
2006-09-18	76.642	79.357	0.536	0.386
2006-09-19	67.315	66.54	0.1	0
2006-09-20	60.373	60.823	0	0
2006-09-21	64.263	65.943	0	0
2006-09-22	65.551	65.671	0.073	0.146
2006-09-23	80.333	80.231	0.368	0.35
2006-09-24	73.792	74.215	0.212	0.337
2006-09-25	67.607	67.963	0.021	0
2006-09-26	73.554	73.587	0	0
2006-09-27	76.781	78.264	0	0
2006-09-28	67.885	68.285	0.074	0.04
2006-09-29	60.071	60.488	0	0.001
2006-09-30	70.891	69.36	0	0.003
2006-10-01	76.766	77.243	0	0
2006-10-02	82.795	83.951	0	0
2006-10-03	88.149	88.543	0.006	0.003
2006-10-04	81.629	83.89	0.027	0
2006-10-05	68.84	67.578	0.081	0.141
2006-10-06	61.016	61.654	0	0
2006-10-07	65.274	65.738	0	0
2006-10-08	71.591	73.687	0	0
2006-10-09	74.397	75.981	0	0
2006-10-10	73.16	74.98	0.022	0.004
2006-10-11	68.399	69.99	0.083	0.226
2006-10-12	56.336	54.736	0	0.042
2006-10-13	51.036	51.481	0	0
2006-10-14	50.889	50.945	0	0
2006-10-15	46.927	51.323	0.029	0.036
2006-10-16	55.721	54.934	0.369	0.465
2006-10-17	60.688	61.267	1.006	0.911
2006-10-18	58.108	60.573	0	0
2006-10-19	61.033	57.423	0.05	0.033
2006-10-20	55.267	55.302	0	0
2006-10-21	63.834	64.071	0	0
2006-10-22	58.724	59.91	0.028	0
2006-10-23	43.153	43.353	0	0
2006-10-24	45.742	45.925	0	0
2006-10-25	51.617	51.937	0	0
2006-10-26	47.549	49.211	0.064	0.076
2006-10-27	51.346	51.438	0.356	0.251
2006-10-28	50.008	50.264	0.413	0.136
2006-10-29	54.97	54.991	0	0
2006-10-30	67.007	67.755	0	0
2006-10-31	62.907	63.605	0	0
2007-05-01	80	80	1	1
2007-05-02	75.981	77.135	0.035	0.072
2007-05-03	69.63	68.121	0	0
2007-05-04	63.547	65.23	0.328	0.884
2007-05-05	75.862	73.82	0.014	0
2007-05-06	70.803	70.967	0	0
2007-05-07	71.849	72.401	0	0
2007-05-08	69.236	72.167	0	0
2007-05-09	68.258	72.689	0.054	0.036
2007-05-10	79.381	78.632	0.001	0
2007-05-11	82.1	83.604	0	0
2007-05-12	82.195	82.483	0.001	0
2007-05-13	78.249	79.391	0.009	0.004
2007-05-14	77.53	77.868	0	0
2007-05-15	77.627	80.549	0.047	0.007
2007-05-16	73.447	74.456	0.236	0.743
2007-05-17	60.943	64.648	0.006	0.026
2007-05-18	66.113	65.29	0	0
2007-05-19	72.374	71.915	0	0
2007-05-20	76.618	73.935	0.054	0.013
2007-05-21	76.948	75.89	0.025	0.001
2007-05-22	80.13	78.829	0	0.001
2007-05-23	83.113	83.431	0	0
2007-05-24	80.679	80.946	0	0
2007-05-25	79.774	79.642	0.016	0.126
2007-05-26	79.312	79.274	0.097	0.102
2007-05-27	77.658	78.364	0.073	0.153
2007-05-28	79.081	79.195	0.067	0.105
2007-05-29	80.658	80.265	0.087	0.106
2007-05-30	83.595	84.439	0.043	0.03
2007-05-31	83.299	83.356	0	0
2007-06-01	85.073	83.448	0.006	0.035
2007-06-02	84.612	84.982	0.002	0.013
2007-06-03	80.661	80.894	0.178	0.193
2007-06-04	72.971	73.282	0.137	0.128
2007-06-05	69.85	66.574	0.008	0.072
2007-06-06	75.35	75.039	0	0
2007-06-07	84.755	85.942	0	0
2007-06-08	81.882	82.247	0.048	0.011
2007-06-09	78.35	78.355	0	0
2007-06-10	77.932	78.516	0	0
2007-06-11	80.594	80.919	0	0
2007-06-12	81.24	81.107	0	0
2007-06-13	85.711	85.862	0	0
2007-06-14	83.428	84.262	0.119	0.146
2007-06-15	80.263	80.485	0.077	0.023
2007-06-16	81.769	82.067	0	0
2007-06-17	85.084	85.315	0	0
2007-06-18	85.532	85.645	0.069	0.076
2007-06-19	85.372	85.676	0.061	0.128
2007-06-20	81.809	81.768	0	0
2007-06-21	86.406	86.907	0	0
2007-06-22	84.878	85.341	0.174	0.07
2007-06-23	84.683	84.66	0.054	0.141
2007-06-24	83.1	84.046	0.118	0.173
2007-06-25	89.116	91.199	0.072	0.146
2007-06-26	89.403	89.503	0.039	0.234
2007-06-27	86.629	82.59	0.223	0.196
2007-06-28	82.837	82.462	0.209	0.218
2007-06-29	78.442	79.916	0	0
2007-06-30	77.594	76.301	0	0
2007-07-01	75.742	76.185	0	0
2007-07-02	76.264	76.189	0	0
2007-07-03	83.57	83.572	0	0
2007-07-04	85.165	83.346	0	0.002
2007-07-05	84.241	83.669	0.209	0.314
2007-07-06	82.333	82.746	0	0.02
2007-07-07	82.646	83.147	0	0
2007-07-08	86.054	85.927	0	0
2007-07-09	88.359	88.223	0	0
2007-07-10	86.759	86.501	0.133	0.215
2007-07-11	80.152	77.589	0.043	0.087
2007-07-12	79.471	78.89	0	0
2007-07-13	78.193	78.208	0.029	0.032
2007-07-14	81.344	81.112	0	0
2007-07-15	79.905	80.363	0.043	0.002
2007-07-16	80.761	81.83	0	0
2007-07-17	87.841	87.107	0.144	0.157
2007-07-18	85.382	82.856	0.646	0.566
2007-07-19	86.229	88.004	0.24	0.142
2007-07-20	77.192	76.995	0.1	0.015
2007-07-21	74.92	74.885	0	0
2007-07-22	76.697	76.757	0	0
2007-07-23	78.005	78.691	0	0
2007-07-24	79.175	81.455	0	0
2007-07-25	77.823	79.255	0.118	0.038
2007-07-26	76.657	76.283	0.144	0.225
2007-07-27	85.181	89.169	0.147	0.115
2007-07-28	82.408	82.676	0.12	0.028
2007-07-29	80.942	83.367	0	0.005
2007-07-30	80.932	81.789	0	0
2007-07-31	84.623	85.021	0	0
2007-08-01	86.392	87.295	0	0
2007-08-02	86.471	85.559	0	0
2007-08-03	84.238	85.63	0.126	0.129
2007-08-04	83.595	83.622	0.126	0.114
2007-08-05	87.196	87.652	0.044	0.116
2007-08-06	89.558	88.431	0.064	0.222
2007-08-07	93.316	91.668	0.001	0.023
2007-08-08	93.107	95.079	0.055	0.026
2007-08-09	94.033	94.133	0.015	0.16
2007-08-10	91.998	89.861	0	0.006
2007-08-11	85.217	85.802	0	0
2007-08-12	91.182	90.935	0	0
2007-08-13	88.378	90.455	0.214	0.143
2007-08-14	85.775	86.352	0.01	0
2007-08-15	89.289	88.809	0.064	0.031
2007-08-16	89.019	90.076	0.12	0.114
2007-08-17	85.455	87.113	0.138	0.056
2007-08-18	79.963	81.874	0	0
2007-08-19	90.326	91.094	0.065	0.078
2007-08-20	88.498	93.003	0.197	0
2007-08-21	92.33	87.953	0.07	0.234
2007-08-22	94.092	94.274	0.14	0.058
2007-08-23	95.135	95.235	0	0.079
2007-08-24	95.144	95.444	0	0
2007-08-25	85.325	92.248	0.033	0.044
2007-08-26	76.718	78.666	0.004	0.018
2007-08-27	78.022	76.448	0	0
2007-08-28	87.707	88.404	0	0
2007-08-29	92.855	93.268	0	0
2007-08-30	80.586	90.896	0.01	0
2007-08-31	77.54	78.159	0	0
2007-09-01	79.563	79.612	0	0
2007-09-02	84.287	84.118	0	0
2007-09-03	86.815	87.469	0	0
2007-09-04	87.012	88.902	0	0
2007-09-05	88.386	89.566	0.003	0
2007-09-06	90.563	89.351	0	0
2007-09-07	87.852	88.482	0.004	0.018
2007-09-08	84.756	85.252	0.688	1.45
2007-09-09	72.152	74.563	0.111	0.215
2007-09-10	74.138	76.265	0	0
2007-09-11	74.175	74.444	0	0
2007-09-12	70.623	73.028	0	0
2007-09-13	78.395	77.856	0	0
2007-09-14	74.504	72.195	0.015	0.004
2007-09-15	63.796	64.214	0	0
2007-09-16	68.689	68.525	0	0
2007-09-17	77.965	77.892	0	0
2007-09-18	83.966	83.481	0	0
2007-09-19	85.992	85.278	0	0
2007-09-20	85.05	84.389	0	0
2007-09-21	85.07	83.31	0	0
2007-09-22	84.396	83.417	0	0
2007-09-23	87.213	87.313	0	0
2007-09-24	89.826	89.5	0	0
2007-09-25	86.388	87.526	0.053	0.003
2007-09-26	80.613	81.01	0.136	0.232
2007-09-27	72.804	74.706	0.002	0.022
2007-09-28	73.908	73.985	0	0
2007-09-29	75.881	76.156	0	0
2007-09-30	81.317	80.909	0	0
2007-10-01	81.941	82.108	0	0.001
2007-10-02	83.975	83.812	0	0
2007-10-03	79.639	80.67	0	0
2007-10-04	86.231	86.38	0	0
2007-10-05	81.005	81.695	0.051	0.067
2007-10-06	85.709	85.826	0	0.001
2007-10-07	87.679	87.702	0	0
2007-10-08	88.831	88.616	0	0
2007-10-09	80.901	85.705	0.026	0.042
2007-10-10	70.93	72.671	0	0
2007-10-11	58.248	57.532	0	0
2007-10-12	56.882	57.709	0	0
2007-10-13	64.343	64.261	0	0
2007-10-14	67.231	68.666	0	0
2007-10-15	80.853	80.773	0	0
2007-10-16	73.953	77.026	0.271	0.368
2007-10-17	71.038	71.008	0.087	0.104
2007-10-18	77.01	78.769	0.261	0.35
2007-10-19	70.626	73.676	0.114	0.085
2007-10-20	72.514	72.421	0	0
2007-10-21	78.613	78.453	0	0
2007-10-22	70.537	72.756	0.33	0.559
2007-10-23	58.697	58.776	0.251	0.514
2007-10-24	55.182	55.292	0	0
2007-10-25	56.524	53.623	0.113	0.055
2007-10-26	63.099	64.867	0.042	0.064
2007-10-27	57.081	56.757	0.096	0.021
2007-10-28	53.206	53.236	0	0
2007-10-29	57.431	57.319	0	0
2007-10-30	63.283	63.06	0	0
2007-10-31	65.927	65.938	0	0
2008-05-01	80	80	1	1
2008-05-02	72.813	72.739	0.077	0.051
2008-05-03	67.931	68.297	0.366	0.55
2008-05-04	61.164	61.45	0	0
2008-05-05	68.805	69.025	0	0
2008-05-06	73.629	74.045	0.031	0.007
2008-05-07	73.945	71.227	0.011	0.015
2008-05-08	67.518	69.592	0.711	0.541
2008-05-09	62.928	64.85	0.175	0.35
2008-05-10	64.816	65.709	0.005	0.318
2008-05-11	63.666	64.357	0.533	0.56
2008-05-12	63.897	64.338	0.041	0.003
2008-05-13	66.434	66.735	0	0
2008-05-14	63.769	63.438	0.044	0.074
2008-05-15	61.625	62.67	0.2	0.238
2008-05-16	64.189	64.261	0.38	0.26
2008-05-17	73.371	74.422	0.018	0.015
2008-05-18	69.753	71.292	0.275	0.266
2008-05-19	57.972	58.155	0.172	0.165
2008-05-20	62.656	62.753	0.077	0.27
2008-05-21	62.925	62.985	0.002	0.001
2008-05-22	66.238	66.435	0	0
2008-05-23	64.865	65.213	0	0
2008-05-24	68.685	68.773	0	0
2008-05-25	72.771	72.952	0	0
2008-05-26	78.642	80.738	0.096	0.074
2008-05-27	75.074	76.446	1.72	0.454
2008-05-28	68.677	68.591	0.193	0.229
2008-05-29	74.424	74.786	0	0
2008-05-30	81.303	81.81	0.011	0.006
2008-05-31	84.696	84.94	0.103	0.172
2008-06-01	76.942	81.371	0.251	0.168
2008-06-02	80.084	79.369	0	0.106
2008-06-03	83.563	84.195	0.157	0.221
2008-06-04	85.787	86.977	0.05	0.062
2008-06-05	87.846	88.265	0	0
2008-06-06	87.678	87.835	0	0
2008-06-07	84.193	84.728	0.125	0.184
2008-06-08	89.411	89.583	0.069	0.043
2008-06-09	88.018	87.704	0.083	0
2008-06-10	80.107	80.988	0.243	0.256
2008-06-11	83.968	85.03	0	0
2008-06-12	86.472	86.416	0.066	0.077
2008-06-13	83.667	85.536	0.182	0.238
2008-06-14	81.435	81.756	0.121	0.07
2008-06-15	86.225	86.583	0	0
2008-06-16	83.64	84.647	0.036	0.07
2008-06-17	74.914	75.139	0	0
2008-06-18	72.422	73.035	0.063	0.081
2008-06-19	75.56	76.495	0.006	0.021
2008-06-20	74.449	76.281	0.002	0.013
2008-06-21	79.462	79.764	0.019	0.003
2008-06-22	76.062	77.007	0.051	0.092
2008-06-23	72.776	73.155	0.028	0.088
2008-06-24	72.205	71.889	0	0
2008-06-25	85.069	83.705	0.3	0.055
2008-06-26	84.699	85.427	0.021	0.01
2008-06-27	82.85	83.938	0.327	0.092
2008-06-28	84.879	84.844	0.045	0.154
2008-06-29	74.103	82.002	0.38	0.112
2008-06-30	73.71	70.956	0.003	0.042
2008-07-01	78.057	77.446	0	0.004
2008-07-02	79.924	79.127	0	0
2008-07-03	76.697	76.797	0.049	0.46
2008-07-04	73.685	73.756	0.706	0.533
2008-07-05	79.766	79.568	0.043	0.125
2008-07-06	83.424	84.173	0	0
2008-07-07	84.823	84.552	0	0
2008-07-08	87.633	89.034	0.145	0.1
2008-07-09	88.203	88.214	0.145	0.142
2008-07-10	81.604	83.133	0	0.007
2008-07-11	84.706	85.715	0	0
2008-07-12	87.256	89.174	0.04	0
2008-07-13	85.927	84.841	0.485	1.026
2008-07-14	79.771	80.234	0	0
2008-07-15	84.372	84.645	0	0
2008-07-16	86.808	87.262	0	0
2008-07-17	86.808	87.12	0	0
2008-07-18	85.946	86.597	0	0
2008-07-19	86.554	87.418	0	0
2008-07-20	93.741	91.56	0.005	0.04
2008-07-21	90.938	87.121	0.086	0.025
2008-07-22	85.172	87.323	0.361	0.079
2008-07-23	78.308	78.58	0.162	0.057
2008-07-24	76.645	78.011	0	0
2008-07-25	76.713	76.613	0	0.017
2008-07-26	81.085	80.677	0.023	0.048
2008-07-27	81.384	81.979	0	0
2008-07-28	83.278	84.809	0.017	0
2008-07-29	88.378	91.089	1.174	0.008
2008-07-30	88.235	91.112	0.011	0.031
2008-07-31	85.573	86.947	0	0
2008-08-01	83.926	83.888	0.41	0.231
2008-08-02	77.914	80.753	0.268	0.085
2008-08-03	80.494	81.761	0	0
2008-08-04	89.032	88.506	0	0
2008-08-05	91.461	91.811	0.005	0.007
2008-08-06	88.502	89.383	0.089	0.123
2008-08-07	78.621	79.438	0.12	0.108
2008-08-08	73.799	74.704	0.043	0.024
2008-08-09	75.301	75.905	0	0
2008-08-10	73.365	74.366	0.005	0
2008-08-11	75.487	76.322	0	0
2008-08-12	76.19	75.891	0	0
2008-08-13	76.92	76.557	0	0
2008-08-14	75.093	75.788	0.182	0.123
2008-08-15	74.426	74.563	0.181	0.044
2008-08-16	76.166	75.781	0	0
2008-08-17	75.564	77.839	0	0
2008-08-18	77.834	79.603	0	0
2008-08-19	81.958	81.909	0	0
2008-08-20	80.869	81.303	0.01	0
2008-08-21	82.652	84.092	0.001	0
2008-08-22	84.02	84.531	0	0
2008-08-23	84.28	85.138	0	0
2008-08-24	79.246	83.456	0.052	0.195
2008-08-25	78.888	78.668	0.003	0.024
2008-08-26	79.681	80.823	0	0
2008-08-27	82.807	81.474	0.004	0.002
2008-08-28	80.599	81.739	0.011	0.003
2008-08-29	79.121	81.517	0.157	0.014
2008-08-30	77.21	79.279	0.067	0.052
2008-08-31	81.138	81.851	0	0
2008-09-01	84.124	85.887	0	0
2008-09-02	85.938	86.589	0	0
2008-09-03	86.57	87.52	0	0
2008-09-04	83.219	85.174	0	0
2008-09-05	80.304	80.242	0.01	0.121
2008-09-06	74.233	75.459	0	0
2008-09-07	71.308	73.664	0.067	0.023
2008-09-08	72.381	75.799	0	0
2008-09-09	71.32	73.195	0.158	0.075
2008-09-10	72.61	73.118	0	0
2008-09-11	79.262	75.821	0	0.02
2008-09-12	78.134	78.626	0.086	0.122
2008-09-13	86.371	87.246	0.027	0.023
2008-09-14	83.647	85.581	0.093	0.142
2008-09-15	65.334	64.189	0	0.001
2008-09-16	68.62	70.362	0	0
2008-09-17	76.786	78.052	0	0
2008-09-18	76.857	77.719	0	0
2008-09-19	74.731	74.896	0	0
2008-09-20	74.539	76.523	0	0
2008-09-21	76.716	77.192	0	0
2008-09-22	80.169	80.753	0	0
2008-09-23	80.473	80.969	0	0
2008-09-24	75.058	76.914	0	0
2008-09-25	76.856	77.598	0	0
2008-09-26	76.259	77.475	0	0
2008-09-27	74.557	73.684	0	0
2008-09-28	74.058	74.984	0	0
2008-09-29	66.327	69.677	0	0
2008-09-30	63.341	63.863	0.087	0.255
2008-10-01	60.044	59.78	0	0
2008-10-02	60.871	61.173	0	0
2008-10-03	69.63	70.109	0	0
2008-10-04	65.797	67.253	0	0
2008-10-05	69.689	75.578	0	0
2008-10-06	77.772	79.666	0	0
2008-10-07	75.095	76.84	0	0
2008-10-08	70.729	72.996	0.205	0.012
2008-10-09	72.308	73.435	0	0.006
2008-10-10	73.962	74.9	0	0
2008-10-11	79.756	80.722	0	0
2008-10-12	80.087	80.838	0	0
2008-10-13	77.496	78.793	0	0
2008-10-14	74.733	76.781	0	0
2008-10-15	76.794	77.682	0.003	0.003
2008-10-16	74.604	73.706	0.026	0.035
2008-10-17	61.053	61.679	0	0
2008-10-18	59.792	60.07	0	0
2008-10-19	61.819	62.712	0	0
2008-10-20	69.954	70.244	0	0
2008-10-21	60.933	67.114	0	0
2008-10-22	54.212	53.793	0	0
2008-10-23	63.846	64.676	0	0
2008-10-24	56.202	57.356	0.39	0.561
2008-10-25	50.512	52.91	0.078	0.006
2008-10-26	58.154	58.422	0	0
2008-10-27	48.891	49.484	0.001	0.001
2008-10-28	44.216	44.687	0	0
2008-10-29	52.486	53.043	0	0
2008-10-30	59.248	60.135	0	0
2008-10-31	68.881	69.937	0	0
2009-05-01	80	80	1	1
2009-05-02	60.42	60.723	0.12	0.279
2009-05-03	61.656	62.252	0	0
2009-05-04	66.598	66.906	0	0
2009-05-05	65.433	65.974	0	0
2009-05-06	63.572	65.748	0	0.002
2009-05-07	66.809	68.298	0.074	0.096
2009-05-08	69.603	71.293	0.134	0.126
2009-05-09	68.999	68.586	0.006	0
2009-05-10	67.061	68.25	0	0
2009-05-11	66.39	67.496	0	0.002
2009-05-12	68.267	69.134	0.005	0
2009-05-13	70.565	71.132	0.038	0.082
2009-05-14	72.963	73.387	0.417	0.415
2009-05-15	78.448	78.479	0	0
2009-05-16	76.676	76.464	0.145	0.067
2009-05-17	61.369	62.164	0	0
2009-05-18	63.866	63.947	0	0
2009-05-19	70.61	70.851	0	0
2009-05-20	77.016	77.234	0	0
2009-05-21	79.913	80.419	0	0
2009-05-22	82.474	82.566	0	0
2009-05-23	80.774	80.086	0	0.004
2009-05-24	79.365	78.412	0.078	0.082
2009-05-25	78.72	79.302	0.058	0.066
2009-05-26	78.74	78.661	0.118	0.099
2009-05-27	74.888	76.811	0.113	0.048
2009-05-28	77.745	75.131	0.078	0.115
2009-05-29	79.213	79.044	0	0
2009-05-30	78.077	77.232	0.029	0.032
2009-05-31	73.577	74.324	0.004	0
2009-06-01	86.692	86.611	0	0
2009-06-02	84.863	85.403	0.081	0.076
2009-06-03	81.146	81.606	0.331	0.082
2009-06-04	72.438	72.959	0	0
2009-06-05	75.42	75.895	0	0
2009-06-06	78.423	78.356	0	0
2009-06-07	85.182	85.212	0	0
2009-06-08	84.924	85.62	0.2	0.042
2009-06-09	84.585	85.558	0.1	0.04
2009-06-10	81.039	78.622	0.398	1.913
2009-06-11	77.698	75.861	1.177	0.64
2009-06-12	78.498	77.906	0.43	0.163
2009-06-13	76.804	77.549	0.009	0.017
2009-06-14	77.571	76.499	0	0
2009-06-15	78.478	77.073	0.001	0
2009-06-16	75.319	77.877	1.781	0.272
2009-06-17	84.37	85.853	0.171	0.409
2009-06-18	92.282	92.382	0.037	0.167
2009-06-19	90.866	91.561	0	0
2009-06-20	87.98	88.45	0	0
2009-06-21	85.407	86.565	0	0
2009-06-22	87.189	88.123	0.027	0.037
2009-06-23	86.166	85.629	0.117	0.081
2009-06-24	86.713	86.813	0.045	0
2009-06-25	86.059	85.883	0	0
2009-06-26	84.69	85.699	0.039	0.13
2009-06-27	86.215	85.935	0	0
2009-06-28	84.352	84.96	0.102	0.174
2009-06-29	78.453	78.838	0	0
2009-06-30	72.479	74.415	0	0
2009-07-01	66.357	64.651	0	0
2009-07-02	68.115	68.639	0	0
2009-07-03	76.201	73.705	0.006	0
2009-07-04	74.673	74.173	0.554	0.55
2009-07-05	77.24	77.507	1.473	0.7
2009-07-06	78.012	78.809	0	0
2009-07-07	79.11	78.648	0.01	0
2009-07-08	77.854	77.82	0.008	0
2009-07-09	79.614	81.596	0.032	0
2009-07-10	83.761	83.421	0.018	0
2009-07-11	82.415	82.433	0.186	0.686
2009-07-12	80.484	83.186	0.152	0
2009-07-13	78.884	78.666	0	0
2009-07-14	79.131	78.707	0	0
2009-07-15	86.775	87.214	0.188	0.086
2009-07-16	83.974	83.891	0.034	0.068
2009-07-17	79.522	79.666	0.061	0.033
2009-07-18	67.796	68.293	0.004	0.001
2009-07-19	68.285	66.232	0.005	0
2009-07-20	72.084	71.634	0.015	0.005
2009-07-21	76.011	74.862	0.007	0
2009-07-22	74.729	73.78	0.019	0.139
2009-07-23	76.897	77.024	0.046	0.084
2009-07-24	78.655	78.942	0	0
2009-07-25	81.088	81.006	0.112	0.353
2009-07-26	77.407	77.842	0	0
2009-07-27	77.375	78.683	0.002	0
2009-07-28	82.177	81.897	0	0
2009-07-29	80.344	79.482	0.151	0.153
2009-07-30	78.482	77.365	0.047	0.096
2009-07-31	76.772	77.287	0	0.069
2009-08-01	81.469	80.23	0	0
2009-08-02	79.056	79.026	0.877	0.259
2009-08-03	81.245	81.357	0	0
2009-08-04	81.634	80.777	0.055	0.068
2009-08-05	78.237	80.685	1.135	0.166
2009-08-06	77.427	78.53	0	0
2009-08-07	75.805	79.234	0.045	0
2009-08-08	88.504	90.12	0	0.006
2009-08-09	89.341	89.163	0	0
2009-08-10	87.639	88.986	0.115	0
2009-08-11	86.15	85.791	0.079	0.095
2009-08-12	77.492	78.598	0	0
2009-08-13	79.463	80.793	0	0
2009-08-14	82.757	83.447	0	0
2009-08-15	84.803	84.979	0	0.008
2009-08-16	85.521	86.154	0.178	0.002
2009-08-17	86.406	85.136	0.045	0.101
2009-08-18	83.573	83.776	0.361	0.207
2009-08-19	81.256	79.519	0.074	0.073
2009-08-20	82.627	82.401	0.288	0.132
2009-08-21	76.706	77.924	0.056	0.173
2009-08-22	65.354	68.171	0	0.037
2009-08-23	64.471	66.983	0	0
2009-08-24	71.808	73.771	0	0
2009-08-25	79.026	78.889	0	0
2009-08-26	83.084	83.652	0	0
2009-08-27	79.331	82.334	0.093	0.715
2009-08-28	74.06	77.117	0.577	0.209
2009-08-29	72.095	73.196	0.036	0.116
2009-08-30	65.62	68.689	0	0
2009-08-31	69.352	70.377	0	0
2009-09-01	71.671	72.413	0	0
2009-09-02	74.641	74.544	0	0
2009-09-03	75.85	75.958	0	0
2009-09-04	76.911	77.09	0	0
2009-09-05	77.673	77.88	0	0.004
2009-09-06	79.53	79.025	0	0.001
2009-09-07	75.516	78.513	0.083	0.122
2009-09-08	77.943	73.297	0.06	0.221
2009-09-09	76.726	77.926	0	0.002
2009-09-10	75.017	78.545	0	0
2009-09-11	74.537	76.751	0	0.018
2009-09-12	74.621	75.824	0	0.001
2009-09-13	72.955	74.111	0	0
2009-09-14	76.669	76.946	0	0
2009-09-15	77.318	75.715	0	0
2009-09-16	71.07	68.745	0	0
2009-09-17	73.094	73.386	0	0
2009-09-18	72.701	74.66	0	0
2009-09-19	71.977	72.477	0	0
2009-09-20	76.58	76.053	0	0
2009-09-21	75.282	74.235	0.062	0.125
2009-09-22	75.894	77.284	0.024	0.096
2009-09-23	77.377	77.81	0.134	0.188
2009-09-24	75.203	75.921	0.109	0.125
2009-09-25	76.131	75.685	0.267	0.139
2009-09-26	73.391	73.452	0.273	0.23
2009-09-27	65.92	67.089	0.106	0.515
2009-09-28	66.228	63.227	0	0
2009-09-29	56.132	57.061	0	0
2009-09-30	60.536	61.018	0	0
2009-10-01	63.973	62.868	0	0
2009-10-02	65.167	65.146	0.147	0.261
2009-10-03	59.634	60.668	0	0
2009-10-04	55.832	56.12	0	0
2009-10-05	63.368	64.308	0	0
2009-10-06	63.939	63.92	0.018	0.148
2009-10-07	64.394	64.368	0.049	0.047
2009-10-08	54.568	55.653	0.105	0.335
2009-10-09	64.099	65.337	0.752	0.669
2009-10-10	56.128	56.561	0.089	0.042
2009-10-11	53.216	54.057	0	0
2009-10-12	63.815	63.411	0	0
2009-10-13	56.5	62.922	0	0
2009-10-14	50.682	51.63	0.185	0.161
2009-10-15	48.424	48.369	0.031	0.086
2009-10-16	46.092	46.416	0	0
2009-10-17	48.482	48.701	0	0
2009-10-18	50.782	50.722	0	0
2009-10-19	58.378	58.531	0	0
2009-10-20	66.169	65.987	0	0
2009-10-21	65.809	66.028	0	0
2009-10-22	60.698	62.053	0	0.007
2009-10-23	66.022	66.721	0.338	0.353
2009-10-24	51.342	51.924	0.015	0.008
2009-10-25	56.635	56.512	0	0
2009-10-26	58.349	60.384	0	0
2009-10-27	57.741	58.042	0	0
2009-10-28	62.665	62.891	0.423	0.157
2009-10-29	60.151	61.086	0	0.001
2009-10-30	64.346	65.481	0	0.003
2009-10-31	60.155	58.404	0.271	0.322
