# Supplementary material for: The role of climate change and urban development on compound dry-hot extremes across US cities
Source: Nat Commun. 2023 Jun 14;14:3509. doi: 10.1038/s41467-023-39205-x (PMC10267174; doi:10.1038/s41467-023-39205-x)
Supplement: Supplementary file 2 — Source Data [file 41467_2023_39205_MOESM2_ESM.zip › SourceData/Indianapolis_Future_Data.xlsx]

## Sheet: Sheet1
Date_Future	Climate_chng_T	Urban_Dev_Climate_chng_T	Climate_chng_prcp	Urban_Dev_Climate_chng_prcp
2090-05-01	80	80	1	1
2090-05-02	68.134	68.038	0	0
2090-05-03	69.463	70.148	0	0
2090-05-04	73.598	73.701	0	0
2090-05-05	79.214	79.422	0.048	0.062
2090-05-06	81.041	81.121	0	0
2090-05-07	77.787	84.876	0.549	0.502
2090-05-08	83.356	85.111	0.091	0.052
2090-05-09	68.468	68.738	0	0
2090-05-10	68.836	69.246	0	0
2090-05-11	73.074	73.356	0	0
2090-05-12	79.555	78.7	0.001	0
2090-05-13	75.327	75.522	0.117	0.094
2090-05-14	68.131	68.303	0	0
2090-05-15	70.973	71.14	0	0
2090-05-16	73.241	73.564	0	0
2090-05-17	78.923	79.911	0	0
2090-05-18	75.995	76.68	0.094	0.145
2090-05-19	83.761	85.188	0.113	0.229
2090-05-20	85.157	85.253	0	0.046
2090-05-21	77.706	78.828	0.575	0.359
2090-05-22	77.312	76.1	0	0
2090-05-23	83.079	83.567	0	0
2090-05-24	86.178	86.229	0	0
2090-05-25	88.391	90.734	0.038	0.127
2090-05-26	83.264	84.658	0.472	0.281
2090-05-27	89.681	89.91	0.206	0.134
2090-05-28	87.883	87.963	0.588	0.7
2090-05-29	80.915	81.569	0.226	0.232
2090-05-30	82.263	82.708	0	0
2090-05-31	84.125	84.076	0	0
2090-06-01	87.385	88.74	0.079	0
2090-06-02	89.818	89.581	1.004	0.323
2090-06-03	85.985	85.845	0.179	0.511
2090-06-04	88.952	84.776	0.326	0.397
2090-06-05	85.594	86.859	0.17	0.139
2090-06-06	84.25	87.685	0.144	0
2090-06-07	83.968	84.977	0.116	0.096
2090-06-08	81.221	82.874	0.044	0.09
2090-06-09	83.061	86.896	0.112	0.043
2090-06-10	87.102	89.677	0.008	0.174
2090-06-11	86.357	87.376	0.034	0.491
2090-06-12	85.403	84.998	0	0
2090-06-13	88.8	88.158	0	0
2090-06-14	92.683	93.618	0	0
2090-06-15	95.316	95.859	0	0
2090-06-16	92.662	92.913	0	0
2090-06-17	90.156	90.256	0.027	0.348
2090-06-18	88.376	86.863	0.168	0.181
2090-06-19	84.076	92.291	1.461	0.304
2090-06-20	84.823	90.767	0.247	0.005
2090-06-21	83.936	86.498	0.251	0.215
2090-06-22	85.438	89.266	0.104	0.059
2090-06-23	92.428	92.534	0.05	0
2090-06-24	91.946	91.597	0	0
2090-06-25	92.653	92.776	0	0.269
2090-06-26	95.136	96.588	0	0
2090-06-27	97.616	98.404	0.002	0
2090-06-28	94.501	95.21	0.043	0.214
2090-06-29	86.015	85.676	0	0
2090-06-30	79.02	79.901	0	0
2090-07-01	82.596	83.277	0	0
2090-07-02	83.045	83.89	0	0
2090-07-03	90.469	93.512	0.11	0.015
2090-07-04	91.305	89.842	0.272	0.486
2090-07-05	83.785	90.699	0.406	0.567
2090-07-06	96.429	97.017	0	0.088
2090-07-07	96.98	97.677	0.18	0.524
2090-07-08	93.01	90.979	0.123	0.097
2090-07-09	94.778	94.403	0	0
2090-07-10	101.3	99.215	0	0
2090-07-11	103.949	102.29	0	0
2090-07-12	104.236	102.437	0	0
2090-07-13	101.396	99.877	0	0
2090-07-14	99.485	97.983	0	0
2090-07-15	98.821	98.523	0	0
2090-07-16	99.106	101.216	0	0
2090-07-17	99.585	100.26	0	0
2090-07-18	100.054	100.705	0	0
2090-07-19	97.778	98.637	0.331	0.088
2090-07-20	90.076	90.654	0	0.396
2090-07-21	89.452	89.552	0.003	0.436
2090-07-22	95.85	93.939	0.306	0.17
2090-07-23	97.74	97.84	0	0.211
2090-07-24	97.73	96.859	0.173	0.398
2090-07-25	96.695	97.08	0	0.607
2090-07-26	96.488	96.109	0.449	0.268
2090-07-27	97.872	97.479	0	0
2090-07-28	97.658	97.433	0	0
2090-07-29	96.905	96.232	0	0
2090-07-30	95.823	95.755	0	0
2090-07-31	92.103	95.506	0.18	0.27
2090-08-01	97.65	97.75	0.048	0.333
2090-08-02	97.051	96.843	0.419	0.324
2090-08-03	88.889	90.373	0.683	0.351
2090-08-04	89.239	88.898	0.518	0.651
2090-08-05	83.343	84.446	0	0
2090-08-06	74.551	74.949	0	0
2090-08-07	78.438	79.346	0	0
2090-08-08	81.837	82.205	0	0
2090-08-09	84.59	83.651	0	0
2090-08-10	82.855	82.623	0.218	0.109
2090-08-11	81.875	81.995	0.201	0.187
2090-08-12	81.576	82.004	0.16	0.031
2090-08-13	83.638	82.674	0.215	0.017
2090-08-14	85.542	82.682	0.096	0.005
2090-08-15	85.7	84.98	0	0
2090-08-16	89.318	88.811	0	0
2090-08-17	96.396	97.095	0	0
2090-08-18	97.342	97.498	0	0
2090-08-19	93.029	94.202	0.067	0
2090-08-20	87.33	88.668	0	0.008
2090-08-21	83.513	86.629	0.006	0.005
2090-08-22	80.022	81.274	0	0
2090-08-23	83.019	83.642	0	0
2090-08-24	84.455	84.926	0	0
2090-08-25	82.853	89.129	0.248	0.095
2090-08-26	79.513	85.402	0.292	0.282
2090-08-27	82.617	86.027	0	0
2090-08-28	82.991	84.433	0.019	0.279
2090-08-29	90.866	90.031	0.015	0
2090-08-30	86.255	83.802	1.679	0.443
2090-08-31	78.302	79.028	0	0
2090-09-01	80.037	80.957	0	0
2090-09-02	80.928	81.402	0	0
2090-09-03	81.475	84.065	0.112	0
2090-09-04	80.651	81.691	0.231	0.206
2090-09-05	78.665	80.954	0.275	0.122
2090-09-06	76.486	78.646	0	0
2090-09-07	71.807	73.025	0	0
2090-09-08	76.611	77.231	0	0
2090-09-09	72.414	74.633	0.012	0
2090-09-10	74.464	73.007	0.013	0.089
2090-09-11	74.572	73.647	0.013	0.048
2090-09-12	77.867	73.809	0	0.026
2090-09-13	85.252	86.648	0	0
2090-09-14	87.226	87.326	0.007	0.167
2090-09-15	80.751	82.302	0.229	0.233
2090-09-16	78.953	79.749	0.168	0.271
2090-09-17	75.855	79.905	0	0
2090-09-18	81.314	82.377	0.009	0
2090-09-19	79.498	81.012	0.045	0.018
2090-09-20	77.539	80.806	0.066	0.019
2090-09-21	77.073	79.473	0.007	0.024
2090-09-22	76.284	81.11	0	0.012
2090-09-23	81.337	84.124	0	0
2090-09-24	80.135	83.208	0	0.002
2090-09-25	80.532	79.902	0.002	0
2090-09-26	80.734	80.522	0	0
2090-09-27	78.798	78.731	0.242	0.103
2090-09-28	76.849	79.191	0	0.003
2090-09-29	80.096	80.426	0.003	0.269
2090-09-30	82.632	84.01	0.028	0.015
2090-10-01	79.232	83.005	0.045	0.048
2090-10-02	75.311	78.226	0.198	0.104
2090-10-03	73.653	75.912	0.047	0.116
2090-10-04	66.952	67.83	0	0
2090-10-05	56.757	64.751	0	0
2090-10-06	53.982	64.296	0	0
2090-10-07	60.461	70.403	0	0
2090-10-08	70.774	72.542	0	0.007
2090-10-09	69.637	70.195	0.043	0.061
2090-10-10	67.144	69.517	0.031	0.028
2090-10-11	60.567	59.249	0	0
2090-10-12	61.429	61.43	0	0
2090-10-13	76.017	75.765	0.008	0
2090-10-14	74.726	75.036	0	0
2090-10-15	74.576	75.671	0	0
2090-10-16	76.245	74.526	0.013	0.004
2090-10-17	72.863	73.581	0.109	0.106
2090-10-18	55.912	57.207	0	0
2090-10-19	51.862	52.18	0	0
2090-10-20	54.981	56.385	0	0
2090-10-21	63.831	64.712	0	0
2090-10-22	65.124	66.499	0	0
2090-10-23	67.93	68.872	0.096	0.159
2090-10-24	68.312	69.627	0.073	0.04
2090-10-25	66.786	66.31	0.456	0.555
2090-10-26	65.648	66.311	0.006	0.008
2090-10-27	53.72	54.438	0	0
2090-10-28	51.873	52.462	0	0
2090-10-29	64.495	65.063	0	0
2090-10-30	70.089	70.896	0	0
2090-10-31	67.573	68.391	0	0
2091-05-01	80	80	1	1
2091-05-02	82.071	82.673	0.057	0.062
2091-05-03	79.948	80.84	0.325	0.263
2091-05-04	83.267	83.141	0.087	0.068
2091-05-05	80.162	80.78	0.125	0.198
2091-05-06	75.486	76.949	0.314	0.449
2091-05-07	65.913	63.307	0.096	0.04
2091-05-08	66.265	66.376	0	0
2091-05-09	67.734	73.445	0.005	0
2091-05-10	77.774	77.897	0	0
2091-05-11	73.684	73.869	0.702	0.561
2091-05-12	77.351	77.258	0	0
2091-05-13	77.255	78.818	0.103	0.114
2091-05-14	82.205	82.44	0.208	0.307
2091-05-15	84.404	84.55	0	0
2091-05-16	81.082	82.196	0.021	0.116
2091-05-17	76.31	77.044	0.094	0.049
2091-05-18	69.085	68.995	0	0
2091-05-19	71.606	73.737	0	0
2091-05-20	71.795	72.785	0.008	0.01
2091-05-21	70.268	71.261	0.419	0.142
2091-05-22	74.655	81.759	1.66	0.024
2091-05-23	79.062	78.895	0	0
2091-05-24	78.727	77.865	0.476	0.075
2091-05-25	82.447	83.298	0.51	0.178
2091-05-26	81.915	87.541	0.292	0.217
2091-05-27	82.577	86.865	0.074	0
2091-05-28	84.142	87.509	0	0
2091-05-29	88.583	88.205	0	0
2091-05-30	88.425	89.035	0	0
2091-05-31	85.239	87.34	0	0
2091-06-01	82.244	86.138	0	0.062
2091-06-02	78.44	79.452	0	0
2091-06-03	78.011	79.36	0	0
2091-06-04	82.626	83.796	0	0
2091-06-05	82.452	83.487	0	0
2091-06-06	86.165	86.687	0	0
2091-06-07	86.7	87.42	0	0
2091-06-08	88.306	87.912	0	0
2091-06-09	85.241	85.881	0.064	0.166
2091-06-10	83.592	84.924	0.455	0.283
2091-06-11	86.601	86.637	0.106	0.27
2091-06-12	88.274	86.425	0.293	0.347
2091-06-13	92.501	92.779	0.536	0.588
2091-06-14	91.409	92.457	0	0
2091-06-15	96.455	97.528	0.357	0.033
2091-06-16	96.838	96.862	0.067	0.202
2091-06-17	93.023	95.382	2.199	0.42
2091-06-18	87.096	90.417	0.293	0.211
2091-06-19	87.819	88.096	0	0
2091-06-20	88.395	88.909	0	0
2091-06-21	87.971	88.26	0	0
2091-06-22	87.958	89.497	0	0
2091-06-23	86.934	85.706	0.062	0.104
2091-06-24	88.093	90.21	0.031	0.056
2091-06-25	88.685	90.229	0	0.205
2091-06-26	85.754	86.309	0.002	0.078
2091-06-27	87.1	88.298	0	0
2091-06-28	85.701	87.016	0.187	0.084
2091-06-29	82.796	81.321	0.174	0.17
2091-06-30	85.536	85.125	0.024	0.037
2091-07-01	86.863	86.796	0	0.005
2091-07-02	86.191	86.291	0	0
2091-07-03	89.298	88.959	0	0
2091-07-04	87.686	89.813	0	0
2091-07-05	86.897	86.971	0.168	0.26
2091-07-06	86	88.754	0.025	0.004
2091-07-07	88.99	90.091	0	0
2091-07-08	98.432	98.642	0.035	0.026
2091-07-09	99.732	99.496	0.008	0
2091-07-10	97.088	97.307	0	0
2091-07-11	94.476	97.003	0.069	0.098
2091-07-12	99.768	99.589	0	0
2091-07-13	97.744	98.67	0	0
2091-07-14	98.287	99.051	0	0
2091-07-15	97.912	100.044	0	0
2091-07-16	98.939	101.029	0	0
2091-07-17	99.8	100.479	0	0
2091-07-18	98.469	99.212	0	0
2091-07-19	97.246	98.708	0.034	0.311
2091-07-20	95.791	97.74	0.199	0.284
2091-07-21	95.521	99.056	0.237	0.031
2091-07-22	99.001	100.956	0	0
2091-07-23	101.56	103.292	0	0
2091-07-24	100.964	101.351	0	0
2091-07-25	98.137	98.644	0.095	0.163
2091-07-26	92.636	93.089	0.347	0.249
2091-07-27	90.404	90.938	0	0
2091-07-28	89.294	90.083	0.056	0.151
2091-07-29	96.945	95.848	0.208	0.177
2091-07-30	89.059	89.176	0.174	0.286
2091-07-31	89.422	89.311	0	0
2091-08-01	89.153	88.145	0.091	0.314
2091-08-02	95.41	96.136	0.236	0.214
2091-08-03	93.806	95.839	0.103	0.023
2091-08-04	90.173	93.696	0.411	0.658
2091-08-05	85.367	86.133	0.084	0
2091-08-06	85.927	85.954	0	0
2091-08-07	89.452	88.903	0.001	0.015
2091-08-08	93.46	94.636	0.056	0
2091-08-09	88.645	92.682	0.091	0.201
2091-08-10	91.536	94.65	0.465	0.189
2091-08-11	94.239	95.631	0.011	0
2091-08-12	94.837	96.996	0.216	0
2091-08-13	98.809	97.1	0.077	0.12
2091-08-14	96.758	97.111	0	0.009
2091-08-15	95.496	97.812	0.062	0
2091-08-16	95.45	95.861	0	0.05
2091-08-17	95.766	93.914	0	0
2091-08-18	93.924	92.445	0	0
2091-08-19	94.828	95.838	0	0
2091-08-20	94.175	94.751	0	0
2091-08-21	94.168	94.363	0.085	0.203
2091-08-22	93.147	94.531	0.009	0.043
2091-08-23	84.96	92.334	0.213	0.312
2091-08-24	84.653	85.938	0.137	0.043
2091-08-25	82.45	82.761	0	0
2091-08-26	82.093	83.777	0	0
2091-08-27	83.189	82.539	0	0.009
2091-08-28	80.577	79.324	0	0.018
2091-08-29	79.434	77.576	0	0.007
2091-08-30	80.189	77.904	0.002	0.155
2091-08-31	77.869	78.079	0.169	0.222
2091-09-01	75.323	75.914	0.399	0.21
2091-09-02	76.874	78.722	0	0.008
2091-09-03	80.573	81.096	0	0
2091-09-04	80.539	82.883	0	0
2091-09-05	80.356	83.497	0	0
2091-09-06	83.077	83.618	0	0
2091-09-07	83.424	84.738	0	0
2091-09-08	76.078	83.006	0.144	0.016
2091-09-09	74.144	75.881	0.022	0
2091-09-10	73.858	76.692	0	0
2091-09-11	73.319	79.419	0.099	0.082
2091-09-12	91.709	93.037	0.087	0
2091-09-13	85.202	90.294	0.137	0.147
2091-09-14	91.41	91.632	0.284	0.239
2091-09-15	87.532	83.956	0.155	0.098
2091-09-16	80.802	79.039	0.002	0
2091-09-17	81.538	81.894	0	0
2091-09-18	85.531	85.631	0	0
2091-09-19	90.084	91.654	0.112	0.175
2091-09-20	86.957	88.881	0.384	0.048
2091-09-21	88.141	88.436	0	0
2091-09-22	86.861	87.252	0	0
2091-09-23	85.178	88.409	0	0
2091-09-24	79.818	85.924	0.08	0.174
2091-09-25	66.485	71.078	0	0.008
2091-09-26	63.87	64.463	0	0
2091-09-27	69.625	70.259	0	0
2091-09-28	79.006	80.182	0	0
2091-09-29	83.034	83.717	0	0
2091-09-30	82.374	84.169	0	0
2091-10-01	81.548	83.286	0	0
2091-10-02	78.762	81.545	0.055	0.514
2091-10-03	84.995	87.468	0.002	0.006
2091-10-04	75.506	81.327	0.282	0.773
2091-10-05	67.328	69.537	0.003	0
2091-10-06	67.196	68.025	0	0
2091-10-07	69.27	69.115	0	0
2091-10-08	72.545	72.513	0	0
2091-10-09	76.401	76.973	0	0
2091-10-10	77.13	75.993	0.076	0
2091-10-11	74.866	76.851	0.314	0.159
2091-10-12	85.108	84.931	0.001	0.028
2091-10-13	79.081	78.648	0	0.02
2091-10-14	66.982	67.323	0	0
2091-10-15	73.844	73.411	0.011	0.015
2091-10-16	71.247	72.053	0.399	0.59
2091-10-17	74.907	74.933	0.177	0.215
2091-10-18	73.471	73.564	0.253	0.138
2091-10-19	57.351	57.794	0.022	0.01
2091-10-20	58.988	57.571	0	0
2091-10-21	63.91	64.146	0	0
2091-10-22	66.771	67.97	0	0
2091-10-23	67.73	67.714	0	0
2091-10-24	57.076	57.361	0	0
2091-10-25	58.973	59.239	0	0
2091-10-26	64.55	64.762	0	0
2091-10-27	67.243	68.039	0	0
2091-10-28	67.305	66.463	0	0
2091-10-29	72.186	72.142	0	0
2091-10-30	72.678	71.913	0	0
2091-10-31	70.547	70.713	0	0
2092-05-01	80	80	1	1
2092-05-02	71.868	72.238	0	0
2092-05-03	69.211	70.328	0.356	0.401
2092-05-04	76.211	79.165	0.001	0.022
2092-05-05	82.658	83.146	0	0
2092-05-06	83.265	83.82	0	0
2092-05-07	81.2	81.468	0.232	0.386
2092-05-08	77.33	77.245	0.146	0.161
2092-05-09	69.201	69.737	0	0
2092-05-10	76.415	76.804	0	0
2092-05-11	79.171	76.944	0	0
2092-05-12	81.893	82.021	0	0
2092-05-13	81.929	79.877	0.002	0.098
2092-05-14	84.903	85.283	0.179	0.128
2092-05-15	86.323	85.344	0	0.002
2092-05-16	87.422	87.625	0	0
2092-05-17	86.331	86.447	0	0
2092-05-18	87.57	87.614	0	0
2092-05-19	88.436	88.381	0	0
2092-05-20	88.242	89.07	0.029	0.103
2092-05-21	87.85	88.422	0.001	0
2092-05-22	87.396	89.022	0.157	0.059
2092-05-23	90.564	91.339	0.064	0
2092-05-24	90.25	90.458	0	0
2092-05-25	90.195	90.421	0	0
2092-05-26	87.01	87.602	0.099	0.304
2092-05-27	83.088	83.287	0.342	0.496
2092-05-28	87.793	88.446	0.26	0.076
2092-05-29	86.452	87.052	0	0.066
2092-05-30	83.917	85.443	0.526	0.361
2092-05-31	80.016	78.233	0.384	0.965
2092-06-01	81.216	80.696	0.118	0.085
2092-06-02	78.96	79.377	0.011	0.023
2092-06-03	79.218	79.648	0	0
2092-06-04	85.029	84.99	0	0
2092-06-05	85.135	85.916	0.018	0.036
2092-06-06	87.489	87.535	0.014	0.039
2092-06-07	85.917	87.244	0.008	0
2092-06-08	88.076	85.925	0.233	0.199
2092-06-09	86.867	87.587	0.015	0
2092-06-10	86.583	90.161	0	0
2092-06-11	97.888	98.947	0	0.008
2092-06-12	98.363	99.24	0	0
2092-06-13	100.479	100.836	0	0
2092-06-14	98.077	99.551	0.131	1.146
2092-06-15	83.401	83.721	0	0
2092-06-16	84.768	85.363	0	0
2092-06-17	87.352	87.811	0.305	0.503
2092-06-18	95.594	95.861	0.101	0.019
2092-06-19	98.436	98.936	0	0
2092-06-20	99.432	99.628	0	0
2092-06-21	96.527	97.201	0.08	0.377
2092-06-22	91.993	93.106	0.443	0.263
2092-06-23	91.06	88.843	0.109	0.192
2092-06-24	90.763	92.527	0	0
2092-06-25	97.15	97.353	0	0
2092-06-26	95.793	95.424	0	0
2092-06-27	88.529	89.517	0	0
2092-06-28	86.195	86.051	0	0
2092-06-29	86.328	94.336	0.407	0
2092-06-30	92.852	91.774	0.157	0.161
2092-07-01	92.743	92.981	0.279	0.294
2092-07-02	91.992	92.673	0.207	0.284
2092-07-03	93.091	99.631	0.485	0.096
2092-07-04	92.76	88.496	0.295	0.053
2092-07-05	91.247	88.332	0.956	1.476
2092-07-06	95.48	94.628	0.433	0.393
2092-07-07	93.319	93.466	0.248	0.201
2092-07-08	93.885	92.762	0.312	0.258
2092-07-09	88.988	87.47	0.567	0.569
2092-07-10	83.669	82.769	0	0
2092-07-11	86.775	88.236	0	0
2092-07-12	86.17	91.772	0.16	0
2092-07-13	87.492	92.894	0.09	0
2092-07-14	92.339	92.531	0.125	0
2092-07-15	92.179	91.147	0	0
2092-07-16	90.331	90.063	0.199	0.131
2092-07-17	83.999	85.583	0.082	0.139
2092-07-18	86.813	88.032	0.009	0.098
2092-07-19	87.548	88.61	0	0
2092-07-20	88.853	89.596	0	0
2092-07-21	89.715	90.359	0	0
2092-07-22	89.084	89.184	0	0.09
2092-07-23	88.65	90.401	0.13	0.12
2092-07-24	90.568	91.635	0.002	0.025
2092-07-25	86.781	86.881	0.024	0.166
2092-07-26	80.166	81.417	0	0
2092-07-27	81.629	82.958	0	0
2092-07-28	83.141	83.66	0	0
2092-07-29	81.333	85.087	0.106	0.081
2092-07-30	86.918	87.018	0.003	0.093
2092-07-31	96.191	98.656	0.017	0.114
2092-08-01	97.087	97.656	0.164	0.065
2092-08-02	94.538	96.595	0.037	0.02
2092-08-03	99.202	101.442	0.001	0
2092-08-04	96.903	98.686	0.036	0.011
2092-08-05	95.648	96.375	0.499	1.308
2092-08-06	87.391	88.65	0	0
2092-08-07	86.403	87.436	0	0
2092-08-08	86.131	86.861	0	0
2092-08-09	88.025	88.359	0	0
2092-08-10	91.009	90.005	0.005	0
2092-08-11	92.44	92.685	0	0
2092-08-12	92.488	92.926	0	0
2092-08-13	92.26	93.136	0	0
2092-08-14	92.51	92.576	0	0
2092-08-15	91.298	91.428	0	0
2092-08-16	90.364	92.743	0.002	0.022
2092-08-17	91.027	93.977	0.038	0
2092-08-18	92.085	92.955	0	0
2092-08-19	90.987	93.59	0	0
2092-08-20	92.361	93.357	0	0
2092-08-21	95.019	95.694	0	0
2092-08-22	96.508	94.881	0.002	0.054
2092-08-23	94.893	91.986	0.172	0.305
2092-08-24	85.85	86.528	0.246	0.015
2092-08-25	83.457	85.371	0	0
2092-08-26	84.971	86.157	0	0
2092-08-27	86.591	87.543	0	0
2092-08-28	86.929	87.029	0	0.092
2092-08-29	86.46	90.17	0.201	0.022
2092-08-30	94.173	89.77	0.023	0.02
2092-08-31	98.667	92.145	0.014	0.018
2092-09-01	90.373	90.473	0.009	0.136
2092-09-02	85.647	85.747	0	0.328
2092-09-03	85.082	85.783	0	0.107
2092-09-04	80.866	85.292	0.341	0.005
2092-09-05	82.848	82.582	0.824	0.243
2092-09-06	83.941	86.85	0.035	0.54
2092-09-07	88.023	90.31	0.056	0.178
2092-09-08	83.101	86.13	1.517	0.116
2092-09-09	81.119	85.855	0.165	0.006
2092-09-10	84.723	83.983	0	0.074
2092-09-11	85.027	84.617	0	0
2092-09-12	87.26	88.049	0.015	0.004
2092-09-13	87.688	87.549	0.003	0.038
2092-09-14	85.883	87.539	0	0
2092-09-15	85.795	86.847	0	0
2092-09-16	87.335	89.108	0	0
2092-09-17	88.267	88.582	0	0
2092-09-18	88.502	86.721	0.089	0.148
2092-09-19	84.79	82.416	0.002	0.207
2092-09-20	82.706	79.626	0.002	0.096
2092-09-21	85.744	87.175	0	0
2092-09-22	87.637	89.307	0	0
2092-09-23	87.603	89.207	0	0
2092-09-24	87.045	89.012	0	0
2092-09-25	87.353	88.883	0	0
2092-09-26	86.137	87.859	0	0
2092-09-27	76.937	85.795	0	0
2092-09-28	71.667	71.938	0	0
2092-09-29	81.137	82.325	0	0
2092-09-30	82.598	84.18	0	0
2092-10-01	85.195	85.823	0	0
2092-10-02	85.722	87.333	0	0
2092-10-03	88.309	89.45	0	0
2092-10-04	89.387	89.464	0.007	0.022
2092-10-05	81.703	85.987	0	0
2092-10-06	76.15	82.852	0	0.002
2092-10-07	79.714	84.852	0.101	0.292
2092-10-08	85.01	86.483	0.067	0.16
2092-10-09	80.055	83.645	0.135	0.111
2092-10-10	76.024	71.937	0	0
2092-10-11	73.638	71.233	0	0
2092-10-12	73.011	73.101	0	0
2092-10-13	68.713	66.361	0	0
2092-10-14	67.154	67.736	0	0
2092-10-15	63.607	64.915	0	0
2092-10-16	71.527	73.485	0	0
2092-10-17	75.898	75.799	0	0
2092-10-18	76.25	77.285	0	0
2092-10-19	71.348	74.532	0	0
2092-10-20	68.176	70.183	0	0
2092-10-21	64.675	63.782	0	0
2092-10-22	67.297	67.456	0	0
2092-10-23	72.835	70.249	0	0.002
2092-10-24	71.315	70.305	0.048	0.443
2092-10-25	64.011	68.718	0	0.008
2092-10-26	68.767	69.662	0	0
2092-10-27	66.328	67.681	0.003	0.004
2092-10-28	52.313	53.218	0	0
2092-10-29	57.621	59.227	0	0
2092-10-30	59.325	59.682	0	0
2092-10-31	60.34	60.778	0	0
2093-05-01	80	80	1	1
2093-05-02	84.675	84.748	0	0
2093-05-03	86.505	86.62	0	0
2093-05-04	83.597	84.543	0.049	0.017
2093-05-05	81.282	80.498	0.092	0.018
2093-05-06	80.418	79.847	0.14	0.191
2093-05-07	79.174	81.141	0.094	0.155
2093-05-08	77.369	78.05	0.157	0.378
2093-05-09	76.556	76.385	0.042	0
2093-05-10	73.17	74.202	0.119	0.024
2093-05-11	66.199	64.156	0	0
2093-05-12	71.659	70.512	0	0
2093-05-13	77.956	79.05	0.019	0
2093-05-14	83.179	83.661	0	0
2093-05-15	83.537	83.58	0	0
2093-05-16	83.147	81.621	0	0
2093-05-17	82.523	83.249	0.05	0.003
2093-05-18	81.342	82.227	0.097	0.04
2093-05-19	76.39	78.397	1.288	0.346
2093-05-20	80.563	81.073	0.003	0.002
2093-05-21	76.657	74.705	0	0.007
2093-05-22	84.434	84.91	0	0
2093-05-23	82.854	88.34	0.182	0
2093-05-24	80.055	87.039	0.742	0.889
2093-05-25	79.458	80.068	0.77	1.025
2093-05-26	80.736	81.563	0	0
2093-05-27	83.132	84.491	0	0
2093-05-28	85.633	80.95	0.108	0.104
2093-05-29	76.347	80.238	0.321	0.331
2093-05-30	77.618	75.675	0	0
2093-05-31	81.111	80.249	0	0
2093-06-01	77.822	79.816	0.26	0.053
2093-06-02	83.714	83.864	0.072	0.176
2093-06-03	85.575	86.267	0	0
2093-06-04	84.646	85.752	0.104	3.495
2093-06-05	71.929	74.627	0.115	1.928
2093-06-06	77.076	77.479	0	0
2093-06-07	78.869	79.266	0	0
2093-06-08	80.95	82.473	0	0
2093-06-09	82.069	82.348	0	0
2093-06-10	86.018	86.474	0	0
2093-06-11	88.318	90.303	0.236	0.093
2093-06-12	82.786	85.179	0	0
2093-06-13	81.929	80.806	0.516	0.854
2093-06-14	93.54	93.59	0.197	0.096
2093-06-15	94.047	94.225	0.011	0
2093-06-16	92.028	92.233	0.002	0
2093-06-17	89.275	89.093	0.36	0.085
2093-06-18	89.751	91.195	0.093	0.462
2093-06-19	86.336	87.75	0.408	0.444
2093-06-20	90.873	91.639	0.267	0.223
2093-06-21	93.945	93.802	0.019	0
2093-06-22	91.476	93.119	0.382	0.191
2093-06-23	90.629	91.53	0.185	0.208
2093-06-24	88.796	89.32	0.433	0.209
2093-06-25	85.395	88.179	0.305	0.179
2093-06-26	86.054	87.952	0	0
2093-06-27	86.664	88.975	0.038	0
2093-06-28	85.194	88.579	2.509	0.284
2093-06-29	87.264	87.948	0.203	0.363
2093-06-30	86.04	87.72	0.299	0.347
2093-07-01	86.081	88.341	0.347	0.163
2093-07-02	88.359	89.159	0.228	0.131
2093-07-03	87.73	88.809	0.168	0.24
2093-07-04	78.61	80.233	0.279	0.037
2093-07-05	81.607	81.845	0	0
2093-07-06	83.159	83.123	0	0
2093-07-07	89.726	88.553	0	0.043
2093-07-08	90.113	92.797	0.29	0.356
2093-07-09	85.815	89.932	0.456	0.399
2093-07-10	83.781	85.124	0.554	0.037
2093-07-11	88.827	89.133	0.167	0.653
2093-07-12	92.855	94.327	0.077	0.461
2093-07-13	94.211	94.745	0	0
2093-07-14	92.781	93.973	0.563	0.736
2093-07-15	89.663	93.906	0.49	0.451
2093-07-16	92.761	93.597	0	0
2093-07-17	91.794	94.26	0.299	0
2093-07-18	89.891	91.964	0.252	0.003
2093-07-19	87.97	86.328	0.063	0.055
2093-07-20	86.607	87.295	0	0
2093-07-21	88.155	88.555	0	0
2093-07-22	87.172	87.716	0.031	0
2093-07-23	86.598	87.684	0.048	0.007
2093-07-24	83.448	84.839	0.177	0.039
2093-07-25	85.285	86.562	0	0
2093-07-26	89.14	88.856	0	0
2093-07-27	87.676	87.984	0.068	0.143
2093-07-28	85.017	82.864	0.003	0.003
2093-07-29	85.566	85.918	0.006	0.008
2093-07-30	85.437	83.391	0.056	0.069
2093-07-31	87.044	87.81	0.036	0.142
2093-08-01	84.651	87.341	0.245	0.222
2093-08-02	81.923	83.985	0.277	0.264
2093-08-03	82.836	82.214	0	0
2093-08-04	88.287	88.695	0.003	0
2093-08-05	89.227	89.826	0.02	0.02
2093-08-06	88.875	90.576	0.304	0.071
2093-08-07	90.59	89.689	0.289	0.137
2093-08-08	90.56	90.855	0.196	0.097
2093-08-09	88.986	91.854	0.463	0.162
2093-08-10	86.637	89.945	0.395	1.097
2093-08-11	88.297	89.431	0.186	0.352
2093-08-12	91.033	90.133	0	0
2093-08-13	88.275	89.84	0.009	0
2093-08-14	88.679	89.401	0.001	0
2093-08-15	89.285	88.428	0.353	0
2093-08-16	89.651	88.541	0.234	0.267
2093-08-17	92.133	93.311	0.116	0.135
2093-08-18	92.491	93.321	0	0
2093-08-19	92.563	92.774	0.005	0
2093-08-20	93.329	93.399	0	0.003
2093-08-21	88.424	91.551	0.291	0.107
2093-08-22	94.021	94.334	0.006	0.115
2093-08-23	94.931	93.84	0.134	0.218
2093-08-24	91.906	89.764	0.125	0.416
2093-08-25	83.573	85.691	0.034	0.002
2093-08-26	83.516	83.789	0.002	0
2093-08-27	81.669	83.997	0.227	0.072
2093-08-28	78.665	80.118	0.064	0.057
2093-08-29	80.674	81.974	0	0.003
2093-08-30	86.462	86.892	0	0.013
2093-08-31	87.751	87.851	0.002	0.153
2093-09-01	89.418	91.014	0.004	0.005
2093-09-02	87.266	89.483	0.242	0.308
2093-09-03	84.773	85.753	0.106	0.064
2093-09-04	78.413	80.127	0.01	0
2093-09-05	71.686	73.108	0	0
2093-09-06	76.576	74.47	0	0
2093-09-07	77.466	73.932	0.272	0.684
2093-09-08	77.398	81.089	0.022	0.174
2093-09-09	78.36	83.862	0.013	0
2093-09-10	80.625	83.286	0.007	0
2093-09-11	81.783	84.411	0.019	0.018
2093-09-12	75.858	86.012	1.033	0
2093-09-13	87.166	88.882	0.006	0.163
2093-09-14	86.781	86.881	0.01	0.255
2093-09-15	87.068	84.708	0.098	0.047
2093-09-16	86.497	87.407	0	0.022
2093-09-17	87.405	88.387	0	0
2093-09-18	84.65	84.968	0.256	0.27
2093-09-19	77.633	78.306	0.192	0.252
2093-09-20	79.475	77.821	0	0.036
2093-09-21	72.198	76.137	0	0
2093-09-22	79.633	80.753	0	0
2093-09-23	76.077	80.146	0.035	0.111
2093-09-24	87.849	88.249	0.178	0.255
2093-09-25	88.676	88.444	0.14	0.039
2093-09-26	90.316	91.035	0	0
2093-09-27	86.979	87.886	0.183	0.198
2093-09-28	82.819	82.51	0.002	0.011
2093-09-29	79.835	81.763	0.153	0.036
2093-09-30	80.159	82.788	0.078	0.259
2093-10-01	78.589	80.254	0.093	0.068
2093-10-02	87.28	85.837	0.136	0.22
2093-10-03	83.053	85.014	0.084	0.086
2093-10-04	89.396	89.595	0	0
2093-10-05	89.003	90.198	0.046	0.035
2093-10-06	89.336	90.454	0.154	0.032
2093-10-07	90.335	90.701	0.004	0.009
2093-10-08	89.323	89.447	0.002	0.002
2093-10-09	88.318	88.896	0	0.004
2093-10-10	87.709	88.336	0	0
2093-10-11	84.63	84.864	0	0
2093-10-12	81.426	82.093	0.478	0.291
2093-10-13	58.459	58.801	0.006	0
2093-10-14	68.65	69.083	0	0
2093-10-15	72.248	73.115	0	0
2093-10-16	77.676	75.494	0	0
2093-10-17	79.529	79.187	0	0
2093-10-18	76.726	77.708	0.015	0.019
2093-10-19	75.308	77.02	0.014	0.024
2093-10-20	78.128	75.817	0.012	0.061
2093-10-21	73.894	72.434	0.092	0.059
2093-10-22	66.356	65.468	0	0
2093-10-23	70.419	72.635	0	0.018
2093-10-24	70.975	70.64	0.142	0.236
2093-10-25	63.155	63.803	0	0
2093-10-26	63.939	64.259	0	0
2093-10-27	60.559	62.539	0	0
2093-10-28	48.315	48.05	0	0
2093-10-29	43.854	43.869	0	0
2093-10-30	47.917	48	0	0
2093-10-31	47.729	49.043	0	0
2094-05-01	80	80	1	1
2094-05-02	73.333	75.094	0.002	0
2094-05-03	70.148	72.994	0.027	0.005
2094-05-04	74.988	75.405	0	0
2094-05-05	83.07	82.404	0	0
2094-05-06	85.735	87.103	0	0.132
2094-05-07	89.762	89.988	0	0.002
2094-05-08	87.393	88.105	0.158	0.231
2094-05-09	77.426	77.803	0.115	0.064
2094-05-10	82.867	84.5	0	0
2094-05-11	81.449	82.773	0.006	0.044
2094-05-12	69.372	71.312	0.11	0.078
2094-05-13	70.714	70.881	0	0
2094-05-14	76.078	75.928	0	0
2094-05-15	80.103	79.685	0.17	0.178
2094-05-16	87.742	86.518	1.042	0.223
2094-05-17	84.745	84.479	0.088	0.114
2094-05-18	73.114	71.176	0.015	0.035
2094-05-19	72.741	72.035	0	0
2094-05-20	73.148	74.697	0.067	0.069
2094-05-21	76.152	74.423	0.151	0.167
2094-05-22	74.599	74.385	0.159	0.124
2094-05-23	71.444	72.957	0	0.001
2094-05-24	76.209	76.514	0	0
2094-05-25	78.397	78.986	0	0
2094-05-26	82.233	82.747	0	0
2094-05-27	82.074	82.086	0.474	0.173
2094-05-28	85.291	84.954	0.138	0.405
2094-05-29	85.441	85.86	0.239	0.121
2094-05-30	84.156	84.792	0.062	0.122
2094-05-31	85.312	82.901	0	0.058
2094-06-01	86.075	85.543	0.012	0.012
2094-06-02	84.596	85.732	0.091	0.049
2094-06-03	85.727	86.389	0.208	0.197
2094-06-04	86.858	86.661	0	0
2094-06-05	84.485	85.236	0.109	0.116
2094-06-06	83.089	82.914	0	0
2094-06-07	87.081	86.839	0	0
2094-06-08	92.095	92.667	0	0
2094-06-09	89.451	89.849	0.309	0.273
2094-06-10	85.79	87.398	0.417	0.514
2094-06-11	88.71	89.722	0.384	0.358
2094-06-12	90.677	91.823	0	0
2094-06-13	91.734	91.834	0	0.131
2094-06-14	97.282	98.69	0	0.12
2094-06-15	95.569	97.713	0.134	0.111
2094-06-16	87.719	88.674	0.023	0
2094-06-17	92.076	92.22	0.096	0
2094-06-18	92.155	92.408	0.479	0.483
2094-06-19	93.08	98.413	0.233	0.132
2094-06-20	93.44	97.248	0.402	0.326
2094-06-21	91.498	94.727	0.374	0.44
2094-06-22	95.885	93.539	0.294	0.321
2094-06-23	95.102	97.371	0	0
2094-06-24	96.925	97.539	0.372	0.255
2094-06-25	87.486	88.76	0.202	0
2094-06-26	83.182	83.959	0	0
2094-06-27	83.196	84.378	0	0
2094-06-28	85.868	85.542	0	0
2094-06-29	88.06	87.249	0.023	0
2094-06-30	84.097	84.702	0.622	1.641
2094-07-01	83.811	83.676	0.161	0.303
2094-07-02	84.613	84.713	0.004	0
2094-07-03	89.275	86.625	0.005	0
2094-07-04	89.097	87.044	0	0
2094-07-05	91.819	89.169	0	0
2094-07-06	96.525	96.618	0	0.005
2094-07-07	92.649	94.883	0.072	0.065
2094-07-08	89.656	87.367	0.022	0.032
2094-07-09	89.208	87.734	0.253	0.233
2094-07-10	90.065	89.289	0.084	0.202
2094-07-11	82.632	88.426	0.253	0.218
2094-07-12	84.402	85.892	0.071	0.122
2094-07-13	83.183	83.283	0.025	0.279
2094-07-14	88.679	88.808	0.257	0.046
2094-07-15	85.37	88.177	0.839	0.045
2094-07-16	84.446	85.556	0	0
2094-07-17	86.763	87.573	0	0
2094-07-18	91.904	91.514	0	0
2094-07-19	87.84	88.707	0.323	0.193
2094-07-20	83.037	85.963	0.162	0.03
2094-07-21	83.458	83.872	0.006	0
2094-07-22	86.573	87.059	0	0.004
2094-07-23	86.123	90.396	0.107	0
2094-07-24	89.01	89.11	0.001	0.209
2094-07-25	95.216	96.52	0	0.001
2094-07-26	97.45	97.543	0	0
2094-07-27	99.516	98.878	0	0
2094-07-28	97.106	97.206	0.004	0.076
2094-07-29	99.423	99.174	0.166	0.151
2094-07-30	99.649	99.749	0.039	0.164
2094-07-31	98.853	98.953	0	0.228
2094-08-01	92.254	91.563	1.16	0.301
2094-08-02	91.72	89.765	0.139	1.42
2094-08-03	96.837	95.801	0.113	0.136
2094-08-04	94.94	98.08	0	0
2094-08-05	99.022	97.181	0	0
2094-08-06	94.797	94.897	0.057	0.125
2094-08-07	74.976	74.439	0	0
2094-08-08	78.65	77.526	0	0
2094-08-09	82.77	83.757	0.002	0
2094-08-10	84.296	84.365	0.023	0.116
2094-08-11	84.161	84.261	0	0.248
2094-08-12	84.558	84.658	0	0.24
2094-08-13	84.243	87.757	0.144	0.044
2094-08-14	87.71	87.04	0.207	0.225
2094-08-15	88.605	89.324	0.073	0.139
2094-08-16	92.681	93.329	0.066	0.022
2094-08-17	93.996	93.991	0.192	0
2094-08-18	94.268	93.644	0.006	0
2094-08-19	94.484	95.629	0.004	0.017
2094-08-20	92.294	91.317	0.086	0.263
2094-08-21	87.791	86.968	0.241	0.347
2094-08-22	86.731	87.737	0	0
2094-08-23	85.818	88.429	0	0
2094-08-24	88.87	90.012	0	0
2094-08-25	87.482	87.582	0.011	0.161
2094-08-26	87.112	89.814	0.004	0.002
2094-08-27	85.959	88.217	0.005	0.07
2094-08-28	80.927	81.783	0	0
2094-08-29	78.646	77.882	0	0
2094-08-30	79.809	80.68	0	0
2094-08-31	81.938	83.15	0	0
2094-09-01	84.528	85.349	0	0
2094-09-02	90.862	91.61	0	0
2094-09-03	97.303	95.925	0	0.002
2094-09-04	95.245	98.175	0.11	0
2094-09-05	92.268	95.767	0	0
2094-09-06	94.792	95.769	0.148	0.012
2094-09-07	97.32	96.66	0	0
2094-09-08	91.752	93.615	0.168	0
2094-09-09	90.341	89.55	0.085	0.117
2094-09-10	86.498	86.598	0.171	0.207
2094-09-11	82.743	81.068	0	0
2094-09-12	82.456	83.154	0	0
2094-09-13	85.525	85.625	0.056	0.24
2094-09-14	93.61	94.195	0.014	0
2094-09-15	92.047	91.037	0.331	0.119
2094-09-16	91.213	89.245	0.158	0.205
2094-09-17	89.047	88.261	0.258	0.162
2094-09-18	95.897	96.328	0	0
2094-09-19	92.413	93.251	0.069	0.038
2094-09-20	78.329	80.343	0.001	0.247
2094-09-21	85.126	84.944	0	0
2094-09-22	93.74	94.134	0	0
2094-09-23	80.728	79.069	0.056	0.004
2094-09-24	72.342	71.302	0	0
2094-09-25	72.016	72.107	0	0
2094-09-26	76.297	76.148	0	0
2094-09-27	77.091	77.765	0	0
2094-09-28	81.662	82.675	0.633	0.068
2094-09-29	76.507	77.978	0	0
2094-09-30	76.728	77.19	0	0
2094-10-01	78.873	77.949	0	0
2094-10-02	76.835	75.95	0.003	0.115
2094-10-03	60.61	61.065	0	0
2094-10-04	64.877	65.035	0	0
2094-10-05	71.129	71.766	0	0
2094-10-06	75.227	75.689	0	0
2094-10-07	76.632	76.027	0	0
2094-10-08	75.212	73.87	0	0
2094-10-09	78.663	77.613	0.002	0.063
2094-10-10	77.396	76.568	0.008	0.064
2094-10-11	78.759	79.421	0	0
2094-10-12	79.174	78.831	0	0
2094-10-13	79.855	82.961	0.017	0
2094-10-14	80.094	82.188	0	0
2094-10-15	77.651	82.737	0.023	0.001
2094-10-16	76.935	77.942	0.057	0.19
2094-10-17	79.986	79.433	0.003	0.008
2094-10-18	75.749	77.053	0	0
2094-10-19	76.774	79.161	0	0
2094-10-20	83.611	85.812	0.152	0.108
2094-10-21	75.97	76.327	0.131	0.173
2094-10-22	68.267	68.73	0	0
2094-10-23	73.483	74.189	0	0
2094-10-24	74.071	74.417	0	0
2094-10-25	81.863	80.455	0	0
2094-10-26	78.185	77.25	0.383	0.204
2094-10-27	73.565	73.874	0	0.003
2094-10-28	60.193	60.629	0	0
2094-10-29	61.082	61.304	0	0
2094-10-30	67.742	67.868	0	0
2094-10-31	69.582	69.987	0	0
2095-05-01	80	80	1	1
2095-05-02	86.352	86.769	0.28	0.054
2095-05-03	75.53	73.228	0.433	0.28
2095-05-04	58.654	58.865	0	0
2095-05-05	63.133	63.38	0	0
2095-05-06	70.894	70.925	0	0
2095-05-07	80.61	81.427	0	0
2095-05-08	83.347	83.227	0.019	0.044
2095-05-09	80.8	80.889	0.222	0.244
2095-05-10	77.409	78.647	0	0
2095-05-11	72.738	75.887	0	0.009
2095-05-12	81.018	81.47	0	0
2095-05-13	82.668	84.394	0	0
2095-05-14	84.827	84.075	0	0.008
2095-05-15	87.582	88.423	0.27	0.074
2095-05-16	86.941	87.572	0.462	0.356
2095-05-17	91.481	91.765	0.083	0.159
2095-05-18	93.533	93.894	0.182	0.32
2095-05-19	87.481	89.452	0.335	0.467
2095-05-20	76.77	74.534	0	0
2095-05-21	73.937	74.951	0.001	0
2095-05-22	78.633	78.877	0	0
2095-05-23	80.01	80.254	0	0
2095-05-24	80.195	81.701	0	0
2095-05-25	80.779	81.491	0	0.003
2095-05-26	78.204	80.149	0.045	0.054
2095-05-27	79.154	78.334	0.146	0.107
2095-05-28	84.24	84.982	0.078	0.101
2095-05-29	87.667	88.32	0	0
2095-05-30	94.363	93.385	0	0
2095-05-31	98.473	99.6	0.001	0
2095-06-01	96.094	97.261	0	0
2095-06-02	98.613	99.172	0	0
2095-06-03	99.045	99.375	0	0
2095-06-04	93.778	94.523	0.011	0
2095-06-05	84.126	84.18	0	0.001
2095-06-06	87.006	87.046	0	0
2095-06-07	84.516	85.798	0.376	0.168
2095-06-08	88.766	89.091	0.253	0.379
2095-06-09	86.52	88.834	3.065	0.384
2095-06-10	81.544	81.407	0.413	1.015
2095-06-11	84.397	84.703	0	0
2095-06-12	87.56	87.364	0	0
2095-06-13	87.079	89.277	0	0
2095-06-14	89.219	89.284	0.005	0.016
2095-06-15	89.218	90.634	0.056	0.012
2095-06-16	90.831	89.143	0.293	0
2095-06-17	90.052	91.385	0.165	0.28
2095-06-18	87.597	88.368	0.311	0.285
2095-06-19	88.375	89.506	0	0
2095-06-20	86.626	87.923	0.195	1.916
2095-06-21	83.534	82.506	0.065	0.12
2095-06-22	74.123	74.79	0	0
2095-06-23	78.372	78.329	0	0
2095-06-24	88.033	88.18	0	0
2095-06-25	86.354	86.188	0.273	0.339
2095-06-26	88.635	90.345	0.945	0.423
2095-06-27	91.857	88.609	0.198	0.23
2095-06-28	85.984	88.334	1.002	0.539
2095-06-29	84.571	84.671	0	0.033
2095-06-30	84.044	82.588	0.144	0.088
2095-07-01	85.777	87.034	0	0
2095-07-02	87.077	86.42	0.265	0.114
2095-07-03	84.467	85.45	0.656	0.098
2095-07-04	85.487	87.414	0.422	0.989
2095-07-05	90.203	91.005	0.123	0.21
2095-07-06	90.381	90.932	0.381	0.199
2095-07-07	87.596	86.835	0.485	0.253
2095-07-08	86.276	86.704	0.03	0
2095-07-09	84.354	85.387	0	0
2095-07-10	87.392	87.827	0	0
2095-07-11	90.657	91.254	0.086	0.244
2095-07-12	92.024	92.924	0.349	0.564
2095-07-13	91.276	91.366	0.129	0.207
2095-07-14	89.954	88.785	0.346	0.442
2095-07-15	87.153	90.676	0.253	0.067
2095-07-16	88.663	90.746	0.163	0.053
2095-07-17	93.985	94.162	0.139	0.022
2095-07-18	85.207	90.164	0.426	0.979
2095-07-19	83.341	85.91	0	0
2095-07-20	92.967	92.014	0.121	0.188
2095-07-21	95.481	95.513	0.113	0.008
2095-07-22	94.531	95.162	0	0.12
2095-07-23	96.206	96.866	0	0
2095-07-24	96.387	97	0	0
2095-07-25	94.578	95.068	0	0
2095-07-26	96.701	97.181	0	0
2095-07-27	96.011	96.637	0	0
2095-07-28	96.061	94.848	0	0
2095-07-29	94.491	94.674	0	0
2095-07-30	85.604	85.96	0.038	0.313
2095-07-31	83.344	84.332	0	0
2095-08-01	87.89	88.183	0.054	0
2095-08-02	91.828	90.763	0.134	0
2095-08-03	91.233	95.933	0	0
2095-08-04	90.064	92.67	0	0.073
2095-08-05	91.965	92.485	0.03	0.143
2095-08-06	89.861	91.799	0.292	0.225
2095-08-07	86.762	89.75	0.429	0.233
2095-08-08	84.071	88.468	0.14	0.45
2095-08-09	85.511	85.614	0	0
2095-08-10	83.373	84.793	0.961	0
2095-08-11	82.398	83.036	0.03	0
2095-08-12	84.312	84.434	0	0
2095-08-13	85.976	85.924	0	0
2095-08-14	86.52	87.423	0.174	0.108
2095-08-15	87.306	85.994	1.166	2.77
2095-08-16	89.636	90.051	0.09	0.037
2095-08-17	87.763	88.164	0.466	0.359
2095-08-18	88.709	87.784	0.001	0.001
2095-08-19	96.547	97.61	0.071	0
2095-08-20	88.529	95.036	0.245	0.229
2095-08-21	82.431	83.46	0.006	0
2095-08-22	84.528	86.609	0	0
2095-08-23	81.637	84.458	0.054	0.106
2095-08-24	86.443	87.309	0.04	0.014
2095-08-25	86.475	86.575	0	0
2095-08-26	87.036	87.778	0	0
2095-08-27	87.226	87.471	0	0
2095-08-28	85.102	87.364	0	0
2095-08-29	84.661	85.809	0.004	0
2095-08-30	84.418	84.518	0.026	0.219
2095-08-31	86.048	84.355	0.158	0.291
2095-09-01	84.56	81.844	0.005	0.002
2095-09-02	86.176	88.366	0.247	0.186
2095-09-03	82.124	81.073	0.359	0.372
2095-09-04	70.369	69.677	0	0
2095-09-05	69.249	70.268	0	0
2095-09-06	77.055	75.967	0	0
2095-09-07	78.753	78.474	0	0
2095-09-08	81.053	81.322	0	0
2095-09-09	82.512	82.721	0	0
2095-09-10	81.121	83.451	0	0
2095-09-11	77.029	80.74	0.058	0.064
2095-09-12	83.23	83.47	0.003	0.098
2095-09-13	79.563	81.141	0	0
2095-09-14	81.927	81.568	0	0
2095-09-15	81.309	81.907	0.059	0.143
2095-09-16	82.574	82.768	0.043	0.09
2095-09-17	80.323	82.484	0	0
2095-09-18	79.17	83.977	0	0
2095-09-19	82.252	80.988	0.013	0.084
2095-09-20	86.266	87.535	0.119	0.186
2095-09-21	79.489	79.936	0.083	0.179
2095-09-22	72.2	73.378	0	0
2095-09-23	75.469	75.748	0	0
2095-09-24	79.721	80.4	0	0
2095-09-25	71.366	78.508	0.024	0.038
2095-09-26	68.611	67.925	0	0
2095-09-27	71.826	71.111	0	0
2095-09-28	76.779	75.595	0	0
2095-09-29	80.379	80.714	0.166	0.068
2095-09-30	82.476	82.953	0.013	0.004
2095-10-01	80.452	83.025	0.012	0
2095-10-02	80.882	82.412	0	0
2095-10-03	75.704	86.226	0.008	0.054
2095-10-04	65.806	73.614	0	0.188
2095-10-05	66.086	65.174	0	0
2095-10-06	61.866	68.213	0	0
2095-10-07	69.504	70.401	0	0
2095-10-08	71.825	71.995	0	0
2095-10-09	71.54	71.574	0	0
2095-10-10	72.226	72.51	0	0
2095-10-11	73.536	71.473	0	0
2095-10-12	75.716	75.675	0	0
2095-10-13	70.439	70.774	0	0
2095-10-14	69.117	69.28	0	0
2095-10-15	65.722	65.871	0	0
2095-10-16	75.023	75.251	0	0
2095-10-17	72.851	73.57	0.015	0.145
2095-10-18	62.35	64.368	0	0
2095-10-19	63.827	68.94	0.005	0
2095-10-20	70.408	71.929	0	0.002
2095-10-21	72.057	72.475	0.222	0.283
2095-10-22	81.114	81.077	0	0
2095-10-23	79.783	80.076	0.526	0.733
2095-10-24	68.099	70.904	0	0.015
2095-10-25	75.88	76.075	0.363	0.087
2095-10-26	73.681	74.159	0.044	0.543
2095-10-27	59.007	58.883	0	0
2095-10-28	66.275	67.096	0	0
2095-10-29	67.335	66.57	0.041	0.128
2095-10-30	65.999	64.54	0	0
2095-10-31	61.977	64.101	0	0
2096-05-01	80	80	1	1
2096-05-02	79.103	81.396	0.256	0.064
2096-05-03	84.448	85.126	0.2	0.074
2096-05-04	81.66	81.91	0.102	0.469
2096-05-05	77.993	77.559	0	0.068
2096-05-06	76.874	77.191	0	0
2096-05-07	81.531	81.667	0	0
2096-05-08	83.316	83.562	0	0
2096-05-09	84.985	84.022	0.087	0.031
2096-05-10	82.924	85.115	0.109	0.002
2096-05-11	84.123	83.966	0	0.088
2096-05-12	80.177	80.689	0.199	0.136
2096-05-13	75.096	74.858	0.117	0.208
2096-05-14	75.255	75.515	0	0
2096-05-15	76.837	77.116	0	0
2096-05-16	77.831	78.244	0	0
2096-05-17	75.575	76.219	0	0
2096-05-18	71.457	72.562	0.005	0.004
2096-05-19	72.985	72.695	0	0
2096-05-20	79.84	79.488	0.002	0
2096-05-21	85.469	85.393	0.064	0.043
2096-05-22	84.927	85.947	0	0.013
2096-05-23	85.254	85.487	0	0
2096-05-24	83.397	84.805	0.036	0
2096-05-25	85.833	84.541	0.061	0.074
2096-05-26	86.059	85.14	0	0
2096-05-27	89.132	89.287	0	0
2096-05-28	87.065	86.568	0.4	0.288
2096-05-29	87.194	88.903	0.18	0
2096-05-30	85.967	86.994	0	0
2096-05-31	83.513	83.772	0	0
2096-06-01	85.936	86.271	0	0
2096-06-02	88.158	86.137	0.277	0.355
2096-06-03	86.639	86.802	0.074	0
2096-06-04	82.002	81.875	0	0
2096-06-05	78.245	77.13	0	0
2096-06-06	82.028	80.724	0	0
2096-06-07	88.293	88.669	0	0
2096-06-08	95.796	88.835	0.166	0.172
2096-06-09	93.052	89.76	0.381	0.231
2096-06-10	92.402	94.474	0.149	0.434
2096-06-11	93.886	93.506	0	0
2096-06-12	89.861	88.551	0.063	0.115
2096-06-13	86.553	88.342	0	0
2096-06-14	85.996	87.538	0	0
2096-06-15	85.025	85.477	0.108	0.039
2096-06-16	85.454	84.315	0.114	0.114
2096-06-17	83.392	83.094	0.164	0.2
2096-06-18	83.448	84.68	0.156	0.216
2096-06-19	85.467	87.582	0.293	0.133
2096-06-20	88.578	85.843	0.218	0.467
2096-06-21	88.387	89.045	0.176	0.079
2096-06-22	88.604	88.704	0	0.132
2096-06-23	89.637	90.906	0.115	0.127
2096-06-24	88.642	88.742	0.001	0.194
2096-06-25	87.359	86.656	0.304	0.177
2096-06-26	84.649	89.299	0.218	0.037
2096-06-27	84.003	88.561	0.197	0.098
2096-06-28	86.981	87.014	0.288	0.199
2096-06-29	90.011	89.495	0.281	0.254
2096-06-30	87.22	90.369	0.144	0.133
2096-07-01	86.147	85.004	0.261	0.17
2096-07-02	86.79	87.518	0.13	0.192
2096-07-03	91.74	90.684	0.005	0.028
2096-07-04	89.951	91.232	0.002	0.003
2096-07-05	80.205	81.57	0	0
2096-07-06	88.796	87.524	0	0
2096-07-07	96.09	95.875	0.062	0
2096-07-08	92.765	93.636	0.418	0.314
2096-07-09	88.053	87.604	0	0
2096-07-10	93.556	91.801	0	0
2096-07-11	94.633	94.491	0	0
2096-07-12	93.216	93.184	0.463	0.553
2096-07-13	85.677	85.777	0	0.188
2096-07-14	85.691	86.713	0	0
2096-07-15	87.766	89.409	0	0
2096-07-16	90.171	91.326	0	0
2096-07-17	89.805	90.233	0	0.002
2096-07-18	87.328	88.642	0.248	0.273
2096-07-19	90.291	89.428	0.156	0.33
2096-07-20	85.953	91.763	0.142	0.146
2096-07-21	89.123	90.933	0.186	0.459
2096-07-22	89.966	92.01	0.191	0.334
2096-07-23	88.784	90.418	0.201	0.059
2096-07-24	89.456	92.566	0.041	0.07
2096-07-25	90.511	93.09	0.182	0.131
2096-07-26	90.488	91.729	0.151	0.281
2096-07-27	87.167	90.506	0.239	0.244
2096-07-28	87.244	86.792	0.04	0.042
2096-07-29	87.447	89.112	0	0
2096-07-30	90.333	90.587	0	0
2096-07-31	89.625	90.458	0	0
2096-08-01	89.957	90.829	0	0
2096-08-02	94.161	93.86	0	0
2096-08-03	94.879	93.408	0	0.004
2096-08-04	96.699	96.062	0.347	0.29
2096-08-05	95.301	94.577	0.184	0.302
2096-08-06	92.034	91.746	0.011	0.018
2096-08-07	90.266	90.849	0	0
2096-08-08	90.683	89.927	0	0
2096-08-09	89.15	88.992	0	0
2096-08-10	88.913	88.837	0.155	0
2096-08-11	81.865	78.753	0.001	0
2096-08-12	84.199	85.115	0	0
2096-08-13	86.611	87.738	0	0
2096-08-14	87.592	89.178	0	0
2096-08-15	88.735	89.509	0.001	0
2096-08-16	87.037	87.751	0.003	0
2096-08-17	89.693	88.807	0	0.018
2096-08-18	86.418	85.972	0.076	0.16
2096-08-19	86.98	86.148	0.075	0.225
2096-08-20	92.925	94.131	0	0.124
2096-08-21	89.949	91.644	0.003	0.001
2096-08-22	87.648	88.332	0.509	0.042
2096-08-23	85.921	85.032	0.009	0.093
2096-08-24	88.388	90.295	0.009	0
2096-08-25	90.368	86.738	0.408	0.209
2096-08-26	88.711	88.811	0.041	0.284
2096-08-27	85.085	88.265	0.46	0.277
2096-08-28	94.742	93.425	0	0
2096-08-29	95.083	95.738	0	0
2096-08-30	93.679	94.927	0	0
2096-08-31	90.125	92.277	0.005	0
2096-09-01	84.599	89.83	0	0
2096-09-02	86.151	87.412	0	0
2096-09-03	91.329	92.101	0.087	0.153
2096-09-04	88.475	90.254	0.17	0.589
2096-09-05	76.744	76.673	0	0
2096-09-06	84.427	87.423	0.261	0.035
2096-09-07	92.368	94.236	0	0
2096-09-08	89.632	92.251	0	0
2096-09-09	81.13	82.036	0	0
2096-09-10	83.233	83.818	0	0
2096-09-11	89.74	89.84	0	0.106
2096-09-12	86.258	86.076	0.462	0.915
2096-09-13	78.068	79.471	0.224	0.108
2096-09-14	76.047	73.048	0.165	0.404
2096-09-15	78.018	79.491	0.052	0.01
2096-09-16	75.791	79.522	0	0.002
2096-09-17	73.173	76.355	0	0.173
2096-09-18	68.933	71.275	0.003	0.308
2096-09-19	71.333	70.723	0	0
2096-09-20	72.11	71.835	0	0
2096-09-21	75.032	73.717	0	0
2096-09-22	73.965	74.838	0	0
2096-09-23	78.292	78.449	0	0
2096-09-24	82.656	83.887	0	0.012
2096-09-25	78.9	79.288	0.089	0.148
2096-09-26	62.301	62.967	0	0
2096-09-27	66.851	67.187	0	0
2096-09-28	66.817	65.003	0	0
2096-09-29	68.204	68.579	0.36	0.268
2096-09-30	76.708	76.619	0.247	0.121
2096-10-01	73.565	73.056	0.141	0
2096-10-02	72.424	65.269	0	0
2096-10-03	74.624	70.489	0.645	2.376
2096-10-04	77.025	74.251	0	0
2096-10-05	75.687	75.949	0.031	0.152
2096-10-06	66.568	66.753	0	0
2096-10-07	71.813	72.021	0	0
2096-10-08	71.838	72.411	0	0.006
2096-10-09	71.903	71.865	0.845	0.209
2096-10-10	72.553	72.808	0.102	0.25
2096-10-11	72.21	72.088	0	0
2096-10-12	61.807	69.506	0	0
2096-10-13	71.943	75.138	0	0.005
2096-10-14	73.055	73.369	0	0.073
2096-10-15	70.24	71.212	0	0.004
2096-10-16	70.058	71.64	0.019	0.025
2096-10-17	71.693	71.998	0.049	0.026
2096-10-18	79.685	79.064	0.047	0.005
2096-10-19	75.888	75.749	0.013	0.018
2096-10-20	61.887	62.954	0	0
2096-10-21	67.656	66.873	0	0
2096-10-22	70.461	71.466	0	0
2096-10-23	69.63	71.522	0.081	0.061
2096-10-24	68.13	70.952	0.047	0.614
2096-10-25	71.405	69.515	0	0.025
2096-10-26	69.49	67.763	0.65	2.077
2096-10-27	63.468	64.254	0	0
2096-10-28	63.134	62.937	0.052	0.01
2096-10-29	65.351	66.059	0.004	0.002
2096-10-30	64.722	63.238	0	0
2096-10-31	64.28	61.893	0.131	0.079
2097-05-01	80	80	1	1
2097-05-02	79.287	79.373	0.109	0.185
2097-05-03	70.91	71.685	0	0
2097-05-04	76.74	78.855	0.008	0.03
2097-05-05	85.726	86.365	0.001	0
2097-05-06	83.534	83.832	0.157	0.279
2097-05-07	74.068	74.302	0	0
2097-05-08	73.679	74.025	0.002	0.028
2097-05-09	78.625	79.396	0	0
2097-05-10	81.406	78.769	0.082	0.146
2097-05-11	86.943	85.415	0.332	0.317
2097-05-12	83.971	83.835	0.189	0.061
2097-05-13	73.935	72.992	0.015	0.048
2097-05-14	72.111	72.21	0	0
2097-05-15	72.396	73.275	0	0
2097-05-16	78.21	76.802	0.039	0.058
2097-05-17	74.822	72.298	1.162	1.008
2097-05-18	79.757	80.241	0	0
2097-05-19	80.901	79.715	0	0
2097-05-20	85.39	85.849	0	0
2097-05-21	90.87	92.633	0	0
2097-05-22	96.805	96.225	0	0
2097-05-23	92.616	93.775	0.22	0.076
2097-05-24	90.062	92.177	0.192	0.103
2097-05-25	86.299	87.902	0.216	0.837
2097-05-26	80.472	78.24	0.287	0.258
2097-05-27	79.4	79.231	0.198	0.218
2097-05-28	80.151	80.709	0.013	0.02
2097-05-29	80.927	80.815	0	0
2097-05-30	79.533	84.368	0.186	0.134
2097-05-31	82.13	82.094	0.005	0
2097-06-01	84.236	83.731	0.179	0
2097-06-02	91.056	86.311	0.069	0.143
2097-06-03	89.392	88.051	0.282	0.035
2097-06-04	84.168	86.399	0	0.019
2097-06-05	82.331	83.18	0	0
2097-06-06	84.513	84.613	0.002	0.226
2097-06-07	84.092	86.899	0.51	0.608
2097-06-08	91.111	93.245	0.312	0.151
2097-06-09	89.305	88.325	0.707	0.479
2097-06-10	84.165	84.265	0	0
2097-06-11	85.648	88.225	0.115	0
2097-06-12	86.49	86.775	0.051	0.098
2097-06-13	88.121	88.366	0	0
2097-06-14	90.489	88.876	0.006	0.016
2097-06-15	90.08	91.983	0.053	0.013
2097-06-16	88.098	89.524	0.151	0.426
2097-06-17	81.034	81.613	0	0
2097-06-18	81.523	81.717	0	0
2097-06-19	85.79	85.94	0	0
2097-06-20	89.074	89.114	0	0
2097-06-21	90.541	92.066	0	0
2097-06-22	90.171	90.482	0.001	0.359
2097-06-23	88.284	85.24	0.12	0.062
2097-06-24	84.39	85.187	0	0
2097-06-25	83.037	84.17	0.034	0.018
2097-06-26	85.173	82.885	0	0.086
2097-06-27	86.065	85.968	0	0
2097-06-28	87.519	89.314	0.02	0
2097-06-29	84.215	87.796	0.117	0.203
2097-06-30	85.822	88.085	0.379	0.353
2097-07-01	91.985	93.483	0.022	0.003
2097-07-02	91.473	91.573	0	0.598
2097-07-03	90.589	91.356	1.192	0.395
2097-07-04	86.728	87.939	0.007	0.293
2097-07-05	89.363	90.271	0	0
2097-07-06	89.783	91.738	0	1.558
2097-07-07	93.709	97.495	1.515	0.289
2097-07-08	88.509	96.188	0.536	0.164
2097-07-09	81.473	82.761	0	0
2097-07-10	84.34	82.84	0	0
2097-07-11	82.72	84.198	0.159	0.002
2097-07-12	85.039	85.542	0.282	0.16
2097-07-13	84.465	85.977	0.26	0.244
2097-07-14	84.441	85.894	0.069	0.003
2097-07-15	86.146	85.696	0.011	0
2097-07-16	89.02	87.473	0.07	0.017
2097-07-17	87.314	88.125	0.231	0.108
2097-07-18	91.763	90.86	0.013	0.035
2097-07-19	92.97	92.208	0.372	0.177
2097-07-20	91.698	90.703	0.153	0.544
2097-07-21	89.765	90.195	0.588	0.234
2097-07-22	88.594	88.445	0	0
2097-07-23	88.733	88.639	0.146	0.146
2097-07-24	86.451	86.329	0.171	0.105
2097-07-25	85.636	85.223	0.002	0
2097-07-26	85.963	86.063	0	0
2097-07-27	88.722	89.586	0	0
2097-07-28	87.516	88.285	0.201	0.08
2097-07-29	82.882	84.334	0.153	0.159
2097-07-30	87.061	86.849	0	0
2097-07-31	88.587	89.713	0	0
2097-08-01	95.578	96.7	0	0
2097-08-02	93.238	94.571	0.09	0.179
2097-08-03	91.451	88.564	0.412	0.298
2097-08-04	97.19	97.29	0.008	0.067
2097-08-05	91.33	94.956	0.038	0
2097-08-06	84.27	84.991	0	0
2097-08-07	82.062	83.25	0	0
2097-08-08	82.149	85.45	0	0
2097-08-09	85.69	88.021	0	0
2097-08-10	87.968	87.674	0	0.005
2097-08-11	86.133	87.297	0.22	0.107
2097-08-12	88.6	85.734	0.154	0.134
2097-08-13	87.487	87.027	0	0.042
2097-08-14	86.031	85.186	0.009	0
2097-08-15	83.878	84.577	0	0
2097-08-16	86.015	86.505	0	0
2097-08-17	89.078	90.469	0.005	0.009
2097-08-18	88.017	88.661	0.344	0.407
2097-08-19	84.104	84.3	0.018	0
2097-08-20	84.607	85.629	0	0
2097-08-21	86.677	87.635	0	0
2097-08-22	88.047	88.664	0	0
2097-08-23	87.852	88.85	0	0
2097-08-24	88.434	88.986	0	0
2097-08-25	88.466	89.174	0	0
2097-08-26	88.334	89.703	0	0
2097-08-27	89.568	89.088	0	0
2097-08-28	89.308	89.408	0	0.081
2097-08-29	90.77	90.87	0.038	0.178
2097-08-30	90.397	91.432	0	0.03
2097-08-31	89.145	89.245	0.013	0.083
2097-09-01	91.115	92.018	0.001	0
2097-09-02	91.337	91.908	0.011	0
2097-09-03	92.543	92.977	0	0
2097-09-04	96.307	93.266	0	0
2097-09-05	95.246	93.571	0.069	0
2097-09-06	92.594	91.252	0.092	0
2097-09-07	91.797	92.038	0.003	0
2097-09-08	88.766	88.866	0.024	0.148
2097-09-09	90.273	92.344	0.111	0.059
2097-09-10	90.882	92.033	0.06	0.053
2097-09-11	89.992	92.216	0	0
2097-09-12	90.111	91.714	0.011	0
2097-09-13	90.852	91.147	0.003	0.005
2097-09-14	92.843	93.28	0	0.001
2097-09-15	83.471	87.823	0.293	0.103
2097-09-16	77.723	79.007	0	0
2097-09-17	70.977	71.025	0	0
2097-09-18	76.089	77.135	0	0
2097-09-19	83.01	83.864	0	0
2097-09-20	87.491	88.408	0	0
2097-09-21	84.919	85.655	0.005	0.002
2097-09-22	85.34	85.409	0	0
2097-09-23	86.354	86.454	0	0
2097-09-24	88.979	88.262	0	0
2097-09-25	87.173	87.79	0.013	0
2097-09-26	87.633	87.227	0	0
2097-09-27	88.375	88.087	0	0
2097-09-28	89.401	89.322	0	0
2097-09-29	89.59	89.561	0	0
2097-09-30	88.47	89.088	0	0
2097-10-01	88.187	88.751	0	0
2097-10-02	89.987	90.437	0	0.006
2097-10-03	80.165	87.346	0	0.053
2097-10-04	77.689	75.767	0	0
2097-10-05	84.892	79.768	0	0
2097-10-06	85.239	85.642	0	0.002
2097-10-07	79.973	84.313	0	0.001
2097-10-08	82.004	83.129	0.001	0.008
2097-10-09	77.217	78.22	1.006	0.349
2097-10-10	73.191	74.21	0.08	0.089
2097-10-11	80.652	80.671	0.001	0
2097-10-12	81.483	79.897	0.032	0.006
2097-10-13	84.18	85.192	0.037	0.134
2097-10-14	77.099	80.566	0.307	0.514
2097-10-15	82.836	85.709	0	0
2097-10-16	82.478	83.182	0.036	0.075
2097-10-17	79.09	80.657	0.037	0.024
2097-10-18	61.47	63.667	0.102	0.125
2097-10-19	64.829	64.851	0	0
2097-10-20	65.522	65.652	0	0
2097-10-21	61.486	64.037	0.392	0.107
2097-10-22	68.285	70.163	0.216	0.023
2097-10-23	74.085	72.513	0	0
2097-10-24	67.286	68.487	0	0
2097-10-25	62.441	62.592	0	0
2097-10-26	56.061	59.823	0	0
2097-10-27	51.425	52.515	0	0
2097-10-28	62.919	63.813	0	0
2097-10-29	56.859	59.555	0	0
2097-10-30	55.081	55.387	0	0
2097-10-31	55.972	56.389	0	0
2098-05-01	80	80	1	1
2098-05-02	66.916	67.006	0	0
2098-05-03	64.329	65.292	0	0
2098-05-04	62.088	62.207	0	0
2098-05-05	67.084	66.943	0	0
2098-05-06	69.894	69.406	0	0
2098-05-07	74.056	71.3	0	0.012
2098-05-08	76.384	74.035	0.451	0.301
2098-05-09	71.525	71.321	0.251	0.215
2098-05-10	75.234	74.899	0	0.006
2098-05-11	72.531	72.864	0.046	0.012
2098-05-12	77.324	78.639	0.056	0.02
2098-05-13	82.99	82.626	1.219	4.022
2098-05-14	87.659	88.708	0.624	0.342
2098-05-15	83.921	87.09	0.14	0.038
2098-05-16	81.957	83.215	0.001	0
2098-05-17	81.695	80.262	0.466	0.195
2098-05-18	75.622	76.762	0.118	0.051
2098-05-19	72.436	71.869	0.045	0.155
2098-05-20	70.343	69.767	0.167	0.126
2098-05-21	69.749	70.162	0	0.003
2098-05-22	78.156	79.103	0.042	0.159
2098-05-23	79.369	78.928	0.276	0.154
2098-05-24	80.35	79.863	0	0.023
2098-05-25	83.048	83.626	0	0
2098-05-26	83.365	82.929	0.395	0.045
2098-05-27	92.382	93.198	0.446	0.104
2098-05-28	89.977	90.077	0.033	0.155
2098-05-29	86.793	84.956	0.321	0.49
2098-05-30	75.703	75.87	0.003	0
2098-05-31	72.52	73.515	0.001	0
2098-06-01	79.688	79.892	0	0
2098-06-02	83.81	84.137	0	0
2098-06-03	83.645	84.476	0	0
2098-06-04	87.43	86.891	0	0
2098-06-05	83.401	84.791	0.226	0.242
2098-06-06	79.353	82.021	0.355	0.527
2098-06-07	76.107	76.414	0	0
2098-06-08	75.34	75.384	0.179	0.005
2098-06-09	82.36	80.812	0.047	0.01
2098-06-10	87.717	85.821	0.116	0.364
2098-06-11	87.783	88.348	0.061	0.115
2098-06-12	83.438	83.928	0.906	0.506
2098-06-13	86.29	84.251	0.001	0.04
2098-06-14	86.311	89.232	3.531	0.151
2098-06-15	90.606	90.938	0	1.717
2098-06-16	89.393	90.64	0	0.099
2098-06-17	87.227	88.185	0	0
2098-06-18	88.461	87.421	0	0
2098-06-19	87.828	88.86	0	0
2098-06-20	89.235	89.001	0	0.001
2098-06-21	85.719	86.877	0.332	0.246
2098-06-22	96.086	93.89	0.401	0.161
2098-06-23	88.669	85.32	0.648	0.814
2098-06-24	84.865	86.805	0.732	1.856
2098-06-25	85.964	86.252	0.001	0.094
2098-06-26	87.384	87.459	0	0.011
2098-06-27	87.305	89.704	0.13	0
2098-06-28	84.533	87.642	0.012	0
2098-06-29	83.285	85.234	0	0
2098-06-30	83.531	84.111	0	0
2098-07-01	85.13	86.021	0	0
2098-07-02	87.892	87.435	0.004	0.009
2098-07-03	87.61	87.731	0.002	0.003
2098-07-04	87.084	87.184	0	0.386
2098-07-05	96.4	96.396	0.372	0.298
2098-07-06	94.041	94.652	0.037	0.015
2098-07-07	96.814	96.68	0.063	0.153
2098-07-08	98.821	98.809	0	0
2098-07-09	99.251	100.24	0	0.003
2098-07-10	100.645	101.036	0	0
2098-07-11	100.97	101.128	0	0
2098-07-12	99.509	100.174	0	0
2098-07-13	99.982	100.578	0	0
2098-07-14	99.12	98.896	0	0.021
2098-07-15	96.609	96.612	0.104	0.082
2098-07-16	100.194	100.849	0	0.018
2098-07-17	100.993	100.955	0	0
2098-07-18	99.495	100.198	0	0
2098-07-19	99.5	99.668	0	0
2098-07-20	97.584	97.922	0	0
2098-07-21	98.056	98.268	0	0
2098-07-22	96.431	96.998	0	0.022
2098-07-23	97.83	96.989	0	0.007
2098-07-24	100.221	100.513	0	0
2098-07-25	99.942	99.94	0	0
2098-07-26	99.009	99.118	0	0
2098-07-27	97.774	97.971	0	0
2098-07-28	97.936	96.415	0	0.005
2098-07-29	98.19	98.26	0	0
2098-07-30	96.786	96.495	0.012	0
2098-07-31	97.668	96.722	0.149	0.021
2098-08-01	99.804	99.573	0.001	0.057
2098-08-02	97.987	98.297	0.12	0.094
2098-08-03	92.338	95.48	0.309	0.227
2098-08-04	90.069	93.086	0.32	0.504
2098-08-05	98.218	98.237	0.012	0.001
2098-08-06	99.007	99.94	0	0
2098-08-07	95.612	96.928	0.21	0.091
2098-08-08	93.18	93.479	0	0
2098-08-09	91.897	93.567	0	0
2098-08-10	98.253	101.876	0	0
2098-08-11	95.254	99.676	0.316	0.183
2098-08-12	85.565	85.665	0	0.689
2098-08-13	84.146	83.787	0	0
2098-08-14	84.046	85.127	0	0
2098-08-15	89.052	87.779	0	0
2098-08-16	91.163	89.626	0	0.002
2098-08-17	94.603	93.285	0	0
2098-08-18	94.356	94.734	0	0.403
2098-08-19	92.744	92.748	0	0
2098-08-20	88.306	88.406	0.011	0.066
2098-08-21	79.468	79.257	0	0
2098-08-22	85.88	84.473	0	0
2098-08-23	87.199	87.061	0	0
2098-08-24	92.748	92.955	0	0
2098-08-25	94.292	94.656	0	0
2098-08-26	91.791	92.804	0.345	0.292
2098-08-27	88.229	89.769	0	0.001
2098-08-28	92.73	91.284	0	0.017
2098-08-29	99.769	101.675	0.167	0
2098-08-30	99.388	99.488	0	0.061
2098-08-31	94.424	94.39	0.158	0.075
2098-09-01	92.995	93.095	0.059	0.166
2098-09-02	97.724	97.824	0.049	0.17
2098-09-03	103.509	101.672	0.077	0.134
2098-09-04	106.991	104.743	0	0
2098-09-05	96.148	98.123	0	0
2098-09-06	92.578	92.918	0	0
2098-09-07	90.25	90.251	0.01	0.199
2098-09-08	87.733	88.722	0.156	0.201
2098-09-09	84.855	83.87	0.035	0.125
2098-09-10	83.98	83.444	0	0
2098-09-11	83.755	82.521	0	0
2098-09-12	82.754	83.961	0.095	0
2098-09-13	86.334	86.434	0.001	0
2098-09-14	88.95	85.134	0.113	0.003
2098-09-15	69.709	69.494	0.025	0
2098-09-16	73.555	73.662	0	0
2098-09-17	75.742	75.619	0	0
2098-09-18	79.706	79.702	0	0
2098-09-19	83.502	83.138	0	0
2098-09-20	86.129	85.146	0	0
2098-09-21	89.088	88.331	0	0
2098-09-22	87.298	88.788	0	0
2098-09-23	86.883	89.228	0	0
2098-09-24	81.788	86.009	0	0
2098-09-25	81.024	81.489	0	0
2098-09-26	82.847	81.861	0	0
2098-09-27	84.57	82.917	0	0
2098-09-28	84.298	83.683	0.132	0
2098-09-29	84.927	84.701	0.156	0.151
2098-09-30	85.751	83.824	0.017	0.001
2098-10-01	79.887	81.91	0.009	0
2098-10-02	71.914	71.006	0	0
2098-10-03	79.375	72.472	0	0
2098-10-04	85.12	82.475	0	0
2098-10-05	86.112	86.212	0.002	0
2098-10-06	82.119	80.767	0.595	0.701
2098-10-07	74.691	81.572	0	0
2098-10-08	67.976	69.861	0	0
2098-10-09	82.376	83.292	0	0
2098-10-10	88.641	87.682	0.116	0.113
2098-10-11	76.847	77.76	0.002	0.027
2098-10-12	72.638	72.694	0	0
2098-10-13	75.571	76.075	0	0
2098-10-14	77.779	79.795	0	0
2098-10-15	84.497	77.183	0	0
2098-10-16	75.907	73.075	0	0
2098-10-17	68.575	68.36	0	0
2098-10-18	76.983	77.834	0	0
2098-10-19	83.242	83.62	0.025	0.106
2098-10-20	76.203	71.132	0.399	0.484
2098-10-21	68.103	68.196	0	0
2098-10-22	73.607	72.617	0	0
2098-10-23	69.103	69.691	0.024	0
2098-10-24	68.417	69.053	0.177	0.05
2098-10-25	67.306	64.747	0	0.187
2098-10-26	68.04	64.211	0	0
2098-10-27	65.131	68.178	0	0
2098-10-28	68.827	71.249	0	0
2098-10-29	68.169	70.645	0.159	0.18
2098-10-30	67.541	68.912	0.28	0.401
2098-10-31	74.161	73.722	0	0
2099-05-01	80	80	1	1
2099-05-02	79.145	78.283	0.043	0.067
2099-05-03	85.708	84.753	0.078	0.031
2099-05-04	82.933	83.456	0.099	0.072
2099-05-05	77.584	77.96	0	0
2099-05-06	79.929	80.478	0	0
2099-05-07	79.096	78.964	0.15	0.147
2099-05-08	80.159	77.49	0.002	0.021
2099-05-09	68.924	71.978	0	0
2099-05-10	79.931	79.449	0	0
2099-05-11	82.006	81.574	0	0
2099-05-12	84.779	84.83	0	0
2099-05-13	85.963	85.816	0	0
2099-05-14	83.397	83.373	0.291	0.278
2099-05-15	79.973	80.061	0.276	0.277
2099-05-16	78.389	78.435	0	0
2099-05-17	79.087	79.263	0	0
2099-05-18	81.197	81.226	0	0
2099-05-19	77.197	78.207	0	0
2099-05-20	72.714	73.119	0	0
2099-05-21	77.8	77.396	0	0
2099-05-22	81.431	81.448	0	0
2099-05-23	80.306	80.99	0	0
2099-05-24	85.764	86.021	0	0
2099-05-25	87.675	87.816	0.184	0.001
2099-05-26	91.207	90.453	0.061	0.153
2099-05-27	92.087	92.116	0	0
2099-05-28	89.446	89.286	0.059	0.046
2099-05-29	85.192	86.651	0.683	0.097
2099-05-30	81.382	86.165	0.31	0.17
2099-05-31	81.293	84.124	0.432	0.569
2099-06-01	82.451	83.864	0.238	0.1
2099-06-02	83.776	83.783	0	0
2099-06-03	84.846	86.936	0	0
2099-06-04	87.901	86.937	0.172	0.319
2099-06-05	79.014	78.839	0.487	0.724
2099-06-06	79.154	79.121	0	0
2099-06-07	82.336	81.421	0	0.019
2099-06-08	80.959	82.489	0.048	0.063
2099-06-09	79.838	83.121	0.162	0.22
2099-06-10	82.424	84.762	0.12	0.168
2099-06-11	88.035	89.052	0	0
2099-06-12	88.278	88.15	0	0
2099-06-13	92.266	92.641	0	0
2099-06-14	94.988	94.002	0	0.001
2099-06-15	91.563	90.137	0.38	0.227
2099-06-16	83.272	81.919	0.313	0.81
2099-06-17	78.262	79.638	0.05	0.019
2099-06-18	67.529	78.498	0	0
2099-06-19	71.703	76.087	0.002	0
2099-06-20	76.494	77.339	0.004	0.026
2099-06-21	81.657	81.813	0	0
2099-06-22	86.984	87.727	0	0
2099-06-23	90.931	93.407	0.007	0.017
2099-06-24	90.893	91.989	0.077	0.119
2099-06-25	89.089	89.137	0.264	0.292
2099-06-26	87.032	91.502	0.252	0.204
2099-06-27	88.76	89.594	0.349	0.233
2099-06-28	95.29	96.887	0.238	0.34
2099-06-29	88.705	88.805	0.028	0.184
2099-06-30	88.69	89.717	0	0
2099-07-01	98.414	100.149	0	0
2099-07-02	95.198	92.808	0.097	0.254
2099-07-03	90.349	90.132	0.026	0
2099-07-04	90.033	90.993	0.087	0.008
2099-07-05	92.377	92.421	0	0
2099-07-06	95.051	94.664	0	0
2099-07-07	100.986	101.628	0	0
2099-07-08	97.317	97.986	0	0
2099-07-09	92.674	94.191	0	0
2099-07-10	91.879	94.376	0.028	0.02
2099-07-11	92.219	89.418	0.157	0.214
2099-07-12	85.627	87.054	0.231	0.356
2099-07-13	84.993	86.504	0.203	0.184
2099-07-14	90.605	91.248	0.161	0.018
2099-07-15	90.738	90.881	0	0.007
2099-07-16	90.119	91.249	0.121	0.396
2099-07-17	85.179	85.279	0.041	0.026
2099-07-18	102.498	102.048	0.032	0.037
2099-07-19	101.486	103.151	0	0
2099-07-20	102.4	103.495	0	0
2099-07-21	100.596	102.098	0.1	0.064
2099-07-22	98.813	98.63	0.009	0
2099-07-23	95.085	95.185	0.011	0.34
2099-07-24	92.315	92.415	0	0.11
2099-07-25	93.106	93.207	0	0
2099-07-26	100.797	100.729	0.182	0.08
2099-07-27	102.1	104.253	0	0.038
2099-07-28	99.459	102.267	0	0
2099-07-29	97.903	100.336	0	0
2099-07-30	98.089	98.739	0	0
2099-07-31	100.825	100.529	0	0
2099-08-01	100.175	103.84	0	0
2099-08-02	99.537	101.299	0	0.075
2099-08-03	99.092	99.192	0	0.161
2099-08-04	93.685	91.091	0.163	0.07
2099-08-05	81.406	80.782	0.009	0.083
2099-08-06	82.891	81.55	0	0.01
2099-08-07	88.166	88.457	0	0
2099-08-08	91.117	91.892	0	0
2099-08-09	89.334	90.806	0.113	0
2099-08-10	101.464	102.913	0.006	0
2099-08-11	103.361	104.71	0	0
2099-08-12	100.422	102.401	0	0
2099-08-13	99.539	100.579	0	0
2099-08-14	97.7	98.585	0	0
2099-08-15	97.386	97.121	0.249	0
2099-08-16	95.327	100.315	0.11	0.156
2099-08-17	89.479	89.858	0	0.143
2099-08-18	97.317	96.195	0	0
2099-08-19	102.201	102.311	0	0
2099-08-20	101.794	102.143	0	0
2099-08-21	99.45	100.06	0	0
2099-08-22	96.621	98.242	0.024	0.277
2099-08-23	92.002	90.153	0.001	0.018
2099-08-24	91.956	91.542	0	0
2099-08-25	96.691	97.45	0.06	0.053
2099-08-26	93.376	92.403	0	0
2099-08-27	95.22	92.553	0.059	0.037
2099-08-28	92.777	93.372	0	0.002
2099-08-29	93.056	93.732	0.024	0
2099-08-30	102.39	103.904	0	0.149
2099-08-31	102.168	105.631	0	0
2099-09-01	103.619	103.707	0	0
2099-09-02	97.627	101.056	0.068	0
2099-09-03	103.459	104.519	0	0.004
2099-09-04	90.387	90.487	0.041	0.09
2099-09-05	75.755	76.15	0	0
2099-09-06	79.277	78.902	0	0
2099-09-07	87.935	87.565	0	0
2099-09-08	92.327	92.881	0	0
2099-09-09	100.27	101.121	0	0
2099-09-10	93.642	99.121	0	0
2099-09-11	94.626	96.089	0	0
2099-09-12	89.44	92.106	0	0
2099-09-13	84.527	83.641	0	0
2099-09-14	84.171	83.593	0	0
2099-09-15	88.892	89.271	0	0
2099-09-16	106.673	107.381	0	0
2099-09-17	100.28	103.953	0	0
2099-09-18	102.531	104.648	0	0
2099-09-19	102.432	107.769	0	0
2099-09-20	91.447	93.583	0	0
2099-09-21	73.624	73.683	0	0
2099-09-22	78.638	78.883	0	0
2099-09-23	81.29	82.112	0	0
2099-09-24	83.522	83.747	0	0
2099-09-25	88.3	88.509	0	0
2099-09-26	89.481	89.067	0	0
2099-09-27	85.96	86.269	0	0
2099-09-28	89.997	90.061	0	0
2099-09-29	87.189	87.292	0	0
2099-09-30	92.811	91.621	0.016	0.013
2099-10-01	89.487	84.16	0.121	0.111
2099-10-02	78.614	78.433	0	0
2099-10-03	91.61	90.077	0	0
2099-10-04	94.024	93.289	0	0
2099-10-05	89.142	90.014	0.063	0.056
2099-10-06	82.609	84.682	0.177	0.141
2099-10-07	88.402	91.62	0.125	0.107
2099-10-08	92.916	92.706	0.074	0
2099-10-09	88.654	89.804	0.538	0.001
2099-10-10	74.423	74.154	0.267	1.42
2099-10-11	57.67	58.223	0.002	0
2099-10-12	55.406	54.955	0	0
2099-10-13	58.108	58.137	0	0
2099-10-14	57.485	58.866	0	0
2099-10-15	56.982	56.28	0	0
2099-10-16	61.44	60.872	0	0
2099-10-17	64.91	65.334	0	0
2099-10-18	64.72	65.369	0	0
2099-10-19	74.283	75.45	0	0
2099-10-20	69.323	69.621	0	0
2099-10-21	62.536	64.485	0	0
2099-10-22	56.157	56.692	0	0
2099-10-23	72.688	74.054	0	0
2099-10-24	80.98	82.181	0	0
2099-10-25	76.145	78.419	0.072	0.183
2099-10-26	70.922	71.692	0.066	0.201
2099-10-27	62.095	62.436	0.001	0
2099-10-28	65.689	66.069	0	0
2099-10-29	63.059	62.906	0	0
2099-10-30	60.381	60.884	0	0
2099-10-31	58.863	60.681	0.011	0.016
