# Supplementary material for: The role of climate change and urban development on compound dry-hot extremes across US cities
Source: Nat Commun. 2023 Jun 14;14:3509. doi: 10.1038/s41467-023-39205-x (PMC10267174; doi:10.1038/s41467-023-39205-x)
Supplement: Supplementary file 2 — Source Data [file 41467_2023_39205_MOESM2_ESM.zip › SourceData/Jacksonville_Current_Data.xlsx]

## Sheet: Sheet1
Date_Current	Current_T	Urban_Dev_T	Current_prcp	Urban_Dev_Prcp
2000-05-01	80	80	1	1
2000-05-02	80.843	81.094	0	0
2000-05-03	79.487	79.43	0	0
2000-05-04	79.731	76.79	0.005	0
2000-05-05	81.162	79.667	0.022	0.083
2000-05-06	81.155	81.46	0	0
2000-05-07	81.861	81.531	0	0
2000-05-08	82.191	82.299	0	0
2000-05-09	85.084	84.607	0	0
2000-05-10	84.206	83.369	0.044	0.161
2000-05-11	87.874	88.151	0.01	0.079
2000-05-12	90.508	90.249	0.111	0.012
2000-05-13	92.554	92.428	0.004	0.002
2000-05-14	90.218	91.43	0.024	0
2000-05-15	79.795	79.935	0.201	0.335
2000-05-16	79.083	78.799	0.005	0.004
2000-05-17	84.121	83.687	0	0
2000-05-18	85.858	86.103	0	0
2000-05-19	88.682	89.236	0	0
2000-05-20	93.202	93.202	0	0
2000-05-21	93.667	93.595	0	0
2000-05-22	88.091	89.226	0.17	0.009
2000-05-23	90.851	91.003	0.007	0.057
2000-05-24	94.684	94.835	0	0
2000-05-25	93.611	94.102	0	0
2000-05-26	90.717	91.978	0.029	0
2000-05-27	95.768	96.638	0.049	0.004
2000-05-28	93.532	93.856	0	0
2000-05-29	91.819	90.715	0.035	0.102
2000-05-30	86.345	88.539	0.017	0.016
2000-05-31	81.929	82.147	0.034	0.025
2000-06-01	86.976	86.493	0	0
2000-06-02	91.407	90.965	0	0
2000-06-03	95.789	95.2	0	0
2000-06-04	90.425	90.857	0.307	0.273
2000-06-05	91.156	92.201	0	0.046
2000-06-06	88.141	85.773	0.118	0.153
2000-06-07	83.699	85.92	0	0
2000-06-08	82.33	82.555	0	0
2000-06-09	83.253	83.252	0.003	0
2000-06-10	84.602	84.601	0.003	0
2000-06-11	85.179	85.157	0.11	0.002
2000-06-12	82.732	91.819	0.281	0.076
2000-06-13	88.656	86.937	0.304	0.388
2000-06-14	89.584	87.296	0.157	0.276
2000-06-15	89.371	87.168	0.071	0.21
2000-06-16	91.573	91.203	0.001	0.001
2000-06-17	91.666	91.695	0	0
2000-06-18	92.775	92.384	0	0
2000-06-19	92.699	92.149	0.01	0.007
2000-06-20	90.938	92.932	0.01	0
2000-06-21	93.246	92.842	0.002	0
2000-06-22	91.303	92.298	0.129	0.11
2000-06-23	91.009	91.63	0.158	0.247
2000-06-24	91.863	89.709	0.229	0.114
2000-06-25	88.078	89.897	0.386	2.923
2000-06-26	86.065	87.252	0.741	0.5
2000-06-27	87.531	87.53	0.249	0.271
2000-06-28	94.021	94.331	0.011	0.017
2000-06-29	91.908	91.394	0.001	0.026
2000-06-30	85.501	85.077	0.239	0.342
2000-07-01	86.428	87.733	0.265	0.126
2000-07-02	86.402	86.71	0	0
2000-07-03	86.274	86.372	0	0
2000-07-04	88.732	87.63	0	0
2000-07-05	92.469	93.481	0	0
2000-07-06	94.665	94.765	0.056	0.183
2000-07-07	92.889	93.628	0.375	0.485
2000-07-08	85.536	89.765	0.23	0.346
2000-07-09	86.727	85.728	0	0.227
2000-07-10	91.859	88.617	0	0
2000-07-11	95.808	95.643	0.026	0
2000-07-12	99.558	98.39	0	0.02
2000-07-13	95.098	92.707	0.192	0.436
2000-07-14	94.562	90.6	0.165	0.255
2000-07-15	96.862	97.163	0.518	0.323
2000-07-16	94.909	95.936	0.17	0.2
2000-07-17	88.816	93.709	0.268	0.149
2000-07-18	93.435	92.432	0	0.003
2000-07-19	97.381	95.665	0	0
2000-07-20	99.572	99.873	0.161	0.272
2000-07-21	93.185	91.921	0.141	0.204
2000-07-22	88.521	91.094	0.463	0.613
2000-07-23	89.343	87.62	0.362	0.199
2000-07-24	90.229	85.618	0.585	0.508
2000-07-25	84.442	84.864	0.349	0.272
2000-07-26	92.859	90.722	0.143	0.355
2000-07-27	91.395	90.829	0.111	0.329
2000-07-28	84.409	86.005	0.483	0.124
2000-07-29	89.42	90.067	0.301	0.055
2000-07-30	90.629	92.09	0.242	0.093
2000-07-31	90.8	91.694	0.301	0.006
2000-08-01	87.721	88.124	0.168	0.273
2000-08-02	94.803	94.903	0	0.004
2000-08-03	95.85	95.95	0	0.117
2000-08-04	93.396	93.591	0.163	0.123
2000-08-05	93.564	96.112	0.109	0.18
2000-08-06	93.027	92.367	0	0.186
2000-08-07	93.43	94.302	0	0
2000-08-08	93.903	93.49	0	0
2000-08-09	94.892	95.215	0	0.031
2000-08-10	96.17	96.178	0.134	0.177
2000-08-11	90.282	89.986	0.184	0.263
2000-08-12	87.472	87.659	0.492	0.302
2000-08-13	84.123	88.607	0.264	0.013
2000-08-14	85.137	89.551	0.13	0.184
2000-08-15	90.289	93.124	0.087	0.029
2000-08-16	91.338	92.275	0.029	0.017
2000-08-17	94.901	95.001	0	0
2000-08-18	91.376	91.534	0	0
2000-08-19	98.262	96.968	0	0
2000-08-20	90.956	89.367	0.691	0.328
2000-08-21	88.161	82.829	1.828	0.353
2000-08-22	82.7	82.482	0.361	0.111
2000-08-23	86.764	88.714	0.137	0.06
2000-08-24	89.029	92.329	0.002	0
2000-08-25	93.774	94.981	0	0.096
2000-08-26	89.18	87.485	0.173	0.27
2000-08-27	89.976	89.561	0.001	0.047
2000-08-28	92.555	90.857	0	0
2000-08-29	88.76	89.653	0.083	0.149
2000-08-30	85.748	87.312	0.014	0.076
2000-08-31	89.105	87.175	0.072	0.196
2000-09-01	85.803	89.683	0.075	0.148
2000-09-02	92.594	89.898	0.101	0.053
2000-09-03	86.771	89.11	0.352	0.123
2000-09-04	89.278	89.564	0.121	0.108
2000-09-05	84.234	86.238	0.241	0.402
2000-09-06	83.886	84.491	0.247	0.321
2000-09-07	84.802	86.738	0.437	0.992
2000-09-08	84.04	84.968	0.247	0.119
2000-09-09	84.954	82.696	0.164	0.153
2000-09-10	86.597	86.542	0.001	0.026
2000-09-11	86.032	86.006	0	0
2000-09-12	86.837	86.59	0.011	0.001
2000-09-13	89.677	89.766	0	0
2000-09-14	90.407	90.801	0	0
2000-09-15	93.428	90.216	0.117	0.098
2000-09-16	84.524	84.986	0.197	0.109
2000-09-17	79.43	78.146	0.482	0.161
2000-09-18	85.213	81.102	0.248	0.302
2000-09-19	88.136	88.913	0	0
2000-09-20	87.256	85.358	0.043	0.217
2000-09-21	90.698	90.441	0.018	0.066
2000-09-22	89.672	90.218	0.173	0.408
2000-09-23	88.788	87.349	0.001	0.083
2000-09-24	89.716	89.453	0.075	0.025
2000-09-25	91.35	90.874	0.007	0.01
2000-09-26	85.768	87.288	0	0
2000-09-27	77.171	77.734	0	0
2000-09-28	79.951	79.667	0	0
2000-09-29	79.141	79.213	0.024	0.023
2000-09-30	80.983	77.122	0.022	0.215
2000-10-01	82.559	81.543	0.002	0.032
2000-10-02	83.194	84.177	0	0
2000-10-03	83.739	83.188	0	0
2000-10-04	83.649	81.692	0.211	0.328
2000-10-05	86.19	88.44	0.011	0.114
2000-10-06	90.021	90.684	0	0
2000-10-07	83.88	87.447	0	0
2000-10-08	75.337	75.679	0	0
2000-10-09	61.861	63.808	0	0
2000-10-10	67.965	67.423	0	0
2000-10-11	75.22	75.197	0	0
2000-10-12	77.884	77.852	0	0
2000-10-13	76.98	76.766	0	0
2000-10-14	77.959	79.232	0	0
2000-10-15	79.749	79.979	0	0
2000-10-16	81.363	81.422	0	0
2000-10-17	82.599	82.919	0	0
2000-10-18	82.233	82.962	0	0
2000-10-19	78.533	81.887	0.027	0
2000-10-20	79.362	79.819	0.036	0.042
2000-10-21	77.357	77.879	0.023	0.004
2000-10-22	78.812	79.033	0	0
2000-10-23	75.857	78.543	0.056	0.05
2000-10-24	74.509	73.38	0.07	0.043
2000-10-25	73.136	74.855	0.01	0.018
2000-10-26	73.062	74.151	0.148	0.125
2000-10-27	75.145	78.715	0.043	0.06
2000-10-28	80.121	80.269	0	0
2000-10-29	75.452	76.254	0.021	0.037
2000-10-30	74.059	74.235	0.002	0
2000-10-31	75.005	75.47	0	0
2001-05-01	80	80	1	1
2001-05-02	75.015	74.88	0.01	0.006
2001-05-03	77.234	76.933	0	0.004
2001-05-04	77.902	77.744	0.014	0.006
2001-05-05	79.412	79.3	0	0.001
2001-05-06	80.747	80.771	0	0
2001-05-07	74.318	73.06	0.079	0.095
2001-05-08	76.636	76.275	0.014	0.022
2001-05-09	76.469	77.402	0.023	0.017
2001-05-10	78.633	78.547	0	0
2001-05-11	78.559	78.158	0.018	0.103
2001-05-12	81.579	80.5	0.003	0.003
2001-05-13	84.883	84.422	0.011	0.076
2001-05-14	80.2	79.948	0.039	0.048
2001-05-15	87.271	87.721	0	0
2001-05-16	90.8	90.834	0	0
2001-05-17	92.206	92.216	0.008	0.007
2001-05-18	92.158	91.894	0	0
2001-05-19	87.687	87.4	0	0.004
2001-05-20	90.545	90.858	0	0.006
2001-05-21	92.549	92.917	0	0
2001-05-22	92.122	92.423	0	0
2001-05-23	86.305	87.564	0	0
2001-05-24	85.148	85.29	0	0
2001-05-25	89.584	89.649	0.011	0.055
2001-05-26	88.717	89.576	0.125	0.226
2001-05-27	90.383	88.484	0.027	0.078
2001-05-28	88.951	93.835	0.046	0.001
2001-05-29	93.713	92.918	0.022	0.027
2001-05-30	89.009	87.512	0.115	0.035
2001-05-31	88.239	85.444	0.203	0.181
2001-06-01	85.818	85.72	0.107	0.139
2001-06-02	88.203	84.882	0.134	0.212
2001-06-03	91.656	92.048	0.011	0.002
2001-06-04	94.086	94.921	0.125	0.054
2001-06-05	92.815	93.015	0.068	0.031
2001-06-06	91.308	90.861	0.101	0.22
2001-06-07	87.421	88.636	0.193	0.173
2001-06-08	94.711	94.811	0	0.121
2001-06-09	90.925	90.049	0.08	0.228
2001-06-10	89.816	89.734	0.115	0.126
2001-06-11	87.088	92.012	0.152	0.196
2001-06-12	88.068	87.632	0.049	0.19
2001-06-13	91.979	91.6	0.114	0.06
2001-06-14	93.141	92.48	0.001	0.001
2001-06-15	89.538	92.431	0.152	0.085
2001-06-16	94.386	95.101	0.002	0.128
2001-06-17	87.531	84.971	0.221	0.257
2001-06-18	80.939	82.206	0.34	0.218
2001-06-19	84.125	83.438	0.337	0.174
2001-06-20	88.198	86.073	0.289	0.216
2001-06-21	91.309	87.329	0.185	0.268
2001-06-22	86.96	86.304	0.45	0.303
2001-06-23	88.437	87.467	0.039	0.256
2001-06-24	89.621	89.955	0.003	0.078
2001-06-25	90.26	89.398	0.009	0
2001-06-26	87.529	91.544	0.247	0.226
2001-06-27	87.492	90.332	0.276	0.093
2001-06-28	86.547	89.173	0	0
2001-06-29	89.866	89.63	0.01	0
2001-06-30	88.407	89.893	0.06	0
2001-07-01	91.313	89.369	0.011	0.11
2001-07-02	89.305	91.006	0.229	0.031
2001-07-03	89.785	90.342	0.001	0
2001-07-04	91.925	92.571	0	0
2001-07-05	93.551	97.301	0.082	0
2001-07-06	95.416	92.933	0.114	0.036
2001-07-07	88.789	87.287	0.082	0.213
2001-07-08	90.266	86.022	0.15	0.23
2001-07-09	94.21	94.279	0.014	0.023
2001-07-10	88.398	87.717	0.168	0.293
2001-07-11	89.106	94.363	0.156	0.074
2001-07-12	93.353	91.222	0.054	0.409
2001-07-13	87.964	84.169	0.333	0.238
2001-07-14	86.414	86.289	0.162	0.044
2001-07-15	84.778	84.542	0	0
2001-07-16	85.971	84.633	0.012	0.065
2001-07-17	85.002	86.858	0.006	0.018
2001-07-18	90.318	90.85	0	0
2001-07-19	91.291	95.052	0.027	0.001
2001-07-20	93.629	92.933	0.055	0
2001-07-21	89.501	86.201	0.161	0.263
2001-07-22	90.039	84.175	0.08	0.409
2001-07-23	90.022	91.461	0.125	0.125
2001-07-24	94.248	95.396	0.02	0.025
2001-07-25	91.669	92.883	0.165	0.152
2001-07-26	92.97	91.041	0	0
2001-07-27	91.622	91.741	0.007	0.007
2001-07-28	93.082	91.536	0	0
2001-07-29	95.34	95.083	0	0
2001-07-30	95.559	95.427	0	0
2001-07-31	95.012	95.112	0.015	0.084
2001-08-01	86.626	83.458	0.059	0.257
2001-08-02	81.921	81.633	0.196	0.255
2001-08-03	82.46	82.407	0.239	0.342
2001-08-04	83.499	85.017	0.242	0.139
2001-08-05	80.433	82.531	0.296	0.204
2001-08-06	93.159	91.509	0.093	0.22
2001-08-07	94.48	94.58	0	0.001
2001-08-08	94.756	94.856	0	0.264
2001-08-09	95.171	95.271	0.002	0
2001-08-10	93.455	92.622	0.219	0.035
2001-08-11	94.517	94.617	0.017	0.243
2001-08-12	93.905	93.058	0	0.077
2001-08-13	94.691	94.619	0	0
2001-08-14	89.678	90.223	0.021	0.002
2001-08-15	89.857	89.675	0.1	0.116
2001-08-16	90.898	93.643	0	0
2001-08-17	92.475	93.751	0	0
2001-08-18	93.842	95.214	0.034	0
2001-08-19	95.507	95.504	0.246	0.011
2001-08-20	88.91	93.96	0.001	0
2001-08-21	94.232	94.332	0	0.231
2001-08-22	87.613	87.806	0.017	0.041
2001-08-23	89.262	88.982	0	0
2001-08-24	95.337	95.377	0	0
2001-08-25	95.058	95.158	0.051	0.042
2001-08-26	91.491	86.926	0	0.149
2001-08-27	91.069	90.952	0	0.002
2001-08-28	93.621	91.475	0	0.126
2001-08-29	92.424	89.433	0.03	0.205
2001-08-30	91.449	89.405	0	0.188
2001-08-31	92.626	94.436	0.196	0.002
2001-09-01	93.12	92.34	0.227	0
2001-09-02	89.948	90.398	0.208	0.203
2001-09-03	85.348	85.176	0.194	0.203
2001-09-04	89.107	88.532	0	0.005
2001-09-05	88.027	89.014	0	0
2001-09-06	87.426	86.716	0	0
2001-09-07	86.293	85.475	0.018	0.026
2001-09-08	82.077	84.575	0.3	0.103
2001-09-09	84.174	85.519	0.244	0.041
2001-09-10	87.104	87.543	0.094	0.102
2001-09-11	83.496	85.223	0.192	0.175
2001-09-12	86.235	85.173	0.169	0.081
2001-09-13	80.531	80.362	0.306	0.381
2001-09-14	78.484	79.886	0.716	1.07
2001-09-15	75.874	77.305	0.995	0.26
2001-09-16	83.383	82.433	0.004	0.002
2001-09-17	83.386	81.728	0.018	0.056
2001-09-18	83.121	81.317	0	0.018
2001-09-19	86.231	85.033	0	0
2001-09-20	87.397	88.036	0.02	0.02
2001-09-21	89.275	89.218	0.058	0.01
2001-09-22	86.032	83.976	0.059	0.037
2001-09-23	84.966	85.865	0.019	0
2001-09-24	88.079	89.032	0	0
2001-09-25	81.521	82.319	0	0.002
2001-09-26	78.326	77.358	0	0
2001-09-27	80.975	81.852	0	0
2001-09-28	82.363	82.94	0	0
2001-09-29	74.937	76.625	0.24	0.051
2001-09-30	75.579	76.101	0	0
2001-10-01	74.352	74.423	0	0
2001-10-02	80.612	80.122	0	0
2001-10-03	81.257	81.53	0	0
2001-10-04	81.466	80.836	0	0
2001-10-05	82.839	83.102	0	0
2001-10-06	88.218	88.019	0	0
2001-10-07	83.223	83.166	0.011	0.011
2001-10-08	72.968	72.994	0	0
2001-10-09	78.233	78.421	0.006	0.02
2001-10-10	79.458	79.173	0.019	0.006
2001-10-11	82.714	82.579	0.005	0.005
2001-10-12	82.237	82.772	0	0
2001-10-13	83.777	83.756	0	0
2001-10-14	87.096	87.428	0.295	0.342
2001-10-15	79.593	79.533	0.079	0.217
2001-10-16	80.803	80.827	0	0
2001-10-17	73.134	77.431	0	0
2001-10-18	74.105	74.749	0	0
2001-10-19	79.792	75.24	0.006	0
2001-10-20	77.396	78.654	0	0
2001-10-21	75.196	75.273	0.051	0.031
2001-10-22	77.224	79.336	0.53	0.056
2001-10-23	81.263	82.879	0.005	0.009
2001-10-24	81.922	82.396	0.015	0.023
2001-10-25	80.524	79.705	0	0.013
2001-10-26	74.069	75.298	0	0
2001-10-27	59.517	63.134	0	0
2001-10-28	62.456	62.645	0	0
2001-10-29	68.238	67.228	0	0
2001-10-30	72.858	70.726	0	0
2001-10-31	71.764	72.12	0.031	0.026
2002-05-01	80	80	1	1
2002-05-02	92.131	92.913	0	0
2002-05-03	93.359	93.737	0	0
2002-05-04	91.955	92.584	0	0
2002-05-05	83.274	88.952	0.002	0.001
2002-05-06	83.089	84.713	0.008	0.005
2002-05-07	86.669	86.311	0	0
2002-05-08	87.704	88.319	0	0
2002-05-09	93.164	93.541	0	0
2002-05-10	91.437	91.657	0	0
2002-05-11	87.783	87.578	0	0
2002-05-12	87.928	87.837	0	0
2002-05-13	92.328	93.038	0.008	0.006
2002-05-14	84.381	84.828	0.061	0.033
2002-05-15	76.976	77.202	0	0
2002-05-16	80.275	81.308	0	0
2002-05-17	80.41	81.316	0.275	0.237
2002-05-18	89.33	84.735	0.039	0.133
2002-05-19	79.513	79.228	0.068	0.089
2002-05-20	74.988	74.905	0	0
2002-05-21	74.649	74.6	0	0
2002-05-22	73.875	73.992	0.009	0.004
2002-05-23	77.12	76.784	0	0
2002-05-24	81.343	81.268	0	0
2002-05-25	81.59	82.314	0	0
2002-05-26	78.787	81.563	0.177	0.007
2002-05-27	82.355	82.11	0	0
2002-05-28	82.006	77.736	0.145	0.203
2002-05-29	83.049	83.075	0.02	0.013
2002-05-30	84.161	82.452	0.051	0.002
2002-05-31	86.488	84.326	0.058	0.328
2002-06-01	89.948	87.367	0	0.051
2002-06-02	93.309	93.054	0.105	0.031
2002-06-03	92.42	93.861	0.063	0.14
2002-06-04	91.986	92.314	0.02	0
2002-06-05	88.734	89.463	0	0
2002-06-06	90.501	90.534	0.026	0.033
2002-06-07	84.781	85.54	0.235	1.535
2002-06-08	79.653	81.452	0.135	0.309
2002-06-09	80.805	85.216	0.275	0.226
2002-06-10	84.138	83.407	0.01	0.014
2002-06-11	83.295	81.219	0.04	0.033
2002-06-12	86.385	85.48	0.066	0.016
2002-06-13	91.346	89.665	0.023	0.022
2002-06-14	93.282	94.034	0.039	0.048
2002-06-15	88.341	89.574	0.119	0.115
2002-06-16	91.188	93.021	0.025	0
2002-06-17	82.093	88.726	0.301	0.113
2002-06-18	82.369	84.448	0.356	0.375
2002-06-19	83.782	84.409	0.412	0.41
2002-06-20	80.668	82.341	0.254	0.241
2002-06-21	76.1	79.286	0.341	0.3
2002-06-22	82.324	83.373	0.95	0.217
2002-06-23	92.767	91.981	0.398	0.16
2002-06-24	89.892	91.57	0.103	0.249
2002-06-25	91.346	88.659	0.097	0.11
2002-06-26	87.288	85.136	0.289	0.281
2002-06-27	87.977	85.157	0.376	0.299
2002-06-28	92.098	94.593	0.184	0
2002-06-29	93.984	93.597	0.087	0.233
2002-06-30	86.995	86.88	0.16	0.397
2002-07-01	83.656	84.19	0.264	0.161
2002-07-02	88.453	86.427	0	0.129
2002-07-03	88.385	90.993	0	0
2002-07-04	92.942	91.243	0.012	0.051
2002-07-05	93.229	91.039	0	0
2002-07-06	93.023	90.68	0.015	0
2002-07-07	85.901	85.59	0.217	0.134
2002-07-08	87.346	85.569	0.014	0.032
2002-07-09	87.442	87.896	0.127	0.16
2002-07-10	90.1	89.306	0.019	0
2002-07-11	92.572	92.245	0	0.008
2002-07-12	85.336	86.073	0.229	0.146
2002-07-13	92.651	88.88	0.109	0.058
2002-07-14	89.929	93.115	0.056	0.071
2002-07-15	94.609	94.689	0	0
2002-07-16	93.586	94.675	0.004	0
2002-07-17	96.959	98.06	0	0
2002-07-18	96.375	96.183	0	0
2002-07-19	93.088	92.496	0.146	0.217
2002-07-20	98.273	99.053	0.074	0.01
2002-07-21	94.116	95.738	0.076	0.059
2002-07-22	87.817	91.338	0.156	0.007
2002-07-23	93.207	93.399	0.243	0.248
2002-07-24	93.954	91.971	0.136	0.152
2002-07-25	94.274	94.374	0.043	0.084
2002-07-26	94.068	92.673	0.105	0.038
2002-07-27	96.6	95.433	0	0.012
2002-07-28	96.928	97.093	0.001	0
2002-07-29	93.72	93.636	0.012	0.011
2002-07-30	97.228	97.328	0	0.08
2002-07-31	98.017	98.478	0	0.014
2002-08-01	92.313	94.155	0.205	0.24
2002-08-02	87.968	86.109	0.185	0.418
2002-08-03	87.818	88.996	0.166	0.2
2002-08-04	85.105	86.221	0.233	0.256
2002-08-05	88.251	87.729	0.005	0.093
2002-08-06	92.961	93.928	0.002	0
2002-08-07	91.386	92.261	0.09	0.036
2002-08-08	83.328	83.622	0.025	0.022
2002-08-09	85.074	84.453	0.022	0.015
2002-08-10	82.167	87.587	0.218	0.059
2002-08-11	85.197	87.921	0.048	0.003
2002-08-12	87.967	87.845	0	0
2002-08-13	87.799	88.562	0.01	0
2002-08-14	93.468	93.707	0.124	0
2002-08-15	91.07	94.241	0.251	0
2002-08-16	90.875	91.78	0	0
2002-08-17	90.052	90.932	0.042	0.022
2002-08-18	92.665	93.338	0	0.001
2002-08-19	94.485	94.585	0	0.134
2002-08-20	93.761	93.85	0.001	0.092
2002-08-21	92.876	91.682	0	0.03
2002-08-22	92.658	90.88	0	0.047
2002-08-23	92.096	90.796	0	0.002
2002-08-24	94.738	94.838	0.001	0
2002-08-25	98.449	96.196	0	0.034
2002-08-26	96.648	96.489	0.155	0.152
2002-08-27	90.529	92.765	0.002	0.017
2002-08-28	86.357	86.843	0.175	0.154
2002-08-29	84.418	88.957	0.29	0.137
2002-08-30	87.989	90.212	0.315	0.017
2002-08-31	89.246	89.212	0.002	0
2002-09-01	83.924	87.132	0.331	0.304
2002-09-02	86.477	88.052	0.11	0.039
2002-09-03	85.862	86.869	0.097	0.003
2002-09-04	86.93	87.355	0.031	0.052
2002-09-05	84.346	85.655	0.232	0.19
2002-09-06	85.85	87.126	0.119	0.038
2002-09-07	85.626	83.958	0.027	0.047
2002-09-08	88.023	87.28	0.116	0.163
2002-09-09	85.634	86.03	0.008	0.028
2002-09-10	91.583	92.567	0	0
2002-09-11	94.41	94.607	0	0
2002-09-12	91.227	91.938	0.056	0.175
2002-09-13	82.062	84.132	0.279	0.169
2002-09-14	87.371	89.663	0.127	0.181
2002-09-15	89.879	93.246	0.024	0.027
2002-09-16	90.644	92.015	0.037	0.002
2002-09-17	92.427	92.267	0	0
2002-09-18	91.822	92.477	0.002	0
2002-09-19	86.824	89.135	0.155	0.168
2002-09-20	88.806	88.601	0	0.002
2002-09-21	87.904	87.876	0.011	0.002
2002-09-22	87.551	86.194	0.003	0.024
2002-09-23	85.481	84.918	0.045	0.047
2002-09-24	80.937	80.822	0.252	0.197
2002-09-25	82.505	84.232	0.266	0.342
2002-09-26	89.94	90.097	0.109	0.099
2002-09-27	90.82	92.138	0.014	0.03
2002-09-28	87.227	87.919	0	0
2002-09-29	86.944	87.652	0.008	0
2002-09-30	87.522	86.245	0.02	0.038
2002-10-01	87.348	85.573	0.002	0.051
2002-10-02	87.31	87.45	0.011	0.004
2002-10-03	87.159	86.205	0.002	0
2002-10-04	87.581	88.675	0	0
2002-10-05	90.267	90.25	0	0
2002-10-06	87.774	88.712	0.015	0.019
2002-10-07	84.942	87.893	0.07	0.207
2002-10-08	84.515	85.451	0	0.078
2002-10-09	82.739	79.842	0.073	0.28
2002-10-10	85.024	82.883	0.004	0.115
2002-10-11	83.952	79.746	0.046	0.171
2002-10-12	82.847	79.414	0.205	0.02
2002-10-13	79.791	81.416	0.273	0.032
2002-10-14	78.961	78.161	0.22	0.336
2002-10-15	77.446	77.675	0.39	0.516
2002-10-16	75.743	76.634	0.013	0.004
2002-10-17	75.657	77.774	0	0
2002-10-18	75.642	75.744	0	0
2002-10-19	80.399	81.244	0	0
2002-10-20	83.477	82.929	0	0
2002-10-21	86.214	84.797	0	0
2002-10-22	81.116	84.348	0	0
2002-10-23	76.602	76.571	0	0
2002-10-24	77.122	76.892	0.159	0.147
2002-10-25	74.745	79.918	0.059	0.13
2002-10-26	84.191	84.639	0	0
2002-10-27	81.472	82.76	0.073	0.163
2002-10-28	87.226	86.454	0	0.008
2002-10-29	88.518	88.603	0.003	0.006
2002-10-30	83.795	83.582	0	0.008
2002-10-31	78.102	78.73	0.014	0.068
2003-05-01	80	80	1	1
2003-05-02	82.944	84.167	0.162	0.158
2003-05-03	87.718	88.166	0	0
2003-05-04	87.622	89.281	0	0
2003-05-05	92.017	92.386	0	0
2003-05-06	93.181	93.459	0	0
2003-05-07	88.637	89.863	0.014	0.041
2003-05-08	90.034	90.71	0.033	0.083
2003-05-09	92.875	92.587	0	0
2003-05-10	94.229	94.15	0	0
2003-05-11	93.045	93.452	0	0
2003-05-12	88.294	88.868	0.088	0.065
2003-05-13	84.872	85.346	0	0
2003-05-14	87.578	88.04	0	0
2003-05-15	90.347	90.142	0.004	0.011
2003-05-16	90.018	89.391	0.002	0.009
2003-05-17	85.564	89.347	0.005	0.083
2003-05-18	84.368	83.527	0	0
2003-05-19	83.78	84.452	0.002	0.001
2003-05-20	82.68	81.952	0.024	0.035
2003-05-21	81.532	81.864	0.003	0.013
2003-05-22	83.526	83.933	0.005	0.002
2003-05-23	84.328	81.579	0.227	0.18
2003-05-24	86.428	85.582	0.183	0.147
2003-05-25	89.941	86.748	0.108	0.294
2003-05-26	88.189	88.885	0.077	0.228
2003-05-27	87.407	85.198	0.056	0.126
2003-05-28	87.153	87.237	0.112	0
2003-05-29	88.034	87.956	0	0
2003-05-30	84.861	84.916	0	0.001
2003-05-31	93.667	94.112	0	0
2003-06-01	90.001	90.662	0	0.108
2003-06-02	88.753	86.978	0.018	0.017
2003-06-03	84.661	85.273	0.183	0.201
2003-06-04	88.099	89.756	0.137	0.13
2003-06-05	86.878	86.2	0.073	0.141
2003-06-06	88.382	87.763	0.096	0.075
2003-06-07	92.43	94.844	0.158	0.111
2003-06-08	87.605	89.472	0.064	0.076
2003-06-09	83.904	85.951	0.144	0.255
2003-06-10	85.52	87.379	0.132	0.194
2003-06-11	88.252	88.327	0.06	0
2003-06-12	89.784	93.082	0.081	0
2003-06-13	89.159	90.366	0.218	0.204
2003-06-14	92.14	91.722	0.105	0.02
2003-06-15	93.886	93.268	0.137	0.041
2003-06-16	95.03	94.912	0.046	0.058
2003-06-17	88.47	87.544	0.007	0
2003-06-18	88.719	90.902	0.389	0.317
2003-06-19	84.614	86.089	0.137	0.141
2003-06-20	94.206	94.306	0.055	0.159
2003-06-21	89.24	83.705	0.327	0.34
2003-06-22	83.791	85.455	0.002	0.411
2003-06-23	88.666	89.315	0	0
2003-06-24	88.895	88.419	0	0
2003-06-25	86.955	87.764	0	0
2003-06-26	86.55	89.065	0.149	0
2003-06-27	89.018	89.025	0.046	0
2003-06-28	88.217	91.616	0.08	0.088
2003-06-29	91.741	90.741	0.156	0.177
2003-06-30	94.651	94.388	0.183	0.1
2003-07-01	92.296	92.485	0	0.039
2003-07-02	92.858	93.143	0.072	0.156
2003-07-03	89.812	90.464	0	0
2003-07-04	91.016	92.865	0.117	0
2003-07-05	93.495	93.713	0	0
2003-07-06	86.568	87.664	0.375	0.352
2003-07-07	93.312	93.129	0.013	0.086
2003-07-08	94.037	95.903	0.103	0.483
2003-07-09	95.853	94.791	0.076	0.032
2003-07-10	92.672	93.263	0.261	0.233
2003-07-11	93.36	92.539	0.023	0.089
2003-07-12	94.442	92.237	0.22	0.293
2003-07-13	86.713	85.964	0.463	0.344
2003-07-14	91.137	91.636	0.018	0.118
2003-07-15	86.332	87.372	0.327	0.132
2003-07-16	84.421	88.797	0.443	0.506
2003-07-17	88.3	91.849	0.198	0.033
2003-07-18	94.297	94.137	0.267	0.239
2003-07-19	94.195	94.136	0.086	0.271
2003-07-20	90.489	91.223	0.092	0.09
2003-07-21	85.283	87.667	0.12	0.284
2003-07-22	89.097	89.633	0.248	0.303
2003-07-23	93.782	93.88	0.061	0.028
2003-07-24	88.461	88.932	0.23	0.307
2003-07-25	82.566	83.635	0.352	0.37
2003-07-26	92.227	91.477	0.27	0.237
2003-07-27	89.616	89.817	0.035	0
2003-07-28	90.418	91.024	0	0.005
2003-07-29	94.797	96.649	0.011	0
2003-07-30	91.427	95.914	0.114	0
2003-07-31	91.112	95.539	0.027	0
2003-08-01	94.353	95.34	0.041	0.004
2003-08-02	95.314	94.092	0	0.007
2003-08-03	94.312	95.459	0.023	0.023
2003-08-04	94.014	92.075	0.08	0.013
2003-08-05	89.787	90.343	0.338	0.18
2003-08-06	91.385	91.908	0.1	0.016
2003-08-07	95.864	95.964	0	0.098
2003-08-08	92.545	89.642	0.044	0.093
2003-08-09	86.616	86.759	0.263	0.21
2003-08-10	86.329	91.433	0.292	0.317
2003-08-11	87.794	89.375	0.218	0.463
2003-08-12	89.759	90.781	0.219	0.071
2003-08-13	89.371	89.163	0	0
2003-08-14	87.534	87.282	0.01	0.078
2003-08-15	87.447	87.137	0.004	0.014
2003-08-16	88.162	88.293	0.002	0.001
2003-08-17	94.026	94.126	0	0
2003-08-18	92.035	92.255	0.049	0.021
2003-08-19	84.827	88.946	0.232	0.055
2003-08-20	85.312	85.022	0.277	0.473
2003-08-21	90.462	85.314	0.034	0.339
2003-08-22	87.821	88.896	0.054	0.02
2003-08-23	89	86.081	0.137	0.119
2003-08-24	88.31	87.689	0.063	0.001
2003-08-25	84.803	84.758	0.19	0.213
2003-08-26	87.032	89.482	0.048	0.04
2003-08-27	91.51	90.729	0.003	0.043
2003-08-28	91.085	91.117	0	0
2003-08-29	91.979	87.325	0.076	0.387
2003-08-30	91.921	88.228	0.078	0.13
2003-08-31	89.706	89.12	0	0.073
2003-09-01	89.961	90.183	0	0.001
2003-09-02	87.954	88.173	0.129	0.021
2003-09-03	90.525	93.33	0.003	0.014
2003-09-04	92.081	91.332	0.009	0
2003-09-05	88.696	91.606	0.206	0.004
2003-09-06	82.156	82.787	0.079	0.136
2003-09-07	85.578	81.044	0.116	0.123
2003-09-08	89.25	88.992	0.028	0
2003-09-09	87.549	88.063	0	0.005
2003-09-10	83.114	82.4	0	0
2003-09-11	83.595	82.515	0.018	0
2003-09-12	88.636	87.429	0	0
2003-09-13	87.21	86.301	0.049	0.029
2003-09-14	88.808	81.933	0.008	0.148
2003-09-15	89.404	84.078	0	0.149
2003-09-16	86.342	85.498	0	0
2003-09-17	84.943	85.681	0	0.003
2003-09-18	88.166	87.22	0	0
2003-09-19	89.888	89.475	0	0
2003-09-20	87.398	87.295	0	0
2003-09-21	87.964	88.934	0.023	0.007
2003-09-22	87.515	88.19	0	0
2003-09-23	89.234	87.364	0.054	0.122
2003-09-24	81.451	82.293	0.026	0.076
2003-09-25	80.343	80.196	0.006	0.011
2003-09-26	85.464	83.21	0	0.064
2003-09-27	86.807	86.471	0.343	0.231
2003-09-28	87.703	88.018	1.59	0.671
2003-09-29	80.03	81.704	0	0
2003-09-30	79.317	79.741	0	0
2003-10-01	80.369	82.03	0	0
2003-10-02	76.333	75.839	0	0
2003-10-03	76.575	76.403	0	0
2003-10-04	82.824	81.998	0	0
2003-10-05	84.257	84.762	0	0
2003-10-06	85.032	85.115	0	0
2003-10-07	79.49	80.898	0.252	0.229
2003-10-08	79.597	79.122	0.351	0.33
2003-10-09	77.298	76.638	0.042	0.088
2003-10-10	75.255	77.833	0.001	0.003
2003-10-11	77.108	80.827	0	0
2003-10-12	82.8	82.511	0	0
2003-10-13	79.359	81.387	0	0.002
2003-10-14	84.695	85.84	0	0
2003-10-15	81.109	84.024	0	0
2003-10-16	79.237	79.078	0	0
2003-10-17	77.335	76.913	0.123	0.125
2003-10-18	78.048	78.733	0.035	0.041
2003-10-19	77.406	77.665	0	0
2003-10-20	79.772	79.899	0	0
2003-10-21	82.062	82.495	0	0
2003-10-22	81.135	81.48	0	0
2003-10-23	76.786	77.051	0	0
2003-10-24	80.742	81.293	0	0
2003-10-25	83.068	83.007	0	0
2003-10-26	82.58	80.927	0.06	0.007
2003-10-27	78.165	79.744	0.15	0.129
2003-10-28	73.63	75.742	0.006	0.007
2003-10-29	73.767	75.462	0.788	1.174
2003-10-30	79.498	79.533	0	0
2003-10-31	79.309	79.104	0.004	0
2004-05-01	80	80	1	1
2004-05-02	84.516	86.804	0.114	0.192
2004-05-03	75.349	82.093	0.259	0.415
2004-05-04	74.612	74.404	0	0.002
2004-05-05	79.258	79.092	0	0
2004-05-06	87.46	87.763	0	0
2004-05-07	87.165	87.195	0	0
2004-05-08	83.914	84.255	0	0
2004-05-09	81.86	81.613	0	0
2004-05-10	81.842	81.577	0	0
2004-05-11	84.243	84.524	0.008	0
2004-05-12	84.343	84.717	0	0
2004-05-13	84.199	83.793	0	0
2004-05-14	81.457	81.854	0	0
2004-05-15	82.459	82.064	0	0
2004-05-16	81.233	80.511	0.01	0.019
2004-05-17	82.874	82.603	0	0
2004-05-18	83.658	83.591	0	0
2004-05-19	84.622	84.899	0	0
2004-05-20	85.971	86.229	0	0
2004-05-21	87.724	87.682	0	0
2004-05-22	89.52	89.713	0	0
2004-05-23	88.709	89.045	0.019	0.013
2004-05-24	86.947	88.338	0.076	0.126
2004-05-25	89.507	90.288	0.013	0.03
2004-05-26	95.293	95.593	0	0
2004-05-27	95.17	95.209	0	0
2004-05-28	93.148	93.35	0	0
2004-05-29	95.042	95.134	0	0
2004-05-30	89.263	91.685	0.006	0.004
2004-05-31	96.741	96.793	0.01	0.012
2004-06-01	96.748	97.001	0.001	0.001
2004-06-02	90.825	90.833	0.244	0.256
2004-06-03	88.952	90.048	0.164	0.184
2004-06-04	90.254	89.622	0.163	0.335
2004-06-05	86.597	86.067	0.271	0.286
2004-06-06	88.116	84.017	0.122	0.599
2004-06-07	93.596	89.098	0.088	0.219
2004-06-08	90.541	92.261	0.095	0.124
2004-06-09	90.573	90.785	0.375	0.224
2004-06-10	94.798	94.126	0.002	0.001
2004-06-11	89.577	89.961	0.284	0.15
2004-06-12	89.955	91.152	0.341	0.379
2004-06-13	87.983	89.999	0.313	0.221
2004-06-14	90.948	93.508	0.099	0.265
2004-06-15	91.832	89.369	0.342	0.305
2004-06-16	91.344	91.898	0.121	0.035
2004-06-17	89.972	88.445	0.005	0
2004-06-18	91.423	93.2	0.002	0
2004-06-19	95.624	95.724	0.005	0.204
2004-06-20	90.245	93.394	0.44	0.291
2004-06-21	88.904	88.646	0.41	0.472
2004-06-22	92.301	92.237	0.06	0.18
2004-06-23	95.894	95.579	0.063	0.051
2004-06-24	96.97	96.794	0	0
2004-06-25	94.955	95.318	0.33	0.29
2004-06-26	93.239	93.463	0.157	0.205
2004-06-27	93.991	93.902	0.109	0.084
2004-06-28	95.728	96.43	0.027	0
2004-06-29	87.988	88.058	0.293	0.256
2004-06-30	90.963	89.741	0.308	0.203
2004-07-01	91.702	91.064	0.102	0.241
2004-07-02	87.923	89.541	0.27	0.218
2004-07-03	92.89	93.859	0.137	0.075
2004-07-04	90.436	94.508	0.152	0.223
2004-07-05	96.231	96.324	0	0
2004-07-06	95.804	97.354	0.162	0.001
2004-07-07	96.938	97.928	0	0.2
2004-07-08	97.01	97.175	0	0
2004-07-09	95.751	96.072	0	0
2004-07-10	96.038	96.469	0	0
2004-07-11	94.45	95.539	0.003	0
2004-07-12	95.935	96.235	0.003	0.022
2004-07-13	97.24	98.17	0.023	0.022
2004-07-14	98.586	98.763	0.042	0
2004-07-15	94.158	95.591	0.253	0.256
2004-07-16	87.752	86.685	0.304	0.547
2004-07-17	91.08	90.612	0.326	0.216
2004-07-18	90.21	94.619	0.325	0.01
2004-07-19	87.882	86.312	0.176	0.224
2004-07-20	90.319	93.696	0.175	0.14
2004-07-21	91.698	90.479	0.014	0
2004-07-22	92.489	90.683	0	0
2004-07-23	94.225	94.617	0.01	0.002
2004-07-24	96.06	96.335	0	0.118
2004-07-25	91.731	93.307	0.011	0.129
2004-07-26	86.121	87.347	0.247	0.387
2004-07-27	91.231	91.43	0.347	0.151
2004-07-28	92.216	89.09	0.319	0.056
2004-07-29	90.455	91.364	0.075	0.003
2004-07-30	88.572	89.058	0.006	0.009
2004-07-31	89.563	89.3	0.307	0.077
2004-08-01	87.433	86.765	0.291	0.382
2004-08-02	85.339	87.471	0.201	0.207
2004-08-03	92.886	90.14	0.147	0.092
2004-08-04	89.741	89.497	0.253	0.456
2004-08-05	89.1	90.06	0.187	0.122
2004-08-06	88.343	87.44	0.124	0.141
2004-08-07	84.143	84.029	0	0
2004-08-08	84.625	81.266	0	0.025
2004-08-09	88.068	87.814	0	0.115
2004-08-10	84.983	82.213	0.069	0.162
2004-08-11	91.751	94.07	0.08	0.095
2004-08-12	94.874	94.974	0.017	0.003
2004-08-13	94.05	90.596	0.243	0.528
2004-08-14	85.657	90.453	0.28	0.361
2004-08-15	89.569	88.407	0.047	0.041
2004-08-16	88.506	86.437	0	0
2004-08-17	87.682	87.028	0	0
2004-08-18	84.701	86.516	0.256	0
2004-08-19	85.552	84.721	0.171	0.424
2004-08-20	91.505	90.925	0.013	0.226
2004-08-21	93.59	94.496	0	0
2004-08-22	90.028	92.09	0.202	0.003
2004-08-23	84.479	88.383	0.197	0.464
2004-08-24	88.537	85.899	0.019	0.299
2004-08-25	90.289	88.882	0	0.029
2004-08-26	93.087	89.22	0	0
2004-08-27	92.553	90.597	0.021	0.059
2004-08-28	85.542	86.73	0.255	0.207
2004-08-29	89.494	91.934	0.087	0.025
2004-08-30	91.169	92.75	0.155	0.19
2004-08-31	92.697	93.488	0.187	0.009
2004-09-01	89.635	89.462	0.036	0.236
2004-09-02	88.49	87.244	0	0.164
2004-09-03	87.292	87.04	0.048	0.029
2004-09-04	85.572	87.403	0.06	0.185
2004-09-05	82.069	84.211	0.484	0.393
2004-09-06	85.924	84.052	0.562	0.389
2004-09-07	85.779	86.734	0.1	0.066
2004-09-08	87.592	90.617	0.135	0.017
2004-09-09	89.4	90.604	0	0
2004-09-10	88.908	89.937	0	0.018
2004-09-11	88.301	85.958	0	0.009
2004-09-12	81.434	83.125	0.107	0.068
2004-09-13	86.336	86.487	0.007	0.038
2004-09-14	86.817	86.805	0.068	0.005
2004-09-15	87.193	86.612	0.118	0.106
2004-09-16	88.496	89.624	0.073	0.039
2004-09-17	93.065	92.918	0	0
2004-09-18	89.759	89.621	0	0
2004-09-19	82.66	84.877	0	0
2004-09-20	75.325	77.007	0.891	0.506
2004-09-21	82.439	83.331	0.443	0.252
2004-09-22	84.118	82.878	0.011	0.063
2004-09-23	84.183	84.17	0.043	0.015
2004-09-24	83.287	84.112	0	0
2004-09-25	80.771	80.272	0.014	0.008
2004-09-26	78.935	79.89	0.443	0.388
2004-09-27	81.993	81.471	1.76	2.221
2004-09-28	90.025	90.213	0	0
2004-09-29	87.845	87.875	0	0
2004-09-30	88.059	86.599	0	0.009
2004-10-01	84.774	85.393	0.022	0.032
2004-10-02	86.335	86.734	0	0
2004-10-03	84.119	86.484	0	0
2004-10-04	84.535	83.805	0	0.012
2004-10-05	81.957	80.841	0	0.003
2004-10-06	80.193	80.525	0.056	0.022
2004-10-07	81.289	78.323	0.06	0.044
2004-10-08	81.642	82.232	0.019	0.026
2004-10-09	79.174	80.838	0.196	0.224
2004-10-10	81.281	80.84	0.023	0.035
2004-10-11	80.361	79.226	0.138	0.122
2004-10-12	81.252	82.31	0.211	0.259
2004-10-13	82.221	80.514	0.178	0.067
2004-10-14	76.361	78.972	0	0
2004-10-15	72.082	76.783	0.975	0.379
2004-10-16	77.161	77.753	0	0
2004-10-17	82.345	82.727	0	0
2004-10-18	81.388	82.753	0	0
2004-10-19	84.562	85.194	0	0
2004-10-20	81.823	82.706	0.281	0.053
2004-10-21	77.931	79.668	0.027	0
2004-10-22	74.047	73.793	0.001	0.003
2004-10-23	75.044	74.616	0	0
2004-10-24	77.19	77.664	0	0
2004-10-25	78.711	79.148	0	0
2004-10-26	76.928	77.38	0	0
2004-10-27	77.266	76.55	0	0
2004-10-28	77.652	77.453	0	0
2004-10-29	80.341	79.95	0	0
2004-10-30	84	83.998	0	0
2004-10-31	83.631	84.411	0	0
2005-05-01	80	80	1	1
2005-05-02	78.599	79.134	0.157	0.148
2005-05-03	78.683	79	0	0
2005-05-04	77.312	77.472	0	0
2005-05-05	71.897	70.8	0.142	1.409
2005-05-06	72.469	73.436	0.441	0.645
2005-05-07	79.552	78.011	0	0
2005-05-08	83.256	83.78	0	0
2005-05-09	84.904	85.953	0	0
2005-05-10	83.154	83.71	0	0.012
2005-05-11	83.722	79.972	0.239	0.137
2005-05-12	81.265	81.232	0.015	0
2005-05-13	79.942	79.812	0	0
2005-05-14	80.492	81.703	0.055	0.003
2005-05-15	82.817	81.595	0.007	0
2005-05-16	83.055	82.345	0.142	0.156
2005-05-17	80.808	81.14	0.09	0.044
2005-05-18	74.982	79.157	0.175	0.148
2005-05-19	78.312	77.527	0.082	0.127
2005-05-20	83.51	84.992	0.006	0.113
2005-05-21	82.535	82.159	0.257	0.23
2005-05-22	80.142	79.83	0.059	0.066
2005-05-23	91.015	90.317	0	0
2005-05-24	93.093	92.454	0	0.064
2005-05-25	87.662	86.848	0	0
2005-05-26	82.859	83.253	0	0
2005-05-27	87.998	88.376	0	0
2005-05-28	86.665	86.153	0.086	0
2005-05-29	89.739	89.209	0	0
2005-05-30	90.835	91.927	0.029	0.053
2005-05-31	87.176	87.332	0.272	0.353
2005-06-01	86.105	84.827	0.622	0.25
2005-06-02	89.052	89.853	0.156	0.237
2005-06-03	84.999	85.248	0.161	0.249
2005-06-04	89.882	89.99	0.947	0.327
2005-06-05	84.949	84.871	0.299	0.375
2005-06-06	87.381	87.488	0.041	0.016
2005-06-07	86.87	85.382	0.109	0.259
2005-06-08	88.128	87.683	0.037	0
2005-06-09	87.733	87.418	0	0.024
2005-06-10	83.942	84.057	0.006	0.009
2005-06-11	80.574	82.96	0.088	0.103
2005-06-12	83.215	82.569	0.172	0.211
2005-06-13	83.707	86.238	0.212	0.215
2005-06-14	88.565	88.267	0.021	0.034
2005-06-15	90.8	91.894	0.304	0.184
2005-06-16	90.475	93.096	0.153	0.019
2005-06-17	93.536	88.001	0.032	0.101
2005-06-18	89.097	87.859	0.275	0.202
2005-06-19	85.768	82.41	0.106	0.105
2005-06-20	83.739	81.109	0.023	0.096
2005-06-21	83.404	82.921	0	0.111
2005-06-22	85.895	85.859	0.12	0.025
2005-06-23	87.422	88.17	0	0
2005-06-24	81.488	81.397	0.178	0.273
2005-06-25	85.754	83.842	0.211	0.173
2005-06-26	87.065	88.34	0.164	0.213
2005-06-27	87.276	87.836	0.158	0.191
2005-06-28	87.623	88.12	0.08	0.133
2005-06-29	84.894	86.495	0.408	0.376
2005-06-30	84.294	86.134	0.317	0.213
2005-07-01	90.551	89.365	0.017	0.26
2005-07-02	89.34	89.439	0.1	0.175
2005-07-03	92.301	88.135	0.125	0.127
2005-07-04	89.612	88.983	0.291	0.167
2005-07-05	93.087	94.634	0.213	0.09
2005-07-06	94.986	95.262	0.069	0.056
2005-07-07	96.975	96.073	0.118	0.045
2005-07-08	95.231	95.735	0	0
2005-07-09	91.256	91.245	0	0
2005-07-10	86.924	89.545	0.005	0.072
2005-07-11	87.622	88.259	0.255	0.259
2005-07-12	89.273	89.292	0.107	0.197
2005-07-13	90.421	88.644	0.213	0.26
2005-07-14	94.165	95.822	0.162	0.052
2005-07-15	92.077	92.925	0.282	0.12
2005-07-16	92.213	90.659	0.377	0.217
2005-07-17	93.115	91.621	0.123	0.107
2005-07-18	91.004	91.862	0	0
2005-07-19	91.496	91.604	0	0
2005-07-20	91.758	92.034	0	0
2005-07-21	92.616	92.699	0	0
2005-07-22	95.257	96.715	0	0
2005-07-23	91.211	92.858	0.144	0.075
2005-07-24	89.204	89.313	0.202	0.19
2005-07-25	89.823	90.465	0	0
2005-07-26	93.527	94.238	0.002	0.025
2005-07-27	95.871	94.842	0.081	0.233
2005-07-28	96.371	96.471	0.015	0.477
2005-07-29	93.463	92.816	0.019	0.204
2005-07-30	90.714	94.675	0.052	0.257
2005-07-31	91.285	90.44	0	0.002
2005-08-01	91.283	90.688	0	0
2005-08-02	90.593	90.929	0	0.012
2005-08-03	90.987	91.289	0.038	0
2005-08-04	89.172	90.634	0.055	0
2005-08-05	89.169	89.295	0.036	0.01
2005-08-06	88.835	87.687	0	0.029
2005-08-07	90.953	89.559	0.005	0.028
2005-08-08	93.795	91.371	0.285	0.158
2005-08-09	93.383	96.049	0.313	0.141
2005-08-10	97.755	97.343	0.082	0
2005-08-11	98.78	97.933	0	0
2005-08-12	95.39	95.893	0.004	0.022
2005-08-13	93.289	93.82	0.025	0
2005-08-14	93.207	92.867	0.069	0
2005-08-15	93.83	93.814	0	0
2005-08-16	95.892	95.073	0	0
2005-08-17	96.16	96.307	0	0
2005-08-18	98.231	96.965	0.001	0.014
2005-08-19	97.439	97.539	0.035	0.161
2005-08-20	97.464	97.564	0.05	0.129
2005-08-21	96.361	96.006	0	0.047
2005-08-22	94.403	95.376	0	0
2005-08-23	93.133	92.428	0	0
2005-08-24	91.042	88.819	0	0.005
2005-08-25	87.217	88.763	0.126	0.058
2005-08-26	82.476	85.096	0.026	0.072
2005-08-27	89.692	90.465	0.032	0.042
2005-08-28	94.956	95.142	0.009	0.002
2005-08-29	95.833	97.068	0.092	0.003
2005-08-30	91.419	94.558	0.116	0.054
2005-08-31	92.336	91.57	0.008	0.127
2005-09-01	92.063	94.401	0.013	0.007
2005-09-02	86.587	90.223	0.267	0.148
2005-09-03	85.381	87.263	0.084	0.011
2005-09-04	88.141	87.4	0.079	0.078
2005-09-05	81.86	82.847	0.263	0.293
2005-09-06	82.493	83.583	0.269	0.386
2005-09-07	82.166	83.307	0.255	0.283
2005-09-08	83.724	81.82	0.32	0.226
2005-09-09	82.646	84.307	0.033	0.066
2005-09-10	81.121	80.877	0.093	0.121
2005-09-11	85.724	85.926	0.034	0.064
2005-09-12	88.205	86.866	0.003	0.036
2005-09-13	89.293	90.314	0	0
2005-09-14	93.15	93.007	0	0
2005-09-15	94.314	94.566	0	0
2005-09-16	94.796	95.141	0	0
2005-09-17	93.254	93.55	0	0
2005-09-18	90.212	90.52	0	0
2005-09-19	84.802	86.966	0.104	0
2005-09-20	87.186	87.327	0.012	0.01
2005-09-21	85.285	85.486	0.331	0.273
2005-09-22	81.362	82.272	0.277	0.281
2005-09-23	84.875	84.707	0.192	0.176
2005-09-24	86.149	86.183	0.007	0.019
2005-09-25	85.853	86.369	0	0
2005-09-26	89.883	89.942	0	0
2005-09-27	91.258	89.529	0	0.092
2005-09-28	87.135	84.595	0.07	0.168
2005-09-29	87.989	88.327	0.131	0.04
2005-09-30	80.304	82.459	0.188	0.138
2005-10-01	86.593	86.72	0.245	0.163
2005-10-02	82.932	85.907	0.082	0.022
2005-10-03	85.45	84.728	0.261	0.318
2005-10-04	81.889	81.301	0.465	0.449
2005-10-05	80.787	82.474	0.754	0.416
2005-10-06	85.187	85.88	0.193	0.264
2005-10-07	83.223	83.807	0.246	0.21
2005-10-08	83.03	86.544	0.12	0.219
2005-10-09	84.104	87.188	0.04	0.05
2005-10-10	85.988	85.331	0.027	0.022
2005-10-11	83.378	82.72	0	0.004
2005-10-12	82.377	80.804	0	0.049
2005-10-13	77.105	79.315	0.109	0.175
2005-10-14	81.826	81.545	0	0
2005-10-15	78.016	78.166	0	0
2005-10-16	81.024	81.155	0	0
2005-10-17	80.344	80.722	0	0
2005-10-18	82.073	82.343	0	0
2005-10-19	84.045	84.221	0	0
2005-10-20	84.356	84.54	0	0
2005-10-21	85.272	82.66	0.02	0.065
2005-10-22	81.648	81.596	0.042	0.074
2005-10-23	75.319	77.91	0.574	0.432
2005-10-24	71.217	69.548	0.184	0.183
2005-10-25	62.643	62.894	0	0
2005-10-26	64.556	64.562	0	0
2005-10-27	70.637	71.059	0	0
2005-10-28	70.296	69.619	0	0
2005-10-29	67.425	67.504	0	0
2005-10-30	70.932	71.72	0	0
2005-10-31	76.925	76.688	0.018	0.005
2006-05-01	80	80	1	1
2006-05-02	81.134	80.51	0	0
2006-05-03	89.707	89.561	0	0
2006-05-04	89.635	89.465	0.015	0.02
2006-05-05	89.578	89.398	0	0
2006-05-06	86.142	85.787	0	0
2006-05-07	88.353	88.024	0	0.027
2006-05-08	81.949	85.946	0.035	0.094
2006-05-09	77.003	80.732	0.37	0.165
2006-05-10	90.705	86.842	0	0.063
2006-05-11	81.84	83.159	0.267	0.284
2006-05-12	79.113	79.192	0.004	0.13
2006-05-13	82.076	82.367	0	0
2006-05-14	88.943	89.746	0	0
2006-05-15	82.68	83.416	0.196	0.211
2006-05-16	79.092	78.701	0.06	0.014
2006-05-17	80.995	80.036	0	0
2006-05-18	82.938	82.995	0	0
2006-05-19	90.032	90.069	0	0
2006-05-20	93.63	93.513	0	0
2006-05-21	93.936	93.704	0	0
2006-05-22	92.529	92.604	0	0
2006-05-23	91.022	90.75	0	0.017
2006-05-24	78.999	78.488	0.133	0.107
2006-05-25	82.846	83.056	0.158	0.19
2006-05-26	90.927	90.667	0.108	0.122
2006-05-27	89.859	91.922	0.093	0.064
2006-05-28	88.965	90.266	0.095	0.201
2006-05-29	86.139	85.906	0.012	0.063
2006-05-30	83.967	83.246	0.001	0
2006-05-31	80.295	83.776	0.071	0.01
2006-06-01	82.397	83.278	0.134	0.379
2006-06-02	82.664	83.719	0.123	0.147
2006-06-03	91.544	89.044	0.001	0.036
2006-06-04	84.321	87.598	0.208	0.021
2006-06-05	82.372	85.01	0.174	0.175
2006-06-06	86.538	86.144	0	0.113
2006-06-07	89.663	89.722	0	0
2006-06-08	93.377	93.76	0	0
2006-06-09	94.478	94.841	0.001	0
2006-06-10	97.411	97.546	0	0
2006-06-11	92.401	93.669	0.128	0.127
2006-06-12	84.498	85.562	1.764	0.402
2006-06-13	83.179	89.757	0.287	0.098
2006-06-14	88.777	89.716	0.053	0.004
2006-06-15	90.05	86.561	0.102	0.166
2006-06-16	84.616	84.551	0.019	0.225
2006-06-17	83.34	83.963	0.004	0.01
2006-06-18	84.601	84.284	0	0
2006-06-19	87.5	89.05	0	0
2006-06-20	90.73	91.245	0.297	0.187
2006-06-21	90.198	92.283	0.006	0.016
2006-06-22	88.732	89.728	0	0
2006-06-23	89.092	89.691	0	0
2006-06-24	88.995	88.994	0	0
2006-06-25	87.937	88.815	0.078	0.015
2006-06-26	88.404	88.073	0.343	0.092
2006-06-27	89.86	88.926	2.626	0.497
2006-06-28	91.205	91.015	0.042	0.06
2006-06-29	85.7	85.935	0.292	0.271
2006-06-30	90.624	92.021	0.062	0
2006-07-01	88.032	89.581	0	0
2006-07-02	88.201	88.515	0	0
2006-07-03	88.431	89.349	0.016	0.061
2006-07-04	89.401	88.662	0.014	0.142
2006-07-05	90.163	89.763	0	0
2006-07-06	93.967	94.37	0.029	0.008
2006-07-07	83.618	87.054	0.422	0.317
2006-07-08	83.571	84.788	0.375	0.132
2006-07-09	87.424	88.324	0.061	0
2006-07-10	88.307	88.127	0	0
2006-07-11	88.886	89.319	0.002	0.001
2006-07-12	88.619	88.154	0.015	0.021
2006-07-13	87.995	89.379	0.295	0.435
2006-07-14	93.614	90.414	0.141	0.211
2006-07-15	94.011	95.724	0.096	0.008
2006-07-16	96.042	96.142	0	0.15
2006-07-17	94.298	94.398	0.027	0.176
2006-07-18	91.751	92.311	0.2	0.049
2006-07-19	89.75	90.2	0	0.051
2006-07-20	91.029	84.793	0	0.274
2006-07-21	91.907	87.963	0	0.186
2006-07-22	92.507	93.379	0.249	1.195
2006-07-23	91.624	88.706	0.057	0.191
2006-07-24	91.829	94.577	0.104	0.086
2006-07-25	93.067	95.287	0.01	0
2006-07-26	92.458	93.749	0.285	0.078
2006-07-27	92.015	90.786	0.571	0.289
2006-07-28	94.059	94.159	0.019	0.543
2006-07-29	93.553	92.188	0.004	0
2006-07-30	87.04	90.219	0.381	0.303
2006-07-31	88.687	92.702	0.082	0.186
2006-08-01	94.134	94.234	0.005	0.232
2006-08-02	95.987	96.087	0.033	0.186
2006-08-03	94.768	97.494	0	0.175
2006-08-04	91.713	95.396	0.439	0.223
2006-08-05	92.318	93.124	0.265	0.264
2006-08-06	90.591	92.347	0.014	0
2006-08-07	90.088	90.725	0.002	0.002
2006-08-08	93.322	92.56	0	0
2006-08-09	93.31	94.054	0	0
2006-08-10	93.621	94.658	0.004	0.001
2006-08-11	90.875	90.493	0.087	0.073
2006-08-12	90.593	91.793	0.334	0.273
2006-08-13	88.421	90.386	0.21	1.656
2006-08-14	88.846	88.176	0.118	0.224
2006-08-15	89.654	89.568	0	0
2006-08-16	92.643	92.188	0	0
2006-08-17	86.762	88.585	0.192	0.107
2006-08-18	88.066	88.249	0.146	0
2006-08-19	91.954	88.031	0	0.124
2006-08-20	94.952	95.052	0	0.015
2006-08-21	96.831	96.931	0	0.006
2006-08-22	97.31	97.41	0	0
2006-08-23	93.505	90.544	0.111	0.256
2006-08-24	86.224	88.17	0.359	0.255
2006-08-25	88.268	86.517	0.201	0.055
2006-08-26	86.782	89.693	0.241	0.196
2006-08-27	90.345	90.33	0.123	0.254
2006-08-28	90.91	88.865	0	0.154
2006-08-29	92.326	92.806	0.002	0.023
2006-08-30	88.166	88.074	0.182	0.153
2006-08-31	95.586	95.154	0.564	1.014
2006-09-01	91.392	92.643	0.126	0.126
2006-09-02	92.452	92.279	0.118	0.117
2006-09-03	90.313	89.602	0.125	0.084
2006-09-04	87.2	87.217	0.096	0.175
2006-09-05	90.875	90.814	0	0
2006-09-06	90.549	90.226	0.206	0.129
2006-09-07	86.808	84.6	0.326	0.273
2006-09-08	85.008	86.157	0.397	0.249
2006-09-09	87.014	86.966	0.073	0.296
2006-09-10	81.295	82.859	0.26	0.332
2006-09-11	81.027	81.256	0.182	0.135
2006-09-12	84.31	83.701	0.005	0.01
2006-09-13	87.247	87.61	0.003	0
2006-09-14	89.574	89.76	0.007	0
2006-09-15	90.683	89.599	0	0
2006-09-16	85.682	86.715	0	0
2006-09-17	84.869	88.055	0	0
2006-09-18	90.434	91.757	0	0
2006-09-19	86.841	88.654	0.055	0.121
2006-09-20	84.122	87.29	0.243	0.086
2006-09-21	84.841	86.169	0	0
2006-09-22	86.189	85.438	0	0
2006-09-23	89.667	90.274	0	0
2006-09-24	92.22	92.241	0	0
2006-09-25	92.867	93.161	0	0
2006-09-26	85.682	86.796	0.025	0.193
2006-09-27	85.081	84.89	0.004	0.041
2006-09-28	87.066	87.135	0	0
2006-09-29	84.117	85.247	0	0
2006-09-30	84.387	83.269	0	0
2006-10-01	87.414	87.627	0	0
2006-10-02	86.44	86.481	0	0
2006-10-03	83.876	83.164	0	0.007
2006-10-04	82.613	82.356	0.118	0.015
2006-10-05	84.69	83.856	0.006	0
2006-10-06	86.461	87.013	0	0
2006-10-07	78.744	80.14	0.036	0.044
2006-10-08	76.298	77.092	0	0
2006-10-09	76.21	75.781	0	0
2006-10-10	75.994	79.132	0	0
2006-10-11	83.914	85.446	0	0
2006-10-12	80.886	83.761	0.011	0.091
2006-10-13	73.465	79.15	0	0
2006-10-14	78.033	78.528	0	0
2006-10-15	80.195	79.723	0	0
2006-10-16	82.498	82.011	0	0
2006-10-17	88.317	89.173	0	0
2006-10-18	89.088	88.224	0	0.038
2006-10-19	82.591	84.185	0.029	0.176
2006-10-20	81.925	81.898	0.003	0
2006-10-21	80.367	84.332	0.039	0.019
2006-10-22	87.067	87.272	0.079	0.08
2006-10-23	79.235	82.577	0	0.001
2006-10-24	61.658	62.6	0	0
2006-10-25	67.672	67.709	0	0
2006-10-26	74.905	74.646	0	0
2006-10-27	83.268	82.862	0	0
2006-10-28	78.697	79.472	0.16	0.225
2006-10-29	73.187	73.53	0	0
2006-10-30	76.996	76.962	0	0
2006-10-31	78.973	77.469	0	0
2007-05-01	80	80	1	1
2007-05-02	83.79	83.915	0	0
2007-05-03	84.49	84.544	0	0
2007-05-04	80.179	80.017	0.001	0.004
2007-05-05	82.708	83.38	0	0
2007-05-06	75.281	77.873	0.162	0.194
2007-05-07	69.842	70.225	0.001	0.022
2007-05-08	67.683	72.996	0	0
2007-05-09	76.964	76.79	0	0.011
2007-05-10	78.197	79.778	0.004	0.016
2007-05-11	81.784	79.556	0	0.03
2007-05-12	81.001	80.431	0	0
2007-05-13	82.163	83.798	0.024	0.006
2007-05-14	78.367	77.714	0.002	0.014
2007-05-15	78.917	78.697	0.014	0.013
2007-05-16	76.929	76.418	0.159	0.18
2007-05-17	80.538	78.885	0.094	0.161
2007-05-18	77.533	78.12	0.003	0.002
2007-05-19	75.918	76.336	0	0
2007-05-20	80.247	80.246	0	0
2007-05-21	83.358	83.121	0	0
2007-05-22	82.19	81.962	0	0
2007-05-23	79.355	81.375	0.074	0.003
2007-05-24	79.436	78.773	0.021	0.038
2007-05-25	79.004	79.297	0.006	0.011
2007-05-26	78.545	79.475	0	0.002
2007-05-27	79.903	80.462	0.001	0.001
2007-05-28	80.562	80.278	0	0.005
2007-05-29	82.648	82.276	0.001	0
2007-05-30	83.447	83.8	0	0
2007-05-31	84.391	83.289	0	0.017
2007-06-01	78.609	81.445	0.095	0.019
2007-06-02	75.935	76.899	0.464	0.905
2007-06-03	85.566	87.726	0.221	0.384
2007-06-04	83.632	86.289	0.001	0.032
2007-06-05	80.686	83.883	0.134	0.21
2007-06-06	85.943	84.597	0.26	0.167
2007-06-07	86.366	87.498	0.371	0.186
2007-06-08	83.168	85.41	0.894	0.235
2007-06-09	89.916	89.474	0.001	0.139
2007-06-10	89.153	90.304	0.249	0.234
2007-06-11	87.774	86.42	0.254	0.155
2007-06-12	80.762	81.326	0.532	1.004
2007-06-13	82.305	82.697	0.084	0.1
2007-06-14	83.549	83.844	0	0.001
2007-06-15	83.579	83.349	0	0.008
2007-06-16	84.773	84.796	0	0
2007-06-17	85.663	86.173	0	0
2007-06-18	87.554	86.354	0	0.024
2007-06-19	83.829	85.709	1.245	0.226
2007-06-20	87.837	89.878	0.146	0.081
2007-06-21	83.467	91.544	0.197	0
2007-06-22	88.316	87.283	0	0.049
2007-06-23	91.83	91.383	0	0
2007-06-24	91.7	83.618	0	0.392
2007-06-25	89.914	79.763	0	0.668
2007-06-26	87.829	86.349	0	0.726
2007-06-27	86.221	86.704	0.198	0.026
2007-06-28	86.755	84.87	0.118	0.118
2007-06-29	87.039	85.429	0.105	0.282
2007-06-30	90.348	88.247	0.125	0.149
2007-07-01	95.789	91.974	0.087	0.102
2007-07-02	85.252	84.782	0.46	0.311
2007-07-03	83.58	83.156	0.713	0.145
2007-07-04	86.855	85.44	0.053	0.054
2007-07-05	88.515	89.303	0	0.004
2007-07-06	92.079	93.762	0	0
2007-07-07	94.786	94.886	0	0.123
2007-07-08	92.81	92.162	0.454	0.132
2007-07-09	95.027	92.754	0.162	0.019
2007-07-10	94.204	95.339	0.014	0.046
2007-07-11	96.48	95.746	0.062	0.165
2007-07-12	92.84	93.163	0.325	0
2007-07-13	92.224	91.681	0.112	0.224
2007-07-14	94.176	94.276	0.024	0.073
2007-07-15	91.121	95.032	0.09	0
2007-07-16	94.279	95.517	0.001	0.003
2007-07-17	94.758	94.858	0.03	0
2007-07-18	97.542	94.423	0	0.018
2007-07-19	97.535	97.635	0	0.06
2007-07-20	94.333	96.509	0.128	0.025
2007-07-21	87.448	87.416	0.557	0.651
2007-07-22	85.741	85.716	0.335	0.306
2007-07-23	85.198	85.753	0	0
2007-07-24	86.985	88.392	0.018	0
2007-07-25	91.548	91.313	0	0
2007-07-26	94.971	95.071	0	0
2007-07-27	95.376	95.476	0	0.047
2007-07-28	88.458	87.619	0.254	0.272
2007-07-29	95.979	96.079	0.001	0.305
2007-07-30	94.904	95.004	0	0.044
2007-07-31	91.777	91.191	0.155	0.179
2007-08-01	86.668	87.077	0.186	0.182
2007-08-02	88.623	85.986	0.23	0.227
2007-08-03	86.312	89.666	0.17	0.238
2007-08-04	91.024	90.642	0.023	0.005
2007-08-05	94.444	95.548	0	0.013
2007-08-06	93.84	95.707	0.13	0
2007-08-07	96.138	98.488	0.028	0.035
2007-08-08	97.058	98.376	0.01	0.032
2007-08-09	98.032	95.589	0.032	0
2007-08-10	95.888	94.017	0	0
2007-08-11	96.054	97.659	0.176	0
2007-08-12	90.774	90.965	0.191	0.296
2007-08-13	91.258	92.03	0	0
2007-08-14	93.811	94.396	0.073	0.137
2007-08-15	90.649	90.628	0.087	0.001
2007-08-16	91.069	91.084	0	0
2007-08-17	93.8	93.693	0	0
2007-08-18	92.656	93.428	0	0
2007-08-19	91.226	91.174	0.15	0.105
2007-08-20	92.553	93.749	0	0
2007-08-21	92.462	93.177	0	0
2007-08-22	94.098	94.301	0	0
2007-08-23	92.455	93.139	0	0
2007-08-24	90.69	91.57	0	0
2007-08-25	91.751	92.496	0	0
2007-08-26	91.104	90.89	0.242	0.231
2007-08-27	94.399	95.459	0.034	0.574
2007-08-28	91.737	94.063	0.065	0
2007-08-29	90.464	90.034	0.01	0.072
2007-08-30	91.09	90.522	0	0
2007-08-31	91.656	91.317	0	0
2007-09-01	91.588	90.922	0	0
2007-09-02	88.815	87.739	0.005	0.173
2007-09-03	86.974	83.53	0.218	0.207
2007-09-04	86.677	86.828	0	0.027
2007-09-05	86.61	85.864	0.167	0.111
2007-09-06	88.523	86.952	0.008	0.033
2007-09-07	87.126	83.17	0.018	0.101
2007-09-08	88.684	87.764	0.08	0.099
2007-09-09	93.773	92.608	0	0
2007-09-10	96.294	95.8	0	0.006
2007-09-11	86.374	88.07	0.248	0.24
2007-09-12	90.852	91.45	0.117	0.05
2007-09-13	92.631	87.025	0.223	0.259
2007-09-14	88.39	92.308	0.38	0.095
2007-09-15	92.027	92.464	0.013	0.172
2007-09-16	85.065	83.803	0.304	0.127
2007-09-17	82.655	80.788	0.26	0.262
2007-09-18	81.113	81.847	0.271	0.174
2007-09-19	79.525	80.299	0.552	0.355
2007-09-20	85.01	85.37	0.976	0.688
2007-09-21	89.155	91.175	0.189	0.198
2007-09-22	86.634	89.119	0.294	0.285
2007-09-23	82.724	82.873	0.353	0.536
2007-09-24	85.302	85.303	0.01	0.02
2007-09-25	85.523	86.974	0.031	0.043
2007-09-26	86.431	86.832	0.022	0.029
2007-09-27	86.337	86.525	0.002	0.002
2007-09-28	92.756	92.22	0	0
2007-09-29	87.005	86.911	0.056	0.036
2007-09-30	83.618	83.446	0.028	0.042
2007-10-01	82.802	83.621	0.094	0.085
2007-10-02	80.864	80.757	0.079	0.136
2007-10-03	89.985	90.204	0.151	0.204
2007-10-04	87.605	86.415	0	0.004
2007-10-05	84.912	83.829	0.048	0.057
2007-10-06	83.067	82.469	0.274	0.215
2007-10-07	82.508	82.139	0.206	0.224
2007-10-08	82.74	83.803	0.012	0.063
2007-10-09	83.808	84.868	0.001	0.004
2007-10-10	86.528	87.26	0	0
2007-10-11	86.375	86.762	0	0
2007-10-12	78.993	80.736	0	0
2007-10-13	81.857	79.149	0	0
2007-10-14	79.639	77.167	0	0.02
2007-10-15	83.438	82.847	0.027	0.032
2007-10-16	79.399	80.915	0.219	0.052
2007-10-17	86.335	83.552	0.085	0.015
2007-10-18	85.525	86.312	0.002	0.062
2007-10-19	87.338	87.681	0.109	0
2007-10-20	82.312	82.297	0.012	0.013
2007-10-21	82.438	81.31	0.137	0.227
2007-10-22	85.852	85.86	0.187	0.204
2007-10-23	89.014	89.534	0	0
2007-10-24	85.467	85.762	0.024	0.029
2007-10-25	78.503	77.514	0.019	0.007
2007-10-26	83.824	83.113	0	0
2007-10-27	77.866	78.339	0.055	0.041
2007-10-28	75.189	73.922	0.004	0.034
2007-10-29	70.66	72.16	0.001	0
2007-10-30	75.383	76.787	0.033	0.027
2007-10-31	78.89	78.489	0.188	0.194
2008-05-01	80	80	1	1
2008-05-02	77.674	78.486	0	0
2008-05-03	85.284	84.476	0	0
2008-05-04	85.205	82.516	0.006	0.002
2008-05-05	85.259	84.583	0	0.057
2008-05-06	79.683	78.762	0	0
2008-05-07	81.051	81.137	0	0
2008-05-08	85.697	86.674	0	0
2008-05-09	87.257	87.324	0.201	0.094
2008-05-10	81.213	83.886	0	0
2008-05-11	85.593	85.969	0	0
2008-05-12	78.609	79.283	0	0
2008-05-13	78.965	79.954	0	0
2008-05-14	80.496	80.411	0	0
2008-05-15	85.864	85.479	0	0
2008-05-16	88.203	87.877	0	0
2008-05-17	82.393	82.963	0.066	0.063
2008-05-18	87.28	86.569	0.027	0
2008-05-19	89.983	90.322	0	0
2008-05-20	89.177	88.392	0	0
2008-05-21	84.449	84.534	0.089	0.173
2008-05-22	86.135	86.587	0.219	0.308
2008-05-23	88.225	89.074	0.128	0.053
2008-05-24	89.683	90.22	0.19	0.162
2008-05-25	78.105	79.774	0.136	0.106
2008-05-26	80.801	81.089	0.002	0.003
2008-05-27	81.501	82.669	0	0
2008-05-28	83.495	82.992	0	0
2008-05-29	84.018	83.018	0	0
2008-05-30	84.263	85.139	0	0
2008-05-31	87.246	87.39	0	0
2008-06-01	88.68	87.8	0.135	0.103
2008-06-02	93.87	94.542	0.097	0.081
2008-06-03	88	92.399	0.171	0.121
2008-06-04	92.661	93.015	0.003	0.003
2008-06-05	92.5	92.369	0	0.196
2008-06-06	89.685	89.706	0	0
2008-06-07	90.362	90.724	0	0
2008-06-08	89.547	89.583	0	0
2008-06-09	89.275	89.765	0	0
2008-06-10	90.331	90.248	0	0
2008-06-11	88.593	89.232	0	0
2008-06-12	82.52	83.731	0.255	0.214
2008-06-13	82.199	82.104	0.254	0.31
2008-06-14	82.543	84.826	0.378	0.225
2008-06-15	87.792	86.048	0.214	0.249
2008-06-16	86.192	86.918	0.398	0.188
2008-06-17	92.462	93.2	0.066	0.038
2008-06-18	87.851	88.677	0.252	0.229
2008-06-19	86.571	87.367	0.177	0.124
2008-06-20	87.558	87.688	0	0
2008-06-21	89.734	89.01	0	0
2008-06-22	86.29	92.342	0.16	0.036
2008-06-23	92.071	89.629	0.013	0.138
2008-06-24	93.776	92.595	0.011	0.007
2008-06-25	90.434	92.111	0.09	0
2008-06-26	90.428	91.007	0.01	0.022
2008-06-27	84.475	85.354	0.319	0.487
2008-06-28	93.627	93.832	0.003	0.194
2008-06-29	94.476	96.522	0.061	0
2008-06-30	94.584	95.198	0	0
2008-07-01	88.466	88.759	0.448	0.424
2008-07-02	84.735	83.682	0.202	0.271
2008-07-03	85.592	83.03	0.18	0.217
2008-07-04	89.957	89.764	0.036	0.07
2008-07-05	89.825	91.277	0.042	0.028
2008-07-06	90.401	90.674	0.273	0.191
2008-07-07	90.142	89.873	0.081	0.065
2008-07-08	83.641	85.804	0.35	0.268
2008-07-09	92.342	93.406	0.163	0.082
2008-07-10	95.399	95.231	0.006	0.058
2008-07-11	95.079	94.138	0	0
2008-07-12	92.049	91.247	0.153	0.147
2008-07-13	87.542	84.083	0.234	0.258
2008-07-14	89.007	91.614	0.192	0.266
2008-07-15	84.191	86.924	0.413	0.295
2008-07-16	82.714	87.317	0.229	0.078
2008-07-17	81.484	85.092	0.213	0.227
2008-07-18	90.196	85.063	0.093	0.27
2008-07-19	86.839	85.748	0.195	0.211
2008-07-20	92.023	92.038	0.206	0.005
2008-07-21	88.816	96.432	0.162	0
2008-07-22	91.788	93.706	0.099	0.024
2008-07-23	88.197	89.319	0.145	0.272
2008-07-24	87.556	89.961	0.168	0.064
2008-07-25	85.807	85.858	0.181	0.155
2008-07-26	90.3	91.009	0.155	0.009
2008-07-27	92.213	94.09	0.246	0
2008-07-28	89.243	95.186	0.271	0.004
2008-07-29	90.795	92.725	0.311	0.091
2008-07-30	88.916	88.612	0.313	0.136
2008-07-31	89.158	91.056	0.075	0.017
2008-08-01	90.152	90.93	0.106	0.027
2008-08-02	91.077	89.703	0.032	0.293
2008-08-03	94.903	95.953	0	0
2008-08-04	93.559	91.887	0.233	0.322
2008-08-05	90.937	89.793	0.307	0.232
2008-08-06	94.675	94.355	0.136	0.241
2008-08-07	99.605	97.8	0	0
2008-08-08	94.29	95.165	0.258	0.2
2008-08-09	85.7	86.219	0.181	0.357
2008-08-10	90.213	89.538	0.007	0
2008-08-11	93.772	91.221	0	0
2008-08-12	91.758	90.217	0.077	0.029
2008-08-13	86.234	87.329	0.141	0.204
2008-08-14	88.435	88.917	0.029	0.006
2008-08-15	86.183	89.644	0.294	0.012
2008-08-16	87.442	85.994	0.167	0.093
2008-08-17	85.458	83.102	0.043	0.231
2008-08-18	85.661	84.275	0.012	0.018
2008-08-19	85.094	82.021	0.089	0.266
2008-08-20	80.1	80.833	1.084	0.871
2008-08-21	84.438	86.218	0.702	0.735
2008-08-22	87.776	88.832	0.258	0.172
2008-08-23	87.914	86.259	0.039	0.104
2008-08-24	91.205	91.352	0.082	0.015
2008-08-25	90.339	94.007	0.059	0.062
2008-08-26	93.762	93.498	0.015	0.067
2008-08-27	90.946	91.692	0.017	0
2008-08-28	92.058	91.659	0	0.002
2008-08-29	91.597	92.387	0.163	0.009
2008-08-30	88.681	88.272	0.016	0.191
2008-08-31	89.123	88.881	0.106	0.082
2008-09-01	88.643	90.032	0.004	0.003
2008-09-02	87.835	87.595	0.001	0.013
2008-09-03	87.102	86.41	0.026	0.011
2008-09-04	85.7	86.059	0	0
2008-09-05	87.984	85.983	0.014	0.016
2008-09-06	95.879	96.249	0.023	0.017
2008-09-07	93.216	94.151	0	0
2008-09-08	84.839	87.295	0.07	0.043
2008-09-09	89.089	90.157	0.035	0.008
2008-09-10	89.228	89.241	0.138	0.12
2008-09-11	90.073	89.784	0.03	0.041
2008-09-12	90.017	89.646	0.013	0.005
2008-09-13	90.205	90.426	0	0
2008-09-14	89.967	90.125	0	0
2008-09-15	91.912	91.891	0.006	0
2008-09-16	92.353	92.94	0.008	0.014
2008-09-17	85.465	85.11	0.5	0.523
2008-09-18	85.324	82.825	0.011	0.041
2008-09-19	80.267	81.703	0.051	0.027
2008-09-20	84.615	83.327	0.01	0.014
2008-09-21	82.578	82.015	0	0.014
2008-09-22	84.025	82.496	0	0.016
2008-09-23	78.831	78.285	0	0.007
2008-09-24	80.545	82.166	0	0
2008-09-25	77.497	79.019	0	0
2008-09-26	78.532	80.552	0	0
2008-09-27	86.917	91.369	0	0
2008-09-28	89.427	90.279	0	0
2008-09-29	88.985	88.606	0	0
2008-09-30	82.317	84.895	0.024	0
2008-10-01	82.509	85.765	0.026	0.014
2008-10-02	78.715	82.608	0	0
2008-10-03	81.026	80.677	0	0
2008-10-04	80.961	81.14	0	0
2008-10-05	84.856	80.481	0	0
2008-10-06	81.944	85.207	0.286	0.001
2008-10-07	79.432	80.284	0.294	0.209
2008-10-08	81.27	81.573	0.041	0.264
2008-10-09	79.981	82.894	0.2	0.063
2008-10-10	80.299	78.901	0.14	0.174
2008-10-11	79.535	77.558	0.095	0.066
2008-10-12	79.832	80.14	0.186	0.228
2008-10-13	82.584	81.793	0.191	0.12
2008-10-14	82.209	80.224	0.041	0.026
2008-10-15	80.196	80.803	0	0
2008-10-16	82.483	82.304	0	0
2008-10-17	83.247	84.714	0	0
2008-10-18	82.002	80.754	0.028	0.044
2008-10-19	71.61	73.219	0.02	0.004
2008-10-20	74.163	73.776	0	0
2008-10-21	78.917	79.009	0	0
2008-10-22	78.083	78.14	0	0
2008-10-23	75.209	77.076	0.048	0.049
2008-10-24	76.467	76.908	0.397	0.635
2008-10-25	75.335	75.821	0.058	0.022
2008-10-26	72.217	72.758	0	0
2008-10-27	70.446	70.692	0	0
2008-10-28	57.087	58.319	0	0
2008-10-29	62.202	62.495	0	0
2008-10-30	69.2	69.327	0	0
2008-10-31	72.638	73.019	0	0
2009-05-01	80	80	1	1
2009-05-02	88.341	88.483	0	0
2009-05-03	87.457	87.43	0.033	0.037
2009-05-04	89.268	88.835	0.07	0.084
2009-05-05	88.107	88.39	0	0
2009-05-06	86.659	85.154	0	0.056
2009-05-07	88.595	88.795	0.005	0.003
2009-05-08	88.843	88.966	0	0
2009-05-09	92.139	92.4	0	0
2009-05-10	93.581	93.883	0	0
2009-05-11	92.915	93.177	0	0
2009-05-12	82.906	90.056	0	0.014
2009-05-13	77.07	78.126	0.188	0.182
2009-05-14	80.29	80.111	0.274	0.297
2009-05-15	82.282	81.965	0.105	0.226
2009-05-16	87.478	87.299	0.004	0
2009-05-17	86.282	86.509	0.07	0
2009-05-18	77.74	78.244	0.309	0.284
2009-05-19	73.816	74.353	0.299	0.201
2009-05-20	75.215	74.824	0.343	0.277
2009-05-21	73.13	75.162	0.507	0.307
2009-05-22	75.423	75.258	1.471	0.777
2009-05-23	75.475	75.063	0.434	0.264
2009-05-24	83.059	82.104	0.089	0.191
2009-05-25	83.489	82.836	0.247	0.125
2009-05-26	83.915	85.006	0.235	0.188
2009-05-27	82.396	84.541	0.214	0.262
2009-05-28	87.338	81.164	0.174	0.112
2009-05-29	83.181	82.679	0.215	0.19
2009-05-30	88.145	85.612	0.003	0.044
2009-05-31	88.68	89.176	0.074	0
2009-06-01	89.148	90.037	0	0
2009-06-02	85.665	85.935	0	0
2009-06-03	82.336	87.218	0.107	0
2009-06-04	85.837	84.76	0.367	0.188
2009-06-05	87.618	86.901	0.154	0.102
2009-06-06	84.376	89.076	0.619	0.525
2009-06-07	84.127	82.509	0.188	0.239
2009-06-08	84.664	81.659	0.078	0.206
2009-06-09	88.876	86.837	0.024	0.052
2009-06-10	94.201	92.93	0.148	0.169
2009-06-11	95.934	93.074	0.135	0.177
2009-06-12	95.797	96.16	0	0
2009-06-13	92.055	93.538	0.071	0.07
2009-06-14	92.039	93.49	0.459	0.049
2009-06-15	90.121	89.758	0.011	0.107
2009-06-16	90.468	89.782	0	0.004
2009-06-17	92.769	87.015	0.277	0.217
2009-06-18	91.081	97.488	0.315	0.002
2009-06-19	100.812	100.912	0	0.163
2009-06-20	100.695	101.135	0.056	0.056
2009-06-21	100.127	99.757	0	0
2009-06-22	96.402	97.381	0	0
2009-06-23	93.509	94.339	0.142	0.079
2009-06-24	88.577	89.473	0.016	0.018
2009-06-25	90.167	90.84	0	0.001
2009-06-26	92.883	91.788	0.02	0.018
2009-06-27	91.74	88.173	0.13	0.226
2009-06-28	91.55	91.613	0.169	0.087
2009-06-29	95.829	97.319	0.12	0
2009-06-30	95.241	95.341	0.052	0.105
2009-07-01	94.881	94.872	0	0
2009-07-02	96.681	96.16	0	0
2009-07-03	94.633	94.072	0.243	0.115
2009-07-04	87.17	88.092	0.005	0.328
2009-07-05	89.819	89.663	0	0.152
2009-07-06	92.789	93.323	0	0.125
2009-07-07	93.878	90.243	0.184	0.338
2009-07-08	87.368	87.916	0.349	0.411
2009-07-09	84.933	87.703	0.442	0.352
2009-07-10	84.92	83.625	1.484	0.133
2009-07-11	86.963	87.92	0	0.082
2009-07-12	90.365	93.681	0	0
2009-07-13	92.361	93.56	0.014	0.102
2009-07-14	92.562	91.832	0.091	0.148
2009-07-15	92.89	95.909	0.074	0.191
2009-07-16	96.197	95.155	0	0
2009-07-17	93.854	94.874	0	0.126
2009-07-18	88.439	89.081	0.228	0.263
2009-07-19	91.51	91.953	0.173	0.267
2009-07-20	90.261	87.673	0	0
2009-07-21	89.117	89.44	0	0
2009-07-22	89.209	89.509	0	0
2009-07-23	93.974	93.157	0	0
2009-07-24	91.015	91.791	0.054	0.023
2009-07-25	90.731	90.309	0.051	0.06
2009-07-26	89.877	93.923	0.195	0.153
2009-07-27	93.13	90.487	0.094	0.19
2009-07-28	95.23	95.33	0	0.101
2009-07-29	96.337	95.374	0	0
2009-07-30	96.831	97.229	0	0
2009-07-31	95.188	95.31	0.056	0.123
2009-08-01	96.596	96.696	0.027	0.146
2009-08-02	95.138	95.384	0.002	0.026
2009-08-03	93.996	95.18	0	0.014
2009-08-04	92.26	93.14	0.187	0.289
2009-08-05	93.818	89.325	0.192	0.143
2009-08-06	89.144	89.471	0.586	0.163
2009-08-07	88.394	88.444	0.255	0.203
2009-08-08	90.619	91.054	0	0
2009-08-09	89.955	90.87	0	0
2009-08-10	90.558	92.413	0.003	0
2009-08-11	92.696	94.577	0	0
2009-08-12	94.764	95.635	0.004	0.213
2009-08-13	93.346	91.668	0.018	0.123
2009-08-14	92.908	96.169	0.02	0.003
2009-08-15	93.049	92.811	0.028	0.008
2009-08-16	90.022	90.973	0.241	0.183
2009-08-17	89.825	90.748	0.352	0.525
2009-08-18	89.64	90.279	0.162	0.09
2009-08-19	90.391	91.751	0	0.002
2009-08-20	90.547	89.156	0.018	0.084
2009-08-21	93.131	90.553	0.061	0.201
2009-08-22	90.301	90.547	0.238	0.172
2009-08-23	90.828	90.634	0.089	0.073
2009-08-24	89.062	88.836	0.011	0.015
2009-08-25	86.547	86.185	0.222	0.148
2009-08-26	87.782	89.495	0.05	0.003
2009-08-27	88.1	87.55	0.044	0.002
2009-08-28	91.638	90.493	0.024	0.009
2009-08-29	92.23	92.1	0.007	0.047
2009-08-30	94.366	94.466	0.009	0.004
2009-08-31	90.445	91.877	0.053	0.011
2009-09-01	85.618	88.43	0.182	0.319
2009-09-02	79.955	81.176	0.318	0.185
2009-09-03	84.144	85.32	0.027	0.162
2009-09-04	87.12	85.754	0.003	0.004
2009-09-05	89.013	88.544	0	0
2009-09-06	86.014	88.662	0.107	0.004
2009-09-07	82.829	84.283	0.23	0.244
2009-09-08	86.982	87.61	0	0.105
2009-09-09	87.169	88.302	0	0
2009-09-10	87.014	88.078	0.109	0
2009-09-11	87.934	87.778	0.366	0
2009-09-12	90.438	85.838	0.042	0.226
2009-09-13	84.167	85.041	0.39	0.185
2009-09-14	84.586	83.788	0.273	0.443
2009-09-15	85.361	84.432	0.338	0.286
2009-09-16	83.529	83.632	0.225	0.284
2009-09-17	83.101	81.625	0.089	0.261
2009-09-18	82.619	83.501	0.006	0.132
2009-09-19	82.004	83.043	0.027	0.018
2009-09-20	84.703	86.32	0.009	0.013
2009-09-21	87.05	88.703	0.294	0.245
2009-09-22	89.322	90.737	0.043	0.02
2009-09-23	87.547	86.69	0.015	0
2009-09-24	88.235	85.574	0.074	0.176
2009-09-25	86.446	87.721	0.035	0.017
2009-09-26	85.937	87.871	0.058	0
2009-09-27	88.557	88.924	0.012	0.009
2009-09-28	89.166	90.293	0	0
2009-09-29	80.088	86.956	0	0
2009-09-30	77.598	78.208	0	0
2009-10-01	76.999	81.169	0.03	0
2009-10-02	81.584	84.873	0.024	0.034
2009-10-03	85.772	84.439	0	0
2009-10-04	83.484	83.583	0	0
2009-10-05	77.819	79.629	0.047	0.044
2009-10-06	87.032	89.479	0.043	0.031
2009-10-07	89.488	89.056	0.003	0
2009-10-08	89.317	89.327	0	0
2009-10-09	90.086	91.622	0	0
2009-10-10	90.597	91.731	0.068	0
2009-10-11	89.993	90.223	0.007	0.005
2009-10-12	90.237	89.291	0.083	0.208
2009-10-13	82.845	83.258	0.018	0.012
2009-10-14	80.962	81.22	0.061	0.245
2009-10-15	88.338	86.836	0.016	0.088
2009-10-16	82.728	83.819	0.047	0.043
2009-10-17	72.771	74.945	0	0.047
2009-10-18	62.548	64.142	0	0
2009-10-19	69.048	69.338	0	0
2009-10-20	76.499	75.175	0	0
2009-10-21	77.761	78.194	0.148	0.128
2009-10-22	82.79	81.912	0.02	0.027
2009-10-23	84.624	83.516	0	0.001
2009-10-24	87.321	86.664	0	0
2009-10-25	79.936	79.495	0	0.008
2009-10-26	76.352	78.726	0	0
2009-10-27	81.795	85.337	0.017	0.108
2009-10-28	84.24	86.843	0.057	0.059
2009-10-29	82.369	85.952	0	0
2009-10-30	84.586	84.251	0.011	0.017
2009-10-31	88.529	88.787	0.007	0
