# Supplementary material for: The role of climate change and urban development on compound dry-hot extremes across US cities
Source: Nat Commun. 2023 Jun 14;14:3509. doi: 10.1038/s41467-023-39205-x (PMC10267174; doi:10.1038/s41467-023-39205-x)
Supplement: Supplementary file 2 — Source Data [file 41467_2023_39205_MOESM2_ESM.zip › SourceData/Jacksonville_Future_Data.xlsx]

## Sheet: Sheet1
Date_Future	Climate_chng_T	Urban_Dev_Climate_chng_T	Climate_chng_prcp	Urban_Dev_Climate_chng_prcp
2090-05-01	80	80	1	1
2090-05-02	90.744	88.514	0.318	0.297
2090-05-03	94.459	95.627	0.183	0.123
2090-05-04	87.886	88.845	0.007	0.068
2090-05-05	88.251	88.518	0	0
2090-05-06	94.577	94.98	0	0
2090-05-07	97.335	97.56	0	0
2090-05-08	95.7	96.038	0	0
2090-05-09	92.035	92.99	0.098	0.014
2090-05-10	81.719	81.834	0.105	0.093
2090-05-11	83.348	83.35	0	0
2090-05-12	85.234	85.344	0	0
2090-05-13	87.62	87.387	0	0
2090-05-14	91.291	92.177	0	0
2090-05-15	84.459	86.756	0.355	0.354
2090-05-16	82.194	82.21	0	0
2090-05-17	85.14	84.61	0	0
2090-05-18	86.69	86.985	0	0
2090-05-19	87.081	87.008	0	0.028
2090-05-20	86.27	85.386	0.459	0.276
2090-05-21	92.785	93.447	0.061	0.178
2090-05-22	97.944	98.466	0	0.008
2090-05-23	97.238	97.338	0.027	0.095
2090-05-24	97.399	100.556	0	0.005
2090-05-25	101.424	98.627	0	0
2090-05-26	99.302	99.241	0	0
2090-05-27	100.311	101.444	0	0
2090-05-28	98.914	97.415	0	0.026
2090-05-29	96.361	97.688	0	0
2090-05-30	102.812	101.727	0	0
2090-05-31	94.414	94.198	0	0
2090-06-01	88.97	88.939	0	0
2090-06-02	89.715	89.297	0	0
2090-06-03	92.439	92.166	0	0
2090-06-04	99.361	99.641	0	0
2090-06-05	98.713	100.945	0	0
2090-06-06	95.324	94.974	0.333	0.387
2090-06-07	93.719	94.254	0.388	0.411
2090-06-08	91.788	99.957	0.356	0.056
2090-06-09	88.993	90.542	0.387	0.333
2090-06-10	89.077	90.283	0.237	0.279
2090-06-11	87.428	91.289	0.255	0.357
2090-06-12	96.512	97.327	0.114	0.118
2090-06-13	91.824	92.041	0.219	0.309
2090-06-14	93.15	94.213	0.301	0.244
2090-06-15	95.604	92.361	0.169	0.345
2090-06-16	97.66	97.85	0.238	0.112
2090-06-17	94.754	97.915	0.003	0
2090-06-18	97.259	98.545	0	0.036
2090-06-19	95.627	97.266	0.176	0.173
2090-06-20	95.355	97.543	0.26	0.242
2090-06-21	96.146	96.73	0	0.296
2090-06-22	96.466	91.803	0.24	0.171
2090-06-23	90.959	89.201	0.247	0.181
2090-06-24	91.286	97.065	0.225	0.368
2090-06-25	95.967	98.896	0.099	0.289
2090-06-26	92.504	97.59	0.336	0.058
2090-06-27	99.006	100.861	0.119	0
2090-06-28	101.146	101.326	0.021	0
2090-06-29	100.038	100.7	0.009	0
2090-06-30	101.393	102.124	0.015	0.004
2090-07-01	94.948	96.377	0.484	0.338
2090-07-02	91.165	89.822	0.319	0.377
2090-07-03	88.898	93.081	0.157	0.099
2090-07-04	90.951	95.046	0.126	0.017
2090-07-05	96.79	100.561	0.21	0.016
2090-07-06	97.078	99.494	0.246	0.2
2090-07-07	98.622	103.258	0.201	0.236
2090-07-08	94.949	100.091	0.214	0.347
2090-07-09	92.127	92.227	0	0.441
2090-07-10	90.015	94.889	0.932	0.376
2090-07-11	94.026	91.324	0.26	0.315
2090-07-12	98.588	98.664	0.25	0.082
2090-07-13	96.943	96.56	0.151	0.099
2090-07-14	99.456	99.56	0	0
2090-07-15	100.843	101.641	0	0
2090-07-16	101.448	101.892	0	0
2090-07-17	100.078	100.458	0.228	0.547
2090-07-18	100.12	101.269	0.235	0.084
2090-07-19	90.044	93.06	0.402	0.349
2090-07-20	96.621	97.458	0.002	0.161
2090-07-21	97.214	97.216	0	0
2090-07-22	97.28	97.863	0	0
2090-07-23	96.648	96.234	0	0
2090-07-24	95.755	96.419	0	0
2090-07-25	97.705	97.965	0	0
2090-07-26	100.027	100.184	0	0
2090-07-27	101.528	102.088	0	0
2090-07-28	100.793	102.636	0	0
2090-07-29	102.124	102.702	0	0
2090-07-30	100.079	102.34	0.186	0.106
2090-07-31	101.18	101.727	0	0.128
2090-08-01	97.848	96.928	0	0
2090-08-02	98	97.465	0	0
2090-08-03	100.011	99.704	0	0
2090-08-04	95.808	96.646	0.256	0.014
2090-08-05	100.052	100.152	0.046	0.105
2090-08-06	95.82	91.706	0.232	0.344
2090-08-07	93.817	93.917	0.015	0.205
2090-08-08	96.769	98.668	0.007	0.115
2090-08-09	93.102	92.295	0.093	0.517
2090-08-10	92.79	94.653	0.14	0.216
2090-08-11	95.265	96.49	0.019	0
2090-08-12	95.886	96.855	0.01	0
2090-08-13	95.324	96.601	0	0
2090-08-14	93.339	95.789	0.211	0.317
2090-08-15	94.226	94.703	0.008	0.007
2090-08-16	96.244	96.046	0	0
2090-08-17	95.782	96.521	0	0
2090-08-18	102.908	103.198	0	0
2090-08-19	98.267	98.848	0	0
2090-08-20	94.86	95.287	0	0
2090-08-21	96.951	96.078	0	0
2090-08-22	96.364	96.464	0	0.12
2090-08-23	94.428	94.215	0.148	0.147
2090-08-24	90.964	89.729	0.175	0.313
2090-08-25	93.361	93.556	0.02	0.156
2090-08-26	96.238	94.419	0.012	0
2090-08-27	91.683	91.783	0	0
2090-08-28	93.423	93.523	0	0.005
2090-08-29	93.151	94.111	0.01	0.021
2090-08-30	87.634	88.145	0.401	0.836
2090-08-31	86.951	87.394	0.544	0.352
2090-09-01	83.143	79.395	0.072	0.08
2090-09-02	88.394	88.494	0	0.035
2090-09-03	90.769	92.597	0.337	0.154
2090-09-04	92.571	95.823	0	0.002
2090-09-05	93.176	93.276	0.003	0.027
2090-09-06	96.016	97.602	0.016	0.062
2090-09-07	97.5	94.455	0.143	0.267
2090-09-08	95.342	96.849	0.148	0.21
2090-09-09	92.747	91.7	0.14	0.091
2090-09-10	93.013	95.091	0	0
2090-09-11	93.109	93.553	0	0
2090-09-12	93.106	93.206	0.058	0
2090-09-13	94.453	94.62	0	0
2090-09-14	90.77	91.933	0	0
2090-09-15	91.929	91.182	0.003	0.001
2090-09-16	91.247	91.804	0.007	0
2090-09-17	94.253	94.236	0	0
2090-09-18	92.966	92.164	0	0
2090-09-19	92.31	92.726	0.022	0
2090-09-20	91.376	91.915	0	0
2090-09-21	90.039	89.38	0.196	0.347
2090-09-22	92.106	91.969	0.066	0.229
2090-09-23	90.62	90.665	0	0
2090-09-24	90.592	90.19	0	0.003
2090-09-25	84.203	84.845	0.364	0.202
2090-09-26	88.47	89.557	0.2	0.151
2090-09-27	84.594	85.869	0.284	0.207
2090-09-28	91.258	90.63	0.196	0.169
2090-09-29	86.242	86.647	0.25	0.244
2090-09-30	87.56	88.778	0.147	0.17
2090-10-01	87.026	86.498	0.169	0.246
2090-10-02	88.53	86.176	0.047	0.085
2090-10-03	83.381	83.037	0.242	0.318
2090-10-04	84.524	84.436	0.024	0.034
2090-10-05	82.036	82.824	0.011	0.008
2090-10-06	79.976	83.376	0	0
2090-10-07	83.387	86.411	0	0
2090-10-08	85.834	83.683	0.005	0.011
2090-10-09	82.586	84.347	0.195	0.025
2090-10-10	83.925	84.751	0.221	0.272
2090-10-11	82.569	85.327	0.059	0.004
2090-10-12	79.668	77.963	0	0.003
2090-10-13	82.283	81.379	0.024	0.064
2090-10-14	84.851	86.386	0.01	0.349
2090-10-15	84.39	83.77	0.286	0.21
2090-10-16	85.533	89.326	0.16	0.021
2090-10-17	90.917	91.047	0	0
2090-10-18	86.809	87.498	0.064	0.031
2090-10-19	78.555	81.037	0.177	0.073
2090-10-20	70.716	71.064	0	0
2090-10-21	77.002	75.909	0	0
2090-10-22	81.141	82.257	0.031	0.002
2090-10-23	83.192	81.947	0.17	0.112
2090-10-24	88.812	89.795	0.001	0
2090-10-25	91.188	92.738	0	0
2090-10-26	89.072	89.141	0	0
2090-10-27	85.3	85.314	0.058	0.004
2090-10-28	79.682	78.317	0	0
2090-10-29	72.385	72.747	0	0
2090-10-30	79.941	78.623	0	0
2090-10-31	80.427	78.826	0.017	0.033
2091-05-01	80	80	1	1
2091-05-02	83.959	84.548	0	0.033
2091-05-03	85.623	84.553	0	0
2091-05-04	85.904	85.179	0	0
2091-05-05	89.698	90.018	0	0
2091-05-06	94.165	96.406	0	0
2091-05-07	90.453	90.738	0.006	0.017
2091-05-08	83.006	83.458	0.28	0.309
2091-05-09	80.72	81.931	0	0
2091-05-10	82.629	81.712	0.009	0.008
2091-05-11	85.186	85.101	0.005	0.002
2091-05-12	91.823	91.093	0	0
2091-05-13	94.811	94.57	0.002	0
2091-05-14	94.129	94.201	0.013	0
2091-05-15	93.833	93.933	0.005	0
2091-05-16	96.205	96.315	0.039	0.006
2091-05-17	93.228	93.328	0	0
2091-05-18	90.573	90.578	0.102	0.038
2091-05-19	87.755	87.698	0.001	0.024
2091-05-20	89.764	89.58	0	0
2091-05-21	92.149	92.121	0	0
2091-05-22	86.404	86.367	0.403	0.43
2091-05-23	92.896	94.126	0.162	0.096
2091-05-24	96.179	92.118	0.234	0.183
2091-05-25	90.784	94.001	0.323	0.231
2091-05-26	96.069	99.576	0.29	0.136
2091-05-27	100.431	100.415	0.004	0
2091-05-28	99.867	100.499	0	0
2091-05-29	95.294	100.461	0.095	0
2091-05-30	94.298	96.868	0.178	0.198
2091-05-31	99.861	97.616	0.11	0.145
2091-06-01	93.123	95.373	0.433	0.027
2091-06-02	93.773	95.921	0.028	0
2091-06-03	88.395	90.468	0.098	0.078
2091-06-04	86.068	85.563	0.1	0.129
2091-06-05	87.85	87.576	0.002	0
2091-06-06	89.995	88.087	0.075	0.082
2091-06-07	89.291	89.01	0	0
2091-06-08	89.503	89.622	0	0
2091-06-09	90.722	88.502	0	0
2091-06-10	92.362	91.696	0	0
2091-06-11	94.436	89.285	0.129	0.097
2091-06-12	96.495	91.099	0.072	0.338
2091-06-13	96.481	98.07	0.214	0.096
2091-06-14	96.871	101.941	0.229	0
2091-06-15	92.869	98.874	0.433	0.245
2091-06-16	97.176	96.097	0.073	0.301
2091-06-17	98.082	98.678	0	0
2091-06-18	93.151	94.349	0.357	0.275
2091-06-19	91.61	94.404	0.328	0.219
2091-06-20	95.025	94.33	0.183	0.26
2091-06-21	93.996	94.884	0.399	0.09
2091-06-22	93.011	95.42	0.168	0
2091-06-23	97.305	97.91	0.13	0.017
2091-06-24	97.436	97.58	0.068	0.183
2091-06-25	95.471	95.625	0.069	0.026
2091-06-26	91.203	96.452	0.363	0.007
2091-06-27	92.65	92.205	0.428	0.25
2091-06-28	89.713	93.639	0.081	0.193
2091-06-29	98.409	98.472	0.088	0
2091-06-30	94.152	95.251	0.121	0.094
2091-07-01	94.921	94.37	0.251	0.2
2091-07-02	89.536	88.813	0.367	0.681
2091-07-03	91.159	94.103	0.306	0.274
2091-07-04	91.264	91.525	0.197	0.382
2091-07-05	87.039	89.743	0.238	0.268
2091-07-06	90.888	95.287	0.295	0.021
2091-07-07	96.225	97.105	0.155	0.082
2091-07-08	96.596	99.402	0.182	0.004
2091-07-09	100.286	100.018	0	0
2091-07-10	98.348	100.459	0.077	0.079
2091-07-11	101.298	102.99	0.077	0.042
2091-07-12	100.576	100.373	0.14	0.144
2091-07-13	93.583	95.929	0.349	0.361
2091-07-14	89.639	92.42	0.422	0.384
2091-07-15	96.177	92.41	0.273	0.238
2091-07-16	96.62	97.427	0.009	0.261
2091-07-17	98.757	100.829	0	0.002
2091-07-18	99.217	99.824	0.156	0.005
2091-07-19	92.271	95.479	0.28	0.239
2091-07-20	97.101	99.007	0.258	0.039
2091-07-21	97.998	99.108	0.358	0.132
2091-07-22	97.414	98.25	0.01	0.08
2091-07-23	97.446	97.546	0.009	0.161
2091-07-24	99.29	99.307	0.253	0.219
2091-07-25	98.26	98.36	0	0.256
2091-07-26	99.465	98.081	0.101	0.077
2091-07-27	100.307	98.78	0.012	0.058
2091-07-28	99.813	99.217	0.276	0.029
2091-07-29	96.715	96.815	0	0.231
2091-07-30	99.069	99.24	0	0.001
2091-07-31	96.616	96.672	0	0
2091-08-01	96.4	95.561	0	0.018
2091-08-02	94.995	96.302	0.14	0
2091-08-03	96.641	97.424	0	0.005
2091-08-04	94.934	94.542	0.001	0.032
2091-08-05	97.533	98.498	0	0.077
2091-08-06	98.755	99.002	0	0
2091-08-07	97.7	96.532	0	0
2091-08-08	96.638	96.342	0	0
2091-08-09	97.748	96.394	0.014	0
2091-08-10	99.485	98.092	0.111	0
2091-08-11	93.829	97.594	0.276	0.115
2091-08-12	95.433	95.624	0.178	0.178
2091-08-13	97.077	98.232	0.073	0.015
2091-08-14	95.453	96.699	0	0
2091-08-15	95.307	95.217	0	0
2091-08-16	95.307	96.65	0.014	0
2091-08-17	95.733	95.804	0	0
2091-08-18	95.496	96.376	0.006	0
2091-08-19	94.402	96.587	0	0
2091-08-20	96.212	96.832	0	0
2091-08-21	92.077	92.177	0.001	0.078
2091-08-22	88.293	87.544	0.478	0.783
2091-08-23	98.509	97.773	0.112	0.065
2091-08-24	98.166	96.553	0.128	0.286
2091-08-25	97.489	98.362	0.011	0.116
2091-08-26	95.488	94.717	0.094	0.062
2091-08-27	96.819	94.604	0.186	0.24
2091-08-28	95.078	95.178	0.014	0.174
2091-08-29	93.885	89.548	0.094	0.544
2091-08-30	87.479	86.37	0.395	0.242
2091-08-31	94.952	89.925	0.521	0.267
2091-09-01	93.861	93.961	0	0.285
2091-09-02	94.041	91.455	0.106	0.158
2091-09-03	96.655	90.474	0.2	0.226
2091-09-04	94.626	94.726	0.019	0.14
2091-09-05	95.816	95.814	0.242	0.171
2091-09-06	88.967	94.179	0.303	0.009
2091-09-07	97.24	97.044	0.019	0
2091-09-08	91.212	93.474	0.05	0.218
2091-09-09	94.591	95.973	0	0.021
2091-09-10	93.346	93.446	0.004	0.004
2091-09-11	92.808	93.062	0	0
2091-09-12	92.588	92.838	0.018	0.034
2091-09-13	92.715	92.226	0.058	0.001
2091-09-14	92.64	91.529	0.005	0.028
2091-09-15	95.043	96.123	0	0
2091-09-16	98.567	99.295	0	0
2091-09-17	98.89	98.724	0	0
2091-09-18	96.944	97.806	0	0
2091-09-19	94.532	94.927	0	0
2091-09-20	90.855	91.638	0	0
2091-09-21	91.383	90.076	0	0
2091-09-22	90.618	91.052	0.041	0
2091-09-23	89.152	86.601	0.005	0.321
2091-09-24	88.917	90.481	0.32	0.061
2091-09-25	88.666	87.791	0.051	0.145
2091-09-26	88.045	85.71	0	0.005
2091-09-27	84.244	81.457	0	0.003
2091-09-28	80.579	83.032	0	0.349
2091-09-29	81.613	85.397	1.468	0.327
2091-09-30	93.444	87.389	0.226	0.009
2091-10-01	89.87	89.521	0.03	0.056
2091-10-02	89.951	88.909	0.017	0.055
2091-10-03	86.453	88.573	0.129	0.021
2091-10-04	90.203	89.56	0.094	0.009
2091-10-05	89.859	89.409	0.001	0.003
2091-10-06	87.769	83.533	0.062	0.15
2091-10-07	81.537	82.303	0.049	0.121
2091-10-08	84.55	81.91	0.237	0.054
2091-10-09	86.235	86.095	0.013	0
2091-10-10	87.537	86.322	0.009	0.012
2091-10-11	90.496	91.788	0	0
2091-10-12	90.064	90.636	0.006	0.004
2091-10-13	89.925	89.628	0	0
2091-10-14	91.196	92.307	0	0
2091-10-15	83.086	84.035	0.042	0.033
2091-10-16	86.256	89.367	0.003	0.002
2091-10-17	90.862	90.856	0	0
2091-10-18	90.45	91.753	0	0
2091-10-19	89.379	90.689	0	0.002
2091-10-20	89.634	90.092	0	0
2091-10-21	84.086	83.641	0.276	0.283
2091-10-22	80.686	82.585	0.238	0.231
2091-10-23	83.901	83.93	0.005	0.002
2091-10-24	81.415	80.537	0.007	0
2091-10-25	78.147	79.265	0.117	0.06
2091-10-26	80.253	82.485	0.056	0.054
2091-10-27	81.054	80.317	0.212	0.224
2091-10-28	84.238	81.172	0.116	0.232
2091-10-29	80.878	80.106	0.349	1.136
2091-10-30	83.324	84.238	0.513	6.111
2091-10-31	85.646	85.501	0.18	0.222
2092-05-01	80	80	1	1
2092-05-02	84.062	83.843	0	0
2092-05-03	86.202	85.041	0	0
2092-05-04	89.599	89.407	0	0
2092-05-05	92.261	92.196	0	0
2092-05-06	92.197	92.457	0	0
2092-05-07	91.978	92.251	0	0
2092-05-08	92.756	93.466	0.005	0.087
2092-05-09	82.773	84.565	0.336	0.334
2092-05-10	83.424	83.243	0.021	0.088
2092-05-11	84.908	85.099	0	0.001
2092-05-12	87.556	89.037	0.47	0.138
2092-05-13	86.146	90.96	0.298	0.277
2092-05-14	84.426	85.335	0.118	0.102
2092-05-15	83.291	84.143	0.045	0.014
2092-05-16	85.084	84.411	0.011	0.006
2092-05-17	86.184	86.32	0	0
2092-05-18	87.984	88.695	0	0
2092-05-19	88.983	88.619	0	0
2092-05-20	87.28	86.712	0	0
2092-05-21	87.633	87.367	0	0
2092-05-22	87.491	87.681	0.011	0.007
2092-05-23	88.577	88.23	0	0
2092-05-24	91.778	91.747	0	0
2092-05-25	92.705	92.644	0	0
2092-05-26	91.777	89.883	0.176	0.007
2092-05-27	94.351	90.261	0.074	0.172
2092-05-28	92.079	91.845	0.139	0.243
2092-05-29	89.674	91.295	0.195	0.155
2092-05-30	89.36	89.131	0.16	0.219
2092-05-31	95.91	95.451	0.097	0.406
2092-06-01	93.777	93.791	0	0.032
2092-06-02	94.48	97.163	0.128	0.106
2092-06-03	93.03	93.113	0.016	0
2092-06-04	87.002	92.096	0.402	0.187
2092-06-05	91.086	88.618	0.061	0.159
2092-06-06	89.22	93.92	0.12	0.118
2092-06-07	93.43	91.382	0.238	0.182
2092-06-08	93.756	93.856	0	0.219
2092-06-09	99.395	98.647	0.006	0
2092-06-10	101.213	100.924	0	0
2092-06-11	97.62	97.72	0.045	0.122
2092-06-12	96.985	98.062	0.167	0.21
2092-06-13	101.708	102.1	0.007	0
2092-06-14	107.923	108.076	0	0
2092-06-15	105.522	106.472	0	0
2092-06-16	102.542	102.767	0	0
2092-06-17	102.753	102.398	0	0
2092-06-18	101.778	101.138	0.337	0.186
2092-06-19	91.552	93.762	0.005	0.007
2092-06-20	91.139	91.751	0.003	0
2092-06-21	92.394	91.615	0	0
2092-06-22	95.544	96.106	0	0
2092-06-23	103.784	103.169	0	0
2092-06-24	101.066	100.406	0.248	0.169
2092-06-25	97.989	99.535	0.179	0.186
2092-06-26	99.506	102.028	0.017	0
2092-06-27	101.204	103.481	0.005	0.065
2092-06-28	99.703	98.677	0.101	0.464
2092-06-29	97.125	92.823	0.578	0.596
2092-06-30	92.272	90.631	0.863	0.173
2092-07-01	97.074	93.918	0.454	0.369
2092-07-02	93.066	96.555	0.19	0.458
2092-07-03	97.633	101.055	0.001	0.184
2092-07-04	98.322	99.574	0.007	0
2092-07-05	99.435	99.824	0	0
2092-07-06	98.194	99.012	0	0
2092-07-07	99.458	99.622	0.019	0.012
2092-07-08	102.67	103.13	0.03	0.032
2092-07-09	105.905	106.425	0	0
2092-07-10	102.795	102.697	0.297	0.269
2092-07-11	104.953	105.053	0	0.068
2092-07-12	96.684	99.93	0.433	0.385
2092-07-13	88.255	96.611	0.429	0.404
2092-07-14	94.841	91.56	0.221	0.173
2092-07-15	93.133	91.869	0	0
2092-07-16	92.079	92.203	0.013	0.015
2092-07-17	95.246	96.681	0.139	0.148
2092-07-18	93.009	90.679	0.158	0.149
2092-07-19	94.58	89.899	0.257	0.507
2092-07-20	93.522	96.489	0.169	0.008
2092-07-21	92.23	96.685	0.359	0.52
2092-07-22	91.31	91.202	0.682	0.307
2092-07-23	95.825	95.956	0.128	0
2092-07-24	94.949	97.928	0.149	0.045
2092-07-25	100.034	100.482	0.114	0.167
2092-07-26	100.993	101.525	0.068	0.03
2092-07-27	101.824	101.924	0.006	0.149
2092-07-28	95.863	99.983	0.392	0.007
2092-07-29	94.65	96.005	0.35	0.134
2092-07-30	95.889	96.174	0.06	0.032
2092-07-31	97.386	98.273	0	0.049
2092-08-01	101.485	101.5	0	0.02
2092-08-02	102.242	103.399	0.014	0.194
2092-08-03	98.362	99.856	0.317	0.224
2092-08-04	98.601	95.184	0.167	0.38
2092-08-05	96.196	96.172	0.378	0.525
2092-08-06	98.319	98.693	0.075	0.225
2092-08-07	97.614	98.006	0	0.01
2092-08-08	95.961	95.74	0	0
2092-08-09	93.144	93.244	0.049	0.015
2092-08-10	93.908	90.142	0.071	0.133
2092-08-11	92.707	94.961	0.055	0.006
2092-08-12	92.889	91.836	0.075	0.014
2092-08-13	92.59	92.54	0.009	0.012
2092-08-14	89.922	92.167	0.137	0.093
2092-08-15	95.356	96.199	0.032	0
2092-08-16	96.694	97.183	0.063	0
2092-08-17	94.629	95.373	0.204	0
2092-08-18	94.438	95.247	0	0
2092-08-19	94.945	95.806	0.003	0
2092-08-20	92.616	94.481	0.215	0
2092-08-21	93.627	94.886	0	0.031
2092-08-22	95.789	96.206	0	0
2092-08-23	99.883	101.053	0.001	0.008
2092-08-24	100.906	98.042	0.006	0.059
2092-08-25	95.457	94.019	0.144	0.241
2092-08-26	97.993	94.485	0.093	0.24
2092-08-27	96.671	98.02	0.14	0.274
2092-08-28	97.58	98.149	0.015	0.117
2092-08-29	96.219	96.319	0.052	0.154
2092-08-30	100.903	101.003	0.004	0.335
2092-08-31	95.908	98.559	0.137	0.007
2092-09-01	93.677	96.556	0.162	0.083
2092-09-02	93.822	93.922	0.001	0.003
2092-09-03	93.124	92.105	0	0.2
2092-09-04	89.733	89.833	0	0.229
2092-09-05	94	94.5	0.001	0.012
2092-09-06	100.652	97.311	0.002	0.006
2092-09-07	98.533	98.633	0.012	0.089
2092-09-08	99.564	94.663	0.278	0.339
2092-09-09	91.397	91.497	0.04	0.392
2092-09-10	92.249	92.349	0.013	0
2092-09-11	92.544	92.644	0.017	0.002
2092-09-12	87.211	90.58	0.213	0.002
2092-09-13	87.557	88.624	0.198	0.041
2092-09-14	91.833	91.695	0.023	0.01
2092-09-15	91.604	86.633	0.006	0.032
2092-09-16	91.581	89.432	0	0.317
2092-09-17	88.699	90.534	0.021	0.292
2092-09-18	84.935	88.567	0.19	0.015
2092-09-19	89.035	90.16	0.046	0.04
2092-09-20	87.615	91.818	0.124	0
2092-09-21	90.661	92.376	0.005	0
2092-09-22	88.009	89.188	0.085	0.037
2092-09-23	90.957	89.796	0.132	0.134
2092-09-24	84.021	86.172	0.371	0.288
2092-09-25	89.849	87.859	0.24	0.196
2092-09-26	86.613	86.065	0.164	0.241
2092-09-27	87.352	88.107	0.193	0.656
2092-09-28	87.507	85.339	0.35	0.219
2092-09-29	88.863	84.493	0.082	0.35
2092-09-30	87.92	87.687	0.081	0.194
2092-10-01	85.86	90.203	0	0
2092-10-02	92.857	90.17	0	0
2092-10-03	89.403	89.228	0	0
2092-10-04	88.112	89.66	0	0
2092-10-05	89.837	90.287	0	0
2092-10-06	88.688	88.695	0	0
2092-10-07	89.1	87.923	0	0
2092-10-08	87.384	87.251	0.014	0.015
2092-10-09	86.37	88.74	0.021	0
2092-10-10	89.434	90.327	0.001	0
2092-10-11	82.228	85.522	0.051	0.059
2092-10-12	86.94	82.543	0.114	0.124
2092-10-13	81.326	81.928	0.252	0.214
2092-10-14	79.494	80.722	0.22	0.221
2092-10-15	79.053	84.585	0.14	0.532
2092-10-16	79.198	86.621	0.033	0.019
2092-10-17	82.383	81.842	0.034	0.211
2092-10-18	85.682	85.172	0.01	0.044
2092-10-19	82.657	83.684	0	0
2092-10-20	76.828	77.07	0.388	0.163
2092-10-21	80.086	78.12	0.135	0.012
2092-10-22	76.848	77.289	0.04	0.067
2092-10-23	80.663	82.232	0.198	0.377
2092-10-24	85.125	86.893	0.327	0.215
2092-10-25	83.78	84.529	0	0
2092-10-26	84.545	85.642	0	0
2092-10-27	87.503	86.607	0	0
2092-10-28	85.625	87.096	0	0
2092-10-29	90.82	91.324	0.022	0.074
2092-10-30	85.271	84.73	0.133	0.227
2092-10-31	81.38	81.686	0.055	0.153
2093-05-01	80	80	1	1
2093-05-02	84.52	89.058	0.181	0.121
2093-05-03	81.353	82.934	0.161	0.08
2093-05-04	80.086	79.944	0.663	0.356
2093-05-05	83.899	84.451	0.171	0.162
2093-05-06	85.146	86.037	0.001	0
2093-05-07	85.755	85.478	0.006	0.007
2093-05-08	82.951	86.505	0.12	0.093
2093-05-09	87.27	90.849	0.03	0.123
2093-05-10	90.046	90.71	0.001	0.017
2093-05-11	90.319	90.112	0.141	0.064
2093-05-12	87.736	87.088	0.263	0.373
2093-05-13	83.909	83.594	0	0
2093-05-14	83.506	84.143	0.006	0.011
2093-05-15	85.364	84.346	0.002	0.016
2093-05-16	85.555	85.959	0.002	0
2093-05-17	85.34	87.881	0	0
2093-05-18	89.822	89.871	0	0
2093-05-19	93.198	93.566	0	0
2093-05-20	92.957	92.591	0.009	0.003
2093-05-21	87.03	87.261	0.346	0.316
2093-05-22	88.687	89	0.912	0
2093-05-23	86.533	87.723	0	0
2093-05-24	87.86	88.059	0	0
2093-05-25	89.562	89.533	0	0
2093-05-26	89.32	90.14	0	0
2093-05-27	89.267	89.712	0	0
2093-05-28	89.989	91.262	0	0
2093-05-29	87.496	88.178	0.181	0.249
2093-05-30	85.591	88.106	0.372	0.354
2093-05-31	92.769	92.56	0.255	0.1
2093-06-01	94.483	91.837	0.251	0.108
2093-06-02	92.35	94.566	0.157	0.181
2093-06-03	97.792	100.458	0.189	0
2093-06-04	97.436	96.898	0.115	0.149
2093-06-05	91.841	91.101	0.31	0.147
2093-06-06	94.051	91.288	0.112	0.202
2093-06-07	85.102	85.618	0.386	0.416
2093-06-08	86.491	85.128	0.02	0.022
2093-06-09	88.989	91.414	0	0
2093-06-10	91.057	92.136	0	0
2093-06-11	92.189	93.086	0	0.003
2093-06-12	97.853	98.972	0	0
2093-06-13	96.083	99.907	0.075	0.157
2093-06-14	92.449	94.63	0.041	0.09
2093-06-15	90.538	91.704	0.006	0
2093-06-16	92.792	92.697	0.096	0.16
2093-06-17	91.832	92.382	0.181	0.296
2093-06-18	92.641	93.317	0.2	0.128
2093-06-19	94.45	91.928	0.177	0.295
2093-06-20	95.778	93.779	0.298	0.387
2093-06-21	95.319	96.435	0.174	0.213
2093-06-22	98.57	96.258	0.123	0.245
2093-06-23	99.98	100.026	0.047	0.056
2093-06-24	92.314	95.005	0.063	0.011
2093-06-25	93.193	96.037	0.368	0.246
2093-06-26	95.316	98.767	0.196	0.136
2093-06-27	98.928	99.557	0	0
2093-06-28	100.838	101.315	0	0
2093-06-29	100.133	98.288	0	0
2093-06-30	98.99	101.189	0	0
2093-07-01	102.763	101.156	0	0
2093-07-02	100.29	100.826	0	0
2093-07-03	99.034	97.569	0	0
2093-07-04	102.195	101.42	0	0
2093-07-05	102.084	100.066	0.013	0.03
2093-07-06	98.344	98.411	0.389	0.426
2093-07-07	100.357	100.457	0	0.221
2093-07-08	101.525	101.704	0	0
2093-07-09	100.837	102.986	0	0
2093-07-10	103.302	102.236	0	0
2093-07-11	101.292	102.155	0	0
2093-07-12	100.639	99.771	0.183	0.265
2093-07-13	100.265	100.153	0.071	0.12
2093-07-14	101.447	102.329	0.043	0.051
2093-07-15	97.705	99.483	0.229	0.134
2093-07-16	91.412	93.628	0.169	0.176
2093-07-17	92.122	95.585	0.102	0.109
2093-07-18	91.3	92.567	0.368	0.303
2093-07-19	92.962	95.417	0.353	0.09
2093-07-20	91.221	92.895	0.121	0.201
2093-07-21	92.494	95.195	0.24	0.18
2093-07-22	91.861	92.549	0.285	0.37
2093-07-23	96.047	93.748	0.11	0.047
2093-07-24	90.515	97.766	0.211	0.228
2093-07-25	95.339	98.5	0.027	0
2093-07-26	97.532	97.632	0	0.158
2093-07-27	100.255	99.903	0	0.001
2093-07-28	99.801	100.389	0	0.047
2093-07-29	100.262	97.966	0.011	0.005
2093-07-30	97.087	96.272	0	0.007
2093-07-31	95.6	95.762	0.008	0.008
2093-08-01	93.466	94.331	0.042	0.011
2093-08-02	96.984	97.18	0.004	0.001
2093-08-03	95.566	95.594	0.014	0.011
2093-08-04	95.054	94.509	0.025	0.041
2093-08-05	99.296	99.594	0.33	0.004
2093-08-06	97.244	98.052	0.406	0.22
2093-08-07	97.3	97.397	0	0
2093-08-08	99.216	98.071	0	0
2093-08-09	99.535	99.073	0	0
2093-08-10	97.962	96.878	0	0
2093-08-11	93.838	94.463	0	0
2093-08-12	96.36	96.46	0.01	0.203
2093-08-13	95.553	96.96	0.002	0
2093-08-14	94.236	93.813	0.079	0.151
2093-08-15	91.114	91.277	0.235	0.195
2093-08-16	94.296	94.73	0	0.173
2093-08-17	96.202	96.002	0	0.02
2093-08-18	98.757	97.527	0.004	0.001
2093-08-19	97.525	97.037	0	0
2093-08-20	96.452	96.471	0	0
2093-08-21	97.419	97.824	0	0
2093-08-22	97.256	97.19	0	0
2093-08-23	96.025	96.24	0	0
2093-08-24	93.626	93.726	0.011	0.011
2093-08-25	95.996	96.501	0	0
2093-08-26	99.019	99.224	0	0
2093-08-27	98.44	98.311	0.008	0.012
2093-08-28	92.948	93.405	0.564	0.341
2093-08-29	93.431	94.736	0.027	0.27
2093-08-30	94.543	94.788	0	0
2093-08-31	94.901	95.171	0	0
2093-09-01	89.372	90.944	0.068	0.09
2093-09-02	90.537	89.776	0.055	0.046
2093-09-03	94.899	95.61	0	0
2093-09-04	93.373	93.87	0	0
2093-09-05	94.315	94.76	0	0
2093-09-06	94.479	94.686	0.002	0
2093-09-07	94.459	96.024	0	0
2093-09-08	97.33	98.79	0	0
2093-09-09	97.07	97.17	0.003	0.164
2093-09-10	97.878	95.564	0	0
2093-09-11	89.007	90.67	0.15	0.005
2093-09-12	91.038	91.087	0.055	0
2093-09-13	87.41	88.302	0.008	0.124
2093-09-14	93.747	92.391	0	0.002
2093-09-15	87.439	92.188	0.039	0
2093-09-16	92.298	92.885	0.144	0.021
2093-09-17	91.261	92.387	0.007	0.075
2093-09-18	92.983	92.448	0.003	0.162
2093-09-19	92.317	92.014	0.105	0.001
2093-09-20	93.213	92.418	0	0
2093-09-21	94.75	95.112	0	0
2093-09-22	94.409	95.318	0	0
2093-09-23	93.564	93.519	0	0
2093-09-24	89.163	86.671	0.065	0.102
2093-09-25	90.922	91.649	0.032	0.001
2093-09-26	91.482	91.578	0	0
2093-09-27	91.024	91.2	0	0.003
2093-09-28	92.249	90.785	0	0
2093-09-29	91.996	91.489	0	0
2093-09-30	91.954	92.962	0	0
2093-10-01	91.685	93.835	0	0
2093-10-02	85.608	90.695	0.029	0
2093-10-03	91.028	90.008	0.013	0
2093-10-04	90.883	89.782	0	0.029
2093-10-05	91.398	91.335	0	0
2093-10-06	92.744	92.115	0	0
2093-10-07	88.695	91.564	0	0
2093-10-08	87.027	89.878	0	0.015
2093-10-09	89.2	90.199	0	0
2093-10-10	90.098	86.516	0.014	0.126
2093-10-11	86.329	84.976	0.113	0.267
2093-10-12	89.713	87.83	0	0.018
2093-10-13	87.307	87.721	0.007	0.015
2093-10-14	88.721	88.979	0	0.001
2093-10-15	82.902	84.269	0.003	0.14
2093-10-16	87.197	86.476	0.055	0.184
2093-10-17	88.408	86.595	0.204	0.186
2093-10-18	89.881	92.594	0.176	0.132
2093-10-19	85.634	87.136	0.002	0
2093-10-20	86.438	88.334	0.012	0
2093-10-21	87.095	87.288	0.007	0.012
2093-10-22	88.72	87.019	0	0
2093-10-23	89.83	85.244	0	0
2093-10-24	90.399	89.37	0.005	0
2093-10-25	87.219	87.602	1.195	0
2093-10-26	87.806	88.941	0	0
2093-10-27	88.013	87.922	0	0.047
2093-10-28	87.421	88.144	0	0.046
2093-10-29	75.995	77.859	0	0
2093-10-30	60.337	61.859	0	0
2093-10-31	68.617	68.705	0	0
2094-05-01	80	80	1	1
2094-05-02	94.967	95.154	0	0
2094-05-03	89.217	91.925	0.159	0.114
2094-05-04	92.711	93.176	0.084	0.068
2094-05-05	90.511	88.972	0	0.031
2094-05-06	86.6	85.933	0	0
2094-05-07	85.751	85.826	0.006	0.006
2094-05-08	87.88	87.59	0	0
2094-05-09	88.594	88.621	0	0
2094-05-10	90.769	90.988	0	0
2094-05-11	93.3	93.463	0	0
2094-05-12	96.775	97.418	0	0
2094-05-13	92.501	92.673	0.198	0.183
2094-05-14	84.893	83.838	0.047	0.082
2094-05-15	83.84	85.112	0.25	0.173
2094-05-16	96.562	96.669	0.072	0.077
2094-05-17	93.331	91.865	0.147	0.169
2094-05-18	92.547	93.43	0.322	0.187
2094-05-19	85.387	88.111	0.273	0.393
2094-05-20	86.091	87.937	0.492	0.321
2094-05-21	88.414	88.711	0.001	0
2094-05-22	89.724	89.772	0.004	0
2094-05-23	96.656	96.161	0	0
2094-05-24	90.272	91.464	0.464	0.364
2094-05-25	88.47	88.756	0.04	0.067
2094-05-26	86.855	88.519	0	0
2094-05-27	90.016	89.94	0	0
2094-05-28	95.304	96.313	0.006	0.005
2094-05-29	98.988	99.416	0.002	0.006
2094-05-30	95.778	97.57	0.015	0.018
2094-05-31	90.533	90.189	0.143	0.186
2094-06-01	93.398	92.763	0.092	0
2094-06-02	92.132	91.425	0.006	0.031
2094-06-03	93.591	94.436	0.01	0
2094-06-04	94.496	94.596	0.019	0.146
2094-06-05	92.368	90.79	0.547	1.049
2094-06-06	90.892	91.943	0.242	0.226
2094-06-07	92.919	94.414	0.09	0.123
2094-06-08	90.392	91.86	0.082	0.226
2094-06-09	89.745	90.7	0.268	0.199
2094-06-10	89.453	91.853	0.263	0.363
2094-06-11	93.94	99.17	0.052	0.149
2094-06-12	97.163	97.729	0.012	0.007
2094-06-13	98.46	98.007	0.004	0.022
2094-06-14	97.589	97.689	0	0.101
2094-06-15	97.749	97.849	0.01	0.212
2094-06-16	99.118	99.981	0.063	0.04
2094-06-17	94.649	94.392	0.022	0.015
2094-06-18	92.663	90.684	0	0.196
2094-06-19	92.603	93.534	0.026	0
2094-06-20	90.508	90.608	0	0.011
2094-06-21	94.119	94.64	0	0.094
2094-06-22	96.075	97.06	0.034	0.003
2094-06-23	97.221	101.016	0.136	0.005
2094-06-24	99.729	100.025	0.072	0.209
2094-06-25	97.521	98.814	0.195	0.02
2094-06-26	97.456	97.556	0.043	0.093
2094-06-27	98.122	95.196	0.073	0.227
2094-06-28	98.247	91.472	0.186	0.186
2094-06-29	91.392	87.365	0.414	0.228
2094-06-30	92.964	94.21	0.368	0.186
2094-07-01	88.287	93.152	0.305	0.251
2094-07-02	98.119	100.923	0.714	0.061
2094-07-03	103.895	105.438	0.002	0
2094-07-04	100.029	99.851	0.139	0.005
2094-07-05	96.163	97.667	0.177	0.3
2094-07-06	94.728	95.613	0.111	0.351
2094-07-07	98.357	98.881	0.169	0.005
2094-07-08	101.739	102.435	0.033	0
2094-07-09	95.373	95.473	0.01	0.301
2094-07-10	98.864	101.084	0.488	0.005
2094-07-11	99.585	101.3	0.005	0
2094-07-12	98.515	99.802	0.105	0.006
2094-07-13	97.469	97.775	0	0
2094-07-14	95.213	95.822	0	0
2094-07-15	95.562	96.607	0	0.001
2094-07-16	94.926	95.629	0	0
2094-07-17	94.147	94.53	0	0
2094-07-18	94.066	93.468	0.092	0.077
2094-07-19	94.343	95.978	0.079	0.11
2094-07-20	97.326	94.55	0.202	0.317
2094-07-21	92.588	94.906	0.496	0.27
2094-07-22	96.015	97.132	0.434	0.415
2094-07-23	98.472	99.054	0.26	0.208
2094-07-24	99.377	101.615	0.355	0.106
2094-07-25	93.532	98.003	0.387	0.222
2094-07-26	94.165	98.518	0.482	0.398
2094-07-27	91.748	98.724	0.265	0.098
2094-07-28	93.694	92.804	0.142	0
2094-07-29	94.394	94.229	0	0.033
2094-07-30	93.003	90.846	0.226	0.196
2094-07-31	93.877	94.416	0.025	0.075
2094-08-01	93.759	94.198	0.103	0
2094-08-02	95.301	96.591	0.034	0
2094-08-03	97.771	97.005	0	0.001
2094-08-04	99.733	100.513	0	0.007
2094-08-05	99.139	99.239	0.045	0.236
2094-08-06	101.671	98.664	0.123	0.116
2094-08-07	96.194	96.294	0	1.357
2094-08-08	93.797	96.077	0	0.621
2094-08-09	93.466	92.662	0.029	0.498
2094-08-10	92.297	93.939	0.119	0.153
2094-08-11	93.979	91.323	0.102	0.11
2094-08-12	92.783	92.883	0.005	0.018
2094-08-13	95.119	94.355	0.009	0.006
2094-08-14	93.244	93.701	0.193	0.116
2094-08-15	95.374	95.361	0.002	0
2094-08-16	96.091	95.386	0.011	0
2094-08-17	94.88	95.11	0.001	0
2094-08-18	96.942	97.701	0	0
2094-08-19	97.398	97.797	0	0
2094-08-20	96.476	98.088	0	0
2094-08-21	96.694	96.421	0	0
2094-08-22	97.417	98.366	0	0
2094-08-23	97.189	95.638	0	0.04
2094-08-24	95.661	94.77	0	0.005
2094-08-25	92.533	92.633	0.004	0.014
2094-08-26	93.712	93.678	0	0
2094-08-27	97.202	96.278	0	0
2094-08-28	97.26	97.397	0	0
2094-08-29	92.905	94.189	0.193	0.168
2094-08-30	93.369	96.55	0.121	0.099
2094-08-31	96.947	97.889	0.286	0.37
2094-09-01	99.205	96.237	0.24	0.283
2094-09-02	98.586	94.153	0.127	0.138
2094-09-03	93.638	93.738	0.005	0.001
2094-09-04	96.664	94.491	0	0
2094-09-05	98.149	94.787	0	0
2094-09-06	89.302	89.402	0	0.197
2094-09-07	92.631	92.975	0.173	0.056
2094-09-08	91.65	93.272	0.066	0.001
2094-09-09	91.663	92.388	0.007	0.009
2094-09-10	91.422	91.374	0.011	0.007
2094-09-11	91.359	91.515	0.021	0.105
2094-09-12	93.755	91.898	0	0
2094-09-13	95.035	94.415	0	0
2094-09-14	94.373	94.337	0	0
2094-09-15	93.328	92.528	0	0
2094-09-16	91.003	91.166	0	0
2094-09-17	91.835	91.975	0.04	0
2094-09-18	92.735	93.277	0	0.001
2094-09-19	93.018	93.958	0	0
2094-09-20	94.355	94.861	0	0
2094-09-21	94.203	95.588	0	0
2094-09-22	93.346	94.468	0	0
2094-09-23	87.371	92.352	0.123	0.051
2094-09-24	88.99	96.04	0.155	0.005
2094-09-25	85.123	87.241	0.116	0.057
2094-09-26	81.898	83.499	0.209	0.153
2094-09-27	85.313	86.826	0.073	0.032
2094-09-28	89.136	87.48	0.011	0.011
2094-09-29	88.014	89.045	0	0.002
2094-09-30	89.802	90.386	0	0
2094-10-01	84.139	86.83	0.222	0.37
2094-10-02	87.103	87.388	0.132	0
2094-10-03	88.075	90.198	0.181	0.123
2094-10-04	82.245	80.406	0.099	0.071
2094-10-05	83.062	80.633	0.03	0.082
2094-10-06	82.221	82.881	0.03	0.029
2094-10-07	83.452	82.016	0.004	0.004
2094-10-08	79.855	80.054	0.053	0.05
2094-10-09	82.183	82.849	0	0
2094-10-10	88.581	88.813	0	0
2094-10-11	89.958	89.809	0	0
2094-10-12	87.902	88.334	0	0.039
2094-10-13	86.958	87.515	0.067	0.005
2094-10-14	84.229	86.209	0.02	0
2094-10-15	82.78	83.417	0.035	0.06
2094-10-16	87.13	87.256	0.008	0.002
2094-10-17	88.158	88.237	0	0
2094-10-18	90.888	90.648	0	0
2094-10-19	91.045	90.804	0	0
2094-10-20	87.468	85.053	0.127	0.096
2094-10-21	87.222	89.075	0.126	0.158
2094-10-22	81.651	82.723	0.017	0.021
2094-10-23	84.717	84.004	0	0.01
2094-10-24	85.048	84.952	0.007	0
2094-10-25	85.637	86.575	0.09	0.115
2094-10-26	90.439	89.357	0.082	0.075
2094-10-27	90.317	90.383	0.034	0.066
2094-10-28	85.767	87.09	0.028	0.052
2094-10-29	85.699	84.297	0.207	0.06
2094-10-30	86.918	87.944	0	0
2094-10-31	88.044	87.894	0	0
2095-05-01	80	80	1	1
2095-05-02	92.409	94.514	0	0
2095-05-03	88.879	91.683	0.387	0.177
2095-05-04	80.65	86.814	0.004	0.01
2095-05-05	79.293	78.257	0.024	0
2095-05-06	80.059	82.023	0.023	0.019
2095-05-07	84.231	83.646	0.031	0.011
2095-05-08	87.683	87.516	0	0
2095-05-09	93.316	93.416	0.011	0.15
2095-05-10	87.131	88.763	0.246	0.242
2095-05-11	89.59	85.546	0.005	0.36
2095-05-12	91.996	92.588	0.117	0.048
2095-05-13	88.324	90.464	0.32	0.228
2095-05-14	86.552	85.179	0.237	0.281
2095-05-15	86.994	86.379	0.306	0.117
2095-05-16	90.435	91.76	0.112	0.024
2095-05-17	89.653	88.025	0.01	0
2095-05-18	91.868	91.844	0	0
2095-05-19	94.584	95.278	0	0
2095-05-20	91.341	93.232	0.17	0.156
2095-05-21	84.483	87.44	0.354	0.272
2095-05-22	84.948	86.227	0.14	0.122
2095-05-23	86.319	86.796	0	0
2095-05-24	87.592	82.514	0.04	0.199
2095-05-25	90.209	91.304	0.195	0.191
2095-05-26	93.505	94.568	0.156	0.128
2095-05-27	89.762	88.675	0.128	0.355
2095-05-28	97.306	98.62	0	0.069
2095-05-29	98.595	98.695	0	0.264
2095-05-30	101.186	101.536	0	0
2095-05-31	104.755	105.199	0	0.009
2095-06-01	106.718	107.532	0	0
2095-06-02	107.14	107.56	0	0
2095-06-03	104.796	105.04	0	0
2095-06-04	103.207	103.491	0.202	0.144
2095-06-05	103.014	103.114	0	0.163
2095-06-06	99.166	99.528	0	0
2095-06-07	94.245	95.26	0.013	0.038
2095-06-08	93.931	92.08	0	0.075
2095-06-09	93.282	93.613	0	0
2095-06-10	92.954	94.398	0	0
2095-06-11	96.913	97.013	0	0.171
2095-06-12	96.097	96.197	0.053	0.346
2095-06-13	99.624	99.611	0.043	0.001
2095-06-14	93.614	98.084	0.273	0
2095-06-15	90.312	93.983	0.228	0.117
2095-06-16	88.373	86.197	0.234	0.887
2095-06-17	88.659	89.887	0.072	0.1
2095-06-18	93.87	89.77	0.385	1.215
2095-06-19	98.631	94.88	0.087	0.063
2095-06-20	97.742	98.758	0	0.009
2095-06-21	98.582	98.619	0	0.001
2095-06-22	92.296	95.663	0.326	0.34
2095-06-23	96.585	92.914	0.071	0.554
2095-06-24	98.492	98.615	0.357	0.367
2095-06-25	95.528	96.061	0.223	0.197
2095-06-26	98.492	97.768	0	0
2095-06-27	100.005	101.6	0.008	0
2095-06-28	101.166	101.759	0.003	0.057
2095-06-29	99.713	100.813	0	0
2095-06-30	98.06	98.16	0.039	0.185
2095-07-01	103.58	102.525	0.068	0.218
2095-07-02	99.999	101.826	0.171	0.159
2095-07-03	98.285	98.814	0.124	0.281
2095-07-04	97.667	98.144	0	0
2095-07-05	96.386	96.821	0	0
2095-07-06	95.084	95.202	0	0
2095-07-07	95.833	96.059	0	0
2095-07-08	98.632	97.314	0.013	0.019
2095-07-09	95.293	95.393	0.058	0.365
2095-07-10	99.501	99.601	0.03	0.122
2095-07-11	99.043	97.182	0.28	0.188
2095-07-12	98.551	98.236	0	0.008
2095-07-13	97.515	97.47	0	0
2095-07-14	96.057	95.675	0	0
2095-07-15	95.877	95.887	0	0
2095-07-16	95.61	94.792	0	0.003
2095-07-17	95.018	95.636	0.018	0
2095-07-18	94.879	94.979	0.006	0.195
2095-07-19	101.999	101.258	0.055	0.002
2095-07-20	98.988	97.861	0.202	0.242
2095-07-21	92.319	93.422	0.356	0.191
2095-07-22	90.26	93.044	0.344	0.267
2095-07-23	95.604	97.329	0.021	0.225
2095-07-24	92.493	92.593	0.041	0.03
2095-07-25	93.046	93.997	0.021	0
2095-07-26	95.628	96.817	0.006	0.085
2095-07-27	97.196	98.82	0	0
2095-07-28	99.749	100.072	0	0
2095-07-29	100.606	100.94	0	0
2095-07-30	101.334	100.856	0.079	0.015
2095-07-31	101.244	101.29	0.228	0.262
2095-08-01	97.819	97.916	0.144	0.287
2095-08-02	99.553	99.236	0	0.049
2095-08-03	98.231	99.505	0	0
2095-08-04	97.517	99.377	0	0
2095-08-05	97.888	100.318	0	0
2095-08-06	97.693	99.783	0	0
2095-08-07	99.171	99.972	0	0
2095-08-08	99.385	100.062	0	0
2095-08-09	101.517	103.919	0	0
2095-08-10	105.012	102.254	0.009	0.011
2095-08-11	98.455	100.89	0.077	0.007
2095-08-12	103.08	102.23	0.015	0.001
2095-08-13	100.859	101.8	0.077	0.021
2095-08-14	102.228	102.391	0.136	0.262
2095-08-15	102.644	102.327	0	0
2095-08-16	108.32	108.54	0	0
2095-08-17	105.688	105.338	0.215	0.134
2095-08-18	96.476	100.105	0.233	0.372
2095-08-19	93.587	94.714	0.415	0.22
2095-08-20	91.714	93.914	0.384	0.343
2095-08-21	96.901	98.461	0.017	0.009
2095-08-22	98.121	99.378	0.103	0.048
2095-08-23	96.99	97.991	0.338	0.388
2095-08-24	93.1	93.385	0.011	0.157
2095-08-25	93.04	93.222	0	0
2095-08-26	90.367	88.605	0.007	0.173
2095-08-27	90.562	89.613	0.138	0.145
2095-08-28	91.498	94.313	0.027	0.135
2095-08-29	94.562	94.721	0.004	0
2095-08-30	90.431	92.842	0.16	0.075
2095-08-31	93.914	92.883	0.021	0.231
2095-09-01	92.234	94.411	0	0
2095-09-02	92.282	91.13	0.002	0.153
2095-09-03	93.326	93.426	0.046	0.058
2095-09-04	95.883	93.173	0.085	0.246
2095-09-05	99.223	97.002	0.002	0.052
2095-09-06	95.9	95.302	0.153	0.075
2095-09-07	96.356	95.563	0.072	0.012
2095-09-08	93.691	93.791	0	0
2095-09-09	92.319	92.363	0	0.025
2095-09-10	91.158	89.905	0.007	0.244
2095-09-11	89.321	94.879	0.121	0.009
2095-09-12	92.525	92.133	0.006	0.341
2095-09-13	87.921	87.192	0.077	0.148
2095-09-14	87.145	85.018	0.197	0.004
2095-09-15	93.44	88.895	0.358	0.292
2095-09-16	89.694	86.515	0.127	0.286
2095-09-17	87.552	85.94	0.334	0.226
2095-09-18	89.757	87.343	0.013	0.297
2095-09-19	87.937	86.792	0.314	0.456
2095-09-20	88.921	90.419	0.199	0.109
2095-09-21	91.287	91.387	0.017	0.176
2095-09-22	91.089	90.378	0.169	0.327
2095-09-23	86.021	87.947	0.054	0.014
2095-09-24	84.64	84.692	0	0
2095-09-25	87.877	86.661	0.002	0.01
2095-09-26	88.775	89.147	0	0
2095-09-27	83.229	86.116	0.004	0.004
2095-09-28	81.852	81.891	0.039	0
2095-09-29	84.019	84.617	0.102	0
2095-09-30	89.729	85.772	0.01	0.06
2095-10-01	88.302	87.081	0.011	0
2095-10-02	87.429	89.476	0.023	0
2095-10-03	89.698	91.644	0.004	0
2095-10-04	91.422	91.824	0	0
2095-10-05	86.877	87.196	0.157	0.317
2095-10-06	92.318	94.413	0.108	0.159
2095-10-07	87.26	88.782	0.011	0
2095-10-08	78.507	81.246	0	0
2095-10-09	82.482	80.966	0.006	0.021
2095-10-10	81.832	79.818	0.002	0.009
2095-10-11	83.538	80.725	0	0.065
2095-10-12	80.055	83.727	0.103	0.132
2095-10-13	81.462	80.023	2.442	0.443
2095-10-14	80.293	80.454	0.227	0.004
2095-10-15	80.023	80.946	0.085	0.044
2095-10-16	86.226	85.5	0.014	0.024
2095-10-17	85.593	84.756	0.002	0.002
2095-10-18	81.968	82.136	0.238	0.196
2095-10-19	88.959	86.257	0.033	0.034
2095-10-20	84.288	84.954	0.212	0.182
2095-10-21	84.632	87.381	0.123	0.176
2095-10-22	91.337	92.648	0.056	0.088
2095-10-23	91.917	91.158	0.002	0
2095-10-24	92.539	93.463	0	0
2095-10-25	92.076	92.307	0.031	0.086
2095-10-26	92.418	92.704	0	0
2095-10-27	86.648	87.958	0.005	0.035
2095-10-28	83.825	85.013	0.013	0.022
2095-10-29	89.773	91.783	0.008	0.017
2095-10-30	90.142	88.369	0.012	0
2095-10-31	85.822	85.425	0	0
2096-05-01	80	80	1	1
2096-05-02	82.309	85.566	0.172	0.095
2096-05-03	89.26	90.847	0.024	0.014
2096-05-04	91.85	91.418	0.026	0.148
2096-05-05	95.723	95.389	0.007	0
2096-05-06	92.111	95.505	0.22	0
2096-05-07	84.915	89.939	0.28	0.311
2096-05-08	87.615	87.456	0.001	0.018
2096-05-09	80.814	84.756	0.336	0.306
2096-05-10	82.501	84.262	0.021	0.201
2096-05-11	89.364	88.255	0	0
2096-05-12	92.445	93.243	0.051	0.004
2096-05-13	88.014	88.994	0.189	0.338
2096-05-14	86.102	84.248	0.068	0.17
2096-05-15	85.736	87.812	0	0
2096-05-16	81.937	84.156	0.082	0.114
2096-05-17	85.184	84.65	0.085	0.064
2096-05-18	86.806	86.705	0	0
2096-05-19	90.447	89.098	0.007	0.114
2096-05-20	84.419	83.429	0.647	0.07
2096-05-21	84.591	86.461	0.044	0
2096-05-22	85.288	85.807	0	0.011
2096-05-23	86.965	86.212	0	0.062
2096-05-24	85.505	85.525	0	0.001
2096-05-25	86.08	86.877	0.004	0.002
2096-05-26	89.017	88.275	0	0
2096-05-27	92.995	93.095	0.009	0.005
2096-05-28	92.473	91.589	0.121	0.294
2096-05-29	86.941	93.969	0.227	0.273
2096-05-30	92.51	93.087	0.127	0.178
2096-05-31	90.857	96.605	0.356	0.008
2096-06-01	87.834	98.177	0.281	0.095
2096-06-02	92.641	93.06	0.081	0.003
2096-06-03	90.154	91.822	0.254	0.028
2096-06-04	98.083	96.176	0	0.039
2096-06-05	92.337	92.437	0.014	0.277
2096-06-06	91.087	92.445	0.216	0.272
2096-06-07	90.019	87.165	0.564	0.32
2096-06-08	92.48	93.231	0.185	0.051
2096-06-09	94.57	94.414	0	0
2096-06-10	97.738	98.725	0	0
2096-06-11	101.181	103.25	0	0
2096-06-12	102.795	101.314	0	0.017
2096-06-13	95.675	95.775	0	0.213
2096-06-14	100.382	100.482	0.007	0.073
2096-06-15	96.264	96.123	0.098	0.061
2096-06-16	95.104	95.204	0.005	0.218
2096-06-17	92.205	92.463	0.406	0.294
2096-06-18	91.288	91.255	0.21	0.197
2096-06-19	95.352	96.087	0.064	0
2096-06-20	93.466	94.407	0	0
2096-06-21	93.932	95.008	0	0
2096-06-22	97.042	97.217	0	0
2096-06-23	97.812	97.182	0	0
2096-06-24	94.09	92.785	0.331	0.564
2096-06-25	98.557	98.183	0.19	0.236
2096-06-26	96.862	99.516	0.288	0.195
2096-06-27	90.47	89.817	0.204	0.192
2096-06-28	94.885	98.814	0.216	0.144
2096-06-29	92.926	94.711	0.261	0.547
2096-06-30	95.923	94.453	0.37	0.183
2096-07-01	98.01	98.11	0.002	0.15
2096-07-02	101.105	99.778	0.112	0
2096-07-03	101.608	100.693	0	0
2096-07-04	100.924	101.024	0.022	0.176
2096-07-05	95.991	98.288	0.281	0.187
2096-07-06	99.258	99.62	0	0.034
2096-07-07	101.457	100.936	0	0
2096-07-08	97.604	100.848	0.105	0
2096-07-09	95.262	101.302	0.199	0.009
2096-07-10	101.518	94.406	0.257	0.353
2096-07-11	95.906	97.254	0.199	0.183
2096-07-12	96.583	101.272	0.192	0.273
2096-07-13	95.509	94.751	0.202	0.398
2096-07-14	93.135	92.698	0.338	0.256
2096-07-15	92.08	94.914	0.338	0.214
2096-07-16	95.798	92.612	0.311	0.012
2096-07-17	98.979	97.254	0.014	0
2096-07-18	99.594	99.908	0.012	0
2096-07-19	99.916	98.789	0	0
2096-07-20	99.45	98.789	0.08	0.036
2096-07-21	103.59	102.955	0.392	0.357
2096-07-22	104.173	101.579	0	0
2096-07-23	96.613	97.55	0.31	0.236
2096-07-24	94.033	98.34	0.255	0.021
2096-07-25	96.226	95.915	0	0.003
2096-07-26	100.812	101.304	0.018	0.002
2096-07-27	93.5	96.493	0.143	0.001
2096-07-28	98.363	98.871	0	0
2096-07-29	100.223	99.823	0	0
2096-07-30	99.25	100.922	0	0
2096-07-31	101.368	101.644	0.016	0
2096-08-01	100.092	100.79	0.184	0.123
2096-08-02	95.781	98.147	0.205	0.182
2096-08-03	99.367	97.504	0.06	0.108
2096-08-04	97.015	97.115	0	0.227
2096-08-05	96.902	95.62	0	0.012
2096-08-06	97.417	97.411	0	0
2096-08-07	99.253	97.843	0	0
2096-08-08	99.227	99.005	0	0
2096-08-09	101.374	100.776	0	0.007
2096-08-10	99.737	99.382	0.018	0.011
2096-08-11	101.249	102.296	0	0.395
2096-08-12	102.985	101.873	0.021	0
2096-08-13	100.073	99.636	0.186	0.134
2096-08-14	95.717	95.817	0.038	0.574
2096-08-15	94.293	96.399	0.22	0.254
2096-08-16	97.763	96.783	0.24	0.294
2096-08-17	99.052	98.719	0.134	0.191
2096-08-18	98.985	99.299	0	0
2096-08-19	95.903	96.682	0	0
2096-08-20	94.689	96.768	0.01	0
2096-08-21	95.443	95.666	0	0.016
2096-08-22	95.757	96.885	0	0
2096-08-23	96.193	95.14	0	0.004
2096-08-24	99.118	95.401	0.047	0.029
2096-08-25	100.765	100.319	0.293	0.42
2096-08-26	101.396	100.666	0.005	0.01
2096-08-27	100.746	101.887	0.006	0.003
2096-08-28	99.893	99.349	0	0
2096-08-29	95.333	94.186	0	0
2096-08-30	95.472	94.319	0.003	0
2096-08-31	95.896	95.687	0	0
2096-09-01	98.539	98.548	0	0
2096-09-02	97.905	98.005	0	0.063
2096-09-03	99.598	99.895	0	0.129
2096-09-04	99.915	101.604	0.148	0.119
2096-09-05	95.194	100.269	0.153	0.05
2096-09-06	92.734	93.142	0.11	0.17
2096-09-07	93.745	93.298	0.005	0
2096-09-08	92.679	92.715	0	0
2096-09-09	97.639	99.907	0	0
2096-09-10	90.211	93.594	0.156	0.176
2096-09-11	87.533	87.347	0.006	0.021
2096-09-12	90.866	89.512	0.002	0.003
2096-09-13	88.808	88.845	0.317	0.006
2096-09-14	93.164	92.728	0.049	0.017
2096-09-15	91.212	90.585	0.004	0
2096-09-16	91.937	92.509	0.017	0
2096-09-17	93.147	90.761	0.001	0.04
2096-09-18	96.1	95.253	0.022	0.006
2096-09-19	96.727	96.174	0.01	0.04
2096-09-20	90.008	87.968	0.15	0.337
2096-09-21	85.555	83.268	0.039	0.013
2096-09-22	87.687	87.804	0	0
2096-09-23	88.715	85.09	0	0.026
2096-09-24	89.431	85.983	0	0.162
2096-09-25	91.181	89.325	0	0.027
2096-09-26	91.865	92.659	0	0
2096-09-27	83.963	86.962	0.079	0.019
2096-09-28	84.198	87.935	0.006	0.002
2096-09-29	89.109	87.853	0.016	0.126
2096-09-30	96.268	92.615	0.124	0.092
2096-10-01	88.31	90.704	0.37	0.189
2096-10-02	95.01	95.492	0.016	0.073
2096-10-03	93.486	95.686	0	0
2096-10-04	90.836	92.564	0.255	0.087
2096-10-05	96.246	96.585	0.068	0
2096-10-06	97.718	97.841	0	0
2096-10-07	90.317	90.342	0.059	0.361
2096-10-08	85.057	84.728	0.044	0.122
2096-10-09	88.077	88.674	0.015	0.024
2096-10-10	86.972	85.395	0.081	0.021
2096-10-11	87.715	87.53	0	0
2096-10-12	81.143	83.556	0.021	0.027
2096-10-13	85.028	82.16	0.014	0.058
2096-10-14	84.547	83.093	0.009	0.045
2096-10-15	82.703	82.497	0	0
2096-10-16	85.033	85.458	0	0
2096-10-17	85.088	85.704	0.094	0.025
2096-10-18	82.627	84.02	0.088	0.098
2096-10-19	84.034	87.663	0.01	0.007
2096-10-20	83.279	82.472	0.064	0.089
2096-10-21	80.261	80.879	0.177	0.142
2096-10-22	80.226	80.707	0.044	0.05
2096-10-23	83.387	86.351	0.022	0.033
2096-10-24	91.135	91.912	0.132	0.101
2096-10-25	89.026	88.249	0.422	0.422
2096-10-26	85.072	85.339	0.236	0.395
2096-10-27	85.707	87.918	0.118	0
2096-10-28	85.711	86.814	0	0
2096-10-29	90.224	90.21	0	0
2096-10-30	88.673	90.505	0	0
2096-10-31	91.745	91.633	0	0
2097-05-01	80	80	1	1
2097-05-02	87.799	88.337	0	0
2097-05-03	89.743	89.729	0	0.002
2097-05-04	87.075	86.309	0.082	0.171
2097-05-05	88.44	87.294	0.113	0.229
2097-05-06	95.036	93.575	0.114	0.085
2097-05-07	92.923	93.023	0.006	0.127
2097-05-08	92.597	92.345	0.184	0.316
2097-05-09	88.142	90.415	0.103	0.213
2097-05-10	87.341	90.168	0.254	0.338
2097-05-11	93.912	94.237	0.084	0.171
2097-05-12	93.639	92.483	0	0
2097-05-13	88.979	87.506	0.194	0.476
2097-05-14	85.76	88.051	0.048	0.078
2097-05-15	85.234	85.464	0	0
2097-05-16	87.031	88.874	0	0
2097-05-17	94.778	95.547	0	0
2097-05-18	94.856	94.477	0.105	0.009
2097-05-19	91.165	91.142	0.064	0.182
2097-05-20	93.265	93.671	0	0
2097-05-21	93.871	89.945	0	0.488
2097-05-22	90.314	90.345	0.006	0.325
2097-05-23	91.323	90.594	0	0.003
2097-05-24	91.439	91.604	0	0.002
2097-05-25	91.026	89.283	0	0.002
2097-05-26	89.639	90.178	0.011	0.095
2097-05-27	88.604	85.754	0.088	0.173
2097-05-28	93.98	94.409	0.074	0.1
2097-05-29	93.055	96.473	0.384	0
2097-05-30	93.573	92.47	0.021	0.152
2097-05-31	85.666	88.1	0.278	0.2
2097-06-01	90.783	90.013	0	0.155
2097-06-02	89.459	90.805	0.074	0
2097-06-03	93.503	93.195	0.003	0.007
2097-06-04	86.955	88.632	0.295	0.443
2097-06-05	89.2	89.415	0.236	0.169
2097-06-06	91.025	87.907	0.003	0.266
2097-06-07	87.235	87.543	1.586	0.419
2097-06-08	90.037	88.963	0.015	0.146
2097-06-09	95.318	94.704	0	0
2097-06-10	93.594	94.888	0.211	0.439
2097-06-11	93.824	91.97	0.273	0.15
2097-06-12	90.24	92.375	1.016	0.197
2097-06-13	88.625	91.072	0.377	0.224
2097-06-14	95.503	99.668	0.179	0.012
2097-06-15	96.209	96.121	0.234	0.083
2097-06-16	93.03	94.959	0.162	0.34
2097-06-17	95.396	92.181	0.223	0.209
2097-06-18	91.107	90.634	0.275	0.341
2097-06-19	92.849	88.115	0.104	0.16
2097-06-20	91.334	91.251	0.144	0.103
2097-06-21	95.911	91.853	0.148	0.001
2097-06-22	93.31	93.41	0	0
2097-06-23	99.42	97.165	0.131	0
2097-06-24	97.777	95.637	0	0.052
2097-06-25	93.795	90.406	0.425	0.452
2097-06-26	86.861	85.13	0.269	0.227
2097-06-27	87.1	85.78	0.261	0.222
2097-06-28	84.546	86.347	0.292	0.298
2097-06-29	90.399	89.12	0.12	0.26
2097-06-30	89.452	91.258	0.135	0.258
2097-07-01	96.192	99.809	0.16	0.132
2097-07-02	97.144	101.022	0.074	0.003
2097-07-03	98.568	102.222	0.094	0
2097-07-04	99.684	102.032	0.157	0.014
2097-07-05	99.744	102.901	0.003	0.044
2097-07-06	99.237	99.337	0	0.155
2097-07-07	97.822	100.613	0	0.007
2097-07-08	99.549	100.251	0	0
2097-07-09	99.048	102.26	0	0.008
2097-07-10	99.244	100.916	0	0
2097-07-11	97.406	99.658	0	0
2097-07-12	96.683	98.284	0	0
2097-07-13	96.133	97.18	0.1	0.237
2097-07-14	95.963	96.706	0.061	0
2097-07-15	97.43	98.099	0.007	0
2097-07-16	98.492	98.595	0.008	0.005
2097-07-17	98.769	98.863	0.057	0.046
2097-07-18	99.599	99.866	0.005	0.007
2097-07-19	100.572	100.445	0	0
2097-07-20	100.201	100.438	0	0
2097-07-21	100.851	101.42	0	0
2097-07-22	96.986	98.666	0.152	0.205
2097-07-23	103.107	102.746	0.024	0.028
2097-07-24	98.547	98.647	0	0.094
2097-07-25	103.021	100.551	0.091	0.003
2097-07-26	100.243	99.877	0.093	0.153
2097-07-27	97.291	96.419	0.319	0.168
2097-07-28	97.998	99.501	0	0
2097-07-29	101.09	101.803	0	0.426
2097-07-30	99.651	99.681	0	0.057
2097-07-31	99.323	97.033	0	0
2097-08-01	99.837	99.349	0	0
2097-08-02	98.713	97.003	0.022	0.008
2097-08-03	95.673	97.631	0.213	0.001
2097-08-04	96.81	97.926	0.091	0.034
2097-08-05	97.487	97.915	0.366	0.318
2097-08-06	94.468	92.144	0.277	0.193
2097-08-07	98.139	98.193	0.104	0.034
2097-08-08	98.016	98.1	0.127	0.174
2097-08-09	98.215	97.447	0	0
2097-08-10	99.409	101.08	0.129	0
2097-08-11	103.754	93.799	0.146	0.325
2097-08-12	101.748	100.287	0.081	0.031
2097-08-13	100.841	101.205	0	0
2097-08-14	98.781	97.718	0.031	0
2097-08-15	95.168	94.303	0.064	0.06
2097-08-16	92.935	94.444	0.324	0.349
2097-08-17	92.553	93.331	0.112	0.402
2097-08-18	96.404	97.23	0.038	0.318
2097-08-19	99.106	101.628	0	0.084
2097-08-20	93.724	99.003	0.145	0
2097-08-21	90.284	94.432	0.418	0.328
2097-08-22	90.371	98.932	0.384	0.071
2097-08-23	90.452	98.924	0.256	0.034
2097-08-24	96.024	96.266	0.013	0
2097-08-25	91.402	88.842	0.013	0.377
2097-08-26	93.783	93.907	0	0.017
2097-08-27	91.954	93.775	0.006	0.009
2097-08-28	92.429	94.452	0.078	0.011
2097-08-29	92.743	92.274	0.185	0.013
2097-08-30	92.104	93.994	0	0
2097-08-31	94.942	95.209	0.003	0.005
2097-09-01	94.497	94.597	0.015	0.2
2097-09-02	93.798	92.935	0.212	0.317
2097-09-03	94.277	95.055	0.005	0.128
2097-09-04	93.807	93.393	0.004	0.002
2097-09-05	92.959	92.286	0	0
2097-09-06	91.841	91.997	0.149	0.049
2097-09-07	90.185	92.525	0.079	0.089
2097-09-08	89.842	90.961	0	0
2097-09-09	90.38	85.926	0.104	0.177
2097-09-10	92.41	91.924	0.003	0
2097-09-11	87.045	86.502	0.294	0.473
2097-09-12	95.86	98.655	0.307	0.145
2097-09-13	94.961	95.827	0	0
2097-09-14	93.733	93.968	0	0
2097-09-15	93.031	94.582	0	0
2097-09-16	93.944	94.561	0.01	0.144
2097-09-17	89.265	91.237	0.301	0.282
2097-09-18	89.402	89.132	0.006	0.006
2097-09-19	89.55	90.622	0.004	0.025
2097-09-20	83.374	85.063	0.292	0.237
2097-09-21	87.823	87.904	0.165	0.241
2097-09-22	86.602	86.434	0	0.128
2097-09-23	87.642	84.753	0.099	0.309
2097-09-24	90.141	88.149	0.121	0.293
2097-09-25	90.272	89.201	0.14	0.001
2097-09-26	88.107	86.88	0.024	0.188
2097-09-27	89.621	90.717	0.003	0.161
2097-09-28	91.247	94.584	0.293	0.363
2097-09-29	88.311	88.07	0.266	0.314
2097-09-30	88.385	91.706	0.102	0.058
2097-10-01	91.33	92.265	0.026	0.001
2097-10-02	88.557	89.398	0.162	0.15
2097-10-03	89.129	86.625	0.018	0.015
2097-10-04	85.567	87.426	0.155	0
2097-10-05	90.655	88.518	0.004	0.043
2097-10-06	85.123	90.388	0.274	0
2097-10-07	87.823	85.225	0.079	0.223
2097-10-08	84.329	84.415	0.2	0.186
2097-10-09	86.302	87.609	0.108	0.068
2097-10-10	90.506	88.344	0.032	0.074
2097-10-11	89.608	87.872	0	0.06
2097-10-12	91.533	89.218	0	0.038
2097-10-13	89.911	88.983	0	0.269
2097-10-14	87.609	88.928	0	0.003
2097-10-15	87.73	87.066	0.012	0.01
2097-10-16	89.635	87.199	0.024	0.034
2097-10-17	89.186	89.696	0.003	0
2097-10-18	89.298	90.64	0	0
2097-10-19	89.811	89.769	0	0
2097-10-20	88.316	89.905	0.002	0
2097-10-21	91.662	93.397	0.002	0
2097-10-22	91.92	92.51	0.013	0.011
2097-10-23	91.462	90.884	0	0
2097-10-24	93.23	94.201	0.001	0
2097-10-25	89.347	91.83	0.188	0.017
2097-10-26	83.817	85.87	0.092	0
2097-10-27	81.878	82.847	0.003	0.001
2097-10-28	76.815	79.928	0	0
2097-10-29	74.543	76.071	0.135	0.078
2097-10-30	65.026	68.638	0.006	0
2097-10-31	67.465	70.916	0.221	0
2098-05-01	80	80	1	1
2098-05-02	91.974	91.686	0.006	0
2098-05-03	85.487	84.377	0.115	0.062
2098-05-04	86.889	86.395	0	0
2098-05-05	82.507	86.595	0.092	0.062
2098-05-06	84.432	85.444	0.107	0.135
2098-05-07	86.759	84.137	0.109	0.16
2098-05-08	95.885	97.464	0.001	0
2098-05-09	92.295	93.436	0.178	0.24
2098-05-10	83.033	85.147	0.097	0.08
2098-05-11	81.817	82.78	0	0
2098-05-12	87.758	88.222	0	0
2098-05-13	95.798	96.442	0	0
2098-05-14	97.236	99.491	0.004	0
2098-05-15	96.361	98.545	0.009	0.055
2098-05-16	94.947	95.4	0.012	0
2098-05-17	93.012	95.111	0.043	0.041
2098-05-18	90.868	90.216	0.056	0.281
2098-05-19	88.905	93.966	0.177	0.12
2098-05-20	91.756	91.915	0.022	0.001
2098-05-21	91.838	90.712	0	0
2098-05-22	93.232	93.528	0	0
2098-05-23	94.105	94.334	0	0
2098-05-24	92.21	92.222	0	0
2098-05-25	90.94	91.771	0	0.001
2098-05-26	93.344	94.354	0	0
2098-05-27	97.234	97.605	0.02	0.184
2098-05-28	97.411	96.538	0.194	0.313
2098-05-29	98.068	98.087	0.041	0.223
2098-05-30	99.455	99.428	0.005	0
2098-05-31	96.128	97.244	0	0
2098-06-01	97.152	95.994	0	0
2098-06-02	100.461	100.129	0	0
2098-06-03	97.127	98.291	0	0
2098-06-04	91.954	94.058	0.349	0.287
2098-06-05	99.05	98.653	0.1	0.022
2098-06-06	99.805	99.478	0	0
2098-06-07	94.978	95.716	0.085	0.511
2098-06-08	88.544	89.712	0.319	0.417
2098-06-09	92.452	92.845	0	0
2098-06-10	93.737	95.901	0	0
2098-06-11	97.327	97.344	0.005	0.003
2098-06-12	90.54	91.303	0.357	0.42
2098-06-13	99.188	99.475	0	0.119
2098-06-14	97.981	100.942	0.012	0.003
2098-06-15	98.956	101.456	0.003	0.001
2098-06-16	102.527	101.763	0	0
2098-06-17	97.832	96.498	0.082	0.174
2098-06-18	95.484	92.471	0.27	0.368
2098-06-19	92.898	92.944	0	0
2098-06-20	91.054	88.072	0.037	0.11
2098-06-21	92.572	92.672	0.004	0
2098-06-22	97.809	100.607	0	0
2098-06-23	98.462	98.614	0.107	0.092
2098-06-24	102.157	101.981	0.053	0.007
2098-06-25	102.499	103.776	0	0
2098-06-26	103.214	103.175	0.22	0.172
2098-06-27	106.132	108.69	0.096	0.101
2098-06-28	110.357	106.433	0.011	0.056
2098-06-29	103.48	104.682	0.157	0.159
2098-06-30	96.94	101.739	0.223	0.3
2098-07-01	93.073	92.392	0.114	0.38
2098-07-02	96.247	93.199	0.323	0.348
2098-07-03	99.306	99.406	0.031	0.145
2098-07-04	100.411	99.595	0	0
2098-07-05	98.304	97.958	0	0
2098-07-06	100.097	99.442	0	0
2098-07-07	100.507	98.757	0.166	0.173
2098-07-08	101.865	99.424	0.013	0.011
2098-07-09	101.686	101.933	0	0.033
2098-07-10	105.53	105.483	0	0
2098-07-11	104.903	100.966	0.179	0.273
2098-07-12	102.027	101.608	0	0
2098-07-13	101.041	100.369	0	0
2098-07-14	103.036	102.262	0	0
2098-07-15	100.172	99.532	0	0
2098-07-16	101.601	100.908	0	0
2098-07-17	100.317	100.238	0	0
2098-07-18	100.663	100.179	0	0
2098-07-19	98.842	98.09	0	0
2098-07-20	96.878	97.151	0	0
2098-07-21	93.578	95.502	0	0
2098-07-22	96.409	96.006	0	0
2098-07-23	96.536	96.133	0.078	0.009
2098-07-24	96.265	95.777	0.017	0
2098-07-25	98.644	96.909	0.278	0.172
2098-07-26	91.885	92.342	0.21	0.417
2098-07-27	94.998	95.124	0.017	0.053
2098-07-28	97.519	96.596	0	0
2098-07-29	98.063	98.135	0	0
2098-07-30	99.214	99.232	0	0
2098-07-31	95.606	94.77	0	0.008
2098-08-01	95.071	94.58	0	0.005
2098-08-02	95.145	93.956	0.185	0.086
2098-08-03	96.865	97.315	0	0
2098-08-04	98.748	98.142	0	0.001
2098-08-05	100.635	100.96	0	0
2098-08-06	104.619	103.986	0	0
2098-08-07	103.508	102.98	0.17	0.176
2098-08-08	105.805	105.905	0.048	0.321
2098-08-09	101.38	104.412	0.32	0.26
2098-08-10	94.923	98.682	0.031	0.2
2098-08-11	94.743	95.16	0	0.098
2098-08-12	97.63	97.007	0	0
2098-08-13	101.327	101.544	0.01	0.006
2098-08-14	92.536	93.111	0.693	0.454
2098-08-15	87.169	87.858	0.767	0.372
2098-08-16	92.609	93.388	0.133	0
2098-08-17	94.389	94.672	0	0
2098-08-18	97.156	96.017	0	0
2098-08-19	102.737	103.591	0	0
2098-08-20	100.961	102.526	0.009	0
2098-08-21	100.309	100.409	0.012	0.306
2098-08-22	99.904	100.26	0.232	0.192
2098-08-23	93.49	93.728	0.288	0.428
2098-08-24	93.267	94.801	0.301	0.372
2098-08-25	94.328	95.682	0.001	0
2098-08-26	92.698	92.798	0.046	0.206
2098-08-27	96.959	96.809	0	0
2098-08-28	96.173	96.14	0	0
2098-08-29	96.792	96.662	0	0
2098-08-30	95.518	96.236	0	0
2098-08-31	92.811	92.145	0	0.013
2098-09-01	94.451	95.918	0.124	0
2098-09-02	96.05	95.977	0	0
2098-09-03	96.051	95.877	0	0
2098-09-04	95.601	97.413	0	0
2098-09-05	94.661	96.351	0	0
2098-09-06	92.844	93.273	0	0
2098-09-07	92.532	92.559	0.003	0
2098-09-08	93.464	92.633	0	0
2098-09-09	98.673	97.319	0	0
2098-09-10	94.055	95.049	0.195	0.093
2098-09-11	90.405	91.458	0.212	0.533
2098-09-12	91.592	90.71	0.23	0.375
2098-09-13	86.428	89.231	0.259	0.266
2098-09-14	93.187	90.087	0.014	0.179
2098-09-15	86.741	91.092	0.255	0.006
2098-09-16	81.726	86.339	0.104	0.101
2098-09-17	87.036	86.422	0	0
2098-09-18	85.177	85.237	0.001	0
2098-09-19	92.199	93.279	0	0
2098-09-20	91.89	91.99	0	0.018
2098-09-21	91.121	90.758	0	0
2098-09-22	91.195	90.485	0	0.178
2098-09-23	92.022	92.122	0	0.075
2098-09-24	88.772	90.206	0.067	0.001
2098-09-25	85.778	86.988	0.036	0.001
2098-09-26	88.2	89.181	0.182	0.076
2098-09-27	92.149	94.498	0.054	0
2098-09-28	95.21	94.367	0.016	0.016
2098-09-29	93.774	92.423	0.167	0
2098-09-30	93.508	93.516	0	0
2098-10-01	89.724	88.825	0.002	0
2098-10-02	83.061	83.626	0.05	0.043
2098-10-03	86.445	85.406	0.026	0.038
2098-10-04	88.434	87.121	0.014	0.01
2098-10-05	87.984	87.55	0.007	0.011
2098-10-06	86.058	84.803	0.017	0.015
2098-10-07	87.914	88.044	0.001	0
2098-10-08	84.689	83.264	0.056	0.073
2098-10-09	80.083	82.728	0.017	0.119
2098-10-10	84.934	86.885	0.036	0.04
2098-10-11	87.438	86.688	0	0
2098-10-12	80.408	81.512	0.3	0.109
2098-10-13	82.622	84.186	0	0
2098-10-14	84.458	83.992	0.038	0.223
2098-10-15	82.155	81.308	0.793	0.047
2098-10-16	83.528	84.081	0	0
2098-10-17	85.55	84.961	0	0
2098-10-18	83.498	87.366	0.041	0
2098-10-19	88.28	84.124	0.15	0.201
2098-10-20	87.471	89.318	0	0.109
2098-10-21	88.626	87.159	0	0
2098-10-22	84.838	84.829	0	0.166
2098-10-23	87.315	89.341	0.389	0.497
2098-10-24	87.091	86.909	0.18	0.074
2098-10-25	84.413	86.48	0	0.098
2098-10-26	80.915	83.263	0.094	0.18
2098-10-27	79.274	81.861	0.199	0.016
2098-10-28	78.253	82.214	0.231	0.192
2098-10-29	84.672	79.58	0.102	1.205
2098-10-30	82.645	81.925	0.096	0.161
2098-10-31	84.372	84.708	0.095	0.027
2099-05-01	80	80	1	1
2099-05-02	93.581	94.457	0	0
2099-05-03	94.813	94.826	0	0
2099-05-04	94.838	95.496	0	0
2099-05-05	96.001	97.571	0.001	0
2099-05-06	91.239	91.86	0.02	0
2099-05-07	91.297	91.52	0	0
2099-05-08	91.835	92.222	0	0
2099-05-09	95.295	96.352	0	0
2099-05-10	83.429	86.318	0.07	0.071
2099-05-11	83.055	82.852	0	0
2099-05-12	84.327	82.492	0	0
2099-05-13	87.486	85.989	0	0
2099-05-14	88.165	88.165	0	0
2099-05-15	88.545	88.968	0	0
2099-05-16	91.707	91.518	0	0
2099-05-17	92.723	92.976	0	0
2099-05-18	99.848	100.778	0	0
2099-05-19	93.533	96.518	0.182	0.225
2099-05-20	82.793	82.945	0.275	0.186
2099-05-21	82.324	81.597	0.001	0.013
2099-05-22	83.509	82.356	0	0
2099-05-23	83.769	85.571	0	0
2099-05-24	86.925	86.952	0	0.005
2099-05-25	88.863	88.488	0	0
2099-05-26	92.288	91.529	0	0
2099-05-27	94.28	94.289	0	0
2099-05-28	93.517	92.772	0	0
2099-05-29	92.924	93.819	0	0
2099-05-30	95.136	95.701	0.006	0
2099-05-31	97.326	96.592	0.147	0.242
2099-06-01	101.14	101.856	0.005	0.033
2099-06-02	93.481	96.468	0.158	0.175
2099-06-03	88.545	87.372	0.132	0.157
2099-06-04	89.586	91.033	0.246	0.003
2099-06-05	90.144	91.875	0.284	0.042
2099-06-06	100.015	95.275	0.079	0.015
2099-06-07	93.217	96.567	0.12	0.112
2099-06-08	91.383	94.889	0.117	0.001
2099-06-09	93.628	94.816	0	0.004
2099-06-10	90.314	91.825	0.36	0.353
2099-06-11	99.348	98.496	0.138	0.18
2099-06-12	95.353	98.036	0.24	0
2099-06-13	94.778	94.862	0	0.042
2099-06-14	93.011	93.46	0.002	0.007
2099-06-15	92.397	90.21	0.105	0.165
2099-06-16	89.081	90.993	0.318	0.204
2099-06-17	95.574	92.768	0.088	0.228
2099-06-18	96.301	93.654	0.074	0.321
2099-06-19	89.234	95.992	0.21	0.024
2099-06-20	88.959	91.845	0.258	0.211
2099-06-21	85.662	90.858	0.271	0.276
2099-06-22	90.004	89.92	0.266	0.253
2099-06-23	88.974	90.37	0.332	0.271
2099-06-24	92.122	95.247	0.374	0.277
2099-06-25	96.719	99.459	0.207	0.371
2099-06-26	93.861	99.854	0.254	0.084
2099-06-27	92.845	98.585	0.505	0.048
2099-06-28	95.415	95.893	0	0.089
2099-06-29	94.993	95.718	0	0
2099-06-30	97.543	96.309	0.509	0.037
2099-07-01	98.452	98.472	0.111	0.19
2099-07-02	98.498	96.419	0.084	0.054
2099-07-03	97.405	93.433	0.296	0.3
2099-07-04	93.721	92.824	0.195	0.318
2099-07-05	96.598	97.795	0.206	0.139
2099-07-06	101.64	101.297	0.092	0.225
2099-07-07	96.882	95.899	0.139	0.31
2099-07-08	101.56	101.066	0.201	0.032
2099-07-09	96.373	96.583	0.22	0.143
2099-07-10	98.682	98.782	0	0.207
2099-07-11	99.054	97.642	0.151	0.35
2099-07-12	99.211	99.751	0.221	0.157
2099-07-13	96.839	99.53	0.355	0.23
2099-07-14	99.343	99.895	0.077	0
2099-07-15	94.296	97.715	0.195	0.133
2099-07-16	97.964	95.757	0.085	0.204
2099-07-17	97.791	101.946	0.315	0.494
2099-07-18	97.834	95.187	0.088	0.642
2099-07-19	94.666	94.766	0.004	0.459
2099-07-20	102.095	102.455	0	0.021
2099-07-21	102.587	102.687	0	0.062
2099-07-22	104.409	102.796	0	0
2099-07-23	104.279	103.607	0	0
2099-07-24	105.979	107.028	0.098	0
2099-07-25	100.799	100.756	0.237	0.427
2099-07-26	93.704	92.949	0.491	0.349
2099-07-27	93.358	92.72	0	0
2099-07-28	99.562	98.528	0	0
2099-07-29	94.91	95.01	0.008	0.206
2099-07-30	90.715	93.009	0.072	0.294
2099-07-31	94.358	93.049	0.119	0.292
2099-08-01	94.125	94.225	0	0.216
2099-08-02	94.459	94.559	0.034	0.367
2099-08-03	95.21	95.31	0.034	0.375
2099-08-04	97.518	94.482	0.156	0.172
2099-08-05	93.019	99.75	0.2	0
2099-08-06	96.023	98.354	0.351	0.191
2099-08-07	99.13	98.094	0.296	0.039
2099-08-08	95.195	94.077	0	0.024
2099-08-09	94.318	93.227	0.654	0.367
2099-08-10	90.844	91.45	0.375	0.416
2099-08-11	99.286	99.386	0	0.223
2099-08-12	100.232	100.42	0	0
2099-08-13	99.825	99.321	0	0
2099-08-14	102.155	103.11	0	0
2099-08-15	104.754	103.408	0	0
2099-08-16	103.172	102.053	0	0.001
2099-08-17	98.71	97.303	0	0
2099-08-18	98.295	96.703	0	0
2099-08-19	97.486	97.76	0	0
2099-08-20	95.114	97.685	0	0
2099-08-21	94.715	99.378	0.103	0.007
2099-08-22	94.539	94.594	0.467	0.145
2099-08-23	101.292	95.601	0.083	0.075
2099-08-24	99.19	101.012	0	0.026
2099-08-25	100.616	101.015	0.013	0.001
2099-08-26	105.937	105.755	0	0
2099-08-27	106.019	102.9	0.151	0.186
2099-08-28	98.409	98.356	0	0
2099-08-29	100.613	98.597	0	0
2099-08-30	93.664	95.596	0	0
2099-08-31	93.768	95.057	0.067	0
2099-09-01	94.387	94.276	0	0
2099-09-02	91.573	92.259	0	0
2099-09-03	86.859	88.006	0.44	0.132
2099-09-04	93.062	92.626	0.161	0.01
2099-09-05	96.145	96.914	0	0
2099-09-06	92.909	92.302	0	0
2099-09-07	90.082	89.308	0.108	0.128
2099-09-08	85.791	89.812	0.277	0.056
2099-09-09	89.383	89.192	0.017	0.431
2099-09-10	91.277	91.495	0	0
2099-09-11	95.373	96.289	0	0
2099-09-12	93.274	93.846	0	0
2099-09-13	91.658	91.446	0	0.019
2099-09-14	93.188	92.781	0	0
2099-09-15	96.602	95.357	0	0
2099-09-16	91.441	89.694	0.05	0.087
2099-09-17	92.903	93.003	0	0
2099-09-18	93.308	93.736	0	0
2099-09-19	91.933	91.443	0	0
2099-09-20	95.477	94.761	0	0
2099-09-21	86.479	88.816	0.236	0.275
2099-09-22	88.906	86.607	0.232	0.231
2099-09-23	89.408	88.816	0.022	0.073
2099-09-24	90.35	89.492	0.038	0.044
2099-09-25	91.605	91.944	0.002	0
2099-09-26	88.701	88.925	0.038	0.023
2099-09-27	86.737	88.996	0.099	0.034
2099-09-28	89.329	86.336	0.058	0.093
2099-09-29	88.939	90.116	0.089	0.03
2099-09-30	84.02	86.74	0.209	0.117
2099-10-01	89.206	90.482	0.095	0.026
2099-10-02	88.45	88.135	0	0
2099-10-03	89.153	89.602	0	0.009
2099-10-04	87.01	88.899	0.188	0.062
2099-10-05	86.831	91.929	0.034	0.018
2099-10-06	90.409	91.187	0	0.003
2099-10-07	87.317	88.245	0.015	0.002
2099-10-08	88.035	89.6	0.001	0
2099-10-09	90.093	91.136	0	0
2099-10-10	89.401	91.584	0	0
2099-10-11	89.781	91.169	0	0
2099-10-12	81.504	83.41	0.177	0.205
2099-10-13	79.473	77.486	0	0
2099-10-14	85.033	84.804	0	0
2099-10-15	84.551	84.614	0	0
2099-10-16	86.61	87.376	0	0
2099-10-17	80.666	88.941	0.2	0.074
2099-10-18	79.783	81.178	0.002	0.003
2099-10-19	83.175	84.041	0	0
2099-10-20	84.07	85.109	0	0
2099-10-21	84	84.283	0	0
2099-10-22	76.088	81.812	0	0
2099-10-23	82.379	81.556	0	0
2099-10-24	81.386	84.646	0.001	0
2099-10-25	86.063	88.243	0	0
2099-10-26	87.853	88.947	0	0
2099-10-27	86.712	87.774	0	0
2099-10-28	80.532	81.656	0	0
2099-10-29	81.711	82.129	0	0
2099-10-30	83.055	82.974	0	0
2099-10-31	83.307	83.96	0	0
