# Supplementary material for: The role of climate change and urban development on compound dry-hot extremes across US cities
Source: Nat Commun. 2023 Jun 14;14:3509. doi: 10.1038/s41467-023-39205-x (PMC10267174; doi:10.1038/s41467-023-39205-x)
Supplement: Supplementary file 2 — Source Data [file 41467_2023_39205_MOESM2_ESM.zip › SourceData/KansasCity_Current_Data.xlsx]

## Sheet: Sheet1
Date_Current	Current_T	Urban_Dev_T	Current_prcp	Urban_Dev_Prcp
2000-05-01	80	80	1	1
2000-05-02	71.869	73.219	0.034	0.045
2000-05-03	71.929	69.628	0.103	0.048
2000-05-04	72.971	73.437	0.094	0.002
2000-05-05	75.737	77.035	0.001	0.001
2000-05-06	73.782	73.518	0.023	0.002
2000-05-07	87.081	87.805	0.02	0.004
2000-05-08	84.175	84.754	0	0
2000-05-09	74.235	73.49	1.866	1.772
2000-05-10	74.424	75.008	0	0
2000-05-11	93.771	93.924	0	0
2000-05-12	87.77	89.121	0.041	0.049
2000-05-13	65.015	66.013	0	0
2000-05-14	72.619	71.382	0	0
2000-05-15	68.432	69.447	0.003	0
2000-05-16	78.973	80.079	0	0
2000-05-17	78.731	78.733	0.031	0.02
2000-05-18	83.033	82.983	0	0
2000-05-19	68.062	68.692	0.014	0.009
2000-05-20	71.127	71.146	0	0
2000-05-21	78.154	79.304	0.044	0.001
2000-05-22	87.544	87.472	0	0
2000-05-23	90.463	90.187	0.006	0.002
2000-05-24	87.439	88.148	0	0
2000-05-25	77.491	77.388	0	0
2000-05-26	76.071	75.825	0.529	0.723
2000-05-27	75.793	76.805	0.902	0.128
2000-05-28	77.619	79.527	0	0
2000-05-29	84.83	86.627	0	0
2000-05-30	94.453	95.215	0	0
2000-05-31	92.098	93.928	0	0
2000-06-01	91.784	92.797	0	0
2000-06-02	87.545	88.373	0.065	0.116
2000-06-03	77.738	77.105	0	0
2000-06-04	83.631	81.799	0.039	0.289
2000-06-05	78.364	76.908	0.006	0.002
2000-06-06	75.414	75.519	0	0
2000-06-07	82.615	82.962	0	0
2000-06-08	85.642	86.343	0	0
2000-06-09	85.58	84.785	0	0
2000-06-10	84.704	84.095	0	0
2000-06-11	82.527	82.638	0.191	0.347
2000-06-12	84.473	85.672	0.406	0.169
2000-06-13	89.488	89.532	0.145	0.118
2000-06-14	82.871	82.73	0.55	1.582
2000-06-15	87.208	87.193	0	0
2000-06-16	83.362	83.398	0.04	0.064
2000-06-17	75.542	74.809	0.003	0
2000-06-18	77.731	77.445	0	0
2000-06-19	81.172	80.09	0.001	0.091
2000-06-20	86.851	87.687	0.247	0.189
2000-06-21	86.597	86.512	0.246	0.143
2000-06-22	90.101	90.253	0	0
2000-06-23	89.2	89.556	0	0
2000-06-24	85.897	87.211	3.452	0.729
2000-06-25	85.971	86.684	0	0.1
2000-06-26	82.718	82.191	0.755	1.017
2000-06-27	79.773	79.734	0.001	0.001
2000-06-28	78.548	78.921	0	0.061
2000-06-29	77.003	78.717	0	0
2000-06-30	75.807	77.943	0.807	0.604
2000-07-01	79.997	80.169	0	0
2000-07-02	95.535	96.366	0	0
2000-07-03	93.626	96.212	0	0
2000-07-04	94.004	94.602	0.414	0.027
2000-07-05	96.302	96.134	0	0.019
2000-07-06	95.01	95.827	0	0
2000-07-07	92.366	93.458	0	0
2000-07-08	92.908	93.831	0	0
2000-07-09	96.477	96.827	0	0
2000-07-10	100.437	102.193	0	0.003
2000-07-11	101.567	98.538	0	0
2000-07-12	98.095	97.915	0	0
2000-07-13	85.513	86.222	0	0
2000-07-14	96.141	98.878	0	0.001
2000-07-15	95.497	96.911	0	0.025
2000-07-16	89.548	91.711	0.013	0
2000-07-17	87.243	90.56	0	0
2000-07-18	79.065	84.906	0.007	0.237
2000-07-19	83.033	85.242	0.008	0
2000-07-20	85.101	85.244	0.004	0
2000-07-21	84.27	82.86	0	0
2000-07-22	77.792	79.018	0.047	0.007
2000-07-23	77.537	77.335	0	0
2000-07-24	80.892	81.464	0	0
2000-07-25	83.875	86.194	0.142	0.001
2000-07-26	91.052	92.82	0	0
2000-07-27	89.404	90.522	0.078	0.185
2000-07-28	87.723	86.396	0.247	0.359
2000-07-29	79.912	78.726	0.014	0.112
2000-07-30	81.712	78.778	0.021	0.044
2000-07-31	82.413	80.909	0	0
2000-08-01	88.292	87.57	0	0
2000-08-02	93.347	93.29	0.003	0.002
2000-08-03	91.934	90.578	0	0.026
2000-08-04	86.158	89.592	0	0.001
2000-08-05	89.78	105.578	0	0.003
2000-08-06	91.537	95.729	0.092	0.074
2000-08-07	94.311	93.9	0	0
2000-08-08	103.03	104.519	0	0.028
2000-08-09	95.61	95.71	0	0.024
2000-08-10	91.323	92.674	0.036	0.019
2000-08-11	88.842	92.776	0	0
2000-08-12	89.775	95.855	0	0
2000-08-13	94.763	99.282	0	0
2000-08-14	94.231	100.028	0	0
2000-08-15	98.258	101.296	0	0
2000-08-16	95.447	99.448	0	0
2000-08-17	96.109	95.94	0.137	0.012
2000-08-18	76.633	84.042	0.191	0
2000-08-19	75.398	74.522	0.001	0.087
2000-08-20	86.583	84.502	0	0.002
2000-08-21	101.39	106.637	0	0
2000-08-22	99.566	97.178	0	0
2000-08-23	96.623	96.723	0	0
2000-08-24	94.06	91.657	0.039	0.03
2000-08-25	93.397	95.786	0	0
2000-08-26	99.807	103.925	0.017	0
2000-08-27	99.125	99.389	0	0
2000-08-28	102.91	105.755	0	0
2000-08-29	95.54	97.601	0	0
2000-08-30	100.821	101.96	0	0
2000-08-31	101.476	101.843	0	0
2000-09-01	103.222	104.915	0	0
2000-09-02	104.732	107.279	0	0
2000-09-03	96.428	98.839	0	0.003
2000-09-04	95.633	87.602	0	0.001
2000-09-05	95.074	79.823	0	0
2000-09-06	79.987	81.078	0	0
2000-09-07	88.28	90.08	0	0
2000-09-08	89.841	92.154	0	0
2000-09-09	88.852	90.541	0	0
2000-09-10	96.576	97.103	0.064	0.004
2000-09-11	99.595	100.143	0.037	0.037
2000-09-12	85.738	86.687	0.384	0.699
2000-09-13	89.428	90.549	0	0
2000-09-14	84.548	84.588	0	0
2000-09-15	74.35	74.163	0	0
2000-09-16	78.755	80.17	0	0
2000-09-17	89.036	90.366	0	0
2000-09-18	89.072	89.564	0	0
2000-09-19	84.192	86.161	0.001	0.003
2000-09-20	72.527	72.63	0.3	0.254
2000-09-21	71.093	71.582	0	0
2000-09-22	90.151	93.17	0.012	0
2000-09-23	85.43	87.037	0.004	0
2000-09-24	54.523	54.632	0.076	0.057
2000-09-25	65.249	64.787	0.14	0.13
2000-09-26	76.045	76.79	0	0
2000-09-27	80.423	80.927	0	0
2000-09-28	78.738	79.439	0	0
2000-09-29	84.322	85.377	0	0
2000-09-30	83.637	84.651	0	0
2000-10-01	89.768	90.345	0	0
2000-10-02	85.46	85.845	0	0
2000-10-03	79.189	81.328	0	0
2000-10-04	72.745	75.195	0	0
2000-10-05	62.999	62.895	0.106	0.149
2000-10-06	53.994	54.171	0.027	0.022
2000-10-07	47.227	47.218	0	0
2000-10-08	50.059	49.951	0	0
2000-10-09	57.893	58.191	0	0
2000-10-10	64.746	64.934	0	0
2000-10-11	69.76	70.421	0	0
2000-10-12	72.458	73.636	0	0
2000-10-13	79.192	79.302	0	0
2000-10-14	77.664	79.253	0.134	0.067
2000-10-15	69.755	68.693	0.073	0.01
2000-10-16	63.922	64.777	0	0
2000-10-17	72.205	67.203	0	0
2000-10-18	77.579	77.983	0	0
2000-10-19	79.763	78.805	0	0
2000-10-20	78.597	75.742	0	0
2000-10-21	79.239	79.103	0	0
2000-10-22	66.898	72.309	0.133	0.018
2000-10-23	67.644	72.012	0.046	0.104
2000-10-24	73.072	74.04	0.031	0.079
2000-10-25	78.989	78.73	0	0
2000-10-26	69.887	72.021	0.009	0.021
2000-10-27	65.332	68.808	0.003	0
2000-10-28	57.509	60.646	0	0.057
2000-10-29	70.031	72.986	0.022	0.037
2000-10-30	72.629	73.917	0.055	0.026
2000-10-31	68.805	67.835	0.003	0.002
2001-05-01	80	80	1	1
2001-05-02	80.972	81.009	0	0
2001-05-03	81.252	81.46	0	0
2001-05-04	76.299	75.352	0.149	0.116
2001-05-05	70.303	65.445	0.482	0.285
2001-05-06	71.308	71.335	0.097	0.086
2001-05-07	69.479	69.532	0.395	0.758
2001-05-08	77.11	77.099	0	0
2001-05-09	82.04	82.444	0.002	0.002
2001-05-10	82.642	83.016	0.013	0
2001-05-11	78.196	78.789	0.004	0
2001-05-12	77.051	77.552	0	0
2001-05-13	83.471	83.506	0	0
2001-05-14	86.467	86.605	0	0
2001-05-15	88.681	87.738	0	0
2001-05-16	90.872	90.992	0	0
2001-05-17	91.939	90.091	0	0
2001-05-18	77.843	75.152	0.394	0.652
2001-05-19	78.961	78.107	0	0
2001-05-20	76.927	75.33	0	0.014
2001-05-21	64.978	67.536	0.565	0.15
2001-05-22	68.184	68.329	0.001	0.002
2001-05-23	66.361	66.37	0.009	0.012
2001-05-24	59.589	59.812	0.002	0
2001-05-25	70.335	69.933	0.002	0.017
2001-05-26	74.668	73.656	0	0
2001-05-27	77.295	79.241	0	0
2001-05-28	77.228	79.049	0	0.136
2001-05-29	75.444	75.674	0	0.032
2001-05-30	72.842	74.246	1.002	0.927
2001-05-31	58.549	66.102	1.068	0.649
2001-06-01	81.212	80.61	0	0
2001-06-02	79.609	79.544	0.018	0.029
2001-06-03	72.49	72.277	0.042	0.029
2001-06-04	68.49	71.078	0.229	0.308
2001-06-05	81.839	81.698	0.02	0.025
2001-06-06	78.706	78.884	0.049	0.438
2001-06-07	83.655	83.236	0	0
2001-06-08	82.138	82.125	0	0
2001-06-09	83.831	83.589	0	0
2001-06-10	89.254	89.515	0	0
2001-06-11	91.481	92.076	0	0
2001-06-12	90.522	91.186	0	0
2001-06-13	88.47	89.137	0	0
2001-06-14	85.773	85.169	0	0.001
2001-06-15	82.938	82.446	0.221	0.377
2001-06-16	91.578	91.546	0	0
2001-06-17	91.347	91.656	0	0
2001-06-18	88.298	88.718	0	0
2001-06-19	86.879	85.522	0.081	0.097
2001-06-20	76.666	73.078	0.046	0.049
2001-06-21	78.605	78.387	0.349	0.406
2001-06-22	74.149	74.642	0.002	0
2001-06-23	79.305	79.557	0	0
2001-06-24	87.394	88.223	0	0
2001-06-25	88.463	88.168	0	0
2001-06-26	87.438	87.48	0	0
2001-06-27	85.76	85.436	0.013	0.03
2001-06-28	83.131	81.505	0.055	0.055
2001-06-29	80.901	79.542	0	0.003
2001-06-30	85.426	83.092	0	0
2001-07-01	85.377	83.915	0	0
2001-07-02	77.598	78.777	0.035	0.018
2001-07-03	89.351	88.583	0	0.006
2001-07-04	91.005	90.228	0.346	0.37
2001-07-05	89.831	88.589	0.17	0.243
2001-07-06	93.404	94.016	0	0
2001-07-07	106.4	105.38	0	0
2001-07-08	103.204	104.531	0	0
2001-07-09	103.994	103.696	0	0
2001-07-10	102.082	100.271	0	0
2001-07-11	89.468	89.191	0	0.002
2001-07-12	83.967	82.145	0	0
2001-07-13	78.483	80.327	0.049	0.083
2001-07-14	79.365	80.71	0	0
2001-07-15	79.862	80.882	0.039	0.086
2001-07-16	90.921	93.487	0.172	0.084
2001-07-17	98.944	102.072	0	0
2001-07-18	102.617	103.377	0	0.006
2001-07-19	102.385	102.485	0.014	0.014
2001-07-20	101.031	101.301	0.037	0.037
2001-07-21	103.386	101.959	0	0
2001-07-22	107.566	104.736	0	0
2001-07-23	102.754	104.925	0	0
2001-07-24	102.332	101.547	0	0
2001-07-25	100.531	100.631	0.052	0.052
2001-07-26	92.8	94.383	0.003	0.09
2001-07-27	86.305	87.695	0.104	0.043
2001-07-28	89.807	88.301	0.186	0.065
2001-07-29	81.154	83.166	0.347	0.01
2001-07-30	92.027	84.827	0	0
2001-07-31	98.624	97.829	0	0
2001-08-01	99.117	98.452	0	0
2001-08-02	95.529	95.64	0	0
2001-08-03	95.803	95.117	0	0
2001-08-04	95.055	95.713	0	0
2001-08-05	94.19	96.041	0	0
2001-08-06	94.285	94.892	0	0
2001-08-07	91.192	91.919	0	0
2001-08-08	94.395	92.235	0	0
2001-08-09	99.664	101.207	0	0
2001-08-10	97.215	97.93	0.057	0.056
2001-08-11	81.118	80.724	0.143	0.023
2001-08-12	86.747	87.564	0	0.02
2001-08-13	87.045	87.405	0	0
2001-08-14	83.382	83.17	0	0
2001-08-15	85.681	87.437	0.143	0.106
2001-08-16	82.094	81.523	0.022	0.002
2001-08-17	81.858	81.703	0	0.018
2001-08-18	83.643	83.154	0	0.019
2001-08-19	82.165	81.011	0	0
2001-08-20	86.783	87.136	0.01	0.015
2001-08-21	103.507	103.706	0.03	0.054
2001-08-22	99.891	101.258	0	0
2001-08-23	95.107	95.528	0.221	0.008
2001-08-24	93.714	89.08	0.123	0.202
2001-08-25	89.534	82.035	0.296	0.199
2001-08-26	84.085	85.264	0.01	0
2001-08-27	86.897	88.081	0	0
2001-08-28	94.712	96.024	0	0
2001-08-29	94.76	95.894	0.031	0
2001-08-30	89.273	90.246	0.001	0
2001-08-31	84.21	83.992	0.107	0.083
2001-09-01	82.196	82.741	0	0
2001-09-02	87.234	87.388	0	0
2001-09-03	89.097	89.598	0	0
2001-09-04	90.031	91.888	0	0
2001-09-05	85.342	86.751	0	0
2001-09-06	80.918	82.625	0.172	0.144
2001-09-07	90.236	91.998	0	0.004
2001-09-08	82.628	88.939	0.32	0.023
2001-09-09	74.397	75.177	0.044	0.008
2001-09-10	84.367	84.534	0	0
2001-09-11	86.02	86.076	0	0
2001-09-12	87.3	88	0	0
2001-09-13	82.358	83.131	0	0
2001-09-14	73.673	74.347	0	0
2001-09-15	69.078	71.016	0	0
2001-09-16	69.569	71.64	0.015	0.021
2001-09-17	76.921	73.249	0.139	0.214
2001-09-18	79.913	81.343	0.163	0.246
2001-09-19	72.741	76.398	0.055	0.455
2001-09-20	90.508	86.44	0	0
2001-09-21	80.268	80.12	0.093	0.06
2001-09-22	82.538	85.764	0	0
2001-09-23	72.222	73.962	0.103	0.106
2001-09-24	60.967	61.175	0	0
2001-09-25	64.182	63.591	0	0
2001-09-26	71.995	72.554	0	0
2001-09-27	78.666	78.777	0	0
2001-09-28	75.435	74.096	0	0
2001-09-29	72.717	72.286	0	0
2001-09-30	76.407	75.628	0	0
2001-10-01	86.222	85.58	0	0
2001-10-02	85.121	85.434	0	0
2001-10-03	77.509	77.983	0	0
2001-10-04	73.484	72.546	0	0
2001-10-05	62.435	58.286	0.845	0.875
2001-10-06	65.038	64.756	0	0
2001-10-07	69.194	69.543	0	0
2001-10-08	74.431	74.621	0.001	0.003
2001-10-09	72.267	75.819	0.003	0.002
2001-10-10	68.852	68.767	0.532	0.547
2001-10-11	65.477	65.38	0	0
2001-10-12	67.143	67.302	0	0
2001-10-13	65.488	65.09	0	0
2001-10-14	61.353	61.41	0	0
2001-10-15	52.91	52.955	0.299	0.282
2001-10-16	54.075	54.011	0	0
2001-10-17	68.856	68.858	0	0
2001-10-18	64.053	63.882	0	0
2001-10-19	70.167	69.969	0	0
2001-10-20	78.319	78.159	0	0
2001-10-21	76.761	76.3	0	0
2001-10-22	75.415	74.937	0.002	0
2001-10-23	71.573	71.601	0	0
2001-10-24	64.51	63.979	0.045	0.082
2001-10-25	55.497	55.558	0	0
2001-10-26	50.151	50.492	0	0
2001-10-27	52.324	52.036	0	0
2001-10-28	68.073	67.958	0	0
2001-10-29	67.083	66.544	0	0
2001-10-30	73.167	73.093	0	0
2001-10-31	69.44	69.798	0	0
2002-05-01	80	80	1	1
2002-05-02	56.246	56.132	0.001	0.001
2002-05-03	66.654	66.724	0	0
2002-05-04	72.566	72.032	0	0
2002-05-05	79.49	79.234	0	0
2002-05-06	83.526	84.531	0.245	0.072
2002-05-07	83.411	83.064	0.403	1.13
2002-05-08	85.433	86.071	0.052	0.243
2002-05-09	68.148	72.832	0.049	0.05
2002-05-10	65.549	65.38	0	0
2002-05-11	75.632	75.678	0.899	0.533
2002-05-12	69.796	70.421	2.012	2.287
2002-05-13	69.367	69.324	0.024	0.054
2002-05-14	72.48	72.137	0	0
2002-05-15	74.378	74.099	0	0
2002-05-16	77.426	76.172	0.123	0.028
2002-05-17	64.239	66.616	0.014	0
2002-05-18	62.625	62.874	0	0
2002-05-19	64.696	65.396	0	0
2002-05-20	64.453	63.865	0	0.008
2002-05-21	67.201	67.162	0	0
2002-05-22	74.834	74.356	0	0
2002-05-23	75.914	76.64	0.113	0.129
2002-05-24	68.887	67.885	0.315	0.313
2002-05-25	67.04	66.415	0.161	0.131
2002-05-26	76.249	77.168	0	0
2002-05-27	73.683	74.25	0.368	0.128
2002-05-28	80.313	83.117	0.385	0.414
2002-05-29	81.617	82.595	0.157	0.169
2002-05-30	85.291	85.983	0.005	0
2002-05-31	91.015	90.864	0	0
2002-06-01	90.068	90.556	0	0
2002-06-02	90.576	90.369	0	0
2002-06-03	88.606	87.769	0	0
2002-06-04	86.528	86.446	0	0
2002-06-05	71.704	74.729	0.14	0.004
2002-06-06	78.296	78.49	0	0
2002-06-07	82.707	83.402	0	0
2002-06-08	83.324	83.219	0	0
2002-06-09	85.009	85.824	0	0
2002-06-10	87.803	85.652	0.173	0.121
2002-06-11	93.674	94.199	0.085	0.073
2002-06-12	90.144	90.64	0.299	0.724
2002-06-13	82.757	83.897	0.002	0.004
2002-06-14	77.218	77.008	0	0.007
2002-06-15	82.484	82.783	0	0
2002-06-16	82.062	81.663	0.113	0.145
2002-06-17	79.241	82.038	0.11	0.082
2002-06-18	84.834	85.24	0.059	0.044
2002-06-19	88.293	88.809	0	0
2002-06-20	89.033	89.899	0	0
2002-06-21	86.856	88.079	0	0
2002-06-22	86.898	87.728	0	0
2002-06-23	88.533	89.308	0	0
2002-06-24	88.915	89.045	0	0
2002-06-25	89.943	87.834	0	0
2002-06-26	91.015	89.751	0.002	0
2002-06-27	84.764	87.193	0.189	0.088
2002-06-28	85.468	85.302	0	0
2002-06-29	87.478	87.679	0	0
2002-06-30	90.411	90.085	0	0
2002-07-01	89.403	88.87	0	0
2002-07-02	92.347	92.503	0	0
2002-07-03	92.709	91.004	0	0.03
2002-07-04	88.823	89.406	0	0.002
2002-07-05	86.335	89.296	0.046	0.002
2002-07-06	87.59	88.159	0.083	0.085
2002-07-07	88.84	86.985	0.086	0.064
2002-07-08	93.674	93.266	0.008	0.079
2002-07-09	100.425	100.236	0	0
2002-07-10	92.644	89.596	0.18	0.114
2002-07-11	80.508	83.231	0.202	0.018
2002-07-12	78.598	78.827	0.002	0
2002-07-13	79.409	79.502	0	0
2002-07-14	81.661	81.821	0	0
2002-07-15	84.17	84.926	0	0
2002-07-16	87.743	88.479	0	0
2002-07-17	89.823	89.463	0	0
2002-07-18	87.833	88.775	0	0.001
2002-07-19	93.934	95.696	0	0
2002-07-20	100.798	100.363	0	0
2002-07-21	100.815	100.868	0	0
2002-07-22	96.802	97.118	0	0.056
2002-07-23	91.772	83.518	0.135	0
2002-07-24	86.122	86.237	0.143	0
2002-07-25	99.833	99.031	0.001	0
2002-07-26	100.266	99.022	0.069	0
2002-07-27	101.649	105.449	0	0
2002-07-28	95.016	100.071	0.065	0
2002-07-29	93.003	94.693	0.375	0.361
2002-07-30	92.177	92.964	0	0
2002-07-31	89.713	91.863	0	0
2002-08-01	87.691	91.759	0	0
2002-08-02	88.128	89.953	0.002	0
2002-08-03	93.662	94.081	0	0
2002-08-04	94.626	98.028	0	0
2002-08-05	93.907	96.485	0	0
2002-08-06	90.62	93.103	0	0
2002-08-07	83.901	86.497	0	0
2002-08-08	82.124	83.072	0	0
2002-08-09	83.997	85.579	0	0
2002-08-10	89.166	87.82	0.038	0.102
2002-08-11	93.226	94.726	0	0
2002-08-12	89.577	91.298	0.008	0.038
2002-08-13	88.707	90.593	0.859	0.542
2002-08-14	84.294	85.316	0.014	0.046
2002-08-15	90.9	92.702	0	0
2002-08-16	92.829	92.097	0.158	0
2002-08-17	89.594	88.325	0.059	0.098
2002-08-18	87.234	87.901	0	0
2002-08-19	90.733	95.998	0.036	0.026
2002-08-20	97.087	99.018	0	0
2002-08-21	96.542	96.961	0	0
2002-08-22	94.562	98.098	0.144	0.114
2002-08-23	96.137	99.37	0.155	0.259
2002-08-24	94.808	94.945	0	0
2002-08-25	87.167	86.937	0.006	0
2002-08-26	87.024	88.415	0	0
2002-08-27	83.029	84.627	0	0
2002-08-28	83.275	83.658	0	0
2002-08-29	83.185	84.298	0	0
2002-08-30	83.867	85.301	0	0
2002-08-31	85.367	87.111	0	0
2002-09-01	89.616	90.329	0	0
2002-09-02	94.654	98.025	0.053	0.09
2002-09-03	91.889	94.439	0	0
2002-09-04	87.786	89.854	0	0
2002-09-05	92.036	94.795	0	0
2002-09-06	91.318	94.516	0	0.004
2002-09-07	90.611	92.718	0	0
2002-09-08	89.188	91.4	0	0
2002-09-09	88.45	90.65	0	0
2002-09-10	89.699	91.361	0	0
2002-09-11	80.089	82.108	0	0.006
2002-09-12	77.028	80.227	0	0
2002-09-13	82.765	84.119	0	0
2002-09-14	88.158	91.663	0.027	0.013
2002-09-15	79.08	79.141	0.222	0.08
2002-09-16	74.619	80.596	0	0
2002-09-17	76.943	69.121	0	0.119
2002-09-18	92.966	93.953	0.014	0.003
2002-09-19	87.43	89.086	0.602	0.176
2002-09-20	76.187	77.373	0.016	0.069
2002-09-21	85.924	87.219	0	0
2002-09-22	74.61	76.927	0	0
2002-09-23	78.68	79.534	0	0
2002-09-24	72.897	74.031	0	0
2002-09-25	79.871	81.398	0	0
2002-09-26	80.277	81.215	0	0
2002-09-27	82.332	83.491	0	0
2002-09-28	87.731	87.983	0	0
2002-09-29	93.976	95.633	0	0
2002-09-30	95.947	96.677	0	0
2002-10-01	93.601	94.729	0.008	0
2002-10-02	87.551	89.229	0	0
2002-10-03	82.456	81.352	0.199	0.038
2002-10-04	73.523	75.301	0.315	0.313
2002-10-05	71.014	72.17	0	0
2002-10-06	69.724	70.779	0	0.004
2002-10-07	66.712	67.454	0	0
2002-10-08	74.31	74.423	0	0
2002-10-09	75.553	75.996	0	0
2002-10-10	76.41	75.885	0	0
2002-10-11	80.452	80.404	0	0
2002-10-12	70.254	69.563	0	0
2002-10-13	61.859	62.005	0	0
2002-10-14	66.245	66.716	0	0
2002-10-15	58.246	58.577	0	0
2002-10-16	47.45	47.393	0.002	0.011
2002-10-17	57.139	55.848	0.063	0.085
2002-10-18	76.505	76.48	0	0
2002-10-19	63.335	63.346	0	0
2002-10-20	59.297	59.704	0	0
2002-10-21	66.939	67.548	0	0
2002-10-22	58.98	59.278	0	0
2002-10-23	50.61	51.058	0.139	0.107
2002-10-24	44.986	45.346	0.304	0.134
2002-10-25	55.348	51.71	0.121	0.254
2002-10-26	51.586	50.528	0.002	0.001
2002-10-27	47.384	47.947	0.026	0.069
2002-10-28	46.698	47.334	0.017	0.038
2002-10-29	46.496	47.999	0.013	0.041
2002-10-30	47.75	48.228	0.026	0.07
2002-10-31	44.884	45.061	0.022	0.01
2003-05-01	80	80	1	1
2003-05-02	58.487	58.617	0.048	0.006
2003-05-03	64.257	64.471	0	0
2003-05-04	62.626	62.392	0.056	0.191
2003-05-05	78.139	77.975	0.016	0.003
2003-05-06	80.439	82.389	0	0.058
2003-05-07	74.561	75.469	1.7	0.331
2003-05-08	71.306	72.355	0.005	0.005
2003-05-09	86.037	87.226	0	0.054
2003-05-10	88.333	87.559	0	0
2003-05-11	66.689	67.546	0	0
2003-05-12	71.332	72.138	0	0
2003-05-13	71.489	72.359	0.089	0.138
2003-05-14	79.147	79.068	0.002	0.23
2003-05-15	76.451	76.794	0	0
2003-05-16	64.166	61.406	0.095	0.203
2003-05-17	74.509	74.323	0.07	0.054
2003-05-18	81.12	80.025	0	0
2003-05-19	79.61	78.569	0	0.001
2003-05-20	67.836	70.288	0.269	0.512
2003-05-21	68.123	68.412	0	0
2003-05-22	71.12	70.794	0	0
2003-05-23	75.018	73.938	0.007	0.009
2003-05-24	72.689	73.595	0.499	0.395
2003-05-25	71.619	67.945	0	0.003
2003-05-26	75.242	73.471	0	0
2003-05-27	77.248	77.952	0	0
2003-05-28	84.822	84.451	0.001	0.018
2003-05-29	80.58	80.833	0	0
2003-05-30	89.708	89.955	0.04	0.033
2003-05-31	83.707	84.222	0	0
2003-06-01	69.125	67.244	0.057	0.043
2003-06-02	62.11	62.338	0.381	0.474
2003-06-03	60.785	62.115	0.007	0.005
2003-06-04	68.865	69.792	0	0
2003-06-05	75.387	74.54	0.002	0
2003-06-06	77.019	76.253	0.724	0.694
2003-06-07	75.551	75.859	0.07	0.039
2003-06-08	74.493	74.376	0.005	0.023
2003-06-09	84.222	83.968	0	0
2003-06-10	90.133	89.464	0	0.054
2003-06-11	82.189	80.743	0.312	0.315
2003-06-12	80.252	80.15	0	0
2003-06-13	83.667	83.498	0.104	0
2003-06-14	81.912	82.209	0	0
2003-06-15	81.66	82.009	0	0
2003-06-16	81.205	81.492	0	0
2003-06-17	82.167	82.372	0	0
2003-06-18	81.265	83.179	0.007	0
2003-06-19	78.685	82.821	0.043	0.024
2003-06-20	76.34	77.204	0	0
2003-06-21	79.138	79.423	0	0
2003-06-22	83.432	84.061	0.058	0.081
2003-06-23	90.261	88.63	0.059	0.017
2003-06-24	92.139	92.242	0	0
2003-06-25	92.274	93.273	0.124	0
2003-06-26	83.882	86.218	1.348	1.442
2003-06-27	88.501	89.003	0	0
2003-06-28	87.76	87.678	0	0.023
2003-06-29	86.058	85.608	0.087	0.129
2003-06-30	83.383	79.886	0.113	0.085
2003-07-01	84.463	85.147	0.07	0.044
2003-07-02	90.038	89.697	0	0
2003-07-03	93.674	95.023	0	0
2003-07-04	92.939	94.312	0	0
2003-07-05	94.226	95.06	0.057	0.064
2003-07-06	93.741	94.805	0.09	0.029
2003-07-07	96.105	96.882	0	0
2003-07-08	93.801	94.641	0	0
2003-07-09	97.158	98.78	0	0
2003-07-10	84.117	86.208	0.892	0.555
2003-07-11	88.07	89.043	0	0
2003-07-12	88.048	89.282	0	0
2003-07-13	86.88	87.394	0	0
2003-07-14	92.449	93.587	0	0
2003-07-15	93.963	94.955	0.069	0.05
2003-07-16	91.885	92.287	0	0
2003-07-17	99.837	100.554	0.144	0.275
2003-07-18	102.167	104.256	0	0
2003-07-19	95.554	99.128	0	0
2003-07-20	90.837	91.483	0	0.003
2003-07-21	91.888	93.404	0	0.014
2003-07-22	87.875	84.973	0.005	0.045
2003-07-23	78.643	79.382	0.006	0.004
2003-07-24	85.41	86.261	0	0
2003-07-25	91.415	91.249	0	0
2003-07-26	94.682	94.841	0	0
2003-07-27	99.154	99.767	0	0
2003-07-28	97.849	98.228	0	0
2003-07-29	83.091	81.28	0.05	0.022
2003-07-30	88.293	88.546	0	0
2003-07-31	95.309	95.163	0.004	0.026
2003-08-01	89.664	86.958	0.133	0.121
2003-08-02	84.888	86.687	0.16	0.077
2003-08-03	87.906	87.665	0	0
2003-08-04	91.064	87.109	0	0
2003-08-05	88.394	87.666	0.017	0.019
2003-08-06	88.835	86.205	0.067	0.073
2003-08-07	85.855	87.56	0	0
2003-08-08	84.117	86.088	0	0
2003-08-09	77.524	79.362	0	0
2003-08-10	84.906	86.393	0	0
2003-08-11	83.212	82.218	0.105	0.839
2003-08-12	79.507	77.963	0.001	0
2003-08-13	78.756	82.134	0	0.003
2003-08-14	85.583	83.33	0	0
2003-08-15	89.541	90.281	0	0
2003-08-16	97.287	97.387	0	0
2003-08-17	101.11	100.444	0	0
2003-08-18	103.367	101.831	0	0
2003-08-19	98.715	99.147	0.01	0.008
2003-08-20	98.692	99.872	0.031	0.031
2003-08-21	105.143	106.762	0	0
2003-08-22	103.929	104.029	0.048	0.048
2003-08-23	93.545	94.335	0	0
2003-08-24	98.648	99.571	0	0
2003-08-25	102.595	101.25	0	0
2003-08-26	102.467	101.789	0.003	0.021
2003-08-27	99.409	98.523	0.035	0.008
2003-08-28	100.074	98.15	0.007	0.023
2003-08-29	96.841	96.941	0.059	0.059
2003-08-30	76.245	76.229	0.531	0.907
2003-08-31	72.615	67.74	0.147	0.991
2003-09-01	66	68.211	0.133	2.436
2003-09-02	67.458	75.56	0	0
2003-09-03	83.861	85.638	0	0
2003-09-04	80.075	77.596	0	0
2003-09-05	79.63	77.201	0	0
2003-09-06	81.878	80.353	0	0
2003-09-07	82.993	79.356	0	0
2003-09-08	83.939	80.102	0	0
2003-09-09	85.4	83.239	0	0
2003-09-10	88.218	85.503	0	0
2003-09-11	84.418	86.353	0.008	0.024
2003-09-12	77.238	75.691	0.128	0.203
2003-09-13	67.124	67.048	0.269	0.23
2003-09-14	71.13	71.963	0.791	0.868
2003-09-15	80.711	79.526	0	0
2003-09-16	84.244	83.426	0	0
2003-09-17	85.244	84.446	0.002	0
2003-09-18	78.551	76.952	0.012	0
2003-09-19	66.151	65.903	0	0
2003-09-20	73.632	71.862	0	0
2003-09-21	63.429	63.814	0.8	0.33
2003-09-22	73.773	72.105	0.003	0.035
2003-09-23	81.384	80.406	0	0
2003-09-24	78.607	78.868	0	0
2003-09-25	68.613	67.493	0	0
2003-09-26	80.907	81.002	0	0
2003-09-27	68.685	68.239	0	0
2003-09-28	60.535	60.457	0	0
2003-09-29	66.375	65.837	0	0
2003-09-30	60.951	59.127	0.197	0.205
2003-10-01	58.675	52.349	0	0
2003-10-02	59.9	49.748	0	0
2003-10-03	72.747	72.689	0	0.022
2003-10-04	72.63	72.188	0	0
2003-10-05	78.823	77.845	0	0
2003-10-06	79.562	78.544	0	0
2003-10-07	76.601	76.145	0	0
2003-10-08	73.308	73.879	0	0
2003-10-09	74.52	75.144	0	0.002
2003-10-10	75.49	73.804	0	0
2003-10-11	63.663	63.984	0.754	0.287
2003-10-12	69.654	69.288	0	0
2003-10-13	72.836	74.843	0	0
2003-10-14	65.721	65.869	0.254	0.207
2003-10-15	74.432	74.259	0	0
2003-10-16	61.86	61.906	0	0
2003-10-17	59.526	59.252	0	0
2003-10-18	82.48	82.941	0	0
2003-10-19	82.715	81.994	0	0
2003-10-20	86.626	86.752	0	0
2003-10-21	79.273	78.05	0	0
2003-10-22	77.166	77.446	0	0
2003-10-23	71.583	70.765	0	0
2003-10-24	64.597	64.529	0	0
2003-10-25	60.794	60.8	0	0
2003-10-26	53.751	53.171	0	0
2003-10-27	55.321	55.342	0	0
2003-10-28	58.703	58.505	0	0
2003-10-29	69.574	69.743	0	0
2003-10-30	77.429	77.537	0	0
2003-10-31	70.056	70.008	0	0
2004-05-01	80	80	1	1
2004-05-02	58.081	58.209	0.206	0.147
2004-05-03	60.196	59.95	0.015	0.003
2004-05-04	76.687	76.941	0	0.001
2004-05-05	82.259	82.046	0	0
2004-05-06	90.806	90.94	0	0
2004-05-07	85.902	86.228	0	0
2004-05-08	86.486	86.755	0	0
2004-05-09	85.21	84.86	0	0
2004-05-10	79.086	80.504	0.216	0.191
2004-05-11	78.619	78.675	0.233	0.278
2004-05-12	73.309	73.576	0.001	0.004
2004-05-13	83.013	82.458	0.421	0.36
2004-05-14	74.787	74.529	0.432	0.903
2004-05-15	67.545	67.196	0	0
2004-05-16	78.646	79.077	0	0
2004-05-17	83.836	85.461	0	0
2004-05-18	81.502	82.43	0.329	0.338
2004-05-19	82.595	84.523	0.159	0.476
2004-05-20	95.432	95.532	0	0.004
2004-05-21	91.076	90.783	0	0
2004-05-22	84.846	86.08	0	0
2004-05-23	81.514	83.84	0	0
2004-05-24	87.898	88.701	0	0
2004-05-25	85.534	85.786	0	0
2004-05-26	76.461	75.996	0.022	0.05
2004-05-27	82.543	82.569	0	0.03
2004-05-28	85.308	85.352	0	0
2004-05-29	87.132	87.732	0	0
2004-05-30	77.832	77.473	0.162	0.147
2004-05-31	79.32	79.397	0.028	0.017
2004-06-01	78.537	78.202	0	0
2004-06-02	76.505	76.303	0	0
2004-06-03	74.082	74.671	0	0
2004-06-04	77.714	77.612	0	0
2004-06-05	80.737	82.397	0	0
2004-06-06	82.189	78.417	0.63	0.996
2004-06-07	92.843	93.646	0	0
2004-06-08	90.821	90.756	0	0
2004-06-09	87.631	87.627	0.363	0.85
2004-06-10	85.128	86.608	0.378	0.089
2004-06-11	91.842	92.301	0.029	0
2004-06-12	93.45	92.687	0.004	0.024
2004-06-13	90.085	90.654	0.462	1.254
2004-06-14	89.305	90.19	0.433	0.493
2004-06-15	89.057	88.685	0.09	0.423
2004-06-16	86.725	85.853	0.001	0.012
2004-06-17	86.162	86.754	0.003	0.014
2004-06-18	85.252	81.802	0.102	1.78
2004-06-19	75.379	74.468	0	0
2004-06-20	72.274	69.613	0.24	0.119
2004-06-21	79.716	79.181	1.277	0.333
2004-06-22	78.078	78.808	0	0
2004-06-23	84.604	84.494	0	0
2004-06-24	85.996	85.218	0	0
2004-06-25	70.671	70.347	0	0.001
2004-06-26	75.044	74.965	0	0
2004-06-27	73.918	74.319	0.004	0.031
2004-06-28	73.808	74.616	0.024	0.064
2004-06-29	78.23	79.675	0.051	0
2004-06-30	84.036	81.939	0.022	0.001
2004-07-01	81.693	83.698	0.21	0
2004-07-02	76.587	80.097	0.489	0.762
2004-07-03	84.823	82.289	0.529	0.181
2004-07-04	87.527	86.765	0.122	0.003
2004-07-05	84.769	88.298	0	0.002
2004-07-06	79.387	84.678	0.06	0.024
2004-07-07	79.134	81.53	0	0.004
2004-07-08	81.086	83.555	0.046	0
2004-07-09	85.59	86.202	0.838	0.141
2004-07-10	88.004	91.49	0.502	0.89
2004-07-11	94.099	94.36	0.015	0.038
2004-07-12	95.552	95.616	0	0
2004-07-13	96.616	96.316	0	0
2004-07-14	93.45	94.24	0.015	0.007
2004-07-15	86.168	86.652	0.021	0.047
2004-07-16	86.418	85.647	0	0
2004-07-17	77.155	79.688	0	0.001
2004-07-18	74.001	76.93	0	0
2004-07-19	90.42	90.14	0.015	0.006
2004-07-20	98.273	97.731	0	0
2004-07-21	93.862	93.654	0	0
2004-07-22	91.697	90.468	0	0.011
2004-07-23	83.86	84.269	0.278	0.291
2004-07-24	73.748	73.273	2.122	0.19
2004-07-25	70.854	66.092	0.112	0.039
2004-07-26	74.947	75.737	0	0
2004-07-27	78.365	78.607	0	0
2004-07-28	82.076	82.785	0	0
2004-07-29	77.269	76.647	0.16	0.045
2004-07-30	82.215	75.003	0.124	0.001
2004-07-31	86.455	86.201	0	0
2004-08-01	90.12	89.932	0.001	0.033
2004-08-02	96.152	98.193	0.038	0.044
2004-08-03	98.069	97.946	0	0
2004-08-04	93.364	94.128	0.001	0.011
2004-08-05	75.135	75.944	0	0
2004-08-06	74.214	74.367	0	0
2004-08-07	79.813	80.536	0	0
2004-08-08	83.491	84.025	0	0
2004-08-09	83.377	83.772	0.149	0.212
2004-08-10	81.954	82.357	0.042	0.012
2004-08-11	67.109	68.373	0.449	1.083
2004-08-12	71.94	69.783	0.018	0.048
2004-08-13	70.015	68.047	0.048	0.052
2004-08-14	70.347	71.462	0	0
2004-08-15	74.468	74.739	0	0
2004-08-16	72.565	72.095	0.476	0.373
2004-08-17	81.481	81.2	0.019	0.037
2004-08-18	93.346	92.419	0	0
2004-08-19	87.504	86.935	0	0.012
2004-08-20	75.438	67.501	0.026	1.993
2004-08-21	78.424	77.491	0.01	0
2004-08-22	80.163	85.076	0.137	0
2004-08-23	78.415	81.317	0.252	0.153
2004-08-24	92.527	91.948	0.2	0
2004-08-25	89.905	90.5	0.002	0.044
2004-08-26	97.013	96.599	0	0
2004-08-27	94.44	94.053	0	0
2004-08-28	90.4	88.648	0.09	0.12
2004-08-29	75.606	74.646	0	0
2004-08-30	83.582	82.934	0	0
2004-08-31	84.742	85.38	0.006	0
2004-09-01	86.04	84.961	0	0
2004-09-02	81.607	81.415	0	0
2004-09-03	79.296	78.116	0	0
2004-09-04	85.924	86.619	0	0
2004-09-05	88.827	86.133	0	0.005
2004-09-06	79.26	79.374	0.221	0.237
2004-09-07	75.524	75.791	0	0
2004-09-08	73.341	73.157	0	0
2004-09-09	77.052	77.099	0	0
2004-09-10	83.78	83.194	0	0
2004-09-11	79.633	82.288	0	0
2004-09-12	84.104	85.245	0	0
2004-09-13	84.061	84.341	0	0
2004-09-14	89.352	90.323	0	0
2004-09-15	85.787	85.892	0	0.014
2004-09-16	75.814	74.217	0	0
2004-09-17	78.633	78.145	0	0
2004-09-18	80.932	79.56	0.014	0.051
2004-09-19	82.958	82.476	0	0.003
2004-09-20	76.976	78.783	0	0
2004-09-21	79.814	80.498	0	0
2004-09-22	81.964	81.42	0	0
2004-09-23	72.204	73.694	0	0.001
2004-09-24	79.136	79.122	0	0
2004-09-25	78.653	78.784	0	0
2004-09-26	74.876	76.774	0	0
2004-09-27	75.405	76.141	0	0
2004-09-28	72.267	71.157	0	0
2004-09-29	68.03	67.341	0	0
2004-09-30	77.894	77.498	0	0
2004-10-01	77.616	77.496	0.255	0.161
2004-10-02	59.782	60.375	0.048	0.078
2004-10-03	76.535	76.165	0	0
2004-10-04	64.174	64.414	0	0
2004-10-05	65.39	64.425	0	0
2004-10-06	73.661	69.827	0	0
2004-10-07	78.578	76.385	0.063	0.088
2004-10-08	71.257	67.911	0.092	0.062
2004-10-09	69.727	72.775	0	0.008
2004-10-10	67.126	70.073	0.001	0.006
2004-10-11	63.665	62.462	0.001	0.05
2004-10-12	54.214	57.913	0.123	0.019
2004-10-13	58.771	63.197	0.208	0
2004-10-14	53.342	53.927	0.095	0.11
2004-10-15	54.945	54.823	0	0
2004-10-16	54.593	54.778	0	0
2004-10-17	67.86	67.933	0	0
2004-10-18	67.485	67.916	0.001	0
2004-10-19	59.637	59.742	0	0
2004-10-20	54.059	54.137	0	0
2004-10-21	53.542	52.029	0	0
2004-10-22	62.583	62.887	0.009	0.01
2004-10-23	65.301	65.07	0.018	0.034
2004-10-24	72.275	72.996	0	0
2004-10-25	66.914	66.998	0	0
2004-10-26	60.46	60.11	0.081	0.389
2004-10-27	55.365	55.186	0.004	0.005
2004-10-28	70.176	72.411	0.113	0.01
2004-10-29	76.972	77.469	0.007	0
2004-10-30	68.941	68.921	0.113	0.092
2004-10-31	61.208	61.63	0	0
2005-05-01	80	80	1	1
2005-05-02	56.05	56.047	0	0
2005-05-03	62.746	63.281	0	0
2005-05-04	67.329	67.745	0	0
2005-05-05	64.489	67.469	0.001	0.002
2005-05-06	74.213	77.547	0	0
2005-05-07	77.956	78.878	0.046	0.041
2005-05-08	76.874	77.538	0.086	0.052
2005-05-09	78.88	78.272	0.095	0.001
2005-05-10	86.788	88.155	0	0
2005-05-11	86.779	86.78	0	0
2005-05-12	82.414	83.148	0.028	0
2005-05-13	78.876	79.61	0.239	0.235
2005-05-14	65.975	66.23	0.312	0.127
2005-05-15	64.409	64.121	0	0
2005-05-16	74.731	74.934	0	0
2005-05-17	76.002	77.278	0	0
2005-05-18	81.16	80.659	0.086	0.126
2005-05-19	85.174	85.767	0.567	0.639
2005-05-20	83.572	84.384	0.002	0.004
2005-05-21	82.971	82.405	0	0
2005-05-22	82.074	82.289	0	0
2005-05-23	87.005	87.222	0	0
2005-05-24	86.002	86.065	0	0
2005-05-25	78.138	78.577	0	0
2005-05-26	76.59	76.573	0.134	0.043
2005-05-27	76.735	76.827	0.04	0.039
2005-05-28	80.233	80.456	0.061	0.061
2005-05-29	71.867	77.123	0.213	0.165
2005-05-30	69.816	66.615	1.096	0.303
2005-05-31	76.362	75.031	0	0.008
2005-06-01	78.417	78.976	0	0.001
2005-06-02	80.404	81.715	0	0
2005-06-03	86.129	86.946	0.064	0.079
2005-06-04	83.563	88.45	0.03	0.208
2005-06-05	82.273	82.745	0	0.351
2005-06-06	88.369	90.045	0	0
2005-06-07	91.062	91.232	0	0
2005-06-08	94.591	94.77	0	0
2005-06-09	93.561	93.475	0.218	0.565
2005-06-10	90.695	90.41	0.427	0.052
2005-06-11	87.601	88.373	0	0.086
2005-06-12	85.486	85.653	0.334	0.156
2005-06-13	82.638	84.178	0.077	0.114
2005-06-14	79.439	81.075	0.001	0
2005-06-15	80.32	81.974	0	0
2005-06-16	80.481	81.182	0	0
2005-06-17	80.001	80.677	0	0
2005-06-18	81.585	81.654	0	0
2005-06-19	84.357	83.718	0	0
2005-06-20	86.023	85.268	0	0
2005-06-21	89.231	88.555	0	0
2005-06-22	93.711	93.444	0.055	0.131
2005-06-23	92.471	92.638	0	0
2005-06-24	94.448	93.907	0	0
2005-06-25	93.632	94.491	0	0
2005-06-26	91.544	91.625	0	0
2005-06-27	92.321	92.685	0	0
2005-06-28	99.23	99.133	0.045	0
2005-06-29	99.085	97.888	0.154	0.152
2005-06-30	94.654	94.848	0.008	0.024
2005-07-01	87.059	87.34	0	0
2005-07-02	85.566	85.571	0	0
2005-07-03	93.719	92.001	0	0
2005-07-04	91.481	91.638	0.839	1.415
2005-07-05	86.471	85.921	0	0
2005-07-06	85.245	82.693	0	0
2005-07-07	82.327	81.685	0	0
2005-07-08	85.341	85.143	0	0
2005-07-09	87.723	87.984	0	0
2005-07-10	85.204	86.202	0	0
2005-07-11	85.357	84.444	0	0
2005-07-12	86.648	84.964	0	0
2005-07-13	86.593	87.047	0	0
2005-07-14	87.097	87.272	0	0
2005-07-15	87.889	87.412	0	0
2005-07-16	89.176	89.365	0	0
2005-07-17	93.201	93.719	0	0
2005-07-18	91.525	91.683	0.071	0.032
2005-07-19	89.073	89.578	0	0
2005-07-20	98.947	99.849	0.047	0.005
2005-07-21	101.512	101.821	0	0
2005-07-22	100.593	99.469	0.003	0.039
2005-07-23	102.729	104.091	0	0
2005-07-24	99.922	100.559	0	0
2005-07-25	97.999	97.876	0	0
2005-07-26	94.443	94.61	0	0
2005-07-27	77.201	77.02	0.42	0.446
2005-07-28	83.879	83.996	0	0
2005-07-29	90.043	90.94	0	0
2005-07-30	91.581	92.343	0	0
2005-07-31	90.064	94.371	0.001	0
2005-08-01	98.656	97.589	0	0
2005-08-02	99.114	99.248	0.003	0
2005-08-03	102.459	101.659	0.002	0
2005-08-04	97.761	97.851	0	0.012
2005-08-05	88.469	85.322	0	0
2005-08-06	86.484	86.022	0	0
2005-08-07	89.804	89.832	0	0
2005-08-08	91.406	92.321	0	0
2005-08-09	92.75	94.179	0	0
2005-08-10	94.591	96.565	0	0
2005-08-11	94.313	95.853	0	0
2005-08-12	94.736	94.012	0.134	0.021
2005-08-13	90.69	89.898	0.258	0.136
2005-08-14	78.318	75.228	0.217	0.129
2005-08-15	73.587	83.684	0.505	0.255
2005-08-16	82.367	78.15	0.11	0.114
2005-08-17	84.656	85.218	0.001	0
2005-08-18	101.34	101.131	0.031	0.036
2005-08-19	104.029	104.462	0.07	0.01
2005-08-20	98.239	99.79	0.034	0.005
2005-08-21	88.3	90.621	0	0
2005-08-22	84.104	87.672	0	0.04
2005-08-23	82.997	84.599	0.515	0.125
2005-08-24	93.546	99.786	0.099	0.384
2005-08-25	100.379	101.14	0.005	0.005
2005-08-26	99.24	95.915	0	0.012
2005-08-27	92.584	92.372	0	0.02
2005-08-28	91.628	92.001	0.068	0
2005-08-29	88.75	89.719	0.014	0.003
2005-08-30	84.48	86.418	0	0
2005-08-31	92.817	94.121	0	0
2005-09-01	90.51	91.255	0	0
2005-09-02	85.575	87.678	0	0
2005-09-03	87.424	90.686	0	0
2005-09-04	89.535	89.148	0	0
2005-09-05	85.644	86.13	0	0
2005-09-06	87.493	89.452	0	0.003
2005-09-07	84.405	85.619	0.005	0.014
2005-09-08	90.982	91.957	0	0
2005-09-09	91.841	93.014	0	0
2005-09-10	94.029	94.743	0	0
2005-09-11	92.328	93.258	0	0
2005-09-12	91.419	91.376	0	0
2005-09-13	97.449	98.672	0	0
2005-09-14	85.254	86.814	0	0
2005-09-15	77.999	76.812	0	0.009
2005-09-16	80.784	81.817	0	0
2005-09-17	77.549	84.35	0.047	0.007
2005-09-18	94.554	95.804	0.038	0.078
2005-09-19	89.496	91.366	0.006	0.024
2005-09-20	86.504	87.765	0	0
2005-09-21	94.102	95.22	0	0
2005-09-22	99.843	101.596	0	0
2005-09-23	84.883	87.025	0	0
2005-09-24	89.742	91.456	0	0
2005-09-25	92.437	93.214	0	0
2005-09-26	81.821	84.018	0	0
2005-09-27	81.977	82.329	0	0
2005-09-28	74.711	76.79	0.002	0
2005-09-29	66.574	67.352	0	0
2005-09-30	82.769	83.726	0	0
2005-10-01	85.475	86.569	0	0.002
2005-10-02	89.225	89.915	0	0
2005-10-03	89.286	91.023	0	0
2005-10-04	90.427	90.972	0	0
2005-10-05	86.034	90.508	0	0
2005-10-06	70.006	67.516	0.005	0.004
2005-10-07	56.974	57.543	0	0
2005-10-08	62.997	63.235	0	0
2005-10-09	67.675	68.056	0	0
2005-10-10	62.334	61.197	0	0
2005-10-11	56.132	63.161	0	0
2005-10-12	69.298	64.084	0	0
2005-10-13	68.441	70.707	0	0
2005-10-14	83.307	83.992	0	0
2005-10-15	76.406	76.677	0	0
2005-10-16	76.47	78.481	0	0
2005-10-17	82.936	82.701	0	0
2005-10-18	83.84	84.337	0	0
2005-10-19	75.835	76.622	0	0
2005-10-20	67.121	68.093	0.019	0.016
2005-10-21	63.876	64.262	0	0
2005-10-22	53.87	54.506	0	0
2005-10-23	48.48	48.637	0.123	0.043
2005-10-24	46.312	47.963	0	0
2005-10-25	52.114	51.994	0	0
2005-10-26	62.668	62.313	0	0
2005-10-27	65.003	65.071	0	0
2005-10-28	75.114	75.038	0	0
2005-10-29	71.848	72.18	0	0
2005-10-30	69.483	62.256	0.022	0.029
2005-10-31	57.553	53.97	0.148	0.264
2006-05-01	80	80	1	1
2006-05-02	79.109	80.017	0	0
2006-05-03	77.234	77.848	0.085	0.07
2006-05-04	69.553	71.908	0.13	0.156
2006-05-05	66.299	67.326	0	0.001
2006-05-06	68.584	68.897	0	0
2006-05-07	72.583	72.678	0	0
2006-05-08	75.236	76.899	0.062	0.097
2006-05-09	75.423	75.794	0.091	0.058
2006-05-10	71.886	71.258	0	0
2006-05-11	64.623	63.272	0	0
2006-05-12	68.458	68.008	0	0
2006-05-13	69.602	69.358	0	0
2006-05-14	64.612	63.432	0	0
2006-05-15	63.92	60.068	0	0.001
2006-05-16	66.8	66.436	0.013	0
2006-05-17	76.769	77.848	0	0
2006-05-18	78.098	77.262	0	0
2006-05-19	87.499	88.139	0	0
2006-05-20	82.493	85.231	0	0
2006-05-21	76.603	76.695	0.028	0.054
2006-05-22	76.416	76.712	0	0
2006-05-23	81.52	80.477	0.117	0.116
2006-05-24	92.219	93.972	0.016	0.031
2006-05-25	88.758	90.07	0	0
2006-05-26	88.235	87.718	0.023	0.019
2006-05-27	94.055	94.6	0.084	0.02
2006-05-28	91.296	91.555	0	0
2006-05-29	92.856	94.192	0	0
2006-05-30	84.209	91.767	0.292	0.261
2006-05-31	80.008	80.512	0.229	0.125
2006-06-01	81.821	82.724	0	0.021
2006-06-02	81.31	82.341	0	0
2006-06-03	83.082	85.965	0	0
2006-06-04	83.357	84.952	0.005	0.01
2006-06-05	84.768	86.182	0	0
2006-06-06	86.81	86.159	0.055	0.053
2006-06-07	90.512	90.98	0	0
2006-06-08	88.709	89.4	0	0
2006-06-09	94.484	95.928	0.004	0
2006-06-10	97.761	97.861	0	0
2006-06-11	88.957	88.675	0.052	0.05
2006-06-12	78.736	80.451	0	0
2006-06-13	84.086	86.284	0	0
2006-06-14	90.317	92.361	0	0
2006-06-15	88.765	91.457	0	0
2006-06-16	91.389	91.302	0.054	0.079
2006-06-17	87.425	86.419	0.331	0.392
2006-06-18	88.955	89.634	0.39	1.237
2006-06-19	94.093	93.955	0	0
2006-06-20	97.945	98.957	0.011	0.011
2006-06-21	95.527	97.073	0	0
2006-06-22	93.322	87.859	0.115	0.236
2006-06-23	85.559	85.792	0.06	0.014
2006-06-24	86.248	86.135	0	0
2006-06-25	81.043	76.721	0.005	0.124
2006-06-26	78.688	77.63	0.008	0
2006-06-27	85.002	82.798	0.001	0.012
2006-06-28	85.395	85	0.059	0.055
2006-06-29	89.675	90.438	0.007	0.001
2006-06-30	96.307	98.762	0	0
2006-07-01	96.856	96.88	0	0
2006-07-02	96.25	95.551	0	0
2006-07-03	97.176	97.542	0	0
2006-07-04	95.944	96.258	0.08	0.011
2006-07-05	83.755	84.178	0	0.171
2006-07-06	81.323	81.585	0	0
2006-07-07	82.339	81.422	0	0
2006-07-08	88.898	86.502	0	0
2006-07-09	90.424	85.182	0.015	0
2006-07-10	93.592	92.973	0.01	0.033
2006-07-11	90.144	92.328	0.268	0.179
2006-07-12	91.168	87.497	0	0.148
2006-07-13	94.854	92.739	0	0
2006-07-14	94.292	93.115	0.233	0.108
2006-07-15	94.319	93.194	0.013	0.034
2006-07-16	98.443	98.084	0	0
2006-07-17	106.363	104.972	0	0
2006-07-18	105.877	104.665	0.006	0
2006-07-19	107.647	107.165	0	0
2006-07-20	107.943	106.15	0.003	0.034
2006-07-21	96.294	98.026	0.76	0.162
2006-07-22	81.097	81.631	0.73	0.001
2006-07-23	89.412	91.893	0	0
2006-07-24	94.007	95.206	0	0
2006-07-25	100.057	99.741	0	0
2006-07-26	101.335	100.848	0.024	0
2006-07-27	87.852	97.408	0.246	0.053
2006-07-28	90.089	91.532	0.097	0.219
2006-07-29	89.669	93.088	0.194	0.128
2006-07-30	103.425	103.525	0.029	0.029
2006-07-31	103.414	102.464	0	0
2006-08-01	101.115	101.187	0	0
2006-08-02	99.866	101.243	0.024	0
2006-08-03	88.126	87.891	0.067	0.129
2006-08-04	83.92	88.701	0.04	0
2006-08-05	102.302	95.718	0	0.031
2006-08-06	105.263	106.588	0	0
2006-08-07	103.523	102.811	0	0
2006-08-08	99.095	103.593	0.031	0
2006-08-09	105.924	106.538	0.038	0
2006-08-10	106.653	104.106	0	0
2006-08-11	89.919	99.681	0.038	0.001
2006-08-12	90.266	96.803	0.004	0
2006-08-13	107.462	107.933	0	0
2006-08-14	104.611	105.096	0.007	0.012
2006-08-15	87.898	89.94	0.001	0
2006-08-16	91.852	95.502	0	0
2006-08-17	106.275	104.062	0	0.003
2006-08-18	106.151	104.297	0.003	0.015
2006-08-19	95.089	98.231	0.44	0.013
2006-08-20	84.525	85.618	0	0
2006-08-21	83.328	87.957	0.001	0.013
2006-08-22	89.36	92.022	0	0.001
2006-08-23	93.81	89.494	0	0.001
2006-08-24	99.978	99.298	0	0
2006-08-25	101.676	101.776	0	0
2006-08-26	92.727	92.858	0.007	0.03
2006-08-27	89.392	87.855	0.04	0.334
2006-08-28	83.25	71.015	1.473	0.983
2006-08-29	81.909	84.152	0.006	0.001
2006-08-30	82.567	82.093	0.004	0.001
2006-08-31	80.259	80.503	0	0
2006-09-01	79.985	79.424	0	0
2006-09-02	77.929	77.901	0	0
2006-09-03	78.984	80.924	0.008	0.006
2006-09-04	74.472	75.502	0	0
2006-09-05	78.211	76.884	0	0.002
2006-09-06	83.389	83.358	0	0
2006-09-07	86.642	85.66	0	0
2006-09-08	91.085	87.793	0	0
2006-09-09	87.478	85.265	0	0
2006-09-10	85.698	80.708	0.008	0.032
2006-09-11	71.041	74.759	0.097	0.177
2006-09-12	75.025	69.575	0	0
2006-09-13	80.791	76.33	0	0
2006-09-14	89.732	83.767	0	0
2006-09-15	91.667	88.46	0	0
2006-09-16	96.71	96.81	0	0
2006-09-17	90.734	89.739	0.137	0.087
2006-09-18	68.224	69.656	0	0
2006-09-19	63.832	64.402	0	0
2006-09-20	71.65	71.567	0	0
2006-09-21	74.84	69.504	0.023	0.145
2006-09-22	80.545	80.362	0.064	0.099
2006-09-23	79.424	79.938	0	0
2006-09-24	70.963	71.44	0	0
2006-09-25	79.058	79.558	0	0
2006-09-26	82.995	83.292	0	0
2006-09-27	70.953	71.464	0	0
2006-09-28	62.511	60.806	0.02	0.028
2006-09-29	76.439	76.126	0	0
2006-09-30	80.682	81.309	0	0
2006-10-01	94.28	93.488	0	0
2006-10-02	101.064	100.662	0	0
2006-10-03	101.099	100.111	0	0
2006-10-04	90.189	90.202	0	0
2006-10-05	74.056	74.047	0	0
2006-10-06	78.146	78.74	0	0
2006-10-07	83.639	83.614	0	0
2006-10-08	84.836	84.705	0	0
2006-10-09	73.877	72.339	0	0
2006-10-10	69.249	66.236	0	0
2006-10-11	60.309	61.143	0.056	0.041
2006-10-12	52	52.135	0	0
2006-10-13	57.432	57.772	0	0
2006-10-14	62.082	62.232	0	0
2006-10-15	66.967	64.559	0.06	0.054
2006-10-16	59.527	62.091	0.027	0.012
2006-10-17	75.752	73.52	0.016	0.007
2006-10-18	71.878	66.447	0.046	0.029
2006-10-19	53.876	53.804	0	0
2006-10-20	68.15	67.954	0	0
2006-10-21	62.687	60.173	0.168	0.142
2006-10-22	46.97	47.417	0.047	0.003
2006-10-23	48.728	49.109	0	0
2006-10-24	61.192	61.205	0	0
2006-10-25	61.76	61.989	0.018	0.007
2006-10-26	58.236	58.678	0.094	0.175
2006-10-27	59.058	59.494	0	0.001
2006-10-28	65.392	65.487	0	0
2006-10-29	74.874	75.002	0	0
2006-10-30	71.317	71.232	0	0
2006-10-31	67.211	67.64	0	0
2007-05-01	80	80	1	1
2007-05-02	74.16	78.306	0.097	0
2007-05-03	64.086	63.407	0.028	0.199
2007-05-04	74.484	72.481	0.214	0.168
2007-05-05	85.902	87.39	0.02	0.004
2007-05-06	82.8	83.492	0.314	0.108
2007-05-07	75.498	75.617	0.178	0.27
2007-05-08	79.813	79.616	0.002	0
2007-05-09	82.611	81.866	0	0
2007-05-10	80.514	81.6	0.028	0
2007-05-11	83.804	83.581	0.121	0.051
2007-05-12	85.976	86.102	0	0
2007-05-13	86.626	86.853	0	0
2007-05-14	85.556	86.12	0	0
2007-05-15	81.792	82.412	0.26	0.374
2007-05-16	74.272	74.351	0	0
2007-05-17	72.838	72.886	0.001	0
2007-05-18	74.919	75.603	0	0
2007-05-19	78.589	79.701	0	0
2007-05-20	79.588	79.857	0	0
2007-05-21	80.854	81.377	0	0
2007-05-22	80.786	80.474	0.018	0.032
2007-05-23	81.116	84.601	0	0
2007-05-24	80.341	81.725	0.196	0.41
2007-05-25	74.341	74.2	0	0
2007-05-26	77.637	74.61	0.174	0.227
2007-05-27	73.515	74.271	0.345	0.821
2007-05-28	83.134	83.16	0.041	0.014
2007-05-29	82.582	81.171	0	0
2007-05-30	79.412	77.348	0.16	0.251
2007-05-31	78.906	78.498	0.374	1.362
2007-06-01	78.121	79.303	0.122	0.458
2007-06-02	77.94	79.394	0.426	0.124
2007-06-03	77.763	79.036	0.006	0
2007-06-04	79.272	79.736	0	0.007
2007-06-05	75.862	75.344	0.434	0.092
2007-06-06	86.589	87.206	0	0
2007-06-07	84.323	84.329	0.275	0.195
2007-06-08	84.679	84.733	0	0
2007-06-09	80.602	80.804	0	0
2007-06-10	83.921	82.234	0.001	0.239
2007-06-11	78.043	85.28	2.231	0.298
2007-06-12	75.239	83.722	0.389	0.912
2007-06-13	77.404	83	0.051	0
2007-06-14	83.406	83.498	0	0
2007-06-15	83.37	83.268	0.002	0.009
2007-06-16	85.553	85.35	0.009	0
2007-06-17	83.454	86.551	0.003	0
2007-06-18	85.314	86.166	0.108	0.01
2007-06-19	82.215	82.179	1.047	0.781
2007-06-20	86.15	86.95	0	0
2007-06-21	88.618	88.265	0	0
2007-06-22	90.423	89.836	0	0
2007-06-23	86.965	86.621	0.156	0.069
2007-06-24	87.239	85.289	0.007	0.136
2007-06-25	90.906	89.893	0.243	0.102
2007-06-26	88.608	88.56	0.105	0.073
2007-06-27	84.419	84.059	0.283	0.23
2007-06-28	83.436	83.04	0.065	0.082
2007-06-29	83.038	79.149	0	0
2007-06-30	80.944	79.439	0	0
2007-07-01	83.215	81.944	0	0
2007-07-02	83.643	82.883	0	0
2007-07-03	87.139	87.215	0	0
2007-07-04	90.268	91.412	0	0
2007-07-05	87.003	87.908	0.107	0.141
2007-07-06	86.472	87.343	0.019	0.047
2007-07-07	88.024	88.534	0	0
2007-07-08	92.904	91.935	0	0
2007-07-09	90.002	89.836	0	0.048
2007-07-10	87.565	84.711	0.711	0.312
2007-07-11	82.879	80.818	0	0.263
2007-07-12	79.415	79.311	0.023	0.058
2007-07-13	78.027	79.981	0	0.017
2007-07-14	90.142	91.692	0	0
2007-07-15	86.417	85.113	0.055	0.124
2007-07-16	94.172	96.167	0	0.082
2007-07-17	94.814	97.156	0	0
2007-07-18	93.399	94.431	0	0
2007-07-19	91.217	90.279	0	0
2007-07-20	80.595	81.009	0.303	0.087
2007-07-21	81.291	82.854	0	0
2007-07-22	82.733	85.756	0	0
2007-07-23	83.831	83.91	0.027	0.102
2007-07-24	84.304	85.024	0	0
2007-07-25	86.656	86.25	0	0
2007-07-26	90.95	91.767	0	0
2007-07-27	91.067	93.938	0.037	0
2007-07-28	85.42	83.478	0.099	0.004
2007-07-29	83.046	81.739	0	0
2007-07-30	82.022	82.333	0	0
2007-07-31	84.27	85.465	0	0
2007-08-01	86.39	87.062	0	0
2007-08-02	87.762	89.341	0	0
2007-08-03	88.571	91.43	0	0
2007-08-04	92.078	92.446	0	0
2007-08-05	95.374	95.474	0.003	0.048
2007-08-06	96.253	97.283	0	0
2007-08-07	100.457	100.979	0	0
2007-08-08	98.883	99.724	0	0
2007-08-09	100.143	101.806	0.114	0.196
2007-08-10	97.889	96.987	0	0.043
2007-08-11	99.466	100.769	0	0
2007-08-12	101.637	103.084	0	0
2007-08-13	99.83	101.138	0	0
2007-08-14	101.812	103.548	0	0
2007-08-15	100.417	102.124	0	0
2007-08-16	98.959	98.992	0	0
2007-08-17	96.36	96.46	0.025	0.025
2007-08-18	91.025	93.147	0.098	0.33
2007-08-19	93.891	94.833	0	0
2007-08-20	91.099	90.993	0	0
2007-08-21	97.321	96.64	0.461	0.064
2007-08-22	93.43	94.461	0	0
2007-08-23	94.381	96.273	0	0
2007-08-24	90.837	93.196	0.058	0.09
2007-08-25	83.977	82.095	0.294	0.349
2007-08-26	85.868	87.713	0	0
2007-08-27	95.838	97.74	0	0
2007-08-28	96.783	97.782	0	0
2007-08-29	91.899	92.836	0	0
2007-08-30	83.038	84.5	0.055	0
2007-08-31	82.422	83.738	0	0
2007-09-01	84.502	85.935	0	0
2007-09-02	88.416	89.625	0	0
2007-09-03	89.753	92.284	0	0
2007-09-04	89.593	88.414	0	0
2007-09-05	84.772	86.588	0.069	0.191
2007-09-06	89.304	89.411	0.028	0.075
2007-09-07	87.859	89.423	0.359	0.057
2007-09-08	82.022	82.922	0	0
2007-09-09	83.596	84.478	0	0
2007-09-10	81.44	83.651	0	0
2007-09-11	82.374	83.099	0	0
2007-09-12	79.103	80.596	0	0
2007-09-13	88.862	89.427	0	0
2007-09-14	81.075	82.305	0	0
2007-09-15	61.455	62.298	0	0.013
2007-09-16	86.487	88.906	0	0
2007-09-17	93.39	94.329	0	0
2007-09-18	92.254	92.599	0	0
2007-09-19	86.727	86.004	0.033	0.06
2007-09-20	90.638	92.234	0.094	0.032
2007-09-21	92.65	92.959	0	0
2007-09-22	83.263	84.483	0	0.085
2007-09-23	90.664	92.211	0	0
2007-09-24	82.578	87.912	0.123	0.034
2007-09-25	80.588	80.136	0.004	0.005
2007-09-26	75.103	75.473	0	0
2007-09-27	81.268	81.917	0	0
2007-09-28	77.562	78.297	0	0
2007-09-29	84.277	85.101	0	0
2007-09-30	87.368	87.764	0	0.003
2007-10-01	78.55	79.111	0.01	0.017
2007-10-02	84.177	85.925	0.091	0.05
2007-10-03	77.147	77.501	0.724	0.406
2007-10-04	89.066	89.73	0	0
2007-10-05	89.814	90.678	0	0
2007-10-06	87.599	88.505	0	0
2007-10-07	85.621	90.066	0.011	0
2007-10-08	79.989	85.93	0.27	0.137
2007-10-09	80.852	81.32	0	0
2007-10-10	66.802	67.213	0	0
2007-10-11	58.257	58.041	0	0
2007-10-12	67.091	67.506	0	0
2007-10-13	69.641	69.771	0.029	0.122
2007-10-14	82.586	82.919	0.008	0
2007-10-15	72.783	71.276	1.014	0.709
2007-10-16	66.181	65.81	0.157	0.287
2007-10-17	70.128	73.099	0.111	0.001
2007-10-18	66.193	65.578	2.022	0.946
2007-10-19	65.636	65.362	0.03	0.123
2007-10-20	82.224	83.795	0	0
2007-10-21	74.003	74.411	0	0
2007-10-22	57.609	57.217	0.043	0.062
2007-10-23	64.527	64.716	0	0
2007-10-24	59.091	59.387	0	0
2007-10-25	56.293	57.561	0	0
2007-10-26	51.056	50.549	0.05	0.071
2007-10-27	57.714	57.735	0.001	0
2007-10-28	57.382	57.886	0	0
2007-10-29	67.258	67.905	0	0
2007-10-30	69.76	71.027	0	0
2007-10-31	61.008	62.251	0	0
2008-05-01	80	80	1	1
2008-05-02	69.421	69.911	0.109	0.111
2008-05-03	64.028	63.884	0.002	0
2008-05-04	66.873	67.192	0	0
2008-05-05	76.033	76.258	0	0
2008-05-06	67.669	67.374	0.136	0.154
2008-05-07	70.942	68.521	0.253	0.25
2008-05-08	69.117	69.666	0.028	0.096
2008-05-09	65.261	65.579	0.636	0.295
2008-05-10	62.053	61.077	0.006	0.001
2008-05-11	61.031	61.185	0.244	0.564
2008-05-12	71.058	71.589	0	0
2008-05-13	75.776	76.914	0.015	0.001
2008-05-14	67.806	68.555	0.197	0.18
2008-05-15	68.879	69.289	0	0
2008-05-16	74.924	75.132	0	0
2008-05-17	80.707	80.753	0	0
2008-05-18	77.272	77.21	0	0
2008-05-19	84.484	84.074	0	0
2008-05-20	80.997	80.47	0	0
2008-05-21	68.565	68.469	0.001	0.004
2008-05-22	72.858	72.58	0.631	0.503
2008-05-23	66.009	65.773	0.016	0.014
2008-05-24	70.174	70.339	0.123	0.008
2008-05-25	88.118	88.841	0	0
2008-05-26	88.2	88.671	0.089	0.155
2008-05-27	79.77	84.486	0.838	0.813
2008-05-28	54.954	52.681	0.238	0.15
2008-05-29	75.049	77.454	0	0
2008-05-30	88.661	89.735	0.07	0.109
2008-05-31	87.13	87.87	0.044	0
2008-06-01	83.472	82.963	0	0
2008-06-02	83.978	85.694	0.077	0
2008-06-03	85.851	83.75	0	0
2008-06-04	90.17	90.268	0	0
2008-06-05	87.746	88.116	0	0
2008-06-06	83.812	84.157	0.044	0.072
2008-06-07	88.891	89.432	0	0
2008-06-08	88.33	88.768	0.072	0.006
2008-06-09	74.659	74.196	0.36	0.306
2008-06-10	85.384	85.224	0	0
2008-06-11	85.324	86.444	0	0
2008-06-12	83.775	84.407	0.011	0.021
2008-06-13	80.295	79.642	0.102	0.05
2008-06-14	87.075	87.004	0	0
2008-06-15	89.885	90.181	0	0
2008-06-16	82.469	82.906	0.041	0.022
2008-06-17	79.366	79.757	0.013	0.01
2008-06-18	78.449	78.332	0.009	0.019
2008-06-19	84.64	81.227	0.525	1.083
2008-06-20	80.18	78.188	0	0.267
2008-06-21	83.039	83.054	0.06	0.042
2008-06-22	79.687	80.035	0.1	0.119
2008-06-23	78.826	80.179	0.2	0
2008-06-24	86.608	87.555	0.287	2.271
2008-06-25	88.127	89.273	0.066	0.07
2008-06-26	91.533	92.35	0.272	0.099
2008-06-27	89.991	88.664	0	0.003
2008-06-28	83.274	87.161	0.396	0.154
2008-06-29	79.216	79.6	0.001	0
2008-06-30	79.489	78.89	0	0.001
2008-07-01	84.248	83.423	0	0
2008-07-02	88.666	90.338	0	0
2008-07-03	86.862	85.436	0.062	0.04
2008-07-04	78.368	78.478	0.08	0.387
2008-07-05	82.165	81.215	0	0
2008-07-06	87.308	84.588	0	0
2008-07-07	95.369	95.285	0	0
2008-07-08	92.088	91.666	0.082	0.048
2008-07-09	84.308	85.741	0.929	4.589
2008-07-10	85.745	87.07	0	0
2008-07-11	95.473	95.573	0	0
2008-07-12	88.362	90.084	0.044	0.034
2008-07-13	84.194	83.994	0.129	0.017
2008-07-14	89.493	89.349	0	0
2008-07-15	89.014	89.129	0	0
2008-07-16	87.124	88.75	0	0
2008-07-17	89.89	90.232	0	0
2008-07-18	91.433	92.312	0.031	0
2008-07-19	95.804	95.788	0	0
2008-07-20	99.484	99.011	0	0
2008-07-21	98.921	99.278	0	0
2008-07-22	95.396	95.206	0	0
2008-07-23	82.515	82.309	0	0
2008-07-24	97.137	97.27	0	0
2008-07-25	94.379	93.516	0.036	0.052
2008-07-26	89.601	92.043	0.012	0.114
2008-07-27	92.216	93.999	0.032	0.035
2008-07-28	103.932	102.312	0	0.007
2008-07-29	100.009	100.112	0.001	0
2008-07-30	91.516	89.468	0.001	0
2008-07-31	94.381	91.164	0	0
2008-08-01	93.709	92.779	0.137	0
2008-08-02	94.878	93.076	0	0
2008-08-03	100.443	100.463	0	0
2008-08-04	101.804	101.749	0	0
2008-08-05	96.475	96.406	0	0
2008-08-06	85.638	85.925	0	0.081
2008-08-07	85.707	81.875	0.105	0.506
2008-08-08	82.714	82.298	0	0
2008-08-09	79.982	81.555	0.207	0.347
2008-08-10	77.949	79.33	0.643	0.045
2008-08-11	78.801	79.718	0	0.001
2008-08-12	79.963	76.329	0	0
2008-08-13	80.211	82.086	0.067	0.004
2008-08-14	83.991	83.904	0.005	0.013
2008-08-15	81.715	79.211	0.028	0.073
2008-08-16	77.256	76.67	0	0.017
2008-08-17	79.987	78.892	0	0
2008-08-18	80.555	81.177	0	0
2008-08-19	81.142	81.703	0	0
2008-08-20	80.604	81.556	0	0.107
2008-08-21	84.154	85.713	0.03	0.011
2008-08-22	85.145	79.785	0.214	0.008
2008-08-23	81.662	84.791	0.284	0.036
2008-08-24	81.778	84.117	0.001	0
2008-08-25	78.824	78.556	0	0
2008-08-26	79.952	78.904	0	0
2008-08-27	86.505	84.972	0	0
2008-08-28	93.321	92.463	0.048	0.049
2008-08-29	82.043	82.144	0.362	0.21
2008-08-30	82.209	81.54	0	0
2008-08-31	83.636	83.273	0	0
2008-09-01	85.973	87.183	0	0
2008-09-02	89.513	88.8	0	0
2008-09-03	84.148	85.334	0.058	0.163
2008-09-04	63.524	64.322	0.364	1.571
2008-09-05	63.176	64.607	0	0
2008-09-06	68.09	68.086	0.001	0
2008-09-07	68.285	68.283	0.42	0.191
2008-09-08	66.347	66.825	0.815	0.164
2008-09-09	63.115	61.917	0.126	0.005
2008-09-10	74.64	72.847	0	0
2008-09-11	83.213	81.492	0.001	0
2008-09-12	77.942	76.032	0.104	0.049
2008-09-13	74.689	73.822	0.319	0.234
2008-09-14	72.458	70.675	0.001	0
2008-09-15	67.54	67.593	0	0
2008-09-16	77.248	76.828	0	0
2008-09-17	79.184	79.096	0	0
2008-09-18	78.059	78.093	0	0
2008-09-19	79.244	78.53	0	0
2008-09-20	79.95	79.175	0	0
2008-09-21	77.808	77.211	0	0
2008-09-22	80.644	80.252	0	0
2008-09-23	83.161	82.983	0.004	0.002
2008-09-24	79.882	80.43	0.054	0.07
2008-09-25	81.096	79.78	0.024	0.001
2008-09-26	80.552	79.869	0	0
2008-09-27	84.398	83.668	0	0
2008-09-28	80.489	78.415	0	0
2008-09-29	74.288	74.643	0.077	0.029
2008-09-30	72.995	72.701	0	0
2008-10-01	70.108	69.91	0	0
2008-10-02	67.557	67.272	0	0
2008-10-03	74.062	73.509	0	0
2008-10-04	73.003	75.791	0.008	0
2008-10-05	80.643	80.615	0	0
2008-10-06	77.077	75.867	0	0.011
2008-10-07	71.861	72.118	0.122	0.228
2008-10-08	72.617	71.991	0	0
2008-10-09	69.917	69.232	0	0
2008-10-10	75.099	74.754	0	0
2008-10-11	78.393	77.946	0	0
2008-10-12	78.951	77.94	0	0
2008-10-13	78.475	79.896	0	0
2008-10-14	75.091	75.459	0.004	0.011
2008-10-15	56.099	55.334	0.118	0.117
2008-10-16	61.036	60.784	0.049	0.023
2008-10-17	61.724	62.186	0	0
2008-10-18	60.194	59.449	0	0
2008-10-19	71.479	71.139	0	0
2008-10-20	64.839	65.227	0	0
2008-10-21	57.749	57.431	0.005	0
2008-10-22	58.165	57.845	0.08	0.104
2008-10-23	54.007	53.774	1.057	1.369
2008-10-24	45.849	47.746	0.001	0.024
2008-10-25	62.498	62.146	0	0
2008-10-26	53.937	53.368	0	0
2008-10-27	43.632	43.546	0	0
2008-10-28	50.264	49.823	0	0
2008-10-29	62.622	62.199	0	0
2008-10-30	69.985	70.054	0	0
2008-10-31	69.996	69.268	0.003	0
2009-05-01	80	80	1	1
2009-05-02	60.733	61.034	0	0
2009-05-03	65.37	65.275	0.127	0.151
2009-05-04	69.19	69.382	0.001	0
2009-05-05	70.066	70.253	0	0
2009-05-06	71.959	71.861	0	0.001
2009-05-07	75.884	78.047	0.082	0.059
2009-05-08	75.188	77.487	0.601	0.23
2009-05-09	73.38	71.414	0.001	0.002
2009-05-10	68.456	69.182	0	0
2009-05-11	66.821	65.358	0	0
2009-05-12	64.441	65.656	0.038	0.014
2009-05-13	74.074	73.138	0.148	0.024
2009-05-14	69.796	69.965	0	0
2009-05-15	73.927	79.718	0.086	0.099
2009-05-16	71.767	74.143	0.426	0.193
2009-05-17	67.198	67.42	0	0
2009-05-18	72.594	72.606	0	0
2009-05-19	78.951	79.337	0	0
2009-05-20	78.033	78.151	0	0
2009-05-21	80.254	80.478	0	0
2009-05-22	79.382	80.498	0	0
2009-05-23	77.747	81.682	0.079	0
2009-05-24	77.01	76.255	0.04	0.188
2009-05-25	75.32	74.438	0.057	0.161
2009-05-26	74.258	74.808	0.159	0.17
2009-05-27	71.703	71.92	0.165	0.158
2009-05-28	75.533	74.939	0	0
2009-05-29	86.036	85.905	0	0
2009-05-30	89.301	89.058	0	0
2009-05-31	85.433	84.137	0	0
2009-06-01	87.979	88.832	0	0
2009-06-02	85.31	86.065	0.04	0.058
2009-06-03	83.435	82.946	0.268	0.312
2009-06-04	71.323	70.86	0.003	0
2009-06-05	76.812	76.836	0	0
2009-06-06	84.339	85.202	0.047	0.029
2009-06-07	91.041	91.481	0.022	0
2009-06-08	82.936	84.459	0.044	0
2009-06-09	75.671	73.439	0.217	0.238
2009-06-10	75.86	79.096	0.303	0.888
2009-06-11	76.752	77.598	1.743	1.211
2009-06-12	75.256	75.89	0	0
2009-06-13	77.73	75.898	0	0.005
2009-06-14	82.125	81.914	0.086	0.28
2009-06-15	86.256	85.163	0.726	0.366
2009-06-16	89.237	89.545	0.223	0.091
2009-06-17	94.515	94.493	0	0
2009-06-18	96.456	96.274	0	0
2009-06-19	94.177	92.484	0	0
2009-06-20	86.162	89.618	0	0
2009-06-21	92.789	89.865	0	0.015
2009-06-22	96.883	97.86	0.18	0.063
2009-06-23	97.252	98.429	0.036	0.023
2009-06-24	93.229	93.911	0.201	0.032
2009-06-25	95.697	96.405	0.011	0.014
2009-06-26	92.564	93.77	0	0
2009-06-27	97.206	97.596	0	0
2009-06-28	85.837	87.859	0.142	0.134
2009-06-29	86.788	86.775	0	0
2009-06-30	84.482	84.394	0	0
2009-07-01	84.202	84.991	0.018	0
2009-07-02	82.208	83.733	0.03	0.621
2009-07-03	85.022	83.754	0.129	0.081
2009-07-04	86.056	84.796	0.063	0.028
2009-07-05	78.921	78.901	0	0
2009-07-06	80.395	80.708	0	0
2009-07-07	83.267	83.454	0	0
2009-07-08	86.156	82.263	0	0.061
2009-07-09	90.594	92.02	0	0
2009-07-10	95.895	96.94	0.127	0
2009-07-11	95.654	96.775	0	0
2009-07-12	86.745	86.677	0	0
2009-07-13	86.177	83.866	0	0
2009-07-14	85.585	88.226	0	0
2009-07-15	87.792	89.252	0	0
2009-07-16	83.823	84.618	0.045	0.015
2009-07-17	77.248	77.3	0.013	0.042
2009-07-18	76.48	76.068	0	0
2009-07-19	80.529	80.271	0	0
2009-07-20	81.81	83.153	0.108	0.014
2009-07-21	77.896	76.616	1.971	2.022
2009-07-22	75.047	75.11	0.02	0
2009-07-23	88.049	86.981	0.004	0.004
2009-07-24	92.443	92.701	0.002	0
2009-07-25	89.083	90.234	0.027	0.049
2009-07-26	82.562	82.719	0	0
2009-07-27	85.501	86.098	0	0
2009-07-28	84.393	84.6	0.027	0.201
2009-07-29	78.188	78.453	4.223	0.519
2009-07-30	76.221	77.159	0	0
2009-07-31	80.786	81.366	0	0
2009-08-01	78.997	80.074	1.443	0.51
2009-08-02	82.385	83.397	0	0
2009-08-03	94.231	94.992	0	0
2009-08-04	92.585	93.184	0.27	0.13
2009-08-05	86.785	87.183	0	0
2009-08-06	84.335	86.777	0	0
2009-08-07	97.84	97.515	0.013	0.056
2009-08-08	99.903	98.736	0	0
2009-08-09	96.997	96.873	0	0
2009-08-10	91.447	92.119	0.031	0.065
2009-08-11	84.361	89.875	0.093	0.334
2009-08-12	81.3	81.814	0	0
2009-08-13	81.549	81.131	0	0
2009-08-14	85.611	86.435	0	0
2009-08-15	85.805	85.418	0	0
2009-08-16	93.717	94.952	0	0
2009-08-17	90.784	92.923	0.058	0.047
2009-08-18	80.38	79.229	0.159	2.004
2009-08-19	79.044	85.619	0.278	0.433
2009-08-20	80.093	80.425	0.244	0.047
2009-08-21	75.078	75.559	0	0
2009-08-22	75.046	75.919	0	0
2009-08-23	78.218	78.374	0	0
2009-08-24	84.101	83.582	0	0
2009-08-25	89.442	90.068	0	0.001
2009-08-26	88.383	91.203	0.02	0.053
2009-08-27	80.69	85.68	0.327	0.539
2009-08-28	74.07	73.801	2.127	0
2009-08-29	72.257	72.429	0	0
2009-08-30	68.828	69.03	0	0
2009-08-31	66.506	68.592	0	0
2009-09-01	72.382	74.386	0	0
2009-09-02	76.072	78.243	0.031	0
2009-09-03	75.073	76.794	0	0.026
2009-09-04	72.452	71.695	0.005	0.256
2009-09-05	77.264	77.528	0	0
2009-09-06	78.533	78.363	0	0
2009-09-07	79.269	76.051	0.002	0
2009-09-08	80.394	79.752	0	0
2009-09-09	79.752	78.668	0	0
2009-09-10	79.695	77.359	0	0.002
2009-09-11	77.828	79.162	0	0.005
2009-09-12	70.82	77.45	0	0.003
2009-09-13	73.845	76.333	0.001	0
2009-09-14	71.269	74.216	0	0
2009-09-15	67.685	75.615	0	0
2009-09-16	62.294	65.882	0	0
2009-09-17	71.762	72.153	0	0
2009-09-18	72.093	74.586	0	0
2009-09-19	75.055	75.311	0	0
2009-09-20	69.51	66.338	0.002	0.104
2009-09-21	75.107	73.316	0.005	0.045
2009-09-22	70.514	68.937	1.655	0.24
2009-09-23	71.408	72.587	0	0
2009-09-24	72.706	72.393	0	0
2009-09-25	71.888	70.474	0	0.35
2009-09-26	67.365	65.08	0.055	0.006
2009-09-27	86.415	87.453	0	0
2009-09-28	72.048	72.894	0	0
2009-09-29	64.468	65.081	0	0
2009-09-30	71.723	71.901	0	0
2009-10-01	73.518	75.136	0.163	0.172
2009-10-02	61.791	61.955	0	0
2009-10-03	52.735	55.151	0	0
2009-10-04	61.42	61.505	0	0
2009-10-05	66.794	69.64	0	0
2009-10-06	61.79	65.799	0.09	0.165
2009-10-07	67.032	66.721	0	0
2009-10-08	62.707	63.402	0.132	0.142
2009-10-09	55.722	56.398	0.012	0.018
2009-10-10	49.951	50.14	0	0
2009-10-11	49.307	49.212	0	0
2009-10-12	69.991	70.156	0.001	0.025
2009-10-13	56.392	57.542	0.01	0
2009-10-14	45.753	45.864	1.41	0.741
2009-10-15	47.597	47.348	0.009	0.011
2009-10-16	46.738	46.899	0	0
2009-10-17	41.56	42.364	0.001	0.004
2009-10-18	55.729	57.915	0	0
2009-10-19	71.534	70.61	0	0
2009-10-20	75.181	75.232	0	0
2009-10-21	67.372	68.495	0.053	0.061
2009-10-22	61.096	61.704	0.883	0.72
2009-10-23	51.024	49.931	0.016	0.012
2009-10-24	57.766	56.416	0.001	0.002
2009-10-25	54.323	53.605	0.001	0
2009-10-26	48.059	50.024	0.003	0
2009-10-27	50.241	51.176	0	0
2009-10-28	53.136	54.988	0	0
2009-10-29	51.195	50.08	0.301	0.439
2009-10-30	55.935	55.933	0.014	0.031
2009-10-31	50.673	50.885	0	0
