# Supplementary material for: The role of climate change and urban development on compound dry-hot extremes across US cities
Source: Nat Commun. 2023 Jun 14;14:3509. doi: 10.1038/s41467-023-39205-x (PMC10267174; doi:10.1038/s41467-023-39205-x)
Supplement: Supplementary file 2 — Source Data [file 41467_2023_39205_MOESM2_ESM.zip › SourceData/KansasCity_Future_Data.xlsx]

## Sheet: Sheet1
Date_Future	Climate_chng_T	Urban_Dev_Climate_chng_T	Climate_chng_prcp	Urban_Dev_Climate_chng_prcp
2090-05-01	80	80	1	1
2090-05-02	65.414	65.437	0	0
2090-05-03	73.371	70.643	0.001	0.024
2090-05-04	88.478	88.566	0	0
2090-05-05	83.383	82.04	0.022	0.007
2090-05-06	78.837	80.595	0.002	0
2090-05-07	85.856	84.956	0.947	0.676
2090-05-08	83.959	81.57	0	0
2090-05-09	77.308	77.65	0	0
2090-05-10	80.831	81.152	0.002	0.001
2090-05-11	81.947	82.096	0.136	0.18
2090-05-12	76.617	79.513	0.046	0
2090-05-13	68.104	67.452	0	0
2090-05-14	74.556	74.483	0	0
2090-05-15	75.605	75.401	0	0
2090-05-16	80.711	81.03	0.009	0.019
2090-05-17	81.659	80.929	0.12	0.282
2090-05-18	79.738	79.301	0.754	0.929
2090-05-19	78.914	79.408	0.495	0.289
2090-05-20	78.543	80.011	0.367	0.193
2090-05-21	79.775	79.631	0	0
2090-05-22	77.333	78.309	0	0
2090-05-23	85.544	84.392	0	0
2090-05-24	86.792	83.283	0	0.005
2090-05-25	88.953	92.287	0	0
2090-05-26	93.068	91.181	0	0
2090-05-27	89.364	85.326	0.514	0.276
2090-05-28	87.139	86.851	0.433	0.349
2090-05-29	87.52	86.817	0	0
2090-05-30	88.727	87.625	0	0
2090-05-31	86.145	86.904	0.087	0
2090-06-01	87.927	87.274	0.107	0.283
2090-06-02	83.132	86.133	0.427	1.004
2090-06-03	86.815	87.017	0.03	0.033
2090-06-04	92.377	90.077	0	0
2090-06-05	91.157	88.759	0.321	0.058
2090-06-06	87.891	89.346	0	0
2090-06-07	88.577	90.279	0.004	0
2090-06-08	87.943	90.004	0.138	0
2090-06-09	89.639	93.832	0.137	0.161
2090-06-10	90.404	96.54	0.011	0
2090-06-11	87.313	86.067	0	0
2090-06-12	90.934	89.074	0	0
2090-06-13	103.455	102.073	0	0
2090-06-14	99.579	99.172	0	0
2090-06-15	97.397	97.904	0.372	0.151
2090-06-16	90.54	95.112	0.612	0.99
2090-06-17	89.51	89.126	0.003	0.299
2090-06-18	97.64	98.721	0.073	0.079
2090-06-19	100.338	100.522	0.011	0
2090-06-20	99.773	100.741	0	0
2090-06-21	100.267	101.048	0	0
2090-06-22	100.781	101.453	0	0
2090-06-23	99.409	100.632	0	0
2090-06-24	99.849	100.427	0	0
2090-06-25	101.506	103.269	0	0
2090-06-26	101.444	103.642	0	0.013
2090-06-27	102.604	103.319	0.118	0.044
2090-06-28	100.187	99.037	0	0
2090-06-29	87.51	85.691	0	0
2090-06-30	89.888	89.118	0.114	0.107
2090-07-01	99.735	101.08	0.003	0.013
2090-07-02	103.943	102.916	0	0
2090-07-03	104.163	102.464	0	0
2090-07-04	98.711	100.664	0.055	0.055
2090-07-05	102.74	103.99	0	0
2090-07-06	103.06	101.239	0	0.055
2090-07-07	103.754	104.72	0.067	0.184
2090-07-08	102.132	104.629	0	0
2090-07-09	113.508	114.021	0	0
2090-07-10	112.479	116.115	0	0
2090-07-11	116.433	118.664	0	0
2090-07-12	118.683	115.327	0	0
2090-07-13	117.249	117.193	0	0
2090-07-14	110.978	110.348	0	0
2090-07-15	105.861	106.635	0	0
2090-07-16	106.823	106.484	0	0
2090-07-17	107.719	106.797	0	0
2090-07-18	106.492	107.811	0	0
2090-07-19	107.415	106.957	0	0
2090-07-20	108.291	107.968	0	0
2090-07-21	104.257	104.357	0.09	0.09
2090-07-22	108.73	106.407	0.116	0.221
2090-07-23	103.977	106.031	0	0
2090-07-24	95.561	99.526	0	0
2090-07-25	98.236	99.574	0.036	0.004
2090-07-26	105.616	108.795	0.083	0.148
2090-07-27	109.822	110.542	0	0
2090-07-28	109.124	109.586	0	0
2090-07-29	108.516	109.4	0	0
2090-07-30	109.637	109.823	0	0
2090-07-31	109.809	112.277	0	0
2090-08-01	112.965	113.469	0.006	0.016
2090-08-02	111.442	112.006	0	0.014
2090-08-03	109.187	109.211	0	0
2090-08-04	105.253	102.523	0.079	0.083
2090-08-05	86.48	88.007	1.427	0.037
2090-08-06	82.128	83.238	0	0
2090-08-07	83.956	85.267	0	0
2090-08-08	85.633	83.559	0	0.024
2090-08-09	86.15	85.863	0.19	0.012
2090-08-10	89.625	90.329	0	0
2090-08-11	91.627	90.445	0	0.074
2090-08-12	92.423	93.517	0	0.025
2090-08-13	90.325	92.293	0	0.012
2090-08-14	89.091	94.167	0	0
2090-08-15	100.414	100.802	0	0
2090-08-16	107.813	106.958	0	0
2090-08-17	109.377	109.442	0	0
2090-08-18	111.145	111.009	0	0
2090-08-19	107.654	108.401	0	0
2090-08-20	103.752	104.135	0	0
2090-08-21	97.783	100.595	0	0.008
2090-08-22	92.084	91.138	0	0
2090-08-23	94.534	94.455	0	0
2090-08-24	105.142	106.565	0.013	0
2090-08-25	102.868	103.769	0.077	0.077
2090-08-26	105.539	105.473	0.005	0.032
2090-08-27	105.508	104.752	0.041	0
2090-08-28	105.921	109.707	0	0
2090-08-29	93.24	94.706	0.119	0.034
2090-08-30	82.587	84.474	0.038	0.003
2090-08-31	84.608	86.388	0	0
2090-09-01	85.681	87.604	0	0
2090-09-02	88.372	90.341	0	0
2090-09-03	94.554	94.796	0	0
2090-09-04	88.884	89.586	0	0
2090-09-05	80.922	84.539	0	0
2090-09-06	77.399	79.386	0	0
2090-09-07	80.622	81.441	0	0
2090-09-08	82.053	83.09	0	0
2090-09-09	80.307	80.074	0	0
2090-09-10	84.735	85.986	0	0
2090-09-11	89.814	91.729	0	0
2090-09-12	102.838	98.827	0.005	0.004
2090-09-13	100.149	101.621	0.016	0
2090-09-14	96.372	97.552	0.228	0.39
2090-09-15	84.595	82.587	0.25	0.409
2090-09-16	63.32	65.796	0	0
2090-09-17	64.223	65.261	0	0
2090-09-18	81.078	81.208	0	0
2090-09-19	81.176	79.866	0	0
2090-09-20	87.123	86.931	0	0
2090-09-21	93.907	92.618	0	0
2090-09-22	93.037	94.382	0.12	0.002
2090-09-23	89.998	88.371	0	0.039
2090-09-24	84.082	84.578	0	0
2090-09-25	85.961	84.024	0.175	0.188
2090-09-26	81.257	82.824	0.061	0.096
2090-09-27	83.901	80.856	0.036	0.122
2090-09-28	84.685	76.857	0.05	0.006
2090-09-29	79.291	76.574	0.008	0.017
2090-09-30	80.133	80.839	0.033	0.017
2090-10-01	83.932	84.825	0	0
2090-10-02	85.582	83.337	0	0
2090-10-03	74.706	75.232	0	0
2090-10-04	65.182	72.613	0	0
2090-10-05	66.183	66.538	0	0
2090-10-06	71.326	74.2	0	0.003
2090-10-07	74.207	70.277	0.04	0.026
2090-10-08	68.634	67.625	0.107	0.09
2090-10-09	73.677	67.108	0	0
2090-10-10	76.774	80.689	0	0
2090-10-11	83.79	81.434	0.012	0.02
2090-10-12	83.281	82.414	0.023	0.025
2090-10-13	79.584	77.111	0	0
2090-10-14	81.58	83.026	0	0
2090-10-15	85.766	83.572	0.105	0.095
2090-10-16	76.171	75.987	0.469	0.227
2090-10-17	59.228	58.956	0.1	0.093
2090-10-18	51.931	51.809	0	0
2090-10-19	54.563	54.747	0	0
2090-10-20	68.649	68.442	0	0
2090-10-21	74.657	75.868	0	0
2090-10-22	75.163	72.627	0.019	0.022
2090-10-23	71.741	70.318	0.007	0.348
2090-10-24	68.239	67.482	0	0
2090-10-25	68.431	70.184	0.387	0.334
2090-10-26	59.87	60.626	0	0
2090-10-27	63.264	63.031	0	0
2090-10-28	70.314	69.716	0	0
2090-10-29	86.532	86.345	0	0
2090-10-30	72.434	72.902	0	0
2090-10-31	61.481	61.79	0	0
2091-05-01	80	80	1	1
2091-05-02	77.971	81.212	0.715	0.473
2091-05-03	78.395	79.81	0.002	0.002
2091-05-04	77.551	79.053	0.168	0.254
2091-05-05	80.925	83.168	0.164	0.14
2091-05-06	76.145	73.028	1.226	1.042
2091-05-07	68.601	68.134	0.003	0
2091-05-08	79.926	79.633	0	0
2091-05-09	84.879	84.986	0	0
2091-05-10	80.16	80.39	0.026	0.018
2091-05-11	75.894	75.846	0.426	0.587
2091-05-12	80.618	82.183	0.005	0.045
2091-05-13	79.254	80.049	0.08	0.359
2091-05-14	87.175	87.475	0	0
2091-05-15	88.782	89.763	0.064	0
2091-05-16	83.146	83.805	0.173	2.078
2091-05-17	77.709	77.121	0	0
2091-05-18	73.969	73.862	0	0
2091-05-19	82.229	82.535	0.003	0
2091-05-20	81.145	80.83	0.086	0
2091-05-21	78.188	76.894	1.023	0.019
2091-05-22	83.844	82.189	0.002	0.009
2091-05-23	87.888	90.296	0.126	0
2091-05-24	88.068	88.661	0.338	0.457
2091-05-25	84.781	92.133	0.207	0.319
2091-05-26	86.299	85.799	0	0.001
2091-05-27	84.954	87.858	0.433	0
2091-05-28	87.355	88.882	0.224	0.104
2091-05-29	91.595	93.49	0.604	0.369
2091-05-30	91.303	91.502	0.058	0.472
2091-05-31	87.623	89.822	0	0
2091-06-01	85.028	86.134	0	0
2091-06-02	80.519	79.148	0	0.001
2091-06-03	80.727	79.055	0	0
2091-06-04	82.733	82.44	0	0
2091-06-05	87.164	87.781	0	0
2091-06-06	90.998	91.026	0	0
2091-06-07	87.309	88.965	0	0
2091-06-08	88.053	87.219	0.126	0.272
2091-06-09	91.323	93.082	1.987	1.554
2091-06-10	93.778	92.979	0.439	0.411
2091-06-11	94.418	95.223	0.405	0.226
2091-06-12	91.239	91.545	0.364	0.609
2091-06-13	95.463	95.928	0.109	0.109
2091-06-14	100.459	100.786	0.211	0.257
2091-06-15	103.571	104.358	0	0
2091-06-16	101.463	100.238	0	0
2091-06-17	99.005	100.96	0.14	0.324
2091-06-18	88.744	88.667	0.23	0.218
2091-06-19	87.778	89.47	0	0
2091-06-20	90.024	91.38	0	0
2091-06-21	91.167	92.724	0	0
2091-06-22	90.27	91.254	0	0
2091-06-23	90.254	91.358	0	0
2091-06-24	93.811	93.993	0	0
2091-06-25	94.392	96.004	0.002	0.013
2091-06-26	92.823	95.5	0.106	0.197
2091-06-27	90.319	88.819	0.042	0.163
2091-06-28	89.698	87.804	0.007	0.016
2091-06-29	83.767	82.42	0.003	0.003
2091-06-30	82.871	83.113	0	0
2091-07-01	88.738	89.241	0	0
2091-07-02	90.579	91.19	0.021	0.118
2091-07-03	91.539	94.729	0.121	0
2091-07-04	90.43	92.042	0.136	0.155
2091-07-05	92.261	91.75	0.152	0.235
2091-07-06	93.635	93.988	1.209	0.399
2091-07-07	104.592	101.743	0	0
2091-07-08	104.572	99.833	0	0.017
2091-07-09	103.149	97.454	0.117	0.203
2091-07-10	101.637	100.884	0	0
2091-07-11	104.652	104.775	0	0
2091-07-12	106.282	106.855	0	0
2091-07-13	104.915	104.855	0.042	0
2091-07-14	107.607	109.797	0	0
2091-07-15	104.51	105.67	0	0
2091-07-16	105.304	105.882	0	0
2091-07-17	104.521	105.643	0	0
2091-07-18	103.629	104.15	0	0
2091-07-19	104.461	105.294	0	0
2091-07-20	106.783	107.59	0	0
2091-07-21	107.273	107.462	0	0
2091-07-22	105.562	107.099	0	0
2091-07-23	105.66	106.484	0	0
2091-07-24	103.819	106.501	0	0
2091-07-25	104.734	107.056	0	0
2091-07-26	102.851	103.074	0	0.001
2091-07-27	98.737	98.025	0	0
2091-07-28	104.925	102.803	0.02	0.018
2091-07-29	103.754	101.517	0	0.038
2091-07-30	95.806	95.792	0.233	1.778
2091-07-31	86.383	85.953	0.227	0.003
2091-08-01	99.812	102.176	0.025	0.031
2091-08-02	104.654	107.623	0	0
2091-08-03	100.949	100.989	0.095	0.095
2091-08-04	92.966	96.032	0.045	0.033
2091-08-05	90.555	94.472	0.278	0.206
2091-08-06	103.904	99.016	0.084	0.109
2091-08-07	105.473	106.893	0.008	0
2091-08-08	99.664	98.693	0.032	0.01
2091-08-09	99.035	99.135	0.084	0.084
2091-08-10	103.79	104.197	0	0
2091-08-11	104.302	107.401	0.034	0
2091-08-12	108.436	110.15	0.01	0
2091-08-13	106.07	104.71	0	0
2091-08-14	106.101	107.005	0.035	0
2091-08-15	104.719	104.264	0	0
2091-08-16	104.31	103.955	0	0
2091-08-17	107.825	107.138	0	0
2091-08-18	108.676	107.63	0	0
2091-08-19	104.218	103.734	0	0
2091-08-20	99.68	101.342	0.012	0
2091-08-21	96.711	98.3	0.102	0
2091-08-22	94.545	94.645	0	0
2091-08-23	94.222	94.322	0.025	0.009
2091-08-24	91.439	91.465	0	0
2091-08-25	94.378	96.279	0.167	0
2091-08-26	86.381	83.696	0.305	0.289
2091-08-27	87.404	86.838	0	0
2091-08-28	86.277	84.494	0	0
2091-08-29	88.005	81.478	0.008	0.198
2091-08-30	81.138	75.397	0.041	0.459
2091-08-31	81.5	76.06	0.074	0.043
2091-09-01	79.251	77.278	0	0
2091-09-02	84.589	81.067	0	0
2091-09-03	81.587	81.453	0.004	0
2091-09-04	84.598	81.219	0.002	0.001
2091-09-05	87.344	86.378	0.012	0.002
2091-09-06	92.373	91.851	0	0.03
2091-09-07	93.609	93.709	0.017	0.028
2091-09-08	87.193	87.875	0.071	0.118
2091-09-09	79.056	77.162	0	0
2091-09-10	83.653	83.902	0.002	0
2091-09-11	99.732	101.135	0	0
2091-09-12	94.124	97.273	0	0
2091-09-13	95.596	97.889	0.112	0.036
2091-09-14	89.205	91.081	0.088	0.166
2091-09-15	85.139	81.345	0	0
2091-09-16	90.291	93.328	0	0
2091-09-17	100.804	99.971	0.077	0
2091-09-18	104.431	104.676	0	0
2091-09-19	99.697	99.711	0	0.048
2091-09-20	91.736	90.113	0	0
2091-09-21	91.696	91.796	0	0
2091-09-22	102.196	103.417	0	0
2091-09-23	101.678	101.417	0	0
2091-09-24	91.754	90.003	0.109	0.314
2091-09-25	68.611	67.146	0	0
2091-09-26	74.294	73.961	0	0
2091-09-27	85.838	85.076	0	0
2091-09-28	92.469	92.012	0	0
2091-09-29	86.221	84.477	0	0
2091-09-30	89.337	89.183	0	0
2091-10-01	90.071	90.175	0	0
2091-10-02	93.839	94.649	0	0
2091-10-03	85.518	87.235	0.017	0.023
2091-10-04	75.647	78.975	0.148	0.072
2091-10-05	70.545	70.081	0	0
2091-10-06	70.701	70.302	0	0
2091-10-07	69.116	80.809	0	0
2091-10-08	87.793	87.895	0	0
2091-10-09	92.619	90.462	0.011	0.039
2091-10-10	91.322	91.435	0.058	0.051
2091-10-11	97.973	97.28	0.003	0.033
2091-10-12	84.874	83.817	0	0
2091-10-13	68.514	69.239	0	0
2091-10-14	71.347	70.142	0	0
2091-10-15	82.489	77.865	0.109	0.052
2091-10-16	92.112	90.833	0.026	0.004
2091-10-17	76.92	80.855	0.007	0.017
2091-10-18	42.78	42.16	0.073	0.239
2091-10-19	57.01	56.652	0.039	0.009
2091-10-20	66.541	66.42	0	0
2091-10-21	76.636	76.216	0	0
2091-10-22	83.432	82.738	0	0
2091-10-23	70.196	69.803	0	0
2091-10-24	60.045	59.229	0	0
2091-10-25	68.207	68.183	0	0
2091-10-26	75.901	75.687	0	0
2091-10-27	72.561	71.973	0	0
2091-10-28	78.249	78.12	0	0
2091-10-29	80.215	80.131	0	0
2091-10-30	75.579	74.444	0	0
2091-10-31	68.711	67.479	0	0
2092-05-01	80	80	1	1
2092-05-02	71.498	71.56	0	0
2092-05-03	74.941	74.289	0.126	0.109
2092-05-04	79.875	80.035	0	0
2092-05-05	85.889	85.309	0	0
2092-05-06	80.729	81.258	0.013	0.881
2092-05-07	81.955	83.611	0.166	0.848
2092-05-08	75.725	77.355	0.006	0
2092-05-09	80.633	80.623	0	0
2092-05-10	84.394	82.623	0	0.068
2092-05-11	84.468	85.923	0	0
2092-05-12	86.81	85.909	0.007	0.137
2092-05-13	83.865	83.684	0.162	0.352
2092-05-14	88.915	93.908	0	0
2092-05-15	94.026	94.126	0	0
2092-05-16	89.876	90.283	0	0
2092-05-17	89.97	90.274	0.001	0.001
2092-05-18	85.58	85.329	0.692	0.5
2092-05-19	86.844	87.728	0.159	0.067
2092-05-20	92.422	92.216	0.002	0
2092-05-21	90.427	91.86	0.268	0.243
2092-05-22	90.629	92.934	0.699	0.711
2092-05-23	92.602	93.291	0	0
2092-05-24	94.022	94.178	0	0
2092-05-25	89.448	89.549	0	0
2092-05-26	83.525	82.878	0.164	0.29
2092-05-27	86.976	86.217	0.006	0.157
2092-05-28	85.572	84.392	0.082	0.576
2092-05-29	82.915	83.698	0.442	0.779
2092-05-30	81.214	78.934	0.922	0.414
2092-05-31	83.477	82.653	0	0
2092-06-01	84.008	84.98	0	0
2092-06-02	84.619	85.302	0	0
2092-06-03	82.016	82.239	0.235	0.105
2092-06-04	82.965	85.403	0.007	0
2092-06-05	87.158	84.742	0.411	1.156
2092-06-06	96.023	86.023	0.655	3.437
2092-06-07	96.819	96.919	0.076	0.076
2092-06-08	96.662	95.684	0.033	0
2092-06-09	92.831	92.931	0	0
2092-06-10	101.876	101.976	0.088	0.088
2092-06-11	101.976	101.637	0	0
2092-06-12	105.309	104.505	0	0
2092-06-13	99.507	101.887	0.01	0.007
2092-06-14	87.952	86.027	0	0
2092-06-15	91.58	89.048	0.627	0.841
2092-06-16	103.922	103.828	0	0.028
2092-06-17	102.153	101.405	0	0
2092-06-18	101.037	100.735	0	0
2092-06-19	103.006	102.144	0	0
2092-06-20	100.567	99.788	0	0
2092-06-21	93.497	94.513	0.211	0.179
2092-06-22	95.61	96.537	0.07	0.18
2092-06-23	99.67	98.865	0.15	0
2092-06-24	105.203	104.04	0	0
2092-06-25	106.557	105.662	0	0
2092-06-26	104.12	102.289	0.031	0.057
2092-06-27	102.58	99.471	0.007	0.026
2092-06-28	99.603	95.521	0	0
2092-06-29	96.738	97.394	0	0
2092-06-30	108.076	110.244	0	0
2092-07-01	106.923	107.343	0.01	0.014
2092-07-02	97.402	95.585	0.103	0.102
2092-07-03	104.603	103.865	0.144	0.002
2092-07-04	100.864	101.695	0.005	0
2092-07-05	108.502	106.689	0	0
2092-07-06	107.232	101.909	0.069	0.076
2092-07-07	101.791	102.025	0	0
2092-07-08	100.134	100.234	0.071	0.071
2092-07-09	89.603	87.296	0.017	0.118
2092-07-10	88.129	88.337	0	0
2092-07-11	98.908	99.556	0.001	0
2092-07-12	106.367	102.931	0	0
2092-07-13	105.921	102.423	0	0
2092-07-14	107.791	101.386	0	0
2092-07-15	104.976	98.658	0.101	0.038
2092-07-16	93.804	93.303	0.1	0.138
2092-07-17	88.955	87.696	0	0
2092-07-18	88.642	88.382	0	0
2092-07-19	91.296	90.418	0	0
2092-07-20	94.054	92.844	0	0
2092-07-21	96.574	95.541	0	0
2092-07-22	101.362	99.821	0	0
2092-07-23	98.675	99.957	0.098	0.098
2092-07-24	92.01	99.232	0.107	0.063
2092-07-25	89.856	86.596	0	0
2092-07-26	86.203	85.42	0	0
2092-07-27	84.432	83.447	0	0
2092-07-28	87.245	78.168	0	0.042
2092-07-29	88.534	85.895	0	0
2092-07-30	110.332	108.35	0	0
2092-07-31	108.619	106.234	0.023	0.01
2092-08-01	118.73	111.863	0	0
2092-08-02	109.362	109.462	0.076	0.076
2092-08-03	113.831	109.457	0.002	0.003
2092-08-04	102.409	101.075	0.155	0.229
2092-08-05	96.607	95.644	0.14	0.186
2092-08-06	91.002	90.605	0	0.018
2092-08-07	92.001	90.197	0	0
2092-08-08	91.147	90.179	0	0
2092-08-09	90.367	88.833	0	0
2092-08-10	93.254	90.647	0	0
2092-08-11	93.989	92.005	0.001	0
2092-08-12	97.699	95.018	0.005	0
2092-08-13	100.464	96.133	0	0
2092-08-14	100.506	97.21	0	0
2092-08-15	94.732	94.832	0.003	0.003
2092-08-16	102.093	95.153	0	0.037
2092-08-17	102.094	102.194	0.121	0.121
2092-08-18	104.896	97.896	0.001	0.028
2092-08-19	105.524	100.868	0	0
2092-08-20	105.945	102.432	0	0
2092-08-21	105.537	103.582	0	0
2092-08-22	107.412	104.376	0	0
2092-08-23	99.066	99.166	0.089	0.089
2092-08-24	93.367	93.467	0	0.124
2092-08-25	92.48	91.43	0.014	0.013
2092-08-26	92.567	82.105	0	0.104
2092-08-27	94.582	85.275	0.075	0.033
2092-08-28	90.978	91.078	0	0.086
2092-08-29	105.236	95.209	0	0
2092-08-30	94.667	94.767	0	0
2092-08-31	91.935	92.035	0	0.048
2092-09-01	94.15	89.998	0	0.068
2092-09-02	86.888	89.567	0.256	0.239
2092-09-03	85.197	85.922	0.08	0.319
2092-09-04	83.35	81.981	0.001	0.001
2092-09-05	94.829	89.91	0	0
2092-09-06	101.243	96.66	0	0.001
2092-09-07	96.769	95.875	0.029	0
2092-09-08	90.717	87.94	0.411	0.093
2092-09-09	92.847	90.124	0	0
2092-09-10	94.82	90.227	0	0
2092-09-11	93.689	91.752	0	0
2092-09-12	96.799	96.916	0	0
2092-09-13	97.905	97.554	0	0
2092-09-14	92.264	94.128	0.129	0.001
2092-09-15	94.786	94.886	0	0.002
2092-09-16	97.609	95.538	0	0
2092-09-17	97.9	95.673	0	0
2092-09-18	92.115	92.215	0	0
2092-09-19	97.904	95.781	0	0
2092-09-20	97.835	96.364	0	0
2092-09-21	99.228	97.418	0	0
2092-09-22	94.717	94.817	0	0
2092-09-23	91.925	92.025	0	0
2092-09-24	97	95.116	0	0
2092-09-25	96.715	95.182	0	0
2092-09-26	97.737	97.332	0	0
2092-09-27	87.229	86.522	0.015	0.023
2092-09-28	84.004	82.45	0	0
2092-09-29	93.314	89.681	0	0
2092-09-30	94.49	94.59	0	0
2092-10-01	101.275	99.059	0	0
2092-10-02	99.709	100.255	0	0
2092-10-03	100.6	98.213	0	0
2092-10-04	98.687	99.136	0.011	0
2092-10-05	92.284	89.839	0.046	0.023
2092-10-06	89.378	88.02	0.02	0.069
2092-10-07	93.059	93.159	0.023	0.016
2092-10-08	87.711	93.681	0.083	0.035
2092-10-09	86.175	92.312	0.002	0.025
2092-10-10	81.996	84.268	0	0.142
2092-10-11	82.484	78.648	0	0.088
2092-10-12	78.651	75.659	0.062	0.085
2092-10-13	71.784	75.131	0.058	0
2092-10-14	72.389	70.267	0	0
2092-10-15	80.781	78.87	0	0
2092-10-16	83.306	78.584	0	0.007
2092-10-17	75.314	73.606	0.323	0.17
2092-10-18	63.584	63.82	0.001	0.009
2092-10-19	63.397	61.34	0.237	0.272
2092-10-20	67.059	62.137	0	0.046
2092-10-21	64.86	67.136	0	0
2092-10-22	67.357	69.089	0	0
2092-10-23	73.704	67.743	0.006	0
2092-10-24	68.173	64.663	0.016	0.042
2092-10-25	75.472	74.774	0	0
2092-10-26	69.124	69.301	0	0
2092-10-27	54.457	54.445	0	0
2092-10-28	62.515	62.675	0	0
2092-10-29	60.806	60.738	0	0
2092-10-30	59.621	59.544	0	0
2092-10-31	62.781	62.489	0	0
2093-05-01	80	80	1	1
2093-05-02	86.002	86.337	0	0.003
2093-05-03	84.713	84.6	0	0
2093-05-04	81.761	81.41	0.178	0.248
2093-05-05	85.128	86.019	0.309	0.405
2093-05-06	87.284	85.249	0.101	0.097
2093-05-07	85.055	84.836	0.208	0.13
2093-05-08	84.039	83.963	0	0
2093-05-09	79.957	80.839	0.029	0.008
2093-05-10	71.782	71.374	0	0
2093-05-11	71.116	68.942	0	0
2093-05-12	72.246	76.312	0.53	0.075
2093-05-13	89.082	89.879	0	0
2093-05-14	84.441	84.497	0.103	0.044
2093-05-15	77.223	78.012	0.389	0.339
2093-05-16	80.833	80.162	0.369	0.54
2093-05-17	86.822	86.252	0	0
2093-05-18	83.99	83.812	0.184	0.257
2093-05-19	79.281	79.325	0.059	0.024
2093-05-20	82.715	80.839	0.121	0.103
2093-05-21	85.762	86.434	0.413	0.347
2093-05-22	87.789	87.974	0	0.001
2093-05-23	85.207	84.529	0.191	0.078
2093-05-24	81.088	82.38	1.118	1.352
2093-05-25	79.814	79.466	0.014	0.006
2093-05-26	81.837	81.76	0	0
2093-05-27	82.79	79.961	0.13	0.173
2093-05-28	80.165	82.374	0.551	0.229
2093-05-29	79.679	80.166	0.292	0.213
2093-05-30	77.962	79.391	0.032	0.004
2093-05-31	73.762	81.717	0	0
2093-06-01	83.576	85.381	0.028	0.101
2093-06-02	91.738	91.644	0.062	1.208
2093-06-03	94.928	90.655	0.204	0.581
2093-06-04	85.998	86.394	0.586	0.711
2093-06-05	81.68	80.001	0.229	0
2093-06-06	75.911	78.013	0.004	0.009
2093-06-07	78.755	79.128	0	0
2093-06-08	83.189	86.223	0	0
2093-06-09	85.466	87.18	0.039	0.06
2093-06-10	93.583	93.862	0	0
2093-06-11	93.539	89.197	0.358	0.306
2093-06-12	96.047	96.836	0	0
2093-06-13	97.649	97.165	0	0.018
2093-06-14	94.23	94.659	0	0
2093-06-15	90.981	90.78	0.261	0.132
2093-06-16	90.195	91.192	0.141	0.043
2093-06-17	87.861	85.059	2.548	0.438
2093-06-18	81.986	83.127	0.952	0.368
2093-06-19	90.627	92.495	0.242	0.471
2093-06-20	94.905	96.474	0.208	0.053
2093-06-21	93.395	91.489	0.647	0.682
2093-06-22	92.013	91.069	0.547	0.267
2093-06-23	94.09	93.705	0.243	0.432
2093-06-24	89.43	92.111	0.19	0.242
2093-06-25	91.989	90.186	0.276	0.305
2093-06-26	89.93	88.952	0.162	0.103
2093-06-27	85.302	86.54	0.324	0.364
2093-06-28	86.636	84.904	0.116	0.366
2093-06-29	89.606	88.798	0.131	0.319
2093-06-30	95.726	97.223	0.061	0.08
2093-07-01	100.111	99.853	0	0
2093-07-02	99.729	100.316	0	0
2093-07-03	95.984	96.837	0.115	0.266
2093-07-04	79.822	79.269	0.119	0.058
2093-07-05	83.193	82.953	0	0
2093-07-06	87.512	86.825	0	0
2093-07-07	87.595	86.425	0.031	0.247
2093-07-08	88.485	88.042	0.354	0.226
2093-07-09	87.002	92.208	0	0
2093-07-10	101.068	98.308	0.148	0.195
2093-07-11	98.293	98.186	0.156	0.063
2093-07-12	97.124	97.683	0	0
2093-07-13	98.782	99.267	0	0
2093-07-14	98.724	99.692	0	0
2093-07-15	97.132	98.459	0	0
2093-07-16	96.943	97.618	0	0
2093-07-17	95.542	95.882	0	0
2093-07-18	91.672	91.7	0.13	0.01
2093-07-19	89.938	88.667	0.004	0.007
2093-07-20	94.604	92.679	0	0.003
2093-07-21	91.382	90.599	0	0.042
2093-07-22	94.505	89.836	0	0.203
2093-07-23	94.384	94.163	0.39	0.042
2093-07-24	91.809	90.567	0.001	0
2093-07-25	92.659	92.912	0	0
2093-07-26	99.318	98.344	0	0.051
2093-07-27	96.945	97.465	0	0
2093-07-28	86.624	85.581	0	0
2093-07-29	86.818	86.988	0	0
2093-07-30	90.873	90.83	0	0
2093-07-31	88.638	91.73	0.172	0
2093-08-01	86.76	89.137	0.625	0.274
2093-08-02	86.981	84.7	0.009	0.061
2093-08-03	89.331	89.522	0	0
2093-08-04	90.847	92.912	0	0
2093-08-05	94.809	94.909	0	0
2093-08-06	97.502	96.523	0	0
2093-08-07	98.286	98.985	0	0
2093-08-08	100.731	100.831	0	0
2093-08-09	97.277	97.377	0.065	0.065
2093-08-10	98.803	98.722	0	0.016
2093-08-11	100.107	100.432	0	0
2093-08-12	99.071	98.147	0	0
2093-08-13	94.818	94.918	0.024	0
2093-08-14	94.098	94.198	0.044	0
2093-08-15	96.571	98.098	0	0
2093-08-16	98.524	100.129	0	0
2093-08-17	97.861	100.081	0	0
2093-08-18	97.222	98.278	0	0
2093-08-19	96.324	96.631	0.083	0.07
2093-08-20	94.819	95.545	0.304	0.362
2093-08-21	103.248	103.897	0	0
2093-08-22	102.806	103.858	0	0.012
2093-08-23	95.291	99.967	0	0
2093-08-24	87.372	87.649	0.112	0.007
2093-08-25	85.916	87.463	0	0
2093-08-26	88.521	88.041	0.001	0.046
2093-08-27	85.988	84.864	0.082	0.099
2093-08-28	82.7	81.828	0	0.059
2093-08-29	91.108	92.747	0	0
2093-08-30	98.984	99.664	0	0
2093-08-31	100.535	101.657	0	0
2093-09-01	99.742	99.732	0	0
2093-09-02	93.875	93.733	0.153	0.147
2093-09-03	85.941	81.026	0.167	0.686
2093-09-04	77.468	70.183	0	0.056
2093-09-05	72.65	68.032	1.327	0.533
2093-09-06	74.746	76.641	0.243	0.025
2093-09-07	81.758	83.503	0	0
2093-09-08	97.805	95.692	0	0
2093-09-09	100.545	103.141	0.103	0
2093-09-10	99.315	101.049	0	0
2093-09-11	98.937	98.694	0	0
2093-09-12	98.429	98.2	0	0
2093-09-13	91.154	93.052	0.142	0.006
2093-09-14	79.641	82.449	0.277	0.225
2093-09-15	88.768	86.751	0.062	0.129
2093-09-16	92.117	90.602	0.188	0.167
2093-09-17	90.675	92.921	0.248	0.249
2093-09-18	82.384	83.031	1.401	0.207
2093-09-19	71.946	77.165	0.003	0.048
2093-09-20	70.322	74.449	0	0
2093-09-21	79.077	79.366	0	0
2093-09-22	85.807	83.589	0	0
2093-09-23	94.53	94.37	0.043	0.025
2093-09-24	95.557	95.037	0	0
2093-09-25	93.747	93.129	0.026	0
2093-09-26	90.279	90.516	0.158	0.184
2093-09-27	85.208	86.342	1.013	0.439
2093-09-28	77.656	78.441	0.035	0.064
2093-09-29	82.907	81.837	0.776	1.134
2093-09-30	76.778	81.599	0.026	0.029
2093-10-01	79.213	80.007	0.002	0.041
2093-10-02	81.798	82.976	0.129	0.185
2093-10-03	93.583	92.836	0	0
2093-10-04	93.767	94.702	0.145	0.087
2093-10-05	93.756	94.504	0.234	0
2093-10-06	90.669	91.59	0	0
2093-10-07	91.693	91.688	0	0
2093-10-08	88.752	87.879	0	0
2093-10-09	82.377	84.647	0.02	0.1
2093-10-10	83.011	85.721	0.088	0.041
2093-10-11	78.57	78.294	0.389	0.109
2093-10-12	54.164	55.759	0.001	0
2093-10-13	67.165	67.782	0	0
2093-10-14	76.953	77.339	0	0
2093-10-15	77.688	77.846	0	0
2093-10-16	78.618	79.081	0	0
2093-10-17	79.049	80.178	0	0
2093-10-18	81.702	83.815	0	0
2093-10-19	75.727	80.946	0.031	0.043
2093-10-20	69.909	76.163	0.027	0.03
2093-10-21	66.96	65.646	0	0
2093-10-22	76.353	76.171	0	0
2093-10-23	71.244	72.636	0.16	0.3
2093-10-24	64.053	64.227	0.01	0
2093-10-25	72.472	72.724	0	0
2093-10-26	72.57	72.939	0	0
2093-10-27	54.972	55.348	0	0
2093-10-28	52.574	52.849	0	0
2093-10-29	44.22	44.732	0	0
2093-10-30	52.914	52.681	0	0
2093-10-31	64.408	65.65	0	0
2094-05-01	80	80	1	1
2094-05-02	78.246	78.413	0.002	0.002
2094-05-03	81.065	80.356	0	0
2094-05-04	83.162	84.015	0.018	0
2094-05-05	84.375	84.713	0.213	0.395
2094-05-06	89.692	89.959	0.123	0.634
2094-05-07	89.203	88.718	0.001	0
2094-05-08	84.793	85.546	0.467	0.718
2094-05-09	79.657	79.033	0	0
2094-05-10	90.099	90.121	0.016	0.129
2094-05-11	86.433	86.66	0.272	0.281
2094-05-12	73.586	74.412	0	0
2094-05-13	74.627	74.103	0	0
2094-05-14	72.605	72.951	0.128	0.139
2094-05-15	90.739	90.748	0.204	0.247
2094-05-16	84.853	83.924	0	0
2094-05-17	74.182	73.929	0	0
2094-05-18	75.159	74.34	0	0
2094-05-19	77.133	75.857	0	0
2094-05-20	77.003	74.544	0.016	0.13
2094-05-21	82.762	82.209	0.072	0.015
2094-05-22	77.564	80.784	0.266	0.119
2094-05-23	70.253	70	0	0
2094-05-24	76.303	76.039	0	0
2094-05-25	75.886	75.632	0.582	1.413
2094-05-26	82.616	84.574	0.335	0.219
2094-05-27	85.123	85.706	0.027	0.002
2094-05-28	87.604	82.234	2.298	0.304
2094-05-29	91.708	90.727	0.008	0.028
2094-05-30	99.899	99.932	0	0
2094-05-31	98.125	97.106	0	0
2094-06-01	96.392	93.373	0.083	0.18
2094-06-02	84.977	90.138	0.315	0.266
2094-06-03	87.124	86.708	0	0
2094-06-04	87.49	87.271	0	0
2094-06-05	91.3	90.916	0	0
2094-06-06	91.451	91.364	0.075	0
2094-06-07	91.122	91.287	0	0
2094-06-08	97.494	97.24	0.097	0.048
2094-06-09	97.148	98.195	0	0
2094-06-10	91.992	92.811	0.398	0.672
2094-06-11	95.393	95.336	0	0
2094-06-12	102.274	102.769	0	0
2094-06-13	103.326	104.192	0	0
2094-06-14	104.645	105.613	0	0
2094-06-15	105.84	109.626	0	0
2094-06-16	101.379	100.183	0	0
2094-06-17	99.29	98.048	0	0.002
2094-06-18	101.254	103.074	0	0
2094-06-19	99.298	100.406	0	0
2094-06-20	100.279	100.328	0	0
2094-06-21	102.509	103.985	0	0
2094-06-22	102.13	103.345	0	0
2094-06-23	104.867	105.513	0	0
2094-06-24	106.576	106.359	0	0
2094-06-25	103.524	104.655	0	0
2094-06-26	88.898	86.64	0.055	0.349
2094-06-27	85.092	84.887	0	0.964
2094-06-28	89.275	86.554	0	0.008
2094-06-29	95.567	95.667	0.103	0.103
2094-06-30	99.51	94.556	0.076	0.517
2094-07-01	93.7	92.102	0.025	0
2094-07-02	94.681	91.945	0	0
2094-07-03	94.407	91.584	0.01	3.328
2094-07-04	92.579	91.059	1.119	0.163
2094-07-05	107.403	103.524	0	0
2094-07-06	105.094	102.957	0	0
2094-07-07	103.217	102.335	0	0
2094-07-08	100.472	98.873	0	0
2094-07-09	95.113	93.331	0.206	0.057
2094-07-10	92.579	92.679	0.019	0.16
2094-07-11	94.19	94.04	0.129	0.148
2094-07-12	97.161	97.261	0.073	0.073
2094-07-13	95.263	95.363	0.207	0.207
2094-07-14	89.661	89.761	0.033	0.209
2094-07-15	90.822	90.375	0	0.003
2094-07-16	94.366	92.545	0.08	0.097
2094-07-17	103.714	104.614	0.076	0
2094-07-18	103.139	101.379	0.065	0.076
2094-07-19	95.334	94.865	0.247	0.345
2094-07-20	87.509	85.445	0	0
2094-07-21	89.556	88.124	0	0
2094-07-22	94.82	94.433	0	0
2094-07-23	92.371	92.471	0	0.004
2094-07-24	100.271	99.874	0	0
2094-07-25	100.182	99.701	0	0
2094-07-26	103.439	101.346	0	0
2094-07-27	103.282	101.862	0	0
2094-07-28	105.786	103.223	0	0
2094-07-29	106.158	103.142	0	0
2094-07-30	103.847	100.247	0	0
2094-07-31	103.799	101.877	0	0.003
2094-08-01	102.908	98.686	0	0
2094-08-02	103.706	99.643	0	0
2094-08-03	104.031	101.65	0	0
2094-08-04	103.241	103.544	0	0
2094-08-05	105.09	103.453	0	0
2094-08-06	98.122	105.029	0.094	0.094
2094-08-07	84.377	80.84	0	0
2094-08-08	93.124	89.233	0	0
2094-08-09	92.063	92.163	0	0
2094-08-10	90.439	90.539	0	0
2094-08-11	90.052	90.152	0	0
2094-08-12	88.381	85.095	0.034	0.226
2094-08-13	75.742	80.141	1.168	0.846
2094-08-14	83.527	83.284	0.361	0.047
2094-08-15	93.54	89.841	0.079	0.053
2094-08-16	96.07	98.558	0.088	0.045
2094-08-17	101.718	99.532	0.001	0
2094-08-18	99.102	98.211	0	0
2094-08-19	101.977	98.731	0.16	0.239
2094-08-20	98.741	95.509	0.144	0.146
2094-08-21	94.935	93.951	0.012	0.089
2094-08-22	94.282	91.914	0	0
2094-08-23	93.552	91.91	0	0
2094-08-24	92.745	91.256	0	0
2094-08-25	92.118	91.318	0.023	0.135
2094-08-26	94.417	87.737	0.027	0.145
2094-08-27	91.323	84.539	0.098	0.032
2094-08-28	87.773	76.082	0.832	4.463
2094-08-29	78.99	82.792	0.02	0
2094-08-30	84.655	86.46	0	0
2094-08-31	91.359	89.302	0	0
2094-09-01	100.146	93.897	0.115	0.036
2094-09-02	106.416	99.38	0	0
2094-09-03	107.004	104.21	0	0
2094-09-04	102.052	103.583	0	0
2094-09-05	97.898	100.804	0.124	0
2094-09-06	102.38	95.565	0.26	0
2094-09-07	100.113	90.89	0.319	0.081
2094-09-08	102.447	98.372	0.002	0
2094-09-09	96.544	93.13	0.24	0.178
2094-09-10	85.364	85.609	0.036	0.134
2094-09-11	85.881	84.027	0	0
2094-09-12	84.664	82.345	0	0
2094-09-13	97.563	95.328	0.044	0.002
2094-09-14	101.936	98.448	0	0
2094-09-15	89.806	88.758	0	0
2094-09-16	89.615	83.752	0.003	0.017
2094-09-17	94.52	94.62	0.017	0.066
2094-09-18	94.659	96.698	0.072	0
2094-09-19	82.427	80.976	0.134	0.35
2094-09-20	76.478	75.415	0	0
2094-09-21	101.439	97.097	0	0
2094-09-22	91.461	89.543	0.146	0.11
2094-09-23	74.759	74.434	0	0
2094-09-24	80.61	77.161	0	0
2094-09-25	81.323	80.271	0.006	0.034
2094-09-26	92.087	87.68	0.001	0.003
2094-09-27	92.426	87.62	0.025	0.02
2094-09-28	83.985	82.544	0	0
2094-09-29	82.522	81.091	0	0
2094-09-30	73.797	75.296	0	0
2094-10-01	78.76	73.872	0.191	0.148
2094-10-02	65.918	64.33	0	0.049
2094-10-03	66.107	65.109	0	0
2094-10-04	74.968	72.029	0	0
2094-10-05	82.235	79.245	0	0
2094-10-06	85.642	84.07	0	0
2094-10-07	83.975	75.044	0.022	0.125
2094-10-08	79.428	76.332	0.258	0.334
2094-10-09	80.997	79.911	0	0
2094-10-10	84.543	83.065	0	0
2094-10-11	82.901	80.791	0	0
2094-10-12	74.302	72.441	0.001	0.084
2094-10-13	73.433	78.568	0.031	0.004
2094-10-14	86.242	87.124	0.005	0.04
2094-10-15	80.619	80.561	0.3	0.246
2094-10-16	87.498	84.583	0	0
2094-10-17	80.12	78.421	0	0
2094-10-18	72.873	72.41	0.404	0.214
2094-10-19	78.397	78.157	0.087	0.317
2094-10-20	77.531	77.51	0.064	0.099
2094-10-21	73.057	71.191	0	0
2094-10-22	74.102	72.845	0	0
2094-10-23	71.916	72.968	0	0
2094-10-24	82.735	81.015	0	0
2094-10-25	86.56	84.609	0.008	0.002
2094-10-26	69.819	68.89	0	0.006
2094-10-27	62.313	61.594	0	0
2094-10-28	63.842	62.492	0	0
2094-10-29	66.327	63.742	0	0
2094-10-30	73.475	71.621	0	0
2094-10-31	68.846	68.336	0	0
2095-05-01	80	80	1	1
2095-05-02	82.521	83.259	1.417	2.321
2095-05-03	66.106	65.556	0	0
2095-05-04	64.55	64.637	0	0
2095-05-05	72.882	72.518	0	0
2095-05-06	81.811	82.386	0	0
2095-05-07	89.43	89.152	0.002	0.006
2095-05-08	85.027	84.769	0	0
2095-05-09	83.359	83.343	0.001	0.005
2095-05-10	85.051	84.282	0	0
2095-05-11	84.781	83.422	0.313	0.73
2095-05-12	86.487	87.115	0	0
2095-05-13	84	84.048	0.313	0.004
2095-05-14	94.709	93.849	0.298	0.439
2095-05-15	90.229	91.034	0.448	0.308
2095-05-16	88.066	85.385	0.669	0.857
2095-05-17	86.134	83.781	0.771	0.716
2095-05-18	84.255	85.397	1.505	0.544
2095-05-19	80.14	81.218	0.006	0.082
2095-05-20	76.495	76.192	0	0
2095-05-21	78.607	78.438	0	0
2095-05-22	81.026	80.663	0	0
2095-05-23	82.665	82.403	0	0
2095-05-24	82.385	81.984	0.112	0.078
2095-05-25	80.433	79.603	0.154	0.129
2095-05-26	79.686	77.71	0.078	0.167
2095-05-27	80.08	79.085	0.064	0.216
2095-05-28	82.14	83.571	0	0.003
2095-05-29	90.711	96.817	0.076	0.047
2095-05-30	102.422	101.043	0	0
2095-05-31	103.775	102.626	0	0
2095-06-01	101.675	100.868	0	0
2095-06-02	101.687	100.45	0	0.003
2095-06-03	97.173	95.929	0	0.053
2095-06-04	87.983	91.283	0.241	0.21
2095-06-05	85.993	85.457	0	0
2095-06-06	84.33	85.013	0.154	0.058
2095-06-07	86.783	87.077	0.012	0.027
2095-06-08	87.996	89.815	0.191	0.543
2095-06-09	88.838	87.809	0.163	0.218
2095-06-10	87.028	85.932	0	0
2095-06-11	86.13	86.236	0	0
2095-06-12	84.704	84.299	0.281	0.148
2095-06-13	86.117	85.434	0.264	0.16
2095-06-14	90.215	87.719	0.024	0.141
2095-06-15	90.137	90.565	0.001	0.02
2095-06-16	93.571	93.709	0	0
2095-06-17	94.928	94.915	0	0
2095-06-18	94.27	94.182	0.136	0.106
2095-06-19	85.473	87.333	0.331	0.285
2095-06-20	88.813	87.481	0.183	0.231
2095-06-21	86.102	85.273	0.002	0
2095-06-22	80.072	79.732	0.023	0
2095-06-23	84.154	83.662	0	0
2095-06-24	83.061	83.985	0.406	0.853
2095-06-25	91.306	90.385	0.468	0.33
2095-06-26	98.363	99.052	0	0
2095-06-27	100.666	97.425	0.145	0.119
2095-06-28	90.688	95.231	0.334	0.061
2095-06-29	86.704	89.927	0.453	0.035
2095-06-30	86.395	86.356	0.104	0.464
2095-07-01	93.798	93.452	0.008	0.071
2095-07-02	91.342	92.089	0.284	0.22
2095-07-03	84.061	84.489	0.003	0
2095-07-04	83.277	82.709	0	0.167
2095-07-05	93.388	94.956	0.02	0.019
2095-07-06	91.882	93.279	0	0
2095-07-07	92.53	90.935	0.266	0.179
2095-07-08	90.117	90.46	0	0
2095-07-09	93.524	94.96	0	0
2095-07-10	97.673	94.326	0.154	0.087
2095-07-11	100.144	98.778	0	0
2095-07-12	100.196	98.659	0	0
2095-07-13	94.006	97.24	0.205	0.207
2095-07-14	92.369	92.075	0.009	0.008
2095-07-15	93.305	92.46	0	0
2095-07-16	97.522	96.817	0	0
2095-07-17	101.665	100.367	0.003	0
2095-07-18	101.978	95.871	0.317	0.004
2095-07-19	100.241	100.229	0	0
2095-07-20	100.675	100.86	0	0
2095-07-21	100.147	99.875	0.026	0
2095-07-22	99.757	98.897	0.234	0.225
2095-07-23	100.524	100.111	0	0
2095-07-24	102.274	101.528	0	0
2095-07-25	102.01	101.529	0	0
2095-07-26	101.562	102.825	0	0
2095-07-27	103.654	102.808	0	0
2095-07-28	103.853	103.277	0	0
2095-07-29	102.422	103.331	0	0.023
2095-07-30	96.812	100.891	0.09	0.09
2095-07-31	98.016	97.635	0.068	0
2095-08-01	96.342	95.569	0	0
2095-08-02	99.867	99.918	0	0
2095-08-03	105.218	106.944	0	0
2095-08-04	103.009	102.445	0.121	0
2095-08-05	99.046	96.6	0.083	0.154
2095-08-06	93.3	95.773	0.058	0.13
2095-08-07	93.059	88.877	0.014	0.127
2095-08-08	88.602	84.128	0.367	0.25
2095-08-09	97.102	92.755	0.108	0.001
2095-08-10	87.586	89.109	0.013	0.708
2095-08-11	85.472	85.399	0	2.552
2095-08-12	82.763	83.294	0.153	0
2095-08-13	84.283	81.192	0.011	0.001
2095-08-14	85.024	83.732	0.003	0.008
2095-08-15	86.74	88.294	0.036	0.016
2095-08-16	94.349	92.487	0.111	0.019
2095-08-17	106.471	106.739	0.025	0
2095-08-18	107.872	107.314	0	0
2095-08-19	100.51	99.918	0	0
2095-08-20	93.086	91.855	0	0
2095-08-21	93.029	93.169	0	0
2095-08-22	99.141	99.732	0	0
2095-08-23	102.144	100.963	0	0
2095-08-24	93.234	93.576	0	0
2095-08-25	93.091	93.597	0	0
2095-08-26	96.272	95.854	0	0
2095-08-27	92.106	92.041	0.152	0.022
2095-08-28	93.574	93.496	0.088	0.221
2095-08-29	101.676	103.553	0	0
2095-08-30	96.635	98.353	0.073	0.073
2095-08-31	93.403	95.122	0.06	0.003
2095-09-01	88.863	90.713	0	0
2095-09-02	91.904	91.362	0.007	0.017
2095-09-03	85.736	85.648	0	0
2095-09-04	80.69	80.522	0	0
2095-09-05	75.024	75.05	0	0
2095-09-06	78.337	78.202	0	0
2095-09-07	82.227	80.043	0	0
2095-09-08	85.736	84.396	0	0
2095-09-09	88.521	90.395	0	0
2095-09-10	89.527	89.222	0	0.064
2095-09-11	86.356	85.318	0	0
2095-09-12	79.549	80.45	0.005	0.005
2095-09-13	75.744	76.838	0.12	0.119
2095-09-14	81.001	77.584	0.052	0.057
2095-09-15	81.443	81.192	0	0.035
2095-09-16	80.836	82.394	0	0
2095-09-17	79.106	79.497	0.011	0
2095-09-18	83.74	80.904	0.011	0.008
2095-09-19	84.52	85.905	0.11	0.234
2095-09-20	93.002	85.717	0.041	0.011
2095-09-21	84.936	82.752	0	0
2095-09-22	82.32	81.931	0	0
2095-09-23	89.651	89.508	0	0
2095-09-24	100.201	97.734	0	0
2095-09-25	88.388	86.132	0	0
2095-09-26	69.55	68.768	0.791	0.145
2095-09-27	63.499	62.328	0.111	0.249
2095-09-28	101.656	99.333	0.172	0
2095-09-29	97.607	98.595	0.01	0
2095-09-30	89.179	89.064	0.023	0
2095-10-01	88.588	87.133	0.048	0.01
2095-10-02	86.977	92.652	0.001	0
2095-10-03	76.176	80.203	0.117	0
2095-10-04	69.025	68.71	0	0
2095-10-05	64.973	64.814	0	0
2095-10-06	67.398	68.008	0	0
2095-10-07	71.813	72.515	0	0
2095-10-08	74.534	74.636	0	0
2095-10-09	75.057	74.816	0	0
2095-10-10	74.783	74.62	0	0
2095-10-11	75.623	74.271	0	0
2095-10-12	75.676	73.053	0	0
2095-10-13	76.109	73.74	0	0
2095-10-14	71.503	72.692	0	0
2095-10-15	76.556	74.335	0.002	0.005
2095-10-16	75.534	71.22	0.052	0.057
2095-10-17	69.005	73.5	0	0
2095-10-18	65.444	66.14	0	0
2095-10-19	69.687	72.421	0	0
2095-10-20	82.275	82.003	0	0
2095-10-21	72.944	72.804	0	0
2095-10-22	89.17	89.91	0	0
2095-10-23	77.604	77.797	0.014	0.035
2095-10-24	66.921	66.943	0	0
2095-10-25	63.685	62.87	0.8	0.426
2095-10-26	59.792	59.79	0.002	0.007
2095-10-27	70.106	70.399	0	0
2095-10-28	71.803	75.026	0	0
2095-10-29	75.514	75.982	0	0.001
2095-10-30	75.697	75.737	0	0
2095-10-31	66.498	65.904	0	0
2096-05-01	80	80	1	1
2096-05-02	83.72	84.641	0.291	0.114
2096-05-03	77.123	77.35	1.144	1.656
2096-05-04	72.171	72.318	0.004	0
2096-05-05	76.139	76.104	0	0
2096-05-06	81.28	81.612	0	0
2096-05-07	81.047	81.5	0	0
2096-05-08	80.406	81.108	0	0
2096-05-09	81.749	80.763	0.045	0.033
2096-05-10	75.525	78.317	0.165	0.206
2096-05-11	73.745	71.821	0.128	0.113
2096-05-12	74.861	75.568	0	0.068
2096-05-13	74.78	74.985	0	0
2096-05-14	75.162	75.544	0	0
2096-05-15	74.113	74.465	0	0
2096-05-16	76.674	76.315	0	0
2096-05-17	82.176	82.619	0.25	0.076
2096-05-18	77.196	76.442	0.48	0.486
2096-05-19	75.411	75.257	0	0
2096-05-20	78.666	78.751	0	0
2096-05-21	81.024	80.889	0	0
2096-05-22	81.788	81.845	0	0
2096-05-23	80.574	78.446	0.039	0.005
2096-05-24	85.534	85.755	0.159	0.074
2096-05-25	88.054	86.289	0	0
2096-05-26	87.319	87.304	0.352	0.16
2096-05-27	84.873	86.902	0.273	0.307
2096-05-28	91.957	91.886	0.218	0.405
2096-05-29	86.558	85.472	0.1	0.257
2096-05-30	84.392	83.333	0	0
2096-05-31	79.37	85.35	0.034	0
2096-06-01	84.691	84.142	0.289	0.11
2096-06-02	89.317	90.09	0	0
2096-06-03	86.906	86.121	0.346	0.267
2096-06-04	81.321	78.952	0.036	0.003
2096-06-05	82.129	82.988	0	0
2096-06-06	86.197	87.887	0.169	0.119
2096-06-07	90.062	96.345	0.222	0.32
2096-06-08	92.322	92.791	0.564	2.568
2096-06-09	89.242	92.542	0.178	0.14
2096-06-10	94.086	92.736	0.344	0.024
2096-06-11	86.742	86.522	1.452	0.579
2096-06-12	87.823	87.901	0	0
2096-06-13	87	87.194	0	0
2096-06-14	85.669	86.437	0	0
2096-06-15	85.244	86.388	0.04	0
2096-06-16	82.556	84.521	0.105	0.054
2096-06-17	85.753	88.066	0	0.002
2096-06-18	87.61	89.239	0.251	0.111
2096-06-19	89.643	86.431	0.219	0.36
2096-06-20	84.061	85.489	0.313	0.341
2096-06-21	83.196	83.76	0.378	0.409
2096-06-22	86.504	85.154	0.243	0.415
2096-06-23	83.958	85.53	0.148	0.26
2096-06-24	89.834	88.818	0.158	0.483
2096-06-25	90.943	90.841	0.264	0.236
2096-06-26	94.427	95.904	0.854	0.154
2096-06-27	94.616	94.228	0.412	0.277
2096-06-28	93.035	93.561	0	0
2096-06-29	90.294	89.41	0.134	0.16
2096-06-30	84.029	83.057	0.186	0.202
2096-07-01	88.876	90.013	0.056	0.164
2096-07-02	92.582	90.022	0.194	0.153
2096-07-03	94.822	94.922	0	0.005
2096-07-04	94.485	94.088	1.852	1.173
2096-07-05	87.537	94.342	0.449	0
2096-07-06	101.377	101.915	0.156	0.56
2096-07-07	97.03	97.13	0.181	0.181
2096-07-08	95.96	92.881	0.087	0.205
2096-07-09	101.284	101.865	0.05	0.005
2096-07-10	99.221	99.848	0	0.006
2096-07-11	101.431	102.945	0.101	0.101
2096-07-12	98.66	101.138	0.297	0.297
2096-07-13	97.258	97.352	0.085	0.085
2096-07-14	90.978	91.078	0	0.05
2096-07-15	94.353	88.185	0.197	1.572
2096-07-16	92.056	92.888	0.286	0.302
2096-07-17	84.309	84.396	0.312	0.42
2096-07-18	90.523	89.587	0.098	0.112
2096-07-19	99.85	99.216	0	0
2096-07-20	100.595	100.604	0	0
2096-07-21	91.544	89.773	0.314	0.361
2096-07-22	96.559	96.659	0.078	0.078
2096-07-23	99.867	101.737	0	0
2096-07-24	101.383	102.28	0	0
2096-07-25	100.717	100.239	0	0
2096-07-26	98.369	97.174	0.515	0.049
2096-07-27	88.812	89.819	0	0.001
2096-07-28	88.994	89.701	0	0
2096-07-29	89.787	90.18	0	0
2096-07-30	92.944	93.458	0	0
2096-07-31	97.166	96.685	0	0
2096-08-01	99.523	96.952	0	0
2096-08-02	101.657	105.731	0	0
2096-08-03	104.449	103.933	0	0
2096-08-04	98.616	104.918	0.031	0
2096-08-05	103.237	103.655	0	0
2096-08-06	101.111	101.42	0.081	0.172
2096-08-07	92.348	95.118	0.265	0.461
2096-08-08	95.866	95.079	0	0.013
2096-08-09	99.22	98.767	0	0
2096-08-10	95.719	98.021	0	0
2096-08-11	87.61	87.448	0	0
2096-08-12	86.455	85.743	0	0
2096-08-13	86.708	86.634	0.052	0
2096-08-14	89.8	90.38	0	0
2096-08-15	91.959	90.404	0	0
2096-08-16	89.033	87.882	0	0
2096-08-17	86.506	87.561	0	0
2096-08-18	83.946	84.137	0.19	0.15
2096-08-19	89.732	92.486	0.253	0.056
2096-08-20	85.365	82.733	0.651	1.444
2096-08-21	86.932	85.229	1.047	0.426
2096-08-22	91.911	90.407	0	0
2096-08-23	92.903	90.452	0	0
2096-08-24	88.17	86.714	0.094	0.072
2096-08-25	95.449	96.477	0.06	0.116
2096-08-26	95.97	96.468	0.353	0.263
2096-08-27	97.028	97.61	0	0
2096-08-28	99.068	99.163	0	0
2096-08-29	97.836	96.713	0	0
2096-08-30	99.62	99.452	0	0
2096-08-31	96.679	98.08	0	0
2096-09-01	94.616	94.912	0	0
2096-09-02	94.38	94.48	0.04	0.027
2096-09-03	97.766	98.365	0	0
2096-09-04	93.48	93.95	0	0
2096-09-05	103.781	105.237	0.061	0.061
2096-09-06	101.758	102.457	0	0
2096-09-07	96.838	96.757	0	0
2096-09-08	92.596	92.696	0.034	0
2096-09-09	100.611	100.172	0	0
2096-09-10	101.737	101.515	0	0
2096-09-11	97.933	99.003	0	0
2096-09-12	99.537	98.185	0.04	0
2096-09-13	95.747	95.753	0	0
2096-09-14	97.779	97.629	0	0.008
2096-09-15	91.296	92.492	0.218	0.236
2096-09-16	80.821	80.585	0.269	0.001
2096-09-17	83.133	75.6	1.361	1.118
2096-09-18	68.156	64.91	0	0
2096-09-19	74.63	75.375	0	0
2096-09-20	79.764	80.237	0	0
2096-09-21	80.401	80.682	0	0
2096-09-22	82.479	77.5	0.006	0.02
2096-09-23	83.687	87.247	0	0
2096-09-24	85.298	85.823	0	0
2096-09-25	76.061	75.78	0.013	0
2096-09-26	65.384	65.713	0	0
2096-09-27	66.201	65.926	0	0
2096-09-28	62.953	64.123	0.256	0.097
2096-09-29	68.466	69.292	0.035	0.049
2096-09-30	74.013	76.133	0	0
2096-10-01	84.464	84.045	0	0.029
2096-10-02	74.865	75.984	0.981	0.847
2096-10-03	79.192	80.832	0.472	0.452
2096-10-04	92.51	92.86	0	0
2096-10-05	78.289	79.156	0	0
2096-10-06	79.557	79.48	0	0
2096-10-07	67.21	67.518	0	0
2096-10-08	73.613	74.173	0.961	1.274
2096-10-09	76.362	76.88	0.001	0.001
2096-10-10	74.02	74.485	0	0
2096-10-11	76.967	77.571	0	0
2096-10-12	79.773	80.315	0	0
2096-10-13	73.079	74.513	0.095	0.104
2096-10-14	72.718	73.22	0	0
2096-10-15	69.664	69.181	0.005	0
2096-10-16	76.854	75.259	0	0
2096-10-17	78.983	81.752	0.15	0.195
2096-10-18	74.856	76.111	0.266	0.354
2096-10-19	69.83	71.401	0.399	0.147
2096-10-20	62.019	62.604	0	0
2096-10-21	69.691	68.28	0	0
2096-10-22	72.094	70.775	0.101	0.154
2096-10-23	69.01	68.505	0.135	0.204
2096-10-24	49.614	51.335	0.001	0.003
2096-10-25	53.478	52.773	0.274	0.136
2096-10-26	61.164	57.847	0.002	0.005
2096-10-27	70.817	71.466	0	0
2096-10-28	65.781	66.503	0.02	0.009
2096-10-29	72.131	72.394	0	0
2096-10-30	65.66	65.915	0.059	0.002
2096-10-31	56.393	54.77	0.502	0.574
2097-05-01	80	80	1	1
2097-05-02	83.165	82.132	0.055	0.113
2097-05-03	79.641	78.694	0.001	0
2097-05-04	87.662	87.871	0.23	0.039
2097-05-05	85.466	86.547	0.338	0.23
2097-05-06	80.822	81.529	0	0
2097-05-07	66.817	67.662	0.062	0.051
2097-05-08	69.217	73.494	0.256	0.151
2097-05-09	79.23	77.694	0.224	0.147
2097-05-10	86.266	85.96	0.33	0.722
2097-05-11	82.295	83.828	0.133	0.025
2097-05-12	78.538	78.869	0	0
2097-05-13	69.916	69.341	0	0
2097-05-14	68.113	68.77	0.069	0.38
2097-05-15	65.283	67.819	0.45	0.411
2097-05-16	66.966	67.779	0.291	0.155
2097-05-17	75.253	75.978	0	0
2097-05-18	77.6	77.349	0	0
2097-05-19	76.295	76.33	0.888	0.55
2097-05-20	84.522	86.887	0.076	0.182
2097-05-21	95.815	96.138	0	0
2097-05-22	91.228	90.974	0.634	0.308
2097-05-23	91.151	91.739	0	0
2097-05-24	89.175	89.367	0.25	0.247
2097-05-25	83.61	83.425	0.157	0.205
2097-05-26	73.561	79.585	1.865	2.82
2097-05-27	85.507	84.932	0	0
2097-05-28	86.372	86.227	0	0
2097-05-29	90.75	89.951	0.032	0.086
2097-05-30	88.192	88.169	0	0
2097-05-31	82.771	82.634	1.014	0.345
2097-06-01	93.312	92.807	0.241	0
2097-06-02	90.419	90.945	0.044	0.091
2097-06-03	85.953	86.276	0.013	0.431
2097-06-04	84.422	84.377	0.052	0.012
2097-06-05	88.236	88.019	0.801	2.42
2097-06-06	89.688	86.614	0	0.378
2097-06-07	93.756	94.321	0.115	0.046
2097-06-08	93.837	93.937	0	0.254
2097-06-09	91.757	93.544	0.258	0
2097-06-10	93.248	91.518	0.131	1.447
2097-06-11	92.878	90.678	0.317	0.038
2097-06-12	93.76	92.504	0	0
2097-06-13	94.83	94.217	0	0
2097-06-14	94.108	96.191	0.24	0.002
2097-06-15	95.958	95.051	0.256	0.126
2097-06-16	93.234	92.482	0.349	0.645
2097-06-17	87.697	87.135	0	0
2097-06-18	88.397	87.929	0	0
2097-06-19	92.915	94.53	0.179	0
2097-06-20	95.134	96.386	0.083	0
2097-06-21	94.17	95.238	0	0
2097-06-22	96.333	95.571	0.002	0
2097-06-23	95.528	94.789	0.264	0.063
2097-06-24	87.066	80.429	0.047	1.351
2097-06-25	87.086	84.522	0	0.01
2097-06-26	85.101	87.631	0	0.004
2097-06-27	86.869	89.889	0.184	0.253
2097-06-28	95.574	96.445	0.163	0.067
2097-06-29	94.541	96.111	0.187	0
2097-06-30	89.274	92.39	0	0
2097-07-01	96.623	95.304	0	0
2097-07-02	99.97	102.712	0.096	0
2097-07-03	96.236	100.755	0.215	0.001
2097-07-04	92.696	92.985	0	0.169
2097-07-05	96.98	96.877	0	0.002
2097-07-06	105.55	96.793	0.016	0
2097-07-07	93.107	93.207	0	0
2097-07-08	89.06	92.146	0.068	0.239
2097-07-09	83.606	79.554	0	0.321
2097-07-10	82.226	80.629	0.01	0.125
2097-07-11	88.317	84.217	0	0.023
2097-07-12	87.929	86.038	0.003	0.019
2097-07-13	85.905	81.615	0	0.004
2097-07-14	90.989	89.93	0.001	0
2097-07-15	92.258	93.391	0.013	0
2097-07-16	93.054	93.982	0.006	0.029
2097-07-17	91.25	95.484	0.21	0.141
2097-07-18	99.647	94.504	0.182	0.09
2097-07-19	93.763	96.409	0.039	0.212
2097-07-20	91.716	91.913	0	0.001
2097-07-21	90.722	91.357	0	0
2097-07-22	93.369	94.081	0	0
2097-07-23	96.707	95.855	0.005	0.009
2097-07-24	90.323	93.296	0.148	0.059
2097-07-25	90.738	90.599	0.079	0.174
2097-07-26	89.108	94.451	0	0.057
2097-07-27	91.439	94.172	0.019	0.038
2097-07-28	88.171	88.035	0	0
2097-07-29	92.015	92.451	0	0
2097-07-30	96.734	97.112	0.095	0
2097-07-31	105.81	108.322	0	0
2097-08-01	102.149	104.41	0.072	0.072
2097-08-02	101.151	101.527	0.19	0.19
2097-08-03	107.432	106.294	0	0
2097-08-04	103.582	102.479	0	0.031
2097-08-05	95.851	95.343	0	0
2097-08-06	94.071	91.97	0.025	0.087
2097-08-07	97.252	95.684	0	0
2097-08-08	92.685	92.785	0	0
2097-08-09	90.419	91.42	0	0
2097-08-10	102.438	102.04	0	0
2097-08-11	100.196	95.547	0	0
2097-08-12	93.829	88.936	0	0
2097-08-13	92.067	89.553	0	0
2097-08-14	89.394	86.799	0	0
2097-08-15	90.434	85.525	0.053	0.023
2097-08-16	98.176	99.197	0	0
2097-08-17	107.419	105.851	0	0
2097-08-18	104.016	103.208	0	0
2097-08-19	94.568	94.668	0	0
2097-08-20	91.022	90.573	0	0
2097-08-21	91.963	91.043	0	0
2097-08-22	92.176	91.459	0	0
2097-08-23	91.877	91.278	0	0
2097-08-24	92.601	91.658	0.015	0.02
2097-08-25	93.818	93.105	0.047	0
2097-08-26	92.443	91.748	0	0
2097-08-27	92.758	90.852	0.06	0
2097-08-28	91.365	96.721	0.001	0
2097-08-29	100.95	99.276	0	0
2097-08-30	99.711	101.001	0.085	0.085
2097-08-31	99.819	101.473	0.017	0
2097-09-01	103.033	97.853	0.009	0
2097-09-02	105.099	103.649	0	0.005
2097-09-03	107.666	106.429	0	0
2097-09-04	104.858	102.877	0.049	0.02
2097-09-05	102.375	103.412	0.063	0.063
2097-09-06	103.291	102.759	0	0.002
2097-09-07	101.109	101.174	0.068	0.033
2097-09-08	105.827	102.858	0	0
2097-09-09	107.111	104.51	0	0
2097-09-10	105.722	105.337	0	0
2097-09-11	100.927	102.989	0	0
2097-09-12	99.618	100.265	0	0.001
2097-09-13	101.259	100.494	0	0.006
2097-09-14	95.408	93.47	0.06	0.069
2097-09-15	87.52	84.644	0	0
2097-09-16	82.535	81.318	0	0
2097-09-17	82.304	79.762	0	0
2097-09-18	88.269	86.518	0	0
2097-09-19	92.206	90.76	0	0
2097-09-20	94.126	93.297	0	0
2097-09-21	92.186	93.749	0	0
2097-09-22	94.133	93.369	0	0
2097-09-23	96.307	95.528	0	0
2097-09-24	97.633	97.826	0	0
2097-09-25	87.991	86.546	0.002	0
2097-09-26	87.078	86.741	0	0
2097-09-27	98.113	96.116	0.071	0.061
2097-09-28	97.317	96.288	0	0
2097-09-29	92.224	92.324	0	0.004
2097-09-30	95.766	98.947	0.011	0.028
2097-10-01	100.299	100.138	0	0
2097-10-02	97.267	98.04	0.03	0
2097-10-03	84.534	84.597	0.022	0
2097-10-04	86.794	84.817	0.073	0.006
2097-10-05	94.287	93.31	0.006	0.021
2097-10-06	89.45	88.995	0.008	0
2097-10-07	83.026	83.073	0.147	0.104
2097-10-08	78.659	80.69	0.938	0.916
2097-10-09	76.01	75.992	0	0.122
2097-10-10	83.538	80.255	0	0.025
2097-10-11	95.514	96.457	0	0
2097-10-12	92.101	95.631	0.073	0
2097-10-13	83.447	83.059	0	0
2097-10-14	75.248	72.342	0.062	0.143
2097-10-15	83.863	85.454	0.003	0.058
2097-10-16	79.95	80.875	0.96	0.837
2097-10-17	74.44	74.711	0.282	0.192
2097-10-18	67.988	67.461	0	0
2097-10-19	72.205	70.602	0	0
2097-10-20	71.834	70.23	0	0
2097-10-21	73.328	73.038	0	0
2097-10-22	74.903	74.01	0	0
2097-10-23	64.55	63.818	0	0
2097-10-24	59.642	59.541	0	0
2097-10-25	66.898	67.172	0	0
2097-10-26	57.193	57.057	0	0
2097-10-27	59.52	59.433	0	0
2097-10-28	65.305	64.84	0	0
2097-10-29	54.842	54.505	0	0
2097-10-30	53.694	53.204	0	0
2097-10-31	62.89	61.957	0	0
2098-05-01	80	80	1	1
2098-05-02	74.79	74.339	0	0
2098-05-03	71.951	71.806	0	0
2098-05-04	69.35	66.889	0	0
2098-05-05	67.804	65.067	0.003	0.002
2098-05-06	66.336	68.103	0	0
2098-05-07	66.179	66.777	1.125	0.06
2098-05-08	65.051	65.957	0.003	0.023
2098-05-09	73.792	72.348	0.009	0.004
2098-05-10	72.404	72.188	0.148	0.029
2098-05-11	82.339	82.594	0.334	0.348
2098-05-12	78.651	75.647	0.24	0.449
2098-05-13	78.228	77.347	0.205	0.441
2098-05-14	90.015	89.034	0.053	0.075
2098-05-15	84.945	84.153	0	0
2098-05-16	75.73	78.212	0.167	0.046
2098-05-17	68.772	72.45	0.139	0.256
2098-05-18	75.395	74.298	0.101	0.057
2098-05-19	78.15	78.137	0	0
2098-05-20	80.703	79.89	0	0
2098-05-21	76.77	76.288	0.215	0.133
2098-05-22	78.116	76.656	0.143	0.135
2098-05-23	80.698	80.059	0.003	0
2098-05-24	82.128	82.781	0	0
2098-05-25	84.181	85.632	0.029	0.081
2098-05-26	96.576	96.863	0.159	0.792
2098-05-27	96.375	96.179	0	0
2098-05-28	92.782	92.949	0.014	0.024
2098-05-29	76.275	73.353	0.874	1.914
2098-05-30	73.362	70.417	0	0.269
2098-05-31	75.139	75.828	0	0
2098-06-01	82.194	81.973	0	0
2098-06-02	84.248	83.183	0	0.037
2098-06-03	81.687	83.877	0.189	0.265
2098-06-04	79.157	78.604	0.262	0.155
2098-06-05	79.087	78.574	0.113	0.274
2098-06-06	78.14	77.892	0	0
2098-06-07	77.103	76.929	0.326	0.026
2098-06-08	72.571	74.446	1.496	0.436
2098-06-09	72.076	78.707	1.348	1.018
2098-06-10	86.024	85.644	0.308	0.322
2098-06-11	87.73	83.855	0	0.022
2098-06-12	86.199	87.123	0	0
2098-06-13	91.736	93.05	0	0
2098-06-14	93.234	92.228	0	0
2098-06-15	90.401	91.653	0.114	0.232
2098-06-16	94.198	93.885	0	0
2098-06-17	93.206	93.277	0	0
2098-06-18	96.518	97.757	0	0
2098-06-19	98.12	99.399	0	0
2098-06-20	97.449	98.384	0.256	0.054
2098-06-21	96.028	96.616	0.095	0.006
2098-06-22	96.846	96.13	0	0.022
2098-06-23	96.57	98.321	0	0
2098-06-24	95.779	96.448	0.03	0.031
2098-06-25	85.783	91.72	0.34	0
2098-06-26	88.608	90.413	0.501	0.667
2098-06-27	90.08	92.735	0.095	0.043
2098-06-28	89.188	91.01	0.163	0.399
2098-06-29	84.345	83.732	0.4	0.629
2098-06-30	87.908	86.184	0.037	0.006
2098-07-01	86.026	87.212	0	0
2098-07-02	86.218	85.321	0.103	0.298
2098-07-03	93.236	90.864	0.305	2.246
2098-07-04	97.246	99.412	0.024	0
2098-07-05	97.439	97.223	0	0.003
2098-07-06	100.901	100.545	0	0
2098-07-07	102.754	102.546	0	0
2098-07-08	104.829	105.144	0	0
2098-07-09	104.739	104.847	0	0
2098-07-10	102.83	103.242	0	0
2098-07-11	100.541	100.574	0	0
2098-07-12	100.553	100.775	0	0
2098-07-13	102.38	102.871	0	0
2098-07-14	102.356	102.85	0	0
2098-07-15	104.078	104.38	0	0
2098-07-16	105.689	106.679	0	0
2098-07-17	105.266	105.128	0	0
2098-07-18	101.84	102.307	0	0
2098-07-19	99.272	101.4	0	0
2098-07-20	99.771	100.12	0	0
2098-07-21	100.78	101.121	0	0
2098-07-22	101.077	101.502	0	0
2098-07-23	103.458	103.565	0	0
2098-07-24	105.463	105.15	0	0
2098-07-25	102.989	103.768	0	0
2098-07-26	101.365	102.23	0	0
2098-07-27	102.107	102.308	0	0
2098-07-28	101.384	102.184	0	0
2098-07-29	101.309	101.034	0	0
2098-07-30	100.846	103.443	0	0
2098-07-31	105.206	105.359	0	0
2098-08-01	104.821	105.73	0	0
2098-08-02	101.584	101.869	0.111	0.038
2098-08-03	106.817	105.356	0	0
2098-08-04	104.966	103.377	0	0
2098-08-05	105.041	104.813	0	0
2098-08-06	106.048	107.629	0	0
2098-08-07	103.932	103.071	0.006	0
2098-08-08	108.233	103.18	0.014	0
2098-08-09	106.719	109.004	0	0
2098-08-10	110.666	110.444	0.044	0
2098-08-11	105.101	102.129	0.061	0
2098-08-12	97.794	95.535	0.048	0.006
2098-08-13	98.791	97.384	0	0
2098-08-14	100.564	99.216	0	0.024
2098-08-15	99.798	99.662	0	0.002
2098-08-16	101.141	100.996	0	0
2098-08-17	116.449	111.911	0	0
2098-08-18	101.096	108.584	0.045	0.013
2098-08-19	105.588	104.652	0	0
2098-08-20	100.078	98.457	0.002	0
2098-08-21	92.609	91.677	0.002	0
2098-08-22	98.218	97.985	0.034	0
2098-08-23	104.225	105.165	0	0
2098-08-24	105.425	104.38	0	0
2098-08-25	99.919	100.37	0.074	0.165
2098-08-26	95.126	89.716	0.196	0
2098-08-27	91.414	93.186	0.168	0
2098-08-28	110.699	109.115	0.044	0
2098-08-29	105.393	109.191	0.061	0.038
2098-08-30	104.251	104.474	0.003	0
2098-08-31	101.414	107.069	0.072	0
2098-09-01	109.872	111.548	0.175	0
2098-09-02	115.026	113.862	0	0
2098-09-03	110.263	108.815	0	0
2098-09-04	108.441	107.925	0	0
2098-09-05	108.218	108.344	0	0
2098-09-06	107.413	107.115	0	0
2098-09-07	104.102	106.764	0.042	0
2098-09-08	100.806	101.99	0.112	0.025
2098-09-09	93.588	95.721	0	0
2098-09-10	91.786	92.319	0	0
2098-09-11	91.392	91.835	0	0
2098-09-12	93.663	93.765	0	0
2098-09-13	94.564	94.664	0	0
2098-09-14	87.598	86.58	0.022	0.23
2098-09-15	77.198	75.948	0	0
2098-09-16	80.09	80.187	0	0
2098-09-17	84.901	85.584	0	0
2098-09-18	85.646	86.436	0	0
2098-09-19	88.888	88.986	0	0
2098-09-20	94.795	97	0	0
2098-09-21	97.882	98.162	0	0
2098-09-22	96.626	98.182	0	0
2098-09-23	98.956	98.798	0	0
2098-09-24	96.228	96.555	0	0
2098-09-25	93.088	93.971	0	0
2098-09-26	89.959	90.722	0	0
2098-09-27	90.737	91.646	0	0
2098-09-28	92.301	94.119	0	0
2098-09-29	97.817	97.062	0	0
2098-09-30	95.213	96.089	0.086	0
2098-10-01	87.361	89.145	0.044	0.001
2098-10-02	79.801	81.341	0	0
2098-10-03	89.154	88.461	0	0.076
2098-10-04	96.257	96.326	0.075	0.075
2098-10-05	97.562	97.564	0.111	0.253
2098-10-06	88.923	90.383	0.075	0.074
2098-10-07	84.726	85.62	0.136	0.071
2098-10-08	85.666	84.023	0.085	0.093
2098-10-09	91.372	89.604	0.055	0.154
2098-10-10	88.272	87.936	0	0.002
2098-10-11	81.823	80.626	0	0
2098-10-12	78.404	77.43	0	0
2098-10-13	84.163	83.86	0	0
2098-10-14	89.105	88.803	0	0
2098-10-15	83.944	84.618	0.003	0.006
2098-10-16	76.304	76.708	0.025	0
2098-10-17	81.521	82.722	0	0
2098-10-18	90.631	89.714	0	0
2098-10-19	84.593	84.98	0.023	0.006
2098-10-20	69.807	69.811	0	0
2098-10-21	76.278	75.878	0	0
2098-10-22	80.492	77.266	0	0
2098-10-23	82.107	83.294	0.063	0.165
2098-10-24	73.339	73.108	0	0.002
2098-10-25	63.451	66.392	0	0
2098-10-26	62.304	62.126	0.002	0
2098-10-27	66.328	64.533	0.048	0.039
2098-10-28	70.984	70.541	0.878	0.523
2098-10-29	69.475	70.826	0.302	0.332
2098-10-30	75.12	75.281	0	0
2098-10-31	75.846	75.351	0	0
2099-05-01	80	80	1	1
2099-05-02	88.181	89.422	0	0
2099-05-03	93.82	94.628	0.004	0.003
2099-05-04	80.423	80.502	0.001	0
2099-05-05	86.235	86.661	0	0
2099-05-06	94.375	94.572	0.327	0.341
2099-05-07	91.275	90.79	0.413	0.42
2099-05-08	79.548	80.061	0.114	0.272
2099-05-09	81.169	82.469	0	0
2099-05-10	81.767	81.694	0	0
2099-05-11	86.167	85.841	0	0
2099-05-12	88.343	89.337	0.021	0
2099-05-13	87.986	89.257	0	0.004
2099-05-14	83.589	83.665	0.002	0.003
2099-05-15	82.879	83.201	0	0
2099-05-16	84.738	86.552	0	0
2099-05-17	90.346	88.711	0	0.061
2099-05-18	87.632	88.493	0.069	0.063
2099-05-19	84.27	85.538	0	0
2099-05-20	74.953	75.586	0	0
2099-05-21	79.076	79.595	0	0
2099-05-22	82.248	82.582	0	0
2099-05-23	86.17	87.657	0	0
2099-05-24	94.891	94.574	0	0.017
2099-05-25	92.462	95.748	0.014	0.082
2099-05-26	92.573	89.099	0.347	0.277
2099-05-27	88.892	93.626	0.648	0.186
2099-05-28	84.029	88.393	0.358	0.736
2099-05-29	85.378	86.751	0.127	0.064
2099-05-30	88.4	87.481	0.562	0.001
2099-05-31	82.907	83.896	0.021	0.014
2099-06-01	85.673	87.431	0	0
2099-06-02	88.52	87.821	0	0.001
2099-06-03	85.123	84.982	0.27	0.138
2099-06-04	85.398	82.101	0.342	0.433
2099-06-05	77.185	77.453	0	0
2099-06-06	76.998	76.993	0	0
2099-06-07	83.591	83.846	0	0
2099-06-08	86.161	86.084	0	0
2099-06-09	84.668	83.627	0.188	0.112
2099-06-10	87.418	87.413	0.051	0.196
2099-06-11	88.609	89.132	0	0
2099-06-12	95.838	96.721	0	0
2099-06-13	101.04	101.474	0	0
2099-06-14	95.175	96.317	0.066	0.098
2099-06-15	83.748	81.6	0.373	0.546
2099-06-16	77.401	74.126	0.008	0.002
2099-06-17	74.195	74.718	0.01	0.067
2099-06-18	76.43	75.213	0	0
2099-06-19	79.005	77.775	0	0
2099-06-20	86.861	85.886	0	0
2099-06-21	90.81	87.6	0.022	0.045
2099-06-22	94.075	94.893	0.011	0.046
2099-06-23	94.559	94.73	0	0
2099-06-24	92.468	91.515	0.05	0.215
2099-06-25	94.906	97.409	0.164	0.224
2099-06-26	103.656	103.941	0.478	0.478
2099-06-27	106.596	104.858	0	0
2099-06-28	105.605	104.09	0	0
2099-06-29	96.626	96.256	0	0
2099-06-30	105.286	106.322	0	0
2099-07-01	103.196	101.503	0.007	0.005
2099-07-02	100.419	104.77	0.028	0.005
2099-07-03	101.662	102.519	0	0.004
2099-07-04	101.066	100.188	0.028	0.047
2099-07-05	106.983	104.337	0	0
2099-07-06	118.152	118.522	0	0
2099-07-07	112.267	114.568	0	0
2099-07-08	108.803	113.228	0.01	0
2099-07-09	116.695	117.35	0	0
2099-07-10	116.918	116.666	0	0
2099-07-11	95.637	97.623	0.009	0
2099-07-12	93.843	95.348	0	0
2099-07-13	95.764	95.322	0	0
2099-07-14	100.688	101.532	0	0
2099-07-15	106.104	106.754	0	0
2099-07-16	113.008	106.248	0.021	0.022
2099-07-17	108.703	108.594	0.001	0.046
2099-07-18	120.362	119.862	0	0
2099-07-19	118.064	113.494	0	0
2099-07-20	110.773	108.989	0.176	0.059
2099-07-21	105.821	105.921	0.067	0.067
2099-07-22	118.661	113.306	0.161	0.141
2099-07-23	110.089	105.993	0.182	0.08
2099-07-24	103.674	101.731	0.086	0.082
2099-07-25	113.634	114.695	0	0
2099-07-26	112.033	112.783	0	0
2099-07-27	112.369	111.687	0	0
2099-07-28	113.991	113.659	0	0
2099-07-29	115.165	117.745	0	0
2099-07-30	118.346	119.696	0	0
2099-07-31	118.448	120.052	0	0
2099-08-01	116.236	119.031	0	0
2099-08-02	114.447	117.523	0	0
2099-08-03	112.271	114.943	0	0
2099-08-04	98.007	102.863	0	0
2099-08-05	91.216	90.992	0	0
2099-08-06	98.897	98.88	0	0
2099-08-07	100.332	100.204	0	0
2099-08-08	99.894	99.157	0.276	0.403
2099-08-09	109.522	108.745	0	0
2099-08-10	108.005	107.929	0	0
2099-08-11	106.153	106.965	0	0
2099-08-12	104.29	105.977	0	0
2099-08-13	98.941	100.275	0.108	0.027
2099-08-14	110.706	110.368	0.32	0.186
2099-08-15	106.915	109.021	0.16	0.16
2099-08-16	100.786	102.686	0	0
2099-08-17	109.362	110.202	0	0
2099-08-18	106.33	108.631	0.156	0
2099-08-19	103.68	104.644	0	0
2099-08-20	106.106	105.815	0	0
2099-08-21	107.088	108.724	0	0
2099-08-22	109.669	109.176	0	0
2099-08-23	109.127	109.427	0	0
2099-08-24	116.523	118.565	0	0.002
2099-08-25	113.495	115.586	0	0
2099-08-26	112.793	115.504	0	0
2099-08-27	113.772	114.844	0	0
2099-08-28	112.563	113.092	0	0
2099-08-29	112.09	112.828	0	0
2099-08-30	110.364	112.659	0	0
2099-08-31	110.806	113.616	0	0
2099-09-01	109.208	109.925	0	0
2099-09-02	108.298	110.482	0	0
2099-09-03	113.286	115.169	0	0
2099-09-04	106.281	108.005	0	0
2099-09-05	94.107	93.194	0	0
2099-09-06	112.976	113.43	0	0
2099-09-07	109.27	110.081	0.109	0.109
2099-09-08	116.355	116.024	0	0
2099-09-09	108.308	107.858	0	0
2099-09-10	116.267	116.733	0	0
2099-09-11	104.335	101.134	0	0.017
2099-09-12	94.31	93.798	0	0
2099-09-13	99.894	98.73	0	0
2099-09-14	106.151	105.088	0	0
2099-09-15	112.168	111.34	0	0
2099-09-16	111.932	111.678	0	0
2099-09-17	109.091	108.198	0	0
2099-09-18	109.312	108.315	0	0
2099-09-19	109.722	108.488	0	0
2099-09-20	94.644	96.834	0.072	0.006
2099-09-21	93.151	92.358	0	0
2099-09-22	94.204	94.304	0	0
2099-09-23	94.778	95.764	0	0
2099-09-24	95.559	96.633	0	0
2099-09-25	97.851	98.246	0	0
2099-09-26	97.458	96.77	0	0
2099-09-27	96.103	96.392	0	0
2099-09-28	93.588	95.187	0	0
2099-09-29	86.57	85.7	0.472	0.062
2099-09-30	81.764	83.023	0.067	0.03
2099-10-01	79.573	81.322	0.021	0
2099-10-02	87.98	80.621	0.517	0.428
2099-10-03	88.268	89.763	0.143	0.1
2099-10-04	85.692	92.099	0.168	0.163
2099-10-05	83.533	83.546	0.489	0.663
2099-10-06	85.255	86.189	0.147	0.107
2099-10-07	92.617	92.283	0	0.001
2099-10-08	88.176	88.452	0.263	0.245
2099-10-09	78.905	78.508	0.346	0.285
2099-10-10	65.563	65.745	0	0
2099-10-11	52.808	55.773	0	0
2099-10-12	56.411	56.928	0	0
2099-10-13	56.428	56.081	0	0
2099-10-14	51.511	50.972	0.243	0.192
2099-10-15	56.093	57.042	0.007	0
2099-10-16	61.522	63.086	0.003	0.013
2099-10-17	68.657	69.002	0	0
2099-10-18	76.067	76.051	0	0
2099-10-19	76.88	77.575	0	0
2099-10-20	67.37	67.75	0	0
2099-10-21	61.349	61.321	0	0
2099-10-22	73.125	73.118	0	0
2099-10-23	83.295	83.966	0	0
2099-10-24	83.569	83.755	0	0
2099-10-25	73.413	73.721	0	0
2099-10-26	61.536	61.494	0	0.001
2099-10-27	68.422	68.334	0	0
2099-10-28	69.079	69.37	0	0
2099-10-29	67.196	68.4	0	0
2099-10-30	59.468	61.045	0.119	0.054
2099-10-31	55.071	56.758	0.001	0
