# Supplementary material for: The role of climate change and urban development on compound dry-hot extremes across US cities
Source: Nat Commun. 2023 Jun 14;14:3509. doi: 10.1038/s41467-023-39205-x (PMC10267174; doi:10.1038/s41467-023-39205-x)
Supplement: Supplementary file 2 — Source Data [file 41467_2023_39205_MOESM2_ESM.zip › SourceData/LasVegas_Current_Data.xlsx]

## Sheet: Sheet1
Date_Current	Current_T	Urban_Dev_T	Current_prcp	Urban_Dev_Prcp
2000-05-01	80	80	1	1
2000-05-02	92.526	92.397	0	0
2000-05-03	94.838	94.812	0	0
2000-05-04	93.945	93.855	0	0
2000-05-05	93.815	93.84	0	0
2000-05-06	87.326	87.472	0	0
2000-05-07	87.43	87.432	0	0
2000-05-08	84.673	84.62	0	0
2000-05-09	90.431	90.344	0	0
2000-05-10	91.893	91.866	0	0
2000-05-11	78.299	78.217	0	0
2000-05-12	68.277	67.855	0	0
2000-05-13	81.838	81.495	0	0
2000-05-14	85.384	85.342	0	0
2000-05-15	86.81	86.826	0	0
2000-05-16	80.591	80.709	0	0
2000-05-17	79.257	79.122	0	0
2000-05-18	82.344	82.488	0	0
2000-05-19	85.715	85.685	0	0
2000-05-20	90.632	90.429	0	0
2000-05-21	94.899	94.799	0	0
2000-05-22	99.601	99.537	0	0
2000-05-23	104.307	104.247	0	0
2000-05-24	104.361	104.357	0.023	0.019
2000-05-25	98.953	98.763	0.044	0.041
2000-05-26	92.078	93.702	0.056	0.044
2000-05-27	97.505	97.427	0	0
2000-05-28	102.885	102.885	0	0
2000-05-29	103.626	104.024	0	0
2000-05-30	100.569	102.271	0	0
2000-05-31	97.876	97.796	0	0
2000-06-01	95.665	95.596	0	0
2000-06-02	97.236	97.356	0	0
2000-06-03	96.096	96.071	0	0
2000-06-04	99.781	99.829	0	0
2000-06-05	103.241	103.383	0	0
2000-06-06	100.27	100.41	0	0
2000-06-07	100.894	100.94	0	0
2000-06-08	99.214	98.937	0	0
2000-06-09	78.526	78.285	0	0
2000-06-10	88.082	87.962	0	0
2000-06-11	90.668	90.121	0	0
2000-06-12	94.432	94.447	0	0
2000-06-13	97.665	97.426	0	0
2000-06-14	100.279	100.105	0	0
2000-06-15	102.359	102.502	0	0
2000-06-16	106.904	106.873	0	0
2000-06-17	99.362	99.347	0	0
2000-06-18	98.5	98.425	0.02	0.019
2000-06-19	99.51	99.471	0	0
2000-06-20	97.861	97.865	0	0
2000-06-21	98.059	98.153	0	0
2000-06-22	100.965	100.976	0	0
2000-06-23	98.088	98.181	0	0
2000-06-24	98.678	99.031	0.013	0
2000-06-25	99.573	99.706	0	0
2000-06-26	96.203	96.337	0	0
2000-06-27	100.996	100.487	0	0
2000-06-28	104.179	104.125	0	0
2000-06-29	103.168	103.372	0	0
2000-06-30	102.918	102.885	0	0
2000-07-01	101.959	101.852	0	0
2000-07-02	99.873	99.741	0	0
2000-07-03	98.426	98.267	0	0
2000-07-04	91.378	91.528	0	0
2000-07-05	92.23	92.166	0	0
2000-07-06	93.192	93.09	0	0
2000-07-07	95.47	95.047	0	0
2000-07-08	96.716	96.558	0	0
2000-07-09	95.651	95.511	0.039	0.015
2000-07-10	95.438	95.56	0.018	0.037
2000-07-11	97.372	97.394	0	0
2000-07-12	100.156	100.241	0	0
2000-07-13	101.459	101.084	0	0
2000-07-14	101.48	101.739	0	0
2000-07-15	102.493	103.475	0	0
2000-07-16	102.098	102.36	0	0
2000-07-17	99.948	99.822	0	0
2000-07-18	101.282	101.123	0	0
2000-07-19	103.597	103.423	0	0
2000-07-20	106.107	106.124	0	0
2000-07-21	105.968	105.794	0	0
2000-07-22	106.651	106.739	0	0
2000-07-23	107.185	107.385	0	0
2000-07-24	107.504	107.887	0	0
2000-07-25	107.01	106.447	0	0
2000-07-26	106.156	106.33	0	0
2000-07-27	104.83	104.805	0	0
2000-07-28	103.049	103.304	0	0
2000-07-29	104.985	104.818	0	0
2000-07-30	109.247	109.305	0	0
2000-07-31	108.341	108.185	0	0
2000-08-01	104.114	104.659	0.032	0.01
2000-08-02	105.052	105.013	0	0
2000-08-03	105.424	104.869	0.06	0.031
2000-08-04	103.832	104.051	0	0.001
2000-08-05	103.773	103.344	0	0
2000-08-06	105.521	105.727	0	0
2000-08-07	106.174	106.375	0	0
2000-08-08	101.984	102.541	0	0
2000-08-09	102.397	102.908	0	0
2000-08-10	104.111	104.335	0	0
2000-08-11	103.306	102.777	0	0
2000-08-12	104.546	104.37	0	0
2000-08-13	105.197	105.067	0	0
2000-08-14	104.391	104.319	0	0
2000-08-15	104.117	104.415	0	0
2000-08-16	104.239	104.801	0	0
2000-08-17	105.243	105.343	0	0
2000-08-18	103.926	103.648	0	0
2000-08-19	100.925	100.772	0	0
2000-08-20	99.118	99.727	0	0
2000-08-21	99.034	99.135	0	0
2000-08-22	100.128	99.683	0	0
2000-08-23	101.519	101.002	0	0
2000-08-24	100.962	101.278	0	0
2000-08-25	100.995	101.196	0	0
2000-08-26	101.576	101.886	0	0
2000-08-27	101.132	101.882	0	0.01
2000-08-28	96.554	96.158	0	0
2000-08-29	96.914	96.447	0.021	0.041
2000-08-30	89.808	86.934	0	0.039
2000-08-31	89.843	90.694	0	0
2000-09-01	85.917	85.669	0	0
2000-09-02	82.974	82.021	0	0
2000-09-03	87.221	87.205	0	0
2000-09-04	88.646	88.396	0	0
2000-09-05	90.704	90.525	0	0
2000-09-06	90.065	90.26	0	0
2000-09-07	93.326	93.145	0	0
2000-09-08	91.473	91.907	0.004	0.015
2000-09-09	93.267	93.256	0	0
2000-09-10	94.447	94.745	0	0
2000-09-11	94.851	94.977	0	0
2000-09-12	95.66	95.417	0	0
2000-09-13	99.064	98.353	0	0
2000-09-14	102.46	101.971	0	0
2000-09-15	103.323	102.922	0	0
2000-09-16	103.599	103.705	0	0
2000-09-17	101.954	101.47	0	0
2000-09-18	101.979	101.905	0	0
2000-09-19	99.376	99.507	0	0
2000-09-20	98.563	98.183	0	0
2000-09-21	94.314	94.428	0	0
2000-09-22	94.055	94.072	0	0
2000-09-23	75.905	79.21	0	0
2000-09-24	77.968	78.075	0	0
2000-09-25	82.724	82.434	0	0
2000-09-26	87.489	87.089	0	0
2000-09-27	90.801	90.519	0	0
2000-09-28	92.886	92.881	0	0
2000-09-29	92.688	92.772	0	0
2000-09-30	92.533	92.282	0	0
2000-10-01	95.008	94.801	0	0
2000-10-02	96.331	96.415	0	0
2000-10-03	94.148	94.259	0	0
2000-10-04	92.631	92.713	0.014	0.016
2000-10-05	87.506	87.579	0	0
2000-10-06	88.798	88.736	0	0
2000-10-07	89.007	88.844	0	0
2000-10-08	87.554	87.64	0	0
2000-10-09	85.515	85.623	0	0
2000-10-10	76.691	77.383	0.006	0.064
2000-10-11	63.945	62.989	0	0
2000-10-12	62.992	63.422	0	0
2000-10-13	66.369	66.514	0	0
2000-10-14	72.536	72.332	0	0
2000-10-15	75.669	75.097	0	0
2000-10-16	78.417	78.055	0	0
2000-10-17	82.029	81.751	0	0
2000-10-18	83.938	83.915	0	0
2000-10-19	80.332	81.31	0.018	0.014
2000-10-20	80.706	79.821	0	0
2000-10-21	82.533	82.562	0	0
2000-10-22	76.743	76.607	0	0
2000-10-23	68.702	69.46	0.056	0.06
2000-10-24	62.244	64.1	0.194	0.033
2000-10-25	64.875	65.614	0	0
2000-10-26	68.036	69.136	0	0
2000-10-27	61.587	62.309	0.003	0.015
2000-10-28	64.988	65.415	0	0
2000-10-29	65.505	66.028	0	0
2000-10-30	64.794	64.952	0	0
2000-10-31	61.47	62.166	0	0
2001-05-01	80	80	1	1
2001-05-02	93.603	93.827	0	0
2001-05-03	68.235	68.272	0	0
2001-05-04	74.817	74.658	0	0
2001-05-05	80.313	80.413	0	0
2001-05-06	85.596	85.774	0	0
2001-05-07	87.328	87.269	0	0
2001-05-08	90.173	90.103	0	0
2001-05-09	96.322	96.268	0	0
2001-05-10	96.752	96.835	0	0
2001-05-11	96.195	96.348	0	0
2001-05-12	97.033	97.074	0	0
2001-05-13	91.13	90.39	0.002	0
2001-05-14	90.578	90.463	0	0
2001-05-15	92.581	92.776	0	0
2001-05-16	94.891	94.953	0	0
2001-05-17	96.564	96.651	0	0
2001-05-18	92.733	92.576	0	0
2001-05-19	92.814	92.884	0	0
2001-05-20	89.392	89.289	0	0
2001-05-21	94.315	94.267	0	0
2001-05-22	88.939	88.801	0	0
2001-05-23	94.661	94.609	0	0
2001-05-24	99.56	99.443	0	0
2001-05-25	101.161	101.174	0	0
2001-05-26	102.579	102.533	0	0
2001-05-27	97.996	98.008	0	0
2001-05-28	93.725	93.822	0	0
2001-05-29	93.59	93.41	0	0
2001-05-30	97.244	97.23	0	0
2001-05-31	99.874	99.901	0	0
2001-06-01	101.128	100.727	0	0
2001-06-02	104.661	104.601	0	0
2001-06-03	92.473	92.382	0	0
2001-06-04	89.57	89.597	0	0
2001-06-05	89.288	89.523	0	0
2001-06-06	95.668	95.646	0	0
2001-06-07	99.944	99.869	0	0
2001-06-08	103.64	103.812	0	0
2001-06-09	103.819	103.692	0	0
2001-06-10	101.814	101.814	0	0
2001-06-11	98.547	98.581	0	0
2001-06-12	97.345	97.382	0	0
2001-06-13	93.691	93.707	0	0
2001-06-14	80.57	80.666	0	0
2001-06-15	92.137	91.917	0	0
2001-06-16	97.792	97.657	0	0
2001-06-17	102.616	102.402	0	0
2001-06-18	102.715	102.595	0	0
2001-06-19	103.046	103.041	0	0
2001-06-20	102.997	102.991	0	0
2001-06-21	103.549	103.611	0	0
2001-06-22	105.084	105.315	0	0
2001-06-23	105.27	105.37	0.023	0.001
2001-06-24	102.566	101.788	0	0
2001-06-25	99.352	98.991	0	0
2001-06-26	96.863	97.32	0	0
2001-06-27	94.385	94.347	0	0
2001-06-28	97.136	97.151	0	0
2001-06-29	101.565	101.628	0	0
2001-06-30	105.138	105.203	0	0
2001-07-01	107.398	107.376	0	0
2001-07-02	107.961	107.866	0	0
2001-07-03	109.959	109.909	0	0
2001-07-04	111.474	111.965	0	0
2001-07-05	106.085	106.408	0	0
2001-07-06	105.806	105.792	0.031	0.023
2001-07-07	92.657	92.162	0	0
2001-07-08	95.662	95.656	0	0
2001-07-09	98.499	97.434	0	0
2001-07-10	100.407	98.589	0	0
2001-07-11	99.395	100.281	0	0
2001-07-12	97.861	98.26	0	0
2001-07-13	101.202	101.365	0	0
2001-07-14	101.539	101.548	0	0
2001-07-15	98.921	99.108	0	0
2001-07-16	94.5	94.491	0	0
2001-07-17	91.812	91.775	0	0
2001-07-18	93.679	93.359	0	0
2001-07-19	95.034	95.251	0	0
2001-07-20	96.116	96.189	0	0
2001-07-21	96.578	96.586	0	0
2001-07-22	96.313	96.036	0	0
2001-07-23	98.163	98.163	0	0
2001-07-24	98.291	98.081	0	0
2001-07-25	98.748	98.688	0	0
2001-07-26	98.776	97.915	0	0
2001-07-27	103.33	102.871	0	0
2001-07-28	105.995	105.767	0	0
2001-07-29	107.366	107.56	0	0
2001-07-30	103.848	103.952	0	0
2001-07-31	97.982	97.995	0	0
2001-08-01	98.52	98.55	0	0
2001-08-02	99.021	100.342	0.011	0
2001-08-03	101.503	101.835	0	0
2001-08-04	102.391	102.676	0	0
2001-08-05	102.215	101.889	0	0
2001-08-06	104.539	104.881	0	0
2001-08-07	105.805	105.678	0	0
2001-08-08	107.324	106.636	0	0
2001-08-09	105.37	105.517	0	0
2001-08-10	105.348	105.448	0	0
2001-08-11	105.945	106.253	0	0
2001-08-12	106.852	106.694	0	0
2001-08-13	105.125	105.038	0	0
2001-08-14	102.701	102.385	0	0
2001-08-15	103.517	103.503	0	0
2001-08-16	105.458	106.038	0	0
2001-08-17	106.77	106.999	0	0
2001-08-18	107.757	107.972	0	0
2001-08-19	109.023	109.317	0	0
2001-08-20	103.575	99.344	0	0.038
2001-08-21	99.749	100.74	0	0
2001-08-22	96.434	96.273	0	0
2001-08-23	96.472	96.864	0	0
2001-08-24	97.555	97.937	0	0
2001-08-25	99.196	99.4	0	0
2001-08-26	103.919	104.002	0	0
2001-08-27	106.636	107.085	0	0
2001-08-28	106.399	106.782	0	0
2001-08-29	106.853	107.121	0	0
2001-08-30	100.773	100.719	0	0
2001-08-31	94.276	95.599	0.036	0.015
2001-09-01	96.617	96.573	0	0
2001-09-02	97.035	97.579	0	0
2001-09-03	97.626	97.738	0	0
2001-09-04	96.985	96.736	0.01	0.003
2001-09-05	99.866	99.267	0	0
2001-09-06	99.32	99.2	0	0
2001-09-07	91.694	91.605	0	0
2001-09-08	91.74	91.592	0	0
2001-09-09	86.385	86.307	0	0
2001-09-10	93.25	93.235	0	0
2001-09-11	97.195	97.429	0	0.028
2001-09-12	96.238	96.47	0.174	0.062
2001-09-13	93.927	96.209	0.11	0.013
2001-09-14	94.096	94.302	0	0
2001-09-15	93.245	93.252	0	0
2001-09-16	94.217	93.255	0	0
2001-09-17	92.231	92.23	0	0
2001-09-18	90.286	90.148	0	0
2001-09-19	92.326	92.011	0	0
2001-09-20	93.992	93.909	0	0
2001-09-21	96.734	96.312	0	0
2001-09-22	96.566	97.174	0	0
2001-09-23	96.812	96.909	0	0
2001-09-24	98.297	98.444	0.001	0.008
2001-09-25	93.246	95.279	0.01	0
2001-09-26	93.477	93.527	0	0
2001-09-27	94.814	94.975	0	0
2001-09-28	94.918	94.924	0	0
2001-09-29	95.729	95.941	0	0
2001-09-30	95	95.395	0	0
2001-10-01	94.013	93.91	0	0
2001-10-02	89.072	89.388	0	0
2001-10-03	91.63	92.117	0	0
2001-10-04	94.301	93.86	0	0
2001-10-05	95.278	95.38	0	0
2001-10-06	86.769	86.796	0	0
2001-10-07	82.045	81.587	0.025	0.038
2001-10-08	79.298	81.193	0	0
2001-10-09	80.487	82.561	0.04	0
2001-10-10	79.207	79.223	0	0
2001-10-11	75.685	75.726	0	0
2001-10-12	80.813	81.589	0	0
2001-10-13	80.599	80.996	0	0
2001-10-14	85.552	85.799	0	0
2001-10-15	81.712	81.846	0	0
2001-10-16	84.125	84.271	0	0
2001-10-17	84.517	85.831	0	0
2001-10-18	85.749	86.341	0	0
2001-10-19	84.452	84.698	0	0
2001-10-20	85.249	85.27	0	0
2001-10-21	87.209	87.576	0	0
2001-10-22	82.312	82.471	0	0
2001-10-23	82.157	82.302	0	0
2001-10-24	82.674	82.778	0	0
2001-10-25	78.206	78.099	0	0
2001-10-26	80.282	80.465	0	0
2001-10-27	80.618	81.375	0	0
2001-10-28	81.369	81.983	0	0
2001-10-29	83.361	83.756	0	0
2001-10-30	79.199	79.742	0	0
2001-10-31	77.846	78.095	0	0
2002-05-01	80	80	1	1
2002-05-02	71.913	72.474	0	0
2002-05-03	80.341	80.171	0	0
2002-05-04	81.383	81.069	0	0
2002-05-05	84.017	84.033	0	0
2002-05-06	88.048	87.872	0	0
2002-05-07	89.977	89.937	0	0
2002-05-08	85.926	85.883	0	0
2002-05-09	79.968	79.963	0	0
2002-05-10	84.331	84.299	0	0
2002-05-11	80.021	79.929	0	0
2002-05-12	79.777	79.807	0	0
2002-05-13	89.261	89.165	0	0
2002-05-14	92.98	92.967	0	0
2002-05-15	93.369	93.424	0	0
2002-05-16	93.566	93.614	0	0
2002-05-17	93.294	93.264	0	0
2002-05-18	94.322	94.338	0	0
2002-05-19	93.188	93.118	0	0
2002-05-20	89.349	89.314	0	0
2002-05-21	71.791	71.767	0	0
2002-05-22	70.989	71.168	0	0
2002-05-23	76.86	76.999	0	0
2002-05-24	78.878	78.987	0	0
2002-05-25	86.678	86.541	0	0
2002-05-26	90.803	90.72	0	0
2002-05-27	90.125	90.172	0	0
2002-05-28	92.536	92.492	0	0
2002-05-29	96.969	96.756	0	0
2002-05-30	102.769	102.594	0	0
2002-05-31	104.642	104.666	0	0
2002-06-01	100.128	100.035	0.019	0.006
2002-06-02	92.768	92.025	0	0
2002-06-03	91.2	91.041	0	0
2002-06-04	90.822	91.02	0	0
2002-06-05	95.361	95.492	0	0
2002-06-06	102.892	102.721	0	0
2002-06-07	104.846	104.965	0	0
2002-06-08	102.487	102.52	0	0
2002-06-09	97.766	97.764	0	0
2002-06-10	82.479	82.283	0	0
2002-06-11	89.297	89.198	0	0
2002-06-12	94.402	94.383	0	0
2002-06-13	98.788	98.825	0	0
2002-06-14	101.647	101.609	0	0
2002-06-15	101.299	101.214	0	0
2002-06-16	103.019	102.927	0	0
2002-06-17	104.787	104.728	0	0
2002-06-18	105.537	105.491	0	0
2002-06-19	103.964	103.897	0	0
2002-06-20	103.988	104.049	0	0
2002-06-21	100.007	100.001	0	0
2002-06-22	93.638	93.729	0	0
2002-06-23	98.791	98.433	0	0
2002-06-24	103.309	103.313	0	0
2002-06-25	103.665	103.391	0	0
2002-06-26	103.182	103.533	0	0
2002-06-27	102.956	102.951	0	0
2002-06-28	102.181	102.195	0	0
2002-06-29	102.216	102.058	0	0
2002-06-30	103.149	103.185	0	0
2002-07-01	106.604	106.663	0	0
2002-07-02	106.265	105.973	0	0
2002-07-03	102.887	103.335	0.031	0.039
2002-07-04	101.369	101.46	0	0
2002-07-05	102.442	102.054	0	0
2002-07-06	103.957	103.029	0	0
2002-07-07	103.772	104.261	0	0
2002-07-08	105.718	106.183	0	0
2002-07-09	108.053	108.351	0	0
2002-07-10	107.618	109.547	0	0
2002-07-11	109.592	110.207	0	0
2002-07-12	106.907	106.656	0	0
2002-07-13	110.252	108.806	0	0
2002-07-14	112.159	110.637	0.005	0
2002-07-15	108.994	108.328	0	0
2002-07-16	104.368	104.993	0	0
2002-07-17	102.821	101.244	0	0
2002-07-18	100.113	101.601	0	0
2002-07-19	101.999	101.542	0	0
2002-07-20	101.149	100.97	0	0
2002-07-21	102.93	102.936	0	0
2002-07-22	103.333	103.555	0	0
2002-07-23	105.002	104.721	0	0
2002-07-24	104.469	104.494	0	0
2002-07-25	104.914	104.882	0	0
2002-07-26	104.533	104.483	0	0
2002-07-27	103.559	103.449	0	0
2002-07-28	100.385	100.871	0	0
2002-07-29	102.812	102.633	0	0
2002-07-30	106.241	106.129	0	0
2002-07-31	108.661	108.621	0	0
2002-08-01	106.28	107.169	0	0
2002-08-02	106.406	105.459	0	0
2002-08-03	102.209	102.137	0	0
2002-08-04	98.811	98.962	0	0
2002-08-05	97.661	97.789	0	0
2002-08-06	96.891	96.413	0	0
2002-08-07	96.446	95.976	0	0
2002-08-08	96.615	96.667	0	0
2002-08-09	98.351	98.869	0	0
2002-08-10	102.615	102.229	0	0
2002-08-11	106.116	106.179	0	0
2002-08-12	108.697	108.849	0	0
2002-08-13	110.141	110.154	0	0
2002-08-14	108.367	108.191	0	0
2002-08-15	108.907	108.659	0	0
2002-08-16	108.797	108.848	0	0
2002-08-17	110.251	109.957	0	0
2002-08-18	109.818	109.489	0	0
2002-08-19	105.174	104.921	0	0
2002-08-20	102.51	102.479	0	0
2002-08-21	97.94	97.976	0	0
2002-08-22	93.957	94.021	0	0
2002-08-23	94.723	94.358	0	0
2002-08-24	94.477	94.378	0	0
2002-08-25	100.518	100.294	0	0
2002-08-26	101.516	101.466	0	0
2002-08-27	101.569	101.482	0	0
2002-08-28	98.077	97.93	0	0
2002-08-29	97.06	96.959	0	0
2002-08-30	96.886	96.679	0	0
2002-08-31	97.867	97.606	0	0
2002-09-01	98.2	98.188	0	0
2002-09-02	101.709	101.4	0	0
2002-09-03	102.505	102.414	0	0
2002-09-04	101.399	101.419	0	0
2002-09-05	99.948	99.862	0	0
2002-09-06	97.402	97.132	0	0.001
2002-09-07	84.735	84.99	0.007	0.01
2002-09-08	85.988	86.314	0.017	0.005
2002-09-09	87.879	87.909	0	0
2002-09-10	89.727	89.739	0.025	0
2002-09-11	89.804	89.152	0.061	0
2002-09-12	93.592	94.126	0	0
2002-09-13	94.854	94.964	0	0
2002-09-14	95.552	95.489	0	0
2002-09-15	96.149	97.053	0	0
2002-09-16	96.429	96.007	0	0
2002-09-17	92.298	92.174	0	0
2002-09-18	93.765	93.964	0	0
2002-09-19	83.731	84.05	0	0
2002-09-20	87.718	87.666	0	0
2002-09-21	91.673	91.727	0	0
2002-09-22	94.646	94.594	0	0
2002-09-23	96.344	96.3	0	0
2002-09-24	97.507	97.691	0	0
2002-09-25	97.635	97.03	0	0
2002-09-26	95.264	95.509	0	0
2002-09-27	93.438	93.563	0	0
2002-09-28	88.689	88.65	0	0
2002-09-29	82.37	82.705	0	0
2002-09-30	79.792	79.886	0	0
2002-10-01	80.435	80.418	0	0
2002-10-02	72.637	72.655	0	0
2002-10-03	72.653	72.741	0	0
2002-10-04	75.404	76.01	0	0
2002-10-05	79.636	79.613	0	0
2002-10-06	84.213	84.095	0	0
2002-10-07	86.281	86.098	0	0
2002-10-08	87.968	88.016	0	0
2002-10-09	87.287	87.115	0	0
2002-10-10	89.821	89.757	0	0
2002-10-11	87.671	87.39	0	0
2002-10-12	83.311	83.597	0	0
2002-10-13	81.333	81.369	0	0
2002-10-14	82.172	82.976	0	0
2002-10-15	81.908	81.925	0	0
2002-10-16	83.327	83.828	0	0
2002-10-17	83.798	83.974	0.072	0.074
2002-10-18	79.273	79.117	0	0
2002-10-19	81.519	81.812	0	0
2002-10-20	81.3	81.692	0	0
2002-10-21	80.256	80.287	0	0
2002-10-22	79.83	80.019	0	0
2002-10-23	74.442	74.581	0	0
2002-10-24	75.059	75.434	0	0
2002-10-25	75.426	75.703	0	0
2002-10-26	70.086	70.23	0	0
2002-10-27	69.905	70.302	0	0
2002-10-28	72.528	72.626	0	0
2002-10-29	75.076	75.393	0	0
2002-10-30	70.279	70.497	0	0
2002-10-31	68.963	69.007	0	0
2003-05-01	80	80	1	1
2003-05-02	75.789	75.597	0	0
2003-05-03	75.05	75.56	0.003	0
2003-05-04	67.258	67.098	0	0
2003-05-05	71.926	71.873	0	0
2003-05-06	73.62	73.579	0	0
2003-05-07	78.334	78.487	0	0
2003-05-08	72.193	71.915	0	0
2003-05-09	64.737	64.923	0	0
2003-05-10	71.156	71.35	0	0
2003-05-11	78.957	79.347	0	0
2003-05-12	86.574	86.67	0	0
2003-05-13	88.255	88.387	0	0
2003-05-14	87.235	87.336	0	0
2003-05-15	87.818	87.664	0.002	0.003
2003-05-16	91.809	91.726	0	0
2003-05-17	96.113	96.018	0	0
2003-05-18	90.581	90.286	0	0
2003-05-19	89.413	89.458	0	0
2003-05-20	90.619	90.515	0	0
2003-05-21	93.335	93.258	0	0
2003-05-22	97.146	97.096	0	0
2003-05-23	100.102	100.109	0	0
2003-05-24	97.717	98.042	0	0
2003-05-25	97.375	97.359	0	0
2003-05-26	94.686	94.727	0	0
2003-05-27	99.396	99.329	0	0
2003-05-28	103.134	103.515	0	0
2003-05-29	104.846	105.492	0.002	0
2003-05-30	99.306	100.67	0	0
2003-05-31	99.792	99.527	0	0
2003-06-01	98.859	98.81	0	0
2003-06-02	101.051	100.762	0	0
2003-06-03	102.748	103.004	0	0
2003-06-04	102.592	102.589	0	0
2003-06-05	101.118	101.043	0	0
2003-06-06	96.305	96.266	0	0
2003-06-07	100.769	100.667	0	0
2003-06-08	101.989	102.011	0	0
2003-06-09	100.521	100.854	0	0
2003-06-10	96.295	96.281	0	0
2003-06-11	92.37	92.699	0	0
2003-06-12	92.238	92.201	0	0
2003-06-13	91.485	91.344	0	0
2003-06-14	95.795	95.667	0	0
2003-06-15	99.034	99.138	0	0
2003-06-16	100.773	100.769	0	0
2003-06-17	100.763	100.714	0	0
2003-06-18	101.719	101.966	0	0
2003-06-19	101.815	101.958	0	0
2003-06-20	92.645	93.157	0	0
2003-06-21	90.961	91.004	0	0
2003-06-22	92.079	92.129	0	0
2003-06-23	93.449	93.438	0	0
2003-06-24	90.494	90.509	0	0
2003-06-25	87.681	87.468	0	0
2003-06-26	93.794	93.713	0	0
2003-06-27	100.613	100.52	0	0
2003-06-28	102.705	102.651	0	0
2003-06-29	105.671	106.023	0	0
2003-06-30	106.105	106.217	0	0
2003-07-01	102.303	102.261	0	0
2003-07-02	100.4	100.345	0	0
2003-07-03	100.861	100.73	0	0
2003-07-04	103.304	103.268	0	0
2003-07-05	106.168	106.237	0	0
2003-07-06	108.965	108.994	0	0
2003-07-07	106.382	106.214	0	0
2003-07-08	107.279	107.187	0	0
2003-07-09	107.68	107.631	0	0
2003-07-10	109.735	109.815	0	0
2003-07-11	112.112	112.246	0	0
2003-07-12	111.107	111.245	0	0
2003-07-13	110.006	109.667	0	0
2003-07-14	109.744	109.576	0	0
2003-07-15	109.689	109.751	0	0
2003-07-16	108.119	108.454	0.15	0.18
2003-07-17	108.346	108.556	0	0
2003-07-18	109.793	110.27	0	0
2003-07-19	108.873	108.058	0	0
2003-07-20	104.936	105.277	0	0
2003-07-21	108.552	107.996	0	0
2003-07-22	111.347	111.246	0	0
2003-07-23	113.123	112.823	0	0
2003-07-24	108.12	108.001	0	0
2003-07-25	104.315	104.585	0.018	0.021
2003-07-26	103.97	103.82	0	0
2003-07-27	105.038	104.389	0	0
2003-07-28	107.618	107.181	0	0
2003-07-29	102.165	104.326	0.017	0.008
2003-07-30	100.388	102.273	0.108	0.026
2003-07-31	94.781	99.419	0.14	0.223
2003-08-01	95.266	94.402	0	0
2003-08-02	95.578	95.434	0.009	0.016
2003-08-03	97.088	96.534	0	0
2003-08-04	99.274	98.07	0	0
2003-08-05	100.458	99.8	0	0
2003-08-06	98.706	98.663	0	0
2003-08-07	97.615	97.312	0	0
2003-08-08	102.113	101.636	0	0
2003-08-09	102.74	102.425	0	0
2003-08-10	104.865	105.052	0	0
2003-08-11	105.5	105.432	0	0
2003-08-12	106.649	106.03	0	0
2003-08-13	105.798	105.898	0	0
2003-08-14	104.208	103.442	0	0
2003-08-15	104.241	104.647	0	0
2003-08-16	102.592	102.111	0	0
2003-08-17	101.839	100.801	0	0
2003-08-18	104.893	103.076	0	0
2003-08-19	104.446	104.138	0	0
2003-08-20	102.143	100.638	0.136	0.165
2003-08-21	92.922	93.536	0.003	0.123
2003-08-22	94.88	94.926	0.021	0.084
2003-08-23	97.886	97.591	0	0.032
2003-08-24	99.86	99.942	0.04	0.034
2003-08-25	100.929	98.984	0.006	0.03
2003-08-26	98.709	100.124	0.016	0.01
2003-08-27	96.026	95.293	0	0.093
2003-08-28	98.888	96.991	0	0.006
2003-08-29	97.502	97.481	0	0
2003-08-30	96.985	97.043	0	0
2003-08-31	96.873	97.996	0	0
2003-09-01	99.28	98.77	0	0.012
2003-09-02	100.017	101.45	0	0
2003-09-03	99.521	98.154	0	0.016
2003-09-04	98.7	99.039	0.013	0.007
2003-09-05	90.404	98.242	0.035	0.112
2003-09-06	89.155	90.559	0.141	0.15
2003-09-07	94.128	92.253	0.016	0.122
2003-09-08	93.555	93.636	0	0
2003-09-09	88.665	88.686	0	0
2003-09-10	87.887	87.771	0	0
2003-09-11	85.156	85.352	0	0
2003-09-12	90.424	90.23	0	0
2003-09-13	93.538	93.596	0	0
2003-09-14	90.498	90.618	0	0
2003-09-15	96.123	96.231	0	0
2003-09-16	96.099	96.236	0	0
2003-09-17	93.062	92.864	0	0
2003-09-18	85.814	85.865	0	0
2003-09-19	87.56	87.319	0	0
2003-09-20	90.889	90.923	0	0
2003-09-21	93.336	93.616	0	0
2003-09-22	95.214	94.866	0	0
2003-09-23	97.665	97.735	0	0
2003-09-24	94.204	93.947	0	0
2003-09-25	97.772	95.894	0	0
2003-09-26	99.282	98.645	0	0
2003-09-27	97.93	98.009	0	0
2003-09-28	98.952	99.058	0	0
2003-09-29	100.011	100.138	0	0
2003-09-30	97.41	97.561	0	0
2003-10-01	95.272	95.63	0	0
2003-10-02	90.93	90.749	0	0
2003-10-03	87.147	87.141	0	0
2003-10-04	86.02	85.874	0	0
2003-10-05	86.468	86.556	0	0
2003-10-06	87.748	87.766	0	0
2003-10-07	85.476	85.682	0	0
2003-10-08	87.773	87.994	0	0
2003-10-09	89.199	89.282	0	0
2003-10-10	92.379	92.639	0	0
2003-10-11	86.755	87.026	0	0
2003-10-12	85.595	85.915	0	0
2003-10-13	89.194	89.678	0	0
2003-10-14	84.773	85.141	0	0
2003-10-15	88.428	88.519	0	0
2003-10-16	87.435	87.506	0	0
2003-10-17	87.61	87.384	0	0
2003-10-18	89.819	90.047	0	0
2003-10-19	91.201	91.633	0	0
2003-10-20	89.721	89.619	0	0
2003-10-21	90.561	91.385	0	0
2003-10-22	92.147	92.462	0	0
2003-10-23	91.347	91.929	0	0
2003-10-24	87.389	89.079	0	0
2003-10-25	86.279	86.691	0	0
2003-10-26	75.919	76.161	0	0
2003-10-27	80.665	80.548	0	0
2003-10-28	83.71	83.901	0	0
2003-10-29	86.156	85.994	0	0
2003-10-30	82.658	82.85	0	0
2003-10-31	65.44	65.476	0	0
2004-05-01	80	80	1	1
2004-05-02	87.689	87.94	0	0
2004-05-03	93.392	93.585	0	0
2004-05-04	94.915	95.029	0	0
2004-05-05	95.424	95.554	0	0
2004-05-06	91.53	91.57	0	0
2004-05-07	88.382	88.314	0	0
2004-05-08	89.857	89.809	0	0
2004-05-09	90.475	90.517	0	0
2004-05-10	92.66	92.738	0	0
2004-05-11	80.442	80.494	0	0
2004-05-12	76.876	76.905	0	0
2004-05-13	77.079	77.082	0	0
2004-05-14	88.05	87.987	0	0
2004-05-15	91.474	91.543	0	0
2004-05-16	90.756	91.027	0	0
2004-05-17	92.1	91.986	0	0
2004-05-18	87.048	87.018	0	0
2004-05-19	84.77	84.672	0	0
2004-05-20	85.499	85.467	0	0
2004-05-21	82.779	82.937	0	0
2004-05-22	81.493	81.697	0	0
2004-05-23	84.197	84.49	0	0
2004-05-24	86.081	86.076	0	0
2004-05-25	84.668	84.703	0	0
2004-05-26	82.065	82.033	0	0
2004-05-27	90.088	90.046	0	0
2004-05-28	92.251	92.381	0	0
2004-05-29	87.842	87.858	0	0
2004-05-30	84.295	84.225	0	0
2004-05-31	91.67	91.62	0	0
2004-06-01	97.137	97.193	0	0
2004-06-02	100.129	100.13	0	0
2004-06-03	101.721	101.653	0	0
2004-06-04	102.348	102.379	0	0
2004-06-05	102.459	102.18	0	0
2004-06-06	105.854	105.736	0	0
2004-06-07	105.456	105.544	0	0
2004-06-08	98.583	98.417	0	0
2004-06-09	90.289	90.294	0	0
2004-06-10	80.105	79.704	0	0
2004-06-11	87.442	87.762	0	0
2004-06-12	92.008	91.79	0	0
2004-06-13	97.38	97.356	0	0
2004-06-14	101.224	101.194	0	0
2004-06-15	101.341	101.359	0	0
2004-06-16	99.916	100.064	0	0
2004-06-17	98.872	98.784	0	0
2004-06-18	97.721	97.821	0	0
2004-06-19	97.66	97.58	0	0
2004-06-20	97.025	96.986	0	0
2004-06-21	98.587	98.694	0	0
2004-06-22	98.208	98.208	0	0
2004-06-23	98.813	98.833	0	0
2004-06-24	97.911	98.034	0	0
2004-06-25	100.387	100.686	0	0
2004-06-26	101.88	102.006	0	0
2004-06-27	99.89	100.052	0	0
2004-06-28	99.087	98.85	0	0
2004-06-29	96.948	96.979	0	0
2004-06-30	94.643	94.695	0	0
2004-07-01	92.377	92.382	0	0
2004-07-02	93.406	93.264	0	0
2004-07-03	94.823	94.683	0	0
2004-07-04	97.572	97.773	0	0
2004-07-05	100.137	99.831	0	0
2004-07-06	102.578	102.367	0	0
2004-07-07	104.508	104.344	0	0
2004-07-08	101.239	100.596	0	0
2004-07-09	98.745	99.284	0	0
2004-07-10	98.62	98.406	0	0
2004-07-11	100.872	100.789	0	0
2004-07-12	103.739	103.695	0	0
2004-07-13	105.962	105.957	0	0
2004-07-14	105.518	105.618	0	0
2004-07-15	105.48	105.333	0	0
2004-07-16	103.278	102.542	0.03	0
2004-07-17	102.728	103.637	0	0
2004-07-18	103.529	103.476	0	0
2004-07-19	103.705	103.834	0	0
2004-07-20	104.003	103.909	0	0
2004-07-21	104.353	104.191	0	0
2004-07-22	104.956	105.14	0	0
2004-07-23	105.758	105.922	0	0
2004-07-24	106.779	106.792	0	0
2004-07-25	105.3	105.83	0	0
2004-07-26	106.196	106.704	0.002	0
2004-07-27	104.139	103.582	0	0
2004-07-28	104.42	104.317	0	0
2004-07-29	104.371	104.524	0	0
2004-07-30	104.981	105.083	0	0
2004-07-31	103.567	103.28	0	0
2004-08-01	102.964	102.9	0	0
2004-08-02	102.238	100.569	0	0
2004-08-03	98.888	99.148	0	0
2004-08-04	100.526	100.061	0	0
2004-08-05	101.433	100.819	0	0
2004-08-06	100.322	99.851	0	0
2004-08-07	99.537	99.571	0	0
2004-08-08	102.41	102.531	0	0
2004-08-09	105.067	104.909	0	0
2004-08-10	107.346	107.217	0	0
2004-08-11	107.635	107.633	0	0
2004-08-12	108.19	108.222	0	0
2004-08-13	105.966	106.297	0.001	0
2004-08-14	100.997	102.671	0.005	0
2004-08-15	100.935	100.493	0	0
2004-08-16	99.424	94.239	0	0.098
2004-08-17	100.016	97.098	0	0
2004-08-18	98.861	99.647	0	0
2004-08-19	100.049	100.686	0	0
2004-08-20	100.311	100.889	0	0
2004-08-21	99.695	98.899	0	0
2004-08-22	95.814	96.379	0	0
2004-08-23	95.023	95.005	0	0
2004-08-24	90.533	90.563	0	0
2004-08-25	93.606	93.342	0	0
2004-08-26	95.527	95.589	0	0
2004-08-27	97.065	96.894	0	0
2004-08-28	93.242	93.159	0	0
2004-08-29	97.318	97.22	0	0
2004-08-30	100	100.094	0	0
2004-08-31	102.587	102.244	0	0
2004-09-01	103.941	104.013	0	0
2004-09-02	103.711	104.127	0	0
2004-09-03	100.411	100.147	0	0
2004-09-04	82.18	83.631	0	0
2004-09-05	86.81	86.725	0	0
2004-09-06	93.129	92.788	0	0
2004-09-07	96.415	96.717	0	0
2004-09-08	98.222	99.349	0.015	0.024
2004-09-09	92.232	93.079	0.043	0.063
2004-09-10	94.017	93.003	0	0
2004-09-11	93.488	93.071	0	0
2004-09-12	97.924	97.216	0	0.04
2004-09-13	97.535	97.47	0	0
2004-09-14	96.403	96.227	0	0
2004-09-15	93.558	93.352	0	0
2004-09-16	95.36	94.966	0	0
2004-09-17	95.951	95.956	0	0
2004-09-18	95.191	95.144	0	0
2004-09-19	89.661	89.611	0	0
2004-09-20	74.699	74.831	0	0
2004-09-21	73.969	73.751	0	0
2004-09-22	76.963	76.833	0	0
2004-09-23	82.518	82.114	0	0
2004-09-24	88.756	88.523	0	0
2004-09-25	90.645	90.574	0	0
2004-09-26	89.882	89.873	0	0
2004-09-27	88.415	88.536	0	0
2004-09-28	88.219	87.378	0.134	0.12
2004-09-29	76.069	76.103	0.07	0.887
2004-09-30	80.105	77.097	0.092	0.035
2004-10-01	81.422	80.386	0.03	0
2004-10-02	81.308	81.039	0	0.032
2004-10-03	83.13	82.466	0	0
2004-10-04	84.458	84.364	0	0
2004-10-05	84.802	84.679	0.019	0
2004-10-06	82.947	83.526	0	0
2004-10-07	83.885	84.555	0	0
2004-10-08	85.774	85.977	0	0
2004-10-09	86.038	86.199	0	0
2004-10-10	85.311	85.663	0.015	0.036
2004-10-11	75.536	76.638	0	0
2004-10-12	79.214	79.441	0	0
2004-10-13	81.656	82.211	0	0
2004-10-14	82.08	81.994	0	0
2004-10-15	82.386	82.035	0	0
2004-10-16	84.418	84.57	0	0
2004-10-17	84.558	84.438	0	0
2004-10-18	65.434	65.609	0	0
2004-10-19	64.833	65.31	0.02	0
2004-10-20	62.929	62.741	0.032	0.021
2004-10-21	60.974	60.317	0.289	0.22
2004-10-22	61.973	62.195	0.003	0
2004-10-23	65.105	65.524	0	0
2004-10-24	68.739	68.881	0	0.001
2004-10-25	70.988	71.074	0	0
2004-10-26	66.596	66.695	0	0
2004-10-27	63.962	62.836	0.469	0.532
2004-10-28	54.944	53.637	0.219	0.12
2004-10-29	58.208	58.344	0	0
2004-10-30	62.229	62.154	0	0
2004-10-31	63.909	64.358	0	0
2005-05-01	80	80	1	1
2005-05-02	80.862	80.874	0	0
2005-05-03	81.611	81.9	0	0
2005-05-04	86.333	86.487	0	0
2005-05-05	87.792	87.707	0.014	0.01
2005-05-06	73.257	73.657	0.01	0.01
2005-05-07	71.95	72.049	0	0
2005-05-08	78.938	78.891	0	0
2005-05-09	80.319	80.302	0	0
2005-05-10	70.166	69.912	0.002	0.002
2005-05-11	69.546	69.479	0	0.002
2005-05-12	77.507	77.776	0	0
2005-05-13	81.807	81.973	0	0
2005-05-14	86.637	87.382	0	0
2005-05-15	91.555	91.611	0	0
2005-05-16	94.649	95.106	0	0
2005-05-17	78.576	78.666	0	0
2005-05-18	85.881	85.865	0	0
2005-05-19	92.503	92.483	0	0
2005-05-20	96.552	96.6	0	0
2005-05-21	96.692	96.998	0	0
2005-05-22	100.592	100.658	0	0
2005-05-23	102.263	102.32	0	0
2005-05-24	100.992	101.051	0	0
2005-05-25	99.399	99.444	0	0
2005-05-26	98.426	98.535	0	0
2005-05-27	99.519	99.699	0	0
2005-05-28	100.665	100.366	0	0
2005-05-29	97.831	98.018	0	0
2005-05-30	87.864	87.731	0	0
2005-05-31	90.654	91.284	0	0
2005-06-01	95.3	95.879	0	0
2005-06-02	95.839	95.963	0	0
2005-06-03	93.142	93.122	0	0
2005-06-04	87.47	87.449	0	0
2005-06-05	91.856	91.592	0	0
2005-06-06	88.385	88.431	0	0
2005-06-07	83.197	83.097	0	0
2005-06-08	85.088	84.991	0	0
2005-06-09	85.891	85.906	0	0
2005-06-10	84.386	84.163	0	0
2005-06-11	88.474	88.478	0	0
2005-06-12	92.867	92.668	0	0
2005-06-13	90.224	90.588	0	0
2005-06-14	96.701	96.891	0	0
2005-06-15	100.98	100.91	0	0
2005-06-16	98.65	98.651	0	0
2005-06-17	92.039	92.16	0	0
2005-06-18	85.559	85.56	0	0
2005-06-19	91.671	91.511	0	0
2005-06-20	96.91	96.458	0	0
2005-06-21	102.553	102.656	0.01	0.019
2005-06-22	103.699	103.787	0.046	0.122
2005-06-23	100.094	99.927	0.102	0.015
2005-06-24	99.489	99.468	0	0
2005-06-25	97.793	97.832	0	0
2005-06-26	91.655	91.473	0	0
2005-06-27	93.665	93.684	0	0
2005-06-28	94.863	94.841	0	0
2005-06-29	94.469	94.383	0	0
2005-06-30	99.428	99.334	0	0
2005-07-01	102.846	102.718	0	0
2005-07-02	105.541	105.468	0	0
2005-07-03	102.951	102.882	0	0
2005-07-04	105.929	105.955	0	0
2005-07-05	104.226	104.132	0	0
2005-07-06	102.736	102.558	0	0
2005-07-07	102.046	101.875	0	0
2005-07-08	101.276	101.056	0	0
2005-07-09	101.663	101.659	0	0
2005-07-10	100.73	100.324	0	0
2005-07-11	102.23	101.977	0	0
2005-07-12	105.625	105.466	0	0
2005-07-13	109.526	109.461	0	0
2005-07-14	110.483	110.627	0	0
2005-07-15	112.354	111.919	0	0
2005-07-16	113.06	112.82	0	0
2005-07-17	111.601	110.791	0	0
2005-07-18	112.061	111.539	0	0
2005-07-19	112.629	112.407	0	0
2005-07-20	113.77	113.475	0	0
2005-07-21	107.203	107.464	0.053	0.055
2005-07-22	106.443	106.911	0	0
2005-07-23	107.319	106.1	0.02	0.026
2005-07-24	100.282	106.052	0.089	0.038
2005-07-25	99.874	106.948	0.045	0
2005-07-26	102.053	106.029	0	0
2005-07-27	103.585	106.831	0	0
2005-07-28	105.095	105.484	0	0
2005-07-29	103.59	100.711	0.332	0.117
2005-07-30	87.123	91.289	0.211	0.124
2005-07-31	93.106	95.501	0.011	0
2005-08-01	95.151	97.546	0.151	0.117
2005-08-02	92.666	95.242	0.06	0.129
2005-08-03	95.982	97.076	0.088	0.136
2005-08-04	96.427	99.181	0	0
2005-08-05	99.02	99.47	0	0
2005-08-06	96.869	98.497	0.129	0.117
2005-08-07	96.774	97.139	0.023	0
2005-08-08	95.858	93.644	0.06	0.065
2005-08-09	92.415	90.185	0.034	0.131
2005-08-10	89.383	89.054	0.11	0.099
2005-08-11	95.071	91.739	0	0
2005-08-12	100.669	99.479	0	0
2005-08-13	101.507	101.662	0	0
2005-08-14	98.909	98.414	0	0.024
2005-08-15	88.611	90.619	0.196	0.199
2005-08-16	90.865	91.563	0.022	0.089
2005-08-17	93.352	94.279	0	0
2005-08-18	94.894	95.029	0	0
2005-08-19	94.089	93.573	0	0
2005-08-20	94.117	93.591	0	0
2005-08-21	96.912	96.675	0	0
2005-08-22	99.204	98.947	0	0
2005-08-23	100.998	100.942	0	0
2005-08-24	97.321	97.37	0	0
2005-08-25	95.908	95.91	0	0
2005-08-26	98.114	98.037	0	0
2005-08-27	101.402	101.315	0	0
2005-08-28	102.556	102.785	0	0
2005-08-29	104.196	104.305	0	0
2005-08-30	104.07	104.103	0	0
2005-08-31	98.313	98.373	0	0
2005-09-01	97.806	97.996	0	0
2005-09-02	100.051	100.195	0	0
2005-09-03	99.982	100.324	0.021	0
2005-09-04	99.669	100.025	0	0
2005-09-05	95.977	95.99	0	0
2005-09-06	95.839	95.593	0	0
2005-09-07	97.597	97.28	0.005	0.003
2005-09-08	98.07	98.014	0	0
2005-09-09	95.971	95.977	0	0
2005-09-10	86.899	86.934	0	0
2005-09-11	86.845	86.804	0	0
2005-09-12	82.455	82.332	0	0
2005-09-13	81.797	82.145	0	0
2005-09-14	84.851	84.745	0	0
2005-09-15	86.836	86.627	0	0
2005-09-16	88.919	89.172	0	0
2005-09-17	87.731	87.734	0	0
2005-09-18	88.459	88.557	0	0
2005-09-19	88.839	88.672	0	0
2005-09-20	94.181	92.873	0	0
2005-09-21	90.129	90.234	0.003	0.004
2005-09-22	91.054	90.763	0.001	0
2005-09-23	91.644	91.504	0	0
2005-09-24	91.032	91.014	0	0
2005-09-25	83.911	84.06	0	0
2005-09-26	91.2	90.934	0	0
2005-09-27	94.674	94.595	0	0
2005-09-28	86.898	86.556	0	0
2005-09-29	88.428	88.402	0	0
2005-09-30	87.874	88.013	0	0
2005-10-01	92.548	92.261	0	0
2005-10-02	92.289	92.214	0	0
2005-10-03	88.74	88.752	0	0
2005-10-04	82.505	82.542	0	0
2005-10-05	75.292	75.235	0	0
2005-10-06	83.297	83.171	0	0
2005-10-07	89.388	89.376	0	0
2005-10-08	90.694	90.975	0	0
2005-10-09	82.223	82.359	0	0
2005-10-10	75.857	75.937	0	0
2005-10-11	77.862	77.866	0	0
2005-10-12	80.464	80.261	0	0
2005-10-13	82.038	82.005	0	0
2005-10-14	84.07	84.11	0	0
2005-10-15	83.538	83.981	0.009	0.028
2005-10-16	79.928	80.113	0.18	0.266
2005-10-17	79.809	78.416	0.055	0.031
2005-10-18	67.449	69.787	0.294	0.328
2005-10-19	69.183	69.207	0	0
2005-10-20	75.282	75.504	0	0
2005-10-21	80.238	80.575	0	0
2005-10-22	81.649	82.196	0	0
2005-10-23	82.21	82.737	0	0
2005-10-24	81.744	82.408	0	0
2005-10-25	79.479	79.864	0	0
2005-10-26	74.276	74.592	0	0
2005-10-27	75.36	75.729	0	0
2005-10-28	71.59	71.493	0	0
2005-10-29	71.781	71.945	0	0
2005-10-30	73.355	73.806	0	0
2005-10-31	72.304	72.734	0	0
2006-05-01	80	80	1	1
2006-05-02	92.257	92.15	0	0
2006-05-03	90.163	89.26	0	0
2006-05-04	85.191	86.599	0	0
2006-05-05	78.563	78.673	0.01	0.016
2006-05-06	82.28	82.103	0	0
2006-05-07	87.159	87.003	0	0
2006-05-08	91.09	91.049	0	0
2006-05-09	93.037	93.013	0	0
2006-05-10	85.422	85.402	0	0
2006-05-11	86.577	86.142	0	0
2006-05-12	93.036	93.061	0	0
2006-05-13	96.813	96.892	0	0
2006-05-14	95.679	95.635	0	0
2006-05-15	97.317	97.171	0	0
2006-05-16	96.774	98.938	0	0
2006-05-17	95.45	95.559	0	0
2006-05-18	98.131	98.728	0.01	0
2006-05-19	99.22	99.221	0.01	0
2006-05-20	96.873	96.753	0	0
2006-05-21	92.942	92.783	0	0
2006-05-22	92.123	92.189	0.009	0.006
2006-05-23	78.026	78.006	0	0
2006-05-24	89.951	90.001	0	0
2006-05-25	95.312	95.214	0	0
2006-05-26	97.744	97.717	0	0
2006-05-27	93.05	93.042	0	0
2006-05-28	75.044	74.813	0	0
2006-05-29	78.224	78.168	0	0
2006-05-30	85.796	85.815	0	0
2006-05-31	92.359	92.246	0	0
2006-06-01	98.183	98.046	0	0
2006-06-02	101.783	101.71	0	0
2006-06-03	102.074	101.731	0	0
2006-06-04	103.81	103.584	0	0
2006-06-05	103.954	103.786	0	0
2006-06-06	103.785	103.89	0	0
2006-06-07	100.748	101.192	0.005	0.004
2006-06-08	94.194	97.792	0	0.009
2006-06-09	95.783	96.239	0	0
2006-06-10	95.355	95.424	0	0
2006-06-11	95.104	95.117	0	0
2006-06-12	96.862	96.852	0	0
2006-06-13	95.236	95.176	0	0
2006-06-14	90.13	90.148	0	0
2006-06-15	89.93	89.524	0	0
2006-06-16	91.804	91.603	0	0
2006-06-17	94.916	94.747	0	0
2006-06-18	104.361	104.218	0	0
2006-06-19	104.978	104.917	0	0
2006-06-20	102.409	102.361	0	0
2006-06-21	99.996	100.002	0	0
2006-06-22	101.433	101.389	0	0
2006-06-23	105.415	105.621	0	0
2006-06-24	107.548	107.794	0	0
2006-06-25	108.706	108.138	0	0
2006-06-26	109.79	109.724	0	0
2006-06-27	104.231	106.736	0	0
2006-06-28	102.847	102.29	0.122	0.185
2006-06-29	95.004	96.251	0.073	0.041
2006-06-30	100.463	99.457	0	0
2006-07-01	100.902	102.003	0	0.074
2006-07-02	99.798	101.39	0.01	0
2006-07-03	100.982	104.306	0	0
2006-07-04	101.042	100.959	0.014	0.064
2006-07-05	98.836	95.652	0	0
2006-07-06	100.965	99.705	0	0
2006-07-07	99.169	99.004	0.015	0.093
2006-07-08	97.096	94.568	0.107	0.061
2006-07-09	100.26	98.899	0.021	0.025
2006-07-10	101.421	100.582	0.029	0.044
2006-07-11	102.734	101.886	0	0
2006-07-12	102.432	102.103	0	0
2006-07-13	101.392	100.706	0	0
2006-07-14	104.754	104.509	0	0
2006-07-15	107.629	107.184	0	0
2006-07-16	110.552	109.979	0	0
2006-07-17	108.153	107.986	0.019	0
2006-07-18	104.148	100.772	0	0.053
2006-07-19	103.538	100.693	0.176	0.068
2006-07-20	103.961	104.001	0	0
2006-07-21	105.832	105.673	0.023	0.002
2006-07-22	107.903	108.338	0	0.002
2006-07-23	108.517	108.617	0.043	0.043
2006-07-24	107.485	107.165	0	0.016
2006-07-25	107.311	107.365	0	0
2006-07-26	108.379	108.479	0	0
2006-07-27	107.668	106.245	0	0
2006-07-28	106.942	107.042	0	0
2006-07-29	108.038	107.215	0	0
2006-07-30	104.869	103.661	0	0
2006-07-31	102.143	101.505	0	0
2006-08-01	99.289	98.852	0	0
2006-08-02	94.946	94.735	0	0
2006-08-03	96.446	96.107	0	0
2006-08-04	98.526	97.504	0	0
2006-08-05	97.713	96.733	0	0
2006-08-06	97.803	97.325	0	0
2006-08-07	99.872	99.577	0	0
2006-08-08	99.81	99.963	0	0
2006-08-09	101.41	101.222	0	0
2006-08-10	103.164	101.703	0	0.012
2006-08-11	103.97	103.417	0	0
2006-08-12	100.938	100.973	0	0
2006-08-13	98.02	97.992	0	0
2006-08-14	100.044	100.065	0	0
2006-08-15	99.482	99.133	0	0
2006-08-16	97.384	97.35	0	0
2006-08-17	95.556	95.799	0	0
2006-08-18	97.358	97.142	0	0
2006-08-19	98.954	99.213	0	0
2006-08-20	101.845	101.89	0	0
2006-08-21	102.29	102.145	0	0
2006-08-22	104.137	104.035	0	0
2006-08-23	101.765	104.8	0	0
2006-08-24	101.16	102.977	0	0
2006-08-25	100.88	101.054	0	0
2006-08-26	97.05	97.132	0	0
2006-08-27	96.628	96.383	0	0
2006-08-28	98.328	98.573	0	0
2006-08-29	102.86	103.006	0	0
2006-08-30	103.448	103.305	0	0
2006-08-31	100.107	100.411	0	0
2006-09-01	99.539	99.164	0	0
2006-09-02	98.894	98.992	0	0
2006-09-03	100.012	100.065	0	0
2006-09-04	90.374	90.173	0.064	0.004
2006-09-05	92.009	91.984	0	0
2006-09-06	93.243	93.702	0	0
2006-09-07	93.04	93.181	0.186	0.041
2006-09-08	90.24	90.196	0.136	0.107
2006-09-09	93.621	94.191	0	0
2006-09-10	89.947	89.779	0	0
2006-09-11	91.395	91.958	0	0
2006-09-12	94.464	96.242	0	0
2006-09-13	96.159	97.782	0	0
2006-09-14	94.585	91.432	0	0.065
2006-09-15	92.036	92.311	0.003	0.006
2006-09-16	80.649	80.858	0	0
2006-09-17	77.695	77.701	0	0
2006-09-18	80.731	80.8	0	0
2006-09-19	89.095	88.857	0	0
2006-09-20	89.229	89.301	0	0
2006-09-21	78.071	78.091	0	0
2006-09-22	83.86	83.655	0	0
2006-09-23	76.157	76.248	0	0
2006-09-24	78.876	79.22	0	0
2006-09-25	83.799	84.029	0	0
2006-09-26	88.866	88.88	0	0
2006-09-27	91.493	91.714	0	0
2006-09-28	91.608	91.699	0	0
2006-09-29	92.183	92.114	0	0
2006-09-30	92.594	90.459	0	0
2006-10-01	92.799	93.065	0	0
2006-10-02	87.924	87.877	0	0
2006-10-03	84.577	84.706	0	0
2006-10-04	87.249	87.251	0	0
2006-10-05	83.678	83.77	0	0
2006-10-06	81.028	81.087	0	0
2006-10-07	72.779	73.312	0	0
2006-10-08	77.119	77.003	0	0
2006-10-09	78.855	78.99	0	0
2006-10-10	79.216	78.854	0	0
2006-10-11	78.309	78.373	0	0
2006-10-12	80.807	80.666	0	0
2006-10-13	82.337	82.424	0.008	0.006
2006-10-14	77.513	76.634	0.115	0.235
2006-10-15	72.544	70.803	0	0
2006-10-16	76.912	75.817	0	0
2006-10-17	78.26	77.455	0	0
2006-10-18	68.048	67.9	0	0
2006-10-19	69.089	68.767	0	0
2006-10-20	74.74	74.47	0	0
2006-10-21	77.972	78.022	0	0
2006-10-22	72.472	72.214	0	0
2006-10-23	76.386	76.044	0	0
2006-10-24	79.275	79.216	0	0
2006-10-25	74.296	72.823	0	0
2006-10-26	66.442	66.398	0	0
2006-10-27	71.427	71.196	0	0
2006-10-28	73.918	74.104	0	0
2006-10-29	72.76	72.96	0	0
2006-10-30	76.722	76.975	0	0
2006-10-31	75.255	75.434	0	0
2007-05-01	80	80	1	1
2007-05-02	84.624	84.493	0	0.001
2007-05-03	82.09	82.148	0	0
2007-05-04	74.749	74.719	0	0
2007-05-05	72.784	72.635	0	0
2007-05-06	72.804	72.66	0	0
2007-05-07	76.601	77.137	0	0
2007-05-08	83.387	83.422	0	0
2007-05-09	88.046	88.456	0	0
2007-05-10	92.356	91.901	0	0
2007-05-11	95.844	95.842	0	0
2007-05-12	96.658	96.747	0	0
2007-05-13	94.537	94.628	0	0
2007-05-14	89.792	89.981	0	0
2007-05-15	90.994	90.835	0	0
2007-05-16	93.911	93.804	0	0
2007-05-17	94.299	94.217	0	0
2007-05-18	94.397	94.493	0.042	0.036
2007-05-19	95.596	95.806	0	0
2007-05-20	95.9	96.256	0	0
2007-05-21	94.624	94.753	0	0
2007-05-22	90.203	90.238	0	0
2007-05-23	80.672	81.1	0	0
2007-05-24	84.932	84.383	0	0
2007-05-25	90.357	90.035	0	0
2007-05-26	93.869	93.714	0	0
2007-05-27	94.427	94.762	0	0
2007-05-28	94.859	94.974	0	0
2007-05-29	93.498	93.512	0	0
2007-05-30	93.775	93.634	0	0
2007-05-31	96.263	96.266	0	0
2007-06-01	95.726	95.581	0	0
2007-06-02	98.3	98.539	0	0
2007-06-03	99.901	99.803	0	0
2007-06-04	100.757	100.756	0	0
2007-06-05	97.697	97.888	0	0
2007-06-06	89.322	89.216	0	0
2007-06-07	74.472	74.238	0	0
2007-06-08	83.073	83.046	0	0
2007-06-09	89.019	89.146	0	0
2007-06-10	94.636	94.6	0	0
2007-06-11	95.621	95.83	0	0
2007-06-12	93.213	93.123	0	0
2007-06-13	95.664	95.732	0	0
2007-06-14	102.148	102.052	0	0
2007-06-15	103.936	103.912	0	0
2007-06-16	104.63	104.732	0	0
2007-06-17	100.835	100.696	0	0
2007-06-18	100.296	100.308	0	0
2007-06-19	103.747	103.843	0	0
2007-06-20	101.925	101.815	0	0
2007-06-21	102.425	102.787	0	0
2007-06-22	103.438	103.503	0	0
2007-06-23	106.386	106.767	0	0
2007-06-24	103.5	103.913	0	0
2007-06-25	99.097	99.658	0	0
2007-06-26	101.868	101.986	0	0
2007-06-27	101.302	101.273	0	0
2007-06-28	100.896	101.003	0	0
2007-06-29	103.613	103.652	0	0
2007-06-30	104.188	104.321	0	0
2007-07-01	105.402	105.421	0	0
2007-07-02	108.066	108.238	0	0
2007-07-03	107.931	108.05	0	0
2007-07-04	109.299	109.373	0	0
2007-07-05	111.567	111.54	0	0
2007-07-06	113.171	113.032	0	0
2007-07-07	110.266	111.635	0	0
2007-07-08	109.214	109.333	0	0
2007-07-09	106.694	106.416	0	0
2007-07-10	104.785	103.916	0	0
2007-07-11	103.643	102.821	0.002	0.004
2007-07-12	102.624	102.476	0	0
2007-07-13	104.519	104.866	0	0
2007-07-14	107.965	106.95	0	0
2007-07-15	106.946	107.072	0	0
2007-07-16	108.468	106.647	0	0
2007-07-17	105.327	105.427	0	0
2007-07-18	103.37	103.325	0	0
2007-07-19	102.634	103.179	0	0
2007-07-20	103.502	103.327	0	0
2007-07-21	103.046	102.893	0	0
2007-07-22	104.306	104.3	0	0
2007-07-23	105.346	105.899	0	0
2007-07-24	106.461	106.561	0	0.04
2007-07-25	96.283	93.924	0.015	0.02
2007-07-26	97.817	98.169	0	0
2007-07-27	99.262	100.512	0.082	0
2007-07-28	102.599	103.022	0	0
2007-07-29	105.164	104.73	0	0
2007-07-30	106.707	105.242	0	0
2007-07-31	105.356	105.302	0	0
2007-08-01	103.83	103.392	0	0
2007-08-02	102.335	102.173	0	0
2007-08-03	103.016	103.683	0	0
2007-08-04	103.505	104.185	0.017	0.013
2007-08-05	100.784	101.11	0.01	0.058
2007-08-06	99.355	99.616	0	0
2007-08-07	95.281	95.5	0	0
2007-08-08	95.533	95.825	0	0
2007-08-09	99.532	99.586	0	0
2007-08-10	99.625	99.576	0	0
2007-08-11	101.095	101.098	0	0
2007-08-12	102.91	102.897	0	0
2007-08-13	104.432	104.631	0	0
2007-08-14	106.112	107.162	0	0
2007-08-15	107.25	105.232	0.005	0
2007-08-16	103.755	103.37	0	0.017
2007-08-17	105.23	105.33	0.001	0
2007-08-18	104.027	103.402	0.005	0
2007-08-19	102.159	102.181	0	0
2007-08-20	101.446	100.983	0	0
2007-08-21	102.563	102.513	0	0
2007-08-22	106.354	106.277	0	0
2007-08-23	105.946	105.684	0	0
2007-08-24	103.246	103.35	0	0
2007-08-25	104.586	104.515	0	0
2007-08-26	102.448	104.76	0.191	0.034
2007-08-27	96.002	94.906	0	0
2007-08-28	99.288	99.267	0	0
2007-08-29	101.111	101.663	0	0
2007-08-30	103.896	104.423	0	0
2007-08-31	105.653	106.161	0	0.002
2007-09-01	102.906	104.085	0	0
2007-09-02	104.485	104.182	0	0.091
2007-09-03	103.69	103.28	0	0
2007-09-04	101.744	100.691	0	0
2007-09-05	101.338	100.362	0	0
2007-09-06	95.788	95.899	0	0
2007-09-07	96.672	96.453	0	0
2007-09-08	98.669	98.76	0	0
2007-09-09	98.955	98.785	0	0
2007-09-10	98.904	98.729	0	0
2007-09-11	98.694	98.634	0	0
2007-09-12	100.707	98.549	0	0
2007-09-13	100.093	99.889	0	0
2007-09-14	96.562	96.871	0	0
2007-09-15	92.927	92.86	0	0
2007-09-16	92.248	91.448	0	0
2007-09-17	87.113	87.118	0	0
2007-09-18	87.8	87.41	0	0
2007-09-19	89.955	90.137	0	0
2007-09-20	85.092	85.014	0	0
2007-09-21	85.268	85.051	0	0
2007-09-22	85.601	86.446	0.128	0.043
2007-09-23	77.421	77.41	0	0
2007-09-24	75.599	75.302	0	0
2007-09-25	78.574	78.633	0	0
2007-09-26	83.489	83.406	0	0
2007-09-27	85.873	85.921	0	0
2007-09-28	87.711	87.986	0	0
2007-09-29	82.098	82.015	0	0
2007-09-30	77.416	77.281	0	0
2007-10-01	86.188	85.953	0.052	0.058
2007-10-02	86.719	86.767	0	0
2007-10-03	89.502	89.506	0	0
2007-10-04	89.969	89.879	0	0
2007-10-05	85.152	85.118	0	0
2007-10-06	65.785	65.898	0	0
2007-10-07	68.516	68.526	0	0
2007-10-08	78.418	78.409	0	0
2007-10-09	84.574	84.702	0	0
2007-10-10	86.443	86.727	0	0
2007-10-11	81.257	81.281	0	0
2007-10-12	79.868	80.329	0	0
2007-10-13	76.755	76.696	0	0
2007-10-14	75.907	76.143	0	0
2007-10-15	78.9	79.318	0	0
2007-10-16	82.061	82.082	0	0
2007-10-17	75.41	75.526	0	0
2007-10-18	72.824	72.966	0	0
2007-10-19	75.683	75.652	0	0
2007-10-20	81.17	81.153	0	0
2007-10-21	77.319	77.137	0	0
2007-10-22	66.119	65.904	0	0
2007-10-23	77.503	77.281	0	0
2007-10-24	80.99	81.114	0	0
2007-10-25	81.708	82.098	0	0
2007-10-26	81.493	81.9	0	0
2007-10-27	81.558	81.902	0	0
2007-10-28	79.985	79.966	0	0
2007-10-29	82.86	83.264	0	0
2007-10-30	79.376	79.788	0	0
2007-10-31	75.231	75.017	0	0
2008-05-01	80	80	1	1
2008-05-02	67.485	67.1	0	0
2008-05-03	78.425	78.499	0	0
2008-05-04	81.309	81.435	0	0
2008-05-05	80.465	81.057	0	0
2008-05-06	83.167	83.003	0	0
2008-05-07	87.211	87.23	0	0
2008-05-08	85.88	85.863	0	0
2008-05-09	83.766	83.563	0	0
2008-05-10	86.067	86.088	0	0
2008-05-11	89.123	88.871	0	0
2008-05-12	90.432	90.418	0	0
2008-05-13	81.88	81.756	0	0
2008-05-14	81.381	81.337	0	0
2008-05-15	85.451	85.511	0	0
2008-05-16	84.51	84.498	0	0
2008-05-17	89.828	89.797	0	0
2008-05-18	95.948	95.696	0	0
2008-05-19	102.546	102.481	0	0
2008-05-20	104.415	104.694	0	0
2008-05-21	99.638	99.737	0	0
2008-05-22	76.656	76.321	0	0
2008-05-23	71.4	70.933	0	0
2008-05-24	69.08	68.768	0.014	0.019
2008-05-25	67.47	67.739	0	0
2008-05-26	71.403	71.713	0	0
2008-05-27	77.309	77.081	0	0
2008-05-28	80.829	80.679	0	0
2008-05-29	80.191	80.188	0	0
2008-05-30	82.507	82.287	0	0
2008-05-31	89.278	89.138	0	0
2008-06-01	91.603	91.504	0	0
2008-06-02	91.448	91.356	0	0
2008-06-03	93.66	93.309	0	0
2008-06-04	95.774	95.754	0	0
2008-06-05	78.924	79.353	0	0
2008-06-06	94.033	93.913	0	0
2008-06-07	96.387	96.323	0	0
2008-06-08	88.407	88.346	0	0
2008-06-09	90.353	90.393	0	0
2008-06-10	98.451	98.378	0	0
2008-06-11	98.634	98.689	0	0
2008-06-12	84.038	84.115	0	0
2008-06-13	90.048	90.274	0	0
2008-06-14	98.574	98.919	0	0
2008-06-15	102.318	102.314	0	0
2008-06-16	102.033	102.019	0	0
2008-06-17	102.451	102.426	0	0
2008-06-18	102.953	102.972	0	0
2008-06-19	104.454	104.568	0	0
2008-06-20	103.109	102.956	0	0
2008-06-21	106.146	106.164	0	0
2008-06-22	106.75	106.836	0	0
2008-06-23	104.407	104.425	0	0
2008-06-24	102.929	102.945	0	0
2008-06-25	101.944	102.019	0	0
2008-06-26	101.17	101.075	0	0
2008-06-27	99.934	100.033	0	0
2008-06-28	101.867	101.996	0	0
2008-06-29	103.699	103.541	0	0
2008-06-30	106.113	105.854	0	0
2008-07-01	106.688	106.238	0	0.018
2008-07-02	105.42	105.52	0	0
2008-07-03	106.62	106.445	0	0
2008-07-04	107.352	107.452	0	0
2008-07-05	105.352	105.308	0	0
2008-07-06	103.32	103.478	0.041	0.048
2008-07-07	103.217	103.167	0	0
2008-07-08	105.767	105.867	0	0
2008-07-09	108.181	107.861	0	0
2008-07-10	107.751	107.328	0	0
2008-07-11	105.006	104.805	0.065	0.087
2008-07-12	97.476	94.385	0.23	0.332
2008-07-13	90.755	95.214	0.033	0
2008-07-14	93.898	98.503	0.069	0.065
2008-07-15	98.091	100.08	0	0
2008-07-16	100.291	100.862	0	0
2008-07-17	99.31	100.227	0	0
2008-07-18	101.174	101.678	0	0
2008-07-19	103.295	103.974	0	0
2008-07-20	104.064	104.247	0	0
2008-07-21	100.667	101.265	0.018	0.038
2008-07-22	99.602	99.748	0.053	0.033
2008-07-23	99.094	101.399	0	0
2008-07-24	102.367	102.267	0	0
2008-07-25	103.194	102.74	0	0
2008-07-26	104.18	104.185	0	0
2008-07-27	104.119	104.717	0	0
2008-07-28	102.941	102.711	0	0
2008-07-29	100.609	100.585	0	0
2008-07-30	102.888	102.773	0	0
2008-07-31	104.105	103.651	0	0
2008-08-01	105.047	105.389	0	0
2008-08-02	106.844	107.077	0	0
2008-08-03	104.945	104.785	0	0
2008-08-04	103.234	103.663	0	0.007
2008-08-05	103.785	100.815	0	0
2008-08-06	102.14	100.868	0	0.003
2008-08-07	103.988	100.709	0	0.002
2008-08-08	103.587	102.932	0	0
2008-08-09	101.467	100.484	0	0
2008-08-10	100.613	100.274	0	0
2008-08-11	101.963	101.408	0	0
2008-08-12	103.655	103.527	0	0
2008-08-13	104.751	104.218	0	0
2008-08-14	104.777	104.689	0	0
2008-08-15	106.325	105.99	0	0
2008-08-16	106.482	105.756	0	0
2008-08-17	103.762	103.674	0	0
2008-08-18	102.052	101.85	0	0
2008-08-19	99.597	99.376	0	0
2008-08-20	96.982	96.664	0	0
2008-08-21	98.768	98.167	0	0
2008-08-22	101.782	101.711	0	0
2008-08-23	101.555	101.348	0	0
2008-08-24	102.692	102.406	0	0
2008-08-25	104.637	104.209	0.013	0.027
2008-08-26	100.142	100.675	0.004	0.001
2008-08-27	101.634	100.983	0	0
2008-08-28	103.176	102.721	0	0
2008-08-29	104.433	102.739	0	0
2008-08-30	101.974	100.839	0	0
2008-08-31	95.675	92.717	0.19	0.12
2008-09-01	93.867	94.653	0	0
2008-09-02	88.115	88.216	0	0
2008-09-03	91.434	91.15	0	0
2008-09-04	95.356	95.155	0	0
2008-09-05	98.675	98.375	0	0
2008-09-06	98.197	98.228	0	0
2008-09-07	99.338	99.487	0	0
2008-09-08	100.602	100.503	0	0
2008-09-09	94.517	94.698	0.033	0.057
2008-09-10	84.94	86.624	0.086	0.127
2008-09-11	89.011	86.744	0	0
2008-09-12	90.084	88.859	0	0
2008-09-13	92.438	91.191	0	0
2008-09-14	94.291	93.646	0	0
2008-09-15	95.42	95.132	0	0
2008-09-16	93.901	94.324	0	0
2008-09-17	89.539	89.793	0	0
2008-09-18	89.272	89.721	0.034	0
2008-09-19	86.876	89.26	0.026	0
2008-09-20	90.059	89.809	0	0
2008-09-21	87.94	87.533	0	0
2008-09-22	86.464	86.497	0	0
2008-09-23	86.501	86.572	0	0
2008-09-24	89.297	89.21	0	0
2008-09-25	93.583	93.922	0	0
2008-09-26	92.346	92.212	0	0
2008-09-27	90.646	90.224	0	0
2008-09-28	92.091	92.045	0	0
2008-09-29	93.585	93.747	0	0
2008-09-30	92.271	92.124	0	0
2008-10-01	90.998	90.87	0	0
2008-10-02	91.26	91.531	0	0
2008-10-03	89.825	89.904	0	0
2008-10-04	80.347	80.286	0	0
2008-10-05	76.068	75.612	0	0
2008-10-06	77.276	77.239	0	0
2008-10-07	83.367	83.213	0	0
2008-10-08	86.525	86.477	0	0
2008-10-09	89.574	89.86	0	0
2008-10-10	86.047	86.029	0	0
2008-10-11	71.963	71.962	0	0
2008-10-12	59.555	59.685	0	0
2008-10-13	64.262	64.426	0	0
2008-10-14	76.47	76.37	0	0
2008-10-15	78.322	78.445	0	0
2008-10-16	80.743	80.964	0	0
2008-10-17	81.98	81.758	0	0
2008-10-18	84.208	84.292	0	0
2008-10-19	85.489	85.451	0	0
2008-10-20	84.245	84.403	0	0
2008-10-21	81.884	82.019	0	0
2008-10-22	82.318	82.354	0	0
2008-10-23	70.394	70.32	0	0
2008-10-24	77.925	77.885	0	0
2008-10-25	81.205	81.156	0	0
2008-10-26	84.475	84.373	0	0
2008-10-27	86.584	86.765	0	0
2008-10-28	83.309	83.723	0	0
2008-10-29	80.69	81.443	0	0
2008-10-30	82.051	82.48	0	0
2008-10-31	82.353	82.694	0.002	0.002
2009-05-01	80	80	1	1
2009-05-02	79.524	79.599	0	0
2009-05-03	84.678	84.605	0	0
2009-05-04	87.121	87.147	0	0
2009-05-05	85.661	85.613	0	0
2009-05-06	90.966	90.902	0	0
2009-05-07	94.039	94.023	0	0
2009-05-08	92.415	92.426	0	0
2009-05-09	89.081	88.914	0	0
2009-05-10	95.315	95.301	0	0
2009-05-11	94.55	94.686	0	0
2009-05-12	96.218	96.196	0	0
2009-05-13	94.136	94.105	0	0
2009-05-14	89.972	89.965	0	0
2009-05-15	94.028	94.093	0	0
2009-05-16	93.625	93.649	0	0
2009-05-17	97.568	97.434	0	0
2009-05-18	99.597	99.564	0	0
2009-05-19	98.596	98.816	0.041	0.024
2009-05-20	95.781	95.693	0.001	0
2009-05-21	93.009	93.219	0.006	0
2009-05-22	89.989	90.993	0	0
2009-05-23	90.454	91.58	0	0
2009-05-24	92.379	92.825	0	0
2009-05-25	90.987	90.853	0	0
2009-05-26	91.922	91.944	0	0
2009-05-27	92.646	92.619	0	0
2009-05-28	91.828	91.86	0	0
2009-05-29	93.799	93.463	0	0
2009-05-30	90.282	89.219	0.015	0.015
2009-05-31	88.267	88.518	0.002	0
2009-06-01	92.03	91.871	0	0.053
2009-06-02	92.493	91.65	0	0
2009-06-03	88.914	89.395	0	0
2009-06-04	91.502	91.177	0	0
2009-06-05	85.034	85.019	0	0
2009-06-06	77.48	76.882	0	0
2009-06-07	79.533	80.079	0	0
2009-06-08	83.902	84.244	0	0
2009-06-09	84.553	84.537	0	0
2009-06-10	82.299	82.631	0	0.018
2009-06-11	81.607	81.362	0	0
2009-06-12	84.076	84.144	0	0
2009-06-13	83.145	83.319	0	0
2009-06-14	84.096	83.727	0	0
2009-06-15	85.696	86.194	0	0
2009-06-16	88.016	88.265	0	0
2009-06-17	86.764	86.748	0	0
2009-06-18	90.052	90.138	0	0
2009-06-19	95.194	94.995	0	0
2009-06-20	97.872	98.097	0	0
2009-06-21	93.048	92.736	0	0
2009-06-22	89.22	88.734	0	0
2009-06-23	96.095	95.837	0	0
2009-06-24	100.225	100.367	0	0
2009-06-25	101.575	101.528	0.031	0.04
2009-06-26	86.661	89.582	0.104	0.041
2009-06-27	94.636	94.029	0	0
2009-06-28	100.361	100.153	0	0
2009-06-29	102.775	102.838	0	0
2009-06-30	105.117	105.414	0	0
2009-07-01	103.656	102.764	0	0
2009-07-02	103.257	102.636	0	0.001
2009-07-03	103.201	101.582	0	0
2009-07-04	100.596	99.875	0	0
2009-07-05	100.445	100.525	0	0
2009-07-06	102.158	102.097	0	0
2009-07-07	101.797	101.771	0	0
2009-07-08	100.268	100.184	0	0
2009-07-09	99.377	99.213	0	0
2009-07-10	100.316	100.36	0	0
2009-07-11	104.754	104.736	0	0
2009-07-12	106.107	105.884	0.002	0.004
2009-07-13	104.589	104.239	0	0
2009-07-14	103.69	103.644	0	0
2009-07-15	104.779	104.816	0	0
2009-07-16	105.567	105.667	0	0
2009-07-17	108.407	107.929	0	0
2009-07-18	110.924	111.046	0	0
2009-07-19	110.907	110.49	0	0
2009-07-20	109.854	109.603	0	0
2009-07-21	107.305	107.331	0	0
2009-07-22	108.124	108.17	0	0
2009-07-23	107.122	106.979	0	0
2009-07-24	106.935	107.678	0	0
2009-07-25	104.527	105.18	0	0
2009-07-26	105.477	105.577	0	0
2009-07-27	106.531	105.973	0	0
2009-07-28	108.136	107.871	0	0
2009-07-29	107.824	107.93	0	0
2009-07-30	105.872	106.426	0	0
2009-07-31	104.193	103.529	0	0
2009-08-01	104.406	104.758	0	0
2009-08-02	104.862	104.845	0	0
2009-08-03	104.045	99.198	0	0
2009-08-04	101.044	101.4	0.005	0
2009-08-05	103.079	102.325	0	0
2009-08-06	101.844	101.525	0	0
2009-08-07	89.643	89.512	0	0
2009-08-08	89.004	88.851	0	0
2009-08-09	93.323	93.273	0	0
2009-08-10	97.007	96.805	0	0
2009-08-11	100.183	100.046	0	0
2009-08-12	103.047	102.898	0	0
2009-08-13	103.102	102.998	0	0
2009-08-14	102.373	102.371	0	0
2009-08-15	99.782	99.61	0	0
2009-08-16	95.061	94.9	0	0
2009-08-17	98.772	98.73	0	0
2009-08-18	100.142	100.114	0	0
2009-08-19	101.536	101.546	0	0
2009-08-20	103.405	103.394	0	0
2009-08-21	105.911	106.033	0	0
2009-08-22	108.004	108.17	0	0
2009-08-23	95.527	95.415	0.035	0
2009-08-24	95.827	94.537	0	0
2009-08-25	96.655	95.69	0	0
2009-08-26	97.991	98.652	0	0
2009-08-27	101.047	101.747	0	0
2009-08-28	104.083	104.222	0	0
2009-08-29	106.018	106.218	0	0
2009-08-30	105.391	105.491	0	0
2009-08-31	103.527	103.846	0	0
2009-09-01	101.252	100.451	0.024	0.001
2009-09-02	95.466	97.776	0.006	0.068
2009-09-03	97.957	98.558	0	0.076
2009-09-04	99.427	98.393	0	0
2009-09-05	97.429	95.944	0.054	0
2009-09-06	93.892	96.528	0.063	0
2009-09-07	93.492	94.33	0	0
2009-09-08	93.02	93.68	0	0
2009-09-09	94.955	95.277	0	0
2009-09-10	97.171	97.917	0	0
2009-09-11	99.074	99.776	0	0
2009-09-12	100.46	99.87	0	0
2009-09-13	98.635	97.461	0	0
2009-09-14	93.915	94.376	0	0
2009-09-15	85.934	86.459	0	0
2009-09-16	89.427	89.045	0	0
2009-09-17	90.811	90.454	0	0
2009-09-18	92.923	92.013	0	0
2009-09-19	91.246	91.211	0	0
2009-09-20	96.136	95.917	0	0
2009-09-21	97.115	97.241	0	0
2009-09-22	89.42	88.818	0	0
2009-09-23	83.57	83.108	0	0
2009-09-24	86.568	86.278	0	0
2009-09-25	89.746	89.708	0	0
2009-09-26	95.98	94.209	0	0
2009-09-27	96.729	95.378	0	0
2009-09-28	97.411	97.097	0	0
2009-09-29	96.91	96.685	0	0
2009-09-30	89.796	89.619	0	0
2009-10-01	74.816	74.817	0	0
2009-10-02	77.671	77.539	0	0
2009-10-03	82.034	81.793	0	0
2009-10-04	81.269	81.429	0	0
2009-10-05	65.935	66.029	0	0
2009-10-06	68.866	69.425	0	0
2009-10-07	72.141	72.832	0	0
2009-10-08	74.772	74.965	0	0
2009-10-09	78.365	78.497	0	0
2009-10-10	79.279	79.532	0	0
2009-10-11	81.212	81.284	0	0
2009-10-12	80.983	81.179	0	0
2009-10-13	71.159	71.269	0	0
2009-10-14	75.052	74.966	0	0
2009-10-15	78.741	78.768	0	0
2009-10-16	84.885	84.587	0	0
2009-10-17	87.187	86.955	0	0
2009-10-18	90.225	90.44	0.027	0
2009-10-19	86.914	87.196	0	0
2009-10-20	78.837	78.992	0	0
2009-10-21	74.754	74.917	0	0
2009-10-22	77.69	77.773	0	0
2009-10-23	77.788	77.762	0	0
2009-10-24	78.471	78.769	0	0
2009-10-25	80.921	81.172	0	0
2009-10-26	69.76	69.657	0	0
2009-10-27	69.041	69.983	0	0
2009-10-28	57.435	57.713	0	0
2009-10-29	57.67	57.377	0	0
2009-10-30	64.991	64.88	0	0
2009-10-31	72.723	72.574	0	0
