# Supplementary material for: The role of climate change and urban development on compound dry-hot extremes across US cities
Source: Nat Commun. 2023 Jun 14;14:3509. doi: 10.1038/s41467-023-39205-x (PMC10267174; doi:10.1038/s41467-023-39205-x)
Supplement: Supplementary file 2 — Source Data [file 41467_2023_39205_MOESM2_ESM.zip › SourceData/LasVegas_Future_Data.xlsx]

## Sheet: Sheet1
Date_Future	Climate_chng_T	Urban_Dev_Climate_chng_T	Climate_chng_prcp	Urban_Dev_Climate_chng_prcp
2090-05-01	80	80	1	1
2090-05-02	96.128	96.114	0	0
2090-05-03	100.531	100.483	0	0
2090-05-04	103.746	103.593	0	0
2090-05-05	106.239	106.208	0	0
2090-05-06	103.986	104.397	0	0
2090-05-07	96.635	96.509	0	0
2090-05-08	92.64	92.601	0	0
2090-05-09	97.576	97.636	0	0
2090-05-10	93.127	93.044	0	0
2090-05-11	85.261	85.061	0	0
2090-05-12	87.896	88.154	0	0
2090-05-13	90.865	91.059	0	0
2090-05-14	98.025	97.959	0	0
2090-05-15	98.563	98.372	0	0
2090-05-16	97.936	98.22	0	0
2090-05-17	94.94	94.781	0	0
2090-05-18	95.702	95.646	0	0
2090-05-19	94.558	94.604	0	0
2090-05-20	95.577	95.538	0	0
2090-05-21	97.04	97.261	0	0
2090-05-22	100.065	99.405	0	0
2090-05-23	102.726	102.712	0	0
2090-05-24	104.917	105.181	0	0
2090-05-25	106.77	106.957	0	0
2090-05-26	104.531	104.741	0	0
2090-05-27	99.257	99.424	0	0
2090-05-28	99.328	99.402	0	0
2090-05-29	101.832	101.514	0	0
2090-05-30	103.686	103.382	0	0
2090-05-31	103.437	103.86	0	0
2090-06-01	103.092	102.852	0	0
2090-06-02	101.346	101.533	0	0
2090-06-03	101.798	101.812	0	0
2090-06-04	103.247	103.222	0	0
2090-06-05	103.802	103.777	0	0
2090-06-06	104.144	104.179	0	0
2090-06-07	100.747	100.723	0	0
2090-06-08	92.887	93.151	0	0
2090-06-09	90.272	90.321	0	0
2090-06-10	88.425	88.269	0	0
2090-06-11	89.866	89.494	0	0
2090-06-12	91.055	91.105	0	0
2090-06-13	95.411	94.926	0	0
2090-06-14	97.968	98.334	0	0
2090-06-15	99.671	99.325	0	0
2090-06-16	99.613	99.317	0	0
2090-06-17	97.129	97.491	0	0
2090-06-18	97.236	97.354	0	0
2090-06-19	97.693	97.5	0	0
2090-06-20	101.269	101.09	0	0
2090-06-21	101.992	101.735	0	0
2090-06-22	102.816	102.91	0	0
2090-06-23	103.224	102.759	0	0
2090-06-24	104.096	105.281	0.069	0
2090-06-25	109.048	109.155	0	0
2090-06-26	112.147	112.31	0	0
2090-06-27	112.659	112.677	0	0
2090-06-28	111.874	111.943	0	0
2090-06-29	110.817	108.475	0	0
2090-06-30	109.305	107.966	0	0
2090-07-01	107.808	108.15	0	0
2090-07-02	103.012	102.649	0	0
2090-07-03	107.836	107.768	0	0
2090-07-04	110.726	110.837	0	0
2090-07-05	110.325	109.778	0	0
2090-07-06	109.421	109.506	0	0
2090-07-07	108.598	107.933	0	0
2090-07-08	108.861	109.145	0.069	0
2090-07-09	110.825	110.787	0	0
2090-07-10	109.549	109.501	0	0
2090-07-11	111.186	110.999	0	0
2090-07-12	110.902	111.256	0	0
2090-07-13	110.873	110.512	0	0
2090-07-14	111.161	111.209	0	0
2090-07-15	111.311	111.353	0	0
2090-07-16	109.511	109.241	0	0
2090-07-17	109.827	109.692	0	0
2090-07-18	111.748	111.592	0	0
2090-07-19	112.092	112.124	0	0
2090-07-20	113.354	113.053	0	0
2090-07-21	115.525	114.551	0	0
2090-07-22	117.254	116.821	0	0
2090-07-23	118.751	118.73	0.069	0.001
2090-07-24	116.523	115.967	0	0
2090-07-25	119.206	120.056	0	0
2090-07-26	118.787	121.17	0	0
2090-07-27	117.138	118.569	0	0
2090-07-28	114.523	114.561	0	0
2090-07-29	112.351	111.797	0	0
2090-07-30	111.537	109.996	0	0
2090-07-31	112.336	111.747	0	0
2090-08-01	112.291	111.983	0	0
2090-08-02	110.902	111.127	0	0
2090-08-03	110.036	111.576	0.001	0
2090-08-04	112.148	112.211	0	0
2090-08-05	113.146	113.091	0	0
2090-08-06	113.961	114.003	0	0
2090-08-07	115.304	115.553	0	0
2090-08-08	115.405	114.706	0.069	0
2090-08-09	111.498	110.96	0	0
2090-08-10	108.698	108.554	0	0
2090-08-11	106.881	107.219	0	0
2090-08-12	108.532	107.887	0	0
2090-08-13	111.676	111.371	0	0
2090-08-14	112.652	112.165	0	0
2090-08-15	111.764	111.49	0	0
2090-08-16	110.998	111.031	0.007	0.005
2090-08-17	110.669	111.344	0	0
2090-08-18	111.61	111.765	0.005	0
2090-08-19	109.94	110.361	0	0
2090-08-20	108.348	108.448	0.061	0.061
2090-08-21	107.162	107.364	0.074	0.018
2090-08-22	112.063	112.04	0	0
2090-08-23	114.309	114.031	0	0
2090-08-24	116.334	115.358	0	0
2090-08-25	112.319	112.85	0	0
2090-08-26	114.114	113.623	0	0
2090-08-27	111.585	111.788	0	0.053
2090-08-28	111.225	109.929	0	0
2090-08-29	110.509	111.556	0.026	0
2090-08-30	110.997	112.376	0	0
2090-08-31	106.058	110.673	0.081	0.081
2090-09-01	102.867	103.878	0.069	0.01
2090-09-02	105.118	107.191	0	0
2090-09-03	108.247	108.697	0	0
2090-09-04	111.036	111.147	0	0
2090-09-05	112.289	112.853	0	0
2090-09-06	113.845	114.272	0	0
2090-09-07	109.47	111.46	0	0
2090-09-08	108.457	107.99	0	0
2090-09-09	108.022	108.646	0	0
2090-09-10	108.569	107.812	0.023	0.025
2090-09-11	105.394	105.727	0	0
2090-09-12	97.524	98.181	0	0
2090-09-13	92.487	92.972	0	0
2090-09-14	87.669	87.973	0	0
2090-09-15	89.835	90.298	0	0
2090-09-16	91.043	91.294	0	0
2090-09-17	93.074	93.09	0	0
2090-09-18	95.025	94.961	0	0
2090-09-19	96.324	95.998	0	0.072
2090-09-20	93.164	94.155	0.022	0.039
2090-09-21	95.747	95.706	0	0
2090-09-22	97.514	97.546	0	0
2090-09-23	91.32	91.337	0	0
2090-09-24	91.563	91.057	0	0
2090-09-25	85.459	85.481	0	0
2090-09-26	86.626	86.377	0	0
2090-09-27	89.529	89.918	0	0
2090-09-28	88.621	88.941	0	0
2090-09-29	90.35	90.471	0	0
2090-09-30	90.426	90.609	0	0
2090-10-01	89.116	88.946	0	0
2090-10-02	87.66	87.815	0	0
2090-10-03	86.136	86.154	0	0
2090-10-04	88.563	88.683	0	0
2090-10-05	90.219	90.82	0	0
2090-10-06	91.784	91.68	0	0
2090-10-07	92.529	93.048	0	0
2090-10-08	93.688	93.922	0	0
2090-10-09	84.799	84.838	0	0
2090-10-10	82.506	82.921	0	0
2090-10-11	82.269	82.305	0	0
2090-10-12	84.799	84.824	0	0
2090-10-13	85.496	85.636	0	0
2090-10-14	88.318	88.293	0	0
2090-10-15	89.666	89.867	0	0
2090-10-16	92.214	92.25	0	0
2090-10-17	91.923	91.793	0	0
2090-10-18	91.544	91.76	0	0
2090-10-19	91.912	92.823	0	0
2090-10-20	90.81	90.859	0	0
2090-10-21	90.31	90.27	0	0
2090-10-22	82.99	83.167	0	0
2090-10-23	77.224	77.454	0	0
2090-10-24	76.633	77.009	0	0
2090-10-25	76.802	77.439	0	0
2090-10-26	78.206	78.169	0	0
2090-10-27	79.49	79.477	0	0
2090-10-28	81.358	81.658	0	0
2090-10-29	82.806	83.33	0	0
2090-10-30	84.385	85.247	0	0
2090-10-31	82.283	82.682	0	0
2091-05-01	80	80	1	1
2091-05-02	82.44	82.437	0	0
2091-05-03	80.246	80.274	0	0
2091-05-04	79.145	79.583	0	0
2091-05-05	82.719	82.794	0	0
2091-05-06	87.174	87.13	0	0
2091-05-07	92.206	92.086	0	0
2091-05-08	96.727	96.784	0	0
2091-05-09	96.824	96.968	0	0
2091-05-10	84.202	84.305	0	0
2091-05-11	89.715	89.675	0	0
2091-05-12	86.004	86.054	0	0
2091-05-13	87.882	87.792	0	0
2091-05-14	94.713	94.576	0	0
2091-05-15	95.778	95.676	0	0
2091-05-16	96.856	96.833	0	0
2091-05-17	99.236	99.532	0	0
2091-05-18	98.577	98.385	0	0
2091-05-19	93.772	93.707	0	0
2091-05-20	90.37	90.34	0	0
2091-05-21	89.185	89.057	0	0
2091-05-22	90.344	90.163	0	0
2091-05-23	92.661	93.053	0	0
2091-05-24	92.292	92.498	0	0
2091-05-25	92.393	92.42	0	0
2091-05-26	91.987	91.974	0	0
2091-05-27	95.728	95.332	0	0
2091-05-28	96.72	96.619	0	0
2091-05-29	99.592	99.522	0	0
2091-05-30	99.448	98.732	0	0
2091-05-31	102.521	102.474	0	0
2091-06-01	102.649	103.051	0	0
2091-06-02	104.214	104.277	0	0
2091-06-03	105.557	106.107	0	0
2091-06-04	104.094	103.97	0	0
2091-06-05	101.256	101.123	0	0
2091-06-06	99.427	98.662	0	0
2091-06-07	99.804	99.715	0	0
2091-06-08	98.737	98.681	0	0
2091-06-09	99.057	98.988	0	0
2091-06-10	101.141	101.127	0	0
2091-06-11	102.06	101.958	0	0
2091-06-12	98.486	98.387	0	0
2091-06-13	98.554	98.517	0	0
2091-06-14	98.283	98.404	0	0
2091-06-15	101.846	101.831	0	0
2091-06-16	101.994	101.816	0	0
2091-06-17	102.091	102.233	0	0
2091-06-18	104.399	104.391	0	0
2091-06-19	104.148	104.459	0	0
2091-06-20	102.402	102.251	0	0
2091-06-21	100.477	100.398	0	0
2091-06-22	102.141	102.407	0	0
2091-06-23	102.764	102.608	0	0
2091-06-24	105.933	105.813	0	0
2091-06-25	108.196	108.094	0	0
2091-06-26	109.844	109.76	0	0
2091-06-27	108.108	108.177	0	0
2091-06-28	107.635	107.318	0	0
2091-06-29	110.262	110.326	0	0
2091-06-30	110.861	110.804	0	0
2091-07-01	106.727	106.893	0	0
2091-07-02	108.051	107.928	0	0
2091-07-03	109.787	109.532	0	0
2091-07-04	114.287	114.286	0	0
2091-07-05	115.683	115.597	0	0
2091-07-06	114.209	114.051	0	0
2091-07-07	112.541	112.586	0	0
2091-07-08	113.649	113.497	0	0
2091-07-09	117.013	116.919	0	0
2091-07-10	119.109	119.099	0	0
2091-07-11	118.223	118.458	0	0
2091-07-12	114.839	114.722	0	0
2091-07-13	111.787	112.346	0.019	0
2091-07-14	112.596	112.303	0	0.006
2091-07-15	109.909	108.306	0	0
2091-07-16	110.595	110.249	0	0
2091-07-17	111.186	110.988	0	0
2091-07-18	110.536	110.353	0	0
2091-07-19	107.22	107.207	0	0
2091-07-20	107.017	106.821	0	0
2091-07-21	108.398	108.402	0	0
2091-07-22	108.882	109.242	0	0
2091-07-23	112.217	111.768	0	0
2091-07-24	113.898	115.065	0.021	0
2091-07-25	113.332	113.358	0.042	0
2091-07-26	115.393	116.714	0	0
2091-07-27	116.56	118.032	0	0
2091-07-28	116.037	117.816	0	0
2091-07-29	115.768	117.417	0	0.002
2091-07-30	116.558	117.878	0	0
2091-07-31	117.112	117.65	0	0
2091-08-01	116.617	116.244	0	0
2091-08-02	114.873	116.38	0	0
2091-08-03	116.89	117.163	0	0
2091-08-04	115.08	114.215	0.091	0.027
2091-08-05	109.519	110.104	0.041	0.034
2091-08-06	111.123	109.428	0.037	0.058
2091-08-07	111.384	111.209	0.029	0.047
2091-08-08	112.358	110.358	0	0.05
2091-08-09	110.805	111.492	0	0
2091-08-10	112.052	111.83	0	0
2091-08-11	109.008	108.088	0	0
2091-08-12	108.185	107.949	0	0
2091-08-13	108.138	108.257	0	0
2091-08-14	109.483	109.247	0	0
2091-08-15	107.552	107.672	0	0
2091-08-16	105.872	105.993	0	0
2091-08-17	108.032	107.871	0	0
2091-08-18	109.449	109.327	0	0
2091-08-19	108.833	108.601	0	0
2091-08-20	105.853	105.736	0	0
2091-08-21	105.449	105.419	0	0
2091-08-22	107.83	107.093	0	0
2091-08-23	110.322	109.746	0	0.039
2091-08-24	104.005	104.105	0.019	0.187
2091-08-25	109.182	106.911	0	0
2091-08-26	110.351	108.517	0	0.013
2091-08-27	109.489	110.133	0.04	0.002
2091-08-28	110.402	109.522	0.13	0.058
2091-08-29	107.142	107.242	0.097	0.097
2091-08-30	108.897	107.395	0.032	0
2091-08-31	108.51	108.15	0	0
2091-09-01	106.308	105.916	0	0
2091-09-02	104.868	104.505	0	0
2091-09-03	104.827	104.927	0	0
2091-09-04	107.791	107.281	0	0
2091-09-05	108.724	108.179	0	0
2091-09-06	106.167	107.47	0	0
2091-09-07	108.329	109.266	0	0
2091-09-08	109.157	108.264	0	0
2091-09-09	108.197	107.692	0	0
2091-09-10	106.02	105.674	0.02	0.012
2091-09-11	101.793	98.449	0.049	0
2091-09-12	98.362	98.564	0	0
2091-09-13	94.99	95.337	0	0
2091-09-14	97.301	97.65	0	0
2091-09-15	99.689	99.472	0	0
2091-09-16	102.272	101.802	0	0
2091-09-17	103.388	103.216	0	0
2091-09-18	101.989	101.708	0	0
2091-09-19	98.895	98.459	0	0
2091-09-20	99.149	98.93	0	0
2091-09-21	99.012	98.833	0	0
2091-09-22	95.794	95.778	0	0
2091-09-23	96.227	96.092	0	0
2091-09-24	98.379	97.794	0	0
2091-09-25	100.006	99.974	0	0
2091-09-26	90.37	90.116	0.252	0.458
2091-09-27	88.529	89.094	0.262	0.154
2091-09-28	93.708	93.775	0	0
2091-09-29	95.599	95.953	0	0
2091-09-30	92.227	92.835	0	0.005
2091-10-01	89.798	89.396	0	0
2091-10-02	87.155	86.03	0	0
2091-10-03	84.86	84.163	0	0
2091-10-04	85.511	85	0	0
2091-10-05	87.272	86.725	0	0
2091-10-06	87.593	86.828	0	0
2091-10-07	86.686	87.18	0.049	0
2091-10-08	84.74	84.088	0.011	0.08
2091-10-09	87.014	86.76	0	0
2091-10-10	89.205	89.03	0	0
2091-10-11	90.224	90.11	0	0
2091-10-12	90.022	90.127	0	0
2091-10-13	90.617	90.707	0	0
2091-10-14	90.836	90.851	0	0
2091-10-15	89.61	89.906	0	0
2091-10-16	86.632	87.554	0	0
2091-10-17	71.982	71.745	0	0
2091-10-18	68.34	68.455	0	0
2091-10-19	72.51	72.347	0	0
2091-10-20	76.432	76.302	0	0
2091-10-21	79.404	79.444	0	0
2091-10-22	82.438	82.361	0	0
2091-10-23	83.991	84.12	0	0
2091-10-24	85.136	85.353	0	0
2091-10-25	82.417	82.694	0	0
2091-10-26	81.753	81.553	0	0
2091-10-27	83.319	83.533	0	0
2091-10-28	84.072	84.009	0	0
2091-10-29	81.831	81.856	0	0
2091-10-30	79.807	79.787	0	0
2091-10-31	77.258	78.089	0	0
2092-05-01	80	80	1	1
2092-05-02	78.685	78.84	0	0
2092-05-03	78.576	78.73	0	0
2092-05-04	82.214	81.958	0	0
2092-05-05	86.381	85.726	0	0
2092-05-06	92.245	91.976	0	0
2092-05-07	96.603	96.469	0	0
2092-05-08	97.867	97.455	0	0
2092-05-09	98.015	97.934	0	0
2092-05-10	95.953	96.001	0	0
2092-05-11	90.956	91.553	0	0
2092-05-12	90.416	90.393	0	0
2092-05-13	87.98	87.979	0	0
2092-05-14	79.602	79.648	0	0
2092-05-15	73.355	73.166	0	0
2092-05-16	80.436	79.961	0	0
2092-05-17	84.248	84.026	0	0
2092-05-18	91.265	91.16	0	0
2092-05-19	95.06	95.296	0	0
2092-05-20	96.832	96.798	0	0
2092-05-21	97.374	97.33	0	0
2092-05-22	99.19	99.169	0	0
2092-05-23	93.121	93.047	0	0
2092-05-24	79.996	79.845	0	0
2092-05-25	82.069	81.773	0	0
2092-05-26	88.849	88.603	0	0
2092-05-27	93.747	93.619	0	0
2092-05-28	94.354	94.302	0	0
2092-05-29	94.596	94.462	0	0
2092-05-30	98.099	98.083	0	0
2092-05-31	100.706	100.677	0	0
2092-06-01	103.633	103.61	0	0
2092-06-02	104.522	104.662	0	0
2092-06-03	102.739	102.797	0	0
2092-06-04	104.302	104.303	0	0
2092-06-05	101.867	101.82	0	0
2092-06-06	102.707	102.741	0	0
2092-06-07	106.66	106.499	0	0
2092-06-08	106.186	106.182	0	0
2092-06-09	102.238	102.031	0	0
2092-06-10	103.103	103.117	0	0
2092-06-11	99.017	99.049	0	0
2092-06-12	90.477	90.456	0	0
2092-06-13	96.065	97.018	0	0
2092-06-14	101.133	101.04	0	0
2092-06-15	101.745	101.751	0	0
2092-06-16	98.862	98.863	0	0
2092-06-17	93.529	92.646	0	0
2092-06-18	94.286	94.042	0	0
2092-06-19	97.602	97.383	0	0
2092-06-20	102.007	101.923	0	0
2092-06-21	105.174	105.297	0	0
2092-06-22	108.368	108.277	0	0
2092-06-23	110.588	110.623	0	0
2092-06-24	110.737	110.633	0	0
2092-06-25	109.915	109.865	0	0
2092-06-26	109.656	109.515	0	0
2092-06-27	110.768	110.705	0	0
2092-06-28	112.775	112.371	0	0
2092-06-29	113.111	112.858	0	0
2092-06-30	114.307	113.83	0	0
2092-07-01	114.041	113.855	0	0
2092-07-02	113.447	113.212	0	0
2092-07-03	111.541	111.299	0	0
2092-07-04	113.314	113.482	0	0
2092-07-05	114.759	115.571	0	0
2092-07-06	111.453	110.556	0	0.029
2092-07-07	108.636	108.736	0.086	0.086
2092-07-08	112.886	112.34	0	0
2092-07-09	113.431	113.182	0.016	0.001
2092-07-10	110.642	109.895	0.054	0.006
2092-07-11	108.266	105.553	0	0
2092-07-12	106.652	107.093	0	0
2092-07-13	106.886	107.348	0	0
2092-07-14	109.209	109.292	0	0
2092-07-15	110.038	110.185	0	0
2092-07-16	110.715	110.254	0	0
2092-07-17	112.574	112.98	0	0
2092-07-18	113.372	113.329	0	0.002
2092-07-19	112.048	115.123	0.007	0
2092-07-20	114.758	114.151	0.064	0.117
2092-07-21	115.403	114.041	0.033	0
2092-07-22	114.087	114.601	0	0
2092-07-23	115.587	116.298	0	0
2092-07-24	111.914	115.259	0.012	0.004
2092-07-25	110.015	109.124	0.075	0.101
2092-07-26	107.223	106.911	0.001	0
2092-07-27	106.843	107.742	0	0
2092-07-28	104.955	107.282	0	0.125
2092-07-29	104.476	104.576	0	0
2092-07-30	106.76	108.737	0	0
2092-07-31	106.971	106.587	0	0
2092-08-01	106.668	106.695	0	0
2092-08-02	109.437	109.115	0	0
2092-08-03	111.54	110.875	0	0
2092-08-04	111.344	111.299	0	0
2092-08-05	110.546	109.852	0	0
2092-08-06	111.106	110.558	0	0
2092-08-07	112.832	112.57	0	0
2092-08-08	115.509	115.13	0	0.005
2092-08-09	114.052	113.838	0.06	0.016
2092-08-10	106.359	109.07	0.075	0.11
2092-08-11	101.821	101.921	0.052	0.095
2092-08-12	102.666	100.471	0.204	0.086
2092-08-13	95.628	101.842	0.163	0
2092-08-14	102.17	102.018	0.06	0
2092-08-15	103.685	101.099	0	0.174
2092-08-16	100.264	98.473	0	0
2092-08-17	101.188	100.048	0.148	0
2092-08-18	97.428	100.082	0.215	0
2092-08-19	98.746	100.174	0.075	0
2092-08-20	101.288	100.247	0.095	0
2092-08-21	99.161	99.561	0.005	0.149
2092-08-22	102.049	101.755	0	0
2092-08-23	105.211	104.76	0	0
2092-08-24	107.521	106.978	0	0
2092-08-25	107.504	106.678	0	0
2092-08-26	106.66	107.815	0	0
2092-08-27	105.477	106.362	0	0
2092-08-28	107.827	108.068	0	0
2092-08-29	109.513	110.116	0	0
2092-08-30	104.892	108.445	0.014	0.08
2092-08-31	98.519	98.841	0.211	0.21
2092-09-01	92.929	92.546	0.17	0
2092-09-02	94.587	94.926	0	0
2092-09-03	94.414	94.664	0	0
2092-09-04	95.53	95.72	0	0
2092-09-05	98.132	98.405	0	0
2092-09-06	101.662	101.68	0	0
2092-09-07	105.176	105.172	0	0
2092-09-08	107.664	107.658	0	0
2092-09-09	109.169	109.269	0	0
2092-09-10	109.454	108.658	0.067	0.085
2092-09-11	105.409	106.6	0.026	0
2092-09-12	106.786	107.261	0	0
2092-09-13	104.331	103.9	0	0
2092-09-14	104.434	103.522	0	0
2092-09-15	101.487	102.671	0	0
2092-09-16	100.047	100.47	0	0
2092-09-17	102.647	102.698	0	0
2092-09-18	103.749	104.217	0	0
2092-09-19	102.979	103.535	0	0
2092-09-20	104.174	104.257	0	0
2092-09-21	106.533	106.791	0	0
2092-09-22	108.054	108.212	0	0
2092-09-23	109.261	109.391	0	0
2092-09-24	109.409	108.816	0	0
2092-09-25	109.078	109.261	0.004	0.003
2092-09-26	104.417	104.517	0.021	0
2092-09-27	103.029	103.557	0	0
2092-09-28	100.801	100.626	0	0
2092-09-29	98.799	97.873	0	0
2092-09-30	94.504	94.186	0	0
2092-10-01	93.888	93.864	0	0
2092-10-02	88.17	88.342	0.079	0.088
2092-10-03	91.764	91.994	0	0
2092-10-04	95.408	95.968	0	0
2092-10-05	97.175	97.583	0.009	0.001
2092-10-06	87.976	87.386	0.213	0.193
2092-10-07	90.907	90.865	0	0.057
2092-10-08	91.784	93.896	0	0
2092-10-09	93.447	95.662	0	0
2092-10-10	90.347	92.293	0.007	0.034
2092-10-11	84.905	86.355	0.005	0.086
2092-10-12	86.256	83.177	0	0
2092-10-13	88.766	86.177	0.059	0
2092-10-14	85.321	85.222	0.041	0.036
2092-10-15	85.625	85.707	0.018	0.025
2092-10-16	85.657	85.946	0	0
2092-10-17	84.779	84.877	0	0
2092-10-18	86.635	86.805	0	0
2092-10-19	87.679	88.248	0	0
2092-10-20	87.102	87.454	0	0
2092-10-21	87.069	86.932	0	0
2092-10-22	86.676	87.312	0	0
2092-10-23	84.722	85.023	0	0
2092-10-24	81.026	81.194	0	0
2092-10-25	83.079	83.446	0	0
2092-10-26	83.137	84.605	0	0
2092-10-27	78.513	78.951	0	0
2092-10-28	75.43	75.907	0	0
2092-10-29	74.001	74.31	0	0
2092-10-30	74.663	75.075	0	0
2092-10-31	77.183	77.238	0	0
2093-05-01	80	80	1	1
2093-05-02	89.721	89.72	0	0
2093-05-03	77.005	76.893	0	0
2093-05-04	73.082	72.896	0	0
2093-05-05	76.157	76.049	0	0
2093-05-06	84.531	84.327	0	0
2093-05-07	94.192	94.004	0	0
2093-05-08	97.325	97.31	0	0
2093-05-09	100.747	100.666	0	0
2093-05-10	100.903	100.872	0	0
2093-05-11	97.087	96.671	0	0
2093-05-12	93.138	93.147	0	0
2093-05-13	81.376	81.135	0	0
2093-05-14	82.079	82.251	0	0
2093-05-15	80.885	80.636	0	0
2093-05-16	92.074	91.864	0	0
2093-05-17	99.088	99.05	0	0
2093-05-18	102.387	102.217	0	0
2093-05-19	102.878	102.909	0	0
2093-05-20	106.867	106.732	0	0
2093-05-21	106.888	106.964	0	0
2093-05-22	102.57	102.573	0	0
2093-05-23	99.996	99.788	0	0
2093-05-24	98.261	98.475	0	0
2093-05-25	100.083	100.201	0	0
2093-05-26	102.213	101.967	0	0
2093-05-27	102.143	102.919	0	0
2093-05-28	97.008	97.9	0	0
2093-05-29	95.009	94.858	0	0
2093-05-30	86.931	87.219	0	0
2093-05-31	90.786	90.86	0	0
2093-06-01	94.414	94.534	0	0
2093-06-02	94.47	94.563	0	0
2093-06-03	88.149	88.077	0	0
2093-06-04	88.978	88.706	0	0
2093-06-05	92.677	92.58	0	0
2093-06-06	92.61	92.682	0	0
2093-06-07	93.545	93.452	0	0
2093-06-08	94.244	94.229	0	0
2093-06-09	93.413	93.382	0	0
2093-06-10	98.046	98.145	0	0
2093-06-11	99.738	99.358	0	0
2093-06-12	101.474	101.354	0	0
2093-06-13	104.007	103.906	0	0
2093-06-14	103.293	103.438	0	0
2093-06-15	103.126	102.615	0	0
2093-06-16	101.894	101.923	0	0
2093-06-17	102.333	102.005	0	0
2093-06-18	102.995	102.918	0	0
2093-06-19	101.803	101.619	0	0
2093-06-20	100.178	100.063	0	0
2093-06-21	102.355	102.426	0	0
2093-06-22	104.156	104.092	0	0
2093-06-23	107.317	107.543	0	0
2093-06-24	109.664	109.691	0	0
2093-06-25	110.962	110.704	0	0
2093-06-26	113.533	113.719	0	0
2093-06-27	116.702	116.654	0	0
2093-06-28	119.706	119.272	0	0
2093-06-29	121.595	121.548	0	0
2093-06-30	122.089	122.345	0	0
2093-07-01	117.287	116.862	0	0
2093-07-02	114.534	115.732	0	0
2093-07-03	114.119	113.863	0.034	0.022
2093-07-04	110.788	110.824	0	0
2093-07-05	111.728	111.912	0	0
2093-07-06	110.285	110.067	0	0
2093-07-07	105.029	105.129	0	0
2093-07-08	103.067	103.378	0	0
2093-07-09	104.405	104.517	0	0
2093-07-10	107.249	107.348	0	0
2093-07-11	110.467	110.251	0	0
2093-07-12	108.338	108.661	0	0
2093-07-13	107.991	107.856	0	0
2093-07-14	109.058	109.057	0	0
2093-07-15	106.948	106.896	0	0
2093-07-16	105.911	105.909	0	0
2093-07-17	106.287	106.029	0	0
2093-07-18	106.304	107.268	0.002	0
2093-07-19	106.491	106.651	0	0.001
2093-07-20	112.377	112.871	0	0
2093-07-21	113.176	113.125	0.027	0.054
2093-07-22	116.721	116.332	0	0
2093-07-23	117.823	117.123	0	0
2093-07-24	113.756	114.738	0	0
2093-07-25	113.775	113.288	0	0
2093-07-26	114.729	114.198	0	0
2093-07-27	112.608	112.648	0.006	0.032
2093-07-28	113.775	114.839	0.036	0.045
2093-07-29	114.972	114.972	0	0.005
2093-07-30	114.954	114.786	0	0
2093-07-31	115.788	115.916	0	0
2093-08-01	116.851	117.07	0	0
2093-08-02	119.224	118.854	0	0
2093-08-03	115.496	117.117	0	0
2093-08-04	114.32	114.939	0.074	0.067
2093-08-05	112.339	111.008	0.254	0
2093-08-06	104.84	110.622	0.011	0.001
2093-08-07	109.297	110.64	0	0
2093-08-08	110.441	110.314	0	0
2093-08-09	111.613	112.618	0.185	0.185
2093-08-10	108.138	108.395	0.007	0
2093-08-11	100.371	98.8	0.071	0.121
2093-08-12	95.937	96.087	0.256	0.075
2093-08-13	100.201	97.801	0.098	0.325
2093-08-14	101.185	100.162	0.623	0.659
2093-08-15	99.961	100.363	0.01	0
2093-08-16	98.569	102.02	0.072	0
2093-08-17	99.695	100.485	0.142	0.04
2093-08-18	100.594	100.531	0	0
2093-08-19	98.781	98.805	0	0
2093-08-20	99.183	99.368	0	0
2093-08-21	100.485	100.438	0	0
2093-08-22	102.286	102.635	0	0
2093-08-23	105.077	104.881	0	0
2093-08-24	108.843	107.495	0	0
2093-08-25	110.167	109.027	0	0
2093-08-26	108.181	107.16	0.043	0.004
2093-08-27	105.949	106.137	0.008	0.02
2093-08-28	105.065	105.165	0.004	0.006
2093-08-29	103.29	102.619	0.07	0.083
2093-08-30	100.053	97.707	0.127	0.205
2093-08-31	100.668	101.157	0.033	0.252
2093-09-01	97.472	94.669	0	0
2093-09-02	100.431	98.68	0	0.05
2093-09-03	102.554	100.775	0	0.015
2093-09-04	102.331	102.588	0.062	0.097
2093-09-05	102.226	101.753	0	0
2093-09-06	100.631	101.216	0	0
2093-09-07	100.256	99.602	0.062	0.042
2093-09-08	100.204	99.928	0.122	0.052
2093-09-09	97.662	98.506	0	0
2093-09-10	98.328	98.924	0.057	0.134
2093-09-11	98.762	98.02	0	0.05
2093-09-12	100.454	99.575	0	0
2093-09-13	102.519	102.558	0	0
2093-09-14	102.432	102.293	0	0
2093-09-15	100.845	97.765	0	0
2093-09-16	97.132	97.193	0	0
2093-09-17	96.206	95.943	0	0
2093-09-18	95.682	95.639	0	0
2093-09-19	95.758	95.665	0	0
2093-09-20	96.693	96.807	0	0
2093-09-21	98.413	98.511	0	0
2093-09-22	97.379	97.498	0	0
2093-09-23	91.195	91.323	0	0
2093-09-24	88.156	88.032	0	0
2093-09-25	84.417	84.363	0	0
2093-09-26	81.692	81.246	0	0
2093-09-27	83.742	83.51	0	0
2093-09-28	87.113	86.782	0	0
2093-09-29	91.206	90.792	0	0
2093-09-30	93.918	93.671	0	0.013
2093-10-01	91.34	91.309	0	0
2093-10-02	94.008	94.505	0	0
2093-10-03	95.75	95.763	0	0
2093-10-04	97.917	97.74	0	0
2093-10-05	97.255	97.22	0	0
2093-10-06	96.374	96.265	0	0
2093-10-07	94.34	94.464	0	0
2093-10-08	93.356	93.398	0	0
2093-10-09	92.5	92.257	0	0
2093-10-10	87.54	87.52	0	0
2093-10-11	82.504	82.842	0.001	0
2093-10-12	83.325	83.197	0.003	0.007
2093-10-13	81.817	83.279	0.254	0.194
2093-10-14	83.764	84.088	0	0
2093-10-15	84.147	84.581	0.084	0.063
2093-10-16	77.841	79.496	0.076	0.114
2093-10-17	77.437	78.027	0	0
2093-10-18	77.297	78.061	0	0
2093-10-19	77.028	77.477	0	0
2093-10-20	81.988	82.049	0	0
2093-10-21	84.215	84.659	0	0
2093-10-22	86.238	86.487	0	0
2093-10-23	81.453	81.886	0	0
2093-10-24	83.401	83.386	0	0
2093-10-25	86.416	86.625	0	0
2093-10-26	87.507	88.072	0	0
2093-10-27	87.451	87.535	0	0
2093-10-28	88.11	88.29	0	0
2093-10-29	89.429	89.607	0	0
2093-10-30	87.03	87.314	0	0
2093-10-31	84.867	84.446	0	0
2094-05-01	80	80	1	1
2094-05-02	94.774	94.756	0	0
2094-05-03	97.783	97.791	0	0
2094-05-04	94.635	94.619	0	0
2094-05-05	88.887	88.698	0	0
2094-05-06	88.735	88.753	0	0
2094-05-07	82.741	82.706	0	0
2094-05-08	88.493	88.439	0	0
2094-05-09	92.211	92.151	0	0
2094-05-10	91.27	91.522	0	0
2094-05-11	90.642	90.68	0	0
2094-05-12	88.904	89.16	0	0
2094-05-13	85.582	85.691	0	0
2094-05-14	80.33	80.401	0	0
2094-05-15	86.172	87.229	0	0
2094-05-16	90.731	90.552	0	0
2094-05-17	92.112	92.206	0	0
2094-05-18	93.097	92.794	0	0
2094-05-19	94.904	95.062	0	0
2094-05-20	96.383	96.48	0	0
2094-05-21	96.305	96.579	0	0
2094-05-22	95.581	95.236	0	0
2094-05-23	96.212	96.218	0	0
2094-05-24	91.714	91.567	0	0
2094-05-25	91.118	91.065	0	0
2094-05-26	92.411	92.507	0	0
2094-05-27	92.913	93.094	0	0
2094-05-28	93.148	92.955	0	0
2094-05-29	84.517	84.713	0	0
2094-05-30	86.718	86.663	0	0
2094-05-31	90.176	90.123	0	0
2094-06-01	94.716	94.682	0	0
2094-06-02	100.139	100.08	0	0
2094-06-03	101.807	101.633	0	0
2094-06-04	101.987	101.873	0	0
2094-06-05	101.634	101.316	0	0
2094-06-06	96.716	96.696	0	0
2094-06-07	94.331	94.236	0	0
2094-06-08	94.057	93.755	0	0
2094-06-09	94.393	94.129	0	0
2094-06-10	93.958	93.809	0	0
2094-06-11	95.434	95.428	0	0
2094-06-12	98.61	98.543	0	0
2094-06-13	99.346	99.3	0	0
2094-06-14	97.88	97.871	0	0
2094-06-15	98.198	98.288	0	0
2094-06-16	101.63	101.738	0	0
2094-06-17	103.279	103.26	0	0
2094-06-18	102.629	102.537	0	0
2094-06-19	99.083	99.232	0	0
2094-06-20	99.363	99.254	0	0
2094-06-21	103.955	104.126	0	0
2094-06-22	106.976	107.674	0	0
2094-06-23	108.558	108.488	0	0
2094-06-24	111.465	111.074	0	0
2094-06-25	113.903	113.74	0	0
2094-06-26	114.813	114.801	0	0
2094-06-27	116.338	116.026	0	0
2094-06-28	113.356	114.151	0	0
2094-06-29	109.631	109.824	0	0
2094-06-30	110.155	110.251	0	0
2094-07-01	108.382	108.889	0	0
2094-07-02	105.446	105.829	0	0
2094-07-03	104.225	104.487	0	0
2094-07-04	103.954	104.173	0	0
2094-07-05	103.641	103.651	0	0
2094-07-06	106.451	106.407	0	0
2094-07-07	108.931	108.844	0	0
2094-07-08	114.482	114.549	0	0
2094-07-09	117.519	117.385	0	0
2094-07-10	112.333	112.262	0	0
2094-07-11	113.268	112.647	0	0
2094-07-12	113.942	115.02	0	0
2094-07-13	114.421	115.003	0	0
2094-07-14	116.623	116.529	0	0
2094-07-15	115.33	115.301	0	0
2094-07-16	114.318	114.316	0	0
2094-07-17	115.234	116.33	0	0
2094-07-18	116.138	116.298	0	0
2094-07-19	119.068	119.166	0	0
2094-07-20	115.663	117.07	0	0
2094-07-21	116.227	114.959	0.008	0.004
2094-07-22	114.219	114.553	0.011	0.025
2094-07-23	112.394	111.295	0.009	0.003
2094-07-24	111.373	106.276	0.001	0
2094-07-25	107.314	108.077	0.081	0.081
2094-07-26	106.317	105.329	0.138	0.126
2094-07-27	106.582	108.211	0	0
2094-07-28	109.314	110.162	0	0
2094-07-29	111.09	111.256	0	0
2094-07-30	111.527	112.331	0	0
2094-07-31	106.274	108.49	0	0.025
2094-08-01	107.391	107.661	0	0
2094-08-02	109.685	109.768	0	0.006
2094-08-03	110.649	110.14	0	0
2094-08-04	108.109	109.487	0.087	0.087
2094-08-05	110.365	109.2	0	0
2094-08-06	104.229	107.998	0.023	0.078
2094-08-07	103.134	97.81	0.151	0.235
2094-08-08	104.627	100.792	0.051	0
2094-08-09	103.717	103.817	0	0.07
2094-08-10	109.947	108.49	0	0
2094-08-11	111.185	109.173	0	0
2094-08-12	111.198	110.403	0	0
2094-08-13	112.266	110.862	0	0
2094-08-14	103.675	109.477	0.1	0.138
2094-08-15	102.195	102.473	0.057	0.131
2094-08-16	104.577	104.585	0	0
2094-08-17	103.817	104.843	0	0
2094-08-18	105.086	105.8	0	0
2094-08-19	104.867	104.958	0	0
2094-08-20	105.832	105.76	0	0
2094-08-21	108.263	108.43	0	0
2094-08-22	110.75	111.397	0.067	0.067
2094-08-23	99.289	99.389	0.044	0.096
2094-08-24	102.146	99.897	0	0.307
2094-08-25	102.402	102.42	0	0.004
2094-08-26	103.992	103.565	0	0
2094-08-27	105.978	105.389	0	0
2094-08-28	103.903	104.003	0	0
2094-08-29	104.523	104.772	0	0
2094-08-30	96.348	99.107	0.12	0.006
2094-08-31	98.256	99.591	0.061	0.054
2094-09-01	101.444	97.708	0	0.025
2094-09-02	102.633	99.88	0	0.044
2094-09-03	100.853	99.925	0.043	0.045
2094-09-04	100.372	99.836	0.074	0.046
2094-09-05	101.536	98.358	0	0
2094-09-06	102.118	100.735	0.063	0
2094-09-07	97.433	98.122	0.007	0.033
2094-09-08	97.08	97.309	0	0.003
2094-09-09	96.877	96.854	0	0.005
2094-09-10	102.992	102.813	0	0
2094-09-11	104.623	104.463	0	0
2094-09-12	105.009	105.122	0	0
2094-09-13	105.141	105.011	0	0
2094-09-14	101.38	101.445	0	0
2094-09-15	97.009	96.959	0.064	0.07
2094-09-16	91.169	91.707	0.119	0.063
2094-09-17	93.906	93.35	0.272	0.344
2094-09-18	85.018	85.26	0.25	0.214
2094-09-19	88.73	87.465	0.319	0.311
2094-09-20	87.114	88.131	0.114	0.048
2094-09-21	86.029	86.048	0	0
2094-09-22	88.284	88.284	0	0
2094-09-23	90.537	90.914	0	0
2094-09-24	92.011	92.856	0	0
2094-09-25	93.128	93.373	0	0
2094-09-26	85.39	85.403	0	0
2094-09-27	83.529	83.691	0	0
2094-09-28	88.825	89.026	0	0
2094-09-29	92.295	92.178	0	0
2094-09-30	94.549	94.259	0	0
2094-10-01	96.875	96.985	0	0
2094-10-02	95.538	95.694	0	0
2094-10-03	95.395	95.586	0	0
2094-10-04	92.909	92.946	0	0
2094-10-05	89.845	89.836	0	0
2094-10-06	77.518	77.691	0	0
2094-10-07	76.861	76.998	0	0
2094-10-08	81.351	81.177	0	0
2094-10-09	85.498	85.596	0	0
2094-10-10	88.392	88.68	0	0
2094-10-11	90.971	91.129	0	0
2094-10-12	82.874	82.972	0.003	0.001
2094-10-13	68.883	69.21	0	0.001
2094-10-14	72.321	72.368	0	0
2094-10-15	74.767	75.033	0	0
2094-10-16	78.276	78.523	0	0
2094-10-17	82.126	82.417	0	0
2094-10-18	85.66	86.006	0	0
2094-10-19	80.558	80.72	0	0
2094-10-20	82.031	82.161	0	0
2094-10-21	84.2	84.768	0	0
2094-10-22	87.786	88.292	0.008	0.059
2094-10-23	78.709	77.714	0.048	0.002
2094-10-24	81.273	78.329	0.207	0.044
2094-10-25	74.782	74.793	0	0
2094-10-26	74.666	75.113	0	0
2094-10-27	76.724	77.319	0	0
2094-10-28	78.244	78.551	0	0
2094-10-29	82.699	82.893	0	0
2094-10-30	83.509	84.264	0	0
2094-10-31	85.541	86.367	0	0
2095-05-01	80	80	1	1
2095-05-02	81.076	80.998	0	0
2095-05-03	87.389	87.337	0	0
2095-05-04	92.842	92.732	0	0
2095-05-05	94.434	94.363	0	0
2095-05-06	96.508	96.385	0	0
2095-05-07	95.967	96.023	0	0
2095-05-08	98.178	98.216	0	0
2095-05-09	97.029	97.243	0	0
2095-05-10	101.047	101.322	0	0
2095-05-11	104.423	104.299	0	0
2095-05-12	101.773	101.451	0	0
2095-05-13	103.224	103.455	0	0
2095-05-14	100.217	99.78	0	0
2095-05-15	98.077	98.248	0	0
2095-05-16	98.174	98.983	0	0
2095-05-17	99.183	99.416	0	0
2095-05-18	98.754	98.707	0	0
2095-05-19	96.462	96.594	0	0
2095-05-20	100.23	100.227	0	0
2095-05-21	103.09	103.016	0	0
2095-05-22	102.671	102.575	0	0
2095-05-23	101.156	100.996	0	0
2095-05-24	101.827	101.665	0	0
2095-05-25	103.557	103.6	0	0
2095-05-26	102.876	102.866	0	0
2095-05-27	105.57	105.597	0	0
2095-05-28	106.381	106.389	0	0
2095-05-29	101.235	101.195	0	0
2095-05-30	93.534	93.825	0	0
2095-05-31	83.182	83.374	0	0
2095-06-01	79.094	79.112	0	0
2095-06-02	85.377	85.312	0	0
2095-06-03	90.91	90.934	0	0
2095-06-04	95.201	95.286	0	0
2095-06-05	99.186	99.521	0	0
2095-06-06	101.627	102.285	0	0
2095-06-07	104.073	104.233	0	0
2095-06-08	106.091	106.014	0	0
2095-06-09	106.413	106.383	0	0
2095-06-10	107.503	107.493	0	0
2095-06-11	109.661	109.738	0	0
2095-06-12	111.189	110.919	0	0
2095-06-13	113.335	113.406	0	0
2095-06-14	113.123	113.982	0	0
2095-06-15	112.274	112.313	0	0
2095-06-16	112.456	112.616	0	0
2095-06-17	113.185	113.392	0	0
2095-06-18	115.541	116.266	0	0
2095-06-19	117.757	117.53	0	0
2095-06-20	115.122	114.884	0	0
2095-06-21	115.452	116.073	0	0
2095-06-22	111.059	112.229	0	0
2095-06-23	110.683	110.598	0	0
2095-06-24	109.763	109.614	0	0
2095-06-25	109.083	108.678	0	0
2095-06-26	109.2	109.227	0	0
2095-06-27	112.761	112.742	0	0
2095-06-28	110.52	111.677	0	0
2095-06-29	106.016	107.818	0	0
2095-06-30	113.204	113.587	0	0
2095-07-01	115.247	116	0	0
2095-07-02	116.334	116.76	0	0
2095-07-03	117.426	117.409	0	0
2095-07-04	119.19	118.954	0	0
2095-07-05	116.632	116.822	0	0
2095-07-06	116.016	116.273	0	0
2095-07-07	113.755	112.702	0.012	0.005
2095-07-08	113.403	114.285	0.006	0
2095-07-09	111.53	111.801	0	0
2095-07-10	111.493	111.245	0	0
2095-07-11	112.408	112.469	0	0
2095-07-12	112.37	112.928	0	0
2095-07-13	114.603	114.51	0	0
2095-07-14	117.102	117.14	0	0
2095-07-15	116.368	117.015	0	0
2095-07-16	116.539	115.682	0	0
2095-07-17	115.984	115.835	0	0
2095-07-18	111.289	111.727	0.021	0.036
2095-07-19	108.544	106.663	0.001	0
2095-07-20	108.683	107.783	0	0
2095-07-21	105.068	105.453	0	0
2095-07-22	102.574	102.39	0	0
2095-07-23	103.529	103.207	0	0
2095-07-24	104.646	104.129	0.003	0
2095-07-25	106.809	106.549	0	0
2095-07-26	109.078	107.413	0	0
2095-07-27	109.946	109.826	0	0
2095-07-28	110.987	110.977	0.024	0.003
2095-07-29	109.769	109.309	0	0.017
2095-07-30	111.813	112.008	0	0
2095-07-31	113.522	113.818	0	0
2095-08-01	113.853	114.138	0	0
2095-08-02	114.266	114.062	0	0
2095-08-03	116.588	116.336	0	0
2095-08-04	117.861	118.188	0	0
2095-08-05	115.999	116.238	0	0
2095-08-06	110.818	110.859	0	0
2095-08-07	111.052	110.72	0	0
2095-08-08	110.897	111.873	0	0
2095-08-09	110.654	110.197	0	0
2095-08-10	110.531	110.064	0	0
2095-08-11	112.644	112.615	0	0
2095-08-12	113.155	113.138	0	0
2095-08-13	111.156	111.12	0	0
2095-08-14	109.759	109.754	0	0
2095-08-15	107.908	107.951	0	0
2095-08-16	106.182	106.137	0	0
2095-08-17	104.606	104.653	0	0
2095-08-18	105.608	105.481	0	0
2095-08-19	106.669	106.664	0	0
2095-08-20	107.179	106.644	0	0
2095-08-21	108.855	108.633	0	0
2095-08-22	109.975	109.807	0	0
2095-08-23	110.576	110.536	0	0
2095-08-24	110.584	109.886	0	0
2095-08-25	102.695	102.719	0	0.211
2095-08-26	104.276	104.376	0	0
2095-08-27	109.619	107.756	0	0
2095-08-28	110.473	110.013	0	0
2095-08-29	107.147	106.986	0	0
2095-08-30	104.863	104.68	0	0
2095-08-31	103.797	103.742	0	0
2095-09-01	104.395	104.289	0	0
2095-09-02	108.431	107.396	0	0
2095-09-03	112.009	111.167	0	0
2095-09-04	113.73	113.497	0	0
2095-09-05	112.974	112.557	0	0
2095-09-06	113.845	114.184	0	0
2095-09-07	114.546	114.655	0	0
2095-09-08	114.059	113.833	0	0
2095-09-09	111.295	111.278	0	0.004
2095-09-10	106.377	101.154	0.06	0.088
2095-09-11	98.492	97.423	0.109	0.157
2095-09-12	101.18	99.315	0	0
2095-09-13	101.123	100.267	0	0
2095-09-14	102.29	101.307	0	0
2095-09-15	101.728	101.002	0	0
2095-09-16	102.675	101.415	0	0
2095-09-17	104.163	103.46	0	0
2095-09-18	103.844	102.845	0	0
2095-09-19	102.409	101.88	0	0
2095-09-20	103.108	102.808	0	0
2095-09-21	103.593	103.661	0	0
2095-09-22	105.005	104.981	0	0
2095-09-23	106.199	105.75	0	0
2095-09-24	106.533	106.332	0	0
2095-09-25	105.486	106.325	0	0
2095-09-26	103.587	104.803	0	0
2095-09-27	102.825	102.076	0.017	0
2095-09-28	99.213	98.996	0.077	0
2095-09-29	89.504	90.901	0.135	0.142
2095-09-30	93.158	91.727	0	0
2095-10-01	94.658	92.915	0	0
2095-10-02	95.883	94.98	0	0
2095-10-03	97.692	97.261	0	0
2095-10-04	98.936	98.498	0	0
2095-10-05	99.61	99.131	0	0.014
2095-10-06	80.487	81.721	0.145	0.183
2095-10-07	87.768	88.623	0	0
2095-10-08	90.478	90.08	0	0.053
2095-10-09	92.216	91.674	0	0
2095-10-10	92.466	92.526	0	0
2095-10-11	90.728	90.622	0	0
2095-10-12	84.279	83.799	0	0
2095-10-13	85.462	85.309	0	0
2095-10-14	85.354	84.597	0	0
2095-10-15	83.59	82.469	0	0
2095-10-16	85.857	84.643	0	0
2095-10-17	87.68	87.842	0	0
2095-10-18	89.279	89.351	0	0
2095-10-19	89.099	88.852	0	0
2095-10-20	91.437	91.43	0	0
2095-10-21	92.186	91.778	0	0
2095-10-22	88.859	89.012	0	0
2095-10-23	70.476	70.857	0	0
2095-10-24	66.172	66.106	0	0
2095-10-25	67.694	67.628	0	0
2095-10-26	69.072	68.851	0	0
2095-10-27	72.264	72.423	0	0
2095-10-28	72.894	73.068	0	0
2095-10-29	75.289	75.108	0	0
2095-10-30	79.444	79.307	0	0
2095-10-31	81.447	82.294	0	0
2096-05-01	80	80	1	1
2096-05-02	82.071	82.144	0	0
2096-05-03	83.721	83.547	0	0
2096-05-04	82.802	82.653	0	0
2096-05-05	90.48	90.351	0	0
2096-05-06	94.264	94.243	0	0
2096-05-07	96.784	96.3	0	0
2096-05-08	97.244	96.556	0	0
2096-05-09	96.934	97.285	0	0
2096-05-10	92.23	92.7	0	0
2096-05-11	93.973	94.034	0	0
2096-05-12	96.926	96.444	0	0
2096-05-13	98.241	98.046	0	0
2096-05-14	99.281	99.294	0	0
2096-05-15	101.557	101.326	0	0
2096-05-16	103.747	103.628	0	0
2096-05-17	98.226	98.003	0	0
2096-05-18	97.733	97.622	0	0
2096-05-19	96.634	97.746	0	0
2096-05-20	99.356	99.905	0	0
2096-05-21	94.664	95.525	0	0
2096-05-22	95.362	95.861	0	0
2096-05-23	99.471	99.501	0	0
2096-05-24	102.21	101.764	0	0
2096-05-25	105.403	105.322	0	0
2096-05-26	108.987	108.908	0	0
2096-05-27	108.495	108.709	0	0
2096-05-28	108.464	108.621	0	0
2096-05-29	106.828	106.943	0	0
2096-05-30	105.907	105.554	0	0
2096-05-31	108.499	108.553	0	0
2096-06-01	109.996	110.056	0	0
2096-06-02	108.358	108.359	0	0
2096-06-03	105.994	106.281	0	0
2096-06-04	104.286	105.04	0	0
2096-06-05	103.017	103.215	0	0
2096-06-06	107.822	108.702	0	0
2096-06-07	110.062	110.531	0	0
2096-06-08	105.605	105.987	0	0
2096-06-09	103.374	103.581	0	0
2096-06-10	101.942	101.765	0	0
2096-06-11	102.455	102.13	0	0
2096-06-12	104.05	103.979	0	0
2096-06-13	105.308	105.376	0	0
2096-06-14	103.898	103.878	0	0
2096-06-15	104.156	104.364	0	0
2096-06-16	104.843	104.735	0	0
2096-06-17	104.82	105.01	0	0
2096-06-18	104.565	104.349	0	0
2096-06-19	106.988	106.993	0	0
2096-06-20	108.631	108.481	0	0
2096-06-21	109.427	108.221	0	0
2096-06-22	107.683	107.442	0	0
2096-06-23	105.707	105.578	0	0
2096-06-24	104.362	104.243	0	0
2096-06-25	103.491	103.616	0	0
2096-06-26	100.748	101.162	0	0
2096-06-27	102.351	102.257	0	0
2096-06-28	105.095	105.16	0	0
2096-06-29	107.193	107.017	0	0
2096-06-30	103.265	103.112	0	0
2096-07-01	103.58	103.421	0	0
2096-07-02	103.377	104.285	0	0
2096-07-03	106.469	106.442	0	0
2096-07-04	107.763	107.753	0	0
2096-07-05	106.351	106.144	0	0
2096-07-06	106.66	106.633	0	0
2096-07-07	104.949	104.852	0	0
2096-07-08	104.331	104.324	0	0
2096-07-09	105.584	105.231	0	0
2096-07-10	106.574	106.746	0	0
2096-07-11	105.748	105.655	0	0
2096-07-12	106.507	106.605	0	0
2096-07-13	111.769	111.389	0	0
2096-07-14	111.942	112.06	0	0
2096-07-15	115.852	114.908	0	0
2096-07-16	118.783	118.599	0	0
2096-07-17	120.737	120.656	0	0
2096-07-18	120.493	119.333	0	0
2096-07-19	119.273	119.177	0	0
2096-07-20	118.008	118.47	0	0
2096-07-21	116.043	115.731	0	0
2096-07-22	115.414	115.302	0	0
2096-07-23	115.544	115.448	0	0.006
2096-07-24	112.869	111.701	0.016	0
2096-07-25	111.217	112.566	0	0
2096-07-26	113.995	114.075	0	0
2096-07-27	114.548	114.246	0	0
2096-07-28	115.541	114.729	0	0.05
2096-07-29	110.375	109.554	0	0.046
2096-07-30	109.492	111.551	0.046	0
2096-07-31	109.619	110.154	0	0
2096-08-01	111.066	110.558	0	0
2096-08-02	113.015	110.653	0	0
2096-08-03	111.595	112.203	0	0
2096-08-04	109.992	110.142	0	0
2096-08-05	111.289	112.247	0.062	0.001
2096-08-06	114.197	115.129	0.013	0
2096-08-07	115.619	115.682	0	0.04
2096-08-08	115.092	115.833	0.078	0.017
2096-08-09	109.767	109.867	0.075	0.075
2096-08-10	109.224	109.361	0.264	0.094
2096-08-11	109.204	110.374	0	0
2096-08-12	113.175	113.921	0	0
2096-08-13	117.285	116.604	0	0
2096-08-14	118.852	118.751	0	0.001
2096-08-15	118.144	119.68	0	0
2096-08-16	115.392	114.674	0.007	0
2096-08-17	111.863	112.509	0.112	0.112
2096-08-18	110.694	111.243	0.041	0.011
2096-08-19	114.42	113.445	0	0
2096-08-20	111.558	112	0	0
2096-08-21	111.202	110.464	0	0
2096-08-22	111.111	110.652	0	0
2096-08-23	111.168	111.256	0	0
2096-08-24	112.493	112.363	0	0
2096-08-25	108.493	108.195	0	0
2096-08-26	105.057	104.466	0	0
2096-08-27	98.221	97.954	0	0
2096-08-28	95.698	95.562	0	0
2096-08-29	98.802	98.381	0	0
2096-08-30	100.583	100.421	0	0
2096-08-31	102.33	102.701	0	0.026
2096-09-01	104.658	104.758	0	0
2096-09-02	106.327	106.501	0.05	0.002
2096-09-03	108.06	108.511	0	0.001
2096-09-04	107.024	105.296	0.044	0.055
2096-09-05	105.236	105.534	0	0
2096-09-06	101.581	100.632	0	0
2096-09-07	104.132	104.042	0	0
2096-09-08	105.987	105.826	0	0
2096-09-09	107.658	107.697	0	0
2096-09-10	104.59	104.694	0	0
2096-09-11	103.468	103.475	0	0
2096-09-12	100.558	100.663	0	0
2096-09-13	98.81	98.66	0	0
2096-09-14	100.499	100.365	0	0
2096-09-15	101.696	101.613	0	0
2096-09-16	102.404	102.291	0	0
2096-09-17	105.116	105.19	0	0
2096-09-18	104.771	105.016	0	0
2096-09-19	102.2	102.152	0	0
2096-09-20	100.925	97.329	0	0
2096-09-21	97.949	98.803	0	0.002
2096-09-22	98.041	96.219	0	0
2096-09-23	95.944	96.715	0.135	0.198
2096-09-24	97.43	96.386	0	0.02
2096-09-25	97.645	95.967	0	0.02
2096-09-26	93.872	93.392	0.338	0.329
2096-09-27	85.201	84.2	0.128	0.141
2096-09-28	82.686	83.872	0.227	0.096
2096-09-29	84.354	86.165	0.116	0.118
2096-09-30	85.931	85.526	0.009	0.094
2096-10-01	86.177	87.295	0	0.062
2096-10-02	86.758	85.389	0	0.033
2096-10-03	80.983	80.988	0	0
2096-10-04	74.459	74.695	0	0
2096-10-05	76.167	75.911	0	0
2096-10-06	81.068	80.972	0	0
2096-10-07	83.558	83.684	0	0
2096-10-08	80.58	80.957	0	0
2096-10-09	79.69	79.728	0	0
2096-10-10	81.06	80.854	0	0
2096-10-11	84.827	84.782	0	0
2096-10-12	77.433	77.669	0	0
2096-10-13	80.226	80.263	0	0
2096-10-14	85.869	85.741	0	0
2096-10-15	87.812	87.931	0	0
2096-10-16	88.284	88.342	0	0
2096-10-17	86.408	86.336	0	0
2096-10-18	88.147	88.192	0	0
2096-10-19	88.215	88.395	0	0
2096-10-20	83.598	83.969	0	0
2096-10-21	86.099	86.059	0	0
2096-10-22	81.148	81.179	0	0
2096-10-23	74.824	74.581	0	0
2096-10-24	76.865	76.959	0	0
2096-10-25	78.552	78.87	0	0
2096-10-26	78.496	79.038	0	0
2096-10-27	70.575	71.581	0.068	0.038
2096-10-28	70.771	71.768	0	0
2096-10-29	73.675	73.874	0	0
2096-10-30	69.778	69.86	0	0
2096-10-31	64.791	64.822	0	0
2097-05-01	80	80	1	1
2097-05-02	95.369	94.987	0	0
2097-05-03	92.157	92.196	0	0
2097-05-04	88.775	88.776	0	0
2097-05-05	87.793	88.133	0	0
2097-05-06	89.275	89.318	0	0
2097-05-07	84.373	83.913	0	0
2097-05-08	79.934	79.933	0	0
2097-05-09	78.699	79.034	0	0
2097-05-10	79.02	79.133	0	0
2097-05-11	85.011	84.939	0	0
2097-05-12	91.098	90.361	0	0
2097-05-13	88.092	89.424	0	0
2097-05-14	90.144	90.465	0	0
2097-05-15	93.28	93.592	0	0
2097-05-16	92.962	93.556	0	0
2097-05-17	94.39	92.465	0	0.032
2097-05-18	90.221	90.697	0	0
2097-05-19	90.971	90.871	0	0
2097-05-20	84.899	84.702	0	0
2097-05-21	83.937	83.744	0	0
2097-05-22	88.318	88.224	0	0
2097-05-23	87.967	87.842	0	0
2097-05-24	89.381	89.3	0	0
2097-05-25	93.815	93.694	0	0
2097-05-26	100.06	100.048	0	0
2097-05-27	105.271	105.426	0	0
2097-05-28	108.821	109.084	0	0
2097-05-29	105.718	105.618	0	0
2097-05-30	106.398	106.347	0	0
2097-05-31	106.962	107.091	0	0
2097-06-01	105.518	105.389	0	0
2097-06-02	106.141	105.625	0	0
2097-06-03	107.117	106.85	0	0
2097-06-04	106.245	105.681	0	0
2097-06-05	105.594	105.426	0	0
2097-06-06	103.116	102.992	0	0
2097-06-07	97.219	97.144	0	0
2097-06-08	97.466	97.265	0	0
2097-06-09	99.752	100.528	0	0
2097-06-10	104.25	104.19	0	0
2097-06-11	105.755	105.587	0	0
2097-06-12	106.087	105.874	0	0
2097-06-13	106.062	106	0	0
2097-06-14	105.698	105.637	0	0
2097-06-15	104.75	104.577	0	0
2097-06-16	107.402	106.723	0	0
2097-06-17	107.849	107.748	0	0
2097-06-18	109.031	109.038	0	0
2097-06-19	110.328	109.01	0	0
2097-06-20	110.343	109.763	0	0
2097-06-21	112.688	112.826	0	0.003
2097-06-22	113.738	114.386	0	0.017
2097-06-23	117.418	116.751	0	0
2097-06-24	115.946	116.065	0	0
2097-06-25	114.223	115.28	0	0
2097-06-26	111.106	110.475	0	0
2097-06-27	111.712	112.612	0.001	0
2097-06-28	110.88	110.209	0	0
2097-06-29	112.577	112.696	0	0
2097-06-30	111.612	112.038	0	0
2097-07-01	112.616	112.92	0	0
2097-07-02	113.419	113.352	0	0
2097-07-03	113.932	113.961	0	0
2097-07-04	113.666	114.04	0	0
2097-07-05	111.59	108.894	0	0
2097-07-06	113.917	110.264	0	0.006
2097-07-07	115.026	113.316	0	0
2097-07-08	115.434	115.941	0	0
2097-07-09	115.126	110.932	0	0.043
2097-07-10	102.964	103.064	0	0.061
2097-07-11	110.72	109.003	0	0
2097-07-12	112.615	111.619	0	0
2097-07-13	112.332	113.046	0	0
2097-07-14	110.515	111.042	0	0
2097-07-15	112.696	112.419	0	0
2097-07-16	112.87	112.19	0	0
2097-07-17	114.583	114.133	0	0
2097-07-18	112.368	111.436	0	0
2097-07-19	111.638	111.738	0.119	0.119
2097-07-20	115.383	114.512	0.013	0.02
2097-07-21	114.186	115.406	0.095	0.117
2097-07-22	113.245	111.773	0.029	0.054
2097-07-23	112.95	111.755	0.069	0.042
2097-07-24	108.042	108.142	0.229	0.229
2097-07-25	109.062	110.878	0.024	0.026
2097-07-26	112.424	113.572	0	0
2097-07-27	114.079	114.541	0	0
2097-07-28	116.223	115.517	0	0
2097-07-29	114.352	114.686	0	0
2097-07-30	109.866	110.818	0	0
2097-07-31	112.265	112.299	0	0
2097-08-01	113.987	114.309	0	0
2097-08-02	116.158	116.531	0	0
2097-08-03	118.244	118.543	0	0
2097-08-04	113.972	112.388	0	0
2097-08-05	114.512	112.955	0	0
2097-08-06	112.182	112.146	0.012	0.056
2097-08-07	110.575	109.331	0	0
2097-08-08	112.37	111.167	0.008	0.003
2097-08-09	110.445	109.553	0.235	0.273
2097-08-10	101.558	96.278	0.276	0.134
2097-08-11	104.661	106.441	0	0
2097-08-12	110.309	111.233	0	0
2097-08-13	112.491	112.689	0.068	0
2097-08-14	113.923	113.983	0	0
2097-08-15	113.001	112.82	0	0
2097-08-16	111.616	111.425	0.01	0
2097-08-17	104.63	104.73	0.026	0.051
2097-08-18	102.825	102.925	0.008	0.123
2097-08-19	108.88	107.38	0	0
2097-08-20	110.778	109.813	0	0
2097-08-21	111.303	110.557	0	0
2097-08-22	112.053	110.825	0	0
2097-08-23	111.425	111.35	0	0
2097-08-24	114.184	113.972	0	0
2097-08-25	112.705	110.85	0	0
2097-08-26	113.943	113.207	0	0
2097-08-27	111.533	111.158	0.002	0.049
2097-08-28	104.402	106.448	0.043	0.078
2097-08-29	99.032	101.457	0.172	0.056
2097-08-30	102.763	97.069	0	0
2097-08-31	102.665	100.431	0	0.087
2097-09-01	103.163	102.968	0	0
2097-09-02	105.114	105.463	0	0
2097-09-03	107.177	106.797	0.003	0
2097-09-04	104.777	104.877	0	0
2097-09-05	105.598	105.679	0	0
2097-09-06	106.485	106.745	0	0
2097-09-07	106.834	106.844	0	0
2097-09-08	107.736	107.838	0	0
2097-09-09	108.231	108.842	0	0
2097-09-10	109.731	109.535	0	0
2097-09-11	110.126	109.945	0	0
2097-09-12	106.186	106.868	0.107	0.107
2097-09-13	98.856	97.367	0	0.118
2097-09-14	103.736	102.516	0	0
2097-09-15	104.834	104.934	0	0
2097-09-16	106.172	105.909	0	0
2097-09-17	105.902	106.586	0	0
2097-09-18	106.479	106.456	0	0
2097-09-19	107.165	107.2	0	0
2097-09-20	106.759	107.235	0	0
2097-09-21	105.107	104.157	0	0
2097-09-22	103.841	103.158	0.01	0.02
2097-09-23	99.306	98.206	0.1	0.029
2097-09-24	101.209	99.02	0	0
2097-09-25	100.179	100.981	0	0
2097-09-26	96.93	99.384	0.016	0.085
2097-09-27	96.434	96.438	0.1	0.045
2097-09-28	91.843	91.545	0.198	0.085
2097-09-29	85.953	86.497	0.39	0.18
2097-09-30	91.027	89.169	0.05	0.051
2097-10-01	91.788	91.63	0	0
2097-10-02	90.915	91.053	0	0
2097-10-03	91.559	90.957	0	0.117
2097-10-04	90.362	90.944	0	0
2097-10-05	88.493	88.233	0	0
2097-10-06	90.194	89.677	0	0
2097-10-07	91.437	91.682	0	0
2097-10-08	88.725	88.998	0	0
2097-10-09	89.557	89.557	0	0
2097-10-10	91.726	91.643	0	0
2097-10-11	89.814	90.107	0	0
2097-10-12	86.668	87.102	0	0
2097-10-13	76.905	76.396	0	0
2097-10-14	79.766	79.622	0	0
2097-10-15	76.065	75.976	0	0
2097-10-16	72.02	72.183	0	0
2097-10-17	74.364	74.51	0	0
2097-10-18	78.087	78.079	0	0
2097-10-19	80.722	80.945	0	0
2097-10-20	81.801	81.766	0	0
2097-10-21	83.19	83.276	0	0
2097-10-22	84.35	84.381	0	0
2097-10-23	82.338	81.874	0	0
2097-10-24	78.654	78.756	0	0
2097-10-25	76.527	76.237	0	0
2097-10-26	78.928	78.882	0	0
2097-10-27	79.224	79.308	0	0
2097-10-28	78.228	78.407	0	0
2097-10-29	79.267	79.496	0	0
2097-10-30	80.355	80.389	0	0
2097-10-31	80.94	81.078	0	0
2098-05-01	80	80	1	1
2098-05-02	93.72	93.623	0	0
2098-05-03	94.141	94.28	0	0
2098-05-04	92.205	92.178	0	0
2098-05-05	87.255	87.009	0	0
2098-05-06	83.933	84.013	0	0
2098-05-07	85.185	85.113	0	0
2098-05-08	90.192	90.031	0	0
2098-05-09	92.545	92.607	0	0
2098-05-10	92.897	92.879	0	0
2098-05-11	91.235	91.075	0	0
2098-05-12	85.429	85.343	0	0
2098-05-13	82.102	81.831	0	0
2098-05-14	84.844	83.763	0.003	0.013
2098-05-15	85.724	85.794	0.02	0.024
2098-05-16	90.173	89.742	0	0
2098-05-17	94.681	94.516	0	0
2098-05-18	97.449	97.356	0	0
2098-05-19	96.57	96.57	0	0
2098-05-20	99.735	99.357	0	0
2098-05-21	102.714	102.696	0	0
2098-05-22	100.576	100.731	0	0
2098-05-23	101.448	101.502	0	0
2098-05-24	99.091	99.302	0	0
2098-05-25	99.754	99.407	0	0
2098-05-26	100.396	100.634	0	0
2098-05-27	101.148	101.078	0	0
2098-05-28	100.72	100.671	0	0
2098-05-29	102.186	102.14	0	0
2098-05-30	100.296	100.94	0	0
2098-05-31	103.031	102.798	0	0
2098-06-01	100.499	100.435	0	0
2098-06-02	98.383	98.325	0	0
2098-06-03	97.527	97.117	0	0
2098-06-04	97.985	97.694	0	0
2098-06-05	100.628	100.586	0	0
2098-06-06	101.495	101.446	0	0
2098-06-07	99.516	99.421	0	0
2098-06-08	99.728	99.594	0	0
2098-06-09	97.315	97.326	0	0
2098-06-10	99.452	99.22	0	0
2098-06-11	98.22	97.874	0	0
2098-06-12	96.6	96.628	0	0
2098-06-13	97.554	97.306	0	0
2098-06-14	98.474	98.429	0	0
2098-06-15	101.43	101.04	0	0
2098-06-16	102.539	102.428	0	0
2098-06-17	101.391	101.643	0	0
2098-06-18	99.811	99.683	0	0
2098-06-19	106.536	105.948	0	0
2098-06-20	112.353	112.429	0	0
2098-06-21	114.939	115.41	0	0
2098-06-22	116.898	116.767	0	0
2098-06-23	114.56	115.075	0	0
2098-06-24	112.534	111.773	0	0
2098-06-25	113.781	113.64	0	0
2098-06-26	110.938	111.196	0	0
2098-06-27	107.527	107.757	0	0
2098-06-28	107.091	106.974	0	0
2098-06-29	109.259	108.607	0	0
2098-06-30	110.977	111.007	0	0
2098-07-01	108.32	108.774	0	0
2098-07-02	103.074	103.224	0	0
2098-07-03	102.761	102.889	0	0
2098-07-04	102.933	102.671	0	0
2098-07-05	106.107	106.212	0	0
2098-07-06	110.833	111.186	0	0
2098-07-07	113.779	114.097	0	0
2098-07-08	118.167	117.831	0	0
2098-07-09	120.178	119.663	0	0
2098-07-10	116.375	116.498	0	0
2098-07-11	116.577	114.289	0.011	0.007
2098-07-12	115.095	112.461	0.007	0
2098-07-13	107.904	110.593	0.061	0
2098-07-14	109.742	108.398	0	0
2098-07-15	113.244	112.583	0	0
2098-07-16	114.529	115.582	0.017	0.01
2098-07-17	114.764	113.583	0	0
2098-07-18	113.975	113.644	0.003	0
2098-07-19	114.276	114.071	0	0
2098-07-20	114.274	114.557	0	0
2098-07-21	111.908	111.948	0	0
2098-07-22	111.315	111.512	0	0.009
2098-07-23	109.686	109.746	0.036	0.006
2098-07-24	112.799	112.989	0	0
2098-07-25	113.991	113.836	0	0
2098-07-26	112.058	111.625	0	0
2098-07-27	109.279	109.164	0	0
2098-07-28	107.193	107.392	0	0
2098-07-29	109.591	109.694	0	0
2098-07-30	109.955	109.91	0	0
2098-07-31	109.057	109.157	0.065	0.065
2098-08-01	99.601	101.186	0.044	0.069
2098-08-02	101.299	98.324	0.054	0.193
2098-08-03	99.522	99.178	0.075	0
2098-08-04	102.987	102.223	0	0
2098-08-05	106.637	105.751	0	0
2098-08-06	109.927	109.436	0	0
2098-08-07	112.257	111.875	0	0
2098-08-08	110.26	110.36	0.105	0.105
2098-08-09	102.126	97.34	0.124	0.197
2098-08-10	104.483	100.732	0	0.068
2098-08-11	107.251	106.451	0	0
2098-08-12	110.3	109.597	0	0
2098-08-13	103.634	103.734	0.046	0.059
2098-08-14	105.837	105.944	0.141	0.158
2098-08-15	108.084	108.285	0.055	0.02
2098-08-16	105.114	106.101	0.041	0.026
2098-08-17	109.63	109.758	0	0.029
2098-08-18	112.02	111.547	0	0
2098-08-19	112.805	111.226	0	0
2098-08-20	113.788	113.995	0	0
2098-08-21	115.586	115.821	0	0
2098-08-22	117.049	117.09	0	0
2098-08-23	115.032	116.001	0.026	0.013
2098-08-24	114.279	113.568	0	0.001
2098-08-25	114.847	115.378	0	0
2098-08-26	114.226	113.579	0	0
2098-08-27	114.073	113.565	0	0
2098-08-28	115.497	115.045	0	0
2098-08-29	113.336	112.651	0	0
2098-08-30	109.663	110.009	0	0
2098-08-31	108.383	108.268	0	0
2098-09-01	106.344	106.428	0	0
2098-09-02	104.445	104.314	0	0
2098-09-03	101.594	101.585	0	0
2098-09-04	101.252	102.014	0	0
2098-09-05	103.282	103.584	0	0
2098-09-06	105.841	105.845	0	0
2098-09-07	105.494	105.509	0.001	0
2098-09-08	104.887	104.987	0	0
2098-09-09	106.431	106.249	0	0
2098-09-10	108.136	107.892	0	0
2098-09-11	101.691	105.344	0.08	0.048
2098-09-12	102.257	102.954	0.016	0.15
2098-09-13	103.016	102.941	0	0
2098-09-14	104.549	104.649	0	0
2098-09-15	104.444	104.544	0.024	0.059
2098-09-16	102.822	103.108	0	0
2098-09-17	99.275	101.278	0	0
2098-09-18	102.254	101.6	0	0
2098-09-19	104.135	103.938	0	0
2098-09-20	104.444	105.004	0	0
2098-09-21	106.613	106.73	0	0
2098-09-22	107.043	107.002	0	0
2098-09-23	106.297	105.4	0	0
2098-09-24	106.304	107.018	0	0
2098-09-25	106.69	106.869	0	0
2098-09-26	106.8	107.4	0	0
2098-09-27	105.146	104.755	0	0
2098-09-28	99.662	100.041	0	0
2098-09-29	96.651	96.358	0	0
2098-09-30	98.753	99.211	0	0
2098-10-01	98.378	99.262	0	0
2098-10-02	97.185	96.883	0.127	0
2098-10-03	86.425	87.217	0	0.266
2098-10-04	84.177	84.11	0	0
2098-10-05	81.625	81.579	0	0
2098-10-06	85.299	85.943	0	0
2098-10-07	87.786	88.084	0	0
2098-10-08	82.421	82.662	0	0
2098-10-09	76.717	76.985	0	0
2098-10-10	76.861	76.99	0	0
2098-10-11	75.558	75.587	0	0
2098-10-12	84.018	83.918	0	0
2098-10-13	88.603	88.081	0	0
2098-10-14	91.078	90.952	0	0
2098-10-15	92.457	91.947	0	0
2098-10-16	94.893	94.695	0	0
2098-10-17	93.497	93.597	0	0
2098-10-18	92.745	93.023	0	0
2098-10-19	92.362	92.414	0	0
2098-10-20	91.175	91.28	0	0
2098-10-21	90.13	90.439	0	0
2098-10-22	90.699	90.853	0	0
2098-10-23	85.866	86.164	0	0
2098-10-24	84.701	85.051	0	0
2098-10-25	81.632	83.281	0	0.002
2098-10-26	78.189	79.238	0	0
2098-10-27	79.709	80.042	0	0
2098-10-28	72.983	72.662	0	0
2098-10-29	78.838	78.575	0	0
2098-10-30	82.956	82.582	0	0
2098-10-31	84.954	84.477	0	0
2099-05-01	80	80	1	1
2099-05-02	97.953	98.425	0	0
2099-05-03	99.371	99.428	0	0
2099-05-04	100.048	99.92	0	0
2099-05-05	102.716	102.421	0	0
2099-05-06	99.646	99.512	0	0
2099-05-07	95.987	95.911	0	0
2099-05-08	98.575	98.596	0	0
2099-05-09	102.882	103.192	0	0
2099-05-10	104.94	104.879	0	0
2099-05-11	99.367	99.343	0	0
2099-05-12	94.165	94.764	0	0
2099-05-13	92.121	92.163	0	0
2099-05-14	91.198	91.045	0	0
2099-05-15	93.597	93.783	0	0
2099-05-16	91.989	91.958	0	0
2099-05-17	94.409	94.224	0	0
2099-05-18	89.318	89.181	0	0
2099-05-19	84.523	84.404	0	0
2099-05-20	90.717	90.679	0	0
2099-05-21	94.477	94.515	0	0
2099-05-22	91.528	91.586	0	0
2099-05-23	90.481	90.392	0	0
2099-05-24	92.528	92.575	0	0
2099-05-25	91.662	91.716	0	0
2099-05-26	94.047	94.184	0	0
2099-05-27	96.587	96.69	0	0
2099-05-28	95.291	95.69	0	0.012
2099-05-29	94.164	95	0	0.009
2099-05-30	97.847	98.033	0	0
2099-05-31	101.371	101.071	0	0
2099-06-01	103.319	103.348	0	0
2099-06-02	105.827	105.465	0	0
2099-06-03	101.355	101.248	0	0
2099-06-04	101.608	101.293	0	0
2099-06-05	104.22	104.341	0	0
2099-06-06	104.329	104.309	0	0
2099-06-07	103.411	103.167	0	0
2099-06-08	106.766	106.527	0	0
2099-06-09	109.111	109.036	0	0
2099-06-10	106.615	106.264	0	0
2099-06-11	102.635	102.387	0	0
2099-06-12	99.36	98.94	0	0
2099-06-13	101.167	100.867	0	0
2099-06-14	104.551	104.566	0	0
2099-06-15	106.768	107.186	0	0
2099-06-16	109.071	109.121	0	0
2099-06-17	109.542	109.426	0	0
2099-06-18	114.094	114.04	0	0
2099-06-19	115.426	115.687	0	0
2099-06-20	113.337	113.357	0	0
2099-06-21	111.169	110.646	0	0.026
2099-06-22	102.784	100.264	0.087	0.13
2099-06-23	102.259	102.417	0.075	0.003
2099-06-24	97.762	100.282	0	0.089
2099-06-25	98.957	101.811	0	0
2099-06-26	101.355	101.861	0	0
2099-06-27	103.607	104.229	0	0
2099-06-28	106.043	106.617	0	0
2099-06-29	107.367	107.494	0	0
2099-06-30	105.028	105.053	0	0
2099-07-01	107.763	108.088	0	0
2099-07-02	110.253	110.778	0	0
2099-07-03	113.489	114.316	0	0
2099-07-04	112.897	111.269	0	0
2099-07-05	108.613	108.374	0	0
2099-07-06	112.873	113.034	0	0
2099-07-07	115.708	115.997	0.028	0.024
2099-07-08	115.127	115.108	0	0.008
2099-07-09	109.964	110.151	0.013	0.052
2099-07-10	110.454	111.516	0	0
2099-07-11	115.966	116.268	0	0.008
2099-07-12	116.308	115.495	0.005	0
2099-07-13	115.952	115.938	0	0
2099-07-14	116.645	116.069	0	0
2099-07-15	114.35	114.649	0	0
2099-07-16	113.116	113.273	0	0
2099-07-17	110.871	109.937	0	0
2099-07-18	110.995	110.879	0	0
2099-07-19	110.573	110.461	0	0
2099-07-20	109.825	109.97	0	0
2099-07-21	111.096	111.026	0	0
2099-07-22	112.548	113.063	0	0
2099-07-23	112.508	112.675	0	0
2099-07-24	111.293	111.623	0	0
2099-07-25	110.776	111.493	0	0
2099-07-26	111.145	110.945	0	0
2099-07-27	108.733	107.341	0	0
2099-07-28	109.156	108.395	0.002	0
2099-07-29	105.363	105.692	0	0
2099-07-30	111.543	111.705	0.002	0.004
2099-07-31	113.018	112.929	0	0.016
2099-08-01	112.864	113.105	0	0
2099-08-02	113.488	114.813	0	0
2099-08-03	114.255	113.854	0.017	0.055
2099-08-04	109.986	112.266	0.037	0.057
2099-08-05	109.371	110.352	0	0
2099-08-06	110.492	111.919	0.011	0.056
2099-08-07	109.563	111.011	0.09	0
2099-08-08	110.121	109.17	0	0
2099-08-09	109.496	108.539	0	0
2099-08-10	106.661	107.85	0	0
2099-08-11	105.26	105.973	0	0
2099-08-12	101.135	100.21	0	0
2099-08-13	99.758	99.735	0	0
2099-08-14	99.065	98.776	0	0
2099-08-15	100.266	100.198	0	0
2099-08-16	103.111	103.051	0	0
2099-08-17	102.382	102.433	0	0
2099-08-18	107.538	107.308	0	0
2099-08-19	108.778	108.47	0	0
2099-08-20	108.805	108.645	0	0
2099-08-21	105.544	106.48	0	0
2099-08-22	107.444	108.415	0	0
2099-08-23	110.77	110.87	0	0
2099-08-24	111.867	112.988	0	0
2099-08-25	113.424	112.964	0	0
2099-08-26	113.972	114.013	0	0
2099-08-27	114.094	114.562	0.005	0
2099-08-28	109.518	110.497	0.011	0.024
2099-08-29	105.438	108.581	0.001	0.03
2099-08-30	107.45	107.964	0	0
2099-08-31	108.42	108.443	0	0
2099-09-01	108.475	108.495	0	0
2099-09-02	108.913	110.024	0	0
2099-09-03	103.52	109.112	0.071	0
2099-09-04	106.615	104.793	0.113	0.079
2099-09-05	106.225	105.642	0.128	0.055
2099-09-06	104.547	108.42	0	0
2099-09-07	106.15	107.538	0	0.013
2099-09-08	103.951	104.689	0	0.021
2099-09-09	106.203	107.269	0	0
2099-09-10	108.576	109.374	0	0
2099-09-11	107.784	108.989	0	0
2099-09-12	107.891	109.391	0	0
2099-09-13	106.492	107.829	0.009	0
2099-09-14	102.762	105.54	0.003	0
2099-09-15	103.962	104.693	0	0
2099-09-16	104.912	105.132	0.046	0.028
2099-09-17	101.952	102.682	0.01	0
2099-09-18	97.928	104.286	0.054	0.03
2099-09-19	98.664	99.817	0.182	0.028
2099-09-20	96.415	98.016	0.046	0.004
2099-09-21	99.813	100.529	0	0.03
2099-09-22	101.795	102.602	0	0.073
2099-09-23	101.203	100.075	0.033	0.099
2099-09-24	99.082	100.231	0.123	0.023
2099-09-25	94.949	100.057	0.024	0.019
2099-09-26	95.362	97.97	0.063	0.056
2099-09-27	87.734	90.495	0.158	0.109
2099-09-28	88.504	89.221	0.086	0.03
2099-09-29	89.571	89.882	0	0
2099-09-30	90.309	90.686	0	0
2099-10-01	78.752	79.127	0	0
2099-10-02	80.91	81.288	0	0
2099-10-03	74.814	75.252	0	0
2099-10-04	75.356	75.344	0	0
2099-10-05	76.975	76.962	0	0
2099-10-06	74.966	75.206	0.089	0.027
2099-10-07	71.257	71.377	0.029	0.06
2099-10-08	72.094	72.605	0	0
2099-10-09	75.112	74.916	0	0
2099-10-10	76.89	77.019	0	0
2099-10-11	78.838	79.06	0	0
2099-10-12	79.511	79.795	0	0
2099-10-13	73.653	73.32	0	0
2099-10-14	78.263	78.116	0	0
2099-10-15	79.993	80.112	0	0
2099-10-16	81.461	81.735	0	0
2099-10-17	82.293	82.583	0	0
2099-10-18	81.112	81.112	0	0
2099-10-19	84.347	84.293	0	0
2099-10-20	85.117	85.281	0	0
2099-10-21	84.718	84.913	0	0
2099-10-22	82.929	83.454	0	0
2099-10-23	85.083	85.317	0	0
2099-10-24	82.956	83.421	0	0
2099-10-25	73.57	73.813	0	0
2099-10-26	72.714	72.728	0	0
2099-10-27	74.749	74.673	0	0
2099-10-28	76.501	76.639	0	0
2099-10-29	76.981	77.545	0	0
2099-10-30	76.219	76.149	0.037	0.022
2099-10-31	77.722	77.711	0	0
