# Supplementary material for: The role of climate change and urban development on compound dry-hot extremes across US cities
Source: Nat Commun. 2023 Jun 14;14:3509. doi: 10.1038/s41467-023-39205-x (PMC10267174; doi:10.1038/s41467-023-39205-x)
Supplement: Supplementary file 2 — Source Data [file 41467_2023_39205_MOESM2_ESM.zip › SourceData/LosAngeles_Current_Data.xlsx]

## Sheet: Sheet1
Date_Current	Current_T	Urban_Dev_T	Current_prcp	Urban_Dev_Prcp
2000-05-01	80	80	1	1
2000-05-02	87.9	88.442	0	0
2000-05-03	83.293	83.546	0	0
2000-05-04	80.322	80.767	0	0
2000-05-05	78.347	78.841	0	0
2000-05-06	73.587	73.947	0	0
2000-05-07	75.332	75.629	0	0
2000-05-08	78.156	77.939	0	0
2000-05-09	78.432	78.472	0	0
2000-05-10	82.892	83.267	0	0
2000-05-11	75.766	75.843	0	0
2000-05-12	82.326	82.433	0	0
2000-05-13	79.94	80.612	0	0
2000-05-14	76.885	77.402	0	0
2000-05-15	71.974	72.209	0	0
2000-05-16	67.53	67.974	0.003	0
2000-05-17	74.758	74.806	0	0
2000-05-18	84.967	85.274	0	0
2000-05-19	84.615	86.186	0	0
2000-05-20	87.184	87.273	0	0
2000-05-21	89.232	90.992	0	0
2000-05-22	90.715	90.916	0	0
2000-05-23	77.28	77.052	0	0
2000-05-24	65.868	65.606	0	0
2000-05-25	61.139	61.405	0	0
2000-05-26	74.108	74.097	0	0
2000-05-27	93.296	93.283	0	0
2000-05-28	94.488	94.644	0	0
2000-05-29	92.862	93.592	0	0
2000-05-30	84.214	83.76	0	0
2000-05-31	78.954	79.204	0	0
2000-06-01	80.146	80.112	0	0
2000-06-02	80.993	81.516	0	0
2000-06-03	80.948	81.249	0	0
2000-06-04	82.514	82.682	0	0
2000-06-05	84.392	85.32	0	0
2000-06-06	84.632	84.508	0	0
2000-06-07	85.238	85.371	0	0
2000-06-08	71.899	72.067	0	0.001
2000-06-09	73.308	72.491	0	0
2000-06-10	75.387	75.45	0	0
2000-06-11	79.541	80.127	0	0
2000-06-12	86.449	86.591	0	0
2000-06-13	90.513	90.325	0	0
2000-06-14	111.471	110.861	0	0
2000-06-15	102.237	104.895	0	0
2000-06-16	79.618	79.428	0	0
2000-06-17	73.63	73.202	0	0
2000-06-18	71.602	73.1	0	0
2000-06-19	72.604	72.056	0	0
2000-06-20	75.554	76.079	0	0
2000-06-21	79.663	79.82	0	0
2000-06-22	78.899	79.832	0	0
2000-06-23	75.447	75.286	0	0
2000-06-24	78.366	78.583	0	0
2000-06-25	86.509	85.916	0	0
2000-06-26	85.758	86.212	0	0
2000-06-27	86.679	87.312	0	0
2000-06-28	85.895	86.058	0	0
2000-06-29	81.939	84.372	0	0
2000-06-30	80.504	80.324	0	0
2000-07-01	76.276	76.898	0	0
2000-07-02	78.732	78.83	0	0
2000-07-03	81.461	82.159	0	0
2000-07-04	78.183	78.961	0	0
2000-07-05	76.497	76.577	0	0
2000-07-06	78.918	78.727	0	0
2000-07-07	79.289	79.793	0	0
2000-07-08	76.094	76.359	0	0
2000-07-09	76.921	77.121	0	0.004
2000-07-10	74.256	74.627	0	0
2000-07-11	73.602	74.299	0	0
2000-07-12	76.66	76.755	0	0
2000-07-13	81.156	82.355	0	0
2000-07-14	83.582	82.683	0	0
2000-07-15	82.817	83.759	0	0
2000-07-16	80.063	79.322	0	0
2000-07-17	82.995	83.076	0	0
2000-07-18	93.065	93.54	0	0
2000-07-19	94.581	95.08	0	0
2000-07-20	95.68	95.967	0	0
2000-07-21	88.939	90.538	0	0
2000-07-22	86.253	86.546	0	0
2000-07-23	90.122	90.307	0	0
2000-07-24	89.664	90.315	0	0
2000-07-25	88.694	89.625	0	0
2000-07-26	84.986	85.974	0	0
2000-07-27	88.732	88.909	0	0
2000-07-28	89.09	88.862	0	0
2000-07-29	91.017	91.734	0	0
2000-07-30	89.529	89.955	0	0
2000-07-31	90.46	87.954	0	0
2000-08-01	92.701	91.746	0.048	0
2000-08-02	92.428	91.548	0	0
2000-08-03	86.201	85.558	0	0
2000-08-04	89.132	89.372	0	0
2000-08-05	94.939	95.144	0	0
2000-08-06	91.512	92.515	0	0
2000-08-07	88.529	87.348	0	0
2000-08-08	84.281	84.121	0	0
2000-08-09	88.292	87.782	0	0
2000-08-10	92.892	92.543	0	0
2000-08-11	100.327	99.317	0	0
2000-08-12	98.092	97.771	0	0
2000-08-13	96.659	98.441	0	0
2000-08-14	96.11	96.21	0	0
2000-08-15	96.196	96.296	0	0
2000-08-16	95.776	95.99	0	0
2000-08-17	95.664	95.726	0	0
2000-08-18	92.584	92.788	0	0
2000-08-19	92.466	92.471	0	0
2000-08-20	90.627	88.904	0	0
2000-08-21	86.999	84.661	0	0
2000-08-22	82.83	82.853	0	0
2000-08-23	80.7	80.63	0	0
2000-08-24	87.672	86.631	0	0
2000-08-25	88.528	88.243	0	0
2000-08-26	86.184	87.982	0	0
2000-08-27	80.67	81.267	0	0
2000-08-28	74.215	74.445	0	0
2000-08-29	74.519	75.926	0	0
2000-08-30	74.422	72.667	0	0
2000-08-31	70.04	70.294	0	0
2000-09-01	72.047	71.037	0	0
2000-09-02	73.391	73.037	0	0
2000-09-03	76.443	76.845	0	0
2000-09-04	81.528	81.659	0	0
2000-09-05	81.715	82.65	0	0
2000-09-06	87.546	87.503	0	0
2000-09-07	90.248	90.802	0	0
2000-09-08	87.854	89.186	0	0
2000-09-09	78.729	78.276	0	0
2000-09-10	83.546	83.37	0	0
2000-09-11	89.989	90.125	0	0
2000-09-12	99.784	99.948	0	0
2000-09-13	100.975	99.231	0	0
2000-09-14	89.152	90.426	0	0
2000-09-15	93.651	93.294	0	0
2000-09-16	106.173	106.851	0	0
2000-09-17	105.042	106.101	0	0
2000-09-18	98.734	98.834	0	0
2000-09-19	89.713	90.925	0	0
2000-09-20	96.542	99.152	0	0
2000-09-21	69.048	68.187	0	0
2000-09-22	63.807	64.947	0.001	0.072
2000-09-23	70.237	69.927	0	0
2000-09-24	83.884	83.51	0	0
2000-09-25	87.331	86.718	0	0
2000-09-26	83.44	83.965	0	0
2000-09-27	76.146	75.659	0	0
2000-09-28	77.289	77.584	0	0
2000-09-29	76.95	77.041	0	0
2000-09-30	76.282	76.659	0	0
2000-10-01	81.229	81.333	0	0
2000-10-02	80.467	80.93	0	0
2000-10-03	74.958	75.37	0	0
2000-10-04	63.246	66.131	0	0
2000-10-05	73.233	73.167	0	0
2000-10-06	73.855	74.107	0	0
2000-10-07	67.942	68.644	0	0
2000-10-08	71.802	68.946	0	0
2000-10-09	74.829	74.459	0	0
2000-10-10	66.606	67.748	0.042	0.068
2000-10-11	62.139	63.173	0.087	0.111
2000-10-12	65.136	64.584	0	0
2000-10-13	73.844	73.819	0	0
2000-10-14	83.072	82.753	0	0
2000-10-15	80.382	79.526	0	0
2000-10-16	82.913	83.018	0	0
2000-10-17	86.394	86.545	0	0
2000-10-18	83.121	84.346	0	0
2000-10-19	80.973	80.46	0	0
2000-10-20	86.309	84.465	0	0
2000-10-21	83.665	83.588	0	0
2000-10-22	80.67	80.707	0	0
2000-10-23	77.007	79.089	0	0.002
2000-10-24	69.291	69.235	0.004	0.001
2000-10-25	69.491	69.286	0	0
2000-10-26	65.937	65.713	0	0
2000-10-27	61.708	61.47	0.303	0.415
2000-10-28	61.126	61.79	0	0
2000-10-29	60.261	60.559	0.003	0
2000-10-30	61.649	62.326	0.218	0.155
2000-10-31	67.985	67.975	0	0
2001-05-01	80	80	1	1
2001-05-02	81.902	82.425	0	0
2001-05-03	80.975	80.866	0	0
2001-05-04	85.975	86.148	0	0
2001-05-05	81.688	81.922	0	0
2001-05-06	76.6	76.554	0	0
2001-05-07	86.793	86.787	0	0
2001-05-08	96.179	96.196	0	0
2001-05-09	95.853	96.42	0	0
2001-05-10	89.834	90.335	0	0
2001-05-11	88.215	87.944	0	0
2001-05-12	84.593	85.483	0	0
2001-05-13	75.777	75.907	0	0
2001-05-14	71.315	71.912	0	0
2001-05-15	77.087	77.072	0	0
2001-05-16	78.43	78.304	0	0
2001-05-17	78.261	77.916	0	0
2001-05-18	79.689	78.942	0	0
2001-05-19	72.362	72.618	0	0
2001-05-20	75.041	74.7	0	0
2001-05-21	93.545	91.401	0	0
2001-05-22	100.357	99.993	0	0
2001-05-23	98.851	99.243	0	0
2001-05-24	98.184	99.147	0	0
2001-05-25	80.231	80.187	0	0
2001-05-26	78.658	78.402	0	0
2001-05-27	74.398	75.455	0	0
2001-05-28	67.724	69.604	0	0
2001-05-29	76.803	76.877	0	0
2001-05-30	88.546	88.392	0	0
2001-05-31	89.702	89.001	0	0
2001-06-01	91.387	90.651	0	0
2001-06-02	76.084	75.254	0	0
2001-06-03	69.676	69.978	0	0
2001-06-04	73.381	73.469	0	0
2001-06-05	78.929	78.74	0	0
2001-06-06	85.951	85.681	0	0
2001-06-07	87.458	87.658	0	0
2001-06-08	89.959	90.553	0	0
2001-06-09	87.99	87.945	0	0
2001-06-10	86.353	87.079	0	0
2001-06-11	82.618	82.555	0	0
2001-06-12	79.753	79.96	0	0
2001-06-13	82.105	82.283	0	0
2001-06-14	95.864	96.4	0	0
2001-06-15	94.331	94.649	0	0
2001-06-16	93.805	94.621	0	0
2001-06-17	89.186	89.907	0	0
2001-06-18	86.623	88.189	0	0
2001-06-19	91.084	91.571	0	0
2001-06-20	89.556	89.164	0	0
2001-06-21	87.635	86.74	0	0
2001-06-22	86.319	85.939	0	0
2001-06-23	84.448	85.396	0	0
2001-06-24	80.608	81.445	0	0
2001-06-25	80.154	81.078	0	0
2001-06-26	83.548	83.502	0	0
2001-06-27	85.372	85.275	0	0
2001-06-28	88.089	89.007	0	0
2001-06-29	87.64	87.925	0	0
2001-06-30	86.156	86.239	0	0
2001-07-01	90.811	90.55	0	0
2001-07-02	99.239	99.058	0	0
2001-07-03	100.207	100.338	0	0
2001-07-04	93.237	88.377	0	0
2001-07-05	92.202	91.877	0	0
2001-07-06	89.649	88.666	0	0.001
2001-07-07	83.167	83.318	0	0
2001-07-08	83.538	82.24	0	0
2001-07-09	82.635	81.184	0	0
2001-07-10	78.53	78.153	0	0
2001-07-11	79.648	80.43	0	0
2001-07-12	82.976	83.089	0	0
2001-07-13	88.104	89.221	0	0
2001-07-14	87.735	88.027	0	0
2001-07-15	82.736	83.004	0	0
2001-07-16	70.697	70.358	0.001	0
2001-07-17	74.181	73.646	0	0
2001-07-18	75.202	75.036	0	0
2001-07-19	76.622	76.637	0	0
2001-07-20	76.139	77.219	0	0
2001-07-21	75.346	75.181	0	0
2001-07-22	79.214	79.421	0	0
2001-07-23	79.197	79.514	0	0
2001-07-24	73.233	73.046	0	0
2001-07-25	73.392	72.923	0	0
2001-07-26	80.308	80.223	0	0
2001-07-27	81.695	81.185	0	0
2001-07-28	81.263	81.607	0	0
2001-07-29	80.511	80.11	0	0
2001-07-30	75.176	75.507	0	0
2001-07-31	77.523	75.928	0	0
2001-08-01	76.759	75.803	0	0
2001-08-02	81.682	81.255	0	0
2001-08-03	82.867	83.61	0	0
2001-08-04	81.734	81.863	0	0
2001-08-05	88.543	89.092	0	0
2001-08-06	94.095	94.928	0	0
2001-08-07	94.438	96.212	0	0
2001-08-08	90.848	91.393	0	0
2001-08-09	83.922	83.669	0	0
2001-08-10	80.643	80.397	0	0
2001-08-11	78.069	77.532	0	0
2001-08-12	80.927	80.091	0	0
2001-08-13	88.155	87.345	0	0
2001-08-14	94.317	90.297	0	0
2001-08-15	93.734	91.759	0	0
2001-08-16	86.656	86.364	0	0
2001-08-17	87.131	86.011	0	0
2001-08-18	91.986	92.645	0	0
2001-08-19	87.881	89.32	0	0
2001-08-20	81.282	80.809	0	0
2001-08-21	80.297	80.686	0	0
2001-08-22	77.233	79.024	0	0
2001-08-23	78.882	80.135	0	0
2001-08-24	85.035	85.079	0	0
2001-08-25	88.657	88.696	0	0
2001-08-26	89.572	89.58	0	0
2001-08-27	88.27	89.038	0	0
2001-08-28	89.864	90.876	0	0
2001-08-29	87.82	86.07	0	0
2001-08-30	74.271	73.883	0	0
2001-08-31	74.286	73.796	0	0
2001-09-01	77.393	77.104	0	0
2001-09-02	77.576	76.122	0	0
2001-09-03	78.774	78.845	0	0
2001-09-04	82.371	82.761	0	0
2001-09-05	84.138	84.063	0	0
2001-09-06	82.977	83.89	0	0
2001-09-07	81.753	82.642	0	0
2001-09-08	77.486	77.342	0	0
2001-09-09	71.563	73.173	0	0
2001-09-10	83.331	83.46	0	0
2001-09-11	82.273	82.674	0	0
2001-09-12	78.406	78.403	0	0
2001-09-13	85.544	85.812	0	0
2001-09-14	91.954	91.629	0	0
2001-09-15	88.577	88.841	0	0
2001-09-16	81.345	81.889	0	0
2001-09-17	72.844	73.309	0	0
2001-09-18	70.219	71.615	0	0
2001-09-19	75.406	74.012	0	0
2001-09-20	77.233	76.784	0	0
2001-09-21	77.537	76.746	0	0
2001-09-22	80.592	80.774	0	0
2001-09-23	77.38	77.429	0	0
2001-09-24	96.896	97.095	0	0
2001-09-25	96.837	96.955	0	0
2001-09-26	95.263	95.412	0	0
2001-09-27	93.774	94.058	0	0
2001-09-28	92.035	92.315	0	0
2001-09-29	95.181	95.69	0	0
2001-09-30	96.499	97.626	0	0
2001-10-01	100.377	100.274	0	0
2001-10-02	98.712	97.471	0	0
2001-10-03	87.303	90.704	0	0
2001-10-04	84.088	83.29	0	0
2001-10-05	65.936	61.794	0	0
2001-10-06	67.008	66.468	0	0
2001-10-07	67.433	67.288	0	0
2001-10-08	66.961	66.865	0	0
2001-10-09	69.997	70.246	0	0
2001-10-10	87.392	87.544	0	0
2001-10-11	86.436	86.497	0	0
2001-10-12	90.995	90.579	0	0
2001-10-13	91.437	91.855	0	0
2001-10-14	95.584	95.541	0	0
2001-10-15	93.902	93.99	0	0
2001-10-16	92.753	93.168	0	0
2001-10-17	88.973	89.863	0	0
2001-10-18	80.256	79.784	0	0
2001-10-19	86.038	86.365	0	0
2001-10-20	83.164	83.982	0	0
2001-10-21	77.356	78.963	0	0
2001-10-22	75.505	75.914	0	0
2001-10-23	90.76	90.309	0	0
2001-10-24	91.278	91.15	0	0
2001-10-25	90.102	89.932	0	0
2001-10-26	90.978	90.364	0	0
2001-10-27	85.056	83.781	0	0
2001-10-28	73.934	73.314	0	0
2001-10-29	71.189	71.457	0	0
2001-10-30	71.24	71.517	0.001	0.001
2001-10-31	68.543	69.213	0.001	0
2002-05-01	80	80	1	1
2002-05-02	66.472	67.858	0	0
2002-05-03	68.765	69.341	0	0.002
2002-05-04	76.227	75.505	0	0
2002-05-05	75.564	75.915	0	0
2002-05-06	68.697	69.155	0	0
2002-05-07	64.543	65.01	0	0
2002-05-08	78.08	78.13	0	0
2002-05-09	78.57	78.746	0	0
2002-05-10	77.484	78.066	0	0
2002-05-11	74.141	74.715	0	0
2002-05-12	92.017	91.953	0	0
2002-05-13	92.47	92.875	0	0
2002-05-14	90.58	91.042	0	0
2002-05-15	84.113	84.794	0	0
2002-05-16	71.856	71.845	0	0
2002-05-17	72.601	72.559	0	0
2002-05-18	74.259	74.353	0	0
2002-05-19	72.599	72.636	0	0
2002-05-20	70.851	70.756	0	0
2002-05-21	64.525	64.623	0	0
2002-05-22	74.57	75.199	0	0
2002-05-23	79.799	79.721	0	0
2002-05-24	82.232	82.158	0	0
2002-05-25	81.867	81.764	0	0
2002-05-26	74.293	74.846	0	0
2002-05-27	69.561	69.498	0	0
2002-05-28	76.132	76.367	0	0
2002-05-29	87.904	88.212	0	0
2002-05-30	92.461	92.695	0	0
2002-05-31	82.465	83.94	0	0
2002-06-01	77.153	79.392	0	0
2002-06-02	72.532	72.774	0.001	0
2002-06-03	71.79	71.974	0.003	0.002
2002-06-04	81.392	81.673	0	0
2002-06-05	97.206	97.334	0	0
2002-06-06	100.221	100.648	0	0
2002-06-07	93.203	93.211	0	0
2002-06-08	87.357	87.608	0	0
2002-06-09	75.567	75.25	0	0
2002-06-10	78.694	78.003	0	0
2002-06-11	76.001	75.624	0	0
2002-06-12	73.559	73.924	0	0
2002-06-13	73.628	73.673	0	0
2002-06-14	75.135	76.084	0	0
2002-06-15	83.394	84.551	0	0
2002-06-16	83.555	83.876	0	0
2002-06-17	86.667	86.42	0	0
2002-06-18	89.577	89.517	0	0
2002-06-19	92.908	93.278	0	0
2002-06-20	79.081	79.472	0	0
2002-06-21	75.353	75.012	0	0
2002-06-22	76.911	77.12	0	0
2002-06-23	79.067	79.168	0	0
2002-06-24	84.248	84.096	0	0
2002-06-25	86.115	85.855	0	0
2002-06-26	78.207	80.244	0	0
2002-06-27	76.915	76.807	0	0
2002-06-28	75.565	75.523	0	0
2002-06-29	79.317	78.81	0	0
2002-06-30	82.351	82.405	0	0
2002-07-01	88.146	88.122	0	0
2002-07-02	87.052	87.106	0	0
2002-07-03	84.537	83.863	0	0
2002-07-04	74.4	74.96	0	0
2002-07-05	72.51	73.45	0	0
2002-07-06	78.269	77.956	0	0
2002-07-07	86.847	86.871	0	0
2002-07-08	97.03	96.605	0	0
2002-07-09	102.378	102.407	0	0
2002-07-10	104.95	104.398	0	0
2002-07-11	88.553	90.241	0	0.001
2002-07-12	86.851	86.017	0	0
2002-07-13	84.744	86.534	0	0
2002-07-14	84.108	84.069	0	0
2002-07-15	85.135	86.229	0	0
2002-07-16	82.374	82.437	0	0
2002-07-17	80.68	82.95	0	0
2002-07-18	79.427	80.328	0	0
2002-07-19	77.757	77.568	0	0
2002-07-20	75.185	75.318	0	0
2002-07-21	73.356	73.28	0	0
2002-07-22	76.139	76.594	0	0
2002-07-23	83.708	84.297	0	0
2002-07-24	88.82	91.019	0	0
2002-07-25	88.619	91.988	0	0
2002-07-26	85.586	86.543	0	0
2002-07-27	82.032	83.108	0	0
2002-07-28	70.642	71.408	0	0
2002-07-29	77.809	78.763	0	0
2002-07-30	80.296	79.995	0	0
2002-07-31	80.434	81.146	0	0
2002-08-01	82.038	81.232	0	0
2002-08-02	79.642	80.218	0	0
2002-08-03	76.018	76.564	0	0
2002-08-04	82.044	82.259	0	0
2002-08-05	85.488	85.117	0	0
2002-08-06	85.455	85.172	0	0
2002-08-07	83.025	83.179	0	0
2002-08-08	91.902	93.533	0	0
2002-08-09	101.996	102.933	0	0
2002-08-10	102.464	100.914	0	0
2002-08-11	101.406	101.34	0	0
2002-08-12	97.193	97.293	0	0
2002-08-13	90.78	90.188	0	0
2002-08-14	82.876	84.007	0	0
2002-08-15	81.081	81.423	0	0
2002-08-16	78.757	79.4	0	0
2002-08-17	78.415	79.825	0	0
2002-08-18	74.136	75.632	0	0
2002-08-19	72.94	74.708	0	0
2002-08-20	74.577	74.082	0	0
2002-08-21	76.052	76.135	0	0
2002-08-22	77.141	77.252	0	0
2002-08-23	80.78	81.007	0	0
2002-08-24	84.259	84.304	0	0
2002-08-25	88.915	89.307	0	0
2002-08-26	87.804	88.634	0	0
2002-08-27	86.087	86.683	0	0
2002-08-28	81.037	81.263	0	0
2002-08-29	77.763	78.851	0	0
2002-08-30	82.797	82.439	0	0
2002-08-31	90.951	91.204	0	0
2002-09-01	97.884	99.823	0	0
2002-09-02	101.121	100.889	0	0
2002-09-03	95.468	97.874	0	0
2002-09-04	93.064	92.864	0	0
2002-09-05	94.404	95.511	0	0
2002-09-06	85.766	91.734	0	0.004
2002-09-07	82.549	83.887	0	0
2002-09-08	83.04	83.259	0	0
2002-09-09	92.225	93.111	0	0
2002-09-10	91.322	92.374	0	0
2002-09-11	85.503	87.848	0	0
2002-09-12	78.721	78.496	0	0
2002-09-13	81.536	82.565	0	0
2002-09-14	85.536	85.208	0	0
2002-09-15	87.844	88.272	0	0
2002-09-16	86.879	88.631	0	0
2002-09-17	83.049	83.116	0	0
2002-09-18	79.756	78.416	0	0
2002-09-19	99.796	99.648	0	0
2002-09-20	100.894	101.1	0	0
2002-09-21	92.378	92.119	0	0
2002-09-22	93.536	93.38	0	0
2002-09-23	99.673	100.208	0	0
2002-09-24	97.76	97.918	0	0
2002-09-25	92.2	92.749	0	0
2002-09-26	85.241	85.054	0	0
2002-09-27	81.138	80.891	0	0
2002-09-28	68.834	68.509	0	0
2002-09-29	67.442	64.604	0	0
2002-09-30	67.655	67.19	0	0
2002-10-01	65.039	65.25	0.001	0.001
2002-10-02	68.471	68.978	0	0
2002-10-03	77.411	78.418	0	0
2002-10-04	78.325	78.711	0	0
2002-10-05	85.713	86.229	0	0
2002-10-06	97.74	97.444	0	0
2002-10-07	100.15	99.8	0	0
2002-10-08	95.648	95.581	0	0
2002-10-09	89.222	88.849	0	0
2002-10-10	77.044	78.295	0	0
2002-10-11	75.759	75.951	0	0
2002-10-12	79.333	79.166	0	0
2002-10-13	89.535	89.442	0	0
2002-10-14	84.064	84.028	0	0
2002-10-15	81.074	80.936	0	0
2002-10-16	72.378	72.61	0	0
2002-10-17	62.548	63.784	0.001	0.001
2002-10-18	64.168	65.604	0	0
2002-10-19	66.916	67.172	0	0
2002-10-20	71.931	70.415	0	0
2002-10-21	70.149	70.84	0	0
2002-10-22	61.415	61.437	0	0
2002-10-23	60.87	63.182	0	0
2002-10-24	64.742	66.003	0	0
2002-10-25	62.584	62.964	0	0
2002-10-26	65.478	65.464	0	0
2002-10-27	64.693	65.178	0	0
2002-10-28	67.312	69.243	0	0
2002-10-29	66.1	66.929	0	0
2002-10-30	66.034	65.844	0	0
2002-10-31	68.879	68.198	0	0
2003-05-01	80	80	1	1
2003-05-02	66.526	66.404	0	0
2003-05-03	63.808	63.529	0.291	0.351
2003-05-04	63.932	64.169	0.029	0.054
2003-05-05	73.039	73.586	0	0
2003-05-06	73.463	73.833	0	0
2003-05-07	66.782	67.239	0	0
2003-05-08	63.968	64.255	0	0
2003-05-09	65.537	66.26	0	0
2003-05-10	72.581	73.235	0	0
2003-05-11	77.752	78.374	0	0
2003-05-12	79.139	78.869	0	0
2003-05-13	78.246	78.306	0	0
2003-05-14	73.692	73.731	0	0
2003-05-15	70.263	70.705	0	0
2003-05-16	79.665	79.928	0	0
2003-05-17	80.021	80.609	0	0
2003-05-18	77.939	77.923	0	0
2003-05-19	88.156	87.904	0	0
2003-05-20	93.702	93.94	0	0
2003-05-21	97.611	98.044	0	0
2003-05-22	97.868	98.517	0	0
2003-05-23	85.977	86.559	0	0
2003-05-24	70.972	71.092	0	0
2003-05-25	61.024	60.675	0	0
2003-05-26	72.602	73.608	0	0
2003-05-27	90.729	90.919	0	0
2003-05-28	92.99	94.556	0	0
2003-05-29	96.322	96.7	0	0
2003-05-30	82.846	82.455	0	0
2003-05-31	83.265	84.551	0	0
2003-06-01	80.762	80.276	0	0
2003-06-02	81.924	81.503	0	0
2003-06-03	80.993	80.462	0	0
2003-06-04	68.214	65.655	0	0
2003-06-05	63.966	64.653	0	0
2003-06-06	60.205	61.457	0	0
2003-06-07	61.274	62.02	0	0
2003-06-08	69.424	71.288	0	0
2003-06-09	73.598	76.031	0	0
2003-06-10	60.93	61.151	0	0
2003-06-11	60.344	60.775	0	0
2003-06-12	63.077	62.65	0	0
2003-06-13	70.935	70.373	0	0
2003-06-14	81.253	81.837	0	0
2003-06-15	84.632	84.42	0	0
2003-06-16	84.997	84.813	0	0
2003-06-17	86.035	86.605	0	0
2003-06-18	80.279	79.771	0	0
2003-06-19	72.795	72.453	0.001	0
2003-06-20	70.438	69.906	0.002	0
2003-06-21	67.365	67.508	0	0
2003-06-22	68.962	69.629	0	0
2003-06-23	69.822	70.101	0.001	0
2003-06-24	73.008	71.89	0	0
2003-06-25	85.598	85.578	0	0
2003-06-26	95.517	94.156	0	0
2003-06-27	92.759	92.828	0	0
2003-06-28	85.382	83.072	0	0
2003-06-29	80.806	79.167	0	0
2003-06-30	88.934	88.87	0	0
2003-07-01	91.421	91.335	0	0
2003-07-02	89.665	89.816	0	0
2003-07-03	94.264	94.563	0	0
2003-07-04	91.005	92.163	0	0
2003-07-05	89.666	89.737	0	0
2003-07-06	86.142	86.492	0	0
2003-07-07	84.575	84.538	0	0
2003-07-08	86.718	86.725	0	0
2003-07-09	93.036	93.691	0	0
2003-07-10	95.318	95.899	0	0
2003-07-11	97.171	98.265	0	0
2003-07-12	96.501	96.47	0	0
2003-07-13	91.013	91.991	0	0
2003-07-14	94.53	95.43	0	0
2003-07-15	91.682	91.889	0	0
2003-07-16	94.661	92.862	0	0
2003-07-17	93.777	95.036	0	0
2003-07-18	90.585	96.814	0	0
2003-07-19	89.064	87.522	0	0
2003-07-20	88.849	88.765	0	0
2003-07-21	87.018	88.367	0	0
2003-07-22	85.911	86.692	0	0.001
2003-07-23	84.33	84.205	0	0
2003-07-24	84.469	85.471	0	0
2003-07-25	81.749	82.239	0	0
2003-07-26	86.121	85.907	0	0
2003-07-27	87.933	87.366	0	0
2003-07-28	87.259	88.536	0	0
2003-07-29	88.646	86.21	0	0.001
2003-07-30	87.689	83.411	0	0
2003-07-31	79.917	79.534	0.013	0.069
2003-08-01	81.104	80.08	0	0
2003-08-02	79.712	80.338	0	0
2003-08-03	79.64	79.906	0	0
2003-08-04	81.276	80.979	0	0
2003-08-05	83.73	84.298	0	0
2003-08-06	84.908	85.137	0	0
2003-08-07	88.23	88.391	0	0
2003-08-08	91.393	92.463	0	0
2003-08-09	96.102	95.997	0	0
2003-08-10	98.64	97.584	0	0
2003-08-11	97.791	99.272	0	0
2003-08-12	96.648	96.187	0	0
2003-08-13	96.591	98.591	0	0
2003-08-14	100.035	99.727	0	0
2003-08-15	98.018	98.118	0	0
2003-08-16	92.595	91.024	0	0
2003-08-17	89.128	89.856	0	0
2003-08-18	89.283	89.622	0	0
2003-08-19	84.513	84.319	0	0
2003-08-20	83.914	84.469	0	0
2003-08-21	83.68	83.408	0	0
2003-08-22	80.271	81.28	0	0
2003-08-23	87.02	85.699	0	0
2003-08-24	91.179	91.737	0	0
2003-08-25	91.959	93.616	0	0
2003-08-26	91.057	91.441	0	0
2003-08-27	89.038	89.071	0	0
2003-08-28	90.715	90.94	0	0
2003-08-29	90.325	90.923	0	0
2003-08-30	88.044	88.33	0	0
2003-08-31	86.689	86.514	0	0
2003-09-01	87.348	87.682	0	0
2003-09-02	90.761	93.178	0.012	0
2003-09-03	93.576	92.076	0	0
2003-09-04	96.76	96.86	0	0
2003-09-05	95.957	96.057	0	0
2003-09-06	90.905	87.896	0	0
2003-09-07	84.161	87.606	0	0
2003-09-08	81.879	84.567	0	0
2003-09-09	75.38	75.273	0	0
2003-09-10	78.824	78.296	0	0
2003-09-11	96.334	96.434	0	0
2003-09-12	96.017	96.117	0	0
2003-09-13	93.944	94.157	0	0
2003-09-14	94.199	94.328	0	0
2003-09-15	91.509	91.783	0	0
2003-09-16	84.622	85.012	0	0
2003-09-17	81.057	81.552	0	0
2003-09-18	97.555	97.482	0	0
2003-09-19	94.926	94.862	0	0
2003-09-20	92.357	91.876	0	0
2003-09-21	96.357	96.457	0	0
2003-09-22	93.155	94.07	0	0
2003-09-23	93.932	93.965	0	0
2003-09-24	94.186	94.061	0	0
2003-09-25	87.793	87.184	0	0
2003-09-26	86.311	87.495	0	0
2003-09-27	85.777	86.284	0	0
2003-09-28	83.269	82.277	0	0
2003-09-29	81.1	79.209	0	0
2003-09-30	88.642	89.006	0	0
2003-10-01	87.044	87.488	0	0
2003-10-02	83.471	83.876	0	0
2003-10-03	75.225	75.064	0	0
2003-10-04	70.153	68.5	0	0
2003-10-05	69.394	68.709	0	0
2003-10-06	75.772	75.157	0	0
2003-10-07	78.694	79.122	0	0
2003-10-08	87.13	87.033	0	0
2003-10-09	92.974	93.063	0	0
2003-10-10	89.443	89.92	0	0
2003-10-11	89.866	89.327	0	0
2003-10-12	94.001	94.644	0	0
2003-10-13	96.195	96.295	0	0
2003-10-14	96.119	96.619	0	0
2003-10-15	96.079	96.881	0	0
2003-10-16	96.587	96.967	0	0
2003-10-17	97.469	97.755	0	0
2003-10-18	99.71	98.71	0	0
2003-10-19	99.653	99.274	0	0
2003-10-20	100.542	100.622	0	0
2003-10-21	103.972	104.273	0	0
2003-10-22	102.976	103.592	0	0
2003-10-23	99.545	99.937	0	0
2003-10-24	100.763	100.738	0	0
2003-10-25	95.632	95.55	0	0
2003-10-26	92.59	93.323	0	0
2003-10-27	95.875	95.975	0	0
2003-10-28	95.635	95.81	0	0
2003-10-29	88.088	88.681	0	0
2003-10-30	70.986	71.28	0.023	0.01
2003-10-31	64.015	64.46	0	0
2004-05-01	80	80	1	1
2004-05-02	100.798	100.789	0	0
2004-05-03	98.141	98.446	0	0
2004-05-04	96.793	96.981	0	0
2004-05-05	95.79	96.032	0	0
2004-05-06	84.228	84.261	0	0
2004-05-07	84.015	83.899	0	0
2004-05-08	83.031	83.156	0	0
2004-05-09	80.091	80.324	0	0
2004-05-10	78.717	79.249	0	0
2004-05-11	77.636	77.726	0	0
2004-05-12	76.994	77.467	0	0
2004-05-13	82.314	82.811	0	0
2004-05-14	85.814	86.03	0	0
2004-05-15	85.226	85.474	0	0
2004-05-16	81.591	81.798	0	0
2004-05-17	78.179	78.462	0	0
2004-05-18	73.968	73.949	0	0
2004-05-19	72.987	73.257	0	0
2004-05-20	72.093	72.613	0	0
2004-05-21	70.401	70.683	0	0
2004-05-22	69.365	69.49	0	0
2004-05-23	71.986	73.009	0	0
2004-05-24	70.184	70.172	0.002	0.001
2004-05-25	64.983	65.063	0	0
2004-05-26	63.535	63.681	0	0
2004-05-27	66.397	65.178	0	0
2004-05-28	68.535	68.383	0	0
2004-05-29	75.42	75.753	0	0
2004-05-30	92.816	92.79	0	0
2004-05-31	92.263	92.8	0	0
2004-06-01	87.989	88.234	0	0
2004-06-02	86.214	86.566	0	0
2004-06-03	85.893	86.124	0	0
2004-06-04	91.026	91.228	0	0
2004-06-05	90.045	89.976	0	0
2004-06-06	86.887	87.048	0	0
2004-06-07	79.28	80.027	0	0
2004-06-08	75.914	76.151	0	0
2004-06-09	72.9	73.094	0	0
2004-06-10	75.649	75.786	0	0
2004-06-11	79.71	80.067	0	0
2004-06-12	80.675	80.746	0	0
2004-06-13	84.808	84.614	0	0
2004-06-14	84.779	85.193	0	0
2004-06-15	81.444	81.627	0	0
2004-06-16	74.5	74.536	0	0
2004-06-17	69.031	70.572	0	0
2004-06-18	71.108	69.919	0	0
2004-06-19	71.975	72.322	0	0
2004-06-20	72.669	73.59	0	0
2004-06-21	73.433	73.517	0	0
2004-06-22	74.227	74.166	0	0
2004-06-23	77.804	77.42	0	0
2004-06-24	85.653	85.668	0	0
2004-06-25	86.232	86.335	0	0
2004-06-26	88.026	88.239	0	0
2004-06-27	86.193	86.148	0	0
2004-06-28	80.934	81.495	0.001	0
2004-06-29	70.943	71.099	0	0
2004-06-30	68.86	69.798	0	0
2004-07-01	73.445	73.336	0	0
2004-07-02	72.737	73.157	0	0
2004-07-03	74.996	75.588	0	0
2004-07-04	73.818	74.164	0	0
2004-07-05	76.538	76.499	0	0
2004-07-06	78.148	78.108	0	0
2004-07-07	76.239	76.154	0	0
2004-07-08	75.67	75.304	0	0.002
2004-07-09	79.639	79.512	0	0
2004-07-10	88.376	88.301	0	0
2004-07-11	92.321	92.829	0	0
2004-07-12	92.252	92.627	0	0
2004-07-13	91.438	90.45	0	0
2004-07-14	93.016	94.045	0	0
2004-07-15	94.242	94.182	0	0
2004-07-16	85.706	89.086	0	0
2004-07-17	86.439	86.767	0	0
2004-07-18	85.767	86.748	0	0
2004-07-19	87.602	88.643	0	0
2004-07-20	89.96	91.455	0	0
2004-07-21	90.703	91.63	0	0
2004-07-22	84.912	83.989	0	0
2004-07-23	79.296	79.618	0	0
2004-07-24	77.629	78.182	0	0
2004-07-25	82.413	81.299	0	0
2004-07-26	86.414	85.872	0	0
2004-07-27	85.952	87.21	0	0
2004-07-28	78.854	79.554	0	0
2004-07-29	74.358	75.339	0	0
2004-07-30	74.57	75.275	0	0
2004-07-31	76.801	76.401	0	0
2004-08-01	79.257	78.743	0	0
2004-08-02	80.477	80.931	0	0
2004-08-03	80.22	78.093	0	0
2004-08-04	83.501	84.073	0	0
2004-08-05	86.546	86.526	0	0
2004-08-06	87.961	88.5	0	0
2004-08-07	90.243	91.367	0	0
2004-08-08	91.003	91.141	0	0
2004-08-09	91.631	92.167	0	0
2004-08-10	91.851	91.32	0	0
2004-08-11	94.015	93.278	0	0
2004-08-12	88.186	90.375	0	0
2004-08-13	87.522	87.495	0	0
2004-08-14	85.129	85.985	0	0
2004-08-15	81.618	81.708	0	0
2004-08-16	79.935	80.077	0	0
2004-08-17	81.263	83.077	0	0
2004-08-18	81.935	80.969	0	0
2004-08-19	77.696	76.944	0	0
2004-08-20	72.72	72.137	0	0
2004-08-21	72.478	73.264	0	0
2004-08-22	71.851	73.332	0	0
2004-08-23	72.314	73.046	0	0
2004-08-24	70.329	71.785	0	0
2004-08-25	78.129	77.345	0	0
2004-08-26	79.296	78.37	0	0
2004-08-27	80.757	80.521	0	0
2004-08-28	83.169	82.925	0	0
2004-08-29	83.889	84.023	0	0
2004-08-30	86.554	87.03	0	0
2004-08-31	92.433	92.167	0	0
2004-09-01	100.231	99.605	0	0
2004-09-02	97.491	97.756	0	0
2004-09-03	90.62	90.868	0	0
2004-09-04	93.269	91.693	0	0
2004-09-05	100.4	100.253	0	0
2004-09-06	98.366	96.8	0	0
2004-09-07	96.631	97.269	0	0
2004-09-08	97.9	98.015	0	0
2004-09-09	93.502	94.96	0	0
2004-09-10	90.004	90.53	0	0
2004-09-11	93.091	92.679	0	0
2004-09-12	91.503	91.23	0	0
2004-09-13	86.102	86.747	0	0
2004-09-14	81.481	81.837	0	0
2004-09-15	78.518	79.395	0	0
2004-09-16	82.889	82.865	0	0
2004-09-17	82.868	83.071	0	0
2004-09-18	79.14	78.691	0	0
2004-09-19	78.312	78.621	0	0
2004-09-20	79.862	80.697	0	0
2004-09-21	87.256	86.35	0	0
2004-09-22	91.941	91.55	0	0
2004-09-23	93.616	93.439	0	0
2004-09-24	93.818	93.937	0	0
2004-09-25	89.885	90.734	0	0
2004-09-26	97.2	97.939	0	0
2004-09-27	95.064	94.171	0	0
2004-09-28	91.678	91.071	0	0
2004-09-29	73.971	74.254	0	0
2004-09-30	64.93	66.323	0	0
2004-10-01	69.235	70.018	0	0
2004-10-02	78.509	79.419	0	0
2004-10-03	76.438	77.286	0	0
2004-10-04	75.619	76.357	0	0
2004-10-05	79.907	78.549	0	0
2004-10-06	93.844	95.034	0	0
2004-10-07	94.178	95.407	0	0
2004-10-08	96.123	95.761	0	0
2004-10-09	95.194	96.046	0	0
2004-10-10	81.207	81.618	0	0
2004-10-11	77.89	78.155	0	0
2004-10-12	87.338	86.107	0	0
2004-10-13	84.781	83.858	0	0
2004-10-14	96.191	96.719	0	0
2004-10-15	96.34	96.368	0	0
2004-10-16	70.294	71.069	0	0
2004-10-17	65.29	65.093	0.128	0.206
2004-10-18	64.086	65.464	0	0
2004-10-19	64.191	64.745	0.27	0.106
2004-10-20	64.402	64.657	0.652	0.671
2004-10-21	64.943	66.453	0.085	0.077
2004-10-22	67.978	68.577	0	0
2004-10-23	71.439	71.646	0	0
2004-10-24	68.687	68.934	0	0
2004-10-25	65.753	65.783	0	0
2004-10-26	62.519	62.917	0	0
2004-10-27	61.9	61.662	0.985	0.791
2004-10-28	65.622	65.929	0.312	0.419
2004-10-29	67.018	67.85	0	0
2004-10-30	75.559	75.12	0	0
2004-10-31	75.92	76.105	0	0
2005-05-01	80	80	1	1
2005-05-02	74.67	74.998	0	0
2005-05-03	75.765	76.237	0	0
2005-05-04	76.595	76.717	0	0
2005-05-05	72.338	72.862	0.044	0.057
2005-05-06	64.77	65.137	0.086	0.109
2005-05-07	68.801	69.004	0	0
2005-05-08	68.744	69.089	0	0
2005-05-09	67.536	67.299	0	0.054
2005-05-10	70.661	70.859	0	0
2005-05-11	79.15	78.94	0	0
2005-05-12	81.537	81.788	0	0
2005-05-13	85.747	85.448	0	0
2005-05-14	86.452	86.685	0	0
2005-05-15	86.203	87.142	0	0
2005-05-16	83.06	83.632	0	0
2005-05-17	73.849	74.23	0	0
2005-05-18	78.382	78.382	0	0
2005-05-19	85.925	86.429	0	0
2005-05-20	86.429	86.789	0	0
2005-05-21	89.413	89.977	0	0
2005-05-22	90.703	90.967	0	0
2005-05-23	91.875	92.553	0	0
2005-05-24	85.332	85.478	0	0
2005-05-25	81.657	81.758	0	0
2005-05-26	81.187	81.785	0	0
2005-05-27	76.69	77.655	0	0
2005-05-28	70.521	71.932	0	0
2005-05-29	72.809	74.003	0	0
2005-05-30	76.333	76.038	0	0
2005-05-31	76.601	77.352	0	0.001
2005-06-01	72.885	73.782	0	0
2005-06-02	73.598	73.847	0	0
2005-06-03	75.859	75.733	0	0
2005-06-04	82.509	82.662	0	0
2005-06-05	75.434	75.631	0	0
2005-06-06	74.655	74.928	0	0
2005-06-07	79.284	79.483	0	0
2005-06-08	77.458	77.779	0	0
2005-06-09	80.538	80.969	0	0
2005-06-10	79.19	79.362	0	0
2005-06-11	77.024	77.72	0	0.004
2005-06-12	77.047	77.158	0.001	0
2005-06-13	89.625	89.429	0	0
2005-06-14	92.848	93.161	0	0
2005-06-15	86.323	86.71	0	0
2005-06-16	75.982	75.95	0	0
2005-06-17	73.338	73.583	0	0
2005-06-18	72.753	72.927	0	0
2005-06-19	74.948	75.139	0	0
2005-06-20	82.95	83.268	0	0
2005-06-21	85.779	86.352	0	0
2005-06-22	87.493	87.313	0	0
2005-06-23	87.809	87.96	0	0
2005-06-24	79.187	79.357	0	0
2005-06-25	77.042	77.714	0	0
2005-06-26	73.707	74.025	0	0
2005-06-27	75.011	74.815	0	0
2005-06-28	75.705	75.777	0	0
2005-06-29	76.763	76.823	0	0
2005-06-30	80.289	80.505	0	0
2005-07-01	80.393	80.785	0	0
2005-07-02	80.597	81.102	0	0
2005-07-03	75.352	75.337	0	0
2005-07-04	78.56	79.483	0	0
2005-07-05	80.34	80.659	0	0
2005-07-06	80.323	80.524	0	0
2005-07-07	77.253	76.828	0	0
2005-07-08	78.445	78.388	0	0
2005-07-09	79.477	79.083	0	0
2005-07-10	79.431	79.689	0	0
2005-07-11	83.87	83.543	0	0
2005-07-12	85.145	85.44	0	0
2005-07-13	87.295	87.287	0	0
2005-07-14	89.281	87.403	0	0
2005-07-15	89.331	88.291	0	0
2005-07-16	85.146	86.01	0	0
2005-07-17	86.458	88.035	0	0
2005-07-18	90.257	90.283	0	0
2005-07-19	98.06	96.92	0	0
2005-07-20	97.97	96.653	0	0
2005-07-21	95.096	94.463	0.004	0
2005-07-22	95.931	95.688	0	0
2005-07-23	97.378	97.643	0	0
2005-07-24	88.168	88.987	0	0
2005-07-25	87.266	87.077	0	0
2005-07-26	86.021	86.758	0	0
2005-07-27	84.906	84.68	0	0
2005-07-28	90.072	87.392	0	0
2005-07-29	94.266	92.203	0	0
2005-07-30	91.77	91.222	0	0
2005-07-31	91.52	91.402	0	0
2005-08-01	91.811	92.142	0	0
2005-08-02	84.638	84.065	0	0
2005-08-03	84.044	82.379	0	0
2005-08-04	83.224	84.263	0	0
2005-08-05	85.017	85.321	0	0
2005-08-06	86.8	84.502	0	0
2005-08-07	89.826	89.356	0	0
2005-08-08	90.891	89.027	0	0
2005-08-09	86.258	83.674	0	0
2005-08-10	79.287	80.231	0	0
2005-08-11	76.709	76.79	0	0
2005-08-12	75.882	75.466	0	0
2005-08-13	70.058	64.494	0	0
2005-08-14	72.418	72.775	0	0
2005-08-15	73.477	73.754	0	0
2005-08-16	73.534	73.919	0	0
2005-08-17	76.294	75.744	0	0
2005-08-18	74.844	75.28	0	0
2005-08-19	77.822	77.433	0	0
2005-08-20	85.189	87.248	0	0
2005-08-21	91.495	92.901	0	0
2005-08-22	89.958	91.374	0	0
2005-08-23	88.093	88.385	0	0
2005-08-24	82.382	82.014	0	0
2005-08-25	91.184	91.444	0	0
2005-08-26	97.563	96.876	0	0
2005-08-27	94.696	94.844	0	0
2005-08-28	92.026	92.258	0	0
2005-08-29	92.181	93.147	0	0
2005-08-30	91.512	91.981	0	0
2005-08-31	88.924	89.493	0	0
2005-09-01	80.4	80.675	0	0
2005-09-02	83.413	83.251	0	0
2005-09-03	84.176	85.422	0	0
2005-09-04	87.631	87.628	0	0
2005-09-05	89.989	89.878	0	0
2005-09-06	87.652	87.946	0	0
2005-09-07	85.211	85.659	0	0
2005-09-08	80.901	80.865	0	0
2005-09-09	78.154	78.249	0	0
2005-09-10	70.422	70.923	0.001	0.001
2005-09-11	72.8	73.007	0	0
2005-09-12	74.068	74.362	0	0
2005-09-13	74.753	74.884	0	0
2005-09-14	72.306	72.717	0	0
2005-09-15	73.74	73.676	0	0
2005-09-16	74.212	74.3	0	0
2005-09-17	76.976	76.608	0	0
2005-09-18	76.501	76.491	0	0
2005-09-19	83.414	83.65	0	0
2005-09-20	81.233	81.29	0.029	0.053
2005-09-21	83.968	83.794	0.003	0
2005-09-22	83.103	83.02	0	0
2005-09-23	84.403	85.595	0	0
2005-09-24	76.534	76.778	0	0
2005-09-25	79.635	79.915	0	0
2005-09-26	84.663	84.334	0	0
2005-09-27	81.959	82.189	0	0
2005-09-28	100.737	100.069	0	0
2005-09-29	101.312	101.114	0	0
2005-09-30	97.914	98.7	0	0
2005-10-01	87.392	87.662	0	0
2005-10-02	78.403	78.605	0	0
2005-10-03	78.673	77.876	0	0
2005-10-04	85.889	85.552	0	0
2005-10-05	91.599	91.302	0	0
2005-10-06	95.322	95.184	0	0
2005-10-07	91.036	91.376	0	0
2005-10-08	74.193	74.101	0	0
2005-10-09	82.522	82.47	0	0
2005-10-10	85.406	85.104	0	0
2005-10-11	85.022	85.609	0	0
2005-10-12	77.772	77.767	0	0
2005-10-13	97.481	97.16	0	0
2005-10-14	95.735	96.416	0	0
2005-10-15	91.468	91.959	0	0
2005-10-16	73.321	73.59	0	0
2005-10-17	69.737	69.803	0.272	0.123
2005-10-18	64.931	65.244	0.272	0.347
2005-10-19	68.491	70.241	0	0.002
2005-10-20	74.74	74.64	0	0
2005-10-21	81.776	80.616	0	0
2005-10-22	78.158	77.247	0	0
2005-10-23	59.555	60.4	0	0
2005-10-24	66.43	65.857	0	0
2005-10-25	65.261	64.685	0	0
2005-10-26	71.304	72.073	0	0
2005-10-27	71.047	71.733	0	0
2005-10-28	69.278	69.72	0	0
2005-10-29	69.622	68.863	0	0
2005-10-30	77.236	78.12	0	0
2005-10-31	89.896	89.761	0	0
2006-05-01	80	80	1	1
2006-05-02	74.137	75.057	0	0
2006-05-03	73.166	72.633	0	0
2006-05-04	58.348	57.517	0	0
2006-05-05	65.385	65.261	0	0
2006-05-06	64.472	64.862	0	0
2006-05-07	68.105	68.364	0	0
2006-05-08	73.46	73.819	0	0
2006-05-09	73.248	73.761	0	0
2006-05-10	96.662	96.471	0	0
2006-05-11	96.4	97.391	0	0
2006-05-12	86.373	86.466	0	0
2006-05-13	78.491	79.268	0	0
2006-05-14	79.937	80.02	0	0
2006-05-15	81.538	82.312	0	0
2006-05-16	82.478	83.242	0	0
2006-05-17	94.538	91.826	0	0.011
2006-05-18	94.26	95.454	0	0
2006-05-19	81.979	82.638	0	0
2006-05-20	81.889	82.545	0	0
2006-05-21	81.202	81.066	0.001	0.001
2006-05-22	69.498	70.211	0.08	0.04
2006-05-23	72.944	73.771	0	0
2006-05-24	84.748	85.022	0	0
2006-05-25	85.903	86.729	0	0
2006-05-26	81.887	82.139	0	0
2006-05-27	75.895	76.566	0	0
2006-05-28	75.628	76.999	0	0
2006-05-29	78.625	78.914	0	0
2006-05-30	80.248	80.244	0	0
2006-05-31	89.554	89.722	0	0
2006-06-01	88.906	89.49	0	0
2006-06-02	91.201	92.125	0	0
2006-06-03	95.312	95.848	0	0
2006-06-04	97.333	98.464	0	0
2006-06-05	98.08	98.827	0	0
2006-06-06	93.022	91.936	0	0
2006-06-07	86.755	85.118	0	0
2006-06-08	86.305	84.604	0	0
2006-06-09	85.285	85.098	0	0
2006-06-10	76.067	75.625	0	0
2006-06-11	73.155	73.095	0	0
2006-06-12	73.806	73.919	0	0
2006-06-13	76.351	76.524	0	0
2006-06-14	85.151	85.515	0	0
2006-06-15	88.766	88.436	0	0
2006-06-16	101.916	101.69	0	0
2006-06-17	104.302	105.317	0	0
2006-06-18	101.233	100.924	0	0
2006-06-19	86.12	86.855	0	0
2006-06-20	83.826	84.177	0	0
2006-06-21	79.468	79.469	0	0
2006-06-22	82.707	82.743	0	0
2006-06-23	89.4	84.031	0	0
2006-06-24	85.953	86.493	0	0
2006-06-25	91.745	95.441	0	0
2006-06-26	89.794	94.948	0.009	0.003
2006-06-27	87.524	95.945	0.031	0.099
2006-06-28	90.146	91.198	0.046	0.001
2006-06-29	90.728	90.893	0	0
2006-06-30	91.149	91.642	0	0
2006-07-01	95.947	96.047	0	0
2006-07-02	98.705	99.616	0	0
2006-07-03	100.628	98.702	0	0
2006-07-04	88.315	88.065	0	0
2006-07-05	87.599	87.255	0	0
2006-07-06	87.844	89.565	0	0
2006-07-07	93.222	93.785	0	0
2006-07-08	93.848	95.256	0	0
2006-07-09	89.015	90.477	0	0
2006-07-10	86.555	89.015	0	0
2006-07-11	81.432	83.608	0	0
2006-07-12	84.516	84.356	0	0
2006-07-13	87.56	87.195	0	0
2006-07-14	89.741	91.592	0	0
2006-07-15	97.148	98.364	0	0
2006-07-16	99.441	100.26	0	0
2006-07-17	99.704	102.46	0	0
2006-07-18	91.027	90.582	0.016	0.017
2006-07-19	90.432	91.309	0	0
2006-07-20	92.827	93.096	0	0
2006-07-21	95.241	95.844	0	0
2006-07-22	109.18	106.196	0	0
2006-07-23	110.417	110.348	0	0
2006-07-24	99.029	99.432	0	0
2006-07-25	100.079	98.184	0	0
2006-07-26	98.234	97.848	0	0
2006-07-27	88.092	88.997	0	0
2006-07-28	81.006	80.095	0	0
2006-07-29	79.538	79.396	0	0
2006-07-30	77.819	77.751	0	0
2006-07-31	75.906	76.267	0	0
2006-08-01	79.323	79.281	0	0
2006-08-02	79.6	80.115	0	0
2006-08-03	79.047	78.001	0	0
2006-08-04	78.606	78.239	0	0
2006-08-05	75.849	76.586	0	0
2006-08-06	77.98	79.533	0	0
2006-08-07	81.383	81.889	0	0
2006-08-08	88.575	90.863	0	0
2006-08-09	95.314	96.444	0	0
2006-08-10	94.573	96.509	0	0
2006-08-11	87.403	89.911	0	0
2006-08-12	82.178	82.661	0	0
2006-08-13	78.643	79.507	0	0
2006-08-14	76.483	77.101	0	0
2006-08-15	78.042	78.065	0	0
2006-08-16	77.228	77.649	0	0
2006-08-17	82.414	82.316	0	0
2006-08-18	83.504	83.668	0	0
2006-08-19	81.53	82.063	0	0
2006-08-20	79.147	78.968	0	0
2006-08-21	86.329	87.49	0	0
2006-08-22	94.229	93.948	0	0
2006-08-23	95.853	95.953	0	0
2006-08-24	89.593	88.975	0	0
2006-08-25	80.952	80.87	0	0
2006-08-26	80.812	79.461	0	0
2006-08-27	87.15	86.735	0	0
2006-08-28	87.181	87.036	0	0
2006-08-29	87.854	88.071	0	0
2006-08-30	91.116	93.155	0	0
2006-08-31	89.923	91.434	0	0
2006-09-01	94.88	95.797	0	0
2006-09-02	96.054	97.842	0	0
2006-09-03	97.926	96.35	0	0
2006-09-04	96.741	96.775	0	0
2006-09-05	96.332	96.575	0.03	0.001
2006-09-06	95.382	94.195	0.005	0
2006-09-07	93.892	91.53	0	0
2006-09-08	83.309	82.358	0	0
2006-09-09	71.674	70.972	0	0
2006-09-10	77.77	77.505	0	0.001
2006-09-11	86.093	86.379	0	0
2006-09-12	86.881	86.436	0	0
2006-09-13	83.835	83.604	0	0
2006-09-14	79.517	78.078	0.001	0
2006-09-15	63.598	64.549	0	0
2006-09-16	84.433	84.622	0	0
2006-09-17	94.482	94.742	0	0
2006-09-18	97.109	96.948	0	0
2006-09-19	92.021	92.511	0	0
2006-09-20	79.192	78.963	0	0
2006-09-21	83.577	83.773	0	0
2006-09-22	80.54	81.367	0	0
2006-09-23	89.851	89.409	0	0
2006-09-24	81.506	81.809	0	0
2006-09-25	83.011	83.306	0	0
2006-09-26	80.601	80.788	0	0
2006-09-27	80.723	80.623	0	0
2006-09-28	81.235	82.627	0	0
2006-09-29	82.634	82.725	0	0
2006-09-30	79.744	80.725	0	0
2006-10-01	75.187	74.399	0	0
2006-10-02	76.787	76.815	0	0
2006-10-03	73.643	73.612	0	0
2006-10-04	69.133	69.213	0	0
2006-10-05	70.47	70.248	0	0
2006-10-06	68.421	68.388	0	0.001
2006-10-07	71.916	71.939	0	0
2006-10-08	81.7	78.584	0	0
2006-10-09	81.049	80.857	0	0
2006-10-10	69.727	69.982	0	0
2006-10-11	69.18	69.501	0	0
2006-10-12	73.232	73.282	0	0
2006-10-13	70.237	70.62	0.002	0.004
2006-10-14	64.602	65.325	0.003	0.002
2006-10-15	65.546	66.388	0	0
2006-10-16	66.969	67.19	0.001	0.004
2006-10-17	71.222	71.674	0	0
2006-10-18	82.471	81.679	0	0
2006-10-19	85.945	85.627	0	0
2006-10-20	90.905	90.078	0	0
2006-10-21	89.301	89.171	0	0
2006-10-22	89.894	89.91	0	0
2006-10-23	87.106	87.706	0	0
2006-10-24	77.875	77.556	0	0
2006-10-25	70.635	71.119	0	0
2006-10-26	83.872	83.056	0	0
2006-10-27	89.467	89.326	0	0
2006-10-28	89.122	89.466	0	0
2006-10-29	85.469	85.918	0	0
2006-10-30	75.519	75.277	0	0
2006-10-31	68.002	68.328	0	0
2007-05-01	80	80	1	1
2007-05-02	70.862	71.919	0	0
2007-05-03	70.811	71.252	0	0
2007-05-04	71.418	71.627	0	0
2007-05-05	76.495	76.84	0	0
2007-05-06	87.032	87	0	0
2007-05-07	92.34	92.037	0	0
2007-05-08	95.909	96.219	0	0
2007-05-09	92.627	92.139	0	0
2007-05-10	81.777	83.179	0	0
2007-05-11	81.668	82.025	0	0
2007-05-12	77.025	76.783	0	0
2007-05-13	77.327	77.586	0	0
2007-05-14	75.224	75.896	0	0
2007-05-15	72.612	72.961	0	0
2007-05-16	72.479	71.897	0	0
2007-05-17	77.147	76.93	0	0
2007-05-18	79.283	79.394	0	0
2007-05-19	78.811	79.501	0	0
2007-05-20	80.289	80.228	0	0
2007-05-21	75.419	75.509	0	0
2007-05-22	70.47	70.112	0.001	0
2007-05-23	78.983	78.424	0	0
2007-05-24	86.033	86.052	0	0
2007-05-25	79.623	79.727	0	0
2007-05-26	77.823	77.474	0	0
2007-05-27	72.599	73.299	0	0
2007-05-28	69.585	69.309	0	0
2007-05-29	65.292	65.34	0	0
2007-05-30	69.93	69.496	0	0
2007-05-31	70.239	70.193	0	0
2007-06-01	70.507	70.704	0	0
2007-06-02	74.29	73.921	0	0
2007-06-03	75.13	74.105	0	0
2007-06-04	79.293	79.141	0	0
2007-06-05	80.136	80.282	0	0
2007-06-06	71.698	72.191	0	0
2007-06-07	81.322	81.287	0	0
2007-06-08	80.05	80.383	0	0
2007-06-09	78.064	78.179	0	0
2007-06-10	78.363	78.161	0	0
2007-06-11	76.504	76.181	0	0
2007-06-12	81.027	80.564	0	0
2007-06-13	91.784	91.402	0	0
2007-06-14	93.307	93.392	0	0
2007-06-15	88.353	88.762	0	0
2007-06-16	80.434	80.887	0	0
2007-06-17	77.611	77.923	0	0
2007-06-18	74.788	75.006	0	0
2007-06-19	76.498	75.748	0	0
2007-06-20	79.468	78.857	0	0
2007-06-21	87.327	86.59	0	0
2007-06-22	88.45	88.143	0	0
2007-06-23	90.448	90.358	0	0
2007-06-24	85.077	85.248	0	0
2007-06-25	86.185	85.898	0	0
2007-06-26	86.029	85.765	0	0
2007-06-27	84.133	85.845	0	0
2007-06-28	86.444	87.306	0	0
2007-06-29	87.316	87.714	0	0
2007-06-30	89.506	89.636	0	0
2007-07-01	89.257	89.389	0	0
2007-07-02	92.33	93.874	0	0
2007-07-03	95.129	96.606	0	0
2007-07-04	96.768	98.254	0	0
2007-07-05	94.395	91.756	0	0
2007-07-06	93.965	95.735	0	0
2007-07-07	96.417	96.715	0	0
2007-07-08	95.372	95.826	0	0
2007-07-09	78.226	78.439	0	0
2007-07-10	77.673	77.54	0.001	0
2007-07-11	83.397	79.194	0	0
2007-07-12	80.31	81.542	0	0
2007-07-13	85.991	87.772	0	0
2007-07-14	87.812	90.421	0	0
2007-07-15	90.18	92.12	0	0
2007-07-16	84.835	84.269	0	0
2007-07-17	84.099	85.479	0	0
2007-07-18	82.739	83.257	0	0
2007-07-19	85.474	85.586	0	0
2007-07-20	87.799	88.612	0	0
2007-07-21	91.334	90.164	0	0
2007-07-22	92.485	90.881	0	0
2007-07-23	90.596	90.138	0	0
2007-07-24	85.607	84.615	0	0
2007-07-25	85.564	85.577	0	0
2007-07-26	86.273	87.112	0	0
2007-07-27	87.825	87.416	0	0
2007-07-28	84.746	84.685	0	0
2007-07-29	79.172	80.171	0	0
2007-07-30	80.722	81.508	0	0
2007-07-31	85.352	84.533	0	0
2007-08-01	87.195	86.644	0	0
2007-08-02	86.361	85.208	0	0
2007-08-03	84.346	85.018	0	0
2007-08-04	82.571	82.744	0	0
2007-08-05	79.285	78.625	0	0
2007-08-06	76.651	76.134	0	0
2007-08-07	76.71	77.105	0	0
2007-08-08	82.233	82.307	0	0
2007-08-09	82.029	82.336	0	0
2007-08-10	82.429	82.685	0	0
2007-08-11	87.772	87.691	0	0
2007-08-12	92.384	92.23	0	0
2007-08-13	94.749	94.894	0	0
2007-08-14	95.165	95.131	0	0
2007-08-15	95.243	95.687	0	0
2007-08-16	97.59	97.104	0	0
2007-08-17	97.611	95.923	0	0
2007-08-18	94.457	94.14	0	0
2007-08-19	91.063	91.173	0	0
2007-08-20	95.856	96.184	0	0
2007-08-21	91.782	92.211	0	0
2007-08-22	91.196	92.182	0	0
2007-08-23	82.988	84.595	0	0
2007-08-24	83.816	82.669	0	0
2007-08-25	88.62	88.056	0	0
2007-08-26	87.258	88.805	0	0
2007-08-27	87.022	87.324	0	0
2007-08-28	91.785	92.205	0	0
2007-08-29	100.175	100.298	0	0
2007-08-30	106.178	106.169	0	0
2007-08-31	105.789	106.529	0	0
2007-09-01	102.054	103.286	0	0
2007-09-02	106.976	106.732	0	0
2007-09-03	106.094	106.597	0	0
2007-09-04	104.759	104.619	0	0
2007-09-05	92.843	95.248	0	0
2007-09-06	84.29	83.403	0	0
2007-09-07	77.192	76.544	0	0
2007-09-08	81.345	82.757	0	0
2007-09-09	81.637	83.662	0	0
2007-09-10	81.683	82.079	0	0
2007-09-11	86.22	88.474	0	0
2007-09-12	88.714	90.253	0	0
2007-09-13	86.297	89.968	0	0
2007-09-14	85.214	86.217	0	0
2007-09-15	81.835	81.85	0	0
2007-09-16	79.813	80.187	0	0
2007-09-17	74.827	74.802	0	0
2007-09-18	75.786	75.011	0	0
2007-09-19	74.332	73.758	0.001	0.001
2007-09-20	67.261	67.064	0	0
2007-09-21	70.756	70.888	0	0
2007-09-22	69.743	69.663	0.056	0.072
2007-09-23	68.628	69.417	0.017	0
2007-09-24	76.733	76.291	0	0
2007-09-25	83.721	83.759	0	0
2007-09-26	88.063	88.087	0	0
2007-09-27	84.507	85.182	0	0
2007-09-28	77.526	77.802	0	0
2007-09-29	71.254	72.041	0	0.001
2007-09-30	89.554	89.555	0	0
2007-10-01	85.043	85.301	0	0
2007-10-02	86.17	86.464	0	0
2007-10-03	86.702	86.574	0	0
2007-10-04	80.81	81.432	0	0
2007-10-05	73.68	74.028	0	0
2007-10-06	77.802	77.402	0	0
2007-10-07	83.511	82.852	0	0
2007-10-08	87.531	87.404	0	0
2007-10-09	83.308	83.47	0	0
2007-10-10	73.493	73.635	0	0
2007-10-11	71.791	72.13	0	0
2007-10-12	72.003	72.28	0	0
2007-10-13	68.438	68.55	0.019	0.028
2007-10-14	72.193	71.587	0	0
2007-10-15	73.319	73.264	0	0
2007-10-16	68.807	68.912	0	0
2007-10-17	71.133	71.264	0	0
2007-10-18	80.352	80.811	0	0
2007-10-19	86.423	86.493	0	0
2007-10-20	83.549	84.244	0	0
2007-10-21	82.237	81.52	0	0
2007-10-22	85.229	85.082	0	0
2007-10-23	94.094	93.854	0	0
2007-10-24	97.811	97.706	0	0
2007-10-25	95.8	96.196	0	0
2007-10-26	88.373	88.973	0	0
2007-10-27	85.316	85.66	0	0
2007-10-28	89.813	90.013	0	0
2007-10-29	84.134	84.521	0	0
2007-10-30	73.679	74.281	0	0
2007-10-31	80.456	80.449	0	0
2008-05-01	80	80	1	1
2008-05-02	83.096	83.302	0	0
2008-05-03	79.202	80.054	0	0
2008-05-04	72.972	73.118	0	0
2008-05-05	60.699	62.944	0	0.001
2008-05-06	59.349	60.412	0	0
2008-05-07	62.613	63.041	0	0
2008-05-08	72.028	72.104	0	0
2008-05-09	75.664	76.084	0	0
2008-05-10	73.166	73.643	0	0
2008-05-11	73.511	74.119	0	0
2008-05-12	70.317	70.36	0	0
2008-05-13	85.443	85.36	0	0
2008-05-14	93.74	93.973	0	0
2008-05-15	98.206	97.977	0	0
2008-05-16	100.426	100.486	0	0
2008-05-17	102.158	102.329	0	0
2008-05-18	97.396	97.658	0	0
2008-05-19	97.921	98.345	0	0
2008-05-20	92.684	93.312	0	0
2008-05-21	82.704	82.771	0	0
2008-05-22	85.156	85.369	0	0
2008-05-23	73.103	73.375	0.01	0.01
2008-05-24	59.842	60.513	0.045	0.045
2008-05-25	62.2	61.583	0	0
2008-05-26	61.243	61.962	0	0
2008-05-27	65.081	64.977	0	0
2008-05-28	65.823	65.698	0	0
2008-05-29	70.333	70.591	0	0
2008-05-30	74.053	74.316	0	0
2008-05-31	73.906	74.089	0	0
2008-06-01	78.613	78.727	0	0
2008-06-02	77.627	78.01	0	0
2008-06-03	76.861	77.526	0	0
2008-06-04	79.928	80.347	0	0
2008-06-05	81.245	81.781	0	0
2008-06-06	83.628	82.994	0	0
2008-06-07	85.472	85.225	0	0
2008-06-08	92.592	92.06	0	0
2008-06-09	98.769	99.051	0	0
2008-06-10	98.861	99.494	0	0
2008-06-11	94.587	94.674	0	0
2008-06-12	93.149	93.57	0	0
2008-06-13	94.786	94.629	0	0
2008-06-14	93.471	94.238	0	0
2008-06-15	91.544	92.448	0	0
2008-06-16	89.797	90.232	0	0
2008-06-17	92.437	93.199	0	0
2008-06-18	102.071	103.593	0	0
2008-06-19	106.229	106.875	0	0
2008-06-20	106.091	106.568	0	0
2008-06-21	107.299	107.769	0	0
2008-06-22	107.552	108.218	0	0
2008-06-23	102.648	102.672	0	0
2008-06-24	87.842	88.715	0	0
2008-06-25	83.752	84.033	0	0
2008-06-26	80.426	80.598	0	0
2008-06-27	77.38	77.071	0	0
2008-06-28	82.115	82.063	0	0
2008-06-29	88.207	88.223	0	0
2008-06-30	88.496	88.997	0	0
2008-07-01	92.444	93.972	0	0
2008-07-02	95.554	97.635	0	0
2008-07-03	96.724	98.778	0	0
2008-07-04	96.238	95.808	0	0
2008-07-05	94.002	95.873	0	0
2008-07-06	95.06	95.876	0	0
2008-07-07	89.869	90.592	0	0
2008-07-08	88.814	89.402	0	0
2008-07-09	87.188	89.469	0	0
2008-07-10	86.341	86.835	0	0
2008-07-11	82.56	83.962	0	0
2008-07-12	83.104	83.663	0	0
2008-07-13	84.727	85.067	0	0
2008-07-14	82.906	85.061	0	0
2008-07-15	80.494	83.097	0	0
2008-07-16	80.089	81.855	0	0
2008-07-17	83.253	83.191	0	0
2008-07-18	84.247	84.059	0	0
2008-07-19	83.73	83.855	0	0
2008-07-20	78.858	78.937	0	0
2008-07-21	83.268	82.363	0	0
2008-07-22	84.261	83.677	0	0
2008-07-23	80.612	79.99	0	0
2008-07-24	83.269	83.116	0	0
2008-07-25	92.27	91.693	0	0
2008-07-26	95.296	94.224	0	0
2008-07-27	86.472	86.201	0	0
2008-07-28	81.301	81.041	0	0
2008-07-29	78.01	79.114	0	0
2008-07-30	83.421	84.361	0	0
2008-07-31	86.208	87.382	0	0
2008-08-01	86.313	87.545	0	0
2008-08-02	90.005	93.006	0	0
2008-08-03	92.138	95.063	0	0
2008-08-04	92.231	89.843	0	0
2008-08-05	86.735	88.561	0	0
2008-08-06	90.241	88.429	0	0
2008-08-07	90.459	88.435	0	0
2008-08-08	89.131	87.337	0	0
2008-08-09	88.528	87.561	0	0
2008-08-10	85.536	87.159	0	0
2008-08-11	84.76	85.816	0	0
2008-08-12	84.214	85.993	0	0
2008-08-13	87.583	90.074	0	0
2008-08-14	88.438	88.512	0	0
2008-08-15	88.899	86.877	0	0
2008-08-16	81.706	80.365	0	0
2008-08-17	80.556	79.383	0	0
2008-08-18	80.562	81.428	0	0
2008-08-19	81.032	80.606	0	0
2008-08-20	82.172	82.03	0	0
2008-08-21	82.891	83.182	0	0
2008-08-22	82.973	82.84	0	0
2008-08-23	83.119	82.636	0	0
2008-08-24	90.819	90.559	0	0
2008-08-25	95.194	99.149	0	0
2008-08-26	94.28	97.413	0	0
2008-08-27	93.315	91.782	0	0
2008-08-28	90.803	90.411	0	0
2008-08-29	93.309	93.205	0	0
2008-08-30	97.955	97.266	0	0
2008-08-31	93.928	94.642	0	0
2008-09-01	81.284	81.946	0	0
2008-09-02	95.515	95.467	0	0
2008-09-03	93.164	92.659	0	0
2008-09-04	94.108	94.529	0	0
2008-09-05	92.087	92.621	0	0
2008-09-06	93.266	93.16	0	0
2008-09-07	90.863	93.122	0	0
2008-09-08	89.211	88.452	0	0
2008-09-09	87.057	81.419	0	0
2008-09-10	71.927	73.304	0	0
2008-09-11	78.347	77.771	0	0
2008-09-12	82.072	81.432	0	0
2008-09-13	80.061	79.601	0	0
2008-09-14	81.877	82.447	0	0
2008-09-15	99.527	100.773	0	0
2008-09-16	96.928	99.591	0	0
2008-09-17	88.983	90.3	0	0.016
2008-09-18	85.874	87.004	0	0
2008-09-19	85.931	84.98	0	0
2008-09-20	82.835	82.75	0	0
2008-09-21	78.362	78.196	0	0
2008-09-22	77.424	77.722	0	0
2008-09-23	85.483	86.505	0	0
2008-09-24	91.191	91.182	0	0
2008-09-25	97.247	97.155	0	0
2008-09-26	93.214	93.637	0	0
2008-09-27	88.785	88.798	0	0
2008-09-28	89.261	89.395	0	0
2008-09-29	84.239	86.036	0	0
2008-09-30	85.422	84.968	0	0
2008-10-01	91.247	91.293	0	0
2008-10-02	88.297	88.937	0	0
2008-10-03	78.773	79.134	0	0
2008-10-04	70.229	70.684	0.002	0.004
2008-10-05	79.083	79.174	0.04	0.035
2008-10-06	91.557	91.539	0	0
2008-10-07	99.89	99.947	0	0
2008-10-08	98.758	98.842	0	0
2008-10-09	93.312	93.918	0	0
2008-10-10	83.176	83.565	0	0
2008-10-11	74.273	74.539	0	0
2008-10-12	73.32	72.786	0	0
2008-10-13	80.19	78.41	0	0
2008-10-14	85.659	85.805	0	0
2008-10-15	94.533	94.47	0	0
2008-10-16	94.938	95.275	0	0
2008-10-17	94.701	94.962	0	0
2008-10-18	89.82	90.852	0	0
2008-10-19	74.159	75.003	0	0
2008-10-20	69.674	70.591	0	0
2008-10-21	93.096	92.872	0	0
2008-10-22	90.314	90.353	0	0
2008-10-23	91.222	91.076	0	0
2008-10-24	90.824	90.959	0	0
2008-10-25	93.733	93.95	0	0
2008-10-26	93.865	94.125	0	0
2008-10-27	95.629	96.09	0	0
2008-10-28	95.182	95.356	0	0
2008-10-29	92.25	92.852	0	0
2008-10-30	85.876	86.526	0	0
2008-10-31	76.875	76.729	0.015	0.014
2009-05-01	80	80	1	1
2009-05-02	78.111	78.75	0	0
2009-05-03	79.333	79.732	0	0
2009-05-04	78.669	79.114	0	0
2009-05-05	86.412	86.925	0	0
2009-05-06	96.779	97.156	0	0
2009-05-07	101.085	100.943	0	0
2009-05-08	99.216	99.615	0	0
2009-05-09	99.214	99.675	0	0
2009-05-10	86.46	86.946	0	0
2009-05-11	82.533	83.021	0	0
2009-05-12	81.704	82.381	0	0
2009-05-13	91.982	92.545	0	0
2009-05-14	93.975	94.306	0	0
2009-05-15	94.544	94.959	0	0
2009-05-16	88.967	89.161	0	0
2009-05-17	93.147	93.521	0	0
2009-05-18	98.809	101.407	0	0
2009-05-19	99.726	98.807	0	0
2009-05-20	97.452	97.552	0	0
2009-05-21	84.678	83.498	0	0
2009-05-22	73.268	73.519	0	0
2009-05-23	68.243	68.968	0	0
2009-05-24	66.748	67.83	0	0
2009-05-25	68.069	68.039	0	0
2009-05-26	68.345	68.401	0	0
2009-05-27	74.103	74.229	0	0
2009-05-28	78.004	78.828	0	0
2009-05-29	75.381	76.63	0	0
2009-05-30	70.218	70.004	0	0
2009-05-31	70.069	70.458	0	0
2009-06-01	72.707	71.818	0	0
2009-06-02	77.449	77.304	0	0
2009-06-03	78.661	79.176	0	0.001
2009-06-04	77.689	78.04	0	0
2009-06-05	70.112	70.488	0	0
2009-06-06	69.262	68.391	0	0
2009-06-07	69.07	69.4	0	0
2009-06-08	70.595	70.337	0	0
2009-06-09	67.983	67.734	0	0
2009-06-10	66.913	66.564	0	0
2009-06-11	69.651	69.449	0	0
2009-06-12	69.013	69.095	0	0.001
2009-06-13	67.087	67.118	0	0
2009-06-14	71.338	71.782	0	0
2009-06-15	71.461	71.619	0	0
2009-06-16	67.679	70.378	0	0
2009-06-17	71.464	72.64	0	0
2009-06-18	75.802	76.173	0	0
2009-06-19	82.97	81.548	0	0
2009-06-20	83.997	83.316	0	0
2009-06-21	72.103	72.681	0	0
2009-06-22	78.529	78.872	0	0
2009-06-23	79.966	80.563	0	0
2009-06-24	77.73	77.912	0	0
2009-06-25	79.819	80.061	0.053	0.046
2009-06-26	84.169	83.962	0	0
2009-06-27	93.355	95.436	0	0
2009-06-28	96.176	98.965	0	0
2009-06-29	92.382	91.415	0	0
2009-06-30	92.007	88.918	0	0
2009-07-01	89.611	90.908	0	0
2009-07-02	90.416	92.369	0	0
2009-07-03	92.753	91.736	0	0
2009-07-04	85.264	86.151	0	0
2009-07-05	81.095	80.174	0	0
2009-07-06	80.893	79.774	0	0
2009-07-07	82.852	82.368	0	0
2009-07-08	82.461	82.746	0	0
2009-07-09	84.691	86.045	0	0
2009-07-10	89.861	91.325	0	0
2009-07-11	93.258	93.844	0	0
2009-07-12	94.722	95.35	0	0
2009-07-13	95.146	94.719	0	0
2009-07-14	93.481	93.776	0	0
2009-07-15	88.304	89.653	0	0
2009-07-16	96.913	96.869	0	0
2009-07-17	95.691	95.888	0	0
2009-07-18	94.597	97.021	0	0
2009-07-19	92.777	93.583	0	0
2009-07-20	94.623	94.1	0	0
2009-07-21	88.506	88.938	0	0
2009-07-22	86.686	86.107	0	0
2009-07-23	83.351	86.491	0	0
2009-07-24	85.069	83.116	0	0
2009-07-25	90.403	86.3	0	0
2009-07-26	90.399	87.903	0	0
2009-07-27	89.667	86.261	0	0
2009-07-28	83.766	84.255	0	0
2009-07-29	77.281	76.825	0	0
2009-07-30	73.571	73.681	0	0
2009-07-31	78.705	79.594	0	0
2009-08-01	84.789	86.296	0	0
2009-08-02	86.55	87.873	0	0
2009-08-03	86.399	87.359	0	0
2009-08-04	91.472	91.852	0	0
2009-08-05	91.001	91.083	0	0
2009-08-06	88.425	88.605	0	0
2009-08-07	79.456	79.432	0	0
2009-08-08	81.894	82.227	0	0
2009-08-09	82.832	84.286	0	0
2009-08-10	82.353	82.808	0	0
2009-08-11	83.199	82.278	0	0
2009-08-12	83.578	83.534	0	0
2009-08-13	82.692	82.31	0	0
2009-08-14	81.443	81.199	0	0
2009-08-15	81.725	82.253	0	0
2009-08-16	81.299	81.913	0	0
2009-08-17	77.433	77.66	0	0
2009-08-18	75.225	75.57	0	0
2009-08-19	73.556	74.019	0	0
2009-08-20	81.793	82.204	0	0
2009-08-21	87.45	91.293	0.001	0
2009-08-22	90.486	98.206	0	0.001
2009-08-23	87.232	90.645	0	0
2009-08-24	82.936	89.461	0	0
2009-08-25	85.945	89.111	0	0
2009-08-26	92.285	94.692	0	0
2009-08-27	102.368	103.836	0	0
2009-08-28	98.684	100.948	0	0
2009-08-29	101.017	100.75	0	0
2009-08-30	100.28	101.604	0	0
2009-08-31	97.247	96.817	0	0
2009-09-01	99.602	100.477	0	0
2009-09-02	98.349	101.021	0	0
2009-09-03	100.261	101.04	0	0
2009-09-04	97.655	99.512	0	0
2009-09-05	90.558	88.857	0	0
2009-09-06	84.159	85.738	0	0
2009-09-07	83.642	83.178	0	0
2009-09-08	83.719	82.554	0	0
2009-09-09	85.517	85.858	0	0
2009-09-10	91.575	93.772	0	0
2009-09-11	88.691	91.758	0	0
2009-09-12	78.732	88.905	0	0
2009-09-13	73.328	77.152	0	0
2009-09-14	74.176	73.93	0	0
2009-09-15	74.762	75.215	0	0
2009-09-16	85.76	85.968	0	0
2009-09-17	95.547	96.316	0	0
2009-09-18	93.175	95.783	0	0
2009-09-19	96.066	98.159	0	0
2009-09-20	93.787	95.984	0	0
2009-09-21	86.399	86.862	0	0
2009-09-22	101.139	101.314	0	0
2009-09-23	100.878	101.372	0	0
2009-09-24	103.567	103.106	0	0
2009-09-25	103.739	103.505	0	0
2009-09-26	105.359	105.994	0	0
2009-09-27	99.442	99.867	0	0
2009-09-28	98.664	98.764	0	0
2009-09-29	80.903	81.47	0	0
2009-09-30	85.317	85.301	0	0
2009-10-01	89.019	89.376	0	0
2009-10-02	89.903	90.544	0	0
2009-10-03	84.112	85.223	0	0
2009-10-04	73.776	74.201	0	0
2009-10-05	69.087	68.916	0	0
2009-10-06	74.745	74.374	0	0
2009-10-07	70.99	71.13	0	0
2009-10-08	69.999	69.98	0	0
2009-10-09	70.546	70.542	0	0
2009-10-10	70.728	70.754	0	0
2009-10-11	68.938	69.217	0	0
2009-10-12	63.285	63.408	0	0
2009-10-13	63.342	65.052	0.036	0
2009-10-14	66.178	65.742	0.082	0.218
2009-10-15	87.79	87.113	0	0
2009-10-16	98.341	98.202	0	0
2009-10-17	99.57	99.264	0	0
2009-10-18	91.516	91.827	0	0
2009-10-19	71.795	71.711	0	0
2009-10-20	76.987	77.352	0	0
2009-10-21	85.158	84.23	0	0
2009-10-22	88.476	88.666	0	0
2009-10-23	91.888	91.945	0	0
2009-10-24	90.226	90.375	0	0
2009-10-25	89.663	90.042	0	0
2009-10-26	87.668	88.42	0	0
2009-10-27	85.146	85.849	0	0
2009-10-28	69.564	69.951	0	0
2009-10-29	72.397	72.278	0	0
2009-10-30	76.496	76.371	0	0
2009-10-31	89.323	87.959	0	0
