# Supplementary material for: The role of climate change and urban development on compound dry-hot extremes across US cities
Source: Nat Commun. 2023 Jun 14;14:3509. doi: 10.1038/s41467-023-39205-x (PMC10267174; doi:10.1038/s41467-023-39205-x)
Supplement: Supplementary file 2 — Source Data [file 41467_2023_39205_MOESM2_ESM.zip › SourceData/LosAngeles_Future_Data.xlsx]

## Sheet: Sheet1
Date_Future	Climate_chng_T	Urban_Dev_Climate_chng_T	Climate_chng_prcp	Urban_Dev_Climate_chng_prcp
2090-05-01	80	80	1	1
2090-05-02	85.819	88.548	0	0
2090-05-03	97.299	97.755	0	0
2090-05-04	96.54	97.064	0	0
2090-05-05	90.56	91.414	0	0
2090-05-06	81.67	82.082	0	0
2090-05-07	87.39	87.671	0	0
2090-05-08	89.158	89.53	0	0
2090-05-09	81.724	81.868	0	0
2090-05-10	77.621	77.957	0	0
2090-05-11	79.366	79.657	0	0
2090-05-12	76.978	77.685	0	0
2090-05-13	70.396	70.374	0	0
2090-05-14	76.271	75.642	0	0
2090-05-15	78.371	78.568	0	0
2090-05-16	74.504	74.006	0	0
2090-05-17	75.108	75.051	0	0
2090-05-18	76.49	76.911	0	0
2090-05-19	75.594	75.67	0	0
2090-05-20	74.642	74.719	0	0
2090-05-21	79.904	79.574	0	0
2090-05-22	81.898	81.793	0	0
2090-05-23	81.475	81.89	0	0
2090-05-24	79.436	78.714	0	0
2090-05-25	79.756	80.638	0	0
2090-05-26	75.467	76.495	0	0
2090-05-27	76.072	76.755	0	0
2090-05-28	80.011	79.786	0	0
2090-05-29	79.72	80.165	0	0
2090-05-30	78.867	79.002	0	0
2090-05-31	75.601	75.673	0	0
2090-06-01	75.252	74.9	0	0
2090-06-02	79.078	79.541	0	0
2090-06-03	79.953	80.087	0	0
2090-06-04	79.944	80.072	0	0
2090-06-05	80.434	80.889	0	0
2090-06-06	78.07	78.562	0	0
2090-06-07	69.483	69.211	0	0
2090-06-08	66.411	66.918	0	0
2090-06-09	70.331	71.701	0	0
2090-06-10	75.484	75.336	0	0
2090-06-11	78.07	78.146	0	0
2090-06-12	78.002	78.586	0	0
2090-06-13	79.339	79.208	0	0
2090-06-14	75.363	74.735	0	0
2090-06-15	74.559	74.548	0	0
2090-06-16	73.244	74.179	0	0
2090-06-17	74.419	74.977	0	0
2090-06-18	79.237	78.899	0	0
2090-06-19	83.877	84.152	0	0
2090-06-20	89.497	89.416	0	0
2090-06-21	88.85	89.477	0	0
2090-06-22	86.118	86.689	0	0
2090-06-23	81.268	81.573	0	0
2090-06-24	80.518	80.684	0	0
2090-06-25	87.073	87.038	0	0
2090-06-26	88.555	88.968	0	0
2090-06-27	88.525	87.85	0	0
2090-06-28	84.895	83.488	0	0
2090-06-29	83.681	83.562	0	0
2090-06-30	82.376	82.35	0	0.001
2090-07-01	84.154	83.354	0	0
2090-07-02	83.921	83.974	0	0
2090-07-03	82.667	83.4	0	0
2090-07-04	83.191	83.3	0	0
2090-07-05	82.976	83.244	0	0
2090-07-06	84.794	85.401	0	0
2090-07-07	89.334	89.942	0	0
2090-07-08	92.622	91.997	0	0
2090-07-09	93.787	93.586	0	0
2090-07-10	96.376	97.103	0	0
2090-07-11	96.997	97.895	0	0
2090-07-12	99.161	97.797	0	0
2090-07-13	95.772	95.83	0	0
2090-07-14	94.915	95.776	0	0
2090-07-15	93.474	93.731	0	0
2090-07-16	90.214	89.865	0	0
2090-07-17	91.417	92.219	0	0
2090-07-18	90.067	91.281	0	0
2090-07-19	91.822	91.312	0	0
2090-07-20	92.507	92.338	0	0
2090-07-21	98.728	99.617	0	0
2090-07-22	103.067	103.125	0	0
2090-07-23	105.875	107.433	0	0
2090-07-24	91.96	91.784	0	0
2090-07-25	92.524	91.039	0	0
2090-07-26	91.766	89.928	0	0
2090-07-27	89.75	88.071	0	0
2090-07-28	88.567	86.833	0	0
2090-07-29	87.174	86.166	0	0
2090-07-30	89.961	88.956	0	0
2090-07-31	88.369	87.632	0	0
2090-08-01	89.076	89.611	0	0
2090-08-02	94.084	94.184	0	0
2090-08-03	103.38	103.15	0	0
2090-08-04	105.049	104.028	0	0
2090-08-05	99.731	99.911	0	0
2090-08-06	97.872	100.016	0	0
2090-08-07	95.565	96.5	0	0
2090-08-08	91.258	92.348	0	0
2090-08-09	84.004	84.541	0	0
2090-08-10	84.522	84.111	0	0
2090-08-11	86.221	85.885	0	0
2090-08-12	91.634	91.398	0	0
2090-08-13	97.177	96.706	0	0
2090-08-14	96.682	97.243	0	0
2090-08-15	96.798	97.714	0	0
2090-08-16	90.812	92.193	0	0
2090-08-17	93.521	93.988	0	0
2090-08-18	94.415	94.362	0	0
2090-08-19	94.613	92.857	0	0
2090-08-20	95.532	97.179	0	0
2090-08-21	99.935	97.035	0	0
2090-08-22	103.884	102.132	0	0
2090-08-23	106.231	106.338	0	0
2090-08-24	99.333	98.726	0	0
2090-08-25	100.683	99.578	0	0
2090-08-26	90.848	92.807	0	0
2090-08-27	89.418	94.352	0	0
2090-08-28	94.435	93.517	0	0
2090-08-29	94.085	92.988	0	0
2090-08-30	92.535	94.31	0.05	0.048
2090-08-31	93.694	97.522	0	0
2090-09-01	95.442	96.487	0.041	0.065
2090-09-02	98.781	100.873	0	0
2090-09-03	105.982	106.024	0	0
2090-09-04	107.564	108.164	0	0
2090-09-05	115.992	114.378	0	0
2090-09-06	113.116	112.261	0	0
2090-09-07	101.975	103.525	0	0
2090-09-08	89.177	93.829	0	0
2090-09-09	87.647	88.145	0	0
2090-09-10	86.246	85.062	0	0
2090-09-11	74.411	76.136	0	0
2090-09-12	70.44	70.266	0	0
2090-09-13	67.787	69.727	0	0
2090-09-14	71.385	72.257	0	0
2090-09-15	70.543	70.5	0	0
2090-09-16	74.74	74.481	0	0
2090-09-17	77.455	77.662	0	0
2090-09-18	76.078	76.645	0	0
2090-09-19	77.205	76.933	0	0
2090-09-20	77.988	78.334	0	0
2090-09-21	76.583	76.904	0	0
2090-09-22	73.207	73.891	0	0
2090-09-23	75.297	74.929	0	0
2090-09-24	74.78	75.102	0.002	0
2090-09-25	74.399	73.489	0.005	0.004
2090-09-26	74.555	73.988	0	0
2090-09-27	75.701	77.486	0	0
2090-09-28	76.835	77.15	0	0
2090-09-29	76.597	76.978	0	0
2090-09-30	69.852	70.073	0	0
2090-10-01	70.739	70.95	0	0
2090-10-02	67.506	68.914	0	0
2090-10-03	70.761	73.539	0	0
2090-10-04	74.976	75.114	0	0
2090-10-05	74.943	75.33	0	0
2090-10-06	74.074	72.02	0	0
2090-10-07	70.43	69.127	0	0
2090-10-08	69.927	70.093	0	0
2090-10-09	72.169	71.323	0	0
2090-10-10	75.81	75.175	0	0
2090-10-11	72.15	73.158	0	0
2090-10-12	76.168	76.016	0	0
2090-10-13	76.175	78.473	0	0
2090-10-14	80.687	82.117	0	0
2090-10-15	82.585	83.744	0	0
2090-10-16	75.997	76.426	0	0
2090-10-17	84.54	84.417	0	0
2090-10-18	91.942	91.493	0	0
2090-10-19	92.748	93.193	0	0
2090-10-20	87.797	89.08	0	0
2090-10-21	75.066	74.281	0	0
2090-10-22	69.217	70.042	0	0.004
2090-10-23	67.552	69.391	0	0
2090-10-24	69.199	69.173	0	0
2090-10-25	75.735	76.008	0	0
2090-10-26	93.308	93.276	0	0
2090-10-27	97.133	97.105	0	0
2090-10-28	99.445	99.5	0	0
2090-10-29	99.297	99.381	0	0
2090-10-30	90.697	90.715	0	0
2090-10-31	93.502	93.441	0	0
2091-05-01	80	80	1	1
2091-05-02	72.861	73.229	0	0
2091-05-03	76.776	77.099	0	0
2091-05-04	77.555	77.585	0	0
2091-05-05	87.964	87.559	0	0
2091-05-06	91.87	92.426	0	0
2091-05-07	89.543	89.866	0	0
2091-05-08	87.748	88.599	0	0
2091-05-09	78.012	76.482	0	0
2091-05-10	72.398	72.284	0	0
2091-05-11	74.255	74.609	0	0
2091-05-12	73.177	73.361	0	0
2091-05-13	78.832	78.59	0	0
2091-05-14	77.824	78.429	0	0
2091-05-15	80.179	80.587	0	0
2091-05-16	80.114	80.267	0	0
2091-05-17	78.92	79.188	0	0
2091-05-18	73.837	73.867	0	0
2091-05-19	71.968	72.318	0	0
2091-05-20	67.983	68.448	0	0
2091-05-21	72.221	72.615	0	0
2091-05-22	73.324	73.623	0.005	0.007
2091-05-23	72.244	72.568	0.001	0.001
2091-05-24	68.977	69.726	0	0.001
2091-05-25	71.477	71.77	0	0
2091-05-26	72.9	73.235	0	0
2091-05-27	72.659	73.52	0	0
2091-05-28	74.66	75.027	0	0
2091-05-29	76.424	76.436	0	0
2091-05-30	78.088	78.898	0	0
2091-05-31	80.907	81.339	0	0
2091-06-01	84.236	84.623	0	0
2091-06-02	85.9	85.824	0	0
2091-06-03	82.328	81.773	0	0
2091-06-04	75.788	76.369	0	0
2091-06-05	73.053	73.712	0	0
2091-06-06	71.453	72.034	0.002	0
2091-06-07	72.44	72.711	0	0
2091-06-08	66.673	67.102	0	0
2091-06-09	69.537	69.651	0	0
2091-06-10	72.674	72.788	0	0
2091-06-11	73.242	73.154	0	0
2091-06-12	70.77	70.064	0.005	0.003
2091-06-13	71.664	71.351	0	0
2091-06-14	80.002	80.261	0	0
2091-06-15	81.393	81.514	0	0
2091-06-16	80.28	80.579	0	0
2091-06-17	79.832	79.694	0	0
2091-06-18	79.491	80.217	0	0
2091-06-19	75.106	75.044	0	0
2091-06-20	74.956	74.738	0	0
2091-06-21	78.703	78.999	0	0
2091-06-22	79.848	80.329	0	0
2091-06-23	85.801	85.56	0	0
2091-06-24	88.199	88.187	0	0
2091-06-25	91.581	91.177	0	0
2091-06-26	91.397	93.701	0	0
2091-06-27	88.237	89.007	0	0
2091-06-28	87.198	87.609	0	0
2091-06-29	82.844	82.978	0	0
2091-06-30	80.018	79.973	0	0
2091-07-01	83.173	82.578	0	0
2091-07-02	86.565	86.975	0	0
2091-07-03	90.959	90.411	0	0
2091-07-04	90.949	91.539	0	0
2091-07-05	88.596	88.344	0	0
2091-07-06	83.423	84.328	0	0
2091-07-07	88.228	87.548	0	0
2091-07-08	86.386	87.052	0	0
2091-07-09	86.197	86.276	0	0
2091-07-10	85.072	85.263	0	0
2091-07-11	94.549	93.914	0	0
2091-07-12	94.492	95.265	0	0
2091-07-13	93.942	92.866	0	0
2091-07-14	92.451	91.294	0	0
2091-07-15	88.674	87.947	0	0
2091-07-16	88.63	89.222	0	0
2091-07-17	89.967	89.991	0	0
2091-07-18	92.603	92.867	0	0
2091-07-19	91.768	92.473	0	0
2091-07-20	93.17	93.966	0	0
2091-07-21	90.135	89.857	0	0
2091-07-22	90.526	90.761	0	0
2091-07-23	92.242	93.915	0	0
2091-07-24	95.809	96.876	0	0
2091-07-25	94.271	96.985	0	0
2091-07-26	92.788	97.691	0	0
2091-07-27	93.345	103.923	0	0
2091-07-28	91.451	91.953	0	0
2091-07-29	91.109	89.679	0	0
2091-07-30	95.236	91.661	0	0
2091-07-31	93.984	94.084	0	0
2091-08-01	93.773	95.787	0	0
2091-08-02	91.196	91.081	0	0
2091-08-03	92.617	91.463	0.028	0.044
2091-08-04	93.519	92.146	0	0
2091-08-05	93.398	95.113	0	0
2091-08-06	98.095	98.772	0	0
2091-08-07	95.616	99.349	0	0
2091-08-08	89.533	90.219	0	0
2091-08-09	89.013	90.031	0	0
2091-08-10	87.858	91.561	0	0
2091-08-11	88.138	89.445	0	0
2091-08-12	91.1	90.807	0	0
2091-08-13	91.546	91.318	0	0
2091-08-14	88.387	88.314	0	0
2091-08-15	87.221	88.175	0	0
2091-08-16	89.486	88.123	0	0
2091-08-17	94.065	93.454	0	0
2091-08-18	92.618	91.977	0	0
2091-08-19	89.582	91.392	0	0
2091-08-20	90.17	89.695	0	0
2091-08-21	95.322	95.421	0	0
2091-08-22	99.645	100.947	0	0
2091-08-23	98.795	99.497	0	0
2091-08-24	98.835	97.782	0	0
2091-08-25	102.207	100.509	0	0
2091-08-26	105.202	103.349	0	0
2091-08-27	101.347	102.881	0	0
2091-08-28	96.444	96.569	0	0
2091-08-29	92.89	93.209	0	0
2091-08-30	89.475	91.18	0	0
2091-08-31	82.634	83.158	0	0
2091-09-01	81.035	79.511	0	0
2091-09-02	83.057	83.377	0	0
2091-09-03	90.658	91.479	0	0
2091-09-04	90.936	94.985	0	0
2091-09-05	98.142	97.134	0	0
2091-09-06	101.759	102.906	0	0
2091-09-07	103.368	106.292	0	0
2091-09-08	95.413	95.513	0	0
2091-09-09	94.668	91.878	0	0
2091-09-10	88.183	88.362	0	0
2091-09-11	80.614	81.245	0.001	0
2091-09-12	77.715	78.2	0.001	0
2091-09-13	78.855	78.866	0	0
2091-09-14	82.111	81.936	0	0
2091-09-15	81.765	81.773	0	0
2091-09-16	84.902	85.44	0	0
2091-09-17	86.341	87.381	0	0
2091-09-18	85.038	85.826	0	0
2091-09-19	81.072	81.249	0	0
2091-09-20	80.939	81.339	0	0
2091-09-21	81.36	81.53	0	0
2091-09-22	85.852	86.059	0	0
2091-09-23	90.065	90.306	0	0
2091-09-24	97.746	98.148	0	0
2091-09-25	95.844	96.534	0	0
2091-09-26	92.25	87.898	0	0.054
2091-09-27	96.302	97.42	0	0
2091-09-28	100.797	98.726	0	0
2091-09-29	95.795	96.114	0	0
2091-09-30	87.311	85.377	0	0
2091-10-01	79.521	80.166	0	0
2091-10-02	76.154	77.054	0	0
2091-10-03	80.295	81.286	0	0
2091-10-04	77.171	78.606	0	0
2091-10-05	73.383	75.428	0	0
2091-10-06	74.695	74.362	0	0
2091-10-07	72.794	74.149	0	0
2091-10-08	75.296	76.295	0	0
2091-10-09	77.803	78.681	0	0
2091-10-10	71.717	74.495	0	0
2091-10-11	71.214	73.296	0	0
2091-10-12	69.393	71.499	0	0
2091-10-13	77.445	76.932	0	0
2091-10-14	79.615	76.606	0	0
2091-10-15	77.512	74.493	0	0
2091-10-16	74.649	74.341	0.001	0
2091-10-17	83.228	82.97	0	0
2091-10-18	85.834	84.624	0	0
2091-10-19	89.799	89.601	0	0
2091-10-20	94.014	93.857	0	0
2091-10-21	92.31	92.175	0	0
2091-10-22	89.232	89.353	0	0
2091-10-23	84.3	84.503	0	0
2091-10-24	75.206	75.932	0	0
2091-10-25	79.758	80.302	0	0
2091-10-26	85.345	85.542	0	0
2091-10-27	79.683	79.892	0	0
2091-10-28	77.231	77.743	0	0
2091-10-29	83.415	83.412	0	0
2091-10-30	89.383	89.654	0	0
2091-10-31	84.474	84.646	0	0
2092-05-01	80	80	1	1
2092-05-02	78.364	78.705	0	0
2092-05-03	82.863	83.351	0	0
2092-05-04	82.606	82.912	0	0
2092-05-05	83.704	83.292	0	0
2092-05-06	83.843	83.914	0	0
2092-05-07	78.808	79.105	0	0
2092-05-08	75.725	77.011	0	0
2092-05-09	73.945	74.47	0	0
2092-05-10	78.406	77.972	0	0
2092-05-11	85.253	85.5	0	0
2092-05-12	89.108	89.827	0	0
2092-05-13	92.423	92.718	0	0
2092-05-14	73.679	73.984	0.047	0.019
2092-05-15	64.599	66.914	0.064	0.094
2092-05-16	74.803	75.203	0	0
2092-05-17	77.089	77.241	0	0
2092-05-18	79.587	79.874	0	0
2092-05-19	89.655	88.939	0	0
2092-05-20	93.297	93.353	0	0
2092-05-21	88.337	88.607	0	0
2092-05-22	78.185	78.275	0	0
2092-05-23	70.093	70.391	0	0
2092-05-24	73.339	73.843	0	0
2092-05-25	88.644	89.39	0	0
2092-05-26	89.191	89.624	0	0
2092-05-27	87.131	87.588	0	0
2092-05-28	78.452	78.741	0	0
2092-05-29	76.44	76.899	0	0
2092-05-30	77.965	78.764	0	0
2092-05-31	77.603	76.877	0	0
2092-06-01	80.213	80.742	0	0
2092-06-02	79.579	80.104	0	0
2092-06-03	78.377	78.554	0	0
2092-06-04	78.472	78.754	0.001	0.001
2092-06-05	78.123	78.004	0	0.001
2092-06-06	85.356	85.129	0	0
2092-06-07	91.061	90.788	0	0
2092-06-08	93.433	93.733	0	0
2092-06-09	89.372	90.051	0	0
2092-06-10	90.293	90.466	0	0
2092-06-11	87.257	88.126	0	0
2092-06-12	81.834	81.797	0	0
2092-06-13	86.384	86.589	0	0
2092-06-14	85.662	86.366	0	0
2092-06-15	86.108	86.666	0	0
2092-06-16	81.761	82.243	0	0
2092-06-17	82.502	82.703	0	0
2092-06-18	83.999	84.156	0	0
2092-06-19	83.434	84.552	0	0
2092-06-20	77.965	79.357	0	0
2092-06-21	79.984	80.476	0	0
2092-06-22	80.808	80.766	0	0
2092-06-23	83.318	83.623	0	0
2092-06-24	83.514	83.939	0	0
2092-06-25	88.255	89.154	0	0
2092-06-26	87.431	87.97	0	0
2092-06-27	92.949	93.14	0	0
2092-06-28	95.278	95.568	0	0
2092-06-29	97.208	97.363	0	0
2092-06-30	96.381	97.701	0	0
2092-07-01	94.263	94.404	0	0
2092-07-02	92.814	92.597	0	0
2092-07-03	94.039	93.21	0	0
2092-07-04	86.625	87.015	0	0
2092-07-05	86.569	85.442	0	0
2092-07-06	86.232	85.689	0	0
2092-07-07	86.084	84.599	0	0
2092-07-08	87.012	86.935	0	0
2092-07-09	85.003	86.915	0	0
2092-07-10	80.287	84.232	0	0
2092-07-11	82.668	82.856	0	0
2092-07-12	81.848	81.764	0	0
2092-07-13	82.7	84.161	0	0
2092-07-14	83.348	86.795	0	0
2092-07-15	93.298	93.963	0	0
2092-07-16	99.281	100.565	0	0
2092-07-17	103.169	102.518	0	0
2092-07-18	106.211	102.796	0	0
2092-07-19	105.649	107.543	0	0
2092-07-20	106.723	109.759	0	0
2092-07-21	102.167	102.853	0.002	0
2092-07-22	103.786	104.089	0	0
2092-07-23	94.232	92.214	0	0
2092-07-24	92.344	92.38	0	0
2092-07-25	91.241	90.66	0	0
2092-07-26	90.849	89.656	0	0
2092-07-27	92.494	90.445	0	0
2092-07-28	89.359	90.252	0	0
2092-07-29	88.252	89.742	0	0
2092-07-30	86.462	86.51	0	0
2092-07-31	88.333	85.56	0	0
2092-08-01	92.777	90.667	0	0
2092-08-02	92.811	92.632	0	0
2092-08-03	93.078	92.951	0	0
2092-08-04	91.28	91.415	0	0
2092-08-05	96.307	97.006	0	0
2092-08-06	102.885	103.962	0	0
2092-08-07	104.666	105.325	0	0
2092-08-08	105.682	106.127	0	0
2092-08-09	104.415	105.642	0	0
2092-08-10	96.242	97.471	0	0
2092-08-11	98.773	97.601	0	0
2092-08-12	98.383	96.345	0	0
2092-08-13	92.646	95.214	0	0
2092-08-14	88.846	94.012	0	0
2092-08-15	87.858	88.557	0	0
2092-08-16	85.896	84.759	0	0
2092-08-17	84.666	83.657	0	0
2092-08-18	82.608	83.263	0.001	0.001
2092-08-19	84.345	85.473	0	0
2092-08-20	85.577	85.591	0	0
2092-08-21	86.775	86.88	0	0
2092-08-22	88.271	87.718	0	0
2092-08-23	92.041	92.242	0	0
2092-08-24	103.719	106.533	0	0
2092-08-25	113.015	110.192	0	0
2092-08-26	100.686	102.356	0	0
2092-08-27	100.656	102.234	0	0
2092-08-28	101.891	102.393	0	0
2092-08-29	100.929	102.813	0	0
2092-08-30	94.028	93.384	0	0
2092-08-31	84.063	85.426	0	0
2092-09-01	81.139	82.96	0	0.001
2092-09-02	78.065	77.8	0	0
2092-09-03	78.033	78.782	0	0
2092-09-04	86.763	86.679	0	0
2092-09-05	89.488	89.231	0	0
2092-09-06	95.812	95.887	0	0
2092-09-07	101.364	103.143	0	0
2092-09-08	103.247	108.115	0	0
2092-09-09	104.189	111.062	0	0
2092-09-10	104.925	106.149	0	0
2092-09-11	102.519	105.367	0	0
2092-09-12	94.801	94.901	0	0
2092-09-13	94.005	92.853	0	0
2092-09-14	93.463	87.695	0	0
2092-09-15	94.037	94.395	0	0
2092-09-16	93.155	93.195	0	0
2092-09-17	88.92	88.489	0	0
2092-09-18	88.16	86.864	0	0
2092-09-19	94.541	94.858	0	0
2092-09-20	106.52	105.273	0	0
2092-09-21	117.008	117.129	0	0
2092-09-22	114.564	115.419	0	0
2092-09-23	107.506	110.979	0	0
2092-09-24	107.523	108.196	0	0
2092-09-25	108.478	109.546	0	0
2092-09-26	105.224	106.204	0	0
2092-09-27	91.466	91.857	0	0
2092-09-28	83.644	84.363	0	0
2092-09-29	79.872	81.668	0	0
2092-09-30	82.295	82.484	0	0
2092-10-01	80.228	80.452	0	0
2092-10-02	86.619	85.627	0	0
2092-10-03	98.02	97.857	0	0
2092-10-04	100.131	98.433	0	0
2092-10-05	95.154	93.816	0	0
2092-10-06	72.86	71.915	0	0
2092-10-07	81.452	81.093	0	0
2092-10-08	79.384	78.477	0	0
2092-10-09	85.401	84.039	0	0
2092-10-10	83.226	79.453	0	0
2092-10-11	75.533	78.549	0	0
2092-10-12	80.151	79.469	0	0
2092-10-13	81.897	81.809	0	0
2092-10-14	79.321	79.164	0.001	0
2092-10-15	74.561	76.608	0	0
2092-10-16	78.353	78.521	0	0
2092-10-17	88.191	88.448	0	0
2092-10-18	103.804	103.482	0	0
2092-10-19	104.556	104.96	0	0
2092-10-20	102.987	103.063	0	0
2092-10-21	96.008	98.397	0	0
2092-10-22	89.154	88.977	0	0
2092-10-23	96.648	96.237	0	0
2092-10-24	96.522	95.966	0	0
2092-10-25	90.525	90.397	0	0
2092-10-26	76.167	76.124	0	0
2092-10-27	71.637	71.824	0	0
2092-10-28	90.23	88.753	0	0
2092-10-29	91.078	90.934	0	0
2092-10-30	89.094	88.612	0	0
2092-10-31	95.534	95.634	0	0
2093-05-01	80	80	1	1
2093-05-02	65.789	67.395	0.001	0
2093-05-03	68.645	68.624	0.057	0.08
2093-05-04	70.62	70.561	0.005	0.005
2093-05-05	77.136	77.293	0	0
2093-05-06	93.828	94.215	0	0
2093-05-07	90.565	91.085	0	0
2093-05-08	91.798	92.941	0	0
2093-05-09	87.718	88.468	0	0
2093-05-10	82.627	83.172	0	0
2093-05-11	72.117	71.599	0	0
2093-05-12	71.569	71.837	0	0
2093-05-13	74.28	74.645	0	0
2093-05-14	74.202	74.409	0	0
2093-05-15	93.677	93.839	0	0
2093-05-16	106.399	106.339	0	0
2093-05-17	105.752	106.449	0	0
2093-05-18	104.097	104.124	0	0
2093-05-19	86.195	85.476	0	0
2093-05-20	82.492	80.673	0	0
2093-05-21	77.967	79.862	0	0
2093-05-22	73.094	71.802	0	0
2093-05-23	72.731	73.408	0	0
2093-05-24	75.365	75.895	0	0
2093-05-25	75.636	75.628	0	0.002
2093-05-26	75.124	75.918	0	0
2093-05-27	76.807	77.046	0.001	0.004
2093-05-28	75.242	74.523	0.005	0.001
2093-05-29	65.94	66.035	0	0
2093-05-30	66.556	69.682	0	0
2093-05-31	74.246	74.893	0	0
2093-06-01	72.798	73.067	0	0
2093-06-02	72.818	73.19	0.004	0.004
2093-06-03	73.384	73.425	0.002	0
2093-06-04	74.854	74.884	0	0
2093-06-05	77.194	77.741	0	0
2093-06-06	78.302	78.52	0	0
2093-06-07	79.117	79.793	0	0
2093-06-08	79.056	79.708	0	0
2093-06-09	80.286	80.153	0	0
2093-06-10	82.976	83.162	0	0
2093-06-11	84.943	84.816	0	0
2093-06-12	86.504	86.654	0	0
2093-06-13	87.129	87.122	0	0
2093-06-14	81.646	81.315	0	0
2093-06-15	72.432	71.343	0	0
2093-06-16	73.673	74.834	0	0
2093-06-17	76.025	76.456	0	0
2093-06-18	73.524	74.182	0	0.001
2093-06-19	74.532	75.224	0	0
2093-06-20	80.421	80.763	0	0
2093-06-21	84.424	85.38	0	0
2093-06-22	85.212	85.153	0	0
2093-06-23	84.734	85.155	0	0
2093-06-24	81.387	80.449	0	0
2093-06-25	87.172	85.946	0	0
2093-06-26	87.001	89.46	0	0
2093-06-27	88.357	83.672	0	0
2093-06-28	86.597	87.731	0	0
2093-06-29	90.917	88.413	0	0
2093-06-30	92.671	93.771	0	0
2093-07-01	93.423	92.401	0	0
2093-07-02	88.762	88.089	0	0
2093-07-03	84.816	84.769	0	0
2093-07-04	85.941	85.046	0	0
2093-07-05	83.849	83.733	0	0
2093-07-06	79.159	79.863	0	0
2093-07-07	75.04	78.156	0	0
2093-07-08	83.311	82.681	0	0
2093-07-09	86.127	85.744	0	0
2093-07-10	87.528	87.823	0	0
2093-07-11	89.732	90.348	0	0
2093-07-12	90.75	90.447	0	0
2093-07-13	93.609	94.125	0	0
2093-07-14	97.999	98.323	0	0
2093-07-15	95.862	96.297	0	0
2093-07-16	89.213	89.72	0	0
2093-07-17	87.748	88.02	0	0
2093-07-18	90.309	91.161	0	0
2093-07-19	98.164	98.498	0	0
2093-07-20	99.211	99.736	0	0
2093-07-21	96.264	97.235	0	0
2093-07-22	96.144	96.051	0	0
2093-07-23	98.055	97.365	0	0
2093-07-24	100.919	99.959	0	0
2093-07-25	104.181	105.026	0	0
2093-07-26	108.407	110.953	0	0
2093-07-27	109.99	112.245	0	0
2093-07-28	106.965	109.186	0	0
2093-07-29	101.557	99.694	0	0
2093-07-30	90.919	88.504	0	0
2093-07-31	89.408	88.033	0	0
2093-08-01	88.802	88.713	0	0
2093-08-02	88.091	88.201	0	0
2093-08-03	93.2	93.481	0	0
2093-08-04	95.763	98.267	0	0
2093-08-05	92.851	97.362	0	0
2093-08-06	90.528	90.845	0	0
2093-08-07	94.633	91.809	0	0
2093-08-08	95.495	93.833	0	0
2093-08-09	94.238	94.247	0	0
2093-08-10	92.702	92.191	0	0
2093-08-11	91.592	91.286	0	0
2093-08-12	93.013	92.371	0	0
2093-08-13	93.125	93.562	0	0
2093-08-14	95.229	96.753	0	0
2093-08-15	96.795	97.497	0	0
2093-08-16	90.289	89.695	0	0
2093-08-17	86.086	85.446	0	0
2093-08-18	85.549	85.348	0.001	0
2093-08-19	86.052	86.489	0	0
2093-08-20	87.06	87.626	0	0
2093-08-21	87.115	87.558	0	0
2093-08-22	91.872	91.698	0	0
2093-08-23	95.605	93.73	0	0
2093-08-24	94.933	95.033	0	0
2093-08-25	105.11	105.711	0	0
2093-08-26	107.423	110.383	0	0
2093-08-27	106.843	107.098	0	0
2093-08-28	105.295	103.313	0	0
2093-08-29	99.158	98.543	0	0
2093-08-30	90.69	89.256	0	0
2093-08-31	86.575	85.595	0	0
2093-09-01	88.304	89.401	0	0
2093-09-02	91.558	92.864	0	0
2093-09-03	92.767	93.204	0	0
2093-09-04	91.87	92.592	0	0
2093-09-05	88.177	88.944	0	0
2093-09-06	90.72	89.777	0	0
2093-09-07	88.273	86.831	0.001	0
2093-09-08	91.509	93.018	0	0
2093-09-09	94.491	97.466	0	0
2093-09-10	92.462	95.173	0	0
2093-09-11	86.501	87.393	0	0
2093-09-12	84.111	85.476	0	0
2093-09-13	88.375	89.152	0	0
2093-09-14	87.35	88.078	0	0
2093-09-15	84.519	85.156	0	0
2093-09-16	80.856	81.199	0	0
2093-09-17	79.312	79.789	0	0
2093-09-18	82.625	83.5	0	0
2093-09-19	84.185	84.416	0	0
2093-09-20	80.953	81.592	0	0
2093-09-21	77.394	78.477	0	0
2093-09-22	73.504	73.661	0	0
2093-09-23	75.631	75.662	0	0
2093-09-24	76.686	76.903	0	0
2093-09-25	75.918	76.546	0	0
2093-09-26	75.737	75.817	0.004	0.002
2093-09-27	77.734	77.366	0	0
2093-09-28	88.285	88.582	0	0
2093-09-29	86.747	87.046	0	0.002
2093-09-30	85.739	85.271	0	0
2093-10-01	86.985	86.837	0	0
2093-10-02	86.872	87.5	0	0
2093-10-03	89.071	88.872	0	0
2093-10-04	84.83	84.616	0	0
2093-10-05	79.841	79.917	0	0
2093-10-06	76.929	75.874	0	0
2093-10-07	74.445	74.017	0	0
2093-10-08	73.96	72.549	0	0
2093-10-09	75.312	75.905	0	0
2093-10-10	74.827	75.639	0	0
2093-10-11	93.428	93.525	0	0
2093-10-12	94.988	95.052	0	0
2093-10-13	93.619	94.342	0	0.015
2093-10-14	87.23	88.074	0.092	0.098
2093-10-15	83.975	84.644	0.026	0.015
2093-10-16	74.749	74.486	0	0
2093-10-17	69.575	70.751	0.009	0.002
2093-10-18	70.798	73.163	0.009	0.003
2093-10-19	78.033	78.379	0	0
2093-10-20	83.529	84.373	0	0
2093-10-21	86.785	87.861	0	0
2093-10-22	87.416	88.05	0	0
2093-10-23	96.487	96.11	0	0
2093-10-24	96.914	97.002	0	0
2093-10-25	92.297	92.687	0	0
2093-10-26	89.207	89.713	0	0
2093-10-27	88.332	88.21	0	0
2093-10-28	86.605	85.702	0	0
2093-10-29	92.674	93.842	0	0
2093-10-30	94.399	93.213	0	0
2093-10-31	88.466	88.698	0	0
2094-05-01	80	80	1	1
2094-05-02	92.492	92.828	0	0
2094-05-03	87.177	87.589	0	0
2094-05-04	81.34	81.948	0	0
2094-05-05	78.348	79.045	0	0
2094-05-06	79.469	79.668	0	0
2094-05-07	82.55	82.665	0	0
2094-05-08	85.499	85.557	0	0
2094-05-09	85.164	85.547	0	0
2094-05-10	84.553	84.946	0	0
2094-05-11	85.444	85.906	0	0
2094-05-12	78.846	79.056	0	0
2094-05-13	76.248	76.925	0	0
2094-05-14	81.187	81.746	0	0
2094-05-15	81.433	82.005	0	0
2094-05-16	76.364	76.907	0	0
2094-05-17	75.887	75.961	0	0
2094-05-18	77.313	77.106	0	0
2094-05-19	80.373	80.628	0	0
2094-05-20	82.286	82.363	0	0
2094-05-21	84.222	85.158	0	0
2094-05-22	78.46	78.949	0	0
2094-05-23	78.024	78.071	0	0
2094-05-24	74.822	74.724	0	0
2094-05-25	74.401	74.484	0	0
2094-05-26	71.321	71.854	0	0
2094-05-27	65.874	66.496	0	0
2094-05-28	72.433	73.007	0	0
2094-05-29	72.68	73.035	0	0
2094-05-30	77.906	77.887	0	0
2094-05-31	79.791	80.029	0	0
2094-06-01	80.375	81.046	0	0
2094-06-02	79.871	79.845	0	0
2094-06-03	77.369	77.301	0	0
2094-06-04	79.691	79.771	0	0
2094-06-05	78.462	78.359	0	0
2094-06-06	77.221	77.65	0	0
2094-06-07	76.966	77.732	0	0
2094-06-08	74.807	75.144	0	0
2094-06-09	76.347	76.068	0	0
2094-06-10	78.036	78.147	0	0
2094-06-11	79.009	79.145	0	0
2094-06-12	78.788	78.841	0.001	0
2094-06-13	79.791	79.915	0	0
2094-06-14	80.41	80.897	0	0
2094-06-15	81.202	81.381	0	0
2094-06-16	81.449	81.781	0	0
2094-06-17	80.807	80.93	0	0
2094-06-18	78.276	80.515	0	0
2094-06-19	79.38	78.962	0	0
2094-06-20	80.231	80.348	0	0
2094-06-21	81.51	81.41	0	0
2094-06-22	84.249	84.224	0	0
2094-06-23	84.241	83.617	0	0
2094-06-24	84.585	85.424	0	0
2094-06-25	85.489	84.916	0	0
2094-06-26	83.443	82.969	0	0
2094-06-27	84.754	84.771	0	0
2094-06-28	82.181	84.518	0	0
2094-06-29	81.68	83.139	0	0
2094-06-30	82.658	83.564	0	0
2094-07-01	81.503	81.618	0	0
2094-07-02	83.069	82.915	0	0
2094-07-03	82.494	82.443	0	0
2094-07-04	83.823	83.113	0	0
2094-07-05	88.161	87.747	0	0
2094-07-06	90.155	89.823	0	0
2094-07-07	93.578	94.998	0	0
2094-07-08	95.717	96.007	0	0
2094-07-09	95.353	95.274	0	0
2094-07-10	87.548	89.439	0	0
2094-07-11	88.538	88.544	0	0
2094-07-12	88.722	89.365	0	0
2094-07-13	90.942	90.525	0	0
2094-07-14	91.256	91.018	0	0
2094-07-15	92.828	92.434	0	0
2094-07-16	90.342	90.019	0	0
2094-07-17	92.452	92.552	0	0
2094-07-18	95.001	96.323	0	0
2094-07-19	90.576	94.173	0	0
2094-07-20	92.625	97.984	0	0
2094-07-21	91.296	92.625	0	0
2094-07-22	91.839	92.948	0	0
2094-07-23	93.051	94.223	0	0
2094-07-24	92.18	93.847	0	0
2094-07-25	94.543	94.643	0	0
2094-07-26	94.232	94.292	0	0
2094-07-27	95.583	93.687	0	0
2094-07-28	92.686	92.683	0	0
2094-07-29	93.327	92.319	0	0
2094-07-30	101.143	100.13	0	0
2094-07-31	99.097	99.546	0	0
2094-08-01	96.979	98.68	0	0
2094-08-02	95.987	97.451	0	0
2094-08-03	94.935	95.988	0	0
2094-08-04	93.317	92.098	0	0
2094-08-05	89.636	89.754	0	0
2094-08-06	95.013	94.205	0	0
2094-08-07	96.613	96.394	0	0
2094-08-08	98.413	98.293	0	0
2094-08-09	93.197	94.711	0	0
2094-08-10	92.241	91.783	0	0
2094-08-11	90.811	91.442	0	0
2094-08-12	88.796	90.373	0	0
2094-08-13	90.904	92.013	0	0
2094-08-14	92.995	91.905	0	0
2094-08-15	92.702	90.266	0	0
2094-08-16	88.212	87.683	0	0
2094-08-17	85.064	86.338	0	0
2094-08-18	88.342	91.721	0	0
2094-08-19	92.844	95.344	0	0
2094-08-20	95.468	98.218	0	0
2094-08-21	94.573	97.555	0	0
2094-08-22	93.101	96.804	0	0
2094-08-23	89.015	88.427	0	0
2094-08-24	84.747	82.265	0	0
2094-08-25	85.633	84.619	0	0
2094-08-26	87.531	88.555	0	0
2094-08-27	86.775	87.818	0	0
2094-08-28	88.127	88.046	0	0
2094-08-29	88.762	87.874	0	0
2094-08-30	89.297	88.681	0	0
2094-08-31	87.967	87.561	0	0
2094-09-01	89.796	87.734	0	0
2094-09-02	92.078	91.251	0	0
2094-09-03	91.412	91.961	0	0
2094-09-04	90.68	91.632	0	0
2094-09-05	86.558	88.689	0	0
2094-09-06	82.244	82.323	0	0
2094-09-07	78.876	79.953	0	0
2094-09-08	80.121	80.881	0	0
2094-09-09	87.805	87.158	0	0
2094-09-10	89.136	87.894	0	0
2094-09-11	86.405	85.723	0	0
2094-09-12	83.567	83.687	0	0
2094-09-13	80.315	81.316	0	0
2094-09-14	72.593	70.348	0	0
2094-09-15	74.158	77.056	0	0
2094-09-16	83.217	83.211	0	0
2094-09-17	80.512	81.315	0	0
2094-09-18	82.443	82.848	0	0
2094-09-19	82.131	83.063	0	0
2094-09-20	78.729	79.595	0	0
2094-09-21	83.457	83.279	0.002	0.002
2094-09-22	85.608	85.838	0	0
2094-09-23	86.504	86.554	0	0
2094-09-24	84.501	85.182	0	0
2094-09-25	77.316	77.644	0	0
2094-09-26	79.357	78.938	0	0
2094-09-27	82.405	82.881	0	0
2094-09-28	88.025	88.536	0	0
2094-09-29	84.691	85.69	0	0
2094-09-30	80.223	80.404	0	0
2094-10-01	80.208	80.461	0	0
2094-10-02	85.469	85.798	0	0
2094-10-03	84.843	84.492	0	0
2094-10-04	79.46	81.056	0	0
2094-10-05	72.049	72.049	0	0
2094-10-06	71.507	70.778	0	0
2094-10-07	91.026	90.702	0	0
2094-10-08	95.315	94.817	0	0
2094-10-09	90.671	91.126	0	0
2094-10-10	82.56	83.047	0	0
2094-10-11	69.618	69.76	0.009	0.008
2094-10-12	66.542	66.986	0.897	0.806
2094-10-13	72.32	72.648	0.153	0.173
2094-10-14	74.823	74.517	0	0
2094-10-15	77.397	77.294	0	0
2094-10-16	74.805	74.285	0	0
2094-10-17	71.303	71.302	0	0
2094-10-18	67.847	68.264	0	0
2094-10-19	73.905	74.242	0	0
2094-10-20	82.72	83.611	0	0
2094-10-21	87.086	87.29	0	0
2094-10-22	85.403	84.937	0	0
2094-10-23	80.754	80.889	0	0
2094-10-24	78.475	78.762	0	0
2094-10-25	79.501	79.626	0	0
2094-10-26	85.308	85.258	0	0
2094-10-27	94.166	93.833	0	0
2094-10-28	98.486	98.224	0	0
2094-10-29	99.853	99.554	0	0
2094-10-30	97.197	97.617	0	0
2094-10-31	99.171	99.276	0	0
2095-05-01	80	80	1	1
2095-05-02	86.516	87.034	0	0
2095-05-03	85.139	85.824	0	0
2095-05-04	82.028	82.397	0	0
2095-05-05	81.117	81.146	0	0
2095-05-06	80.368	80.805	0	0
2095-05-07	84.168	84.398	0	0
2095-05-08	85.984	86.578	0	0
2095-05-09	83.042	83.397	0	0
2095-05-10	84.655	85.061	0	0
2095-05-11	85.865	86.5	0	0
2095-05-12	86.279	87.558	0	0
2095-05-13	86.329	86.841	0	0
2095-05-14	85.952	87.759	0	0
2095-05-15	76.795	77.168	0	0
2095-05-16	75.336	75.613	0	0
2095-05-17	74.202	74.489	0	0
2095-05-18	77.714	77.917	0	0
2095-05-19	76.796	77.558	0	0
2095-05-20	83.832	83.566	0	0
2095-05-21	84.227	83.186	0	0
2095-05-22	81.139	81.536	0	0
2095-05-23	72.566	72.432	0	0
2095-05-24	73.011	72.955	0	0
2095-05-25	75.177	75.958	0	0
2095-05-26	76.592	77.559	0	0
2095-05-27	77.083	77.314	0	0
2095-05-28	67.595	67.768	0	0
2095-05-29	66.617	66.825	0	0
2095-05-30	66.192	66.757	0	0
2095-05-31	74.16	74.659	0	0
2095-06-01	81.751	82.425	0	0
2095-06-02	84.597	84.421	0	0
2095-06-03	89.624	89.931	0	0
2095-06-04	94.605	95.181	0	0
2095-06-05	87.636	87.21	0	0
2095-06-06	80.359	80.424	0	0
2095-06-07	74.266	75.435	0	0
2095-06-08	75.055	75.096	0.001	0
2095-06-09	80.949	81.23	0	0
2095-06-10	86.629	86.912	0	0
2095-06-11	89.886	89.726	0	0
2095-06-12	93.218	93.334	0	0
2095-06-13	102.429	102.764	0	0
2095-06-14	103.582	103.472	0	0
2095-06-15	100.062	99.839	0	0
2095-06-16	97.58	98.915	0	0
2095-06-17	104.235	98.711	0	0
2095-06-18	97.669	97.461	0	0
2095-06-19	97.724	99.298	0	0
2095-06-20	94.762	95.164	0	0
2095-06-21	86.656	85.025	0	0
2095-06-22	85.468	86.669	0	0
2095-06-23	84.24	85.833	0	0
2095-06-24	80.604	82.356	0	0
2095-06-25	84.744	85.377	0	0
2095-06-26	89.222	90.864	0	0
2095-06-27	90.924	91.008	0.001	0
2095-06-28	89.099	88.793	0	0
2095-06-29	86.098	88.748	0	0
2095-06-30	91.88	90.263	0	0
2095-07-01	91.574	90.872	0	0
2095-07-02	84.979	83.908	0	0
2095-07-03	83.011	83.284	0	0
2095-07-04	85.264	84.346	0	0
2095-07-05	84.519	85.122	0	0
2095-07-06	85.699	85.69	0	0
2095-07-07	84.907	85.197	0	0
2095-07-08	84.483	85.372	0	0
2095-07-09	84.533	83.387	0	0
2095-07-10	85.374	84.934	0	0
2095-07-11	87.498	87.727	0	0
2095-07-12	88.466	91.14	0	0
2095-07-13	88.263	87.736	0	0
2095-07-14	89.235	89.933	0	0
2095-07-15	87.663	89.143	0	0
2095-07-16	90.787	88.774	0	0
2095-07-17	91.018	90.241	0	0
2095-07-18	93.383	91.828	0	0
2095-07-19	85.198	85.818	0	0
2095-07-20	80.013	80.629	0	0
2095-07-21	78.062	78.513	0	0
2095-07-22	76.097	77.724	0	0
2095-07-23	80.768	81.953	0	0
2095-07-24	82.634	85.047	0	0
2095-07-25	82.982	86.201	0	0
2095-07-26	83.988	86.194	0	0
2095-07-27	88.333	88.794	0	0
2095-07-28	91.11	92.572	0	0
2095-07-29	92.687	92.734	0	0
2095-07-30	103.654	102.505	0	0
2095-07-31	106.091	105.439	0	0
2095-08-01	103.299	100.708	0	0
2095-08-02	101.345	99.79	0	0
2095-08-03	95.267	93.846	0	0
2095-08-04	90.247	90.214	0	0
2095-08-05	83.271	84.628	0	0
2095-08-06	82.827	83.881	0	0
2095-08-07	86.163	86.99	0	0.004
2095-08-08	91.138	91.308	0	0
2095-08-09	91.984	92.104	0	0
2095-08-10	93.32	92.552	0	0
2095-08-11	91.054	92.858	0	0
2095-08-12	94.159	94.505	0	0
2095-08-13	85.279	84.967	0	0
2095-08-14	84.596	84.472	0	0
2095-08-15	84.99	85.286	0	0
2095-08-16	82.915	83.088	0	0
2095-08-17	82.086	81.943	0	0
2095-08-18	83.694	83.979	0	0
2095-08-19	81.885	82.673	0	0
2095-08-20	88.412	88.639	0	0
2095-08-21	91.541	91.93	0	0
2095-08-22	92.245	92.334	0	0
2095-08-23	91.693	93.518	0	0
2095-08-24	91.517	90.567	0	0
2095-08-25	92.777	94.653	0	0
2095-08-26	95.976	99.543	0	0
2095-08-27	95.967	99.04	0	0
2095-08-28	93.475	94.84	0	0
2095-08-29	87.13	86.86	0	0
2095-08-30	89.665	89.834	0	0
2095-08-31	88.774	88.874	0	0
2095-09-01	93.011	92.922	0	0
2095-09-02	97.085	96.189	0	0
2095-09-03	106.019	108.68	0	0
2095-09-04	110.259	112.374	0	0
2095-09-05	106.776	106.218	0	0
2095-09-06	107.896	106.539	0	0
2095-09-07	108.442	101.156	0	0
2095-09-08	108.621	105.343	0	0
2095-09-09	101.29	100.032	0	0
2095-09-10	88.7	87.402	0	0
2095-09-11	80.965	79.917	0	0
2095-09-12	82.872	83.566	0	0
2095-09-13	88.531	88.47	0	0
2095-09-14	91.681	91.567	0	0
2095-09-15	91.549	92.523	0	0
2095-09-16	89.902	91.44	0	0
2095-09-17	84.258	85.854	0	0
2095-09-18	87.982	88.832	0	0
2095-09-19	95.392	96.057	0	0
2095-09-20	97.204	97.743	0	0
2095-09-21	100.747	101.342	0	0
2095-09-22	107.297	108.721	0	0
2095-09-23	114.55	111.194	0	0
2095-09-24	111.219	110.828	0	0
2095-09-25	109.385	108.055	0	0
2095-09-26	95.795	97.32	0	0
2095-09-27	84.044	84.13	0	0
2095-09-28	85.198	85.433	0	0
2095-09-29	84.036	82.067	0	0
2095-09-30	81.894	79.741	0	0
2095-10-01	82.469	83.664	0	0
2095-10-02	84.56	89.871	0	0
2095-10-03	91.115	94.94	0	0
2095-10-04	88.379	91.411	0	0
2095-10-05	86.888	88.751	0.135	0.06
2095-10-06	84.284	83.723	0.018	0
2095-10-07	86.31	86.453	0	0
2095-10-08	82.95	82.43	0	0
2095-10-09	76.529	77.038	0	0
2095-10-10	79.633	79.377	0	0
2095-10-11	77.958	76.984	0	0
2095-10-12	72.999	73.173	0	0
2095-10-13	71.28	72.27	0	0
2095-10-14	70.999	73.982	0	0
2095-10-15	70.806	73.988	0	0
2095-10-16	74.692	75.021	0	0
2095-10-17	73.253	70.206	0	0
2095-10-18	78.86	82.085	0	0
2095-10-19	96.081	95.833	0	0
2095-10-20	98.85	99.527	0	0
2095-10-21	93.473	94.661	0	0
2095-10-22	75.144	74.854	0	0
2095-10-23	78.808	79.021	0	0
2095-10-24	76.843	76.962	0	0
2095-10-25	80.141	80.172	0	0
2095-10-26	78.427	78.63	0	0
2095-10-27	75.662	75.914	0	0
2095-10-28	74.044	74.481	0	0
2095-10-29	78.856	79.232	0	0
2095-10-30	84.786	85.042	0	0
2095-10-31	80.497	80.901	0.001	0
2096-05-01	80	80	1	1
2096-05-02	86.414	86.824	0	0
2096-05-03	92.729	92.586	0	0
2096-05-04	96.741	96.541	0	0
2096-05-05	93.828	94.044	0	0
2096-05-06	83.59	83.813	0	0
2096-05-07	79.655	78.424	0	0
2096-05-08	70.542	69.588	0	0
2096-05-09	62.979	62.726	0	0
2096-05-10	79.6	79.484	0	0
2096-05-11	82.572	82.592	0	0
2096-05-12	83.323	84.394	0	0
2096-05-13	87.632	87.677	0	0
2096-05-14	89.966	90.059	0	0
2096-05-15	87.864	88.103	0	0
2096-05-16	86.397	86.577	0	0
2096-05-17	84.271	83.967	0	0
2096-05-18	81.411	81.881	0	0
2096-05-19	83.284	83.686	0	0
2096-05-20	83.062	83.134	0	0
2096-05-21	82.115	82.575	0	0
2096-05-22	83.492	83.575	0	0
2096-05-23	84.168	85.193	0	0
2096-05-24	92.818	93.378	0	0
2096-05-25	95.596	95.908	0	0
2096-05-26	97.528	98.391	0	0
2096-05-27	96.605	97.128	0	0
2096-05-28	92.514	91.272	0	0
2096-05-29	84.357	84.42	0	0
2096-05-30	84.603	84.542	0	0
2096-05-31	84.766	85.832	0	0
2096-06-01	82.864	82.702	0	0
2096-06-02	85.742	84.073	0	0
2096-06-03	86.632	84.934	0	0
2096-06-04	88.535	88.199	0	0
2096-06-05	81.53	81.769	0	0
2096-06-06	80.424	79.165	0	0
2096-06-07	77.715	76.163	0	0
2096-06-08	75.945	76.361	0	0
2096-06-09	80.086	80.02	0	0
2096-06-10	80.975	80.542	0	0
2096-06-11	85.521	85.993	0	0
2096-06-12	88.052	88.198	0	0
2096-06-13	85.842	85.77	0	0
2096-06-14	85.064	85.087	0	0
2096-06-15	82.483	83.179	0	0
2096-06-16	80.702	80.504	0	0
2096-06-17	78.28	77.71	0	0
2096-06-18	76.063	76.647	0	0
2096-06-19	81.071	81.25	0	0
2096-06-20	81.227	81.421	0	0
2096-06-21	82.763	83.154	0	0
2096-06-22	84.296	83.372	0	0
2096-06-23	78.736	79.039	0	0
2096-06-24	80.077	80.212	0	0
2096-06-25	84.887	84.657	0	0
2096-06-26	84.248	84.827	0	0
2096-06-27	80.943	80.673	0	0
2096-06-28	85.683	85.188	0	0
2096-06-29	84.212	85.778	0	0
2096-06-30	85.556	86.095	0	0
2096-07-01	87.878	88.016	0	0
2096-07-02	87.824	88.597	0	0
2096-07-03	89.46	89.387	0	0
2096-07-04	82.669	82.587	0	0
2096-07-05	81.7	82.202	0	0
2096-07-06	80.067	80.392	0	0
2096-07-07	79.867	80.032	0	0
2096-07-08	81.744	81.171	0	0
2096-07-09	81.713	81.766	0	0
2096-07-10	81.534	82.949	0	0
2096-07-11	82.619	81.453	0	0
2096-07-12	83.87	83.985	0	0
2096-07-13	88.697	89.153	0	0
2096-07-14	93.539	93.172	0	0
2096-07-15	100.631	103.861	0	0
2096-07-16	102.932	105.632	0	0
2096-07-17	94.836	96.876	0	0
2096-07-18	86.773	88.507	0	0
2096-07-19	83.651	83.144	0	0
2096-07-20	84.397	83.009	0	0
2096-07-21	90.326	90.032	0	0
2096-07-22	92.369	90.229	0	0
2096-07-23	90.225	89.191	0	0
2096-07-24	88.169	86.637	0	0
2096-07-25	87.618	86.572	0	0
2096-07-26	89.595	90.466	0	0
2096-07-27	92.284	96.987	0	0
2096-07-28	95.959	99.274	0	0
2096-07-29	94.211	94.287	0	0
2096-07-30	88.835	94.041	0	0
2096-07-31	91.372	90.742	0	0
2096-08-01	90.359	89.128	0	0
2096-08-02	88.587	89.761	0	0
2096-08-03	94.543	93.575	0	0
2096-08-04	104.408	106.202	0	0
2096-08-05	105.585	107.606	0	0
2096-08-06	101.035	103.591	0	0
2096-08-07	101.612	102.325	0	0
2096-08-08	100.919	101.692	0	0
2096-08-09	101.209	101.072	0	0
2096-08-10	97.866	97.966	0.025	0.096
2096-08-11	105.352	104.146	0	0
2096-08-12	107.623	107.291	0	0
2096-08-13	108.068	111.043	0	0
2096-08-14	111.839	114.273	0	0
2096-08-15	112.544	110.372	0	0
2096-08-16	109.369	105.39	0	0
2096-08-17	98.917	96.298	0	0.01
2096-08-18	92.58	94.9	0	0
2096-08-19	89.39	90.614	0	0
2096-08-20	82.729	84.121	0	0
2096-08-21	88.33	89.274	0	0
2096-08-22	91.417	90.514	0	0
2096-08-23	90.383	89.883	0	0
2096-08-24	85.093	84.667	0	0
2096-08-25	83.042	82.089	0	0
2096-08-26	75.46	75.529	0	0
2096-08-27	78.006	78.712	0	0
2096-08-28	81.049	80.675	0	0
2096-08-29	82.772	83.118	0	0
2096-08-30	83.576	83.609	0	0
2096-08-31	84.876	84.711	0	0
2096-09-01	87.109	86.846	0	0
2096-09-02	89.664	89.624	0	0
2096-09-03	90.193	89.24	0	0
2096-09-04	87.367	86.613	0	0
2096-09-05	85.709	87.687	0	0
2096-09-06	89.628	89.325	0	0
2096-09-07	95.189	95.289	0	0
2096-09-08	96.716	97.306	0	0
2096-09-09	92.414	93.036	0	0
2096-09-10	92.069	92.29	0	0
2096-09-11	89.892	90.214	0	0
2096-09-12	86.975	87.806	0	0
2096-09-13	86.384	86.571	0	0
2096-09-14	86.593	86.818	0	0
2096-09-15	86.951	86.898	0	0
2096-09-16	90.528	90.215	0	0
2096-09-17	90.337	90.477	0	0
2096-09-18	82.961	83.075	0	0
2096-09-19	84.224	82.973	0	0
2096-09-20	84.746	84.02	0	0
2096-09-21	82.277	81.407	0	0
2096-09-22	75.354	78.316	0	0
2096-09-23	79.123	79.734	0	0
2096-09-24	82.355	83.149	0	0
2096-09-25	81.191	81.757	0	0
2096-09-26	78.763	82.172	0	0
2096-09-27	77.757	80.933	0	0
2096-09-28	74.844	74.792	0	0
2096-09-29	80.65	81.189	0	0.001
2096-09-30	85.128	85.897	0	0
2096-10-01	82.563	83.305	0	0
2096-10-02	73.301	73.328	0.002	0.004
2096-10-03	70.678	70.772	0	0
2096-10-04	79.559	79.554	0	0
2096-10-05	85.683	86.022	0	0
2096-10-06	80.937	81.955	0	0
2096-10-07	76.167	77.342	0	0
2096-10-08	79.98	80.267	0	0
2096-10-09	81.09	81.835	0	0
2096-10-10	78.644	79.237	0	0
2096-10-11	70.784	71.068	0	0.002
2096-10-12	73.788	73.844	0	0.005
2096-10-13	82.015	80.807	0	0
2096-10-14	97.126	96.959	0	0
2096-10-15	91.159	91.517	0	0
2096-10-16	79.497	79.686	0	0
2096-10-17	71.238	71.167	0	0
2096-10-18	69.394	68.384	0	0
2096-10-19	68.309	68.814	0	0
2096-10-20	70.209	73.245	0	0
2096-10-21	73.773	74.576	0	0
2096-10-22	86.555	86.266	0	0
2096-10-23	89.198	88.069	0	0
2096-10-24	89.134	88.333	0	0
2096-10-25	82.786	82.915	0	0
2096-10-26	78.023	77.142	0.335	0.485
2096-10-27	74.057	75.357	0.085	0.114
2096-10-28	82.327	82.22	0	0
2096-10-29	88.945	88.655	0	0
2096-10-30	86.577	87.038	0	0
2096-10-31	81.262	81.084	0	0
2097-05-01	80	80	1	1
2097-05-02	76.663	77.201	0	0
2097-05-03	81.321	81.722	0	0
2097-05-04	82.491	82.679	0	0
2097-05-05	85.085	85.442	0	0
2097-05-06	77.136	77.508	0	0
2097-05-07	72.422	72.817	0	0
2097-05-08	72.064	72.819	0	0
2097-05-09	70.823	71.671	0	0
2097-05-10	74.748	75.369	0	0
2097-05-11	77.369	77.676	0	0
2097-05-12	77.815	77.807	0	0
2097-05-13	78.332	78.622	0	0
2097-05-14	78.443	78.856	0	0
2097-05-15	83.607	84.339	0	0
2097-05-16	75.343	78.734	0	0.001
2097-05-17	70.682	69.899	0.006	0.004
2097-05-18	72.213	72.234	0	0
2097-05-19	73.224	73.451	0	0
2097-05-20	75.13	75.448	0	0
2097-05-21	75.836	76.078	0	0
2097-05-22	78.77	78.745	0	0
2097-05-23	73.968	74.289	0	0
2097-05-24	77.352	77.276	0	0
2097-05-25	91.916	92.647	0	0
2097-05-26	96.351	97.286	0	0
2097-05-27	96.71	97.35	0	0
2097-05-28	82.922	82.975	0	0
2097-05-29	84.22	83.418	0	0
2097-05-30	88.815	88.955	0	0
2097-05-31	88.586	88.325	0	0
2097-06-01	88.335	88.814	0	0
2097-06-02	86.238	85.791	0	0
2097-06-03	85.356	84.997	0	0
2097-06-04	81.547	81.293	0	0.002
2097-06-05	78.556	78.567	0	0
2097-06-06	70.267	72.282	0	0
2097-06-07	71.766	70.596	0	0
2097-06-08	76.542	76.351	0	0
2097-06-09	80.504	80.868	0	0
2097-06-10	82.232	82.759	0	0
2097-06-11	80.719	81.042	0	0
2097-06-12	80.413	80.397	0	0
2097-06-13	84.427	84.357	0	0
2097-06-14	85.937	86.34	0	0
2097-06-15	82.123	81.852	0	0
2097-06-16	84.081	83.891	0	0
2097-06-17	88.56	88.082	0	0
2097-06-18	89.863	89.633	0	0
2097-06-19	90.212	90.977	0	0
2097-06-20	91.255	92.002	0	0
2097-06-21	98.271	100.203	0	0
2097-06-22	101.775	103.276	0	0
2097-06-23	101.799	103.77	0	0
2097-06-24	102.02	101.915	0	0
2097-06-25	96.552	96.572	0	0
2097-06-26	91.599	91.179	0	0
2097-06-27	84.18	84.189	0	0
2097-06-28	84.431	84.943	0	0
2097-06-29	85.006	84.448	0	0
2097-06-30	83.189	82.824	0	0
2097-07-01	82.279	81.841	0	0
2097-07-02	83.94	85.029	0	0
2097-07-03	86.235	86.461	0	0
2097-07-04	91.27	92.542	0	0
2097-07-05	92.826	94.417	0	0
2097-07-06	94.775	97.515	0	0
2097-07-07	94.098	93.869	0	0
2097-07-08	93.963	93.712	0	0
2097-07-09	86.973	93.277	0	0
2097-07-10	89.129	89.771	0	0
2097-07-11	90.247	93.125	0	0
2097-07-12	90.224	93.326	0	0
2097-07-13	91.441	93.84	0	0
2097-07-14	88.026	87.408	0	0
2097-07-15	88.662	88.068	0	0
2097-07-16	90.133	89.634	0	0
2097-07-17	88.618	89.07	0	0
2097-07-18	88.861	89.477	0	0
2097-07-19	92.957	93.09	0	0
2097-07-20	92.538	93.923	0	0
2097-07-21	100.248	100.949	0	0
2097-07-22	99.796	101.287	0	0
2097-07-23	98.109	99.177	0	0
2097-07-24	97.007	96.585	0	0
2097-07-25	98.07	99.803	0	0
2097-07-26	101.835	103.169	0	0
2097-07-27	98.435	105.612	0	0
2097-07-28	102.222	102.959	0	0
2097-07-29	99.313	102.864	0	0
2097-07-30	96.722	101.328	0	0
2097-07-31	94.51	94.753	0	0
2097-08-01	93.576	94.14	0	0
2097-08-02	93.82	94.002	0	0
2097-08-03	95.425	91.626	0	0
2097-08-04	92.551	93.095	0	0
2097-08-05	92.409	91.318	0	0
2097-08-06	93.808	94.815	0	0
2097-08-07	98.212	99.33	0	0
2097-08-08	102.207	101.92	0	0
2097-08-09	99.941	98.426	0.03	0.044
2097-08-10	92.996	98.565	0.022	0.111
2097-08-11	99.442	97.867	0	0
2097-08-12	100.035	99.782	0	0
2097-08-13	101.366	101.075	0	0
2097-08-14	99.707	101.117	0	0
2097-08-15	93.279	94.061	0	0
2097-08-16	94.274	94.374	0	0
2097-08-17	93.33	93.049	0	0.003
2097-08-18	94.861	96.023	0	0
2097-08-19	95.149	98.406	0	0
2097-08-20	93.853	93.987	0	0
2097-08-21	89.386	90.29	0	0
2097-08-22	91.092	89.409	0	0
2097-08-23	95.118	95.13	0	0
2097-08-24	105.959	110.044	0	0
2097-08-25	104.887	109.021	0	0
2097-08-26	99.204	99.703	0	0
2097-08-27	96.632	96.918	0.035	0.012
2097-08-28	87.221	91.036	0	0
2097-08-29	86.433	85.897	0	0
2097-08-30	87.196	85.893	0	0
2097-08-31	89.141	88.694	0	0
2097-09-01	91.782	92.208	0	0
2097-09-02	90.4	90.522	0	0
2097-09-03	88.206	89.462	0	0
2097-09-04	89.575	89.007	0	0
2097-09-05	91.562	88.207	0	0
2097-09-06	88.545	88.932	0	0
2097-09-07	91.294	90.942	0	0
2097-09-08	95.412	93.473	0	0
2097-09-09	94.433	95.838	0	0
2097-09-10	93.523	93.029	0	0
2097-09-11	89.29	89.157	0	0
2097-09-12	88.425	89.205	0	0
2097-09-13	84.83	86.366	0	0
2097-09-14	83.99	86.378	0	0
2097-09-15	84.7	86.615	0	0
2097-09-16	88.896	90.33	0	0
2097-09-17	93.076	94.66	0	0
2097-09-18	95.898	95.854	0	0
2097-09-19	94.315	95.766	0	0
2097-09-20	94.331	93.411	0	0
2097-09-21	90.792	91.782	0	0
2097-09-22	94.871	94.981	0	0
2097-09-23	94.216	96.782	0	0
2097-09-24	95.308	98.312	0	0
2097-09-25	96.095	96.002	0	0
2097-09-26	93.284	94.002	0	0
2097-09-27	90.225	92.7	0	0
2097-09-28	85.482	88.539	0	0
2097-09-29	81.556	84.286	0	0
2097-09-30	79.623	80.228	0	0
2097-10-01	77.891	77.487	0	0
2097-10-02	77.129	76.743	0	0
2097-10-03	75.518	74.918	0	0
2097-10-04	77.757	78.187	0	0
2097-10-05	77.805	78.55	0	0
2097-10-06	70.802	70.807	0	0
2097-10-07	74.334	73.547	0	0
2097-10-08	75.908	76.132	0	0
2097-10-09	78.754	79.4	0	0
2097-10-10	75.35	76.767	0	0
2097-10-11	75.129	76.005	0	0
2097-10-12	81.881	82.39	0	0
2097-10-13	77.154	77.66	0	0
2097-10-14	71.255	73.187	0	0
2097-10-15	79.303	79.752	0	0
2097-10-16	85.511	85.121	0	0
2097-10-17	92.584	92.183	0	0
2097-10-18	97.586	97.732	0	0
2097-10-19	96.879	97.304	0	0
2097-10-20	93.704	93.961	0.001	0.001
2097-10-21	81.553	82.78	0	0
2097-10-22	69.034	69.368	0	0
2097-10-23	70.613	70.576	0	0
2097-10-24	80.033	80.895	0	0
2097-10-25	90.503	90.514	0	0
2097-10-26	94.579	94.261	0	0
2097-10-27	93.537	93.413	0	0
2097-10-28	95.107	95.182	0	0
2097-10-29	93.471	93.418	0	0
2097-10-30	94.254	94.329	0	0
2097-10-31	94.655	94.643	0	0
2098-05-01	80	80	1	1
2098-05-02	83.891	84.326	0	0
2098-05-03	80.891	81.548	0	0
2098-05-04	80.546	81.004	0	0
2098-05-05	76.565	77.195	0	0
2098-05-06	73.672	73.929	0	0
2098-05-07	76.158	76.604	0	0
2098-05-08	76.719	76.846	0	0
2098-05-09	76.76	77.144	0	0
2098-05-10	75.995	76.111	0	0.001
2098-05-11	71.684	71.574	0	0
2098-05-12	67.511	66.61	0.005	0.009
2098-05-13	65.872	64.803	0	0
2098-05-14	70.223	69.961	0	0
2098-05-15	70.298	70.202	0.003	0
2098-05-16	73.433	75.161	0	0
2098-05-17	79.92	78.964	0	0
2098-05-18	80.16	80.113	0	0
2098-05-19	78.635	78.482	0	0
2098-05-20	72.144	72.323	0	0
2098-05-21	74.471	76.432	0	0
2098-05-22	83.709	83.424	0	0
2098-05-23	84.283	83.632	0	0
2098-05-24	86.099	86.167	0	0
2098-05-25	83.533	83.626	0	0
2098-05-26	78.752	78.629	0	0
2098-05-27	80.817	81.056	0	0
2098-05-28	80.337	80.547	0	0
2098-05-29	76.939	76.794	0	0
2098-05-30	73.37	73.338	0	0
2098-05-31	70.45	71.272	0	0
2098-06-01	67.75	68.292	0	0
2098-06-02	67.331	67.296	0	0
2098-06-03	75.468	74.684	0	0
2098-06-04	76.333	76.913	0	0
2098-06-05	77.903	78.044	0	0
2098-06-06	75.971	76.005	0	0
2098-06-07	75.528	75.715	0	0
2098-06-08	73.923	73.782	0	0
2098-06-09	68.421	68.545	0	0
2098-06-10	71.11	72.533	0	0
2098-06-11	75.651	76.592	0	0
2098-06-12	76.052	76.076	0	0
2098-06-13	77.826	78.083	0	0
2098-06-14	79.859	79.649	0	0
2098-06-15	83.777	84.045	0	0
2098-06-16	86.209	86.284	0	0
2098-06-17	87.133	88.42	0	0
2098-06-18	86.78	86.868	0	0
2098-06-19	95.076	95.206	0	0
2098-06-20	103.284	104.324	0	0
2098-06-21	104.862	105.803	0	0
2098-06-22	103.534	105.208	0	0
2098-06-23	93.236	94.832	0	0
2098-06-24	94.871	94.413	0	0
2098-06-25	87.447	86.795	0	0
2098-06-26	84.234	84.486	0	0
2098-06-27	82.992	82.146	0	0
2098-06-28	82.142	82.393	0	0
2098-06-29	86.016	85.858	0	0
2098-06-30	89.152	90.036	0	0
2098-07-01	88.891	88.926	0	0
2098-07-02	87.02	86.724	0	0
2098-07-03	84.855	84.732	0	0
2098-07-04	83.545	83.631	0	0
2098-07-05	92.21	92.693	0	0
2098-07-06	96.434	97.376	0	0
2098-07-07	99.627	101.187	0	0
2098-07-08	100.715	102.174	0	0
2098-07-09	97.81	97.62	0	0
2098-07-10	98.271	102.093	0	0
2098-07-11	101.801	102.863	0	0
2098-07-12	100.915	102.513	0	0
2098-07-13	98.745	98.207	0	0
2098-07-14	101.366	102.124	0	0
2098-07-15	101.877	102.354	0	0
2098-07-16	102.687	104.361	0	0
2098-07-17	102.663	101.275	0	0
2098-07-18	90.789	90.956	0	0
2098-07-19	94.097	94.133	0	0
2098-07-20	90.693	90.48	0	0
2098-07-21	90.172	90.275	0	0
2098-07-22	97.246	98.385	0	0
2098-07-23	97.465	100.119	0	0
2098-07-24	99.537	100.911	0	0
2098-07-25	97.938	97.064	0	0
2098-07-26	93.074	93.987	0	0
2098-07-27	83.811	83.752	0	0
2098-07-28	84.553	84.882	0	0
2098-07-29	84.403	84.395	0	0
2098-07-30	86.483	87.006	0	0
2098-07-31	90.937	90.829	0	0
2098-08-01	94.171	96.102	0	0
2098-08-02	92.448	94.364	0	0
2098-08-03	97.325	97.635	0	0
2098-08-04	99.35	100.214	0	0
2098-08-05	98.31	98.594	0	0
2098-08-06	95.317	94.882	0	0
2098-08-07	93.327	96.201	0	0
2098-08-08	96.837	96.84	0	0
2098-08-09	96.992	96.759	0	0
2098-08-10	96.088	96.665	0	0
2098-08-11	96.23	95.802	0	0
2098-08-12	96.605	96.909	0	0
2098-08-13	97.808	98.667	0	0
2098-08-14	98.841	98.178	0	0
2098-08-15	96.786	97.318	0	0
2098-08-16	97.85	98.479	0	0
2098-08-17	100.409	98.997	0	0
2098-08-18	101.591	99.46	0	0
2098-08-19	99.701	98.688	0	0
2098-08-20	108.914	105.869	0	0
2098-08-21	105.265	106.189	0	0
2098-08-22	107.404	105.669	0	0
2098-08-23	109.028	106.527	0	0
2098-08-24	107.116	106.021	0	0
2098-08-25	96.809	97.886	0	0
2098-08-26	108.765	105.59	0	0
2098-08-27	117.281	115.33	0	0
2098-08-28	116.025	114.284	0	0
2098-08-29	95.664	97.917	0	0
2098-08-30	89.051	89.769	0	0
2098-08-31	87.824	87.112	0	0
2098-09-01	87.124	86.976	0	0
2098-09-02	87.926	87.678	0	0
2098-09-03	83.05	82.506	0	0
2098-09-04	80.185	81.056	0	0
2098-09-05	85.512	85.229	0	0
2098-09-06	87.812	87.726	0	0
2098-09-07	87.234	86.789	0	0
2098-09-08	92.921	92.864	0	0
2098-09-09	98.46	98.32	0	0
2098-09-10	97.914	98.607	0	0
2098-09-11	95.362	96.349	0	0
2098-09-12	91.745	90.7	0	0
2098-09-13	91.609	92.146	0	0
2098-09-14	98.751	98.967	0	0
2098-09-15	109.319	109.567	0	0.025
2098-09-16	109.83	109.405	0	0
2098-09-17	107.514	106.34	0	0
2098-09-18	104.847	104.623	0	0
2098-09-19	98.762	102.137	0	0
2098-09-20	102.27	105.941	0	0
2098-09-21	104.839	108.277	0	0
2098-09-22	108.226	108.61	0	0
2098-09-23	114.985	115.425	0	0
2098-09-24	113.852	114.341	0	0
2098-09-25	113.806	115.589	0	0
2098-09-26	108.866	110.693	0	0
2098-09-27	100.711	102.809	0	0
2098-09-28	90.035	91.437	0	0
2098-09-29	90.571	90.125	0	0
2098-09-30	91.524	91.09	0	0
2098-10-01	87.892	88.099	0	0
2098-10-02	80.643	80.536	0	0
2098-10-03	76.014	75.917	0	0
2098-10-04	72.52	72.994	0	0
2098-10-05	75.228	75.626	0	0
2098-10-06	78.398	78.439	0	0
2098-10-07	79.45	79.94	0	0
2098-10-08	73.693	74.213	0	0
2098-10-09	71.084	71.641	0.003	0.001
2098-10-10	68.752	69.372	0.006	0.003
2098-10-11	79.713	80.036	0	0
2098-10-12	84.701	85.282	0	0
2098-10-13	83.973	83.583	0	0
2098-10-14	87.494	87.553	0	0
2098-10-15	84.684	83.475	0	0
2098-10-16	80.935	80.663	0	0
2098-10-17	71.13	71.979	0	0
2098-10-18	71.767	70.194	0	0
2098-10-19	70.085	69.593	0	0
2098-10-20	78.456	78.307	0	0
2098-10-21	75.9	75.85	0	0
2098-10-22	72.678	73.107	0	0
2098-10-23	73.583	74.082	0	0
2098-10-24	73.634	73.734	0	0.001
2098-10-25	76.282	76.827	0	0
2098-10-26	76.21	75.233	0	0
2098-10-27	75.879	76.439	0	0
2098-10-28	83.365	82.837	0	0
2098-10-29	84.05	84.209	0	0
2098-10-30	90.766	91.13	0	0
2098-10-31	91.274	91.327	0	0
2099-05-01	80	80	1	1
2099-05-02	80.002	79.665	0	0
2099-05-03	85.342	85.509	0	0
2099-05-04	88.955	89.662	0	0
2099-05-05	79.981	80.264	0	0
2099-05-06	79.146	79.405	0	0
2099-05-07	82.283	82.454	0	0
2099-05-08	84.851	84.889	0	0
2099-05-09	82.751	84.464	0	0
2099-05-10	80.667	81.12	0	0
2099-05-11	78.991	79.541	0	0
2099-05-12	77.266	77.465	0	0
2099-05-13	73.803	74.095	0	0
2099-05-14	79.847	79.704	0	0
2099-05-15	78.672	79.327	0	0.001
2099-05-16	75.553	75.436	0	0
2099-05-17	73.839	73.989	0	0.001
2099-05-18	75.532	75.614	0	0
2099-05-19	78.417	78.612	0	0
2099-05-20	80.938	81.411	0	0
2099-05-21	78.278	78.037	0	0
2099-05-22	69.871	70.237	0	0
2099-05-23	70.701	71.268	0	0
2099-05-24	70.717	70.894	0	0
2099-05-25	70.49	69.993	0	0
2099-05-26	74.79	74.467	0	0
2099-05-27	75.514	76.03	0	0
2099-05-28	72.193	72.672	0	0
2099-05-29	72.14	71.208	0	0
2099-05-30	76.32	77.461	0	0
2099-05-31	82.163	84.066	0	0
2099-06-01	83.148	85.187	0	0
2099-06-02	82.011	81.906	0	0
2099-06-03	81.858	80.559	0	0
2099-06-04	82.066	81.758	0	0
2099-06-05	84.84	84.674	0	0
2099-06-06	87.901	87.936	0	0
2099-06-07	85.347	85.146	0	0
2099-06-08	83.746	83.568	0	0
2099-06-09	79.11	81.144	0	0
2099-06-10	77.295	78.193	0	0
2099-06-11	78.67	78.757	0	0
2099-06-12	81.873	82.227	0	0
2099-06-13	85.456	85.542	0	0
2099-06-14	82.518	83.212	0	0
2099-06-15	82.655	82.86	0	0
2099-06-16	84.893	84.782	0	0
2099-06-17	83.618	84.198	0	0
2099-06-18	85.24	85.513	0	0
2099-06-19	91.493	89.894	0	0
2099-06-20	87.956	89.962	0	0
2099-06-21	83.863	84.043	0	0
2099-06-22	82.307	81.618	0	0.001
2099-06-23	82.143	82.739	0	0
2099-06-24	83.015	84.996	0	0
2099-06-25	81.927	82.147	0	0
2099-06-26	82.473	82.254	0	0
2099-06-27	81.954	82.393	0	0
2099-06-28	83.216	82.71	0	0
2099-06-29	84.595	83.933	0	0
2099-06-30	87.056	86.877	0	0
2099-07-01	88.469	88.023	0	0
2099-07-02	89.546	89.281	0	0
2099-07-03	90.606	90.905	0	0
2099-07-04	90.105	90.348	0	0
2099-07-05	90.664	92.327	0	0
2099-07-06	92.939	94.046	0	0
2099-07-07	92.988	93.088	0	0
2099-07-08	96.095	101.254	0	0
2099-07-09	99.738	98.457	0.001	0
2099-07-10	102.145	100.421	0	0
2099-07-11	101.294	99.901	0	0
2099-07-12	93.626	92.734	0	0
2099-07-13	94.363	94.52	0	0
2099-07-14	99.906	99.22	0	0
2099-07-15	100.726	100.039	0	0
2099-07-16	95.445	95.545	0	0
2099-07-17	87.659	84.816	0	0
2099-07-18	87.769	86.997	0	0
2099-07-19	86.221	85.412	0	0
2099-07-20	88.828	87.875	0	0
2099-07-21	90.847	91.257	0	0
2099-07-22	89.977	90.167	0	0
2099-07-23	89.874	90.185	0	0
2099-07-24	91.346	91.445	0	0
2099-07-25	88.469	88.837	0	0
2099-07-26	83.597	83.489	0	0
2099-07-27	88.134	88.432	0	0
2099-07-28	91.879	91.577	0	0
2099-07-29	94.357	94.114	0	0
2099-07-30	97.462	96.569	0	0
2099-07-31	99.221	98.091	0	0
2099-08-01	98.888	98.363	0	0
2099-08-02	96.445	95.954	0	0
2099-08-03	86.279	90.513	0	0
2099-08-04	87.949	86.135	0	0
2099-08-05	86.413	85.86	0	0
2099-08-06	84.765	84.915	0	0
2099-08-07	84.598	82.464	0	0
2099-08-08	83.099	83.382	0	0
2099-08-09	82.866	84.397	0	0
2099-08-10	84.898	84.943	0	0
2099-08-11	83.859	83.102	0	0
2099-08-12	80.385	80.81	0	0
2099-08-13	80.145	79.899	0	0
2099-08-14	82.369	83.099	0	0
2099-08-15	87.708	88.205	0	0
2099-08-16	91.028	90.993	0	0
2099-08-17	90.249	91.314	0	0
2099-08-18	94.785	94.465	0	0
2099-08-19	94.42	95.552	0	0
2099-08-20	93.385	93.865	0	0
2099-08-21	89.907	91.479	0	0
2099-08-22	103.309	103.599	0	0
2099-08-23	108.711	108.548	0	0
2099-08-24	110.334	109.934	0	0
2099-08-25	106.063	109.392	0	0
2099-08-26	95.502	95.602	0	0
2099-08-27	93.551	93.678	0	0
2099-08-28	93.063	91.956	0	0
2099-08-29	94.025	94.125	0	0
2099-08-30	99.069	97.159	0	0
2099-08-31	97.838	96.743	0	0
2099-09-01	103.851	101.382	0	0
2099-09-02	105.567	104.894	0	0
2099-09-03	102.693	103.678	0.123	0
2099-09-04	107.728	105.38	0	0
2099-09-05	110.341	107.108	0	0
2099-09-06	111.206	110.527	0	0
2099-09-07	108.559	106.695	0	0
2099-09-08	102.609	98.157	0	0
2099-09-09	109.865	107.656	0	0
2099-09-10	119.783	119.791	0	0
2099-09-11	118.848	119.282	0	0
2099-09-12	117.725	116.926	0	0
2099-09-13	110.8	110.445	0	0
2099-09-14	115.061	114.467	0	0
2099-09-15	109.755	109.844	0	0
2099-09-16	101.87	104.175	0	0
2099-09-17	97.96	96.159	0	0
2099-09-18	93.73	94.869	0	0
2099-09-19	91.175	93.557	0	0
2099-09-20	93.731	95.985	0	0
2099-09-21	95.496	95.596	0	0
2099-09-22	98.748	96.997	0	0
2099-09-23	98.169	96.584	0	0
2099-09-24	87.696	88.983	0	0
2099-09-25	85.427	85.602	0	0
2099-09-26	84.167	84.253	0	0
2099-09-27	82.85	82.799	0	0
2099-09-28	81.539	81.805	0	0
2099-09-29	83.737	83.806	0	0
2099-09-30	82.898	82.64	0	0
2099-10-01	73.843	74.082	0.001	0
2099-10-02	70.152	71.544	0	0
2099-10-03	71.953	70.418	0.012	0
2099-10-04	73.859	74.097	0	0
2099-10-05	73.693	73.99	0	0
2099-10-06	73.295	73.699	0.701	0.504
2099-10-07	70.258	70.666	0.014	0.021
2099-10-08	78.969	77.982	0.005	0
2099-10-09	90.688	90.38	0	0
2099-10-10	91.522	91.637	0	0
2099-10-11	91.767	92.281	0	0
2099-10-12	82.099	82.025	0	0
2099-10-13	80.589	80.652	0.004	0
2099-10-14	91.299	91.287	0	0
2099-10-15	97.074	97.202	0	0
2099-10-16	96.735	97.38	0	0
2099-10-17	96.201	96.873	0	0
2099-10-18	94.979	95.391	0	0
2099-10-19	84.699	84.899	0	0
2099-10-20	90.893	91.196	0	0
2099-10-21	95.455	95.555	0	0
2099-10-22	92.197	92.409	0	0
2099-10-23	87.013	86.726	0	0
2099-10-24	83.136	83.247	0	0
2099-10-25	85.067	85.046	0	0
2099-10-26	87.417	87.59	0	0
2099-10-27	87.434	87.791	0	0
2099-10-28	86.461	86.283	0	0
2099-10-29	88.086	87.869	0	0
2099-10-30	83.232	83.354	0	0
2099-10-31	75.024	73.983	0	0.001
