# Supplementary material for: The role of climate change and urban development on compound dry-hot extremes across US cities
Source: Nat Commun. 2023 Jun 14;14:3509. doi: 10.1038/s41467-023-39205-x (PMC10267174; doi:10.1038/s41467-023-39205-x)
Supplement: Supplementary file 2 — Source Data [file 41467_2023_39205_MOESM2_ESM.zip › SourceData/Louisville_Current_Data.xlsx]

## Sheet: Sheet1
Date_Current	Current_T	Urban_Dev_T	Current_prcp	Urban_Dev_Prcp
2000-05-01	80	80	1	1
2000-05-02	72.613	73.228	0.201	0.187
2000-05-03	77.313	75.194	0.062	0.176
2000-05-04	78.873	80.238	0.131	0.14
2000-05-05	78.788	78.885	0.101	0.092
2000-05-06	78.96	79.275	0.005	0.015
2000-05-07	82.826	83.389	0.007	0.035
2000-05-08	84.753	84.604	0	0
2000-05-09	82.434	82.408	0	0
2000-05-10	76.995	78.315	0.57	0.055
2000-05-11	79.736	80.133	0	0
2000-05-12	86.886	87.111	0	0
2000-05-13	83.389	83.866	0.074	0.012
2000-05-14	67.369	68.874	0	0
2000-05-15	70.489	70.476	0	0
2000-05-16	74.13	75.756	0.011	0.009
2000-05-17	81.167	81.494	0.094	0.067
2000-05-18	84.756	84.678	0	0
2000-05-19	81.788	81.975	0.344	0.106
2000-05-20	65.422	67.91	0	0
2000-05-21	70.412	70.322	0	0
2000-05-22	75.742	76.68	0.011	0.013
2000-05-23	83.767	84.124	0.5	0.602
2000-05-24	89.033	89.297	0.04	0.02
2000-05-25	84.62	85.117	0	0
2000-05-26	76.842	76.341	0	0
2000-05-27	85.74	82.021	0.171	1.161
2000-05-28	84.013	84.249	0.374	0.603
2000-05-29	63.778	69.577	0.002	0
2000-05-30	77.919	78.203	0	0
2000-05-31	83.66	83.197	0	0
2000-06-01	87.527	87.69	0	0
2000-06-02	88.601	87.337	0	0.001
2000-06-03	78.407	77.245	0.069	0.062
2000-06-04	76.125	76.333	0	0
2000-06-05	74.87	75.71	0.048	0.031
2000-06-06	71.848	70.983	0	0
2000-06-07	77.315	77.552	0	0
2000-06-08	82.192	82.073	0	0
2000-06-09	85.637	85.827	0	0
2000-06-10	87.711	87.781	0	0
2000-06-11	88.856	88.899	0	0
2000-06-12	90.218	89.974	0.012	0
2000-06-13	90.079	90.019	0	0
2000-06-14	86.435	88.241	0.108	0.176
2000-06-15	80.287	81.163	0.255	0.176
2000-06-16	85.275	86.47	0.113	0.083
2000-06-17	84.467	83.514	0.352	0.38
2000-06-18	78.486	78.888	0.253	0.233
2000-06-19	82.272	80.851	0.064	0
2000-06-20	85.184	84.5	0.275	0.37
2000-06-21	82.585	84.272	0.26	0.196
2000-06-22	89.453	89.645	0.036	0
2000-06-23	87.869	88.083	0	0
2000-06-24	87.611	88.842	0.002	0
2000-06-25	87.582	86.496	0	0
2000-06-26	90.806	91.575	0	0.003
2000-06-27	88.407	89.134	0	0.083
2000-06-28	80.433	79.695	0	0
2000-06-29	77.078	78.183	0	0
2000-06-30	79.001	79.015	0	0
2000-07-01	83.019	82.368	0	0
2000-07-02	86.895	87.563	0	0
2000-07-03	86.731	85.999	0.214	1.453
2000-07-04	86.076	86.565	0.319	0.167
2000-07-05	89.588	89.242	0.136	0.073
2000-07-06	90.588	90.688	0	0.163
2000-07-07	83.93	82.555	0	0
2000-07-08	83.164	83.435	0	0
2000-07-09	90.366	89.993	0	0
2000-07-10	93.677	92.533	0.006	0
2000-07-11	91.437	91.537	0.011	0.302
2000-07-12	87.289	87.848	0.207	0.246
2000-07-13	86.393	86.635	0.06	0.241
2000-07-14	83.398	86.443	0.067	0.009
2000-07-15	81.005	77.785	0.026	0.127
2000-07-16	74.159	75.018	0	0
2000-07-17	84.335	83.889	0	0
2000-07-18	86.364	85.782	0.005	0.062
2000-07-19	84.077	86.523	0.196	0.396
2000-07-20	82.369	82.846	0	0
2000-07-21	80.935	81.483	0	0.015
2000-07-22	79.139	77.441	0.002	0
2000-07-23	76.903	76.094	0	0
2000-07-24	78.17	77.233	0	0
2000-07-25	80.623	79.571	0	0
2000-07-26	81.317	79.756	0	0
2000-07-27	85.49	84.986	0	0
2000-07-28	84.008	83.956	0.079	0.077
2000-07-29	81.271	82.046	0.565	0.176
2000-07-30	84.182	78.496	0.085	0.09
2000-07-31	78.223	77.981	0.886	0.165
2000-08-01	79.844	82.431	0.004	0.08
2000-08-02	85.703	86.127	0.021	0
2000-08-03	86.887	85.488	0.339	0.129
2000-08-04	80.209	80.176	0.125	0.073
2000-08-05	83.113	83.75	0	0.027
2000-08-06	96.645	94.453	0.036	0.024
2000-08-07	91.964	91.884	0	0.029
2000-08-08	85.264	89.745	0.34	0.284
2000-08-09	96.308	96.091	0.08	0
2000-08-10	89.381	92.788	0.013	0.041
2000-08-11	77.51	78.449	0	0
2000-08-12	77.829	78.372	0	0
2000-08-13	79.476	78.999	0	0
2000-08-14	84.362	85.081	0	0
2000-08-15	90.249	94.951	0	0
2000-08-16	88.264	93.003	0	0
2000-08-17	87.587	88.553	0	0
2000-08-18	86.69	88.024	0.16	0.195
2000-08-19	75.77	74.634	0.003	0
2000-08-20	76.11	76.973	0	0
2000-08-21	82.038	83.971	0	0
2000-08-22	87.182	83.507	0	0.133
2000-08-23	89.257	93.759	0.037	0
2000-08-24	88.964	89.36	0.412	0.359
2000-08-25	78.979	84.929	0.129	0.013
2000-08-26	84.86	84.857	0	0
2000-08-27	84.89	83.783	0.105	0.44
2000-08-28	82.575	83.248	0	0
2000-08-29	83.869	86.012	0	0
2000-08-30	86.819	87.205	0	0
2000-08-31	87.699	87.852	0	0
2000-09-01	85.735	85.556	0.099	0.104
2000-09-02	86.308	86.669	0.056	0.015
2000-09-03	86.847	87.45	0.004	0
2000-09-04	85.341	85.9	0.097	0.045
2000-09-05	72.327	71.925	0.113	0.015
2000-09-06	76.844	77.261	0	0
2000-09-07	82.961	82.171	0	0
2000-09-08	81.086	78.304	0.005	0.003
2000-09-09	84.944	83.776	0.015	0.007
2000-09-10	85.988	83.451	0	0.002
2000-09-11	89.464	87.107	0.117	0.047
2000-09-12	84.802	85.075	0.035	0.05
2000-09-13	77.495	79.094	0.063	0.021
2000-09-14	82.575	83.017	0	0
2000-09-15	81.449	81.35	0	0
2000-09-16	62.592	62.788	0	0
2000-09-17	72.429	72.704	0	0
2000-09-18	79.454	79.976	0	0
2000-09-19	83.877	82.746	0	0
2000-09-20	87.696	87.408	0	0
2000-09-21	82.856	81.982	0.018	0.02
2000-09-22	81.895	81.546	0	0
2000-09-23	82.754	84.269	0.096	0.002
2000-09-24	79.431	81.868	0.378	0.074
2000-09-25	57.596	59.799	0.25	0.527
2000-09-26	66.65	67.079	0.237	0.184
2000-09-27	73	73.023	0	0
2000-09-28	70.518	71.284	0	0
2000-09-29	72.675	72.724	0	0
2000-09-30	75.356	75.176	0	0
2000-10-01	76.919	76.993	0	0
2000-10-02	83.818	83.976	0	0
2000-10-03	83.339	83.463	0	0
2000-10-04	89.556	89.52	0	0
2000-10-05	88.398	88.498	0	0
2000-10-06	78.169	74.687	0.299	0.012
2000-10-07	54.962	55.634	0	0
2000-10-08	50.542	48.643	0	0
2000-10-09	54.456	54.497	0	0
2000-10-10	62.83	62.622	0	0
2000-10-11	68.204	68.312	0	0
2000-10-12	70.406	70.79	0	0
2000-10-13	75.769	74.693	0	0
2000-10-14	80.086	79.962	0	0
2000-10-15	81.995	81.349	0	0
2000-10-16	75.928	75.029	0.005	0.006
2000-10-17	68.051	66.599	0.089	0.032
2000-10-18	58.013	63.608	0	0
2000-10-19	62.509	61.907	0	0
2000-10-20	74.681	73.935	0	0
2000-10-21	73.238	74.58	0	0
2000-10-22	73.43	74.245	0	0.003
2000-10-23	76.696	76.678	0	0
2000-10-24	78.628	77.262	0	0
2000-10-25	69.517	76.001	0	0
2000-10-26	75.134	76.888	0	0
2000-10-27	77.61	78.22	0	0
2000-10-28	66.866	76.142	0	0.002
2000-10-29	60.32	60.981	0	0
2000-10-30	62.799	64.101	0	0
2000-10-31	68.193	70.738	0	0
2001-05-01	80	80	1	1
2001-05-02	77.969	78.096	0	0
2001-05-03	79.446	79.543	0	0
2001-05-04	78.362	78.183	0	0
2001-05-05	80.174	79.967	0	0
2001-05-06	79.157	80.379	0.029	0.019
2001-05-07	78.676	79.027	0.014	0.106
2001-05-08	72.759	73.02	0.911	0.78
2001-05-09	73.937	74.106	0	0
2001-05-10	76.742	77.189	0	0
2001-05-11	81.292	80.319	0	0
2001-05-12	73.37	73.409	0.185	0.13
2001-05-13	67.349	67.234	0	0
2001-05-14	76.604	75.958	0.032	0.133
2001-05-15	84.546	84.884	0	0
2001-05-16	85.284	84.56	0	0
2001-05-17	83.361	82.233	0.281	0.252
2001-05-18	80.093	80.55	0.416	0.195
2001-05-19	74.429	75.767	1.893	1.375
2001-05-20	77.459	77.273	0.109	0.094
2001-05-21	75.27	75.065	0.161	0.229
2001-05-22	70.732	71.731	0.107	0.144
2001-05-23	68.318	67.202	0.016	0.051
2001-05-24	63.75	65.022	0.136	0.155
2001-05-25	62.92	63.644	0	0.002
2001-05-26	71.955	71.732	0.067	0.017
2001-05-27	64.922	68.687	0.46	0.342
2001-05-28	73.787	74.199	0.014	0.048
2001-05-29	75.599	75.389	0	0
2001-05-30	73.767	74.832	0	0
2001-05-31	76.52	78.086	0.004	0.088
2001-06-01	75.081	75.676	0.407	0.45
2001-06-02	71.656	71.738	0.229	0.098
2001-06-03	70.959	71.611	0	0
2001-06-04	80.492	79.42	0.196	0.14
2001-06-05	85.229	85.522	0.155	0.134
2001-06-06	87.262	87.234	0.089	0.038
2001-06-07	79.925	80.513	0.188	0.246
2001-06-08	75.969	76.135	0	0.042
2001-06-09	77.398	77.178	0	0.023
2001-06-10	82.321	82.463	0	0
2001-06-11	89.042	89.474	0	0
2001-06-12	88.581	89.403	0.001	0
2001-06-13	87.234	88.351	0	0
2001-06-14	86.746	87.056	0	0.01
2001-06-15	87.43	87.911	0.261	0.375
2001-06-16	85.609	85.303	0.317	0.301
2001-06-17	89.505	89.368	0	0
2001-06-18	91.672	91.044	0	0
2001-06-19	90.044	89.324	0.08	0
2001-06-20	89.447	89.688	0.042	0.007
2001-06-21	87.528	86.269	0.22	0.209
2001-06-22	75.613	75.008	0.356	0.116
2001-06-23	75.039	75.39	0.042	0.022
2001-06-24	77.503	78.149	0.01	0.007
2001-06-25	78.998	80.161	0	0
2001-06-26	79.144	78.81	0.187	0.2
2001-06-27	80.384	80.184	0.102	0.039
2001-06-28	85.099	85.172	0	0
2001-06-29	84.172	84.307	0.136	0.128
2001-06-30	81.586	84.586	0.337	0.212
2001-07-01	78.973	80.935	0.333	0.174
2001-07-02	73.12	75.429	0	0
2001-07-03	82.621	82.934	0	0
2001-07-04	82.17	82.505	0.043	0.007
2001-07-05	82.222	80.945	0.185	0
2001-07-06	79.538	81.367	0	0
2001-07-07	91.01	90.856	0	0
2001-07-08	91.047	91.63	0.132	0.035
2001-07-09	88.255	89.664	0	0
2001-07-10	89.544	89.644	0	0
2001-07-11	88.559	86.847	0	0
2001-07-12	79.036	78.302	0	0
2001-07-13	78.395	78.404	0	0
2001-07-14	79.812	80.201	0	0
2001-07-15	82.248	82.577	0	0
2001-07-16	85.587	86.465	0	0
2001-07-17	84.762	85.87	0.384	0.14
2001-07-18	86.334	85.966	0.251	0.824
2001-07-19	88.361	89.014	0.331	0.36
2001-07-20	86.069	88.293	0.278	0.497
2001-07-21	85.873	84.483	0.221	0.063
2001-07-22	85.614	85.203	0.063	0.094
2001-07-23	88.232	84.331	0.024	0.706
2001-07-24	89.119	92.364	0.017	0
2001-07-25	88.274	91.122	0.147	0.156
2001-07-26	83.495	82.312	0.034	0.174
2001-07-27	78.463	80.862	0	0
2001-07-28	78.022	85.239	0	0.031
2001-07-29	84.026	83.246	0.121	0.148
2001-07-30	86.922	83.104	4.563	0.024
2001-07-31	87.447	85.205	0	0
2001-08-01	86.245	84.395	0.004	0
2001-08-02	86.145	84.698	0	0
2001-08-03	84.497	85.06	0.157	0.053
2001-08-04	80.732	83.076	0.19	0.075
2001-08-05	85.063	81.892	0	0
2001-08-06	88.836	88.993	0	0
2001-08-07	88.525	88.26	0	0.013
2001-08-08	88.808	89.243	0	0
2001-08-09	91.112	91.212	0	0.113
2001-08-10	89.454	89.148	0.18	0.108
2001-08-11	83.165	84.639	0.217	0.48
2001-08-12	82.433	79.958	0.201	0.173
2001-08-13	83.445	82.058	0.006	0.185
2001-08-14	80.721	80.546	0	0
2001-08-15	79.786	79.873	0	0
2001-08-16	83.078	85.275	0.01	0.12
2001-08-17	79.056	80.243	0.075	0.151
2001-08-18	84.401	80.069	0	0
2001-08-19	83.327	80.8	0.072	0.011
2001-08-20	77.003	74.461	0	0
2001-08-21	80.845	80.973	0	0
2001-08-22	87.293	87.036	0.02	0.012
2001-08-23	90.92	91.014	0.052	0.179
2001-08-24	89.128	88.295	0.092	0.275
2001-08-25	85.762	87.571	0.065	0.115
2001-08-26	85.555	86.077	0.121	0.056
2001-08-27	80.434	81.102	0.004	0.099
2001-08-28	82.812	84.092	0	0
2001-08-29	85.332	85.546	0	0
2001-08-30	84.588	87.426	0	0
2001-08-31	83.041	83.196	0.131	0.121
2001-09-01	78.568	78.189	0.091	0.069
2001-09-02	76.774	76.491	0	0
2001-09-03	80.647	78.509	0.029	0.09
2001-09-04	82.013	80.759	0.139	0.091
2001-09-05	82.661	80.464	0.048	0.002
2001-09-06	84.077	84.925	0.076	0.005
2001-09-07	84.556	85.105	0.024	0.12
2001-09-08	85.113	84.247	0.067	0.024
2001-09-09	84.511	84.762	0.015	0.003
2001-09-10	80.897	81.72	0.198	0.169
2001-09-11	78.577	78.436	0	0
2001-09-12	80.137	80.175	0	0
2001-09-13	81.102	81.38	0	0
2001-09-14	78.862	79.667	0	0
2001-09-15	68.382	67.515	0	0
2001-09-16	69.591	70.388	0	0
2001-09-17	74.868	75.004	0	0
2001-09-18	78.33	78.293	0	0
2001-09-19	77.081	77.627	0.071	0.032
2001-09-20	73.167	77.972	2.127	0.252
2001-09-21	77.688	79.705	0.003	0.052
2001-09-22	73.183	76.687	0.007	0.015
2001-09-23	66.22	70.18	0	0
2001-09-24	62.714	68.353	0.441	0.094
2001-09-25	58.725	56.182	0	0.001
2001-09-26	66.322	65.491	0	0
2001-09-27	66.713	68.063	0	0
2001-09-28	61.096	62.926	0	0
2001-09-29	66.205	66.662	0	0
2001-09-30	70.319	70.639	0	0
2001-10-01	73.47	73.827	0	0
2001-10-02	80.594	80.537	0	0
2001-10-03	79.152	79.411	0	0
2001-10-04	78.874	79.694	0	0
2001-10-05	74.59	76.752	0.033	0.041
2001-10-06	64.463	61.45	0.43	0.23
2001-10-07	61.842	61.843	0	0
2001-10-08	66.409	66.96	0	0
2001-10-09	69.67	69.386	0	0
2001-10-10	73.937	74.006	0	0
2001-10-11	72.46	71.559	0.003	0.005
2001-10-12	70.787	72.874	0.345	0.72
2001-10-13	69.033	71.184	0.087	0.202
2001-10-14	71.047	71.626	1.799	1.063
2001-10-15	60.941	60.694	0	0
2001-10-16	60.086	60.257	0.156	0.191
2001-10-17	52.035	52.131	0	0
2001-10-18	61.758	61.308	0	0
2001-10-19	66.134	66.24	0	0
2001-10-20	69.639	69.957	0	0
2001-10-21	75.179	75.236	0	0
2001-10-22	73.93	74.306	0	0
2001-10-23	73.16	73.345	0	0
2001-10-24	70.455	70.355	0	0
2001-10-25	64.215	63.945	0.205	0.212
2001-10-26	48.038	47.841	0	0
2001-10-27	46.407	46.54	0	0
2001-10-28	50.686	51.056	0	0
2001-10-29	60.253	60.537	0	0
2001-10-30	59.959	60.391	0	0
2001-10-31	67.67	67.951	0	0
2002-05-01	80	80	1	1
2002-05-02	71.864	72.871	0.119	0.126
2002-05-03	58.641	59.276	0	0
2002-05-04	66.234	66.276	0	0
2002-05-05	68.966	69.61	0	0
2002-05-06	70.888	70.962	1.046	1.627
2002-05-07	78.342	78.598	0.573	0.36
2002-05-08	79.536	81.052	0.282	0.309
2002-05-09	78.878	79.839	0.126	0.252
2002-05-10	70.263	70.616	0	0
2002-05-11	67.648	66.006	0.01	0.004
2002-05-12	81.267	81.549	0.21	0.195
2002-05-13	78.429	79.346	0.802	1.048
2002-05-14	61.235	61.82	0	0
2002-05-15	69.355	69.311	0	0
2002-05-16	76.132	76.169	0	0
2002-05-17	73.66	74.159	0.525	0.857
2002-05-18	57.251	57.415	0.624	0.857
2002-05-19	56.545	56.869	0	0
2002-05-20	57.037	57.782	0	0.004
2002-05-21	58.304	58.447	0	0
2002-05-22	65.053	65.266	0	0
2002-05-23	73.369	73.815	0	0
2002-05-24	77.4	78.208	0	0
2002-05-25	80.531	80.814	0.002	0
2002-05-26	77.833	78.179	0.001	0.075
2002-05-27	76.509	75.29	0.015	0.071
2002-05-28	76.86	77.751	0.159	0.178
2002-05-29	82.262	82.227	0.146	0.099
2002-05-30	80.494	81.511	0.07	0.161
2002-05-31	83.85	82.097	0.033	0.107
2002-06-01	83.092	82.743	0.155	0.18
2002-06-02	86.547	86.891	0.226	0.185
2002-06-03	90.816	90.884	0.198	0.267
2002-06-04	89.874	90.894	0	0
2002-06-05	87.733	87.263	0	0.007
2002-06-06	81.192	80.702	0.557	0.445
2002-06-07	74.829	76.685	0	0
2002-06-08	80.911	80.986	0	0
2002-06-09	82.982	83.553	0	0.001
2002-06-10	83.334	83.083	0	0
2002-06-11	85.448	86.177	0	0
2002-06-12	85.664	85.521	0.156	0.163
2002-06-13	79.49	81.546	0.212	0.179
2002-06-14	76.841	80.906	0.227	0.031
2002-06-15	74.564	73.942	0	0
2002-06-16	76.1	76.452	0.009	0.021
2002-06-17	78.663	79.231	0	0
2002-06-18	81.217	81.42	0	0
2002-06-19	85.354	85.607	0	0
2002-06-20	85.503	85.938	0	0
2002-06-21	84.542	84.267	0	0
2002-06-22	84.341	85.092	0	0
2002-06-23	87.522	86.592	0	0
2002-06-24	87.087	87.433	0.071	0
2002-06-25	87.879	86.964	0.003	0.352
2002-06-26	87.201	84.439	0.002	0.053
2002-06-27	83.575	80.544	0.119	0.065
2002-06-28	82.766	83.437	0.155	0.283
2002-06-29	84.943	86.059	0	0
2002-06-30	88.093	87.877	0	0
2002-07-01	88.071	87.335	0.037	0.014
2002-07-02	86.085	86.609	0.199	0.077
2002-07-03	85.496	86.204	0.304	0.031
2002-07-04	87.078	86.588	0.028	0.015
2002-07-05	86.448	87.727	0.076	0.047
2002-07-06	85.858	86.422	0.02	0.008
2002-07-07	84.613	84.949	0	0
2002-07-08	86.757	86.612	0	0
2002-07-09	88.36	88.823	0	0
2002-07-10	85.24	87.085	0.067	0.023
2002-07-11	78.403	78.719	0.002	0.007
2002-07-12	75.503	76.229	0.005	0
2002-07-13	75.289	75.971	0.024	0.052
2002-07-14	76.439	77.178	0.011	0.095
2002-07-15	82.241	79.943	0.057	0.091
2002-07-16	86.167	86.336	0.189	0.038
2002-07-17	84.587	85.166	0.026	0.164
2002-07-18	82.859	82.924	0.132	0.124
2002-07-19	81.66	85.168	0.097	0.176
2002-07-20	80.688	84.934	0.172	0.188
2002-07-21	83.982	85.305	0.044	0
2002-07-22	90.214	90.23	0.002	0
2002-07-23	89.395	90.332	0.313	0.095
2002-07-24	82.87	85.062	0.004	0.397
2002-07-25	82.606	85.489	0	0.411
2002-07-26	92.685	92.785	0.002	0.203
2002-07-27	95.199	94.295	0.214	0
2002-07-28	95.403	92.347	0.187	0.06
2002-07-29	86.959	87.637	0.254	0.052
2002-07-30	85.029	85.606	0.224	0.233
2002-07-31	88.109	88.412	0.09	0.221
2002-08-01	89.389	88.886	0	0
2002-08-02	90.415	90.784	0	0
2002-08-03	90.182	91.262	0.012	0
2002-08-04	87.613	89.966	0.081	0.028
2002-08-05	89.677	89.477	0.016	0.008
2002-08-06	88.758	88.858	0.059	0.065
2002-08-07	76.745	77.355	0	0
2002-08-08	77.992	78.082	0	0
2002-08-09	80.345	80.699	0	0
2002-08-10	84.339	85.346	0	0
2002-08-11	86.208	86.42	0	0
2002-08-12	86.905	86.489	0	0.008
2002-08-13	88.64	88.462	0.116	0.044
2002-08-14	85.677	86.745	0.232	0.128
2002-08-15	84.225	83.452	0.272	0.28
2002-08-16	82.519	84.887	0.222	0.217
2002-08-17	85.319	86.066	0.281	0.18
2002-08-18	83.626	84.315	0.351	0.187
2002-08-19	85.954	87.416	0.315	0.141
2002-08-20	85.216	85.364	0.354	0.414
2002-08-21	87.061	87.504	0.139	0.016
2002-08-22	90.226	90.572	0.077	0.064
2002-08-23	88.641	89.127	0.099	0.241
2002-08-24	85.721	88.092	0.095	0.12
2002-08-25	81.936	83.597	0.09	0.189
2002-08-26	80.895	81.805	0	0
2002-08-27	80.693	82.444	0	0.042
2002-08-28	81.608	83.111	0.01	0.039
2002-08-29	80.211	80.546	0.197	0.136
2002-08-30	80.423	80.242	0.043	0.05
2002-08-31	83.364	83.703	0.027	0
2002-09-01	80.258	84.401	0.107	0.002
2002-09-02	82.887	83.765	0.006	0
2002-09-03	86.686	87.388	0	0
2002-09-04	84.904	85.951	0.002	0.001
2002-09-05	81.802	82.472	0	0
2002-09-06	83.084	83.808	0	0
2002-09-07	85.282	86.694	0	0
2002-09-08	84.33	85.141	0	0
2002-09-09	83.404	85.1	0	0
2002-09-10	85.266	85.622	0	0
2002-09-11	82.433	82.624	0	0
2002-09-12	77.498	77.492	0	0
2002-09-13	77.589	77.079	0.007	0.013
2002-09-14	80.391	81.852	0.087	0.166
2002-09-15	80.176	79.375	0.15	0.113
2002-09-16	76.165	77.493	0.107	0.135
2002-09-17	72.249	70.522	0	0
2002-09-18	78.61	77.715	0.254	0.017
2002-09-19	83.902	81.963	0.082	0.113
2002-09-20	85.817	86.174	0.011	0.03
2002-09-21	81.215	78.638	0.077	0.131
2002-09-22	76.962	77.223	0	0
2002-09-23	71.083	71.119	0	0
2002-09-24	73.607	73.666	0	0
2002-09-25	71.397	71.516	0	0
2002-09-26	69.698	69.899	0.118	0.102
2002-09-27	68.796	68.954	1.495	1.332
2002-09-28	70.093	69.767	0	0
2002-09-29	78.589	78.735	0	0
2002-09-30	79.334	79.949	0	0
2002-10-01	81.15	82.334	0.023	0.015
2002-10-02	82.995	83.554	0.024	0.045
2002-10-03	85.085	83.08	0	0.125
2002-10-04	81.548	83.011	0.127	0.187
2002-10-05	76.082	76.771	0.025	0.037
2002-10-06	54.846	74.3	0	0
2002-10-07	59.882	71.899	0	0
2002-10-08	63.497	64.596	0	0
2002-10-09	70.178	70.641	0	0
2002-10-10	67.838	68.415	0.114	0.195
2002-10-11	68.865	71.475	0.012	0.085
2002-10-12	78.755	79.727	0.003	0
2002-10-13	76.219	77.691	0.424	0.31
2002-10-14	58.922	58.865	0	0
2002-10-15	56.648	56.068	0.115	0.181
2002-10-16	53.481	55.08	0.027	0.002
2002-10-17	53.02	52.597	0	0
2002-10-18	66.936	67.508	0	0
2002-10-19	65.09	65.974	0.171	0.051
2002-10-20	54.041	54.449	0.282	0.337
2002-10-21	60.431	60.861	0	0
2002-10-22	63.844	64.579	0	0
2002-10-23	58.079	58.347	0	0
2002-10-24	59.268	60.675	0	0
2002-10-25	55.48	57.144	0.073	0.094
2002-10-26	57.384	58.62	0.026	0.003
2002-10-27	55.549	54.635	0	0
2002-10-28	60.175	54.802	0	0.002
2002-10-29	57.142	55.333	0.368	0.29
2002-10-30	50.689	51.655	0.001	0.002
2002-10-31	47.332	47.713	0.001	0.001
2003-05-01	80	80	1	1
2003-05-02	74.149	74.273	0.352	0.517
2003-05-03	62.603	64.386	0	0
2003-05-04	62.315	65.242	0	0
2003-05-05	75.179	76.134	0.207	0.307
2003-05-06	77.9	79.234	0.305	0.485
2003-05-07	77.104	77.966	0.43	0.393
2003-05-08	74.512	76.047	0.088	0.093
2003-05-09	79.048	80.638	0.035	0.166
2003-05-10	84.323	84.905	0.045	0.041
2003-05-11	80.209	80.645	0.23	0.161
2003-05-12	66.975	67.021	0	0
2003-05-13	69.905	69.983	0	0
2003-05-14	72.493	73.41	0.004	0.004
2003-05-15	74.747	74.76	0.001	0.109
2003-05-16	71.874	72.866	0	0.009
2003-05-17	76.613	78.548	0.001	0
2003-05-18	78.055	77.067	0.117	0.105
2003-05-19	78.249	79.604	0.035	0.036
2003-05-20	77.281	78.115	0.053	0.214
2003-05-21	67.968	68.511	0.464	0.59
2003-05-22	69.663	71.794	0	0
2003-05-23	71.816	71.212	0.002	0.057
2003-05-24	69.971	70.44	0.001	0.001
2003-05-25	66.602	69.671	0	0
2003-05-26	70.588	69.272	0.004	0
2003-05-27	69.381	68.074	0.019	0.012
2003-05-28	76.338	76.054	0	0
2003-05-29	72.294	71.121	0.093	0.042
2003-05-30	72.244	73.608	0.007	0
2003-05-31	72.193	73.888	0.055	0.052
2003-06-01	66.8	66.484	0	0
2003-06-02	68.041	68.752	0	0
2003-06-03	73.026	71.966	0.265	0.499
2003-06-04	67.481	68.594	0.016	0
2003-06-05	73.218	74.521	0	0
2003-06-06	77.686	79.005	0	0
2003-06-07	81.631	78.368	0.26	0.253
2003-06-08	77.906	76.906	0.096	0.128
2003-06-09	77.479	76.461	0	0
2003-06-10	80.521	80.653	0.033	0.004
2003-06-11	85.044	85.942	0.231	0.09
2003-06-12	84.004	84.84	0.812	0.496
2003-06-13	79.31	80.571	0.359	0.439
2003-06-14	79.608	82.822	0.126	0.244
2003-06-15	78.176	80.608	0.359	0.084
2003-06-16	72.598	78.907	0.122	0.093
2003-06-17	76.514	78.436	0.037	0.307
2003-06-18	80.223	80.015	0	0.036
2003-06-19	79.963	80.676	0.158	0.029
2003-06-20	73.233	75.743	0.049	0.046
2003-06-21	75.486	75.931	0	0
2003-06-22	79.552	80.054	0	0
2003-06-23	83.349	83.681	0	0
2003-06-24	85.755	85.472	0	0
2003-06-25	87.645	87.263	0	0
2003-06-26	86.333	86.998	0	0
2003-06-27	84.295	84.833	0.156	0.471
2003-06-28	83.069	82.423	0	0.267
2003-06-29	85.615	85.51	0	0
2003-06-30	83.242	83.636	0.137	0.055
2003-07-01	79.457	81.04	0.255	0.579
2003-07-02	80.074	79.953	0.082	0.024
2003-07-03	85.525	85.47	0	0
2003-07-04	87.975	88.274	0	0
2003-07-05	89.324	89.892	0	0
2003-07-06	86.519	88.293	0.112	0.294
2003-07-07	91.06	91.52	0.015	0.047
2003-07-08	92.717	92.334	0	0
2003-07-09	89.692	88.954	0	0.006
2003-07-10	88.683	86.204	0.181	0.244
2003-07-11	80.775	83.32	0.016	0.056
2003-07-12	78.836	81.693	0.278	0.118
2003-07-13	78.07	78.769	0.034	0.007
2003-07-14	81.72	82.083	0	0
2003-07-15	85.381	85.492	0	0
2003-07-16	84.431	86.33	0.001	0.004
2003-07-17	84.764	85.501	0	0
2003-07-18	86.521	86.553	0	0
2003-07-19	85.576	85.782	0	0.002
2003-07-20	87.235	87.568	0	0
2003-07-21	86.414	86.532	0.216	0.417
2003-07-22	79.957	81.404	0.384	0.32
2003-07-23	72.04	75.379	0.008	0.01
2003-07-24	76.683	77.451	0.013	0.06
2003-07-25	81.561	81.278	0.001	0.007
2003-07-26	86.494	86.222	0	0
2003-07-27	87.182	87.071	0	0
2003-07-28	85.35	85.519	0.003	0.003
2003-07-29	81.179	79.184	0.017	0.234
2003-07-30	83.036	84.053	0.016	0
2003-07-31	83.754	83.895	0.093	0
2003-08-01	86.228	86.9	0.002	0.017
2003-08-02	84.64	83.544	0.12	0.212
2003-08-03	80.528	81.277	0.146	0.265
2003-08-04	79.29	79.145	0.256	0.046
2003-08-05	74.7	76.314	0.149	0.031
2003-08-06	79.218	76.388	0	0
2003-08-07	79.646	80.269	0.004	0
2003-08-08	78.603	79.714	0	0.004
2003-08-09	76.815	77.961	0	0
2003-08-10	74.287	79.854	0	0.023
2003-08-11	77.119	78.211	0.001	0.111
2003-08-12	79.945	79.407	0	0.053
2003-08-13	83.193	81.863	0	0.03
2003-08-14	86.453	86.32	0.003	0.018
2003-08-15	85.919	85.584	0.296	0.153
2003-08-16	85.782	84.393	0.031	0.003
2003-08-17	83.229	82.267	0.239	0.147
2003-08-18	82.191	81.149	0.013	0.015
2003-08-19	82.758	83.052	0	0
2003-08-20	86.635	85.585	0	0.018
2003-08-21	85.26	84.496	0.103	0.062
2003-08-22	87.976	87.031	0.017	0.114
2003-08-23	82.021	82.687	0.09	0.227
2003-08-24	82.816	83.378	0	0
2003-08-25	88.873	89.012	0	0
2003-08-26	90.808	90.577	0	0
2003-08-27	90.176	91.004	0	0
2003-08-28	90.408	90.508	0	0.31
2003-08-29	87.527	87.395	0.085	0.055
2003-08-30	83.588	86.381	0.251	0.178
2003-08-31	81.618	81.175	0.149	0.317
2003-09-01	81.308	83.621	0.394	0.171
2003-09-02	81.239	83.238	0.171	0.139
2003-09-03	80.332	82.098	0.181	0.161
2003-09-04	77.128	75.904	0.077	0.039
2003-09-05	72.071	72.059	0	0
2003-09-06	73.49	73.717	0	0
2003-09-07	73.679	74.025	0	0
2003-09-08	77.78	79.456	0	0
2003-09-09	81.938	80.711	0	0.02
2003-09-10	80.524	80.788	0.054	0.008
2003-09-11	79.023	78.706	0	0
2003-09-12	79.03	78.655	0	0
2003-09-13	81.17	80.218	0	0
2003-09-14	83.545	83.274	0.013	0
2003-09-15	74.605	78.766	0.163	0.444
2003-09-16	77.056	77.488	0	0
2003-09-17	77.346	77.81	0	0
2003-09-18	78.622	78.566	0	0
2003-09-19	78.975	79.18	0	0
2003-09-20	73.802	73.302	0	0
2003-09-21	80.518	80.478	0	0
2003-09-22	80.241	80.57	0.069	0.006
2003-09-23	69.551	70.554	0.084	0.022
2003-09-24	77.042	78.116	0	0
2003-09-25	72.652	74.035	0	0
2003-09-26	74.938	73.375	0	0
2003-09-27	73.847	73.28	0.171	0.74
2003-09-28	69.227	69.398	0	0
2003-09-29	58.972	58.842	0	0
2003-09-30	65.754	65.697	0	0
2003-10-01	63.851	64.354	0.159	0.167
2003-10-02	56.425	57.371	0	0
2003-10-03	64.34	63.62	0	0
2003-10-04	61.75	62.034	0	0
2003-10-05	71.22	71.84	0	0
2003-10-06	72.403	71.66	0	0
2003-10-07	73.427	72.999	0	0
2003-10-08	73.598	73.551	0.035	0.015
2003-10-09	70.926	70.194	0.008	0.007
2003-10-10	74.036	72.925	0.009	0.068
2003-10-11	78.227	78.397	0	0
2003-10-12	69.746	75.004	0	0
2003-10-13	67.55	68.533	0	0
2003-10-14	65.886	66.076	0.085	0.109
2003-10-15	63.591	63.043	0	0.007
2003-10-16	71.048	71.66	0	0
2003-10-17	63.994	63.912	0.223	0.223
2003-10-18	63.652	63.876	0	0
2003-10-19	70.521	69.997	0	0
2003-10-20	72.148	71.863	0	0
2003-10-21	70.738	70.316	0	0
2003-10-22	64.632	65.013	0	0
2003-10-23	58.604	58.489	0	0
2003-10-24	57.163	56.97	0	0
2003-10-25	66.291	66.258	0	0
2003-10-26	60.506	62.873	0.041	0.05
2003-10-27	53.209	53.116	0.094	0.027
2003-10-28	47.825	51.22	0.014	0.024
2003-10-29	56.08	56.165	0.026	0.037
2003-10-30	73.196	73.219	0	0
2003-10-31	74.898	74.819	0	0
2004-05-01	80	80	1	1
2004-05-02	59.5	57.214	0.237	0.383
2004-05-03	57.27	57.433	0	0
2004-05-04	66.285	66.268	0	0
2004-05-05	73.679	73.944	0	0.003
2004-05-06	84.635	85.193	0	0
2004-05-07	84.45	84.617	0	0
2004-05-08	83.741	84.051	0	0
2004-05-09	84.174	84.692	0	0
2004-05-10	82.024	82.537	0.203	0.237
2004-05-11	81.497	82.823	0.023	0.002
2004-05-12	79.112	80.095	0.077	0.088
2004-05-13	76.472	77.997	0.138	0.117
2004-05-14	82.434	82.609	0.155	0.22
2004-05-15	79.798	80.191	0.523	0.459
2004-05-16	76.967	76.209	0.001	0.113
2004-05-17	78.674	79.351	0.116	0.11
2004-05-18	80.324	79.731	0.229	0.166
2004-05-19	78.893	78.302	0.175	0.23
2004-05-20	85.587	86.157	0.102	0.084
2004-05-21	87.17	87.451	0	0
2004-05-22	84.446	84.996	0	0
2004-05-23	83.424	83.767	0	0
2004-05-24	83.739	84.242	0.001	0.001
2004-05-25	84.91	85.177	0.001	0.033
2004-05-26	81.69	82.174	1.521	0.338
2004-05-27	82.342	81.849	0.467	0.545
2004-05-28	78.175	77.374	0.636	1.127
2004-05-29	74.113	74.204	0	0
2004-05-30	80.535	80.831	0.393	0.344
2004-05-31	78.156	77.868	0.663	0.5
2004-06-01	81.649	81.756	0.001	0
2004-06-02	82.562	82.582	0.001	0.002
2004-06-03	81.059	80.916	0.01	0.039
2004-06-04	74.028	74.555	0.025	0.047
2004-06-05	71.983	73.445	0.001	0
2004-06-06	75.827	75.784	0	0
2004-06-07	83.7	83.733	0.13	0.105
2004-06-08	89.513	88.422	0.208	0.343
2004-06-09	89.246	90.308	0.011	0
2004-06-10	87.466	88.591	0.057	0
2004-06-11	90.345	90.563	0	0
2004-06-12	88.962	89.062	0.059	0.305
2004-06-13	87.055	85.944	0.339	0.444
2004-06-14	87.315	85.16	0.237	0.348
2004-06-15	84.415	85.888	0.111	0.061
2004-06-16	85.376	83.979	0.035	0.024
2004-06-17	83.25	82.328	0.233	0.192
2004-06-18	88.419	87.822	0.166	0.239
2004-06-19	85.572	87.332	0.381	0.042
2004-06-20	74.204	74.902	0	0
2004-06-21	84.227	84.122	0	0
2004-06-22	81.42	82.439	0.063	0.259
2004-06-23	79.676	80.3	0	0
2004-06-24	84.897	85.218	0	0
2004-06-25	83.263	83.519	0	0
2004-06-26	74.986	75.254	0	0
2004-06-27	76.383	76.867	0	0
2004-06-28	80.203	76.557	0	0
2004-06-29	79.888	79.011	0	0
2004-06-30	81.134	81.964	0	0
2004-07-01	82.511	83.059	0	0
2004-07-02	85.066	84.515	0	0
2004-07-03	85.851	89.601	0.084	0.004
2004-07-04	88.207	87.197	0.409	0.404
2004-07-05	91.794	91.33	0.275	0.586
2004-07-06	91.155	91.536	0.056	0
2004-07-07	85.133	88.831	0.314	0.18
2004-07-08	76.567	79.274	0	0
2004-07-09	83.43	86.336	0	0
2004-07-10	86.489	85.428	0	0.172
2004-07-11	83.719	83.654	0.119	0.212
2004-07-12	91.611	92.087	0.16	0.111
2004-07-13	88.389	89.554	0.098	0.118
2004-07-14	87.668	90.148	0.114	0.074
2004-07-15	80.11	80.775	0	0
2004-07-16	82.262	82.325	0	0
2004-07-17	81.954	82.871	0.011	0
2004-07-18	80.419	78.992	0.198	0.012
2004-07-19	78.107	80.173	0.179	0.008
2004-07-20	83.552	84.543	0	0
2004-07-21	88.455	88.381	0	0
2004-07-22	93.548	93.648	0	0.081
2004-07-23	87.126	88.153	0.106	0.203
2004-07-24	80.127	82.312	0.001	0.282
2004-07-25	78.191	81.479	0	0
2004-07-26	76.844	79.817	0.017	0.002
2004-07-27	72.872	75.057	0	0.031
2004-07-28	79.24	79.032	0	0
2004-07-29	80.068	81.634	0	0
2004-07-30	83.58	82.685	0.178	0.176
2004-07-31	83.43	82.962	0.179	0.66
2004-08-01	85.864	83.115	0.021	0.018
2004-08-02	88.325	88.458	0	0
2004-08-03	90.282	90.254	0	0
2004-08-04	93.095	93.916	0.083	0
2004-08-05	80.821	86.523	2.665	1.353
2004-08-06	73.71	73.446	0	0
2004-08-07	75.771	75.43	0	0
2004-08-08	78.789	79.681	0	0
2004-08-09	80.881	82.195	0	0
2004-08-10	83.613	83.142	0.033	0.017
2004-08-11	79.543	80.013	0.006	0.023
2004-08-12	66.077	67.459	0.057	0.018
2004-08-13	69.675	69.416	0	0
2004-08-14	70.274	68.964	0	0
2004-08-15	71.623	71.677	0.006	0
2004-08-16	75.258	75.416	0	0.006
2004-08-17	78.649	79.151	0	0
2004-08-18	84.655	83.197	0.076	0.034
2004-08-19	88.502	88.2	0	0
2004-08-20	85.921	86.111	0.198	0.206
2004-08-21	79.527	79.721	0.174	0.94
2004-08-22	81.07	81.056	0	0
2004-08-23	85.012	80.811	0	0
2004-08-24	84.911	82.583	0.155	0.177
2004-08-25	83.709	82.022	0.195	0.125
2004-08-26	88.569	89.715	0.038	0.173
2004-08-27	88.645	91.142	0.179	0
2004-08-28	85.52	90.061	0.252	0.2
2004-08-29	80.951	84.106	0.437	0.244
2004-08-30	75.293	75.832	0	0
2004-08-31	78.315	78.642	0	0
2004-09-01	78.22	77.867	0	0
2004-09-02	79.014	80.81	0.124	0.048
2004-09-03	81.793	78.365	0.033	0.05
2004-09-04	85.191	82.565	0.001	0.056
2004-09-05	84.648	84.302	0	0.021
2004-09-06	84.035	83.855	0	0
2004-09-07	81.04	80.471	0	0
2004-09-08	74.32	73.636	0	0.003
2004-09-09	75.657	77.049	0	0
2004-09-10	77.883	78.277	0	0
2004-09-11	75.419	75.135	0	0
2004-09-12	69.297	77.528	0	0
2004-09-13	79.127	79.785	0	0.001
2004-09-14	81.346	81.435	0	0
2004-09-15	82.682	82.725	0	0
2004-09-16	83.066	83.333	0	0
2004-09-17	80.088	80.913	0.001	0
2004-09-18	75.209	74.847	0	0
2004-09-19	73.628	73.589	0	0
2004-09-20	76.106	76.19	0	0
2004-09-21	77.59	77.674	0	0
2004-09-22	83.534	83.498	0	0
2004-09-23	84.88	84.956	0	0
2004-09-24	82.278	83.152	0	0
2004-09-25	79.972	80.555	0.007	0
2004-09-26	78.206	77.208	0.005	0
2004-09-27	77.276	76.561	0	0
2004-09-28	76.159	75.904	0	0
2004-09-29	70.985	72.403	0	0
2004-09-30	69.889	70.171	0	0
2004-10-01	76.984	77.432	0	0
2004-10-02	73.659	73.677	0.112	0.09
2004-10-03	68.282	68.31	0	0
2004-10-04	72.177	71.144	0	0
2004-10-05	62.193	63.357	0	0
2004-10-06	68.217	68.247	0	0
2004-10-07	74.847	75.55	0	0
2004-10-08	70.261	73.32	0	0
2004-10-09	73.202	75.387	0	0
2004-10-10	72.244	72.663	0	0
2004-10-11	66.968	66.385	0	0
2004-10-12	61.296	62.56	0.071	0.239
2004-10-13	58.173	54.688	0.021	0.148
2004-10-14	61.037	63.305	0.027	0.02
2004-10-15	52.392	53.838	0.23	0.133
2004-10-16	52.227	52.267	0	0
2004-10-17	58.395	58.132	0	0
2004-10-18	66.722	66.689	0.493	0.386
2004-10-19	71.691	71.747	1.117	0.756
2004-10-20	70.108	71.235	0.049	0.135
2004-10-21	56.639	57.67	0	0
2004-10-22	52.325	53.732	0	0
2004-10-23	62.816	62.838	0	0
2004-10-24	61.973	60.519	0.042	0.017
2004-10-25	53.519	57.484	0	0
2004-10-26	53.152	51.209	0	0
2004-10-27	58.626	65.269	0	0
2004-10-28	64.876	67.109	0.267	0.103
2004-10-29	70.66	74.19	0.089	0.203
2004-10-30	72.74	72.35	0.074	0.048
2004-10-31	69.345	69.289	0.006	0.002
2005-05-01	80	80	1	1
2005-05-02	60.657	60.96	0.004	0.003
2005-05-03	58.548	58.582	0	0
2005-05-04	61.493	61.637	0	0
2005-05-05	66.7	66.627	0	0.005
2005-05-06	64.502	67.372	0.077	0.066
2005-05-07	73.33	73.911	0	0
2005-05-08	77.792	78.182	0	0
2005-05-09	79.473	79.762	0	0
2005-05-10	77.935	77.976	0.005	0.139
2005-05-11	79.907	81.838	0	0.001
2005-05-12	78.766	80.101	0.001	0
2005-05-13	81.785	82.704	0.094	0.024
2005-05-14	77.967	78.8	0.154	0.31
2005-05-15	68.727	69.297	0.035	0.022
2005-05-16	63.76	64.453	0	0
2005-05-17	70.651	70.706	0	0
2005-05-18	76.616	75.9	0	0.015
2005-05-19	76.753	80.265	0.244	0.065
2005-05-20	76.879	76.546	0.352	0.352
2005-05-21	73.681	73.345	0	0
2005-05-22	73.715	74.713	0	0
2005-05-23	80.788	81.254	0.029	0.01
2005-05-24	77.18	78.305	0	0
2005-05-25	64.753	66.694	0	0
2005-05-26	74.097	74.385	0	0
2005-05-27	77.694	78.298	0	0
2005-05-28	76.124	76.472	0.169	0.081
2005-05-29	77.362	77.408	0.001	0.004
2005-05-30	75.747	75.474	0.488	0.019
2005-05-31	75.168	77.648	0	0.009
2005-06-01	72.473	74.56	0.037	0.005
2005-06-02	71.628	72.422	0.074	0.274
2005-06-03	78.542	73.776	0.017	0.088
2005-06-04	83.849	86.077	0.026	0.133
2005-06-05	87.165	87.229	0.197	0.148
2005-06-06	85.867	85.259	0.132	0.097
2005-06-07	82.777	86.877	0.238	0.293
2005-06-08	84.362	86.862	0.231	0.086
2005-06-09	83.233	86.55	0.06	0.114
2005-06-10	83.263	84.821	0.262	0.058
2005-06-11	84.528	85.502	0.012	0.001
2005-06-12	82.512	83.266	0.116	0.055
2005-06-13	85.489	86.653	0.932	0.622
2005-06-14	90.995	90.916	0	0
2005-06-15	88.405	83.023	0	0.128
2005-06-16	76.253	78.55	0.001	0
2005-06-17	75.351	75.176	0	0
2005-06-18	72.667	72.704	0	0
2005-06-19	70.805	74.717	0	0
2005-06-20	75.384	77.114	0	0
2005-06-21	79.725	80.601	0	0
2005-06-22	82.838	84.834	0	0
2005-06-23	84.899	85.968	0.03	0.005
2005-06-24	87.891	88.365	0.016	0.002
2005-06-25	87.618	87.893	0.031	0.01
2005-06-26	87.665	88.582	0	0.02
2005-06-27	84.101	86.034	0.324	0.163
2005-06-28	85.113	83.363	0.27	0.253
2005-06-29	85.649	85.912	0.099	0.246
2005-06-30	92.7	93.217	0.048	0.103
2005-07-01	89.819	91.43	0.1	0.175
2005-07-02	77.93	78.874	0	0
2005-07-03	82.983	83.225	0	0
2005-07-04	87.618	87.818	0	0
2005-07-05	85.884	86.418	0.189	0.336
2005-07-06	84.014	85.4	0	0
2005-07-07	81.975	81.911	0.141	0.187
2005-07-08	82.501	81.446	0.082	0.121
2005-07-09	81.498	81.975	0	0.009
2005-07-10	82.954	82.115	0	0
2005-07-11	89.2	89.3	0	0.037
2005-07-12	85.885	86.603	0.396	0.11
2005-07-13	76.905	78.496	0.893	0.206
2005-07-14	79.629	79.215	0.115	0.196
2005-07-15	81.114	82.979	0.128	0.228
2005-07-16	81.819	83.476	0.137	0.139
2005-07-17	81.934	82.387	0.148	0.068
2005-07-18	84.057	84.369	0.125	0.231
2005-07-19	83.753	84.79	0.245	0.098
2005-07-20	82.551	83.565	0.416	0.279
2005-07-21	83.252	84.903	0.34	0.181
2005-07-22	86.668	88.563	0.09	0.298
2005-07-23	87.373	88.416	0	0
2005-07-24	91.229	90.689	0.059	0.017
2005-07-25	95.467	95.793	0	0.018
2005-07-26	93.31	94	0	0.115
2005-07-27	88.347	89.08	0.134	0.078
2005-07-28	80.573	77.431	0	0.038
2005-07-29	82.211	83.09	0	0
2005-07-30	83.869	85.839	0	0
2005-07-31	82.673	85.612	0.229	0.267
2005-08-01	83.97	85.054	0.157	0.117
2005-08-02	87.195	88.298	0.202	0
2005-08-03	87.253	88.544	0.008	0
2005-08-04	88.553	90.007	0	0
2005-08-05	86.39	88.084	0.279	0.197
2005-08-06	79.669	78.534	0.241	0.232
2005-08-07	87.03	82.82	0	0.139
2005-08-08	84.692	85.552	0.183	0.231
2005-08-09	85.554	85.329	0.15	0.106
2005-08-10	87.007	87.804	0	0.042
2005-08-11	87.564	87.618	0	0.106
2005-08-12	87.306	88.923	0	0.025
2005-08-13	89.801	92.365	0.033	0
2005-08-14	93.699	93.343	0	0
2005-08-15	89.721	90.072	0.27	0.02
2005-08-16	86.528	88.514	0.374	0.186
2005-08-17	81.697	85.525	0.34	0.227
2005-08-18	84.086	82.032	0.033	0.092
2005-08-19	94.825	93.906	0.004	0.058
2005-08-20	93.047	92.764	0	0
2005-08-21	89.842	89.989	0.056	0.035
2005-08-22	81.89	81.087	0	0
2005-08-23	75.918	76.055	0	0
2005-08-24	79.046	79.409	0	0
2005-08-25	81.932	83.161	0	0
2005-08-26	83.699	83.58	0.047	0.018
2005-08-27	84.459	84.187	0.107	0.146
2005-08-28	83.113	84	0.145	0.338
2005-08-29	81.787	82.918	0.183	0
2005-08-30	78.931	78.813	0.463	0.351
2005-08-31	79.005	78.786	0.149	0.108
2005-09-01	82.4	82.246	0	0
2005-09-02	82.65	81.859	0.013	0
2005-09-03	81.346	80.947	0	0.005
2005-09-04	75.932	76.554	0	0
2005-09-05	77.994	79.007	0	0
2005-09-06	79.588	80.204	0	0
2005-09-07	79.687	80.219	0	0
2005-09-08	79.658	80.022	0	0
2005-09-09	83.462	83.551	0	0
2005-09-10	82.572	83.495	0.013	0
2005-09-11	84.054	84.053	0	0
2005-09-12	82.134	82.963	0	0
2005-09-13	82.832	83.144	0	0
2005-09-14	83.098	82.03	0.026	0.032
2005-09-15	79.609	78.919	0.039	0.062
2005-09-16	72.831	72.7	0.527	0.918
2005-09-17	75.667	73.794	0	0
2005-09-18	78.966	78.182	0	0
2005-09-19	85.079	86.005	0	0
2005-09-20	82.327	83.013	0.161	0.307
2005-09-21	75.762	77.62	0	0
2005-09-22	86.33	84.884	0	0
2005-09-23	86.052	86.515	0	0
2005-09-24	84.503	85.106	0	0
2005-09-25	84.611	84.774	0	0
2005-09-26	80.298	81.604	0.012	0.035
2005-09-27	74.668	74.478	0.007	0.007
2005-09-28	67.405	68.62	0	0
2005-09-29	65.859	67.125	0.004	0
2005-09-30	69.831	70.042	0	0
2005-10-01	75.371	77.507	0	0
2005-10-02	80.828	80.623	0	0
2005-10-03	81.537	82.56	0	0
2005-10-04	82.25	82.945	0	0
2005-10-05	81.631	82.134	0	0
2005-10-06	80.436	81.167	0.017	0.076
2005-10-07	75.391	76.029	0.044	0.18
2005-10-08	60.607	61.44	0	0
2005-10-09	57.763	58.954	0.005	0
2005-10-10	59.74	59.95	0	0
2005-10-11	62.766	60.303	0	0
2005-10-12	64.215	61.565	0	0
2005-10-13	60.308	61.201	0	0
2005-10-14	67.457	65.244	0	0
2005-10-15	69.954	70.499	0	0
2005-10-16	64.253	64.747	0	0
2005-10-17	69.816	70.004	0	0
2005-10-18	73.474	73.4	0	0
2005-10-19	79.554	80.532	0	0
2005-10-20	81.272	81.276	0	0
2005-10-21	69.283	70.934	0.036	0.147
2005-10-22	62.41	65.244	0.062	0.09
2005-10-23	55.082	54.498	0	0
2005-10-24	49.468	49.333	0.005	0.004
2005-10-25	50.955	51.101	0.014	0
2005-10-26	49.565	49.144	0.003	0.002
2005-10-27	50.651	51.792	0	0
2005-10-28	49.306	52.8	0	0
2005-10-29	48.918	52.919	0	0
2005-10-30	62.187	63.022	0	0
2005-10-31	66.137	66.679	0	0
2006-05-01	80	80	1	1
2006-05-02	72.279	72.174	0.261	0.156
2006-05-03	77.961	77.141	0	0.023
2006-05-04	78.83	78.354	0.114	0.075
2006-05-05	74.709	74.902	0.123	0.165
2006-05-06	72.417	72.98	0	0
2006-05-07	70.607	69.322	0	0
2006-05-08	72.569	75.401	0	0
2006-05-09	74.801	74.75	0.08	0.066
2006-05-10	72.851	75.674	0.999	0.925
2006-05-11	68.443	69.232	0.061	0.044
2006-05-12	59.036	61.965	0.054	0.014
2006-05-13	63.492	65.868	0	0
2006-05-14	56.623	58.624	0	0.052
2006-05-15	55.59	54.823	0	0.056
2006-05-16	58.263	59.583	0.057	0.103
2006-05-17	65.784	62.813	0.018	0.017
2006-05-18	65.304	65.883	0.032	0.019
2006-05-19	67.909	67.517	0.003	0
2006-05-20	73.133	73.625	0	0
2006-05-21	72.526	73.455	0.03	0
2006-05-22	67.415	67.769	0	0
2006-05-23	69.687	69.707	0	0
2006-05-24	76.856	77.367	0	0
2006-05-25	82.94	86.339	0.083	0.207
2006-05-26	80.854	79.686	0.403	0.214
2006-05-27	81.312	80.277	0	0
2006-05-28	82.666	83.598	0.239	0.005
2006-05-29	82.027	86.859	0.116	0.001
2006-05-30	83.179	85.594	0.089	0.018
2006-05-31	85.338	84.09	0.221	0.138
2006-06-01	83.564	85.113	0.082	0.111
2006-06-02	81.312	80.582	0.378	0.298
2006-06-03	78.133	78.39	0.006	0.09
2006-06-04	73.142	71.88	0	0
2006-06-05	76.867	77.806	0.006	0
2006-06-06	79.591	79.748	0	0
2006-06-07	77.982	78.704	0.222	0.27
2006-06-08	76.475	78.205	0.081	0.055
2006-06-09	77.281	76.041	0	0
2006-06-10	74.677	75.163	0.046	0.11
2006-06-11	71.071	73.076	0.292	0.468
2006-06-12	76.576	77.395	0.198	0.101
2006-06-13	77.654	78.401	0	0
2006-06-14	80.386	80.888	0	0
2006-06-15	79.44	80.43	0	0
2006-06-16	84.204	84.123	0	0
2006-06-17	86.109	85.607	0	0
2006-06-18	84.985	85.37	0.002	0.004
2006-06-19	87.405	87.815	0.176	0.417
2006-06-20	87.19	87.885	0.065	0
2006-06-21	90.005	90.227	0.182	0.088
2006-06-22	88.341	88.481	0.194	0.235
2006-06-23	84.871	84.698	0.26	0.157
2006-06-24	82.16	81.771	0.208	0.136
2006-06-25	81.157	79.956	0.15	0.144
2006-06-26	77.961	77.665	0.08	0.129
2006-06-27	77.413	76.089	0.046	0.16
2006-06-28	80.14	80.559	0.189	0.077
2006-06-29	78.352	78.044	0.093	0.304
2006-06-30	81.028	81.058	0	0
2006-07-01	87.707	87.143	0	0
2006-07-02	92.799	93.731	0	0
2006-07-03	92.409	92.847	0	0
2006-07-04	90.458	90.992	0.055	0.254
2006-07-05	82.025	83.698	0.531	1.512
2006-07-06	77.294	77.75	0	0
2006-07-07	79.64	79.796	0	0
2006-07-08	82.191	81.938	0	0
2006-07-09	82.771	82.364	0	0
2006-07-10	86.028	83.353	0.008	0.016
2006-07-11	89.524	89.624	0.048	0.001
2006-07-12	87.145	90.388	0.082	0.059
2006-07-13	88.002	89.368	0.287	0.149
2006-07-14	92.868	92.968	0.058	0.103
2006-07-15	90.321	89.098	0.103	0.117
2006-07-16	87.404	88.941	0	0
2006-07-17	90.292	90.104	0	0
2006-07-18	91.759	91.323	0	0
2006-07-19	90.267	90.457	0	0.067
2006-07-20	92.436	92.912	0	0
2006-07-21	89.945	91.623	1.715	0.379
2006-07-22	78.348	83.063	0.41	1.057
2006-07-23	78.272	79.917	0	0
2006-07-24	82.954	82.747	0	0
2006-07-25	85.958	85.736	0	0
2006-07-26	89.279	89.615	0	0
2006-07-27	89.081	89.181	0.023	0.184
2006-07-28	91.37	88.878	0.347	0.307
2006-07-29	89.728	87.861	0.096	0.215
2006-07-30	90.985	91.136	0.123	0.317
2006-07-31	98.183	96.589	0	0
2006-08-01	96.614	95.907	0	0
2006-08-02	94.508	93.889	0.057	0.01
2006-08-03	96.031	94.269	0.121	0.188
2006-08-04	93.316	91.898	0.085	0.035
2006-08-05	87.138	85.998	0	0
2006-08-06	88.055	87.466	0.184	0.184
2006-08-07	94.876	94.976	0	0.136
2006-08-08	93.109	92.035	0.035	0
2006-08-09	87.96	87.623	0	0
2006-08-10	96.217	93.872	0	0
2006-08-11	94.082	93.986	0.144	0.107
2006-08-12	78.905	78.16	0.011	0
2006-08-13	83.377	83.203	0	0
2006-08-14	91.4	94.318	0	0
2006-08-15	90.364	93.81	0.024	0.343
2006-08-16	84.706	83.682	0.001	0
2006-08-17	85.542	85.54	0.099	0
2006-08-18	87.062	86.761	0.033	0.016
2006-08-19	91.623	91.834	0	0
2006-08-20	90.286	90.438	0.31	0.296
2006-08-21	79.866	81.909	0	0
2006-08-22	81.395	82.354	0	0
2006-08-23	85.031	85.092	0	0
2006-08-24	87.797	87.509	0	0
2006-08-25	88.936	90.275	0	0
2006-08-26	89.637	90.584	0	0
2006-08-27	92.549	92.649	0.047	0.061
2006-08-28	86.999	85.317	0.249	0.171
2006-08-29	83.668	83.973	0.747	0.763
2006-08-30	73.526	72.182	0.007	0
2006-08-31	71.573	71.279	0.01	0.014
2006-09-01	79.092	77.863	0.076	0.047
2006-09-02	77.123	76.876	0	0
2006-09-03	77.103	75.885	0	0
2006-09-04	78.114	75.5	0	0
2006-09-05	76.08	76.704	0	0.137
2006-09-06	74.417	72.762	0	0.208
2006-09-07	77.707	76.947	0	0.006
2006-09-08	79.403	79.104	0	0
2006-09-09	79.225	78.981	0	0
2006-09-10	79.714	78.156	0	0
2006-09-11	81.288	80.177	0.094	0.037
2006-09-12	77.651	76.114	0	0.118
2006-09-13	73.914	74.737	0.043	0.21
2006-09-14	71.899	68.234	0	0
2006-09-15	74.703	69.668	0	0
2006-09-16	74.229	73.313	0	0
2006-09-17	85.541	84.129	0	0
2006-09-18	86.638	85.428	0	0
2006-09-19	71.521	72.087	0.368	0.14
2006-09-20	62.419	63.664	0	0
2006-09-21	66.082	65.767	0	0
2006-09-22	74.653	74.799	0.206	0.037
2006-09-23	78.955	77.285	0.428	0.365
2006-09-24	77.808	78.307	2.408	0.335
2006-09-25	67.967	68.94	0	0
2006-09-26	74.281	74.124	0	0
2006-09-27	78.382	79.352	0	0
2006-09-28	75.57	77.492	0.015	0.02
2006-09-29	62.234	62.164	0	0.003
2006-09-30	73.788	73.611	0.002	0
2006-10-01	78.674	78.633	0	0
2006-10-02	84.305	83.932	0	0
2006-10-03	88.904	89.004	0	0
2006-10-04	88.835	88.935	0	0
2006-10-05	84.976	85.14	0	0
2006-10-06	64.177	65.193	0	0
2006-10-07	65.745	65.819	0	0
2006-10-08	73.662	74.428	0	0
2006-10-09	77.732	76.878	0	0
2006-10-10	76.019	75.639	0.035	0.057
2006-10-11	72.678	78.446	0.139	0.038
2006-10-12	59.58	61.805	0.016	0.001
2006-10-13	54.333	54.458	0	0
2006-10-14	54.478	54.682	0	0
2006-10-15	57.761	58.206	0	0
2006-10-16	58.291	59.203	0.523	0.419
2006-10-17	68.715	72.134	0.472	0.523
2006-10-18	65.216	66.487	0	0
2006-10-19	65.197	63.47	0.002	0
2006-10-20	57.224	57.055	0.161	0.153
2006-10-21	65.527	65.271	0	0
2006-10-22	61.15	62.076	0	0
2006-10-23	45.835	46.377	0	0
2006-10-24	47.664	47.895	0	0
2006-10-25	53.448	53.296	0	0
2006-10-26	53.523	52.658	0.016	0.001
2006-10-27	57.2	58.02	0.26	0.341
2006-10-28	56.519	56.876	0.37	0.529
2006-10-29	59.782	59.736	0	0
2006-10-30	70.297	69.908	0	0
2006-10-31	66.444	67.159	0.03	0.026
2007-05-01	80	80	1	1
2007-05-02	77.65	77.675	0.05	0.033
2007-05-03	68.387	67.1	0.249	0.024
2007-05-04	71.754	74.451	0.178	0.91
2007-05-05	69.719	71.164	0.002	0.03
2007-05-06	73.21	73.854	0	0.002
2007-05-07	72.128	72.284	0	0
2007-05-08	77.554	77.89	0	0
2007-05-09	79.842	80.186	0	0
2007-05-10	78.994	79.173	0	0.007
2007-05-11	81.499	82.422	0	0
2007-05-12	84.149	85.262	0	0
2007-05-13	82.168	83.173	0.002	0.001
2007-05-14	78.746	79.097	0	0
2007-05-15	79.505	78.31	0.015	0
2007-05-16	76.711	75.283	0.113	0.328
2007-05-17	63.572	64.883	0.005	0.039
2007-05-18	65.133	64.657	0.003	0.004
2007-05-19	71.339	70.939	0	0
2007-05-20	78.034	78.659	0	0
2007-05-21	78.553	78.344	0	0
2007-05-22	82.464	81.829	0	0
2007-05-23	83.507	82.915	0	0.002
2007-05-24	80.417	80.297	0	0.046
2007-05-25	82.313	81.428	0	0
2007-05-26	82.114	81.88	0	0
2007-05-27	83.046	83.233	0.003	0.004
2007-05-28	81.437	81.218	0.068	0.112
2007-05-29	84.739	84.231	0.083	0.076
2007-05-30	85.526	85.031	0	0
2007-05-31	84.663	85.153	0	0
2007-06-01	86.18	86.881	0	0
2007-06-02	83.787	84.966	0.038	0.024
2007-06-03	80.193	81.046	0.174	0.193
2007-06-04	75.241	74.841	0.109	0.253
2007-06-05	71.385	74.249	0.081	0.072
2007-06-06	77.801	80.014	0.027	0.003
2007-06-07	85.448	85.583	0	0
2007-06-08	86.11	87.115	0.281	0.321
2007-06-09	81.939	82.853	0.085	0.135
2007-06-10	78.057	78.506	0	0
2007-06-11	80.772	80.901	0	0
2007-06-12	80.692	80.922	0	0
2007-06-13	81.979	83.707	0	0.006
2007-06-14	81.962	82.366	0.017	0.072
2007-06-15	78.511	79.419	0.034	0
2007-06-16	80.527	81.678	0	0
2007-06-17	86.097	86.121	0	0
2007-06-18	89.309	90.154	0	0.036
2007-06-19	87.419	87.841	0.263	0.363
2007-06-20	81.627	81.748	0.068	0.14
2007-06-21	85.783	86.167	0	0
2007-06-22	87.098	87.6	0	0
2007-06-23	89.514	89.399	0	0
2007-06-24	87.117	88.554	0.12	0.016
2007-06-25	92.596	91.237	0.074	0.093
2007-06-26	90.9	89.135	0.397	0.059
2007-06-27	85.166	89.837	0.332	0.074
2007-06-28	82.492	87.32	0.183	0.261
2007-06-29	78.252	82.403	0.293	0.214
2007-06-30	78.41	81.13	0	0
2007-07-01	76.501	77.51	0	0
2007-07-02	77.606	78.601	0	0
2007-07-03	85.038	83.052	0	0.008
2007-07-04	87.09	86.992	0	0
2007-07-05	85.386	86.211	0.3	0.346
2007-07-06	84.691	83.816	0.157	0.157
2007-07-07	84.329	85.592	0	0
2007-07-08	87.397	88.113	0	0
2007-07-09	88.827	90.103	0	0
2007-07-10	87.568	89.123	0.128	0.143
2007-07-11	81.401	80.179	0.466	0.132
2007-07-12	80.261	80.172	0	0
2007-07-13	79.283	79.92	0.097	0.091
2007-07-14	83.717	83.963	0	0
2007-07-15	82.513	82.648	0.003	0.049
2007-07-16	83.634	85.371	0	0
2007-07-17	89.857	91.792	0	0
2007-07-18	90.982	91.847	0.001	0.066
2007-07-19	92.652	93.404	0	0
2007-07-20	85.377	82.768	0.169	0.177
2007-07-21	77.581	77.839	0	0
2007-07-22	78.485	79.074	0	0
2007-07-23	79.363	79.748	0	0
2007-07-24	81.495	81.34	0	0
2007-07-25	81.422	79.912	0.003	0.003
2007-07-26	85.738	86.624	0.066	0
2007-07-27	86.889	87.81	0.038	0.076
2007-07-28	87.115	84.712	0.071	0.105
2007-07-29	82.927	82.867	0.073	0.008
2007-07-30	84.73	85.448	0.004	0
2007-07-31	85.406	85.914	0	0
2007-08-01	87.673	88.367	0	0
2007-08-02	88.583	90.874	0	0
2007-08-03	89.33	90.319	0	0
2007-08-04	89.402	89.823	0.07	0.032
2007-08-05	90.774	92.713	0.053	0.015
2007-08-06	93.862	94.411	0.005	0
2007-08-07	95.11	94.203	0	0
2007-08-08	97.933	98.46	0	0.001
2007-08-09	98.322	98.292	0	0
2007-08-10	96.07	94.173	0	0.071
2007-08-11	87.759	88.913	0	0
2007-08-12	92.271	92.042	0	0
2007-08-13	91.95	92.252	0.001	0
2007-08-14	88.606	91.044	0	0
2007-08-15	93.828	95.673	0.057	0.054
2007-08-16	98.148	99.905	0	0
2007-08-17	96.088	98.335	0	0.023
2007-08-18	87.538	89.459	0	0
2007-08-19	91.693	91.429	0.064	0.075
2007-08-20	96.321	96.421	0	0.072
2007-08-21	96.845	97.021	0.063	0
2007-08-22	97.322	96.763	0.031	0.014
2007-08-23	97.864	98.289	0	0.068
2007-08-24	98.821	99.254	0	0
2007-08-25	96.741	98.688	0	0
2007-08-26	84.797	87.837	0.004	0.002
2007-08-27	86.332	86.684	0	0
2007-08-28	92.533	94.731	0	0
2007-08-29	97.439	97.539	0.002	0.08
2007-08-30	93.841	91.047	0	0
2007-08-31	82.403	83.551	0.05	0
2007-09-01	84.209	85.446	0	0
2007-09-02	85.77	85.02	0.021	0.008
2007-09-03	87.416	87.617	0.021	0
2007-09-04	90.615	91.658	0	0
2007-09-05	92.521	91.969	0	0
2007-09-06	90.944	91.183	0	0
2007-09-07	90.614	90.023	0	0.025
2007-09-08	90.975	91.075	0.004	0.151
2007-09-09	87.138	87.003	0.119	0.085
2007-09-10	83.701	76.676	0.008	0
2007-09-11	80.833	81.043	0.346	0.034
2007-09-12	75.508	76.125	0	0
2007-09-13	84.395	84.7	0	0
2007-09-14	88.828	88.928	0	0
2007-09-15	68.709	72.118	0.005	0
2007-09-16	72.931	73.252	0	0
2007-09-17	82.767	83.407	0	0
2007-09-18	85.196	85.253	0	0
2007-09-19	86.995	87.636	0	0
2007-09-20	86.898	87.003	0	0
2007-09-21	86.818	86.838	0	0
2007-09-22	91.249	91.585	0	0
2007-09-23	92.44	92.743	0	0
2007-09-24	92.91	93.016	0	0
2007-09-25	91.904	91.79	0	0
2007-09-26	88.94	88.968	0.093	0.052
2007-09-27	79.782	81.866	0.113	0.022
2007-09-28	78.925	79.17	0	0
2007-09-29	79.471	80.9	0	0
2007-09-30	83.543	83.856	0	0
2007-10-01	85.645	86.089	0	0
2007-10-02	85.874	86.413	0	0
2007-10-03	83.149	84.249	0	0
2007-10-04	88.354	87.384	0	0
2007-10-05	85.156	84.845	0.127	0.059
2007-10-06	87.642	88.752	0	0
2007-10-07	89.487	90.497	0	0
2007-10-08	89.049	89.637	0	0
2007-10-09	86.847	87.614	0.029	0.053
2007-10-10	74.421	75.237	0	0
2007-10-11	61.326	61.034	0	0
2007-10-12	61.548	61.653	0	0
2007-10-13	69.877	70.354	0	0
2007-10-14	75.25	75.909	0	0
2007-10-15	83.566	83.659	0	0
2007-10-16	74.091	80.573	0.226	0.355
2007-10-17	78.411	78.142	0.081	0.191
2007-10-18	77.945	79.656	0.241	0.176
2007-10-19	76.646	76.34	0.114	0.164
2007-10-20	74.059	74.41	0	0
2007-10-21	82.43	82.236	0	0
2007-10-22	69.826	74.013	1.069	0.332
2007-10-23	61.676	67.431	1.322	0.741
2007-10-24	56.423	56.275	0.019	0.067
2007-10-25	60.753	60.743	0.316	0.52
2007-10-26	61.98	65.122	0.022	0.025
2007-10-27	58.009	58.301	0	0
2007-10-28	55.081	55.526	0	0
2007-10-29	58.635	59.176	0	0
2007-10-30	65.046	65.444	0	0
2007-10-31	70.2	70.981	0	0
2008-05-01	80	80	1	1
2008-05-02	75.201	75.052	0.001	0.008
2008-05-03	72.98	74.257	0.668	0.379
2008-05-04	63.268	63.604	0	0
2008-05-05	68.648	68.728	0	0
2008-05-06	75.496	75.607	0.001	0.002
2008-05-07	77.782	77.556	0.002	0.007
2008-05-08	72.66	73.381	0.126	0.081
2008-05-09	70.627	66.765	0.472	1.539
2008-05-10	68.796	69.178	0.001	0
2008-05-11	66.876	67.536	0.31	0.558
2008-05-12	65.454	65.66	0.025	0.015
2008-05-13	68.078	68.387	0	0
2008-05-14	67.943	69.967	0.049	0.061
2008-05-15	65.685	64.218	0.228	0.258
2008-05-16	60.708	62.405	0.409	0.524
2008-05-17	74.426	74.883	0.017	0.012
2008-05-18	69.9	70.833	0.105	0.09
2008-05-19	64.053	65.295	0.011	0.01
2008-05-20	62.04	63.149	0.191	0.123
2008-05-21	65.93	66.006	0	0
2008-05-22	69.588	68.897	0	0
2008-05-23	69.868	71.09	0.005	0.028
2008-05-24	70.394	70.45	0.091	0.105
2008-05-25	75.145	75.256	0	0
2008-05-26	79.872	80.65	0	0
2008-05-27	80.818	79.722	0.207	0.28
2008-05-28	77.579	78.142	0.539	0.439
2008-05-29	77.579	77.671	0	0
2008-05-30	83.1	82.705	0.01	0.037
2008-05-31	87.539	87.925	0.04	0.231
2008-06-01	84.491	85.136	0.303	0.235
2008-06-02	80.597	78.536	0	0.049
2008-06-03	84.527	85.862	0.146	0.211
2008-06-04	87.92	87.979	0	0
2008-06-05	88.535	88.745	0	0
2008-06-06	89.619	89.7	0	0
2008-06-07	89.722	90.504	0.044	0.034
2008-06-08	90.089	90.282	0	0
2008-06-09	89.319	89.588	0	0
2008-06-10	86.899	87.264	0.085	0.097
2008-06-11	83.708	84.051	0	0
2008-06-12	87.649	85.035	0.067	0.105
2008-06-13	85.865	86.172	0.086	0.12
2008-06-14	83.279	83.938	0.155	0.267
2008-06-15	86.094	86.357	0	0
2008-06-16	84.678	85.145	0.155	0.097
2008-06-17	75.92	77.346	0.007	0.014
2008-06-18	75.548	75.936	0.083	0.059
2008-06-19	77.597	77.534	0.067	0.005
2008-06-20	77.431	77.408	0.76	0.338
2008-06-21	78.98	79.514	0	0.001
2008-06-22	79.216	79.468	0.014	0
2008-06-23	74.989	75.082	0.055	0.095
2008-06-24	75.606	75.227	0	0
2008-06-25	87.228	86.286	0.006	0.002
2008-06-26	85.463	85.068	0.08	0.088
2008-06-27	84.33	87.853	0.148	0.209
2008-06-28	85.172	82.166	0.292	0.418
2008-06-29	77.7	79.119	0.267	0.034
2008-06-30	69.379	73.801	0.023	0.012
2008-07-01	77.847	77.593	0.011	0
2008-07-02	80.72	79.707	0	0
2008-07-03	83.555	78.81	0	0.001
2008-07-04	82.998	76.634	0.079	0.052
2008-07-05	83.143	82.38	0.142	0.429
2008-07-06	82.537	82.862	0	0.002
2008-07-07	86.269	85.304	0	0
2008-07-08	89.261	90.651	0.103	0.071
2008-07-09	87.767	91.307	0	0.11
2008-07-10	83.459	84.722	0	4.068
2008-07-11	86.809	86.331	0	0
2008-07-12	89.67	89.129	0.043	0
2008-07-13	87.337	87.448	0.166	0.097
2008-07-14	81.746	81.7	0	0
2008-07-15	84.83	84.166	0	0
2008-07-16	87.922	87.65	0	0
2008-07-17	88.285	88.209	0	0
2008-07-18	87.846	87.872	0	0
2008-07-19	88.798	89.194	0	0
2008-07-20	93.898	93.998	0	0.06
2008-07-21	92.349	91.689	0.163	0.047
2008-07-22	93.866	94.293	0.022	0.001
2008-07-23	88.555	90.05	0.551	0.318
2008-07-24	80.105	81.316	0	0
2008-07-25	78.455	80.165	0	0.249
2008-07-26	82.307	85.569	0.39	0.133
2008-07-27	83.559	84.008	0.003	0
2008-07-28	87.137	86.005	0	0
2008-07-29	96.573	95.886	0.009	0
2008-07-30	95.605	95.705	0.023	0.09
2008-07-31	89	91.303	0.069	0.233
2008-08-01	90.353	89.938	0	0
2008-08-02	81.738	86.779	0.19	0.211
2008-08-03	83.348	83.368	0	0
2008-08-04	90.16	88.836	0	0
2008-08-05	93.66	94.652	0	0
2008-08-06	91.648	92.527	0.136	0
2008-08-07	83.694	83.523	0.003	0.014
2008-08-08	78.131	77.702	0.01	0.055
2008-08-09	78.438	78.29	0	0
2008-08-10	77.451	77.403	0.011	0.006
2008-08-11	76.127	75.578	0	0
2008-08-12	79.083	78.849	0	0
2008-08-13	79.835	78.733	0	0
2008-08-14	78.816	78.46	0.059	0.059
2008-08-15	75.821	76.239	0.047	0.086
2008-08-16	78.693	78.284	0	0
2008-08-17	78.961	79.856	0	0
2008-08-18	81.154	81.931	0	0
2008-08-19	83.463	83.616	0	0
2008-08-20	85.229	84.894	0	0
2008-08-21	85.882	86.31	0	0
2008-08-22	84.512	85.815	0	0
2008-08-23	85.967	86.879	0	0
2008-08-24	86.684	85.993	0	0
2008-08-25	84.821	84.557	0.027	0.133
2008-08-26	82.506	82.092	0.122	0.079
2008-08-27	82.119	79.913	0.086	0.078
2008-08-28	75.777	80.407	0	0.009
2008-08-29	82.192	83.683	0.114	0.17
2008-08-30	82.066	82.953	0.075	0.103
2008-08-31	86.46	84.041	0	0
2008-09-01	87.472	87.633	0	0
2008-09-02	87.23	87.172	0	0
2008-09-03	88.218	88.1	0	0
2008-09-04	86.146	86.666	0	0
2008-09-05	83.567	83.591	0.048	0.024
2008-09-06	78.173	77.748	0	0.036
2008-09-07	83.183	81.5	0	0
2008-09-08	82.879	85.391	0	0
2008-09-09	83.333	85.194	0.123	0.117
2008-09-10	75.86	73.043	0	0
2008-09-11	80.347	81.868	0.119	0.006
2008-09-12	83.57	83.088	0.002	0.025
2008-09-13	89.839	90.618	0	0
2008-09-14	88.227	88.935	0.002	0
2008-09-15	71.356	71.083	0.001	0
2008-09-16	71.898	71.929	0	0
2008-09-17	77.507	76.972	0	0
2008-09-18	81.523	81.092	0	0
2008-09-19	77.771	77.419	0	0
2008-09-20	76.926	77.527	0	0
2008-09-21	78.79	78.301	0	0
2008-09-22	82.187	81.413	0	0
2008-09-23	81.864	80.843	0	0
2008-09-24	76.948	76.886	0	0
2008-09-25	79.2	78.296	0	0
2008-09-26	81.119	81.139	0	0
2008-09-27	76.503	75.178	0	0
2008-09-28	78.595	71.462	0	0
2008-09-29	73.849	73.164	0	0
2008-09-30	70.557	72.26	0.014	0.016
2008-10-01	63.834	63.647	0	0
2008-10-02	64.51	64.405	0	0
2008-10-03	70.729	70.942	0	0
2008-10-04	75.202	75.746	0	0
2008-10-05	79.266	80.075	0	0
2008-10-06	81.36	81.099	0	0
2008-10-07	79.858	80.151	0	0
2008-10-08	76.906	76.626	0.103	0.169
2008-10-09	74.493	73.454	0	0
2008-10-10	78.932	77.565	0	0
2008-10-11	83.01	82.07	0	0
2008-10-12	83.202	82.681	0	0
2008-10-13	81.155	81.499	0	0
2008-10-14	80.693	81.042	0	0
2008-10-15	83.253	83.237	0	0
2008-10-16	79.501	79.99	0.028	0.035
2008-10-17	66.764	66.333	0	0
2008-10-18	63.037	64.128	0	0
2008-10-19	64.102	63.769	0	0
2008-10-20	71.892	72.305	0	0
2008-10-21	60.241	70.046	0	0
2008-10-22	59.418	58.273	0	0
2008-10-23	67.875	67.836	0	0
2008-10-24	60.545	61.598	0.717	0.487
2008-10-25	52.123	56.421	0	0
2008-10-26	64.708	64.651	0	0
2008-10-27	54.623	55.381	0	0
2008-10-28	47.765	47.853	0	0
2008-10-29	57.525	57.612	0	0
2008-10-30	63.226	63.49	0	0
2008-10-31	71.267	71.369	0	0
2009-05-01	80	80	1	1
2009-05-02	70.832	71.153	0.333	0.366
2009-05-03	61.622	61.381	0.134	0.143
2009-05-04	68.493	68.416	0.558	0.593
2009-05-05	66.104	67.859	0	0
2009-05-06	65.34	67.052	0.476	0.405
2009-05-07	68.54	69.374	0	0.007
2009-05-08	75.894	76.306	0.375	0.232
2009-05-09	72.509	73.327	1.001	0.288
2009-05-10	70.171	70.466	0	0
2009-05-11	69.15	68.368	0.005	0.025
2009-05-12	68.465	69.705	0.001	0.007
2009-05-13	73.08	74.749	0.022	0.032
2009-05-14	75.159	75.568	0.238	0.279
2009-05-15	78.545	77.641	0	0.012
2009-05-16	75.125	75.631	0.176	0.179
2009-05-17	68.555	68.489	0	0
2009-05-18	63.429	63.614	0	0
2009-05-19	70.958	71.434	0	0
2009-05-20	76.174	76.604	0	0
2009-05-21	80.857	80.965	0	0
2009-05-22	80.998	81.419	0	0
2009-05-23	79.964	80.312	0.02	0.035
2009-05-24	78.713	79.654	0.034	0.048
2009-05-25	81.268	79.242	0.136	0.14
2009-05-26	77.2	78.328	0.132	0.037
2009-05-27	77.141	80.96	0.148	0.137
2009-05-28	75.855	79.03	0.115	0.207
2009-05-29	77.791	77.884	0.063	0.008
2009-05-30	77.37	77.815	0.006	0.002
2009-05-31	76.246	76.422	0.258	0.34
2009-06-01	87.176	86.927	0	0
2009-06-02	86.222	87.107	0.043	0.03
2009-06-03	81.986	78.578	0.163	0.237
2009-06-04	71.769	73.363	0.036	0.034
2009-06-05	77.988	78.118	0	0
2009-06-06	77.784	79.66	0	0
2009-06-07	85.469	86.707	0	0
2009-06-08	84.605	85.633	0.131	0.114
2009-06-09	85.391	86.071	0.415	0.035
2009-06-10	88.367	88.275	0.031	0.169
2009-06-11	82.904	84.879	0.324	0.28
2009-06-12	79.904	79.25	0.803	0.764
2009-06-13	79.901	77.429	0	0.066
2009-06-14	78.502	78.407	0	0.012
2009-06-15	78.893	77.606	0.398	0.007
2009-06-16	88.405	89.561	2.922	0.557
2009-06-17	90.609	90.709	0	0.177
2009-06-18	92.961	93.316	0	0.007
2009-06-19	92.256	92.628	0	0
2009-06-20	90.033	91.032	0.114	0
2009-06-21	87.628	88.05	0.001	0
2009-06-22	88.397	88.608	0.002	0.063
2009-06-23	86.564	85.767	0.042	0.079
2009-06-24	84.596	84.805	0	0
2009-06-25	86.237	86.658	0	0
2009-06-26	84.949	85.323	0	0.091
2009-06-27	86.13	85.453	0	0
2009-06-28	84.951	84.895	0.092	0.077
2009-06-29	81.712	81.911	0	0
2009-06-30	79.456	79.977	0	0
2009-07-01	72.127	73.602	0.003	0.016
2009-07-02	73.592	73.995	0.066	0.032
2009-07-03	74.6	75.308	0	0
2009-07-04	75.685	76.505	0.033	0.118
2009-07-05	78.375	78.917	0.819	0.506
2009-07-06	80.397	80.405	0	0
2009-07-07	81.435	80.429	0	0
2009-07-08	81.198	81.586	0.004	0
2009-07-09	84.428	83.434	0.048	0
2009-07-10	85.124	86.757	0.017	0
2009-07-11	84.469	85.489	0.001	0.193
2009-07-12	84.298	85.192	0.011	0.1
2009-07-13	82.12	81.736	0	0
2009-07-14	82.996	81.553	0	0
2009-07-15	90.799	90.044	0.263	0.102
2009-07-16	87.636	92.611	0.561	0.024
2009-07-17	82.668	83.622	0.018	0.008
2009-07-18	74.421	75.313	0	0
2009-07-19	70.111	68.259	0.001	0
2009-07-20	73.174	71.692	0.002	0.017
2009-07-21	78.52	77.818	0.001	0.002
2009-07-22	77.683	77.691	0.599	0.449
2009-07-23	77.948	75.185	0.568	0.314
2009-07-24	80.193	80.401	0.015	0
2009-07-25	86.395	85.514	0.014	0.015
2009-07-26	79.58	80.938	0.372	0.13
2009-07-27	81.371	82.265	0	0.01
2009-07-28	83.626	81.371	0	0.037
2009-07-29	83.06	82.012	0.368	0.089
2009-07-30	80.051	82.229	0.126	0.185
2009-07-31	81.704	81.329	0.06	0.001
2009-08-01	84.819	83.834	0	0
2009-08-02	82.655	82.38	0.196	0.172
2009-08-03	82.91	80.151	0	0
2009-08-04	87.928	87.414	0	0
2009-08-05	86.058	85.012	1.065	0.22
2009-08-06	79.865	82.466	0	0
2009-08-07	82.629	83.687	0	0
2009-08-08	90.607	91.376	0	0
2009-08-09	90.771	91.213	0	0
2009-08-10	86.453	88.236	0.269	0.19
2009-08-11	88.191	87.683	0.013	0.005
2009-08-12	78.578	82.481	0.048	0.021
2009-08-13	83.318	83.865	0	0
2009-08-14	84.863	85.833	0	0
2009-08-15	88.15	86.518	0	0.006
2009-08-16	85.56	87.909	0.086	0.181
2009-08-17	87.799	89.525	0.001	0.022
2009-08-18	84.617	87.623	0.379	0.023
2009-08-19	84.697	84.669	0.218	0.231
2009-08-20	89.012	87.689	0.075	0.214
2009-08-21	83.866	82.517	0.351	1.015
2009-08-22	73.711	75.613	0	0
2009-08-23	70.681	69	0	0.016
2009-08-24	75.613	75.43	0	0.001
2009-08-25	82.805	82.419	0	0
2009-08-26	85.238	85.483	0	0
2009-08-27	85.393	85.507	0	0
2009-08-28	83.928	83.433	0.194	0.196
2009-08-29	78.711	79.399	0.093	0.071
2009-08-30	68.184	66.73	0.017	0
2009-08-31	71.268	72.133	0	0
2009-09-01	75.456	76.358	0	0
2009-09-02	77.631	76.983	0	0
2009-09-03	78.5	77.367	0	0
2009-09-04	79.106	78.568	0	0
2009-09-05	81.557	83.095	0	0
2009-09-06	81.414	80.619	0.039	0.12
2009-09-07	78.509	79.08	0.171	0.256
2009-09-08	78.234	74.29	0.057	0.181
2009-09-09	80.652	81.384	0.041	0.171
2009-09-10	81.164	79.604	0	0.003
2009-09-11	77.557	75.289	0.007	0.014
2009-09-12	76.128	76.333	0	0.011
2009-09-13	75.545	75.523	0	0
2009-09-14	80.009	78.143	0	0
2009-09-15	81.069	80.075	0	0
2009-09-16	77.519	77.509	0	0
2009-09-17	78.334	77.484	0	0
2009-09-18	78.618	76.75	0	0.014
2009-09-19	75.862	75.643	0	0
2009-09-20	77.765	78.086	0	0
2009-09-21	75.91	76.537	0.144	0.153
2009-09-22	79.241	78.657	0.172	0.077
2009-09-23	80.454	81.626	0.048	0.047
2009-09-24	79.919	79.905	0.123	0.134
2009-09-25	81.494	77.745	0.061	0.187
2009-09-26	76.483	75.873	0.432	0.238
2009-09-27	69.01	70.19	0.128	0.092
2009-09-28	66.472	69.09	0	0
2009-09-29	61.576	61.898	0	0
2009-09-30	60.612	62.083	0	0
2009-10-01	66.739	67.003	0	0
2009-10-02	69.027	69.209	0.09	0.103
2009-10-03	64.817	65.514	0	0
2009-10-04	60.802	61.766	0	0
2009-10-05	67.886	69.427	0	0
2009-10-06	68.201	68.234	0.018	0.015
2009-10-07	67.872	68.192	0.036	0.085
2009-10-08	70.413	66.173	0	0
2009-10-09	77.688	78.861	0.822	0.377
2009-10-10	68.918	70.49	0.141	0.018
2009-10-11	59.574	59.965	0	0
2009-10-12	61.438	64.897	0	0
2009-10-13	63.889	64.202	0	0
2009-10-14	55.977	56.459	0.067	0.05
2009-10-15	53.85	50.718	0.017	0.017
2009-10-16	52.203	50.383	0.007	0.01
2009-10-17	50.875	50.669	0.002	0.004
2009-10-18	52.042	52.09	0	0
2009-10-19	60.113	60.017	0	0
2009-10-20	66.446	66.641	0	0
2009-10-21	68.53	69.045	0	0
2009-10-22	66.57	67.178	0	0
2009-10-23	71.139	70.854	0.691	0.648
2009-10-24	56.812	57.661	0.005	0.001
2009-10-25	55.59	52.823	0	0
2009-10-26	65.132	65.446	0	0
2009-10-27	58.765	61.838	0.048	0
2009-10-28	59.554	62.872	0.403	0.463
2009-10-29	59.622	60.902	0.001	0
2009-10-30	66.365	68.567	0	0
2009-10-31	67.196	67.591	0.343	0.395
