# Supplementary material for: The role of climate change and urban development on compound dry-hot extremes across US cities
Source: Nat Commun. 2023 Jun 14;14:3509. doi: 10.1038/s41467-023-39205-x (PMC10267174; doi:10.1038/s41467-023-39205-x)
Supplement: Supplementary file 2 — Source Data [file 41467_2023_39205_MOESM2_ESM.zip › SourceData/Louisville_Future_Data.xlsx]

## Sheet: Sheet1
Date_Future	Climate_chng_T	Urban_Dev_Climate_chng_T	Climate_chng_prcp	Urban_Dev_Climate_chng_prcp
2090-05-01	80	80	1	1
2090-05-02	73.335	73.533	0	0
2090-05-03	68.771	70.38	0.714	0.229
2090-05-04	73.555	73.624	0	0
2090-05-05	78.255	80.8	0.083	0.009
2090-05-06	77.852	78.361	0.012	0
2090-05-07	90.436	90.873	0.604	0.032
2090-05-08	87.057	87.724	0.028	0.029
2090-05-09	69.698	69.953	0.012	0
2090-05-10	69.917	70.048	0	0
2090-05-11	74.24	74.785	0	0
2090-05-12	82.631	83.05	0	0
2090-05-13	80.419	80.966	0.188	0.315
2090-05-14	69.228	69.339	0.031	0.103
2090-05-15	70.543	70.696	0	0
2090-05-16	75.111	75.375	0	0
2090-05-17	79.942	79.989	0	0
2090-05-18	84.488	85.322	0	0
2090-05-19	86.793	86.932	0	0
2090-05-20	87.95	88.474	0	0
2090-05-21	85.397	85.636	0.213	0.254
2090-05-22	78.702	76.825	0	0
2090-05-23	83.239	79.374	0	0.161
2090-05-24	83.85	86.514	0.01	0.004
2090-05-25	88.043	90.851	0.054	0.072
2090-05-26	87.343	88.433	0.463	0.501
2090-05-27	90.862	91.207	0.276	0.102
2090-05-28	89.252	89.871	0.207	0.08
2090-05-29	84.168	86.069	0.265	0.137
2090-05-30	83.232	83.538	0	0
2090-05-31	84.584	85.511	0	0
2090-06-01	88.167	89.173	0.251	0.079
2090-06-02	91.822	92.237	0.405	0.067
2090-06-03	89.747	89.978	0.294	0.353
2090-06-04	84.524	84.172	0.257	0.369
2090-06-05	84.053	84.204	0.206	0.105
2090-06-06	81.776	83.292	0.263	0.181
2090-06-07	83.647	84.851	0.103	0.157
2090-06-08	83.788	83.074	0.128	0.156
2090-06-09	84.842	87.035	0.085	0.058
2090-06-10	88.549	90.356	0.138	0.014
2090-06-11	90.399	91.736	0.17	0.218
2090-06-12	89.13	90.209	0.155	0.25
2090-06-13	87.647	88.546	0	0
2090-06-14	92.562	92.916	0	0
2090-06-15	94.999	95.565	0	0
2090-06-16	93.394	93.67	0.094	0.002
2090-06-17	89.121	91.482	0.031	0.389
2090-06-18	91.231	89.348	0.456	0.383
2090-06-19	87.094	85.978	0.517	3.587
2090-06-20	87.726	86.023	0.346	0.137
2090-06-21	89.364	88.296	0.4	0.338
2090-06-22	86.483	88.114	1.416	0.129
2090-06-23	89.593	88.974	0.131	0.061
2090-06-24	90.103	90.203	0.009	0.116
2090-06-25	92.595	91.464	0	0.055
2090-06-26	96.095	97.846	0	0
2090-06-27	97.032	97.61	0	0
2090-06-28	94.963	95.322	0.601	0.354
2090-06-29	86.152	86.644	0.457	0.56
2090-06-30	79.168	79.931	0	0
2090-07-01	82.602	82.393	0	0
2090-07-02	85.785	86.57	0	0
2090-07-03	95.986	95.915	0.051	0
2090-07-04	93.808	94.403	0.349	0.683
2090-07-05	94.999	96.503	0.242	0.304
2090-07-06	101.375	99.406	0.406	0.246
2090-07-07	100.057	100.775	0	0.251
2090-07-08	98.445	99.016	0.377	0.243
2090-07-09	97.908	97.233	0.001	0
2090-07-10	101.78	100.236	0	0
2090-07-11	103.789	102.658	0	0
2090-07-12	104.663	101.194	0	0
2090-07-13	101.562	99.132	0	0
2090-07-14	99.875	98.187	0	0
2090-07-15	100.254	99.035	0	0
2090-07-16	100.939	101.453	0	0
2090-07-17	100.586	100.973	0	0
2090-07-18	100.993	101.506	0	0
2090-07-19	99.215	100.78	0.282	0.141
2090-07-20	93.323	92.82	0.314	0.457
2090-07-21	90.637	89.497	0.311	0.29
2090-07-22	95.853	95.953	0.004	0.437
2090-07-23	98.795	98.998	0	0.123
2090-07-24	98.818	99.151	0	0.037
2090-07-25	98.813	98.667	0.084	0
2090-07-26	97.35	96.935	0	0
2090-07-27	98.97	98.719	0	0
2090-07-28	97.509	98.389	0.002	0
2090-07-29	98.615	98.484	0	0
2090-07-30	97.464	96.447	0	0
2090-07-31	94.367	94.709	0.246	0.104
2090-08-01	98.181	97.779	0.129	0
2090-08-02	96.923	96.441	0.618	1.128
2090-08-03	92.733	91.455	0.404	0.103
2090-08-04	91.682	92.431	0.613	0.874
2090-08-05	87.263	88.745	0.014	0
2090-08-06	78.666	77.068	0	0
2090-08-07	78.936	79.268	0	0
2090-08-08	83.689	83.707	0	0
2090-08-09	86.73	86.003	0.092	0.098
2090-08-10	85.589	85.581	0.578	0.229
2090-08-11	86.375	85.437	0.114	0.355
2090-08-12	85.135	85.99	0.163	0.158
2090-08-13	82.41	85.409	0.165	0.111
2090-08-14	84.962	84.514	0.043	0.035
2090-08-15	86.649	84.671	0.001	0
2090-08-16	92.819	92.626	0	0
2090-08-17	96.243	96.934	0	0
2090-08-18	97.517	97.834	0	0
2090-08-19	100.122	95.98	0	0.047
2090-08-20	95.902	91.477	0.108	0
2090-08-21	86.933	88.927	0.003	0.003
2090-08-22	84.458	84.473	0	0
2090-08-23	84.469	83.999	0	0
2090-08-24	87.248	86.918	0	0
2090-08-25	90.594	92.316	0	0
2090-08-26	87.501	90.377	0.002	0
2090-08-27	86.631	85.54	0	0.043
2090-08-28	85.508	91.05	0.43	0.209
2090-08-29	92.884	92.984	0.004	0.076
2090-08-30	91.857	92.244	0.762	0.07
2090-08-31	78.622	78.964	0	0
2090-09-01	80.774	80.553	0	0
2090-09-02	84.798	83.955	0	0
2090-09-03	84.892	85.549	0.122	0.159
2090-09-04	83.811	85.21	0.312	0.229
2090-09-05	80.989	82.907	0.143	0.106
2090-09-06	78.03	79.316	0	0.139
2090-09-07	76.26	75.419	0	0
2090-09-08	80.605	78.885	0	0
2090-09-09	79.053	77.691	0	0.011
2090-09-10	72.976	76.659	0.026	0.008
2090-09-11	75.166	74.443	0.015	0.001
2090-09-12	78.703	77.108	0	0.012
2090-09-13	87.524	88.176	0	0
2090-09-14	87.575	87.762	0.089	0.206
2090-09-15	84.162	85.18	0.153	0.199
2090-09-16	83.031	82.252	0.147	0.09
2090-09-17	78.095	78.206	0.036	0.084
2090-09-18	82.956	81.131	0	0
2090-09-19	80.879	80.544	0.106	0.081
2090-09-20	80.426	80.325	0.114	0.05
2090-09-21	80.206	80.466	0.08	0
2090-09-22	80.413	81.602	0.066	0
2090-09-23	81.244	84.761	0.033	0.018
2090-09-24	83.567	83.709	0.006	0
2090-09-25	80.82	80.097	0	0
2090-09-26	77.461	80.579	0	0
2090-09-27	81.616	80.34	0.05	0.054
2090-09-28	82.616	79.856	0.001	0
2090-09-29	85.844	84.211	0.019	0.03
2090-09-30	84.846	86.377	0.008	0.005
2090-10-01	83.203	84.919	0.095	0.008
2090-10-02	81.973	83.209	0.055	0.07
2090-10-03	77.736	79.888	0.073	0.088
2090-10-04	72.316	72.982	0	0
2090-10-05	65.851	69.134	0	0
2090-10-06	63.905	63.483	0	0
2090-10-07	73.168	76.235	0	0
2090-10-08	70.611	75.777	0	0.057
2090-10-09	72.923	74.719	0.155	0.197
2090-10-10	70.541	72.513	0.011	0.025
2090-10-11	64.582	62.59	0	0
2090-10-12	64.312	64.364	0	0
2090-10-13	76.428	76.185	0	0
2090-10-14	75.453	75.973	0	0
2090-10-15	77.309	74.695	0.002	0.024
2090-10-16	80.712	77.819	0.003	0.147
2090-10-17	77.938	76.273	0.548	0.254
2090-10-18	57.055	58.246	0	0
2090-10-19	54.754	55.024	0	0
2090-10-20	56.728	57.447	0	0
2090-10-21	65.444	66.094	0	0
2090-10-22	67.828	68.906	0	0
2090-10-23	68.732	69.512	0.642	0.158
2090-10-24	71.927	70.476	0.716	0.365
2090-10-25	75.37	74.635	0.364	0.766
2090-10-26	69.924	69.95	0.005	0
2090-10-27	55.92	56.379	0	0
2090-10-28	54.35	54.709	0	0
2090-10-29	65.554	65.905	0	0
2090-10-30	71.83	72.318	0	0
2090-10-31	72.371	72.82	0	0
2091-05-01	80	80	1	1
2091-05-02	83.071	82.986	0	0.008
2091-05-03	86.78	86.66	0.114	0.196
2091-05-04	87.085	87.213	0.004	0.05
2091-05-05	83.849	84.009	0.176	0.257
2091-05-06	80.507	81.881	0.15	0.137
2091-05-07	77.213	74.998	0.17	0.983
2091-05-08	66.628	66.461	0	0
2091-05-09	74.777	75.733	0	0
2091-05-10	79.303	79.27	0	0
2091-05-11	76.346	76.495	0.152	0.207
2091-05-12	78.098	77.694	0.117	0.057
2091-05-13	80.576	81.161	0.411	0.598
2091-05-14	81.864	81.894	0.324	0
2091-05-15	84.641	85.031	0	0
2091-05-16	85.968	85.988	0	0
2091-05-17	82.125	80.051	0.293	0.318
2091-05-18	74.691	75.535	0	0
2091-05-19	73.381	73.73	0	0
2091-05-20	77.621	78.32	0.115	0.1
2091-05-21	79.334	80.897	0.182	0.16
2091-05-22	79.28	81.08	0.303	1.286
2091-05-23	85.565	83.041	0.065	0
2091-05-24	86.379	85.026	0.363	0.401
2091-05-25	84.227	83.544	0.5	0.624
2091-05-26	84.99	87.715	0.454	0.469
2091-05-27	84.764	86.015	0.203	0.498
2091-05-28	87.435	87.695	0.08	0.142
2091-05-29	86.807	88.38	0.06	0
2091-05-30	87.172	87.581	0.732	0.149
2091-05-31	86.846	87.179	0	0.002
2091-06-01	84.74	84.891	0	0.002
2091-06-02	79.747	80.557	0	0
2091-06-03	74.846	75.658	0	0
2091-06-04	82.834	83.579	0	0
2091-06-05	82.581	83.808	0	0
2091-06-06	85.917	86.425	0	0
2091-06-07	86.425	87.991	0	0
2091-06-08	89.576	89.398	0	0.002
2091-06-09	89.249	89.349	0	0.123
2091-06-10	87.904	89.14	0.271	0.088
2091-06-11	91.564	91.54	0.019	0.053
2091-06-12	92.115	90.661	0	0.001
2091-06-13	89.219	90.632	0.256	0.444
2091-06-14	91.19	91.734	0	0
2091-06-15	97.528	98.364	0.962	0.004
2091-06-16	97.909	98.327	0	0.001
2091-06-17	98.826	98.65	0.153	0.154
2091-06-18	87.79	88.845	0.57	0.655
2091-06-19	84.207	87.629	0.159	0.178
2091-06-20	88.515	88.374	0	0.132
2091-06-21	86.771	86.988	0	0
2091-06-22	84.729	84.57	0	0.058
2091-06-23	81.506	81.864	0.25	0.194
2091-06-24	86.867	88.004	0.101	0.36
2091-06-25	90.024	90.124	0	0.161
2091-06-26	88.696	87.686	0	0.121
2091-06-27	86.909	87.85	0	0
2091-06-28	85.86	88.277	0.236	0
2091-06-29	84.403	84.058	0.206	0.55
2091-06-30	80.3	77.249	0.541	0.208
2091-07-01	83.198	80.265	0.122	0.1
2091-07-02	86.651	85.559	0.005	0.07
2091-07-03	89.864	89.686	0	0
2091-07-04	89.844	90.118	0	0
2091-07-05	88.551	89.236	0.143	0.11
2091-07-06	89.13	86.411	0.199	0.218
2091-07-07	91.742	92.505	0.017	0.028
2091-07-08	97.748	99.281	0	0
2091-07-09	100.306	100.066	0	0
2091-07-10	97.857	97.584	0.389	0.375
2091-07-11	96.158	98.215	0.003	0.062
2091-07-12	100.671	100.218	0	0
2091-07-13	98.178	99.003	0	0
2091-07-14	97.75	98.862	0	0
2091-07-15	97.881	99.353	0	0
2091-07-16	97.95	100.078	0	0
2091-07-17	99.095	98.528	0	0
2091-07-18	98.198	99.787	0.099	0
2091-07-19	99.287	100.068	0	0
2091-07-20	97.448	98.311	0.369	0
2091-07-21	96.704	96.665	0.141	0.257
2091-07-22	99.06	100.689	0.134	0
2091-07-23	101.608	102.654	0	0
2091-07-24	101.958	102.75	0	0
2091-07-25	100.865	101.605	0	0
2091-07-26	92.77	99.57	0.478	0.506
2091-07-27	92.869	94.236	0	0
2091-07-28	92.137	92.891	0.066	0.157
2091-07-29	98.829	95.604	0.108	0.101
2091-07-30	98.174	93.091	0.224	0.289
2091-07-31	90.394	89.625	0.317	0.16
2091-08-01	90.25	90.232	0.434	0.352
2091-08-02	96.404	96.137	0.009	0.005
2091-08-03	96.988	96.996	0.06	0
2091-08-04	94.18	94.397	0.06	0.178
2091-08-05	88.416	88.268	0.133	0.473
2091-08-06	87.964	88.376	0	0
2091-08-07	90.776	92.672	0	0
2091-08-08	91.901	92.001	0	0.095
2091-08-09	91.37	89.071	0.16	0.244
2091-08-10	88.091	89.992	0.62	0.52
2091-08-11	97.025	97.194	0.141	0.142
2091-08-12	96.251	97.088	0.282	0.245
2091-08-13	98.311	95.089	0.489	0.181
2091-08-14	98.59	98.577	0	0
2091-08-15	96.809	96.926	0.186	0.149
2091-08-16	92.911	93.011	0	0.152
2091-08-17	94.191	92.636	0.232	0.146
2091-08-18	95.069	95.445	0	0
2091-08-19	93.832	95.771	0	0
2091-08-20	92.405	96.12	0.169	0
2091-08-21	96.723	96.817	0	0.184
2091-08-22	94.097	95.207	0.018	0
2091-08-23	93.157	94.679	0.282	0.215
2091-08-24	87.926	87.857	0.023	0.159
2091-08-25	85.706	85.913	0	0
2091-08-26	83.768	83.556	0.001	0
2091-08-27	82.399	86.909	0.001	0
2091-08-28	83.061	84.132	0	0.004
2091-08-29	81.828	78.924	0	0.001
2091-08-30	82.935	80.259	0.036	0.151
2091-08-31	81.55	80.63	0.219	0.207
2091-09-01	79.546	81.799	0.131	0.089
2091-09-02	77.906	79.712	0.004	0
2091-09-03	78.535	80.754	0	0
2091-09-04	81.923	82.593	0	0
2091-09-05	83.641	84.32	0	0
2091-09-06	84.51	83.197	0	0.002
2091-09-07	83.952	86.135	0	0
2091-09-08	83.485	86.527	0.087	0.101
2091-09-09	79.541	82.614	0.027	0.056
2091-09-10	76.574	79.99	0	0
2091-09-11	88.177	89.732	0.009	0.042
2091-09-12	92.425	92.9	0.099	0.026
2091-09-13	89.486	90.186	0.114	0.103
2091-09-14	94.534	95.088	0.179	0.077
2091-09-15	89.442	89.542	0	0.09
2091-09-16	74.851	77.808	0	0.004
2091-09-17	79.996	78.874	0	0.007
2091-09-18	88.177	88.277	0	0
2091-09-19	91.212	92.352	0	0.03
2091-09-20	90.685	90.621	0.133	0.003
2091-09-21	87.28	88.111	0.218	0.205
2091-09-22	87.433	85.517	0	0.039
2091-09-23	86.996	89.74	0.003	0
2091-09-24	84.509	87.539	0.173	0.246
2091-09-25	80.493	79.868	0.225	0.252
2091-09-26	65.418	65.607	0	0
2091-09-27	69.947	70.179	0	0
2091-09-28	77.544	77.659	0	0
2091-09-29	82.573	82.473	0	0
2091-09-30	82.331	83.814	0	0
2091-10-01	85.645	87.533	0	0
2091-10-02	83.449	85.23	0.006	0.179
2091-10-03	83.238	86.89	0.076	0.084
2091-10-04	81.348	81.851	0.425	0.259
2091-10-05	75.082	76.381	0.138	0.014
2091-10-06	69.485	70.069	0	0
2091-10-07	69.18	73.305	0	0
2091-10-08	73.811	75.496	0	0
2091-10-09	77.144	78.321	0	0
2091-10-10	79.944	79.263	0	0.003
2091-10-11	80.328	84.37	0.144	0.096
2091-10-12	87.253	87.783	0.071	0.075
2091-10-13	83.443	83.932	0.488	0.384
2091-10-14	67.414	67.692	0	0
2091-10-15	73.745	74.195	0	0.001
2091-10-16	78.014	78.848	0.085	0.116
2091-10-17	76.695	76.888	0.223	0.163
2091-10-18	76.498	76.899	0.461	0.554
2091-10-19	72.765	73.467	0.456	1.523
2091-10-20	60.398	60.736	0	0
2091-10-21	60.324	61.257	0	0
2091-10-22	65.718	68.081	0	0
2091-10-23	65.838	70.691	0	0
2091-10-24	59.33	67.553	0	0
2091-10-25	61.002	61.312	0	0
2091-10-26	65.621	66.517	0	0
2091-10-27	68.744	69.348	0	0
2091-10-28	69.899	70.287	0	0
2091-10-29	70.011	68.848	0	0
2091-10-30	74.692	74.473	0	0
2091-10-31	71.685	70.3	0	0
2092-05-01	80	80	1	1
2092-05-02	75.306	75.784	0	0
2092-05-03	73.922	74.694	0.293	0.651
2092-05-04	77.731	79.103	0.169	0.185
2092-05-05	82.002	83.452	0.086	0.183
2092-05-06	86.19	84.055	0	0
2092-05-07	85.377	84.505	0.233	0.226
2092-05-08	78.383	79.81	0.399	0.118
2092-05-09	69.965	71.062	0	0
2092-05-10	76.991	77.467	0	0
2092-05-11	81.06	81.218	0	0
2092-05-12	82.592	82.906	0	0
2092-05-13	82.586	81.288	0.074	0.126
2092-05-14	84.033	81.697	0.238	0.161
2092-05-15	85.962	86.274	0.209	0.13
2092-05-16	86.659	86.892	0	0
2092-05-17	86.652	86.914	0	0
2092-05-18	89.007	89.204	0	0
2092-05-19	88.232	88.141	0.202	0.165
2092-05-20	89.62	89.925	0	0.001
2092-05-21	88.107	88.262	0.062	0.097
2092-05-22	89.735	90.256	0.025	0.003
2092-05-23	91.135	90.097	0	0.034
2092-05-24	89.556	89.245	0	0
2092-05-25	90.506	90.572	0	0
2092-05-26	88.471	88.545	0.127	0.157
2092-05-27	88.916	89.127	0.141	0.109
2092-05-28	88.034	88.603	0.105	0.177
2092-05-29	87.212	87.687	0	0.201
2092-05-30	89.136	89.397	0.175	0.103
2092-05-31	82.935	84.005	0.342	0.153
2092-06-01	82.501	80.816	0	0.113
2092-06-02	81.723	81.465	0	0.042
2092-06-03	80.876	82.249	0	0
2092-06-04	81.765	81.935	0.141	0.042
2092-06-05	84.696	81.945	0.181	0.204
2092-06-06	87.844	87.744	0.082	0.057
2092-06-07	87.018	89.758	0.151	0
2092-06-08	90.784	88.307	0.429	0.187
2092-06-09	89.855	90.064	0	0.023
2092-06-10	87.331	87.956	0.972	1.182
2092-06-11	97.327	98.188	0.64	0
2092-06-12	97.922	98.671	0	0
2092-06-13	100.349	101.058	0	0
2092-06-14	97.244	98.729	0.008	0.61
2092-06-15	86.314	86.268	0	0
2092-06-16	84.99	85.66	0	0
2092-06-17	90.768	88.426	0.297	0.295
2092-06-18	97.955	97.905	0.033	0.019
2092-06-19	100.163	100.256	0	0.063
2092-06-20	99.873	99.727	0	0
2092-06-21	93.287	92.796	0.316	0.237
2092-06-22	92.597	92.339	0.343	0.517
2092-06-23	90.388	92.359	0.325	0.016
2092-06-24	89.076	91.258	0	0.002
2092-06-25	95.407	96.795	0	0
2092-06-26	96.507	96.124	0.076	0.227
2092-06-27	92.118	91.132	0.11	0.078
2092-06-28	89.14	89.046	0	0
2092-06-29	95.143	94.727	0.027	0
2092-06-30	97.364	92.568	0.097	0.089
2092-07-01	97.617	97.717	0	0.304
2092-07-02	94.92	94.712	0.574	0.237
2092-07-03	99.025	101.541	0.132	0
2092-07-04	97.768	99.969	0.081	0
2092-07-05	94.142	94.178	0.306	0.585
2092-07-06	95.939	96.132	0.072	0
2092-07-07	96.344	98.466	0.04	0
2092-07-08	98.134	98.083	0	0
2092-07-09	95.437	96.462	0.36	0.518
2092-07-10	86.595	84.646	0	0.632
2092-07-11	90.322	90.707	0	0.416
2092-07-12	88.7	90.187	0.233	0.196
2092-07-13	87.473	91.881	0.297	0.098
2092-07-14	93.417	93.099	0.046	0.002
2092-07-15	93.128	92.794	0	0
2092-07-16	91.848	92.079	0.38	0.2
2092-07-17	84.961	89.328	0.018	0.059
2092-07-18	85.957	86.829	0.036	0.001
2092-07-19	85.515	85.998	0.105	0.255
2092-07-20	88.754	90.205	0.051	0.106
2092-07-21	89.237	90.337	0	0
2092-07-22	89.518	89.793	0.285	0.076
2092-07-23	88.357	89.909	0.336	0.081
2092-07-24	95.942	95.066	0.027	0.026
2092-07-25	93.366	92.951	0.313	0.122
2092-07-26	82.462	83.632	0	0
2092-07-27	84.92	86.498	0	0
2092-07-28	86.021	87.24	0	0
2092-07-29	84.532	86.028	0.142	0.098
2092-07-30	88.625	87.094	0.218	0.152
2092-07-31	97.657	97.22	0.117	0.162
2092-08-01	99.85	96.488	0.089	0.204
2092-08-02	97.378	98.508	0.036	0.079
2092-08-03	100.12	101.075	0	0.007
2092-08-04	97.87	98.567	0.06	0.051
2092-08-05	95.334	95.394	0.164	0.261
2092-08-06	90.803	90.852	0.006	0.249
2092-08-07	89.106	89.722	0	0
2092-08-08	87.502	87.511	0	0.001
2092-08-09	89.693	91.171	0.021	0
2092-08-10	93.46	91.063	0.02	0
2092-08-11	93.504	93.654	0	0
2092-08-12	93.453	94.474	0	0
2092-08-13	94.818	95.587	0	0
2092-08-14	94.042	96.285	0	0
2092-08-15	94.636	94.622	0	0
2092-08-16	92.91	93.776	0	0
2092-08-17	91.523	92.205	0	0
2092-08-18	91.524	92.802	0	0
2092-08-19	93.641	93.556	0	0
2092-08-20	94.539	94.124	0	0
2092-08-21	94.69	93.537	0	0
2092-08-22	97.082	96.885	0.028	0.047
2092-08-23	98.67	95.76	0.12	0.234
2092-08-24	90.947	90.809	0.197	0
2092-08-25	84.74	86.873	0	0
2092-08-26	86.061	87.677	0	0
2092-08-27	86.201	87.265	0	0.031
2092-08-28	88.018	88.118	0	0.282
2092-08-29	89.31	88.888	0.091	0.404
2092-08-30	91.368	93.054	0.051	0
2092-08-31	97.477	91.398	0	0
2092-09-01	97.124	91.311	0	0
2092-09-02	89.55	89.193	0.051	0.009
2092-09-03	86.215	85.724	0	0.007
2092-09-04	87.613	86.923	0.062	0.084
2092-09-05	85.866	88.422	0.179	0.135
2092-09-06	87.104	88.571	0.125	0.093
2092-09-07	88.526	91.665	0	0
2092-09-08	87.558	89.498	0	0.154
2092-09-09	85.58	84.625	0.121	0.155
2092-09-10	82.505	89.556	0.03	0.096
2092-09-11	86.588	86.366	0.09	0.02
2092-09-12	86.398	86.806	0.087	0.001
2092-09-13	87.136	88.237	0	0
2092-09-14	87.511	88.983	0	0
2092-09-15	88.052	88.514	0	0
2092-09-16	89.708	90.995	0	0
2092-09-17	88.929	89.936	0	0
2092-09-18	88.783	88.799	0	0
2092-09-19	87.848	87.294	0.212	0.202
2092-09-20	84.391	87.522	0.02	0.025
2092-09-21	87.406	88.317	0	0
2092-09-22	88.054	88.631	0	0
2092-09-23	88.001	89.047	0	0
2092-09-24	88.286	89.146	0	0
2092-09-25	87.814	89.005	0	0
2092-09-26	88.335	88.88	0	0
2092-09-27	88.343	88.457	0	0
2092-09-28	72.088	78.103	0	0
2092-09-29	84.278	85.486	0	0
2092-09-30	84.929	86.187	0	0
2092-10-01	86.875	87.442	0	0
2092-10-02	87.215	87.277	0	0
2092-10-03	86.672	87.799	0	0
2092-10-04	90.661	90.909	0	0.027
2092-10-05	87.888	87.988	0.006	0.051
2092-10-06	84.749	82.965	0	0
2092-10-07	86.247	85.877	0.069	0.199
2092-10-08	85.934	85.593	0.15	0.106
2092-10-09	83.217	82.758	0.1	0.114
2092-10-10	79.171	72.356	0	0
2092-10-11	77.651	76.708	0	0
2092-10-12	75.737	74.528	0	0
2092-10-13	73.923	73.555	0	0
2092-10-14	70.367	70.175	0	0
2092-10-15	69.693	71.143	0	0.02
2092-10-16	78.587	78.214	0	0
2092-10-17	79.306	79.538	0	0
2092-10-18	75.858	77.308	0	0
2092-10-19	75.006	75.264	0	0
2092-10-20	70.768	71.874	0	0
2092-10-21	67.78	68.935	0	0
2092-10-22	71.126	71.476	0	0
2092-10-23	71.715	73.641	0.001	0
2092-10-24	70.464	72.246	0.012	1.015
2092-10-25	67.874	68.333	0	0.004
2092-10-26	72.599	72.034	0	0
2092-10-27	70.085	66.524	0.004	0.016
2092-10-28	57.618	58.028	0	0
2092-10-29	57.773	57.529	0.152	0.071
2092-10-30	62.524	62.383	0	0
2092-10-31	63.739	63.486	0	0
2093-05-01	80	80	1	1
2093-05-02	83.209	84.812	0.128	0.016
2093-05-03	83.991	83.83	0.015	0.069
2093-05-04	81.282	82.202	0.073	0.031
2093-05-05	81.362	81.699	0.057	0.048
2093-05-06	80.483	81.558	0.199	0.228
2093-05-07	80.537	81.343	0.144	0.105
2093-05-08	78.807	78.901	0.123	0.136
2093-05-09	79.337	78.895	0.315	1.218
2093-05-10	75.116	75.372	0.027	0.019
2093-05-11	66.835	65.792	0	0.014
2093-05-12	73.341	71.825	0	0
2093-05-13	80.81	81.221	0	0
2093-05-14	83.76	84.131	0	0
2093-05-15	83.576	83.655	0	0
2093-05-16	83.96	85.903	0.004	0
2093-05-17	78.928	77.043	0.735	0.702
2093-05-18	82.303	84.053	0.561	1.445
2093-05-19	79.173	82.495	0.164	0.471
2093-05-20	80.905	81.086	0.001	0
2093-05-21	81.411	80.727	0	0
2093-05-22	86.225	86.512	0	0
2093-05-23	83.929	84.766	0.118	0.186
2093-05-24	81.971	81.5	0.228	0.299
2093-05-25	82.001	81.505	0.125	0.277
2093-05-26	82.347	82.16	0	0
2093-05-27	82.886	84.602	0.203	0.196
2093-05-28	83.376	82.871	0.174	0.232
2093-05-29	81.615	80.713	0.545	0.243
2093-05-30	73.377	77.436	0.642	0.142
2093-05-31	79.447	75.802	0	0.415
2093-06-01	82.687	83.754	0.21	0.227
2093-06-02	84.932	83.325	0.542	0.105
2093-06-03	86.373	86.174	0.085	0.082
2093-06-04	84.877	85.429	0.907	0.231
2093-06-05	75.932	79.36	5.138	0.483
2093-06-06	72.898	72.554	0	0
2093-06-07	78.604	79.074	0	0
2093-06-08	80.332	82.269	0	0
2093-06-09	82.358	83.192	0	0
2093-06-10	86.372	86.233	0	0
2093-06-11	84.155	84.564	0.384	0.141
2093-06-12	84.809	85.012	0.039	0.073
2093-06-13	83.08	86.016	0.007	0.358
2093-06-14	89.918	94.787	0.238	0.006
2093-06-15	94.028	93.356	0.01	0.018
2093-06-16	91.803	90.972	0.085	0.128
2093-06-17	91.753	92.402	0.001	0
2093-06-18	90.373	89.785	0.751	0.526
2093-06-19	87.774	88.79	0.364	0.478
2093-06-20	91.373	91.815	0.361	0.574
2093-06-21	94.462	96.547	0.07	0.039
2093-06-22	94.047	94.147	0	0.357
2093-06-23	93.57	91.087	0.308	0.327
2093-06-24	92.098	89.815	0.118	0.48
2093-06-25	89.265	88.552	0.334	0.321
2093-06-26	88.637	88.737	0.004	0.501
2093-06-27	89.738	88.599	0.177	0.361
2093-06-28	93.864	94.077	0.224	0.091
2093-06-29	91.568	93.586	0.153	0.048
2093-06-30	90.201	90.837	0.312	0.201
2093-07-01	89.685	89.71	0.229	0.248
2093-07-02	89.582	90.575	0.331	0.139
2093-07-03	89.026	89.365	0.21	0.486
2093-07-04	82.201	82.078	0.038	0.122
2093-07-05	83.38	83.247	0	0
2093-07-06	86.559	86.152	0	0
2093-07-07	88.475	89.321	0.018	0.024
2093-07-08	93.924	94.888	0.007	0.004
2093-07-09	90.686	92.359	0.301	0.125
2093-07-10	87.593	90.575	0.675	0.234
2093-07-11	95.038	95.586	0.206	0.151
2093-07-12	92.923	93.465	0.024	0
2093-07-13	94.899	95.249	0	0
2093-07-14	96.577	97.007	0	0
2093-07-15	94.355	95.317	0.113	0.047
2093-07-16	92.667	93.401	0	0
2093-07-17	93.668	91.719	0.208	0.281
2093-07-18	92.829	92.929	0.015	0.232
2093-07-19	89.209	88.986	0.199	0.239
2093-07-20	89.199	88.896	0.234	0.214
2093-07-21	90.021	89.948	0	0
2093-07-22	88.067	90.043	0.01	0
2093-07-23	89.377	89.974	0.001	0.016
2093-07-24	87.668	88.873	0.086	0.144
2093-07-25	87.868	88.055	0	0.201
2093-07-26	90.403	90.689	0	0
2093-07-27	89.515	89.903	0.192	0.212
2093-07-28	83.737	83.684	0.029	0.294
2093-07-29	85.67	87.01	0.129	0.138
2093-07-30	87.465	88.249	0.202	0.207
2093-07-31	87.912	88.012	0.041	0.113
2093-08-01	86.244	86.628	0.366	0.313
2093-08-02	86.66	86.234	0.205	1.837
2093-08-03	86.039	86.012	0.002	0.134
2093-08-04	91.066	89.975	0.244	0.276
2093-08-05	90.654	89.289	0.334	0.421
2093-08-06	89.787	90.293	0.412	0.275
2093-08-07	90.833	88.692	0.236	0.34
2093-08-08	91.088	90.541	0.261	0.174
2093-08-09	89.488	89.588	0	0.254
2093-08-10	90.115	90.144	0.17	0.284
2093-08-11	92.074	87.193	0.126	0.302
2093-08-12	92.113	92.207	0.001	0.118
2093-08-13	90.706	91.06	0.12	0.001
2093-08-14	92.273	91.332	0.073	0
2093-08-15	90.877	91.895	0.006	0.002
2093-08-16	92.308	92.041	0	0
2093-08-17	91.964	91.515	0	0
2093-08-18	93.52	94.202	0	0
2093-08-19	92.866	93.056	0	0
2093-08-20	95.184	95.045	0	0
2093-08-21	94.983	95.693	0.018	0
2093-08-22	96.769	98.298	0.324	0.012
2093-08-23	95.776	95.705	0.264	0.355
2093-08-24	94.766	95.381	0.154	0.007
2093-08-25	87.403	86.868	0.005	0.328
2093-08-26	86.467	85.582	0	0
2093-08-27	84.444	86.127	0.009	0.012
2093-08-28	84.135	84.624	0.205	0.008
2093-08-29	84.259	84.509	0	0.075
2093-08-30	87.727	89.388	0	0.213
2093-08-31	89.474	90.275	0	0.001
2093-09-01	90.251	90.575	0	0
2093-09-02	89.05	90.04	0.031	0.155
2093-09-03	88.341	86.859	0.321	0.282
2093-09-04	84.384	82.705	0.102	0.166
2093-09-05	79.23	79.916	0	0
2093-09-06	82.352	78.79	0	0
2093-09-07	83.266	83.991	0.304	0.456
2093-09-08	81.65	81.181	0.145	0.151
2093-09-09	76.486	83.198	1.101	0
2093-09-10	84.485	86.182	0	0
2093-09-11	86.175	87.818	0	0.078
2093-09-12	87.261	86.044	0	0.237
2093-09-13	89.994	90.493	0.001	0
2093-09-14	88.543	88.643	0	0
2093-09-15	87.365	87.8	0	0
2093-09-16	87.756	88.533	0	0
2093-09-17	89.98	90.564	0	0
2093-09-18	89.136	89.653	0	0
2093-09-19	86.221	87.372	0.194	0.247
2093-09-20	81.227	81.945	0.654	1.321
2093-09-21	79.076	76.169	0	0.01
2093-09-22	81.892	81.992	0	0
2093-09-23	82.607	87.199	0.187	0.112
2093-09-24	89.836	89.936	0.037	0.124
2093-09-25	89.339	90.839	0.191	0.056
2093-09-26	91.987	92.261	0.04	0
2093-09-27	88.552	89.622	0.002	0
2093-09-28	80.478	83.236	0.189	0.17
2093-09-29	80.392	83.291	0.07	0.438
2093-09-30	81.288	83.118	0.138	2.075
2093-10-01	85.859	86.832	0.063	0.018
2093-10-02	91.819	91.244	0.167	0.293
2093-10-03	90.817	91.409	0.018	0.018
2093-10-04	90.061	90.373	0.003	0
2093-10-05	90.91	91.21	0.019	0
2093-10-06	89.902	90.785	0.028	0
2093-10-07	91.369	90.775	0.046	0.018
2093-10-08	90.127	90.225	0.003	0.001
2093-10-09	88.913	89.176	0.003	0.006
2093-10-10	87.345	88.015	0.006	0.003
2093-10-11	87.203	87.046	0	0
2093-10-12	85.46	85.923	0.02	0.057
2093-10-13	69.921	70.581	0.254	1.02
2093-10-14	67.7	68.337	0	0
2093-10-15	73.491	74.751	0	0
2093-10-16	79.019	79.618	0	0
2093-10-17	75.368	80.529	0.004	0
2093-10-18	79.022	79.445	0.015	0.004
2093-10-19	76.157	78.81	0.037	0.076
2093-10-20	73.338	76.162	0.02	0.059
2093-10-21	68.895	73.453	0.001	0.038
2093-10-22	69.927	73.703	0.007	0.006
2093-10-23	78.368	78.285	0.005	0.012
2093-10-24	74.146	76.313	0.006	0.038
2093-10-25	63.89	64.616	0	0
2093-10-26	67.871	66.495	0	0
2093-10-27	64.893	64.816	0	0
2093-10-28	51.818	51.775	0	0
2093-10-29	46.58	46.439	0	0
2093-10-30	51.126	51.183	0	0
2093-10-31	56.093	57.258	0	0
2094-05-01	80	80	1	1
2094-05-02	77.864	78.167	0	0
2094-05-03	77.598	76.499	0	0
2094-05-04	76.39	76.326	0	0
2094-05-05	86.485	85.081	0	0
2094-05-06	89.313	90.457	0.006	0
2094-05-07	88.171	89.711	0.064	0.038
2094-05-08	88.834	89.584	0	0.091
2094-05-09	83.183	82.891	0.2	0.284
2094-05-10	81.991	82.155	0.109	0.133
2094-05-11	88.549	88.379	0.086	0.017
2094-05-12	76.897	80.562	0.224	0.24
2094-05-13	71.366	71.391	0	0
2094-05-14	79.695	79.583	0	0
2094-05-15	80.632	84.061	0.147	0.151
2094-05-16	87.951	85.814	0.398	0.595
2094-05-17	84.65	84.017	0.082	0.124
2094-05-18	75.902	76.445	0	0
2094-05-19	73.706	74.191	0	0
2094-05-20	78.138	78.524	0	0
2094-05-21	76.757	77.007	0.012	0.226
2094-05-22	78.321	74.942	0.224	0.465
2094-05-23	73.539	74.353	0.08	0.165
2094-05-24	75.677	76.207	0	0
2094-05-25	80.021	80.048	0	0
2094-05-26	84.589	84.561	0	0
2094-05-27	84.597	85.228	0.372	0.35
2094-05-28	85.494	86.185	0.218	0.257
2094-05-29	90.526	91.9	0.344	0.639
2094-05-30	87.609	90.374	0.427	0.454
2094-05-31	84.09	84.926	0.138	0.381
2094-06-01	86.045	86.389	0	0
2094-06-02	87.602	85.541	0	0.069
2094-06-03	86.542	87.122	0.149	0.145
2094-06-04	86.416	86.575	0	0
2094-06-05	88.225	88.309	0	0
2094-06-06	86.388	86.483	0.117	0.011
2094-06-07	87.413	87.211	0	0
2094-06-08	93.513	93.639	0	0
2094-06-09	91.69	91.471	0.123	0.22
2094-06-10	88.074	90.84	0.513	0.362
2094-06-11	85.572	89.277	1.965	0.705
2094-06-12	89.563	89.663	0	0.128
2094-06-13	90.52	90.62	0	0.313
2094-06-14	96.878	98.051	0	0.06
2094-06-15	95.683	97.493	0.138	0.098
2094-06-16	92.171	92.74	0.101	0
2094-06-17	95.249	94.226	0	0
2094-06-18	93.411	92.705	0.267	0.348
2094-06-19	88.813	92.562	0.357	0.48
2094-06-20	94.533	93.266	0.11	0.411
2094-06-21	93.92	94.132	0.038	0.107
2094-06-22	93.746	91.395	0.238	0.563
2094-06-23	95.486	95.411	0.222	0.037
2094-06-24	98.878	99.612	0	0
2094-06-25	88.715	89.316	0.391	0.442
2094-06-26	85.151	85.46	0	0
2094-06-27	84.034	84.01	0	0
2094-06-28	86.925	89.025	0.002	0
2094-06-29	89.475	87.766	0.082	0.022
2094-06-30	90.679	86.963	0.086	0.006
2094-07-01	88.318	87.48	0.505	0.518
2094-07-02	86.36	86.905	0.081	0
2094-07-03	88.158	88.258	0.035	0.005
2094-07-04	88.152	88.252	0	0
2094-07-05	93.59	91.323	0	0
2094-07-06	99.624	97.962	0	0.013
2094-07-07	93.95	94.271	0.058	0.238
2094-07-08	88.592	88.692	0.046	0.032
2094-07-09	89.567	88.917	0.292	0.209
2094-07-10	91.768	92.354	0.027	0.352
2094-07-11	90.97	91.089	0.232	0.275
2094-07-12	88.79	89.431	0.29	0.154
2094-07-13	87.264	89.282	0.286	0.16
2094-07-14	90.339	88.541	0.242	0.553
2094-07-15	89.028	86.431	0.084	1.089
2094-07-16	87.61	87.61	0.001	0.015
2094-07-17	91.224	90.388	0	0
2094-07-18	92.717	93.758	0.008	0
2094-07-19	88.923	92.574	0.406	0.085
2094-07-20	88.877	88.457	0.317	0.324
2094-07-21	88.58	87.211	0	0.14
2094-07-22	86.66	86.76	0	0
2094-07-23	88.608	90.342	0.354	0
2094-07-24	91.098	91.198	0.017	0.182
2094-07-25	93.929	94.357	0.005	0.188
2094-07-26	94.811	97.67	0.166	0.157
2094-07-27	99.987	98.885	0.232	0
2094-07-28	99.624	98.152	0	0.009
2094-07-29	98.386	96.794	0.162	0.404
2094-07-30	96.673	96.634	0.354	0.266
2094-07-31	95.554	94.621	0.422	0.212
2094-08-01	93.396	88.405	0.29	0.539
2094-08-02	91.277	87.725	0.331	0.061
2094-08-03	98.2	94.857	0.209	0.166
2094-08-04	96.677	97.963	0.028	0
2094-08-05	99.825	98.301	0	0
2094-08-06	96.253	96.353	0.042	0.075
2094-08-07	78.28	77.702	0	0
2094-08-08	80.548	79.915	0	0
2094-08-09	84.34	84.337	0.003	0.015
2094-08-10	86.85	87.426	0.18	0.269
2094-08-11	89.609	89.613	0	0.019
2094-08-12	90.253	90.202	0.015	0
2094-08-13	89.994	89.504	0.089	0.121
2094-08-14	91.897	90.075	0.089	0.205
2094-08-15	94.486	93.175	0.001	0.035
2094-08-16	94.666	94.563	0	0.008
2094-08-17	96.529	96.259	0	0
2094-08-18	96.454	95.88	0	0
2094-08-19	96.471	95.869	0	0
2094-08-20	93.684	94.984	0.128	0.117
2094-08-21	91.116	93.621	0.299	0.324
2094-08-22	87.899	89.219	0	0.018
2094-08-23	86.461	88.266	0	0
2094-08-24	89.086	89.208	0	0.051
2094-08-25	88.11	88.21	0	0.17
2094-08-26	89.547	88.049	0.136	0.04
2094-08-27	87.519	88.208	0.047	0.132
2094-08-28	82.919	82.807	0.008	0.001
2094-08-29	81.287	80.948	0.003	0
2094-08-30	81.706	80.391	0	0
2094-08-31	83.644	83.433	0	0
2094-09-01	87.472	86.241	0	0
2094-09-02	89.782	90.653	0	0.014
2094-09-03	97.808	96.247	0	0
2094-09-04	96.837	99.146	0.152	0
2094-09-05	94.991	99.84	0	0
2094-09-06	96.46	96.894	0.129	0.176
2094-09-07	96.683	96.371	0.206	0.013
2094-09-08	93.101	93.204	0	0.024
2094-09-09	91.192	92.022	0.128	0.154
2094-09-10	90.191	91.756	0.307	0.147
2094-09-11	84.302	83.367	0.216	0.187
2094-09-12	85.554	84.073	0	0
2094-09-13	91.873	94.249	0.044	0.008
2094-09-14	92.551	91.919	0.081	0.164
2094-09-15	90.254	89.45	0.182	0.057
2094-09-16	92.522	91.56	0.064	0.087
2094-09-17	92.743	92.841	0.289	0.263
2094-09-18	96.35	96.135	0.008	0.001
2094-09-19	96.927	97.643	0	0
2094-09-20	88.853	90.277	0.063	0.103
2094-09-21	90.172	90.306	0	0
2094-09-22	96.812	96.383	0	0
2094-09-23	86.645	94.425	0.092	0.008
2094-09-24	74.989	75.093	0	0
2094-09-25	74.465	74.159	0	0
2094-09-26	77.949	77.834	0	0
2094-09-27	79.474	78.678	0	0
2094-09-28	76.648	77.171	0.064	0.037
2094-09-29	78.556	75.51	0.027	0
2094-09-30	78.36	77.941	0	0
2094-10-01	83.021	82.124	0	0
2094-10-02	80.595	80.195	0.034	0.12
2094-10-03	65.976	65.47	0	0
2094-10-04	66.302	66.164	0	0
2094-10-05	72.437	72.597	0	0
2094-10-06	76.147	75.897	0	0
2094-10-07	77.235	77.568	0	0
2094-10-08	74.629	75.328	0	0
2094-10-09	81.843	81.924	0	0
2094-10-10	79.393	80.155	0	0.005
2094-10-11	80.586	80.086	0	0
2094-10-12	82.466	82.074	0	0
2094-10-13	84.959	83.684	0	0
2094-10-14	81.802	84.212	0	0
2094-10-15	83.607	82.819	0	0
2094-10-16	79.974	80.164	0.092	0.068
2094-10-17	78.496	76.636	0.14	0.099
2094-10-18	77.162	76.966	0.091	0.124
2094-10-19	76.627	73.917	0	0
2094-10-20	84.492	85.819	0.093	0.037
2094-10-21	80.693	81.487	0.212	0.092
2094-10-22	68.013	68.363	0	0
2094-10-23	75.748	75.979	0	0
2094-10-24	76.951	77.41	0	0
2094-10-25	83.297	81.926	0	0
2094-10-26	79.492	78.627	0.741	0.765
2094-10-27	78.572	79.281	1.955	0.627
2094-10-28	70.959	71.36	0	0
2094-10-29	62.471	61.472	0	0
2094-10-30	68.642	68.523	0	0
2094-10-31	74.066	74.344	0	0
2095-05-01	80	80	1	1
2095-05-02	87.748	88.112	0.104	0.1
2095-05-03	82.01	81.672	0.151	0.178
2095-05-04	59.974	60.072	0	0
2095-05-05	64.197	64.31	0	0
2095-05-06	72.314	73.2	0	0
2095-05-07	81.091	81.885	0	0
2095-05-08	86.678	87.199	0	0
2095-05-09	84.325	84.782	0.127	0.27
2095-05-10	80.168	79.51	0.047	0.099
2095-05-11	74.446	78.793	0	0
2095-05-12	81.588	82.465	0	0
2095-05-13	83.008	84.579	0	0
2095-05-14	86.432	85.528	0	0.039
2095-05-15	86.237	85.598	0.106	0.004
2095-05-16	86.065	88.065	0.277	0.23
2095-05-17	91.063	92.675	0.057	0.071
2095-05-18	93.744	93.904	0.057	0.028
2095-05-19	90.959	91.141	0.196	0.109
2095-05-20	75.923	78.165	0	0
2095-05-21	75.791	75.106	0	0
2095-05-22	78.686	78.647	0.006	0
2095-05-23	80.206	81.021	0	0
2095-05-24	79.691	80.287	0.007	0.09
2095-05-25	78.532	79.108	0.231	0.146
2095-05-26	79.577	80.874	0.255	0.124
2095-05-27	78.811	79.305	0.32	0.128
2095-05-28	82.291	81.444	0.156	0.097
2095-05-29	88.072	88.224	0	0
2095-05-30	93.923	94.359	0	0
2095-05-31	97.117	97.659	0	0
2095-06-01	96.319	97.112	0	0
2095-06-02	99.757	100.224	0	0
2095-06-03	99.398	99.405	0	0
2095-06-04	96.536	97.169	0	0
2095-06-05	87.811	87.688	0.221	0.568
2095-06-06	89.916	90.271	0	0
2095-06-07	88.631	89.334	0.266	0.273
2095-06-08	91.745	92.466	0.479	0.618
2095-06-09	91.483	92.687	0.386	0.468
2095-06-10	84.873	84.253	0.398	0.564
2095-06-11	82.64	82.004	0.005	0.011
2095-06-12	87.765	87.532	0	0.002
2095-06-13	87.204	87.58	0	0
2095-06-14	90.168	90.931	0.019	0
2095-06-15	88.657	90.175	0.216	0.187
2095-06-16	88.45	89.941	0.233	0.165
2095-06-17	92.848	90.623	0	0
2095-06-18	91.793	90.763	0.437	0.367
2095-06-19	86.836	87.437	0.266	0.365
2095-06-20	84.711	85.709	0.379	1.907
2095-06-21	80.24	81.533	0.296	0.193
2095-06-22	76.751	77.388	0.004	0.008
2095-06-23	80.43	79.877	0	0
2095-06-24	89.809	89.249	0	0.033
2095-06-25	89.433	90.113	0.366	0.97
2095-06-26	88.557	88.705	1.25	1.664
2095-06-27	88.315	90.421	0.545	0.419
2095-06-28	91.287	91.645	0.488	0.026
2095-06-29	86.925	89.895	0.161	0.06
2095-06-30	85.854	88.637	0.308	0.071
2095-07-01	86.862	84.177	0.005	0.16
2095-07-02	92.225	89.688	0.395	0.457
2095-07-03	88.108	86.657	0.355	0.271
2095-07-04	88.452	93.4	0.048	0.246
2095-07-05	93.857	93.469	0.236	0.015
2095-07-06	93.196	90.223	0.433	0.173
2095-07-07	88.468	88.327	0.519	0.476
2095-07-08	87.127	87.939	0.303	0.275
2095-07-09	86.373	86.142	0	0
2095-07-10	88.939	89.656	0	0
2095-07-11	93.003	92.269	0.105	0.089
2095-07-12	93.469	95.838	0.149	0.149
2095-07-13	89.036	92.158	0.496	0.409
2095-07-14	91.762	85.668	0.156	0.423
2095-07-15	89.054	89.95	0.225	0.224
2095-07-16	94.705	95.682	0.051	0.116
2095-07-17	95.392	95.619	0	0
2095-07-18	92.769	93.303	0.465	0.297
2095-07-19	86.996	88.665	0.275	0
2095-07-20	93.871	91.894	0.302	0.26
2095-07-21	96.55	97.45	0.209	0.244
2095-07-22	96.256	96.907	0	0
2095-07-23	94.406	96.173	0.303	0.017
2095-07-24	95.04	95.856	0.011	0.035
2095-07-25	95.629	94.977	0	0.029
2095-07-26	96.694	96.964	0	0
2095-07-27	96.83	96.493	0	0
2095-07-28	96.454	96.416	0	0
2095-07-29	97.389	98.34	0	0
2095-07-30	95.302	95.833	0.151	0.091
2095-07-31	86.154	87.379	0	0
2095-08-01	89.003	89.592	0.002	0
2095-08-02	92.397	89.01	0.061	0
2095-08-03	92.312	94.501	0.004	0.118
2095-08-04	92.398	93.431	0.168	0.087
2095-08-05	94.227	94.327	0.032	0.116
2095-08-06	92.281	92.381	0.054	0.191
2095-08-07	93.265	91.589	0.335	0.362
2095-08-08	90.932	91.483	0.201	0.306
2095-08-09	87.875	88.923	0.001	0.218
2095-08-10	87.184	84.345	1.218	3.175
2095-08-11	86.691	81.128	0.059	0.311
2095-08-12	87.233	86.885	0	0.067
2095-08-13	90.516	89.754	0	0
2095-08-14	96.78	90.797	0.219	0.235
2095-08-15	93.446	89.207	0.426	0.229
2095-08-16	91.418	91.72	0	0.011
2095-08-17	96.727	95.708	0.1	0.096
2095-08-18	92.98	93.08	0	0.197
2095-08-19	95.519	95.976	0.239	0.256
2095-08-20	92.132	93.643	0.364	0.222
2095-08-21	88.408	89.026	0	0.036
2095-08-22	86.65	86.678	0	0
2095-08-23	84.662	84.371	0.157	0.005
2095-08-24	87.716	87.986	0.004	0
2095-08-25	87.486	87.586	0	0
2095-08-26	87.656	88.383	0	0.02
2095-08-27	87.777	89.084	0	0
2095-08-28	88.345	89.213	0	0
2095-08-29	87.703	87.787	0	0.001
2095-08-30	86.717	86.817	0	0
2095-08-31	87.038	86.591	0.075	0.048
2095-09-01	88	88.227	0.068	0.296
2095-09-02	88.673	90.563	0.263	0.113
2095-09-03	86.293	89.232	0.125	0.212
2095-09-04	79.046	74.031	0	0
2095-09-05	75.347	73.413	0	0
2095-09-06	79.927	73.532	0	0.003
2095-09-07	81.738	80.262	0.123	0.08
2095-09-08	82.979	81.317	0.086	0.051
2095-09-09	82.066	81.092	0.093	0.029
2095-09-10	80.508	82.021	0.003	0.009
2095-09-11	80.821	80.337	0.073	0.15
2095-09-12	84.161	83.905	0.129	0.173
2095-09-13	80.962	81.461	0	0
2095-09-14	83.675	85.253	0.001	0
2095-09-15	82.111	83.611	0.071	0.119
2095-09-16	80.592	81.023	0.114	0.133
2095-09-17	83.891	84.246	0.054	0.02
2095-09-18	86.353	84.513	0	0.032
2095-09-19	86.113	83.927	0.008	0.131
2095-09-20	91.227	91.202	0.002	0
2095-09-21	84.193	85.955	0.973	1.076
2095-09-22	81.528	80.458	0	0
2095-09-23	75.486	75.438	0	0
2095-09-24	80.934	81.584	0	0
2095-09-25	79.167	79.927	0.126	0.117
2095-09-26	71.085	71.331	0	0
2095-09-27	73.972	73.675	0	0
2095-09-28	78.252	76.862	0	0
2095-09-29	82.204	81.809	0.021	0.008
2095-09-30	85.777	88.941	0	0
2095-10-01	84.583	89.128	0	0
2095-10-02	87.385	88.109	0	0
2095-10-03	84.817	86.373	0	0.126
2095-10-04	82.159	77.354	0.044	0.071
2095-10-05	63.986	62.619	0.166	0.207
2095-10-06	65.031	63.321	0.001	0
2095-10-07	71.347	70.148	0	0
2095-10-08	71.615	71.993	0	0
2095-10-09	72.219	72.257	0	0
2095-10-10	71.909	71.638	0	0
2095-10-11	72.58	72.32	0	0
2095-10-12	74.288	73.658	0	0
2095-10-13	76.112	75.917	0	0
2095-10-14	72.605	73.444	0	0
2095-10-15	70.859	71.57	0	0
2095-10-16	79.575	79.455	0	0
2095-10-17	75.971	75.621	0.001	0.027
2095-10-18	72.042	71.451	0	0
2095-10-19	73.439	68.198	0.003	0.006
2095-10-20	71.149	69.128	0	0.024
2095-10-21	76.969	76.603	0.196	0.232
2095-10-22	85.662	85.505	0	0
2095-10-23	82.179	82.931	0.258	0.192
2095-10-24	73.767	74.16	0.729	0.637
2095-10-25	78.985	80.84	0.636	0.492
2095-10-26	77.047	77.471	0.272	0.178
2095-10-27	64.606	64.638	0	0.001
2095-10-28	71.529	71.426	0	0
2095-10-29	74.531	74.865	0.045	0.952
2095-10-30	72.047	70.535	0.01	0.001
2095-10-31	66.052	67.901	0	0
2096-05-01	80	80	1	1
2096-05-02	83.58	84.977	0	0.003
2096-05-03	85.865	85.625	0.071	0.072
2096-05-04	83.551	84.09	0.268	0.406
2096-05-05	79.575	79.503	0.067	0.242
2096-05-06	78.097	78.263	0	0
2096-05-07	80.221	80.254	0	0
2096-05-08	84.093	84.413	0	0
2096-05-09	86.802	85.686	0.035	0.024
2096-05-10	84.752	84.895	0.032	0.009
2096-05-11	85.269	85.066	0.028	0.048
2096-05-12	82.669	84.393	0.169	0.199
2096-05-13	78.065	77.433	0.356	0.199
2096-05-14	70.043	68.907	0	0
2096-05-15	76.285	77.031	0	0
2096-05-16	77.843	78.512	0	0
2096-05-17	77.244	78.004	0.003	0
2096-05-18	77.785	78.155	0.011	0.009
2096-05-19	72.149	74.028	0	0
2096-05-20	76.77	77.015	0	0
2096-05-21	83.762	84.922	0.014	0.001
2096-05-22	84.902	85.864	0.009	0.017
2096-05-23	85.936	86.085	0	0
2096-05-24	85.353	85.471	0.005	0.004
2096-05-25	83.964	87.792	0.306	0.034
2096-05-26	86.156	87.375	0.13	0.084
2096-05-27	87.333	86.249	0	0.045
2096-05-28	88.221	88.848	0	0
2096-05-29	86.938	87.478	0.457	0.073
2096-05-30	86.954	86.718	0.044	0.04
2096-05-31	83.656	84.361	0.017	0
2096-06-01	86.281	88.126	0.116	0
2096-06-02	84.836	84.959	0.262	0.452
2096-06-03	85.332	84.955	0.213	0.219
2096-06-04	82.836	81.759	0.098	0.121
2096-06-05	80.91	79.773	0	0
2096-06-06	82.336	80.694	0	0
2096-06-07	88.583	88.683	0	0
2096-06-08	90.301	92.334	0.309	0.117
2096-06-09	94.728	92.34	0.091	0.378
2096-06-10	94.101	95.016	0	0.002
2096-06-11	93.958	93.992	0	0
2096-06-12	92.305	92.261	0.198	0.237
2096-06-13	88.311	87.588	0	0.08
2096-06-14	86.652	86.855	0.01	0
2096-06-15	85.939	84.889	0.116	0.182
2096-06-16	86.125	85.804	0.172	0.163
2096-06-17	85.497	86.985	0.142	0.147
2096-06-18	85.46	89.732	0.302	0.174
2096-06-19	85.155	88.682	0.225	0.304
2096-06-20	91.652	91.879	0.223	0.256
2096-06-21	87.795	89.576	0.591	0.548
2096-06-22	87.31	88.382	0.353	0.31
2096-06-23	92.272	92.503	0.138	0.335
2096-06-24	91.426	89.808	0.127	0.277
2096-06-25	87.374	88.169	0.27	0.196
2096-06-26	85.799	88.585	0.418	0.25
2096-06-27	86.825	91.405	0.295	0.089
2096-06-28	88.981	90.249	0.263	0.302
2096-06-29	89.867	87.89	0.46	0.533
2096-06-30	91.09	89.383	0.417	0.092
2096-07-01	88.03	88.56	0.205	0.247
2096-07-02	89.923	88.063	0.285	0.234
2096-07-03	91.047	91.158	0.166	0.113
2096-07-04	94.649	94.688	0	0.305
2096-07-05	91.064	92.01	0	0
2096-07-06	92.412	90.574	0	0
2096-07-07	97.313	95.662	0	0
2096-07-08	96.145	94.014	0.349	0.41
2096-07-09	89.881	89.551	0.082	0
2096-07-10	95.35	94.84	0	0
2096-07-11	95.814	94.295	0	0.001
2096-07-12	95.99	93.285	0.411	0.292
2096-07-13	89.319	89.794	0.331	0.364
2096-07-14	88.816	89.514	0	0.028
2096-07-15	90.261	90.871	0	0
2096-07-16	91.484	93.663	0	0
2096-07-17	91.8	92.287	0.004	0.005
2096-07-18	90.964	93.176	0.314	0.192
2096-07-19	93.293	92.946	0.277	0.122
2096-07-20	93.104	92.806	0.292	0.348
2096-07-21	92.105	93.013	0.239	0.167
2096-07-22	91.44	92.436	0.055	0.15
2096-07-23	90.687	91.526	0.221	0.288
2096-07-24	93.106	92.035	0.156	0.26
2096-07-25	90.756	93.623	0.11	0.207
2096-07-26	91.996	94.099	0.096	0.247
2096-07-27	91.802	92.728	0.228	0.311
2096-07-28	89.702	89.645	0.267	0.23
2096-07-29	88.977	90.796	0.036	0.055
2096-07-30	90.017	90.953	0	0
2096-07-31	91.542	92.006	0	0
2096-08-01	92.487	92.793	0	0
2096-08-02	93.386	94.115	0	0.007
2096-08-03	95.184	93.677	0	0.003
2096-08-04	93.482	93.675	0.014	0
2096-08-05	93.452	94.197	0.208	0.318
2096-08-06	91.435	92.163	0.253	0.129
2096-08-07	92.074	92.367	0	0
2096-08-08	90.82	90.948	0.257	0.012
2096-08-09	90.845	88.893	0.078	0.286
2096-08-10	89.346	92.053	0.007	0.12
2096-08-11	84.848	87.699	0.131	0.047
2096-08-12	84.865	85.29	0.015	0.001
2096-08-13	87.103	88.125	0.011	0.002
2096-08-14	88.393	89.649	0	0
2096-08-15	88.463	88.634	0.033	0
2096-08-16	87.842	88.156	0.166	0.013
2096-08-17	88.139	85.72	0.078	0.136
2096-08-18	88.195	91.449	0.11	0.013
2096-08-19	90.099	91.216	0.169	0.179
2096-08-20	96.09	96.171	0.005	0
2096-08-21	91.639	93.645	0.117	0.244
2096-08-22	89.521	89.252	0.341	0.324
2096-08-23	89.091	88.209	0.121	0.125
2096-08-24	88.507	87.571	0.283	0.209
2096-08-25	94.119	91.81	0.08	0.09
2096-08-26	93.819	94.429	0	0.213
2096-08-27	91.793	92.071	0.414	0.04
2096-08-28	94.897	92.787	0.239	0
2096-08-29	95.937	96.027	0	0
2096-08-30	94.602	94.954	0	0
2096-08-31	93.018	93.129	0.316	0.052
2096-09-01	89.162	91.044	0.073	0.106
2096-09-02	86.895	88.542	0	0
2096-09-03	85.784	89.56	0.235	0.071
2096-09-04	84.607	87.043	0.162	0.259
2096-09-05	80.328	81.266	0	0
2096-09-06	82.859	84.128	0.252	0.256
2096-09-07	92.448	93.006	0	0
2096-09-08	89.64	90.782	0.065	0.027
2096-09-09	81.919	85.191	0	0.028
2096-09-10	85.377	85.896	0	0
2096-09-11	91.302	89.625	0	0
2096-09-12	87.712	87.473	0.967	1.509
2096-09-13	76.493	79.827	0.091	0.534
2096-09-14	78.822	76.887	0.059	0.172
2096-09-15	83.206	82.97	0.216	0.022
2096-09-16	81.306	81.806	0	0
2096-09-17	79.167	78.897	0	0
2096-09-18	78.976	73.689	0.098	0.178
2096-09-19	76.606	70.877	0	0
2096-09-20	71.793	71.828	0	0
2096-09-21	74.455	74.567	0	0
2096-09-22	75.535	75.012	0	0
2096-09-23	76.289	77.055	0	0
2096-09-24	83.072	83.22	0	0
2096-09-25	80.226	80.826	0.033	0.047
2096-09-26	66.466	66.528	0	0
2096-09-27	68.85	68.97	0	0
2096-09-28	71.682	72.917	0	0
2096-09-29	71.673	72.239	0.418	0.254
2096-09-30	75.228	77.413	0.329	0.435
2096-10-01	75.803	76.056	0.424	0.192
2096-10-02	73.856	72.962	0	0.002
2096-10-03	81.989	82.043	2.385	1.185
2096-10-04	80.477	82.257	0	0
2096-10-05	79.828	79.332	0.147	0.227
2096-10-06	69.542	70.17	0	0
2096-10-07	71.507	71.897	0	0
2096-10-08	74.369	74.225	0	0
2096-10-09	81.126	81.827	0.078	0.075
2096-10-10	78.17	77.907	0.191	1.317
2096-10-11	74.449	74.57	0	0
2096-10-12	73.992	76.77	0	0
2096-10-13	69.743	71.597	0.007	0.008
2096-10-14	71.448	70.513	0.11	0.597
2096-10-15	68.294	68.968	0.337	0.563
2096-10-16	76.305	77.733	0.065	0.509
2096-10-17	81.019	81.797	0.05	0.024
2096-10-18	81.133	81.174	0.028	0.068
2096-10-19	81.424	80.251	0.18	0.071
2096-10-20	69.595	69.491	0.039	0
2096-10-21	62.285	61.981	0	0
2096-10-22	74.115	74.655	0	0
2096-10-23	70.864	71.657	0	0
2096-10-24	75.502	76.907	0.025	0.091
2096-10-25	76.56	77.429	0.042	0.008
2096-10-26	74.1	75.907	0.073	0.066
2096-10-27	65.418	63.788	0	0
2096-10-28	63.557	63.795	0.065	0.209
2096-10-29	65.714	62.75	0.06	0.005
2096-10-30	65.264	58.153	0	0
2096-10-31	71.942	69.372	0.961	0.252
2097-05-01	80	80	1	1
2097-05-02	82.388	82.621	0.071	0.187
2097-05-03	79.593	80.024	0	0
2097-05-04	80.244	82.914	0.009	0
2097-05-05	85.356	85.89	0	0.001
2097-05-06	88.352	88.783	0.065	0.164
2097-05-07	85.178	85.384	0	0
2097-05-08	77.702	78.028	0	0
2097-05-09	81.279	82.025	0	0
2097-05-10	82.368	81.409	0.001	0.125
2097-05-11	84.887	84.148	0.281	0.258
2097-05-12	83.194	83.52	0.102	0.209
2097-05-13	81.406	82.584	0	0.005
2097-05-14	70.389	70.626	0	0
2097-05-15	73.572	73.658	0	0
2097-05-16	80.182	81.055	0	0
2097-05-17	78.716	79.572	0.254	0.161
2097-05-18	78.712	78.764	0	0
2097-05-19	82.51	82.434	0	0
2097-05-20	87.418	86.989	0	0
2097-05-21	94.213	92.685	0.005	0.005
2097-05-22	94.478	94.578	0	0.233
2097-05-23	92.795	92.701	0.429	0.502
2097-05-24	92.69	91.915	0.113	0.231
2097-05-25	88.552	89.947	0.449	0.063
2097-05-26	84.922	86.496	0.379	0.303
2097-05-27	82.321	82.374	0.181	0.278
2097-05-28	83.369	84.356	0.164	0.124
2097-05-29	82.699	82.746	0	0.001
2097-05-30	87.795	88.658	0	0
2097-05-31	82.926	86.954	0.196	0.085
2097-06-01	85.968	84.763	0.136	0.022
2097-06-02	89.419	89.488	0.118	0.16
2097-06-03	89.92	89.54	0.249	0.183
2097-06-04	83.923	85.421	0.145	0.005
2097-06-05	83.425	84.784	0	0
2097-06-06	87.702	87.802	0	0.215
2097-06-07	88.556	89.086	0.169	0.285
2097-06-08	90.13	91.096	0.464	0.242
2097-06-09	92.041	92.573	0.315	1.204
2097-06-10	91.494	91.494	0.29	0.239
2097-06-11	91.788	91.007	0.264	0
2097-06-12	87.6	90.137	0.218	0.213
2097-06-13	88.45	88.55	0	0
2097-06-14	90.524	90.774	0	0
2097-06-15	91.734	91.452	0	0
2097-06-16	90.707	90.594	0.361	0.332
2097-06-17	87.135	86.779	0.024	0
2097-06-18	80.269	81.804	0.015	0
2097-06-19	85.292	85.212	0	0
2097-06-20	88.204	88.304	0	0
2097-06-21	91.636	91.65	0	0
2097-06-22	92.037	91.974	0	0
2097-06-23	90.166	90.754	0.449	0.289
2097-06-24	85.005	85.446	0.03	0
2097-06-25	85.987	85.618	0	0.003
2097-06-26	85.605	84.566	0.017	0.136
2097-06-27	85.261	87.121	0.008	0
2097-06-28	90.209	91.221	0	0
2097-06-29	90.777	90.934	0.068	0.086
2097-06-30	89.155	89.255	0.012	0.304
2097-07-01	92.51	92.61	0	0.112
2097-07-02	93.119	94.62	0	0.03
2097-07-03	95.491	95.695	0	0
2097-07-04	87.372	93.235	0.728	0.323
2097-07-05	91.42	93.127	0	0
2097-07-06	92.611	96.704	0.032	0.278
2097-07-07	96.506	99.739	0.184	0.123
2097-07-08	92.644	95.624	0.149	0.133
2097-07-09	85.499	87.692	0.031	0.179
2097-07-10	87.649	87.834	0.02	0
2097-07-11	90.663	92.186	0.463	0.44
2097-07-12	91.955	90.313	0.403	0.312
2097-07-13	89.676	90.274	0.036	0.26
2097-07-14	87.612	87.911	0	0.316
2097-07-15	87.01	87.133	0.048	0.072
2097-07-16	88.35	88.866	0.035	0
2097-07-17	91.592	91.176	0	0.008
2097-07-18	94.29	93.981	0	0
2097-07-19	98.057	95.972	0.112	0.122
2097-07-20	94.889	94.989	0	0.072
2097-07-21	92.725	91.059	0.138	0.373
2097-07-22	91.415	91.472	0.284	0.073
2097-07-23	91.401	90.762	0.031	0.006
2097-07-24	90.307	89.505	0.248	0.154
2097-07-25	87.839	87.349	0	0
2097-07-26	89.369	89.835	0	0
2097-07-27	89.751	91.653	0	0
2097-07-28	92.425	91.054	0	0
2097-07-29	91.204	90.367	0.295	0.109
2097-07-30	88.758	86.24	0.108	0
2097-07-31	93.17	92.504	0	0
2097-08-01	96.577	96.793	0.001	0
2097-08-02	95.071	94.912	0.001	0.005
2097-08-03	93.637	94.84	0.344	0.119
2097-08-04	98.914	98.155	0.332	0.077
2097-08-05	95.868	97.026	0.224	0.199
2097-08-06	88.642	88.981	0	0
2097-08-07	85.956	87.258	0	0
2097-08-08	86.468	88.229	0	0
2097-08-09	88.837	90.463	0	0
2097-08-10	90.26	90.164	0	0
2097-08-11	89.727	89.767	0.211	0.117
2097-08-12	89.762	91.421	0.204	0.061
2097-08-13	90.322	91.408	0.121	0
2097-08-14	87.568	89.447	0.002	0
2097-08-15	84.701	85.178	0	0
2097-08-16	88.493	89.177	0	0
2097-08-17	92.205	92.226	0	0.005
2097-08-18	94.104	92.44	0.151	0.438
2097-08-19	87.105	89.526	0.213	0.203
2097-08-20	85.141	87.167	0	0
2097-08-21	88.392	89.124	0	0
2097-08-22	90.106	90.78	0	0
2097-08-23	89.798	90.752	0	0
2097-08-24	90.306	90.913	0	0
2097-08-25	89.818	89.493	0	0
2097-08-26	91.115	91.061	0	0.002
2097-08-27	90.987	93.855	0.006	0
2097-08-28	92.035	91.93	0.023	0
2097-08-29	93.758	93.816	0	0
2097-08-30	91.457	93.538	0	0.007
2097-08-31	91.772	91.97	0	0
2097-09-01	90.959	91.177	0	0.004
2097-09-02	90.585	91.855	0	0
2097-09-03	94.271	93.445	0	0
2097-09-04	94.685	93.283	0	0
2097-09-05	95.1	94.241	0	0
2097-09-06	92.764	94.054	0	0
2097-09-07	92.372	92.81	0.012	0.067
2097-09-08	93.826	94.857	0.009	0
2097-09-09	92.46	94.41	0.024	0.004
2097-09-10	92.848	92.67	0.003	0.015
2097-09-11	91.852	92.704	0	0
2097-09-12	92.388	91.402	0	0
2097-09-13	92.249	93.148	0	0
2097-09-14	90.628	91.064	0.264	0.288
2097-09-15	84.301	86.861	0.023	0.042
2097-09-16	83.03	83.562	0	0
2097-09-17	79.05	80.646	0	0
2097-09-18	78.773	79.713	0	0
2097-09-19	84.778	86.447	0	0
2097-09-20	88.805	89.209	0	0
2097-09-21	87.509	87.609	0	0
2097-09-22	87.862	86.742	0	0
2097-09-23	86.863	86.411	0	0
2097-09-24	88.028	87.546	0	0
2097-09-25	88.723	89.074	0	0
2097-09-26	89.653	89.102	0	0
2097-09-27	87.635	87.735	0	0
2097-09-28	88.343	88.443	0	0
2097-09-29	89.503	89.401	0	0
2097-09-30	89.446	89.493	0	0
2097-10-01	88.502	89.86	0	0
2097-10-02	90.413	90.875	0	0
2097-10-03	89.103	89.203	0.042	0.129
2097-10-04	83.477	76.93	0.027	0.006
2097-10-05	88.524	85.274	0.003	0
2097-10-06	86.907	86.987	0.004	0.001
2097-10-07	83.767	84.035	0	0.002
2097-10-08	83.08	84.111	0.064	0.055
2097-10-09	80.251	81.84	0.028	0.022
2097-10-10	83.494	85.424	0.201	0.172
2097-10-11	82.57	83.36	0.026	0.085
2097-10-12	84.644	83.87	0.109	0.092
2097-10-13	88.468	88.076	0.123	0.135
2097-10-14	86.608	87.144	0.146	0.164
2097-10-15	87.022	89.463	0.141	0.007
2097-10-16	85.231	85.908	0.02	0.115
2097-10-17	81.743	81.918	0.054	0.012
2097-10-18	73.729	73.77	0.292	0.405
2097-10-19	65.509	65.295	0	0
2097-10-20	65.644	64.667	0	0
2097-10-21	69.847	67.744	0.276	1.696
2097-10-22	70.604	71.092	0.001	0.012
2097-10-23	78.409	77.827	0	0.001
2097-10-24	76.248	74.891	0.167	0.289
2097-10-25	63.713	63.348	0.002	0.043
2097-10-26	61.385	62.204	0	0
2097-10-27	56.165	56.917	0	0
2097-10-28	63.9	63.595	0	0
2097-10-29	59.027	59.868	0	0
2097-10-30	56.638	56.432	0	0
2097-10-31	58.208	58.657	0	0
2098-05-01	80	80	1	1
2098-05-02	66.515	67.717	0	0.001
2098-05-03	65.272	66.332	0	0
2098-05-04	63.731	63.828	0	0
2098-05-05	70.404	70.001	0	0
2098-05-06	70.86	70.869	0	0.003
2098-05-07	73.885	74.243	0.081	0.019
2098-05-08	79.842	78.351	0.332	0.365
2098-05-09	75.663	75.117	0.352	0.32
2098-05-10	76.659	76.87	0.043	0.017
2098-05-11	75.381	76.971	0	0
2098-05-12	79.005	79.817	0.108	0.21
2098-05-13	85.383	86.742	0.456	0.338
2098-05-14	90.382	90.935	0.107	0.182
2098-05-15	86.595	87.042	0.048	0.097
2098-05-16	83.768	85.34	0.281	0.344
2098-05-17	82.564	82.273	0.4	0.345
2098-05-18	78.174	77.907	0.214	0.173
2098-05-19	72.885	73.876	0.092	0.057
2098-05-20	71.815	72.911	0.512	0.079
2098-05-21	71.679	70.701	0.075	0.061
2098-05-22	81.875	82.468	0	0
2098-05-23	82.061	82.668	0.123	0.083
2098-05-24	82.618	82.316	0.096	0.152
2098-05-25	85.255	85.444	0	0
2098-05-26	86.751	85.363	0.283	0.418
2098-05-27	92.363	92.589	0.01	0.224
2098-05-28	91.694	92.109	0	0
2098-05-29	88.716	89.477	0.685	0.744
2098-05-30	78.809	78.768	0.233	0.377
2098-05-31	75.609	74.664	0.366	0.053
2098-06-01	78.047	78.18	0	0
2098-06-02	82.568	82.865	0	0
2098-06-03	83.77	84.389	0	0
2098-06-04	87.181	87.936	0.282	0.094
2098-06-05	89.454	89.115	0.21	0.242
2098-06-06	83.976	87.274	0.848	0.356
2098-06-07	77.412	77.842	0	0
2098-06-08	77.607	80.549	0.023	0.012
2098-06-09	85.619	83.623	0.012	0.075
2098-06-10	90.046	90.643	0.062	0.005
2098-06-11	87.393	89.95	0.292	0.208
2098-06-12	86.966	88.738	0.102	0.268
2098-06-13	85.124	83.349	0.029	0.021
2098-06-14	94.787	95.639	0.11	0.39
2098-06-15	90.924	92.806	0.731	0.551
2098-06-16	89.111	89.037	0.727	1.28
2098-06-17	87.748	88.055	0.004	0
2098-06-18	87.5	86.688	0	0
2098-06-19	86.993	87.881	0	0
2098-06-20	89.681	90.067	0	0
2098-06-21	89.439	89.575	0	0.004
2098-06-22	94.783	94.883	0	0.091
2098-06-23	92.673	93.28	0.496	0.405
2098-06-24	94.745	95.218	0.404	0.376
2098-06-25	86.506	88.037	1.696	3.128
2098-06-26	84.469	87.143	3.115	2.607
2098-06-27	89.572	91.354	0.004	0
2098-06-28	88.927	91.062	0	0
2098-06-29	84.994	85.822	0	0
2098-06-30	85.151	85.325	0	0
2098-07-01	87.836	87.689	0	0
2098-07-02	85.932	86.508	0	0.016
2098-07-03	85.942	87.05	0.384	0.101
2098-07-04	92.654	96.974	0.526	0.084
2098-07-05	96.725	97.071	0.153	0.511
2098-07-06	97.066	97.284	0	0
2098-07-07	96.585	97.654	0	0
2098-07-08	98.537	98.85	0	0
2098-07-09	101.175	101.549	0	0
2098-07-10	100.724	101.456	0	0
2098-07-11	100.647	100.901	0	0
2098-07-12	101.625	101.768	0	0
2098-07-13	100.789	101.344	0	0
2098-07-14	99.351	99.731	0	0.054
2098-07-15	98.619	99.431	0	0
2098-07-16	100.349	101.229	0	0.067
2098-07-17	101.939	102.269	0	0
2098-07-18	101.002	100.818	0	0
2098-07-19	99.897	100.597	0	0
2098-07-20	98.601	99.301	0	0
2098-07-21	97.693	98.561	0.01	0.019
2098-07-22	96.583	97.941	0.006	0
2098-07-23	97.895	98.167	0.056	0.006
2098-07-24	99.839	100.783	0.005	0
2098-07-25	100.533	100.348	0.075	0
2098-07-26	100.024	100.286	0	0
2098-07-27	99.706	100.473	0	0
2098-07-28	97.896	100.378	0	0.005
2098-07-29	100.054	100.27	0	0
2098-07-30	99.19	100.049	0	0
2098-07-31	98.326	99.613	0.093	0.134
2098-08-01	97.685	98.041	0.177	0.187
2098-08-02	94.485	96.228	0.282	0.106
2098-08-03	93.889	93.989	0.003	0.272
2098-08-04	96.315	95.514	0.096	0.189
2098-08-05	99.685	100.194	0.091	0.08
2098-08-06	98.004	100.364	0	0
2098-08-07	94.075	96.487	0.213	0.287
2098-08-08	93.226	93.693	0	0.133
2098-08-09	93.936	94.436	0	0
2098-08-10	98.321	100.826	0	0
2098-08-11	97.605	103.878	0.073	0
2098-08-12	89.312	89.412	0.008	0.421
2098-08-13	85.842	85.02	0	0
2098-08-14	87.224	86.995	0	0
2098-08-15	88.529	88.629	0	0
2098-08-16	92.783	93.308	0	0
2098-08-17	95.85	94.628	0	0
2098-08-18	99.707	103.693	0.017	0
2098-08-19	94.676	97.401	0.049	0.338
2098-08-20	93.284	93.224	0	0
2098-08-21	82.205	82.162	0	0
2098-08-22	86.442	85.66	0	0
2098-08-23	89.692	90.225	0	0
2098-08-24	94.765	93.704	0	0
2098-08-25	93.629	95.966	0.019	0
2098-08-26	90.915	94.9	0.309	0
2098-08-27	94.06	92.795	0.153	0.115
2098-08-28	91.554	91.758	0.336	0.138
2098-08-29	98.156	102.419	0.255	0
2098-08-30	100.353	100.453	0	0.1
2098-08-31	97.169	98.242	0.174	0
2098-09-01	94.071	96.36	0.319	0.268
2098-09-02	94.415	100.603	0.279	0.03
2098-09-03	96.983	100.758	0.054	0.179
2098-09-04	101.61	101.919	0	0
2098-09-05	96.735	95.736	0	0
2098-09-06	90.917	91.362	0	0.003
2098-09-07	89.156	91.363	0.431	0.18
2098-09-08	92.22	90.273	0.311	0.39
2098-09-09	84.885	85.364	0.48	0.151
2098-09-10	84.073	85.315	0	0
2098-09-11	82.224	83.89	0	0
2098-09-12	82.63	83.21	0.004	0
2098-09-13	85.348	84.736	0	0
2098-09-14	91.653	90.565	0	0.019
2098-09-15	81.353	77.604	0.11	0
2098-09-16	72.623	73.196	0	0
2098-09-17	75.461	76.179	0	0
2098-09-18	78.85	80.547	0	0
2098-09-19	84.964	85.663	0	0
2098-09-20	83.853	87.008	0	0
2098-09-21	87.421	84.961	0	0
2098-09-22	85.723	87.567	0	0
2098-09-23	77.995	86.454	0	0
2098-09-24	75.544	83.66	0	0
2098-09-25	81.546	82.767	0	0
2098-09-26	80.617	80.728	0.004	0.007
2098-09-27	85.495	82.146	0.014	0
2098-09-28	85.34	85.214	0.062	0
2098-09-29	83.26	85.417	0.075	0.536
2098-09-30	87.258	84.68	0.017	0.253
2098-10-01	84.376	83.292	0	0.012
2098-10-02	74.292	76.332	0	0
2098-10-03	79.465	79.917	0	0
2098-10-04	83.829	85.195	0	0
2098-10-05	87.761	86.437	0	0
2098-10-06	85.141	84.369	0.07	0.153
2098-10-07	77.967	76.832	0.025	0.004
2098-10-08	68.382	74.183	0	0
2098-10-09	79.014	81.16	0	0
2098-10-10	87.81	89.906	0.07	0.024
2098-10-11	80.902	86.228	0.059	0.078
2098-10-12	73.648	74.088	0	0
2098-10-13	76.435	78.891	0	0
2098-10-14	77.669	80.58	0	0
2098-10-15	77.493	79.373	0	0
2098-10-16	76.419	78.603	0	0
2098-10-17	70.368	72.173	0	0
2098-10-18	80.187	82.767	0	0
2098-10-19	84.307	84.771	0.063	0.049
2098-10-20	76.611	77.79	0.237	0.258
2098-10-21	68.394	70.468	0	0
2098-10-22	76.868	78.101	0	0
2098-10-23	74.379	77.114	0.962	0
2098-10-24	69.652	73.227	0.004	0.001
2098-10-25	68.89	71.149	0	0.002
2098-10-26	71.144	66.544	0	0
2098-10-27	70.541	71.625	0	0
2098-10-28	74.324	74.423	0	0
2098-10-29	74.749	72.932	0.013	0.084
2098-10-30	72.011	72.732	0.281	0.353
2098-10-31	75.302	75.601	0	0
2099-05-01	80	80	1	1
2099-05-02	83.328	83.334	0.078	0.086
2099-05-03	86.661	88.258	0.044	0.034
2099-05-04	84.011	84.878	0.025	0.028
2099-05-05	78.922	79.353	0	0
2099-05-06	81.344	81.53	0	0
2099-05-07	87.101	85.981	0	0
2099-05-08	84.496	84.725	0.032	0.019
2099-05-09	76.46	77.013	0	0
2099-05-10	76.495	76.668	0	0
2099-05-11	81.19	81.131	0	0
2099-05-12	84.377	84.571	0	0
2099-05-13	87.474	87.946	0	0
2099-05-14	87.58	87.561	0	0
2099-05-15	84.214	84.374	0.089	0.113
2099-05-16	81.084	81.645	0	0
2099-05-17	80.861	80.808	0	0
2099-05-18	81.663	81.848	0	0
2099-05-19	80.009	80.233	0	0
2099-05-20	71.735	71.799	0	0
2099-05-21	76.328	76.31	0	0
2099-05-22	80.4	80.687	0	0
2099-05-23	82.371	82.857	0	0
2099-05-24	86.869	87.21	0	0
2099-05-25	88.227	88.327	0.009	0
2099-05-26	92.331	92.766	0.034	0.039
2099-05-27	92.49	92.78	0.001	0
2099-05-28	92.418	92.743	0	0
2099-05-29	89.999	92.678	0.088	0
2099-05-30	88.457	89.48	0.253	0.275
2099-05-31	85.924	86.961	2.665	0.371
2099-06-01	81.052	83.589	0.327	0.12
2099-06-02	82.341	83.619	0	0
2099-06-03	88.264	90.025	0	0
2099-06-04	91.041	90.853	0.23	0.179
2099-06-05	87.102	87.841	0.692	0.772
2099-06-06	77.8	77.383	0.093	0.23
2099-06-07	83.3	83.165	0.096	0.299
2099-06-08	82.599	84.033	0.089	0.171
2099-06-09	84.058	85.147	0.182	0.079
2099-06-10	82.681	85.502	0.218	0.228
2099-06-11	87.476	87.556	0.002	0.014
2099-06-12	88.188	87.241	0	0
2099-06-13	93.789	93.729	0	0
2099-06-14	92.461	92.561	0.007	0.102
2099-06-15	91.389	90.397	0.201	0.151
2099-06-16	89.245	88.721	0.205	0.281
2099-06-17	81.59	81.586	0.204	0.169
2099-06-18	73.905	80.061	0	0.033
2099-06-19	72.95	78.813	0	0
2099-06-20	79.376	79.466	0	0
2099-06-21	83.458	83.23	0	0
2099-06-22	87.563	89.216	0	0
2099-06-23	91.791	93.73	0	0
2099-06-24	94.132	93.829	0.003	0.005
2099-06-25	93.029	91.213	0.144	0.13
2099-06-26	89.444	91.028	0.275	0.366
2099-06-27	90.476	90.285	0.226	0.415
2099-06-28	96.946	97.835	0.135	0.285
2099-06-29	93.868	95.761	0.203	0.646
2099-06-30	91.151	92.342	0	0
2099-07-01	99.012	99.916	0	0
2099-07-02	96.895	93.64	0.17	0.21
2099-07-03	92.323	92.572	0.725	0.337
2099-07-04	92.555	92.395	0.309	0.321
2099-07-05	93.292	93.625	0.278	0
2099-07-06	97.141	96.263	0	0
2099-07-07	102.727	103.828	0	0
2099-07-08	101.523	100.897	0	0
2099-07-09	93.189	94.85	0	0
2099-07-10	96.758	96.003	0.015	0
2099-07-11	95.984	95.203	0.193	0.242
2099-07-12	87.741	89.033	0.552	0.613
2099-07-13	87.385	87.3	0.184	0.189
2099-07-14	91.659	91.008	0.021	0.038
2099-07-15	93.323	92.806	0	0.053
2099-07-16	91.882	91.881	0.32	0.058
2099-07-17	90.461	89.414	0.013	0.004
2099-07-18	105.582	104.163	0.035	0
2099-07-19	105.723	107.359	0	0
2099-07-20	104.685	105.665	0	0
2099-07-21	103.977	105.151	0	0
2099-07-22	101.325	103.937	0	0
2099-07-23	102.171	102.239	0.035	0.057
2099-07-24	101.193	96.867	0.388	0
2099-07-25	94.801	94.52	0	0
2099-07-26	101.015	99.431	0	0
2099-07-27	107.063	106.615	0	0.015
2099-07-28	103.77	106.457	0	0
2099-07-29	96.845	99.476	0	0
2099-07-30	98.268	98.428	0	0
2099-07-31	100.376	100.691	0	0
2099-08-01	101.832	104.059	0	0
2099-08-02	100.685	105.012	0	0.019
2099-08-03	99.148	105.566	0.161	0
2099-08-04	95.75	95.009	0.442	0.519
2099-08-05	84.801	84.604	0.192	0.427
2099-08-06	85.137	85.468	0	0
2099-08-07	88.614	89.016	0	0
2099-08-08	93.894	94.226	0	0
2099-08-09	92.282	93.02	0.132	0.148
2099-08-10	103.879	105.734	0.088	0.001
2099-08-11	104.048	106.427	0	0
2099-08-12	103.164	104.852	0	0
2099-08-13	103.129	102.514	0.002	0.009
2099-08-14	101.056	99.542	0	0.008
2099-08-15	97.412	97.512	0.051	0.128
2099-08-16	100.598	102.361	0.032	0.054
2099-08-17	96.161	96.517	0.176	0.115
2099-08-18	99.358	98.435	0	0
2099-08-19	103.318	104.043	0	0
2099-08-20	102.398	103.158	0	0
2099-08-21	99.549	100.812	0	0.051
2099-08-22	96.834	99.116	0.137	0
2099-08-23	95.074	96.17	0.098	0.211
2099-08-24	95.015	94.573	0.222	0.144
2099-08-25	97.797	96.868	0.059	0.01
2099-08-26	97.536	94.343	0	0
2099-08-27	96.411	94.246	0	0
2099-08-28	95.987	96.33	0	0
2099-08-29	96.537	97.419	0	0
2099-08-30	105.062	105.162	0	0.071
2099-08-31	104.565	106.198	0	0
2099-09-01	101.93	101.991	0	0
2099-09-02	99.903	102.794	0.124	0.1
2099-09-03	103.618	104.45	0	0
2099-09-04	102.213	102.874	0	0.034
2099-09-05	77.64	79.788	0	0
2099-09-06	84.026	82.979	0	0
2099-09-07	88.797	89.094	0	0
2099-09-08	91.82	90.083	0.115	0.085
2099-09-09	94.647	96.37	0	0
2099-09-10	92.016	93.558	0	0
2099-09-11	94.901	96.194	0	0
2099-09-12	95.026	95.347	0	0
2099-09-13	92.248	92.534	0	0.005
2099-09-14	88.465	87.603	0.007	0
2099-09-15	88.691	87.977	0	0
2099-09-16	104.237	101.786	0	0
2099-09-17	99.293	103.347	0	0
2099-09-18	100.056	102.19	0	0
2099-09-19	105.689	108.192	0	0
2099-09-20	93.231	105.033	0	0
2099-09-21	75.877	76.451	0	0
2099-09-22	79.158	79.163	0	0
2099-09-23	80.669	80.816	0	0
2099-09-24	85.209	85.71	0	0
2099-09-25	87.587	88.242	0	0
2099-09-26	88.517	88.771	0	0
2099-09-27	88.551	88.651	0	0
2099-09-28	90.757	90.135	0	0
2099-09-29	88.748	89.426	0	0
2099-09-30	93.597	95.061	0	0
2099-10-01	90.689	90.995	0.162	0.162
2099-10-02	82.896	84.685	0.043	0.05
2099-10-03	96.821	96.774	0	0
2099-10-04	93.778	93.673	0	0
2099-10-05	91.197	92.401	0.205	0.118
2099-10-06	88.233	92.511	0.104	0.069
2099-10-07	90.524	91.539	0	0.11
2099-10-08	92.662	94.341	0	0
2099-10-09	94.289	95.216	0	0
2099-10-10	87.003	91.273	0.014	0
2099-10-11	62.814	64.446	0.13	0.086
2099-10-12	58.046	59.925	0	0
2099-10-13	60.365	60.395	0	0
2099-10-14	61.234	62.225	0	0
2099-10-15	60.223	60.232	0	0.021
2099-10-16	61.731	63.636	0	0
2099-10-17	65.021	65.519	0	0
2099-10-18	68.26	68.852	0	0
2099-10-19	75.202	76.161	0	0
2099-10-20	75.756	77.162	0	0
2099-10-21	68.539	69.469	0	0
2099-10-22	58.416	58.881	0	0
2099-10-23	73.845	74.354	0	0
2099-10-24	83.038	83.866	0	0
2099-10-25	76.599	80.359	0.02	0.074
2099-10-26	74.253	76.165	0.107	0.047
2099-10-27	64.976	65.203	0	0
2099-10-28	67.05	67.493	0	0
2099-10-29	67.074	67.097	0	0
2099-10-30	65.403	64.175	0	0
2099-10-31	62.926	64.097	0	0
