# Supplementary material for: The role of climate change and urban development on compound dry-hot extremes across US cities
Source: Nat Commun. 2023 Jun 14;14:3509. doi: 10.1038/s41467-023-39205-x (PMC10267174; doi:10.1038/s41467-023-39205-x)
Supplement: Supplementary file 2 — Source Data [file 41467_2023_39205_MOESM2_ESM.zip › SourceData/MainFigures/SourceData_main manuscript.xlsx]

## Sheet: Figure1
City	Latitude	1950	1951	1952	1953	1954	1955	1956	1957	1958	1959	1960	1961	1962	1963	1964	1965	1966	1967	1968	1969	1970	1971	1972	1973	1974	1975	1976	1977	1978	1979	1980	1981	1982	1983	1984	1985	1986	1987	1988	1989	1990	1991	1992	1993	1994	1995	1996	1997
Seattle (WA)	47.4444	0	0	6	0	4	6	16	10	39	28	22	12	9	16	14	35	33	33	26	29	35	29	29	28	20	4	12	22	14	16	9	28	19	28	30	35	25	30	23	19	17	0	0	0	0	0	3	3
Portland (OR)	45.5958	0	0	0	0	0	0	0	0	13	4	5	11	7	15	20	31	31	26	16	16	13	2	3	0	0	0	0	0	0	0	0	8	9	13	16	21	17	23	18	20	23	18	11	3	5	8	8	7
Minneapolis (MN)	44.8831	0	0	0	0	0	0	0	0	0	0	0	0	0	0	0	0	0	0	3	10	7	5	0	4	9	7	1	0	0	2	5	1	6	0	0	0	0	0	0	0	0	0	0	0	7	8	12	19
Omaha (NE)	43.5778	0	0	1	0	0	0	12	15	11	8	13	14	11	16	18	17	31	43	47	40	35	33	29	27	31	27	13	11	18	35	46	52	57	50	30	26	36	32	16	0	0	1	0	21	25	19	13	16
Boise (ID)	43.5666	0	0	1	1	2	1	0	0	14	20	19	17	13	19	23	32	36	32	25	25	24	11	6	0	0	0	0	0	0	0	1	16	20	34	31	44	42	42	43	43	43	41	42	39	54	45	53	54
Buffalo (NY)	42.94	0	0	0	6	3	14	0	0	1	5	0	0	0	0	0	0	0	0	0	0	0	0	0	0	0	0	0	0	0	0	0	0	0	0	0	0	0	0	0	0	0	0	0	0	0	0	0	0
Boston (MA)	42.3606	0	0	0	0	0	0	1	0	0	0	0	0	0	0	0	0	3	7	19	21	18	23	25	22	29	36	27	18	9	16	12	5	16	12	5	6	17	15	21	10	16	10	0	12	7	0	0	0
Detroit (MI)	42.2313	0	0	0	0	0	4	6	14	6	15	7	7	15	10	3	15	13	1	5	4	0	0	0	0	0	0	0	0	1	19	21	24	33	32	18	13	23	26	4	0	3	0	0	20	21	17	26	26
Chicago (IL)	41.9602	0	0	3	0	0	0	0	0	0	0	0	0	0	0	0	0	0	0	0	0	0	0	0	0	0	0	0	0	0	1	7	4	18	17	0	0	12	11	2	0	0	0	0	0	0	0	0	0
Cleveland (OH)	41.4057	0	0	0	0	0	0	0	0	0	0	0	0	0	0	0	0	0	0	0	0	0	0	0	0	0	0	0	0	0	2	4	4	21	14	9	9	18	18	5	0	0	0	0	0	0	0	0	0
Sioux Falls (SD)	41.3102	0	0	0	15	2	0	8	0	0	0	0	0	0	1	0	3	20	34	39	44	48	50	43	38	51	42	20	5	7	10	12	13	20	16	0	18	34	28	22	9	6	1	2	28	37	30	27	40
SaltLakeCity (UT)	40.7781	0	0	12	23	27	23	19	28	38	36	35	25	9	10	12	16	20	12	2	10	16	14	15	11	5	0	1	0	0	0	0	0	1	5	0	20	15	30	34	23	15	13	15	18	38	20	21	14
New York City (NY)	40.6392	0	0	9	5	0	1	0	12	5	10	5	15	9	8	8	6	2	0	0	0	0	0	0	0	5	1	1	0	0	9	5	0	5	1	1	5	18	15	8	0	6	4	0	5	0	0	0	0
Pittsburgh (PA)	40.3391	0	0	0	0	0	0	0	0	0	0	0	0	0	0	0	0	0	0	0	0	0	0	0	0	0	0	0	0	0	11	18	10	35	36	44	50	68	70	58	37	42	37	14	31	15	1	0	0
Columbus (OH)	39.9047	0	0	0	0	0	0	0	0	0	0	0	0	0	0	0	0	0	0	0	0	0	0	0	0	0	0	0	0	0	16	18	21	44	41	35	41	56	61	47	34	54	47	31	54	39	26	24	24
Philadelphia (PA)	39.8733	0	0	0	0	0	0	0	0	0	0	0	0	0	1	7	2	3	0	3	2	4	10	6	2	9	2	0	5	8	21	26	20	40	40	38	52	70	57	53	43	52	48	33	48	39	26	18	27
Denver (CO)	39.8328	0	0	0	0	3	0	0	0	6	0	4	0	0	0	0	0	0	3	11	22	13	24	24	25	26	26	34	34	33	28	30	24	17	12	0	1	5	3	0	0	0	0	15	43	57	48	43	60
Indianapolis (IN)	39.7252	0	0	1	0	0	0	0	0	0	0	0	1	0	1	4	0	0	8	16	15	10	14	15	8	34	36	34	36	35	49	51	45	63	60	35	39	58	60	49	27	41	34	16	38	29	17	9	10
Kansas City (KS)	39.2972	0	0	0	0	1	0	0	0	0	0	0	0	12	14	3	2	10	13	28	34	38	86	67	56	76	82	68	55	53	63	60	40	52	48	32	23	29	26	23	13	17	20	13	25	32	23	23	36
Baltimore (MD)	39.2814	0	0	0	0	11	12	6	22	16	31	37	51	44	43	39	31	25	9	21	9	0	0	0	0	9	6	11	18	17	35	38	25	41	42	39	46	65	53	50	44	59	57	39	59	39	27	7	21
Cincinnati (OH)	39.0444	0	0	0	0	0	0	0	0	0	0	0	0	0	0	0	0	0	0	0	0	0	0	0	0	0	0	0	0	0	0	1	0	4	0	0	0	0	0	0	0	0	0	0	0	0	0	0	0
St Louis (MO)	38.6308	0	0	0	4	0	0	0	0	0	0	0	0	0	5	1	0	1	0	10	15	19	37	23	13	38	44	42	45	46	54	52	45	66	68	50	45	52	47	45	31	35	26	15	30	27	20	23	28
Sacramento (CA)	38.5069	0	0	0	6	7	14	9	18	29	31	39	32	24	25	35	30	43	43	32	31	28	18	15	4	0	3	0	0	0	14	8	12	14	21	18	12	7	18	16	6	6	10	12	10	15	10	9	12
Louisville (KY)	38.1811	0	0	0	0	0	0	0	0	0	0	0	0	0	0	0	0	0	0	0	0	0	8	11	5	25	33	26	35	36	50	57	50	70	74	67	74	87	82	76	59	77	64	48	68	50	39	36	39
Richmond (VA)	37.5115	0	0	0	0	0	0	0	0	0	0	0	0	0	0	0	0	0	0	18	18	17	24	38	38	54	61	67	65	60	66	68	52	60	63	59	62	68	58	52	43	51	42	28	50	36	21	23	39
Norfolk (VA)	36.9033	0	0	1	0	22	18	4	0	16	19	14	10	25	26	26	23	31	32	60	59	47	73	84	81	92	99	98	108	109	115	130	108	116	126	133	142	160	141	127	120	124	122	106	119	110	86	70	86
Fresno (CA)	36.78	0	16	26	33	33	41	33	47	65	77	74	77	79	81	91	89	91	77	64	62	71	67	74	67	64	86	108	131	127	130	121	116	101	106	96	82	66	63	57	51	47	43	50	49	65	61	72	69
Nashville (TN)	36.1189	0	0	0	0	0	0	0	0	0	6	14	12	11	0	0	0	0	0	0	0	0	0	1	0	20	18	29	46	46	65	74	63	66	67	61	63	70	56	46	25	34	22	12	20	10	12	8	7
Las Vegas (NV)	36.0719	0	0	0	0	0	0	0	0	0	0	0	0	0	9	18	22	27	21	34	44	55	58	63	53	41	34	42	47	31	25	16	16	3	6	9	25	20	25	24	23	14	13	18	26	35	23	19	15
Tulsa (OK)	36.0394	0	0	0	0	0	0	0	0	0	0	7	24	28	29	9	5	0	0	0	23	16	39	45	47	69	68	73	72	68	57	50	31	38	25	17	10	12	11	3	10	24	20	24	36	37	38	35	45
Raleigh (NC)	35.8923	0	0	6	0	8	0	14	12	0	2	0	0	0	11	1	0	7	5	29	38	36	59	75	83	106	111	105	110	108	107	113	104	106	106	109	112	126	115	112	106	122	124	114	142	124	124	131	146
Oklahoma City (OK)	35.3889	0	0	0	0	0	0	0	0	0	0	0	9	13	9	0	0	0	0	0	13	3	20	22	22	32	29	41	42	38	25	25	2	0	0	0	0	0	0	0	11	24	35	50	53	60	51	50	68
Charlotte (NC)	35.2236	0	0	0	14	10	0	9	0	3	6	0	0	18	5	0	0	0	19	51	52	48	50	59	58	80	83	90	120	117	129	131	132	146	157	168	174	181	153	154	161	170	151	138	158	114	105	104	113
Albuquerque (NM)	35.1316	0	0	10	4	0	0	0	0	0	0	0	0	0	0	0	0	0	0	0	9	20	41	50	52	55	47	49	50	41	22	10	12	15	15	20	14	27	33	32	37	23	23	21	34	34	13	10	10
Memphis (TN)	35.0564	0	0	0	0	0	0	0	0	0	0	4	0	0	0	0	0	0	0	0	6	0	31	41	43	50	50	56	72	63	73	76	59	58	57	67	72	76	62	60	62	76	80	72	74	51	44	56	73
Los Angeles (CA)	34.0236	0	0	0	0	0	0	0	0	0	0	0	0	0	9	11	14	6	7	0	2	9	5	2	0	5	14	24	23	30	24	21	28	21	31	15	17	21	22	27	34	31	22	15	4	6	0	2	11
Atlanta (GA)	33.875	0	0	0	0	0	0	0	0	0	0	0	0	0	0	0	0	0	0	0	0	0	18	43	48	66	71	80	105	112	117	117	102	94	91	106	114	127	123	108	102	107	108	93	107	70	59	41	37
Phoenix (AZ)	33.4277	0	0	0	0	0	0	0	9	6	0	2	6	7	2	15	27	30	21	35	47	54	54	58	63	63	52	62	71	65	69	74	76	73	70	65	75	73	75	74	65	46	43	48	64	76	70	75	76
Dallas (TX)	32.8519	0	0	0	0	0	0	0	0	0	0	0	5	13	14	0	0	0	0	5	28	10	39	46	53	65	69	84	87	74	64	67	42	31	15	19	12	8	12	19	44	56	66	74	81	80	74	77	89
San Diego (CA)	32.7336	0	0	0	0	0	0	7	1	12	7	1	0	3	10	13	15	4	10	0	4	25	25	25	28	40	57	66	58	60	43	22	22	12	7	0	0	0	0	0	0	0	0	0	0	0	0	0	0
Tucson (AZ)	32.1313	0	0	0	0	0	0	0	0	0	0	0	0	0	0	0	0	0	0	7	17	28	37	42	39	46	42	55	67	84	94	103	97	107	122	137	173	177	179	168	154	132	135	131	134	126	99	97	93
Tallahassee (FL)	30.3931	0	0	10	12	15	20	34	45	57	96	116	130	130	144	133	129	115	120	131	103	82	96	112	87	103	117	119	140	146	150	166	194	211	218	244	234	258	233	227	266	272	266	241	238	186	196	185	206
Austin (TX)	30.3208	0	0	0	0	0	0	0	0	0	0	0	0	0	0	0	0	0	0	0	0	0	0	0	3	3	22	36	48	38	36	59	54	53	30	52	46	38	45	39	60	59	67	85	88	81	67	81	89
Jacksonville (FL)	30.2333	0	0	0	14	15	0	0	0	0	0	0	0	0	0	7	6	12	19	46	62	63	82	90	88	102	110	128	154	171	184	194	218	234	258	256	253	250	256	252	261	272	245	228	203	148	132	91	103
New Orleans (LA)	29.9969	0	0	0	0	0	0	0	0	0	0	0	0	0	0	0	0	0	0	8	9	10	44	64	61	52	53	55	58	55	49	48	35	28	30	48	58	83	78	76	95	99	97	83	78	59	53	42	52
Houston (TX)	29.6219	0	0	34	44	42	31	49	32	25	9	32	28	35	14	0	0	22	20	29	39	7	31	22	32	32	29	30	43	31	24	27	30	35	40	35	30	23	24	25	65	83	90	88	87	81	85	95	83
San Antonio (TX)	29.5443	0	0	29	41	30	26	22	5	9	5	18	13	18	0	31	2	0	30	34	43	12	25	21	65	93	129	155	181	200	208	193	191	192	174	191	209	216	240	255	271	275	285	280	280	287	238	249	255
Orlando (FL)	28.4339	0	0	8	20	36	34	32	17	17	9	23	17	1	0	0	0	0	0	0	3	0	0	0	0	3	3	3	3	3	3	3	3	3	3	3	3	3	3	25	22	15	32	52	88	107	95	89	110
Tampa (FL)	27.9619	0	0	0	0	0	0	0	0	0	0	0	0	0	0	0	0	0	0	0	0	0	0	0	0	10	0	0	15	27	33	66	109	120	142	179	183	172	158	138	144	119	86	73	60	25	29	29	27
Miami (FL)	25.7881	0	0	0	0	0	0	0	0	0	6	19	8	0	0	0	0	0	0	0	0	0	0	0	30	60	56	79	112	146	178	213	232	222	226	232	250	262	259	242	264	248	236	227	207	183	197	198	193
[truncated: 14 more columns]

## Sheet: Figure2
City	Region	SC1	SC2	SC3	SC4
Austin	Great Plains South	12.5	15.2	65.6	68.3
Dallas	Great Plains South	13.5	16.7	53.6	63.5
Houston	Great Plains South	9.6	14.8	63.4	70.5
OklahomaCity	Great Plains South	12.5	15.4	45.2	56.2
SanAntonio	Great Plains South	12.8	17.1	68.3	75.4
Tulsa	Great Plains South	12.6	15.3	38.3	46.6
Cincinnati	Midwest-Great Plains North	4.6	7	27.9	34.1
Indianapolis	Midwest-Great Plains North	3.9	8.3	32.7	37.7
KansasCity	Midwest-Great Plains North	10.3	13.6	37.5	43.1
Minneapolis	Midwest-Great Plains North	5.9	7.5	25.8	38.2
StLouis	Midwest-Great Plains North	8.1	8.4	27.6	33.3
Columbus	Midwest-Great Plains North	5	8.3	26.3	29.6
Detroit	Midwest-Great Plains North	4.2	6.6	16.7	24.8
Cleveland	Midwest-Great Plains North	5.6	6.1	13.3	17.4
Chicago	Midwest-Great Plains North	3.8	6.9	24.6	26.5
Omaha	Midwest-Great Plains North	8.8	9.9	32.4	32.5
SiouxFalls	Midwest-Great Plains North	6.5	8.3	34.6	37.4
Buffalo	Northeast	1.8	2.2	11.5	14.2
NewYorkCity	Northeast	5.4	9.7	24	28.9
Baltimore	Northeast	6.7	9.9	20.6	32.5
Boston	Northeast	3.2	6.6	15.3	24.6
Philadelphia	Northeast	6.3	7	31.2	33.9
Pittsburgh	Northeast	4.8	5.4	14.1	13.7
Atlanta	Southeast	5.7	9.2	21.9	36.3
Charlotte	Southeast	7	11.3	33.1	41.3
Jacksonville	Southeast	5.2	4.6	35.1	35.1
Louisville	Southeast	7	7.4	26.4	30.3
Memphis	Southeast	11.4	15.5	49.7	49.9
Miami	Southeast	1.3	3.3	40.4	42.2
Norfolk	Southeast	6	7.1	19.8	21.9
Nashville	Southeast	9.5	9.3	32.2	39.9
NewOrleans	Southeast	8.7	8.7	40.7	46.7
Orlando	Southeast	2.9	5.9	43	47.8
Raleigh	Southeast	4.7	7.2	30.9	31.4
Richmond	Southeast	5	6.7	24.6	30.2
Tallahassee	Southeast	6.7	9.6	48.1	55.8
Tampa	Southeast	4.4	6.8	54.4	67.4
Albuquerque	Southwest	12.1	12.9	48.7	56.2
Denver	Southwest	11.2	12.8	50.7	54.9
Fresno	Southwest	13.3	14.1	57.3	58.7
LosAngeles	Southwest	10.9	13	25.7	28.7
Phoenix	Southwest	13.6	15.7	79.2	84.7
Sacramento	Southwest	11.9	13.7	37.5	39.6
SanDiego	Southwest	3.4	3.4	13.2	14.4
SaltLakeCity	Southwest	13	15.2	62.8	66.8
Tucson	Southwest	13.7	16.8	62.7	67
LasVegas	Southwest	14.2	14.9	65.4	68.8
Portland	Northwest	13.1	13.8	35.4	36.2
Seattle	Northwest	7	7.3	30.7	32.6
Boise	Northwest	11.1	11.9	57	57.6

## Sheet: Figure3
Number of Consecutive CDHE days	Scenario	Cities
5	1	1
4	1	1
3	1	1
3	1	1
8	1	1
3	1	1
5	1	1
5	1	1
4	1	1
3	1	1
5	1	1
4	1	1
8	1	1
3	1	1
3	1	1
3	1	1
3	1	1
6	1	1
3	1	1
3	1	1
4	1	1
3	1	1
3	1	1
3	1	1
4	1	1
21	1	1
3	1	1
6	2	1
4	2	1
3	2	1
3	2	1
4	2	1
3	2	1
5	2	1
5	2	1
3	2	1
6	2	1
6	2	1
3	2	1
4	2	1
4	2	1
9	2	1
5	2	1
3	2	1
3	2	1
3	2	1
3	2	1
4	2	1
13	2	1
3	2	1
3	2	1
3	2	1
4	2	1
5	2	1
3	2	1
3	2	1
5	2	1
3	2	1
15	2	1
3	2	1
10	3	1
26	3	1
7	3	1
6	3	1
9	3	1
10	3	1
4	3	1
3	3	1
8	3	1
4	3	1
12	3	1
4	3	1
5	3	1
23	3	1
5	3	1
26	3	1
10	3	1
5	3	1
14	3	1
4	3	1
5	3	1
4	3	1
7	3	1
3	3	1
7	3	1
3	3	1
4	3	1
4	3	1
3	3	1
3	3	1
4	3	1
4	3	1
4	3	1
17	3	1
6	3	1
4	3	1
7	3	1
3	3	1
10	3	1
3	3	1
3	3	1
5	3	1
3	3	1
5	3	1
5	3	1
13	3	1
5	3	1
15	3	1
13	3	1
6	3	1
8	3	1
8	3	1
16	3	1
6	3	1
3	3	1
4	3	1
13	3	1
16	3	1
5	3	1
16	3	1
7	3	1
19	3	1
3	3	1
10	3	1
3	3	1
4	3	1
10	3	1
16	3	1
7	3	1
16	3	1
13	3	1
3	3	1
16	3	1
15	3	1
12	3	1
4	3	1
25	3	1
5	3	1
11	4	1
21	4	1
19	4	1
9	4	1
9	4	1
3	4	1
3	4	1
8	4	1
4	4	1
13	4	1
4	4	1
27	4	1
5	4	1
25	4	1
11	4	1
5	4	1
15	4	1
8	4	1
4	4	1
7	4	1
7	4	1
5	4	1
3	4	1
3	4	1
5	4	1
4	4	1
4	4	1
9	4	1
19	4	1
6	4	1
5	4	1
3	4	1
6	4	1
3	4	1
9	4	1
3	4	1
5	4	1
3	4	1
5	4	1
6	4	1
4	4	1
8	4	1
9	4	1
9	4	1
5	4	1
13	4	1
3	4	1
7	4	1
6	4	1
9	4	1
8	4	1
15	4	1
10	4	1
8	4	1
3	4	1
12	4	1
6	4	1
10	4	1
13	4	1
9	4	1
9	4	1
19	4	1
3	4	1
48	4	1
3	4	1
3	4	1
5	4	1
8	4	1
11	4	1
3	4	1
34	4	1
6	4	1
4	4	1
4	4	1
26	4	1
6	4	1
13	1	2
6	1	2
7	1	2
9	1	2
4	1	2
5	1	2
4	1	2
3	1	2
3	1	2
5	1	2
8	1	2
3	1	2
3	1	2
3	1	2
3	1	2
11	1	2
16	1	2
3	1	2
4	1	2
4	1	2
4	1	2
9	1	2
5	1	2
14	2	2
6	2	2
7	2	2
13	2	2
5	2	2
3	2	2
5	2	2
5	2	2
4	2	2
3	2	2
5	2	2
5	2	2
9	2	2
4	2	2
3	2	2
3	2	2
3	2	2
3	2	2
11	2	2
18	2	2
3	2	2
4	2	2
5	2	2
4	2	2
4	2	2
3	2	2
9	2	2
6	2	2
4	3	2
5	3	2
28	3	2
14	3	2
4	3	2
7	3	2
4	3	2
5	3	2
23	3	2
14	3	2
7	3	2
5	3	2
3	3	2
25	3	2
6	3	2
3	3	2
3	3	2
10	3	2
6	3	2
5	3	2
3	3	2
6	3	2
3	3	2
4	3	2
4	3	2
3	3	2
9	3	2
5	3	2
6	3	2
3	3	2
5	3	2
5	3	2
3	3	2
3	3	2
3	3	2
8	3	2
9	3	2
8	3	2
4	3	2
11	3	2
3	3	2
9	3	2
21	3	2
10	3	2
5	3	2
4	3	2
5	3	2
9	3	2
5	3	2
3	3	2
10	3	2
6	3	2
4	3	2
8	3	2
12	3	2
7	3	2
27	3	2
7	3	2
14	3	2
11	3	2
19	3	2
18	3	2
4	3	2
26	3	2
3	3	2
4	4	2
5	4	2
45	4	2
4	4	2
4	4	2
7	4	2
5	4	2
7	4	2
3	4	2
24	4	2
23	4	2
5	4	2
3	4	2
3	4	2
36	4	2
4	4	2
5	4	2
10	4	2
6	4	2
5	4	2
3	4	2
3	4	2
6	4	2
5	4	2
4	4	2
5	4	2
3	4	2
3	4	2
15	4	2
6	4	2
4	4	2
6	4	2
4	4	2
5	4	2
4	4	2
3	4	2
3	4	2
8	4	2
3	4	2
4	4	2
3	4	2
8	4	2
10	4	2
8	4	2
5	4	2
13	4	2
3	4	2
9	4	2
22	4	2
10	4	2
7	4	2
3	4	2
5	4	2
9	4	2
11	4	2
5	4	2
4	4	2
10	4	2
7	4	2
14	4	2
21	4	2
35	4	2
14	4	2
13	4	2
3	4	2
19	4	2
20	4	2
4	4	2
3	4	2
26	4	2
6	4	2
7	1	3
4	1	3
4	1	3
4	1	3
5	1	3
4	1	3
3	1	3
3	1	3
3	1	3
9	1	3
3	1	3
18	1	3
7	1	3
5	1	3
4	1	3
3	1	3
5	1	3
5	1	3
12	2	3
4	2	3
6	2	3
10	2	3
4	2	3
3	2	3
5	2	3
3	2	3
9	2	3
3	2	3
3	2	3
3	2	3
3	2	3
18	2	3
8	2	3
3	2	3
7	2	3
5	2	3
4	2	3
3	2	3
6	2	3
5	2	3
3	2	3
4	2	3
4	2	3
4	2	3
6	2	3
12	3	3
4	3	3
10	3	3
5	3	3
7	3	3
8	3	3
6	3	3
14	3	3
7	3	3
6	3	3
4	3	3
3	3	3
3	3	3
4	3	3
3	3	3
11	3	3
4	3	3
9	3	3
9	3	3
5	3	3
19	3	3
3	3	3
5	3	3
4	3	3
4	3	3
8	3	3
6	3	3
6	3	3
3	3	3
6	3	3
3	3	3
3	3	3
15	3	3
6	3	3
5	3	3
4	3	3
5	3	3
4	3	3
5	3	3
5	3	3
3	3	3
3	3	3
5	3	3
8	3	3
4	3	3
3	3	3
3	3	3
12	3	3
8	3	3
5	3	3
9	3	3
12	3	3
7	3	3
3	3	3
11	3	3
4	3	3
4	3	3
9	3	3
5	3	3
3	3	3
3	3	3
15	3	3
3	3	3
9	3	3
3	3	3
3	3	3
6	3	3
15	3	3
8	3	3
7	3	3
4	3	3
10	3	3
3	3	3
11	3	3
24	3	3
6	3	3
4	3	3
4	3	3
7	3	3
16	3	3
8	3	3
5	3	3
7	3	3
6	3	3
6	3	3
3	3	3
9	3	3
17	3	3
7	3	3
3	3	3
5	3	3
9	3	3
7	3	3
7	3	3
12	4	3
5	4	3
45	4	3
3	4	3
5	4	3
4	4	3
11	4	3
3	4	3
6	4	3
6	4	3
14	4	3
3	4	3
5	4	3
4	4	3
3	4	3
4	4	3
6	4	3
4	4	3
13	4	3
8	4	3
27	4	3
3	4	3
4	4	3
5	4	3
5	4	3
7	4	3
5	4	3
5	4	3
3	4	3
3	4	3
3	4	3
7	4	3
3	4	3
5	4	3
19	4	3
3	4	3
6	4	3
5	4	3
3	4	3
4	4	3
3	4	3
10	4	3
3	4	3
3	4	3
3	4	3
10	4	3
4	4	3
6	4	3
4	4	3
17	4	3
8	4	3
5	4	3
9	4	3
3	4	3
6	4	3
8	4	3
3	4	3
8	4	3
3	4	3
7	4	3
10	4	3
4	4	3
3	4	3
6	4	3
7	4	3
7	4	3
3	4	3
9	4	3
4	4	3
3	4	3
6	4	3
10	4	3
5	4	3
8	4	3
7	4	3
4	4	3
6	4	3
16	4	3
38	4	3
7	4	3
5	4	3
9	4	3
13	4	3
3	4	3
3	4	3
6	4	3
6	4	3
3	4	3
3	4	3
3	4	3
10	4	3
4	4	3
13	4	3
4	4	3
3	4	3
6	4	3
5	4	3
8	4	3
7	4	3
8	4	3
5	4	3
3	4	3
7	1	4
7	1	4
10	1	4
5	1	4
9	1	4
11	1	4
5	1	4
3	1	4
5	1	4
4	1	4
3	1	4
4	1	4
3	1	4
4	1	4
3	1	4
16	1	4
4	1	4
3	1	4
4	1	4
9	1	4
6	1	4
8	2	4
3	2	4
7	2	4
10	2	4
5	2	4
9	2	4
11	2	4
3	2	4
5	2	4
3	2	4
3	2	4
6	2	4
4	2	4
4	2	4
5	2	4
3	2	4
3	2	4
4	2	4
3	2	4
3	2	4
3	2	4
17	2	4
4	2	4
3	2	4
5	2	4
5	2	4
9	2	4
6	2	4
6	3	4
3	3	4
7	3	4
23	3	4
10	3	4
3	3	4
8	3	4
3	3	4
5	3	4
3	3	4
22	3	4
4	3	4
7	3	4
4	3	4
6	3	4
10	3	4
14	3	4
4	3	4
7	3	4
9	3	4
3	3	4
3	3	4
5	3	4
7	3	4
8	3	4
3	3	4
5	3	4
4	3	4
7	3	4
3	3	4
16	3	4
3	3	4
4	3	4
5	3	4
4	3	4
3	3	4
9	3	4
12	3	4
4	3	4
3	3	4
5	3	4
3	3	4
4	3	4
5	3	4
3	3	4
11	3	4
13	3	4
3	3	4
12	3	4
30	3	4
8	3	4
5	3	4
10	3	4
25	3	4
13	3	4
3	3	4
3	3	4
12	3	4
15	3	4
6	4	4
3	4	4
7	4	4
34	4	4
3	4	4
8	4	4
6	4	4
9	4	4
3	4	4
22	4	4
3	4	4
5	4	4
3	4	4
12	4	4
3	4	4
6	4	4
12	4	4
15	4	4
4	4	4
8	4	4
11	4	4
5	4	4
4	4	4
3	4	4
4	4	4
3	4	4
4	4	4
4	4	4
5	4	4
7	4	4
8	4	4
4	4	4
5	4	4
3	4	4
5	4	4
4	4	4
7	4	4
3	4	4
4	4	4
4	4	4
4	4	4
20	4	4
5	4	4
4	4	4
5	4	4
6	4	4
3	4	4
9	4	4
4	4	4
12	4	4
6	4	4
5	4	4
5	4	4
3	4	4
3	4	4
6	4	4
5	4	4
4	4	4
14	4	4
14	4	4
3	4	4
12	4	4
39	4	4
8	4	4
15	4	4
3	4	4
39	4	4
4	4	4
3	4	4
3	4	4
12	4	4
15	4	4
6	1	5
4	1	5
4	1	5
7	1	5
3	1	5
4	1	5
5	1	5
16	1	5
4	1	5
6	1	5
3	1	5
4	1	5
3	1	5
4	1	5
3	1	5
4	1	5
3	1	5
3	1	5
4	1	5
3	1	5
6	1	5
6	1	5
5	1	5
9	1	5
3	1	5
6	1	5
6	2	5
4	2	5
4	2	5
7	2	5
3	2	5
3	2	5
4	2	5
5	2	5
19	2	5
3	2	5
4	2	5
8	2	5
7	2	5
5	2	5
4	2	5
5	2	5
7	2	5
3	2	5
3	2	5
5	2	5
6	2	5
3	2	5
3	2	5
5	2	5
3	2	5
5	2	5
7	2	5
6	2	5
6	2	5
9	2	5
3	2	5
6	2	5
3	3	5
8	3	5
7	3	5
33	3	5
10	3	5
8	3	5
8	3	5
3	3	5
3	3	5
9	3	5
8	3	5
5	3	5
11	3	5
3	3	5
25	3	5
5	3	5
14	3	5
23	3	5
5	3	5
14	3	5
3	3	5
3	3	5
7	3	5
4	3	5
3	3	5
6	3	5
3	3	5
6	3	5
4	3	5
6	3	5
5	3	5
5	3	5
24	3	5
6	3	5
5	3	5
3	3	5
7	3	5
7	3	5
3	3	5
3	3	5
5	3	5
3	3	5
4	3	5
5	3	5
8	3	5
7	3	5
21	3	5
13	3	5
7	3	5
3	3	5
26	3	5
5	3	5
3	3	5
5	3	5
6	3	5
3	3	5
3	3	5
10	3	5
3	3	5
6	3	5
10	3	5
9	3	5
15	3	5
7	3	5
19	3	5
30	3	5
18	3	5
7	3	5
13	3	5
10	3	5
3	3	5
3	3	5
3	3	5
28	3	5
10	3	5
4	3	5
9	3	5
15	3	5
3	3	5
3	3	5
3	4	5
50	4	5
10	4	5
7	4	5
8	4	5
3	4	5
3	4	5
9	4	5
9	4	5
5	4	5
11	4	5
26	4	5
5	4	5
3	4	5
59	4	5
3	4	5
3	4	5
7	4	5
4	4	5
3	4	5
6	4	5
3	4	5
7	4	5
6	4	5
6	4	5
5	4	5
6	4	5
31	4	5
5	4	5
3	4	5
13	4	5
7	4	5
5	4	5
3	4	5
5	4	5
5	4	5
5	4	5
4	4	5
4	4	5
3	4	5
6	4	5
9	4	5
9	4	5
23	4	5
13	4	5
7	4	5
6	4	5
4	4	5
3	4	5
26	4	5
9	4	5
5	4	5
6	4	5
3	4	5
3	4	5
11	4	5
3	4	5
3	4	5
6	4	5
10	4	5
11	4	5
15	4	5
8	4	5
19	4	5
31	4	5
41	4	5
11	4	5
3	4	5
3	4	5
3	4	5
4	4	5
29	4	5
10	4	5
4	4	5
26	4	5
5	4	5
3	4	5
6	1	6
8	1	6
4	1	6
16	1	6
8	1	6
11	1	6
3	1	6
4	1	6
3	1	6
3	1	6
3	1	6
5	1	6
6	1	6
3	1	6
5	1	6
10	1	6
3	1	6
4	1	6
6	1	6
4	1	6
5	1	6
6	1	6
6	2	6
9	2	6
22	2	6
8	2	6
11	2	6
3	2	6
4	2	6
3	2	6
3	2	6
8	2	6
3	2	6
3	2	6
4	2	6
4	2	6
4	2	6
8	2	6
3	2	6
4	2	6
10	2	6
3	2	6
8	2	6
4	2	6
5	2	6
7	2	6
6	2	6
5	3	6
3	3	6
7	3	6
29	3	6
7	3	6
5	3	6
4	3	6
18	3	6
3	3	6
3	3	6
4	3	6
3	3	6
5	3	6
5	3	6
5	3	6
7	3	6
3	3	6
3	3	6
7	3	6
3	3	6
7	3	6
4	3	6
6	3	6
4	3	6
6	3	6
7	3	6
3	3	6
5	3	6
8	3	6
8	3	6
3	3	6
3	3	6
5	3	6
13	3	6
6	3	6
3	3	6
5	3	6
4	3	6
3	3	6
3	3	6
3	3	6
4	3	6
4	3	6
4	3	6
8	3	6
25	3	6
17	3	6
3	3	6
3	3	6
6	3	6
24	3	6
14	3	6
4	3	6
3	3	6
26	3	6
5	4	6
22	4	6
29	4	6
7	4	6
5	4	6
25	4	6
4	4	6
3	4	6
11	4	6
5	4	6
5	4	6
6	4	6
11	4	6
3	4	6
9	4	6
3	4	6
7	4	6
3	4	6
3	4	6
4	4	6
8	4	6
7	4	6
6	4	6
3	4	6
7	4	6
4	4	6
6	4	6
5	4	6
8	4	6
9	4	6
3	4	6
3	4	6
5	4	6
3	4	6
3	4	6
15	4	6
6	4	6
3	4	6
12	4	6
5	4	6
5	4	6
3	4	6
4	4	6
4	4	6
4	4	6
13	4	6
3	4	6
4	4	6
26	4	6
21	4	6
4	4	6
8	4	6
39	4	6
5	4	6
3	4	6
29	4	6
5	1	7
3	1	7
4	1	7
3	1	7
4	1	7
3	1	7
3	1	7
3	1	7
5	1	7
5	1	7
4	1	7
4	1	7
4	2	7
3	2	7
3	2	7
4	2	7
4	2	7
3	2	7
3	2	7
3	2	7
6	2	7
3	2	7
5	2	7
3	2	7
3	2	7
6	2	7
4	2	7
5	2	7
5	2	7
3	2	7
4	3	7
4	3	7
9	3	7
5	3	7
5	3	7
4	3	7
4	3	7
8	3	7
3	3	7
4	3	7
3	3	7
3	3	7
4	3	7
3	3	7
3	3	7
7	3	7
4	3	7
5	3	7
3	3	7
3	3	7
3	3	7
3	3	7
4	3	7
3	3	7
3	3	7
4	3	7
3	3	7
3	3	7
5	3	7
9	3	7
3	3	7
3	3	7
3	3	7
3	3	7
6	3	7
3	3	7
3	3	7
3	3	7
3	3	7
3	3	7
3	3	7
18	3	7
5	3	7
3	3	7
10	3	7
12	3	7
3	3	7
3	3	7
3	3	7
3	3	7
4	3	7
3	3	7
6	3	7
10	3	7
7	3	7
4	3	7
6	3	7
4	3	7
5	3	7
3	3	7
3	3	7
4	4	7
4	4	7
7	4	7
7	4	7
4	4	7
4	4	7
10	4	7
4	4	7
3	4	7
4	4	7
3	4	7
5	4	7
5	4	7
16	4	7
3	4	7
3	4	7
6	4	7
3	4	7
4	4	7
4	4	7
4	4	7
7	4	7
3	4	7
6	4	7
3	4	7
4	4	7
3	4	7
3	4	7
5	4	7
5	4	7
9	4	7
3	4	7
3	4	7
6	4	7
5	4	7
7	4	7
4	4	7
4	4	7
3	4	7
4	4	7
3	4	7
3	4	7
3	4	7
3	4	7
3	4	7
9	4	7
9	4	7
3	4	7
3	4	7
5	4	7
3	4	7
3	4	7
23	4	7
3	4	7
4	4	7
4	4	7
4	4	7
4	4	7
5	4	7
8	4	7
6	4	7
12	4	7
4	4	7
5	4	7
6	4	7
3	4	7
3	4	7
3	4	7
3	1	8
4	1	8
3	1	8
3	1	8
5	1	8
3	1	8
3	1	8
3	1	8
4	1	8
5	1	8
3	1	8
5	2	8
4	2	8
3	2	8
5	2	8
6	2	8
5	2	8
3	2	8
5	2	8
3	2	8
5	2	8
3	2	8
3	2	8
5	2	8
5	2	8
3	2	8
5	2	8
3	2	8
6	2	8
3	2	8
3	2	8
5	3	8
6	3	8
10	3	8
4	3	8
3	3	8
4	3	8
4	3	8
8	3	8
3	3	8
5	3	8
4	3	8
5	3	8
4	3	8
5	3	8
3	3	8
14	3	8
3	3	8
4	3	8
4	3	8
3	3	8
3	3	8
4	3	8
3	3	8
4	3	8
5	3	8
3	3	8
3	3	8
7	3	8
4	3	8
8	3	8
3	3	8
3	3	8
3	3	8
7	3	8
4	3	8
5	3	8
4	3	8
3	3	8
3	3	8
3	3	8
3	3	8
15	3	8
4	3	8
9	3	8
6	3	8
3	3	8
7	3	8
15	3	8
3	3	8
6	3	8
3	3	8
4	3	8
3	3	8
4	3	8
3	3	8
6	3	8
3	3	8
4	3	8
8	3	8
5	3	8
8	3	8
7	3	8
6	3	8
6	3	8
3	3	8
4	4	8
3	4	8
10	4	8
4	4	8
6	4	8
5	4	8
3	4	8
4	4	8
5	4	8
7	4	8
4	4	8
7	4	8
4	4	8
5	4	8
5	4	8
3	4	8
4	4	8
5	4	8
3	4	8
3	4	8
17	4	8
3	4	8
6	4	8
6	4	8
3	4	8
3	4	8
4	4	8
4	4	8
3	4	8
7	4	8
4	4	8
3	4	8
4	4	8
3	4	8
7	4	8
7	4	8
5	4	8
7	4	8
3	4	8
3	4	8
3	4	8
4	4	8
7	4	8
5	4	8
5	4	8
6	4	8
3	4	8
3	4	8
3	4	8
7	4	8
7	4	8
6	4	8
10	4	8
4	4	8
3	4	8
7	4	8
17	4	8
3	4	8
3	4	8
3	4	8
3	4	8
3	4	8
3	4	8
4	4	8
8	4	8
3	4	8
6	4	8
9	4	8
4	4	8
7	4	8
4	4	8
6	4	8
6	4	8
3	4	8
3	4	8
4	1	9
3	1	9
11	1	9
4	1	9
9	1	9
5	1	9
3	1	9
7	1	9
6	1	9
6	1	9
4	1	9
4	1	9
5	1	9
4	1	9
6	1	9
4	1	9
8	1	9
4	1	9
3	1	9
3	1	9
4	2	9
6	2	9
3	2	9
10	2	9
4	2	9
9	2	9
6	2	9
3	2	9
4	2	9
4	2	9
3	2	9
7	2	9
6	2	9
6	2	9
4	2	9
3	2	9
5	2	9
5	2	9
4	2	9
4	2	9
10	2	9
4	2	9
4	2	9
8	2	9
4	2	9
3	2	9
3	2	9
8	3	9
6	3	9
13	3	9
3	3	9
8	3	9
7	3	9
3	3	9
20	3	9
11	3	9
3	3	9
5	3	9
8	3	9
4	3	9
3	3	9
3	3	9
5	3	9
3	3	9
3	3	9
4	3	9
6	3	9
3	3	9
3	3	9
4	3	9
3	3	9
3	3	9
3	3	9
15	3	9
4	3	9
13	3	9
3	3	9
5	3	9
3	3	9
7	3	9
3	3	9
3	3	9
3	3	9
6	3	9
3	3	9
5	3	9
6	3	9
3	3	9
3	3	9
5	3	9
6	3	9
3	3	9
3	3	9
29	3	9
8	3	9
9	3	9
3	3	9
6	3	9
4	3	9
15	3	9
7	3	9
11	3	9
4	3	9
17	3	9
4	3	9
7	3	9
4	3	9
10	4	9
6	4	9
13	4	9
3	4	9
8	4	9
7	4	9
3	4	9
20	4	9
12	4	9
3	4	9
3	4	9
3	4	9
5	4	9
9	4	9
3	4	9
5	4	9
3	4	9
5	4	9
3	4	9
3	4	9
4	4	9
6	4	9
3	4	9
3	4	9
4	4	9
3	4	9
3	4	9
5	4	9
15	4	9
4	4	9
13	4	9
3	4	9
5	4	9
6	4	9
6	4	9
7	4	9
5	4	9
3	4	9
4	4	9
6	4	9
3	4	9
5	4	9
6	4	9
3	4	9
3	4	9
3	4	9
3	4	9
5	4	9
8	4	9
3	4	9
7	4	9
48	4	9
3	4	9
13	4	9
5	4	9
24	4	9
11	4	9
5	4	9
20	4	9
4	4	9
8	4	9
6	4	9
5	1	10
3	1	10
3	1	10
3	1	10
8	1	10
5	1	10
3	1	10
3	1	10
5	1	10
5	1	10
3	1	10
3	1	10
4	1	10
3	1	10
3	1	10
5	2	10
3	2	10
6	2	10
3	2	10
3	2	10
3	2	10
9	2	10
5	2	10
3	2	10
4	2	10
3	2	10
5	2	10
3	2	10
3	2	10
4	2	10
3	2	10
4	2	10
3	2	10
3	2	10
5	3	10
6	3	10
3	3	10
4	3	10
9	3	10
4	3	10
6	3	10
3	3	10
3	3	10
3	3	10
6	3	10
5	3	10
7	3	10
3	3	10
3	3	10
7	3	10
4	3	10
4	3	10
3	3	10
5	3	10
8	3	10
3	3	10
3	3	10
3	3	10
6	3	10
9	3	10
4	3	10
4	3	10
3	3	10
5	3	10
4	3	10
3	3	10
3	3	10
4	3	10
4	3	10
4	3	10
5	3	10
6	3	10
7	3	10
8	3	10
4	3	10
10	3	10
3	3	10
4	3	10
7	3	10
4	3	10
3	3	10
3	3	10
5	3	10
5	3	10
3	3	10
7	3	10
3	3	10
5	3	10
3	3	10
4	4	10
6	4	10
8	4	10
7	4	10
3	4	10
4	4	10
3	4	10
3	4	10
11	4	10
4	4	10
8	4	10
3	4	10
4	4	10
3	4	10
3	4	10
6	4	10
6	4	10
7	4	10
3	4	10
5	4	10
3	4	10
7	4	10
4	4	10
6	4	10
4	4	10
4	4	10
3	4	10
5	4	10
9	4	10
5	4	10
3	4	10
3	4	10
3	4	10
3	4	10
5	4	10
3	4	10
4	4	10
6	4	10
9	4	10
5	4	10
3	4	10
6	4	10
5	4	10
5	4	10
4	4	10
3	4	10
3	4	10
4	4	10
4	4	10
4	4	10
5	4	10
4	4	10
9	4	10
5	4	10
5	4	10
6	4	10
3	4	10
7	4	10
11	4	10
5	4	10
12	4	10
3	4	10
7	4	10
7	4	10
5	4	10
3	4	10
3	4	10
5	4	10
8	4	10
5	4	10
3	4	10
7	4	10
3	4	10
5	4	10
7	4	10
3	4	10
3	1	11
3	1	11
10	1	11
4	1	11
3	1	11
3	1	11
3	1	11
3	1	11
4	1	11
6	1	11
3	1	11
4	1	11
4	1	11
3	1	11
8	1	11
4	1	11
4	1	11
3	1	11
3	1	11
3	1	11
3	2	11
4	2	11
12	2	11
4	2	11
3	2	11
3	2	11
3	2	11
3	2	11
3	2	11
6	2	11
4	2	11
5	2	11
4	2	11
5	2	11
3	2	11
5	2	11
3	2	11
3	2	11
4	2	11
4	2	11
3	3	11
13	3	11
6	3	11
6	3	11
3	3	11
10	3	11
3	3	11
6	3	11
3	3	11
4	3	11
3	3	11
3	3	11
5	3	11
3	3	11
4	3	11
4	3	11
5	3	11
3	3	11
4	3	11
4	3	11
3	3	11
6	3	11
3	3	11
3	3	11
3	3	11
3	3	11
5	3	11
10	3	11
4	3	11
3	3	11
4	3	11
5	3	11
3	3	11
3	3	11
4	3	11
3	3	11
3	3	11
13	3	11
12	3	11
9	3	11
5	3	11
3	3	11
5	3	11
3	3	11
6	3	11
5	3	11
8	3	11
6	3	11
5	3	11
11	3	11
7	3	11
15	3	11
3	4	11
4	4	11
3	4	11
13	4	11
3	4	11
6	4	11
6	4	11
3	4	11
4	4	11
15	4	11
6	4	11
3	4	11
5	4	11
3	4	11
4	4	11
3	4	11
3	4	11
14	4	11
3	4	11
4	4	11
4	4	11
5	4	11
3	4	11
3	4	11
4	4	11
4	4	11
3	4	11
7	4	11
3	4	11
3	4	11
3	4	11
3	4	11
5	4	11
11	4	11
4	4	11
3	4	11
3	4	11
4	4	11
6	4	11
3	4	11
3	4	11
3	4	11
4	4	11
3	4	11
4	4	11
15	4	11
12	4	11
10	4	11
[truncated: 6,341 more rows]

## Sheet: Figure4
City	Hot	Dry	Hot_Dry	Hot_AMP	Dry_AMP	Hot_Dry_AMP	Region
Austin	5.30869	3.99747	0.763422	15.0696	5.00316	26.1978	Great Plains South
Dallas	11.4737	3.38678	0.985905	6.97245	5.90532	20.2859	Great Plains South
Houston	5.89579	44.6954	1.12744	13.569	0.447473	17.7393	Great Plains South
OklahomaCity	12.8691	4.99659	1.20647	6.21646	4.00273	16.5773	Great Plains South
SanAntonio	11.3368	8.41641	0.637334	7.05666	2.37631	31.3807	Great Plains South
Tulsa	13.1584	16.9305	1.30821	6.07978	1.1813	15.2881	Great Plains South
Cincinnati	3.45787	36.9578	0.508199	23.1356	0.541158	39.3547	Midwest-Great Plains North
Indianapolis	2.82986	45.2253	0.541375	28.27	0.44223	36.943	Midwest-Great Plains North
KansasCity	7.0204	53.1253	0.968167	11.3954	0.376468	20.6576	Midwest-Great Plains North
Minneapolis	2.19709	76.4925	0.762764	36.4118	0.261464	26.2204	Midwest-Great Plains North
StLouis	2.54136	8.09278	1.23738	31.4792	2.47134	16.1632	Midwest-Great Plains North
Columbus	1.83435	85.9347	0.607759	43.6123	0.232735	32.9078	Midwest-Great Plains North
Detroit	6.13872	17.5179	1.24883	13.032	1.14169	16.015	Midwest-Great Plains North
Chicago	3.8969	50.0276	0.642555	20.5291	0.399779	31.1258	Midwest-Great Plains North
Cleveland	2.29977	46.0734	2.56306	34.7861	0.43409	7.80317	Midwest-Great Plains North
SiouxFalls	2.82063	64.0249	0.504299	28.3625	0.312379	39.659	Midwest-Great Plains North
Omaha	7.87948	28.733	1.16047	10.153	0.696063	17.2345	Midwest-Great Plains North
Buffalo	4.34296	9.09519	1.26627	18.4206	2.19896	15.7944	Northeast
NewYorkCity	1.89877	28.1523	0.925977	42.1326	0.710421	21.5988	Northeast
Baltimore	4.36192	27.915	0.939769	18.3406	0.716461	21.2818	Northeast
Boston	3.18839	13.504	0.614318	25.091	1.48105	32.5564	Northeast
Philadelphia	2.62368	31.6471	1.59771	30.4915	0.63197	12.5179	Northeast
Pittsburgh	6.93757	25.1577	3.38206	11.5314	0.794984	5.91356	Northeast
Atlanta	2.09946	20.6917	0.499897	38.105	0.96657	40.0083	Southeast
Charlotte	2.29673	21.5313	0.900348	34.8321	0.928879	22.2136	Southeast
Jacksonville	2.92683	204.009	0.760312	27.3334	0.0980351	26.305	Southeast
Louisville	4.36073	51.0741	0.554797	18.3456	0.391588	36.0492	Southeast
Memphis	5.58284	28.3061	1.10491	14.3296	0.706562	18.101	Southeast
Miami	3.42031	77.3937	0.405876	23.3897	0.258419	49.2761	Southeast
Norfolk	5.6147	53.6137	1.25425	14.2483	0.373039	15.9458	Southeast
Nashville	2.65158	95.873	1.03819	30.1707	0.208609	19.2642	Southeast
NewOrleans	4.50982	221.207	1.24559	17.7391	0.0904129	16.0566	Southeast
Orlando	3.43093	368.808	0.491232	23.3173	0.0542288	40.7139	Southeast
Raleigh	1.9433	44.8453	0.816825	41.167	0.445978	24.4851	Southeast
Richmond	3.51395	16.1553	1.05864	22.7664	1.23799	18.8921	Southeast
Tallahassee	2.1477	128.981	1.02411	37.2492	0.155062	19.5292	Southeast
Tampa	1.75943	272.155	0.692856	45.4693	0.0734876	28.866	Southeast
Albuquerque	3.0068	18.9374	0.917695	26.6064	1.05611	21.7937	Southwest
Denver	2.44623	17.0767	0.888483	32.7034	1.17119	22.5103	Southwest
Fresno	5.57804	16.9071	0.534161	14.342	1.18293	37.4419	Southwest
LosAngeles	3.99996	19.209	2.04209	20.0002	1.04118	9.79388	Southwest
Phoenix	3.74682	10.9316	0.433048	21.3515	1.82956	46.1843	Southwest
Sacramento	1.50866	14.8394	1.01156	53.027	1.34776	19.7715	Southwest
SanDiego	4.28331	104.926	0.898027	18.6771	0.19061	22.2711	Southwest
SaltLakeCity	6.24098	8.82429	0.469992	12.8185	2.26647	42.5539	Southwest
Tucson	7.81146	7.71085	0.787389	10.2414	2.59375	25.4004	Southwest
LasVegas	10.441	5.2448	0.518488	7.66213	3.8133	38.5737	Southwest
Portland	2.33131	11.2471	0.812243	34.3154	1.77824	24.6232	Northwest
Seattle	4.99211	6.51305	0.331688	16.0253	3.07076	60.2977	Northwest
Boise	2.0752	4.37183	0.447329	38.5505	4.57474	44.7098	Northwest

## Sheet: Figure5
City	lat	long	Current	Urban	Climate	Future	Region
Austin	30.3208	-97.7604	14.0591	13.3584	31.8323	41.9079	Great Plains South
Dallas	32.8519	-96.8555	15.1428	17.037	34.5595	52.3624	Great Plains South
Houston	29.6219	-95.6567	14.1721	15.5458	21.8253	35.2495	Great Plains South
OklahomaCity	35.3889	-97.6006	14.4706	14.9511	31.0028	43.1057	Great Plains South
SanAntonio	29.5443	-98.4839	12.9231	14.9162	40.8179	59.3495	Great Plains South
Tulsa	36.0394	-95.9844	14.252	17.8886	35.303	46.5427	Great Plains South
Cincinnati	39.0444	-84.6724	4.98582	5.94358	14.9537	17.7223	Midwest
Indianapolis	39.7252	-86.2817	4.92768	5.9183	15.1049	15.4886	Midwest
KansasCity	39.2972	-94.7306	10.3299	10.9427	26.5918	35.6004	Midwest
Minneapolis	44.8831	-93.2289	7.2944	7.99136	10.6967	11.6135	Midwest
StLouis	38.6308	-90.2708	8.96358	10.7024	15.4578	18.7492	Midwest
Columbus	39.9047	-82.9199	5.89881	5.93947	12.4151	13.8972	Midwest
Detroit	42.2313	-83.3308	6.65698	6.6513	11.1461	11.7437	Midwest
Chicago	41.4057	-81.852	5.8662	6.65513	13.4327	16.6578	Midwest
Cleveland	41.9602	-87.9316	6.83632	6.69499	10.8333	10.5573	Midwest
SiouxFalls	41.3102	-95.8991	6.69553	6.71907	17.6064	17.721	Midwest
Omaha	43.5778	-96.7539	8.84007	10.6236	17.8358	20.1699	Midwest
Buffalo	42.94	-78.7361	5.41534	5.76181	11.6572	11.8328	Northeast
NewYorkCity	40.6392	-73.764	6.37489	6.78089	11.5459	13.7148	Northeast
Baltimore	39.2814	-76.6111	6.67876	6.84185	10.666	11.7066	Northeast
Boston	42.3606	-71.0097	4.89463	4.94696	10.6708	11.6445	Northeast
Philadelphia	39.8733	-75.2268	8.12252	8.2617	12.1351	12.5723	Northeast
Pittsburgh	40.3391	-79.8604	7.53195	7.45463	10.9012	10.8313	Northeast
Atlanta	33.875	-84.3022	5.94851	8.33597	11.2798	13.6965	Southeast
Charlotte	35.2236	-80.9552	7.83139	8.56114	14.2136	14.3568	Southeast
Jacksonville	30.2333	-81.6667	7.63971	6.83864	10.0499	12.5068	Southeast
Louisville	38.1811	-85.7391	5.70268	7.87812	19.7368	20.839	Southeast
Memphis	35.0564	-89.9865	11.0373	11.4102	17.0188	20.3176	Southeast
Miami	25.7881	-80.3169	3.90408	6.23674	12.097	11.7968	Southeast
Norfolk	36.9033	-76.1922	7.43355	7.62535	18.1463	18.9124	Southeast
Nashville	36.1189	-86.6892	9.14238	8.6816	15.6008	16.4012	Southeast
NewOrleans	29.9969	-90.2775	9.77627	10.6058	14.6362	15.8332	Southeast
Orlando	28.4339	-81.325	6.76628	5.75749	15.7091	16.0592	Southeast
Raleigh	35.8923	-78.7819	6.61501	7.57437	12.7604	12.3925	Southeast
Richmond	37.5115	-77.3234	6.82108	7.96629	11.3513	11.1339	Southeast
Tallahassee	30.3931	-84.3533	10.0189	10.3441	19.7062	20.0826	Southeast
Tampa	27.9619	-82.5403	6.55545	7.86227	19.1082	22.5884	Southeast
Albuquerque	35.1316	-106.495	12.8145	11.4346	24.7016	30.4723	Southwest
Denver	39.8328	-104.657	11.4756	11.1787	21.2162	22.746	Southwest
Fresno	36.78	-119.719	10.8916	12.6041	36.1756	55.9956	Southwest
LosAngeles	34.0236	-118.291	10.8954	10.8548	19.1724	20.5129	Southwest
Phoenix	33.4277	-112.004	12.2038	16.7415	38.8418	50.8665	Southwest
Sacramento	38.5069	-121.495	9.9108	10.1639	19.3653	42.2373	Southwest
SanDiego	32.7336	-117.183	4.93653	10.1365	12.6432	14.101	Southwest
SaltLakeCity	40.7781	-111.969	12.0475	12.9577	33.8047	50.2483	Southwest
Tucson	32.1313	-110.955	14.7372	16.3676	31.7253	38.8163	Southwest
LasVegas	36.0719	-115.163	11.5719	15.1346	45.5641	59.3093	Southwest
Portland	45.5958	-122.609	8.56255	8.54084	15.7121	15.6571	Northwest
Seattle	47.4444	-122.314	4.86182	5.72238	14.5618	14.6558	Northwest
Boise	43.5666	-116.241	10.9062	12.2362	25.4546	34.1952	Northwest

## Sheet: Figure6
City	lat	long	Current10	Current30	Urban10	Urban30	Climate10	Climate30	Future10	Future30	Urban10AMP	Urban30AMP	Climate10A	Climate30A	Future10AM	Future30AM
Austin	30.3208	-97.7604	3	9	3	9	1	5	1	3	1	1	4	4	4	7
Dallas	32.8519	-96.8555	2	9	2	9	1	4	1	2	1	1	3	6	3	8
Houston	29.6219	-95.6567	3	9	2	9	1	9	1	4	2	1	4	1	4	6
OklahomaCity	35.3889	-97.6006	2	9	2	9	1	4	1	3	1	1	3	5	3	7
SanAntonio	29.5443	-98.4839	3	9	2	9	1	3	1	2	2	1	4	6	4	8
Tulsa	36.0394	-95.9844	2	9	2	9	1	4	1	3	1	1	3	5	3	7
Cincinnati	39.0444	-84.6724	9	9	9	9	2	9	2	9	1	1	8	1	8	1
Indianapolis	39.7252	-86.2817	9	9	9	9	2	9	2	9	1	1	8	1	8	1
KansasCity	39.2972	-94.7306	4	9	4	9	1	6	1	6	1	1	8	4	8	4
Minneapolis	44.8831	-93.2289	9	9	7	9	5	9	2	9	1	1	4	1	8	1
StLouis	38.6308	-90.2708	4	9	4	9	2	9	1	9	1	1	8	1	8	1
Columbus	39.9047	-82.9199	9	9	9	9	2	9	2	9	1	1	8	1	8	1
Detroit	42.2313	-83.3308	9	9	9	9	4	9	3	9	1	1	6	1	7	1
Cleveland	41.4057	-81.852	9	9	9	9	4	9	4	9	1	1	5	1	5	1
Chicago	41.9602	-87.9316	9	9	9	9	2	9	2	9	1	1	8	1	8	1
Omaha	41.3102	-95.8991	4	9	4	9	1	9	1	9	1	1	8	1	8	2
SiouxFalls	43.5778	-96.7539	9	9	9	9	1	9	1	9	1	1	8	1	8	1
Buffalo	42.94	-78.7361	9	9	9	9	4	9	3	9	1	1	6	1	6	1
NewYorkCity	40.6392	-73.764	9	9	9	9	3	9	2	9	1	1	6	1	8	1
Baltimore	39.2814	-76.6111	9	9	9	9	4	9	3	9	1	1	1	1	4	1
Boston	42.3606	-71.0097	9	9	9	9	4	9	3	9	1	1	5	1	7	1
Philadelphia	39.8733	-75.2268	8	9	9	9	3	9	2	9	1	1	5	1	6	1
Pittsburgh	40.3391	-79.8604	9	9	9	9	4	9	4	9	1	1	5	1	5	1
Atlanta	33.875	-84.3022	9	9	9	9	3	9	2	9	1	1	6	1	8	1
Charlotte	35.2236	-80.9552	9	9	9	9	2	9	2	9	1	1	8	1	8	1
Jacksonville	30.2333	-81.6667	9	9	9	9	4	9	2	9	1	1	5	1	8	1
Louisville	38.1811	-85.7391	9	9	9	9	2	7	1	7	1	1	8	3	8	3
Memphis	35.0564	-89.9865	3	9	3	9	1	9	1	9	1	1	4	1	4	1
Miami	25.7881	-80.3169	9	9	9	9	2	9	2	9	1	1	8	1	8	1
Norfolk	36.9033	-76.1922	9	9	9	9	2	8	2	7	1	1	8	3	8	3
Nashville	36.1189	-86.6892	6	9	7	9	1	9	1	9	1	1	5	1	6	1
NewOrleans	29.9969	-90.2775	4	9	5	9	1	9	1	9	1	1	4	1	4	1
Orlando	28.4339	-81.325	9	9	9	9	1	9	1	9	1	1	8	1	8	1
Raleigh	35.8923	-78.7819	9	9	9	9	2	9	2	9	1	1	8	1	8	1
Richmond	37.5115	-77.3234	9	9	9	9	3	9	3	9	1	1	7	1	7	1
Tallahassee	30.3931	-84.3533	4	9	4	9	1	9	1	9	1	1	4	1	4	2
Tampa	27.9619	-82.5403	9	9	9	9	1	9	1	7	2	1	8	1	8	3
Albuquerque	35.1316	-106.495	3	9	4	9	1	6	1	3	1	1	4	3	4	6
Denver	39.8328	-104.657	4	9	4	9	1	6	1	5	1	1	4	4	4	6
Fresno	36.78	-119.719	4	9	3	9	1	3	1	2	1	1	5	6	5	8
LosAngeles	34.0236	-118.291	4	9	4	9	1	9	1	7	1	1	3	1	3	3
Phoenix	33.4277	-112.004	3	9	2	9	1	3	1	2	1	1	4	7	4	8
Sacramento	38.5069	-121.495	4	9	4	9	1	9	1	5	1	1	4	1	5	3
SanDiego	32.7336	-117.183	9	9	9	9	3	9	2	9	1	1	7	1	8	1
SaltLakeCity	40.7781	-111.969	3	9	2	9	1	3	1	2	2	1	4	6	4	8
Tucson	32.1313	-110.955	2	9	2	9	1	4	1	3	1	1	4	5	4	7
LasVegas	36.0719	-115.163	2	9	2	9	1	2	1	2	1	1	4	6	4	8
Portland	45.5958	-122.609	6	9	6	9	1	9	1	9	1	1	7	1	7	1
Seattle	47.4444	-122.314	9	9	9	9	1	9	1	9	1	1	8	1	8	1
Boise	43.5666	-116.241	4	9	3	9	1	9	1	3	1	1	5	1	5	7
