# Supplementary material for: The role of climate change and urban development on compound dry-hot extremes across US cities
Source: Nat Commun. 2023 Jun 14;14:3509. doi: 10.1038/s41467-023-39205-x (PMC10267174; doi:10.1038/s41467-023-39205-x)
Supplement: Supplementary file 2 — Source Data [file 41467_2023_39205_MOESM2_ESM.zip › SourceData/Memphis_Current_Data.xlsx]

## Sheet: Sheet1
Date_Current	Current_T	Urban_Dev_T	Current_prcp	Urban_Dev_Prcp
2000-05-01	80	80	1	1
2000-05-02	80.431	80.748	0.059	0.05
2000-05-03	81.756	81.737	0.037	0.024
2000-05-04	80.085	80.766	0.034	0
2000-05-05	82.869	82.059	0.002	0.038
2000-05-06	81.207	82.061	0.01	0.025
2000-05-07	82.489	82.319	0	0
2000-05-08	82.746	81.367	0	0
2000-05-09	83.968	82.009	0	0
2000-05-10	77.245	76.213	0.161	0.506
2000-05-11	88.628	88.449	0	0
2000-05-12	82.77	83.53	0	0
2000-05-13	80.503	82.574	0.608	0.704
2000-05-14	73.911	74.563	0	0
2000-05-15	75.305	76.166	0	0
2000-05-16	84.61	84.293	0.001	0
2000-05-17	84.299	84.668	0.008	0.021
2000-05-18	87.715	87.799	0	0
2000-05-19	84.616	85.607	0.289	0.095
2000-05-20	74.579	75.828	0.291	0.655
2000-05-21	76.357	75.31	0.103	0.219
2000-05-22	86.79	85.898	0	0
2000-05-23	93.324	93.35	0.022	0.107
2000-05-24	90.58	90.461	0.022	0.024
2000-05-25	89.035	89.503	0.465	0.182
2000-05-26	89.773	90.156	0.041	0.022
2000-05-27	90.148	90.241	0	0
2000-05-28	87.951	88.349	0.455	0.845
2000-05-29	78.291	79.673	0	0
2000-05-30	83.484	84.815	0	0
2000-05-31	87.419	88.647	0	0
2000-06-01	90.013	90.331	0	0
2000-06-02	89.197	91.678	0.014	0
2000-06-03	88.026	89.545	0.051	0.176
2000-06-04	83.855	84.636	0.011	0
2000-06-05	80.512	82.27	0.023	0.044
2000-06-06	77.563	76.938	0	0
2000-06-07	80.504	80.764	0	0
2000-06-08	85.563	85.895	0	0
2000-06-09	88.382	88.674	0	0
2000-06-10	89.265	89.723	0	0
2000-06-11	91.347	91.459	0	0
2000-06-12	92.87	92.475	0	0
2000-06-13	93.392	92.472	0	0
2000-06-14	91.07	91.5	0	0
2000-06-15	86.227	86.861	0.163	0.153
2000-06-16	88.491	89.102	0.001	0.027
2000-06-17	87.571	88.241	0.189	0.307
2000-06-18	84.641	87.343	0.208	0.218
2000-06-19	90.749	89.602	0.129	0.164
2000-06-20	90.788	90.179	0.048	0.156
2000-06-21	89.032	88.531	0.243	0.214
2000-06-22	87.237	87.841	0.256	1.252
2000-06-23	84.719	86.623	0.294	0.323
2000-06-24	94.287	94.543	0.131	0.141
2000-06-25	94.221	94.301	0	0
2000-06-26	92.109	93.082	0	0
2000-06-27	91.546	92.013	0	0.048
2000-06-28	81.254	81.243	0.003	0
2000-06-29	84.117	84.592	0	0
2000-06-30	87.03	86.574	0	0
2000-07-01	86.527	86.457	0.122	0.227
2000-07-02	92.92	93.448	0.07	0.081
2000-07-03	93.217	92.678	0.034	0.136
2000-07-04	93.556	93.731	0.01	0.025
2000-07-05	94.876	94.293	0	0.002
2000-07-06	96.452	95.964	0	0
2000-07-07	95.158	95.153	0	0
2000-07-08	90.554	90.386	0	0
2000-07-09	95.179	95.279	0	0
2000-07-10	96.037	97.102	0	0.003
2000-07-11	97.987	96.632	0.052	0
2000-07-12	100.221	98.643	0	0
2000-07-13	96.724	96.921	0	0
2000-07-14	91.727	92.004	0	0
2000-07-15	95.957	96.057	0	0
2000-07-16	93.588	90.832	0	0
2000-07-17	93.846	94.177	0	0.002
2000-07-18	100.468	101.285	0	0
2000-07-19	96.694	98.106	0	0
2000-07-20	100.144	99.662	0.019	0.007
2000-07-21	97.936	98.953	0.046	0.018
2000-07-22	83.505	86.497	0.406	0.614
2000-07-23	82.829	82.201	0.186	0
2000-07-24	82.772	82.198	0	0
2000-07-25	84.668	83.666	0	0
2000-07-26	87.484	86.761	0	0
2000-07-27	91.364	90.872	0	0
2000-07-28	93.939	94.481	0.013	0
2000-07-29	93.256	94.493	0.012	0.022
2000-07-30	83.127	83.699	0.202	0.608
2000-07-31	84.451	81.366	0.009	0.008
2000-08-01	85.617	84.94	0	0.083
2000-08-02	88.683	88.492	0	0
2000-08-03	92.186	92.27	0	0
2000-08-04	96.188	96.247	0	0
2000-08-05	98.267	97.436	0	0
2000-08-06	98.328	97.672	0	0
2000-08-07	98.132	97.864	0	0
2000-08-08	97.865	96.984	0	0
2000-08-09	98.575	97.487	0	0
2000-08-10	97.936	97.637	0	0.019
2000-08-11	93.825	94.135	0	0
2000-08-12	84.007	85.346	0	0
2000-08-13	84.896	87.683	0	0
2000-08-14	90.084	93.702	0	0
2000-08-15	95.044	97.766	0	0
2000-08-16	97.699	99.754	0	0
2000-08-17	101.187	100.357	0	0
2000-08-18	100.285	97.822	0	0.014
2000-08-19	89.224	92.333	0	0
2000-08-20	88.79	97.54	0.003	0
2000-08-21	93.929	101.692	0	0.005
2000-08-22	94.12	100.333	0	0
2000-08-23	96.537	97.111	0	0
2000-08-24	95.654	96.822	0.057	0
2000-08-25	93.898	95.482	0.113	0.047
2000-08-26	97.132	95.833	0.092	0.092
2000-08-27	103.607	104.238	0.009	0.028
2000-08-28	103.696	103.042	0	0
2000-08-29	103.467	103.076	0	0
2000-08-30	102.368	101.157	0	0
2000-08-31	98.336	99.046	0	0
2000-09-01	96.784	95.78	0	0
2000-09-02	95.562	94.613	0	0
2000-09-03	95.867	96.569	0	0
2000-09-04	95.24	98.404	0	0
2000-09-05	85.092	92.372	0	0
2000-09-06	87.758	92.328	0	0
2000-09-07	85.715	92.447	0.003	0
2000-09-08	84.106	92.097	0.013	0.031
2000-09-09	86.321	93.288	0.186	0.048
2000-09-10	90.196	94.03	0.102	0.174
2000-09-11	93.118	94.98	0.134	0
2000-09-12	93.773	93.308	0.006	0.074
2000-09-13	89.079	86.252	0.054	0.188
2000-09-14	90.805	90.107	0	0
2000-09-15	78.46	89.359	0	0
2000-09-16	74.464	74.817	0	0
2000-09-17	79.685	79.402	0	0
2000-09-18	85.533	85.007	0	0
2000-09-19	91.992	91.851	0	0
2000-09-20	89.29	89.129	0	0
2000-09-21	84.341	86.108	0	0
2000-09-22	90.45	89.669	0.053	0.111
2000-09-23	91.541	89.113	0.102	0.204
2000-09-24	85.854	88.976	0.237	0.335
2000-09-25	76.515	80.703	0.176	0.394
2000-09-26	71.447	70.807	0	0
2000-09-27	77.439	77.328	0	0
2000-09-28	83.171	82.735	0	0
2000-09-29	81.961	82.009	0	0
2000-09-30	81.818	81.346	0	0
2000-10-01	85.407	85.027	0	0
2000-10-02	91.509	91.736	0	0
2000-10-03	93.002	92.704	0	0
2000-10-04	93.184	93.011	0	0
2000-10-05	90.914	91.052	0	0
2000-10-06	80.927	88.815	0	0
2000-10-07	63.324	65.082	0	0
2000-10-08	54.979	54.768	0	0
2000-10-09	58.806	58.478	0	0
2000-10-10	65.536	65.366	0	0
2000-10-11	73.217	72.809	0	0
2000-10-12	77.883	77.376	0	0
2000-10-13	82.288	81.666	0	0
2000-10-14	83.777	83.919	0	0
2000-10-15	83.681	82.628	0	0
2000-10-16	85.668	84.888	0	0
2000-10-17	74.591	82.917	0.074	0.023
2000-10-18	73.885	74.367	0	0
2000-10-19	76.059	73.968	0	0
2000-10-20	79.951	78.323	0	0
2000-10-21	78.394	82.787	0.021	0
2000-10-22	83.076	84.658	0.002	0.003
2000-10-23	83.329	83.838	0	0
2000-10-24	81.032	81.935	0	0
2000-10-25	77.684	79.486	0	0
2000-10-26	79.066	80.255	0	0
2000-10-27	82.314	82.673	0	0
2000-10-28	83.486	84.607	0	0
2000-10-29	79.706	82.565	0	0
2000-10-30	83.884	84.355	0	0
2000-10-31	83.882	84.067	0.011	0
2001-05-01	80	80	1	1
2001-05-02	79.898	80.71	0.008	0.01
2001-05-03	79.998	81.628	0	0
2001-05-04	80.096	81.299	0	0
2001-05-05	82.147	80.994	0	0
2001-05-06	83.568	84.086	0.026	0.021
2001-05-07	80.666	81.189	0.193	0.317
2001-05-08	75.916	76.107	0.126	0.247
2001-05-09	76.911	78.486	0	0
2001-05-10	80.627	81.484	0	0
2001-05-11	83.878	83.451	0.014	0.006
2001-05-12	81.577	83.032	0.06	0.055
2001-05-13	77.898	78.223	0	0
2001-05-14	84.75	84.804	0	0
2001-05-15	87.47	87.518	0	0
2001-05-16	87.687	87.518	0	0
2001-05-17	88.647	88.237	0	0.003
2001-05-18	88.678	88.319	0	0
2001-05-19	89.461	86.178	0.012	0.171
2001-05-20	88.614	88.114	0.01	0
2001-05-21	81.32	87.609	0.341	0.384
2001-05-22	75.978	76.341	0.037	0
2001-05-23	81.324	81.371	0	0
2001-05-24	78.998	80.637	0.008	0.01
2001-05-25	72.235	73.171	0	0
2001-05-26	79.742	79.429	0	0
2001-05-27	82.881	78.915	0.004	0.148
2001-05-28	77.388	77.294	0.146	0.132
2001-05-29	82.218	83.826	0.062	0.425
2001-05-30	84.183	84.401	0.024	0.142
2001-05-31	78.362	81.884	0.239	0.29
2001-06-01	76.195	77.323	0	0
2001-06-02	86.485	86.424	0.039	0.023
2001-06-03	82.176	83.655	0.023	0.026
2001-06-04	85.35	85.791	0	0
2001-06-05	90.714	91.67	0	0
2001-06-06	90.437	90.939	0	0
2001-06-07	89.234	89.14	0.273	0.172
2001-06-08	88.002	88.875	0.125	0.282
2001-06-09	86.172	87.831	0.004	0
2001-06-10	89.474	89.113	0	0
2001-06-11	87.577	88.657	0	0
2001-06-12	86.007	89.145	0.005	0
2001-06-13	86.943	88.25	0.002	0.139
2001-06-14	86.62	84.684	0.005	0.234
2001-06-15	90.571	89.297	0.004	0.075
2001-06-16	90.279	89.896	0	0
2001-06-17	93.455	93.275	0	0
2001-06-18	94.578	94.223	0	0
2001-06-19	93.536	93.369	0	0
2001-06-20	93.187	92.293	0	0
2001-06-21	91.748	91.199	0.03	0.11
2001-06-22	81.208	81.4	0.201	0.252
2001-06-23	80.364	80.359	0	0
2001-06-24	82.401	82.821	0	0
2001-06-25	84.848	84.553	0	0
2001-06-26	85.364	86.254	0	0
2001-06-27	86.618	85.976	0.018	0.015
2001-06-28	83.977	84.743	0.169	0.148
2001-06-29	82.289	86.627	0.159	0.133
2001-06-30	85.076	85.715	0.119	0.066
2001-07-01	84.88	85.783	0.71	0.086
2001-07-02	85.685	85.838	0.004	0.099
2001-07-03	90.85	91.259	0	0
2001-07-04	92.675	91.979	0	0.054
2001-07-05	89.882	92.122	0.122	0.063
2001-07-06	93.584	91.555	0.143	0.049
2001-07-07	95.323	96.002	0	0
2001-07-08	98.912	100.136	0	0
2001-07-09	103.114	103.269	0	0
2001-07-10	102.295	103.598	0.038	0.038
2001-07-11	101.362	102.078	0	0
2001-07-12	94.82	94.506	0.054	0
2001-07-13	88.661	86.843	0.112	0.191
2001-07-14	84.966	85.27	0	0
2001-07-15	88.428	88.489	0	0
2001-07-16	88.763	87.83	0	0.336
2001-07-17	86.315	89.107	0.224	0.095
2001-07-18	94.732	95.238	0.011	0.019
2001-07-19	94.993	98.218	0.12	0
2001-07-20	98.874	97.794	0	0.003
2001-07-21	97.842	97.03	0.12	0.088
2001-07-22	93.159	93.831	0	0
2001-07-23	94.365	95.489	0	0
2001-07-24	95.482	95.442	0	0
2001-07-25	93.714	94.334	0	0.209
2001-07-26	91.44	88.434	0.279	0.197
2001-07-27	87.078	86.428	0.318	0.346
2001-07-28	89.754	91.273	0.026	0.265
2001-07-29	93.826	93.29	0.109	0.175
2001-07-30	92.185	92.401	0.228	0.097
2001-07-31	92.718	93.212	0.115	0
2001-08-01	91.898	90.434	0.014	0
2001-08-02	91.23	90.429	0	0
2001-08-03	92.21	89.371	0	0
2001-08-04	91.921	91.807	0.001	0
2001-08-05	88.92	88.615	0	0
2001-08-06	93.498	88.848	0	0.167
2001-08-07	93.499	92.405	0.005	0.032
2001-08-08	94.519	94.619	0	0.052
2001-08-09	92.547	90.734	0.003	0.157
2001-08-10	93.122	95.895	0.207	0.002
2001-08-11	90.925	95.035	0.313	0.202
2001-08-12	98.199	98.299	0.002	0.002
2001-08-13	89.011	86.832	0	0.197
2001-08-14	86.154	84.323	0	0
2001-08-15	88.868	88.349	0	0
2001-08-16	92.239	88.522	0.087	0.033
2001-08-17	91.205	89.477	0.186	0
2001-08-18	90.861	85.424	0.019	0.144
2001-08-19	89.531	86.118	0.11	0.03
2001-08-20	87.35	86.442	0	0
2001-08-21	92.302	90.846	0.018	0
2001-08-22	95.015	94.874	0	0
2001-08-23	93.932	94.193	0	0
2001-08-24	93.385	94.562	0	0
2001-08-25	93.83	92.846	0	0
2001-08-26	91.781	91.869	0.049	0.154
2001-08-27	81.566	86.557	0.262	0.16
2001-08-28	85.587	90.011	0.139	0
2001-08-29	85.915	89.676	0.234	0
2001-08-30	83.98	86.937	0.008	0.183
2001-08-31	83.46	85.928	0.132	0.118
2001-09-01	84.728	84.162	0.224	0.195
2001-09-02	85.528	84.648	0.096	0.176
2001-09-03	80.999	83.566	0.179	0.196
2001-09-04	81.489	80.932	0.439	0.331
2001-09-05	82.551	83.103	0.195	0.149
2001-09-06	85.261	85.438	0.215	0.216
2001-09-07	87.071	83.144	0	0.004
2001-09-08	86.377	85.09	0	0
2001-09-09	82.897	84.867	0.396	0.179
2001-09-10	79.229	79.314	0.278	0.213
2001-09-11	83.299	82.949	0	0
2001-09-12	85.604	85.243	0	0
2001-09-13	84.662	84.404	0	0
2001-09-14	79.805	82.276	0	0
2001-09-15	76.15	75.696	0	0
2001-09-16	76.226	76.21	0	0
2001-09-17	80.088	81.065	0	0
2001-09-18	83.23	84.141	0	0
2001-09-19	76.843	81.748	0.139	0.241
2001-09-20	81.873	84.222	0.058	0
2001-09-21	86.895	87.623	0	0
2001-09-22	85.843	86.006	0	0
2001-09-23	85.356	85.362	0	0
2001-09-24	75.913	72.26	0.125	0.066
2001-09-25	64.482	64.102	0	0
2001-09-26	71.046	71.086	0	0
2001-09-27	78.298	77.964	0	0
2001-09-28	72.975	72.624	0	0
2001-09-29	71.248	70.385	0	0
2001-09-30	73.181	73.125	0	0
2001-10-01	77.256	76.899	0	0
2001-10-02	82.109	81.762	0	0
2001-10-03	81.536	82.258	0	0
2001-10-04	80.637	81.569	0	0
2001-10-05	75.494	78.441	0.197	0.16
2001-10-06	62.62	62.044	0.232	0.278
2001-10-07	67.829	67.876	0	0
2001-10-08	72.152	72.477	0	0
2001-10-09	71.792	71.914	0	0
2001-10-10	81.492	81.315	0	0
2001-10-11	77.124	78.719	0.395	1.298
2001-10-12	73.152	72.007	0.785	0.917
2001-10-13	75.242	76.816	0.824	1.524
2001-10-14	71.907	73.501	1.082	0.545
2001-10-15	70.176	70.495	0	0
2001-10-16	60.375	68.976	0	0
2001-10-17	59.596	60.181	0	0
2001-10-18	66.436	66.359	0	0
2001-10-19	71.466	72.329	0	0
2001-10-20	77.345	77.975	0	0
2001-10-21	78.634	79.133	0	0
2001-10-22	78.607	79.099	0	0
2001-10-23	75.961	76.553	0	0
2001-10-24	71.256	71.929	0.012	0.001
2001-10-25	67.959	70.329	0.013	0.018
2001-10-26	61.664	62.135	0	0
2001-10-27	52.386	58.412	0	0
2001-10-28	55.854	56.321	0	0
2001-10-29	63.736	64.21	0	0
2001-10-30	66.158	67.709	0	0
2001-10-31	69.822	70.171	0	0
2002-05-01	80	80	1	1
2002-05-02	78.062	79.159	0.01	0.011
2002-05-03	64.254	65.101	0	0
2002-05-04	69.358	69.553	0.104	0.11
2002-05-05	75.311	76.772	0	0
2002-05-06	79.917	79.175	0.241	0.046
2002-05-07	82.846	79.538	0	0
2002-05-08	83.719	83.897	0	0
2002-05-09	80.864	83.207	0.13	0.063
2002-05-10	70.432	73.248	0.016	0.04
2002-05-11	84.493	85.046	0.063	0.062
2002-05-12	83.912	85.008	0	0
2002-05-13	81.569	82.294	0.478	0.18
2002-05-14	73.463	73.576	0	0
2002-05-15	75.644	76.081	0	0
2002-05-16	81.498	81.796	0	0
2002-05-17	79.073	79.742	0.111	0.26
2002-05-18	63.285	63.516	1.084	0.76
2002-05-19	64.324	64.433	0	0
2002-05-20	67.14	67.302	0	0
2002-05-21	65.554	65.128	0	0
2002-05-22	70.679	71.056	0	0
2002-05-23	78.211	78.807	0	0
2002-05-24	79.554	80.641	0	0
2002-05-25	83.455	83.295	0	0.033
2002-05-26	82.749	84.028	0.123	0.147
2002-05-27	81.348	82.189	0.123	0.179
2002-05-28	85.228	84.67	0.061	0.116
2002-05-29	83.435	84.009	0.083	0.051
2002-05-30	82.851	81.714	0.122	0.177
2002-05-31	85.571	86.037	0	0.087
2002-06-01	90.802	91.041	0.002	0.005
2002-06-02	93.194	93.615	0	0
2002-06-03	92.887	93.998	0	0
2002-06-04	91.334	92.122	0.001	0
2002-06-05	91.177	91.909	0.002	0.014
2002-06-06	89.785	90.957	0.204	0.195
2002-06-07	82.705	82.627	0	0
2002-06-08	89.867	87.416	0	0
2002-06-09	86.316	87.279	0.133	0.022
2002-06-10	85.221	87.941	0.177	0.014
2002-06-11	87.419	87.885	0.004	0.035
2002-06-12	92.029	92.547	0	0
2002-06-13	90.555	91.205	0.095	0.113
2002-06-14	83.629	83.519	0.232	0.145
2002-06-15	83.465	83.245	0	0
2002-06-16	82.697	82.901	0	0
2002-06-17	82.752	80.347	0.005	0.037
2002-06-18	88.193	88.098	0.004	0.013
2002-06-19	89.535	88.883	0	0
2002-06-20	86.179	88.927	0.147	0
2002-06-21	88.245	89.018	0.004	0
2002-06-22	87.548	88.252	0	0
2002-06-23	86.909	88.584	0	0
2002-06-24	83.637	85.826	0.906	0.009
2002-06-25	88.881	85.259	0.01	0.153
2002-06-26	84.492	84.32	0.111	0.103
2002-06-27	86.185	87.709	0.093	0.112
2002-06-28	85.19	83.342	0.102	0.248
2002-06-29	85.528	83.676	0.223	0.295
2002-06-30	85.805	85.221	0.158	0.351
2002-07-01	87.154	88.288	0.112	0.155
2002-07-02	86.982	90.347	0.028	0.015
2002-07-03	90.098	90.489	0.096	0.011
2002-07-04	89.2	90.378	0.021	0.035
2002-07-05	89.585	90.299	0.004	0.182
2002-07-06	92.62	90.836	0	0.008
2002-07-07	91.089	90.511	0	0.001
2002-07-08	90.905	90.629	0.004	0.14
2002-07-09	91.703	91.276	0	0.152
2002-07-10	91.824	91.686	0.112	0.074
2002-07-11	87.815	90.43	0.23	0.125
2002-07-12	83.004	83.487	0.051	0.177
2002-07-13	80.657	83.39	0	0
2002-07-14	80.123	80.394	0.095	0.071
2002-07-15	82.61	83.645	0.103	0.089
2002-07-16	84.825	87.455	0.046	0.008
2002-07-17	85.038	86.847	0.184	0.334
2002-07-18	88.502	87.447	0.314	0.37
2002-07-19	89.719	90.282	0.071	0.068
2002-07-20	90.392	88.937	0.065	0.121
2002-07-21	92.113	91.384	0.028	0.127
2002-07-22	94.674	94.774	0.027	0.027
2002-07-23	96.639	96.282	0	0
2002-07-24	96.182	96.282	0	0
2002-07-25	89.489	88.187	0.052	0.083
2002-07-26	100.832	96.826	0	0
2002-07-27	98.218	98.184	0	0
2002-07-28	92.807	96.734	0	0.001
2002-07-29	92.924	93.216	0	0.001
2002-07-30	90.378	92.24	0.167	0.252
2002-07-31	86.515	88.625	0.054	0.122
2002-08-01	93.487	92.908	0.044	0.072
2002-08-02	92.23	92.537	0.039	0.058
2002-08-03	93.161	94.577	0	0.162
2002-08-04	93.612	93.995	0	0
2002-08-05	92.161	92.855	0	0
2002-08-06	89.707	90.989	0.121	0.18
2002-08-07	82.714	83.125	0.05	0.057
2002-08-08	85.754	86.012	0	0
2002-08-09	87.537	86.441	0	0
2002-08-10	89.421	89.617	0	0
2002-08-11	89.172	88.321	0	0
2002-08-12	88.923	91.931	0.051	0.003
2002-08-13	89.403	92.272	0.081	0.089
2002-08-14	80.565	88.975	0.443	0.278
2002-08-15	85.925	84.552	0.316	0.268
2002-08-16	87.591	89.416	0.146	0.073
2002-08-17	91.424	92.691	0	0.015
2002-08-18	92.26	93.817	0	0
2002-08-19	91.835	93.747	0	0
2002-08-20	92.888	94.769	0	0
2002-08-21	94.176	95.2	0	0
2002-08-22	92.355	93.648	0.029	0
2002-08-23	91.378	93.033	0.086	0
2002-08-24	92.222	91.49	0	0
2002-08-25	87.603	90.211	0.029	0.154
2002-08-26	86.09	84.337	0.011	0.014
2002-08-27	84.042	84.055	0	0
2002-08-28	82.36	83.503	0	0
2002-08-29	83.487	84.657	0.02	0.001
2002-08-30	85.268	86.337	0.01	0.033
2002-08-31	86.781	87.798	0	0.282
2002-09-01	86.235	86.587	0	0
2002-09-02	86.57	89.229	0	0
2002-09-03	88.181	91.894	0	0
2002-09-04	91.564	93.203	0	0
2002-09-05	87.79	91.117	0	0.003
2002-09-06	88.995	90.575	0.083	0.022
2002-09-07	87.27	88.782	0	0.075
2002-09-08	86.766	86.31	0	0
2002-09-09	87.582	86.684	0	0
2002-09-10	87.379	87.517	0	0
2002-09-11	87.027	88.182	0	0
2002-09-12	82.708	82.594	0	0
2002-09-13	86.915	87.545	0.065	0.099
2002-09-14	81.807	83.31	0.177	0.147
2002-09-15	83.786	82.404	0.003	0.003
2002-09-16	81.306	81.695	0.003	0
2002-09-17	77.399	80.167	0.05	0.02
2002-09-18	83.884	84.617	0.053	0.2
2002-09-19	88.77	90.81	0	0.011
2002-09-20	82.907	88.887	0.671	0.384
2002-09-21	79.507	80.66	0.096	0.002
2002-09-22	80.052	80.786	0	0
2002-09-23	76.398	76.842	0	0
2002-09-24	76.673	77.6	0	0
2002-09-25	74.988	76.03	0	0
2002-09-26	70.737	73.125	0.248	0.358
2002-09-27	77.521	77.662	1.147	1.093
2002-09-28	78.985	79.878	0	0
2002-09-29	81.903	82.414	0	0
2002-09-30	85.253	85.103	0	0
2002-10-01	87.529	86.939	0	0
2002-10-02	87.825	89.118	0	0
2002-10-03	86.78	87.791	0	0
2002-10-04	88.715	89.333	1.205	1.391
2002-10-05	78.551	83.066	0	0
2002-10-06	77.969	79.352	0	0
2002-10-07	67.686	78.741	0	0
2002-10-08	69.899	69.949	0	0
2002-10-09	71.771	72.734	0	0
2002-10-10	75.663	74.725	0.052	0.026
2002-10-11	82.052	82.372	0.011	0.063
2002-10-12	82.594	81.465	0.007	0.08
2002-10-13	78.615	79.535	0.112	0.093
2002-10-14	64.646	64.873	0	0
2002-10-15	61.419	63.348	0.022	0
2002-10-16	61.082	61.888	0	0
2002-10-17	64.295	65.041	0	0
2002-10-18	78.951	80.764	0	0.006
2002-10-19	74.382	77.085	0.045	0.033
2002-10-20	68.211	74.08	0.952	1.55
2002-10-21	63.1	63.488	0.001	0
2002-10-22	68.135	68.258	0	0
2002-10-23	69.249	69.108	0	0
2002-10-24	70.162	71.913	0	0
2002-10-25	66.274	71.003	0.66	0.556
2002-10-26	61.905	63.553	0.008	0.004
2002-10-27	57.184	58.563	0	0
2002-10-28	60.877	59.468	0.012	0.036
2002-10-29	67.598	64.467	2.141	1.679
2002-10-30	62.998	63.887	0	0
2002-10-31	58.934	60.819	0	0.02
2003-05-01	80	80	1	1
2003-05-02	79.579	79.434	0.012	0.028
2003-05-03	77.277	75.944	0	0
2003-05-04	76.471	78.486	0	0
2003-05-05	82.432	83.241	0.381	0.323
2003-05-06	81.85	81.949	3.651	2.244
2003-05-07	79.046	80.411	0.147	0.228
2003-05-08	82.289	84.232	0.05	0.316
2003-05-09	83.52	84.187	0	0
2003-05-10	83.142	84.184	0	0
2003-05-11	77.125	78.198	0.352	0.405
2003-05-12	75.927	76.488	0	0
2003-05-13	79.491	79.428	0	0
2003-05-14	76.469	77.74	0.235	0.286
2003-05-15	82.433	81.684	0.205	0.273
2003-05-16	83.634	82.937	0	0
2003-05-17	82.421	82.386	1.543	0.319
2003-05-18	74.728	77.48	0.171	0.482
2003-05-19	79.76	79.835	0.006	0.038
2003-05-20	78.386	78.379	0.088	0.138
2003-05-21	74.726	76.312	0.212	0.171
2003-05-22	74.853	72.431	0.01	0.001
2003-05-23	77.57	77.847	0	0
2003-05-24	77.933	76.552	0	0
2003-05-25	76.086	73.996	0.039	0.392
2003-05-26	73.445	76.74	0	0
2003-05-27	76.154	78.374	0	0
2003-05-28	79.815	81.715	0	0
2003-05-29	79.414	80.975	0.002	0.009
2003-05-30	84.907	83.972	0	0.001
2003-05-31	83.235	83.841	0	0
2003-06-01	75.8	77.316	0	0
2003-06-02	74.083	76.086	0.11	0.052
2003-06-03	78.487	78.183	0.618	0.941
2003-06-04	76.915	72.544	0	0
2003-06-05	77.832	78.429	0	0
2003-06-06	83.417	84.978	0.005	0
2003-06-07	83.117	83.351	0.375	3.01
2003-06-08	81.127	81.985	0.031	0
2003-06-09	84.891	84.478	0	0
2003-06-10	87.331	90.102	0.053	0.037
2003-06-11	86.295	87.972	0.419	0.162
2003-06-12	81.709	83.225	1.096	0.651
2003-06-13	83.997	83.668	0.274	0.483
2003-06-14	83.272	84.269	0.3	0.509
2003-06-15	80.769	80.941	0.2	0.311
2003-06-16	80.485	83.275	0.109	0.314
2003-06-17	81.889	84.963	1.694	0.353
2003-06-18	83.605	85.027	0.165	0.171
2003-06-19	85.221	85.49	0.209	0.057
2003-06-20	83.023	84.142	0	0
2003-06-21	80.051	79.989	0	0
2003-06-22	82.648	82.734	0	0
2003-06-23	86.079	86.928	0	0
2003-06-24	87.693	88.567	0	0
2003-06-25	90.856	91.488	0	0
2003-06-26	88.1	89.556	0.078	0.03
2003-06-27	82.602	84.005	1.081	1.135
2003-06-28	85.338	86.333	0	0.026
2003-06-29	87.632	88.451	0	0
2003-06-30	89.098	87.869	0.107	0.271
2003-07-01	84.073	86.142	0.144	0.109
2003-07-02	84.902	84.483	0.085	0.143
2003-07-03	84.446	84.362	0	0.105
2003-07-04	90.304	91.189	0	0
2003-07-05	88.75	90.662	0.145	0.229
2003-07-06	88.269	88.793	0.038	0.011
2003-07-07	91.259	90.624	0	0.014
2003-07-08	92.343	92.599	0	0
2003-07-09	92.256	93.023	0	0
2003-07-10	89.073	89.967	0.129	0.08
2003-07-11	84.872	85.723	0.125	0.106
2003-07-12	83.64	88.156	0.02	0.031
2003-07-13	85.898	87.296	0.132	0.376
2003-07-14	85.357	85.917	0.531	0.357
2003-07-15	89.982	90.462	0	0
2003-07-16	88.176	90.302	0.206	0.087
2003-07-17	89.327	90.162	0.23	0.178
2003-07-18	90.388	89.538	0	0
2003-07-19	90.135	89.994	1.416	0.086
2003-07-20	92.936	93.493	0.264	0.005
2003-07-21	93.79	95.342	0.033	0.01
2003-07-22	91.444	94.194	0.647	1.852
2003-07-23	77.548	78.248	0.004	0.001
2003-07-24	79.826	80.124	0	0
2003-07-25	82.204	83.185	0	0
2003-07-26	87.897	88.068	0	0
2003-07-27	88.151	89.544	0	0
2003-07-28	90.546	90.859	0	0
2003-07-29	94.381	94.481	0	0
2003-07-30	91.146	92.805	0.171	0.176
2003-07-31	86.116	87.22	1.597	0.356
2003-08-01	88.96	89.393	0	0
2003-08-02	89.68	92.004	0	0
2003-08-03	88.827	90.881	0.56	1.407
2003-08-04	88.023	89.138	0	0
2003-08-05	88.77	90.273	0.092	0
2003-08-06	83.736	85.712	1.235	0.356
2003-08-07	82.862	82.238	0.046	0.038
2003-08-08	82.919	81.511	0	0.031
2003-08-09	80.322	81.098	0.003	0.028
2003-08-10	78.325	80.407	0.01	0
2003-08-11	77.958	80.633	0.025	0
2003-08-12	80.964	80.27	0	0.001
2003-08-13	83.951	87	0.115	0.005
2003-08-14	86.789	89.403	0.056	0.087
2003-08-15	88.646	88.557	0	0.011
2003-08-16	88.789	88.269	0	0.002
2003-08-17	89.717	90.001	0	0
2003-08-18	88.729	90.062	0.004	0.231
2003-08-19	86.111	85.636	0	0.037
2003-08-20	86.631	88.59	0	0
2003-08-21	86.153	88.769	0.14	0.042
2003-08-22	89.841	90.061	0.002	0
2003-08-23	87.63	89.38	0.084	0.236
2003-08-24	87.728	88.632	0.001	0.037
2003-08-25	89.997	89.554	0	0
2003-08-26	88.731	89.748	0	0.345
2003-08-27	86.144	87.135	0.154	0.156
2003-08-28	87.656	88.791	0.251	0.218
2003-08-29	88.011	91.18	0.322	0.024
2003-08-30	88.77	89.918	0.005	0.154
2003-08-31	88.376	89.336	0.234	0.098
2003-09-01	89.593	90.14	0	0
2003-09-02	87.549	88.5	0.008	0.004
2003-09-03	84.907	85.118	0.065	0.246
2003-09-04	82.26	81.272	0.083	0.161
2003-09-05	76.628	76.525	0	0
2003-09-06	76.454	77.979	0	0
2003-09-07	79.411	79.663	0.001	0
2003-09-08	79.033	80.327	0	0.001
2003-09-09	82.172	83.308	0	0
2003-09-10	84.839	84.866	0	0
2003-09-11	83.866	84.019	0	0
2003-09-12	83.128	83.342	0	0
2003-09-13	86.279	86.517	0	0
2003-09-14	81.43	83.574	0.168	0.198
2003-09-15	75.875	76.155	0.012	0.018
2003-09-16	79.153	80.119	0	0
2003-09-17	82.344	83.056	0	0
2003-09-18	83.457	83.891	0	0
2003-09-19	79.002	81.466	0	0
2003-09-20	78.867	78.93	0	0
2003-09-21	81.125	82.81	0	0
2003-09-22	82.505	82.937	0.013	0.002
2003-09-23	76.256	78.556	0	0
2003-09-24	79.628	81.075	0	0
2003-09-25	78.694	79.609	0	0
2003-09-26	87.013	87.882	0	0
2003-09-27	78.186	86.616	0	0
2003-09-28	65.765	73.962	0	0
2003-09-29	64.704	64.855	0	0
2003-09-30	70.551	71.089	0	0
2003-10-01	67.763	68.338	0	0
2003-10-02	66.278	66.287	0	0
2003-10-03	64.217	63.874	0	0
2003-10-04	77.114	75.184	0.017	0.01
2003-10-05	68.098	71.129	0.421	0.77
2003-10-06	65.439	66.223	0.087	0.397
2003-10-07	70.688	73.164	0.075	0.109
2003-10-08	71.337	72.278	0.04	0.013
2003-10-09	68.492	71.433	0.013	0.064
2003-10-10	72.179	72.376	0.038	0.328
2003-10-11	79.021	80.649	0	0
2003-10-12	74.57	79.358	0	0
2003-10-13	72.37	73.861	0	0
2003-10-14	69.129	72.993	0.06	0.063
2003-10-15	70.268	70.486	0	0
2003-10-16	79.133	78.59	0	0
2003-10-17	67.732	75.237	0.003	0.008
2003-10-18	68.593	68.625	0	0
2003-10-19	79.748	79.827	0	0
2003-10-20	79.732	80.009	0	0
2003-10-21	81.78	81.841	0	0
2003-10-22	72.803	72.859	0	0
2003-10-23	75.419	74.837	0	0
2003-10-24	77.48	77.839	0	0
2003-10-25	73.354	75.298	0	0
2003-10-26	66.044	68.212	0.064	0.104
2003-10-27	61.472	61.701	0	0
2003-10-28	70.264	70.727	0	0
2003-10-29	69.611	70.08	0	0
2003-10-30	80.719	80.693	0	0
2003-10-31	80.202	79.442	0	0
2004-05-01	80	80	1	1
2004-05-02	63.268	63.56	0.011	0.005
2004-05-03	61.976	63.888	0.001	0.001
2004-05-04	74.183	74.739	0	0
2004-05-05	85.206	85.454	0	0
2004-05-06	85.146	85.317	0	0
2004-05-07	86.239	86.47	0	0
2004-05-08	86.447	86.702	0	0
2004-05-09	84.556	85.19	0.06	0.127
2004-05-10	84.168	84.28	0.202	0.366
2004-05-11	84.61	84.628	0	0
2004-05-12	81.244	82.325	0.137	0.12
2004-05-13	77.33	80.384	2.046	1.485
2004-05-14	77.578	78.678	0.106	0.085
2004-05-15	73.364	73.009	0.081	0.484
2004-05-16	77.505	77.04	0.115	0.03
2004-05-17	82.79	82.541	0.088	0.075
2004-05-18	79.924	81.178	0.013	0.013
2004-05-19	82.811	83.747	0.004	0.007
2004-05-20	86.007	87.751	0	0
2004-05-21	86.847	87.25	0	0
2004-05-22	85.312	85.511	0	0
2004-05-23	83.941	83.099	0	0
2004-05-24	84.057	84.217	0	0
2004-05-25	85.444	84.977	0	0
2004-05-26	88.284	88.595	0	0
2004-05-27	86.356	87.004	0	0
2004-05-28	86.42	87.688	0.058	0.073
2004-05-29	82.205	83.906	0.155	0.102
2004-05-30	88.032	88.362	0.101	0.232
2004-05-31	85.466	87.1	1.295	0.482
2004-06-01	90.513	90.508	0	0
2004-06-02	88.969	89.622	0	0
2004-06-03	82.495	82.397	0.283	0.255
2004-06-04	80.451	81.27	0	0
2004-06-05	81.553	82.42	0	0
2004-06-06	87.391	84.776	0	0.072
2004-06-07	92.454	92.352	0.208	0
2004-06-08	91.989	92.621	0	0
2004-06-09	91.714	93.468	0	0
2004-06-10	92.239	92.822	0	0
2004-06-11	92.685	92.401	0	0
2004-06-12	90.44	90.596	0.205	0.169
2004-06-13	93.095	93.273	0.126	0.185
2004-06-14	91.133	92.355	0.072	0.025
2004-06-15	88.773	87.676	0.086	0.252
2004-06-16	84.119	85.419	0.237	0.25
2004-06-17	86.091	85.494	0.167	0.162
2004-06-18	91.903	90.74	0.016	0.284
2004-06-19	90.856	91.452	0.044	0.133
2004-06-20	83.698	83.901	0	0
2004-06-21	90.615	91.685	0	0
2004-06-22	90.627	91.053	0.183	0.44
2004-06-23	81.859	85.106	0.131	0.465
2004-06-24	80.889	84.367	0.211	0.333
2004-06-25	83.343	84.574	0.234	0.393
2004-06-26	81.093	80.671	0.108	0.17
2004-06-27	80.278	81.447	0	0
2004-06-28	80.856	84.185	1.444	0.204
2004-06-29	85.35	80.723	2.468	0.643
2004-06-30	86.515	84.161	0.005	0.036
2004-07-01	84.308	84.074	0.265	0.289
2004-07-02	87.618	88.375	0.106	0.253
2004-07-03	92.317	92.518	0.145	0
2004-07-04	95.573	95.423	0.083	0.248
2004-07-05	93.082	93.281	0	0
2004-07-06	91.405	90.872	0	0
2004-07-07	88.677	88.979	0.158	0.068
2004-07-08	86.541	88.037	0	0
2004-07-09	87.198	88.622	0.161	0.177
2004-07-10	85.969	88.988	0.148	0.144
2004-07-11	89.291	91.342	0.042	0.059
2004-07-12	92.587	92.843	0	0
2004-07-13	95.744	95.681	0	0
2004-07-14	98.623	98.363	0	0
2004-07-15	97.252	97.379	0.064	0.042
2004-07-16	93.574	94.12	0.098	0.106
2004-07-17	92.773	93.056	0.007	0.177
2004-07-18	82.106	81.178	0.026	0.114
2004-07-19	82.596	82.563	0.024	0.001
2004-07-20	88.567	88.173	0	0
2004-07-21	91.608	91.002	0	0
2004-07-22	91.532	91.746	0	0
2004-07-23	91.556	92.488	0.001	0
2004-07-24	90.83	91.863	0.001	0.232
2004-07-25	82.891	83.61	0.177	0.277
2004-07-26	79.893	80.204	0.241	0.364
2004-07-27	81.576	82.356	0	0
2004-07-28	80.13	83.009	0	0
2004-07-29	87.113	87.038	0	0
2004-07-30	92.77	90.861	0	0.023
2004-07-31	90.728	88.971	0.016	0.126
2004-08-01	88.111	88.802	0.003	0
2004-08-02	89.134	88.801	0	0
2004-08-03	93.577	93.581	0	0
2004-08-04	93.771	93.918	0	0
2004-08-05	90.969	92.379	0.021	0.009
2004-08-06	79.69	78.224	0	0
2004-08-07	80.478	80.479	0	0
2004-08-08	84.839	84.138	0	0
2004-08-09	88.001	87.524	0	0
2004-08-10	89.809	89.792	0	0
2004-08-11	88.488	88.943	0.101	0.048
2004-08-12	71.409	70.919	0	0.066
2004-08-13	75.149	74.779	0	0
2004-08-14	75.905	75.797	0	0
2004-08-15	75.709	75.421	0	0
2004-08-16	77.896	77.595	0	0
2004-08-17	83.551	83.91	0	0
2004-08-18	89.457	89.226	0	0
2004-08-19	91.241	92.066	0	0
2004-08-20	91.11	91.117	0.081	0.165
2004-08-21	88.064	87.761	0.594	0.612
2004-08-22	85.854	82.938	0	0.016
2004-08-23	85.313	83.988	0.173	0.233
2004-08-24	88.663	85.943	0.19	0.551
2004-08-25	91.836	90.018	0.547	0.001
2004-08-26	91.641	93.699	0.07	0.089
2004-08-27	92.727	93.789	0	0
2004-08-28	93.057	93.932	0	0
2004-08-29	89.915	90.609	0.167	0.222
2004-08-30	77.777	80.296	0.001	0
2004-08-31	83.909	83.503	0	0
2004-09-01	83.288	82.048	0	0
2004-09-02	80.262	79.529	0.074	0.165
2004-09-03	81.94	83.154	0.195	0.053
2004-09-04	84.459	86.475	0.127	0.09
2004-09-05	87.198	88.297	0	0
2004-09-06	87.713	87.73	0	0
2004-09-07	82.757	85.15	0	0
2004-09-08	80.956	80.782	0	0
2004-09-09	79.526	79.662	0	0
2004-09-10	82.558	82.934	0	0
2004-09-11	85.36	84.37	0	0
2004-09-12	84.521	82.784	0	0.069
2004-09-13	85.413	84.01	0.034	0.015
2004-09-14	87.656	88.266	0	0
2004-09-15	88.207	88.978	0	0.006
2004-09-16	84.183	86.585	0	0
2004-09-17	82.387	82.048	0	0
2004-09-18	80.223	79.924	0	0
2004-09-19	80.286	79.941	0	0
2004-09-20	78.682	78.933	0	0
2004-09-21	80.428	80.235	0	0
2004-09-22	83.129	83.342	0	0
2004-09-23	85.118	84.779	0	0
2004-09-24	85.892	85.908	0	0
2004-09-25	85.039	84.252	0	0
2004-09-26	82.003	82.067	0	0
2004-09-27	82.349	81.785	0	0
2004-09-28	77.211	77.716	0	0
2004-09-29	75.743	76.41	0	0
2004-09-30	76.239	76.868	0	0
2004-10-01	84.725	85.374	0	0
2004-10-02	77.154	84.308	0	0
2004-10-03	75.91	76.823	0	0
2004-10-04	83.139	83.077	0	0
2004-10-05	75.332	81.113	0	0
2004-10-06	80.087	82.08	0	0
2004-10-07	80.188	81.073	0	0
2004-10-08	75.78	78.132	0	0
2004-10-09	80.295	79.629	0.042	0
2004-10-10	76.135	76.782	0	0
2004-10-11	72.558	73.323	0.286	1.058
2004-10-12	67.359	66.02	0.041	0.048
2004-10-13	57.497	59.173	0	0
2004-10-14	53.701	58.709	0.188	0.439
2004-10-15	66.908	66.357	0	0
2004-10-16	62.751	64.825	0	0
2004-10-17	68.63	68.203	0	0
2004-10-18	78.079	78.791	0	0.048
2004-10-19	74.82	76.546	0.307	0.465
2004-10-20	70.178	74.765	0	0
2004-10-21	64.364	65.99	0	0
2004-10-22	69.576	70.089	0	0
2004-10-23	73.283	70.913	0.015	0.011
2004-10-24	69.24	71.783	0.058	0.021
2004-10-25	74.768	75.245	0	0
2004-10-26	63.579	70.427	0	0.003
2004-10-27	78.967	80.157	0.232	0.199
2004-10-28	78.947	77.891	0.164	0.126
2004-10-29	81.987	81.504	0	0.049
2004-10-30	80.419	79.593	0.045	0.094
2004-10-31	70.6	76.925	0	0
2005-05-01	80	80	1	1
2005-05-02	68.672	69.302	0	0
2005-05-03	64.113	64.562	0	0
2005-05-04	67.86	68.193	0	0
2005-05-05	70.841	71.013	0	0
2005-05-06	74.55	74.472	0	0
2005-05-07	78.759	79.185	0	0
2005-05-08	81.178	81.299	0	0
2005-05-09	79.354	79.635	0.015	0.017
2005-05-10	82.696	84.015	1.553	1.238
2005-05-11	85.579	86.95	0	0
2005-05-12	85.719	87.069	0	0
2005-05-13	83.269	85.237	0.001	0.223
2005-05-14	78.877	79.966	0.305	0.239
2005-05-15	72.409	73.691	0.18	0.134
2005-05-16	70.11	70.207	0	0
2005-05-17	76.23	76.554	0	0
2005-05-18	83.583	83.335	0	0
2005-05-19	86.164	84.836	0	0.028
2005-05-20	89.103	89.056	0.038	0.022
2005-05-21	84.872	84.716	0.007	0
2005-05-22	87.22	87.221	0	0
2005-05-23	90.1	90.183	0	0.057
2005-05-24	88.487	89.427	0	0
2005-05-25	80.87	83.069	0	0
2005-05-26	78.561	79.9	0	0
2005-05-27	81.051	83.429	0.027	0
2005-05-28	83.895	84.206	0.035	0.019
2005-05-29	83.312	83.268	0.124	0.107
2005-05-30	80.04	80.601	0.289	3.436
2005-05-31	80.843	80.803	0.222	0.41
2005-06-01	75.775	79.077	0.685	0.225
2005-06-02	72.521	81.961	0.194	0.105
2005-06-03	86.843	88.329	0.002	0.004
2005-06-04	89.147	90.13	0	0
2005-06-05	90.954	92.438	0.045	0
2005-06-06	90.422	90.779	0.022	0.214
2005-06-07	89.395	88.62	0.307	0.207
2005-06-08	86.481	88.88	0.254	0.163
2005-06-09	86.929	88.195	0.156	0.208
2005-06-10	88.478	89.371	0.075	0.181
2005-06-11	84.325	85.569	0.053	0.016
2005-06-12	83.786	84.572	0.022	0.021
2005-06-13	92.493	92.891	0	0
2005-06-14	94.965	95.065	0	0
2005-06-15	91.695	87.481	0.046	0.214
2005-06-16	85.655	86.259	0	0
2005-06-17	82.65	84.046	0	0
2005-06-18	83.31	83.294	0	0
2005-06-19	80.595	81.651	0	0
2005-06-20	80.645	82.816	0	0
2005-06-21	83.323	84.581	0	0
2005-06-22	87.575	88.616	0	0
2005-06-23	90.008	90.504	0	0
2005-06-24	90.082	90.825	0	0
2005-06-25	90.301	91.133	0.003	0.004
2005-06-26	89.901	91.008	0.001	0
2005-06-27	88.963	89.095	0.124	0.057
2005-06-28	87.654	88.728	0.018	0.08
2005-06-29	91.454	92.237	0.004	0.009
2005-06-30	95.678	95.593	0	0
2005-07-01	94.558	94.657	0.135	0.102
2005-07-02	87.555	89.591	0	0.005
2005-07-03	88.086	89.604	0	0
2005-07-04	93.338	93.477	0	0
2005-07-05	91.363	90.17	0.268	0.276
2005-07-06	83.431	86.927	0.252	0.56
2005-07-07	83.8	86.955	0.195	0.152
2005-07-08	86.198	87.577	0.022	0
2005-07-09	85.735	88.651	0	0
2005-07-10	88.429	87.605	0.125	0.134
2005-07-11	86.381	86.254	0.83	0.47
2005-07-12	90.883	89.831	0.084	0.18
2005-07-13	91.674	89.008	0.086	0.03
2005-07-14	91.195	91.187	0.005	0.014
2005-07-15	89.868	90.258	0.108	0.07
2005-07-16	84.936	87.285	0.17	0.254
2005-07-17	88.496	86.301	0.382	0.211
2005-07-18	91.61	91.79	0.052	0.002
2005-07-19	93.334	93.654	0	0
2005-07-20	94.247	94.364	0	0
2005-07-21	92.655	94.477	0.03	0.021
2005-07-22	97.145	96.71	0	0
2005-07-23	96.418	98.369	0.028	0.015
2005-07-24	96.921	98.124	0	0
2005-07-25	96.821	97.903	0	0
2005-07-26	95.509	96.614	0	0
2005-07-27	94.067	95.072	0.018	0.018
2005-07-28	84.345	85.01	0.327	0.215
2005-07-29	85.919	86.355	0	0
2005-07-30	87.439	87.57	0	0.103
2005-07-31	85.25	90.499	0.22	0.103
2005-08-01	88.717	89.256	0.072	0.24
2005-08-02	84.088	86.532	0.164	0.283
2005-08-03	85.262	89.452	0.186	0.293
2005-08-04	88.199	86.992	0.1	0.264
2005-08-05	90.331	85.411	0.019	0.142
2005-08-06	86.053	85.648	0.226	0.113
2005-08-07	83.598	86.415	0.129	0.279
2005-08-08	84.523	83.785	0.111	0.294
2005-08-09	86.878	86.113	0	0.012
2005-08-10	89.04	87.963	0	0.068
2005-08-11	88.539	88.199	0.006	0.092
2005-08-12	89.719	92.759	0.033	0.042
2005-08-13	93.759	95.041	0.068	0
2005-08-14	92.532	93.798	0.025	0
2005-08-15	92.137	93.206	0.05	0
2005-08-16	94.167	94.267	0	0.002
2005-08-17	86.681	91.94	0.246	0.148
2005-08-18	92.834	94.053	0.121	0.155
2005-08-19	93.768	94.137	0	0
2005-08-20	93.818	94.507	0	0
2005-08-21	95.618	95.504	0	0
2005-08-22	92.011	93.659	0.075	0.048
2005-08-23	88.759	87.902	0.007	0
2005-08-24	90.93	89.718	0	0
2005-08-25	90.83	92.577	0.047	0
2005-08-26	91.792	92.327	0.08	0
2005-08-27	92.868	93.768	0.099	0.001
2005-08-28	90.3	93.167	0	0.085
2005-08-29	85.084	83.933	0.005	0.065
2005-08-30	86.568	87.128	0.536	0.124
2005-08-31	84.496	85.924	0	0
2005-09-01	88.534	89.973	0	0
2005-09-02	89.167	90.79	0	0
2005-09-03	85.742	87.726	0	0
2005-09-04	83.051	84.094	0	0
2005-09-05	84.52	86.107	0	0
2005-09-06	83.676	84.273	0	0
2005-09-07	84.013	84.784	0	0
2005-09-08	83.651	84.441	0	0
2005-09-09	85.738	86.695	0	0
2005-09-10	85.388	87.32	0	0
2005-09-11	86.944	88.405	0	0
2005-09-12	86.205	87.186	0	0
2005-09-13	89.087	89.229	0	0
2005-09-14	90.922	91.404	0.011	0.003
2005-09-15	87.606	90.403	0.081	0.03
2005-09-16	85.256	87.444	0.026	0.992
2005-09-17	71.42	76.864	0	0
2005-09-18	83.862	86.345	0	0
2005-09-19	90.231	91.738	0	0
2005-09-20	95.045	95.738	0	0
2005-09-21	90.046	93.019	0	0
2005-09-22	91.443	91.566	0	0
2005-09-23	88.442	89.558	0	0
2005-09-24	83.725	84.849	0	0
2005-09-25	81.189	83.066	1.421	1.068
2005-09-26	91.355	90.869	0.171	0.119
2005-09-27	85.04	83.412	0	0
2005-09-28	84.141	84.71	0	0
2005-09-29	73.952	83.712	0	0
2005-09-30	74.571	75.402	0	0
2005-10-01	82.597	84.319	0.009	0
2005-10-02	86.322	86.799	0.011	0
2005-10-03	83.042	84.454	0	0
2005-10-04	79.319	83.701	0	0
2005-10-05	84.435	85.514	0	0
2005-10-06	79.907	82.635	0	0
2005-10-07	70.424	72.129	0	0
2005-10-08	66.589	67.84	0	0
2005-10-09	59.551	64.035	0.001	0
2005-10-10	60.518	61.079	0	0
2005-10-11	61.235	61.129	0	0
2005-10-12	67.911	66.871	0	0
2005-10-13	74.178	70.753	0	0
2005-10-14	72.595	72.986	0	0
2005-10-15	81.808	82.613	0	0
2005-10-16	74.906	77.393	0	0
2005-10-17	79.963	80.082	0	0
2005-10-18	86.169	86.85	0	0
2005-10-19	89.28	89.886	0	0
2005-10-20	84.186	85.745	0	0
2005-10-21	76.866	80.959	0.047	0.047
2005-10-22	66.559	65.021	0	0
2005-10-23	60.904	63.378	0	0
2005-10-24	52.911	52.73	0	0
2005-10-25	53.785	53.723	0	0
2005-10-26	58.393	58.621	0	0
2005-10-27	60.588	61.043	0	0
2005-10-28	61.295	62.302	0	0
2005-10-29	63	64.043	0	0
2005-10-30	66.519	66.676	0	0
2005-10-31	71.858	72.202	0	0
2006-05-01	80	80	1	1
2006-05-02	85.422	85.802	0.012	0.026
2006-05-03	87.2	87.432	0	0
2006-05-04	85.7	85.913	0	0
2006-05-05	82.428	83.746	0.173	0.007
2006-05-06	77.348	78.94	0	0
2006-05-07	74.789	73.767	0.055	0.181
2006-05-08	81.638	82.104	0	0.007
2006-05-09	83.818	82.968	0.153	0.309
2006-05-10	83.154	81.548	0.458	0.276
2006-05-11	68.392	70.622	0	0.032
2006-05-12	72.453	72.557	0	0
2006-05-13	81.173	82.418	0	0
2006-05-14	75.603	79.193	0	0
2006-05-15	66.02	63.833	0	0
2006-05-16	67.57	67.431	0.007	0
2006-05-17	71.191	73.023	0.01	0.016
2006-05-18	79.13	78.725	0	0
2006-05-19	92.337	91.723	0.02	0
2006-05-20	92.714	93.625	0.036	0.027
2006-05-21	90.75	91.672	0	0
2006-05-22	87.891	89.187	0.001	0.009
2006-05-23	79.847	81.058	0	0
2006-05-24	87.062	88.036	0	0
2006-05-25	92.504	89.951	0	0.126
2006-05-26	95.433	95.581	0.114	0.019
2006-05-27	91.457	92.281	0.326	0.154
2006-05-28	89.279	91.254	0.026	0.01
2006-05-29	87.399	89.494	0.143	0.186
2006-05-30	86.9	85.299	0.187	0.084
2006-05-31	84.997	86.28	0.173	0.172
2006-06-01	83.412	85.158	0.24	0.192
2006-06-02	83.876	81.69	0.144	0.313
2006-06-03	83.546	83.051	0	0
2006-06-04	81.386	81.577	0	0
2006-06-05	80.548	81.082	0	0.005
2006-06-06	84.322	84.303	0	0
2006-06-07	85.568	84.761	0.089	0.134
2006-06-08	88.66	88.373	0	0
2006-06-09	89.613	89.877	0	0
2006-06-10	92.059	92.218	0	0
2006-06-11	94.967	95.336	0	0
2006-06-12	93.594	94.376	0.027	0.194
2006-06-13	82.275	84.817	0.162	0.137
2006-06-14	86.227	87.862	0	0
2006-06-15	88.434	89.088	0	0
2006-06-16	92.815	93.074	0	0
2006-06-17	89.791	87.622	0.084	0.194
2006-06-18	83.496	84.985	0.323	0.302
2006-06-19	90.289	90.889	0.273	0.239
2006-06-20	89.722	91.575	0	0
2006-06-21	91.313	90.895	0.001	0.002
2006-06-22	89.029	90.959	0.161	0.232
2006-06-23	92.342	93.191	0	0
2006-06-24	85.568	92.073	0.236	0.089
2006-06-25	87.345	88.383	0.07	0.064
2006-06-26	85.292	86.555	0	0
2006-06-27	81.869	81.54	0	0
2006-06-28	89.463	89.588	0	0
2006-06-29	92.736	92.802	0	0
2006-06-30	92.614	93.574	0	0
2006-07-01	93.337	95.288	0.064	0.017
2006-07-02	95.546	96.094	0.015	0.035
2006-07-03	94.408	95.31	0	0
2006-07-04	94.581	94.681	0	0
2006-07-05	90.305	91.157	0.277	0.387
2006-07-06	83.405	82.962	0.143	0.215
2006-07-07	84.013	84.14	0	0
2006-07-08	87.463	87.408	0	0
2006-07-09	88.358	87.719	0	0
2006-07-10	90.645	91.264	0	0
2006-07-11	91.496	92.017	0.004	0.104
2006-07-12	93.964	95.23	0	0.031
2006-07-13	96.666	97.675	0	0.004
2006-07-14	98.725	96.988	0	0.059
2006-07-15	97.026	97.261	0.095	0.09
2006-07-16	92.637	93.726	0.107	0.02
2006-07-17	93.227	94.382	0	0
2006-07-18	97.185	97.274	0	0
2006-07-19	96.217	98.493	0	0
2006-07-20	96.416	98.521	0	0
2006-07-21	98.377	98.065	0	0
2006-07-22	96.711	97.167	0	0
2006-07-23	84.108	83.667	0	0
2006-07-24	86.555	87.097	0	0
2006-07-25	91.829	92.648	0	0
2006-07-26	92.156	94.655	0	0
2006-07-27	94.23	94.41	0.106	0.24
2006-07-28	95.875	96.26	0	0
2006-07-29	96.484	97.865	0.064	0
2006-07-30	99.393	98.779	0	0
2006-07-31	98.74	98.778	0.001	0
2006-08-01	95.539	98.021	0.04	0
2006-08-02	96.668	96.342	0.016	0
2006-08-03	98.23	98.232	0	0
2006-08-04	96.487	97.242	0	0
2006-08-05	93.638	89.251	0.014	0
2006-08-06	96.822	96.112	0	0
2006-08-07	96.891	96.719	0.011	0.004
2006-08-08	95.807	96.64	0.096	0.055
2006-08-09	97.724	97.096	0	0.023
2006-08-10	101.967	102.332	0.014	0.029
2006-08-11	103.632	100.433	0.111	0.111
2006-08-12	96.789	98.769	0.034	0.002
2006-08-13	95.736	100.169	0	0
2006-08-14	102.792	102.193	0	0.052
2006-08-15	101.52	101.378	0	0.001
2006-08-16	95.56	95.66	0	0
2006-08-17	91.839	95.41	0.002	0
2006-08-18	90.814	96.454	0.149	0
2006-08-19	97.256	98.21	0	0
2006-08-20	97.404	98.436	0.094	0.059
2006-08-21	89.696	90.098	0.094	0.152
2006-08-22	88.446	90.31	0	0.07
2006-08-23	90.75	90.97	0	0
2006-08-24	95.371	94.772	0	0
2006-08-25	98.912	99.136	0	0
2006-08-26	98.425	98.134	0	0
2006-08-27	95.422	97.186	0.058	0.007
2006-08-28	91.958	93.056	0.166	0.12
2006-08-29	84.542	87.63	0.105	0.39
2006-08-30	78.072	78.155	0	0
2006-08-31	81.873	82.008	0	0
2006-09-01	76.957	77.771	0	0
2006-09-02	78.276	80.469	0	0
2006-09-03	84.721	86.429	0.007	0.011
2006-09-04	84.682	86.652	0	0
2006-09-05	85.087	83.839	0	0
2006-09-06	82.012	79.791	0	0
2006-09-07	82.861	80.929	0	0
2006-09-08	86.096	86.423	0	0
2006-09-09	89.862	90.279	0	0
2006-09-10	88.625	91.586	0	0
2006-09-11	92.733	93.56	0	0
2006-09-12	88.02	91.71	0.279	0.108
2006-09-13	81.1	78.65	0.016	0.281
2006-09-14	83.786	81.714	0	0
2006-09-15	84.903	82.304	0	0
2006-09-16	89.777	87.84	0	0
2006-09-17	93.468	93.584	0.001	0.001
2006-09-18	88.025	92.106	0.165	0.096
2006-09-19	72.486	81.92	0	0
2006-09-20	71.742	71.698	0	0
2006-09-21	78.127	79.043	0	0
2006-09-22	78.348	82.453	0.434	0.245
2006-09-23	91.657	94.28	0.01	0.01
2006-09-24	88.377	91.43	0.031	0.225
2006-09-25	77.106	76.23	0	0
2006-09-26	84.007	83.311	0	0
2006-09-27	92.259	91.359	0	0
2006-09-28	82.137	87.238	0	0
2006-09-29	71.451	71.243	0	0
2006-09-30	88.622	87.857	0	0
2006-10-01	91.524	91.177	0	0
2006-10-02	94.539	93.917	0	0
2006-10-03	92.952	92.602	0	0
2006-10-04	93.173	93.074	0	0
2006-10-05	81.765	90.588	0	0
2006-10-06	76.385	76.189	0	0
2006-10-07	77.923	77.853	0	0
2006-10-08	79.008	78.655	0	0
2006-10-09	82.641	83.36	0	0
2006-10-10	80.759	82.037	0	0
2006-10-11	74.318	78.628	0.067	0
2006-10-12	62.933	68.729	0	0
2006-10-13	69.278	69.424	0	0
2006-10-14	73.076	73.134	0	0
2006-10-15	76.067	77.463	0	0
2006-10-16	73.359	74.404	0.117	0.053
2006-10-17	79.327	80.357	0.785	2.403
2006-10-18	85.223	86.135	0	0
2006-10-19	77.722	83.67	0	0
2006-10-20	65.233	65.217	0	0
2006-10-21	73.813	74.468	0	0
2006-10-22	70.128	71.799	0.019	0.015
2006-10-23	56.734	56.334	0	0
2006-10-24	60.614	61.08	0	0
2006-10-25	64.382	64.589	0	0
2006-10-26	60.455	60.003	0.449	0.682
2006-10-27	67.714	67.085	1.033	1.824
2006-10-28	64.036	64.093	0.001	0.001
2006-10-29	74.908	75.009	0	0
2006-10-30	71.728	71.546	0	0
2006-10-31	69.236	69.722	0.202	0.197
2007-05-01	80	80	1	1
2007-05-02	80.657	84.666	0.01	0.013
2007-05-03	82.652	81.332	0.164	0.226
2007-05-04	80.555	80.615	0.464	0.26
2007-05-05	81.375	79.829	0.432	0.487
2007-05-06	83.862	86.473	0.268	0.253
2007-05-07	80.321	82.623	0.069	0.172
2007-05-08	81.498	81.953	0	0
2007-05-09	83.652	81.543	0	0
2007-05-10	85.228	85.015	0	0
2007-05-11	85.694	85.434	0	0
2007-05-12	85.303	86.331	0	0
2007-05-13	87.858	88.312	0	0
2007-05-14	86.393	86.786	0	0.006
2007-05-15	82.121	84.638	0.118	0.314
2007-05-16	78.761	79.05	0.15	0.14
2007-05-17	76.492	76.081	0	0
2007-05-18	70.425	70.978	0	0
2007-05-19	74.076	74.615	0	0
2007-05-20	79.578	79.825	0	0
2007-05-21	83.214	83.127	0	0
2007-05-22	85.404	86.107	0	0
2007-05-23	84.366	86.065	0	0
2007-05-24	85.004	85.66	0	0
2007-05-25	83.125	85.611	0.081	0.018
2007-05-26	83.164	85.603	0.007	0
2007-05-27	84.654	85.849	0.02	0.004
2007-05-28	86.149	87.096	0	0.003
2007-05-29	87.062	87.519	0	0
2007-05-30	86.219	87.504	0.001	0
2007-05-31	87.288	87.474	0	0
2007-06-01	89.183	89.622	0	0
2007-06-02	86.795	87.856	0.08	0.266
2007-06-03	85.531	84.417	0.107	0.264
2007-06-04	86.078	86.125	0	0.002
2007-06-05	86.501	86.896	0	0
2007-06-06	92.435	91.756	0	0.008
2007-06-07	90.16	90.566	0.002	0
2007-06-08	89.083	88.097	0.187	0.054
2007-06-09	87.937	87.94	0.166	0.223
2007-06-10	87.114	87.754	0	0
2007-06-11	89.95	90.623	0	0
2007-06-12	87.938	88.445	0	0
2007-06-13	86.581	86.837	0	0
2007-06-14	87.924	88.031	0	0
2007-06-15	88.249	87.41	0	0.048
2007-06-16	86.176	86.447	0.009	0.033
2007-06-17	88.158	89.514	0.117	0.035
2007-06-18	87.668	89.801	0.137	0.003
2007-06-19	86.1	86.108	0.253	0.655
2007-06-20	86.279	85.46	0.259	0.003
2007-06-21	87.099	86.925	0	0
2007-06-22	91.946	90.807	0	0
2007-06-23	91.193	91.054	0.023	0.101
2007-06-24	94.903	94.54	0.031	0.016
2007-06-25	94.978	95.078	0	0
2007-06-26	92.077	89.434	0.214	0.062
2007-06-27	89.782	93.941	0.192	0.064
2007-06-28	85.547	94.74	0.344	0.021
2007-06-29	85.861	89.614	0.299	0.124
2007-06-30	86.154	88.748	0	0.008
2007-07-01	84.86	88.355	0	0
2007-07-02	82.39	87.027	0	0
2007-07-03	81.146	84.219	0.272	0.165
2007-07-04	85.567	82.902	0.179	0.139
2007-07-05	86.561	84.736	0.096	0.183
2007-07-06	84.728	87.447	0.163	0.166
2007-07-07	88.225	87.517	0	0
2007-07-08	89.359	90.111	0	0
2007-07-09	90.574	90.221	0.015	0.047
2007-07-10	88.749	86.987	0.196	1.589
2007-07-11	88.213	84.274	0.098	0.152
2007-07-12	85.716	84.324	0	0
2007-07-13	81.202	84.394	1.255	0.2
2007-07-14	86.103	84.454	0	0
2007-07-15	89.953	89.666	0.007	0
2007-07-16	88.402	89.121	0.082	0.005
2007-07-17	89.643	92.461	0	0
2007-07-18	93.785	94.142	0	0
2007-07-19	94.646	94.015	0	0
2007-07-20	92.436	92.746	0.011	0
2007-07-21	84.253	83.49	0.001	0.009
2007-07-22	81.845	81.685	0	0
2007-07-23	83.651	83.703	0	0
2007-07-24	84.587	85.528	0	0
2007-07-25	88.018	88.757	0	0
2007-07-26	90.163	91.521	0	0
2007-07-27	92.076	92.495	0	0
2007-07-28	93.656	95.576	0.086	0.009
2007-07-29	87.973	91.32	0.003	0.016
2007-07-30	88.288	87.149	0	0
2007-07-31	86.47	87.896	0	0.002
2007-08-01	90.313	91.295	0	0
2007-08-02	91.647	90.135	0.057	0.112
2007-08-03	92.638	95.185	0.035	0.067
2007-08-04	93.28	95.476	0.065	0.121
2007-08-05	94.485	93.997	0	0.019
2007-08-06	93.873	93.353	0	0
2007-08-07	95.906	96.664	0.017	0.003
2007-08-08	98.189	97.286	0	0
2007-08-09	98.744	97.983	0	0
2007-08-10	100.792	101.959	0	0
2007-08-11	97.406	99.456	0	0
2007-08-12	94.681	96.233	0	0
2007-08-13	96.417	99.414	0	0.004
2007-08-14	95.357	97.155	0	0.033
2007-08-15	99.674	102.956	0	0
2007-08-16	98.102	101.956	0	0
2007-08-17	97.462	98.206	0	0
2007-08-18	100.115	100.215	0	0
2007-08-19	95.819	94.155	0.2	0.26
2007-08-20	94.024	94.124	0.035	0
2007-08-21	94.512	95.303	0	0
2007-08-22	97.26	97.563	0	0
2007-08-23	98.71	99.753	0	0
2007-08-24	98.108	98.821	0	0
2007-08-25	99.197	97.727	0	0
2007-08-26	92.327	96.447	0.001	0.072
2007-08-27	93.151	92.39	0	0
2007-08-28	93.538	96.288	0.127	0.137
2007-08-29	91.737	91.186	0.132	0.289
2007-08-30	92.189	96.425	0.081	0.003
2007-08-31	89.29	92.537	0.07	0.006
2007-09-01	89.099	89.83	0	0
2007-09-02	85.896	88.389	0.08	0.111
2007-09-03	91.212	92.654	0.085	0.002
2007-09-04	91.11	91.395	0.001	0.014
2007-09-05	87.929	91.136	0.074	0.003
2007-09-06	94.028	94.128	0	0.04
2007-09-07	93.979	94.079	0	0.001
2007-09-08	94.787	94.887	0	0
2007-09-09	93.43	92.23	0.067	0.096
2007-09-10	94.689	94.789	0.03	0.03
2007-09-11	84.532	87.563	0.158	0.111
2007-09-12	85.677	85.003	0	0
2007-09-13	89.171	88.714	0	0
2007-09-14	87.616	91.905	0.098	0
2007-09-15	79.215	87.049	0.002	0
2007-09-16	80.057	81.394	0	0
2007-09-17	89.723	90.377	0	0
2007-09-18	87.972	89.461	0	0
2007-09-19	88.643	89.488	0	0
2007-09-20	90.983	91.461	0	0
2007-09-21	89.936	90.416	0	0
2007-09-22	91.811	93.302	0	0
2007-09-23	92.536	92.031	0	0.005
2007-09-24	88.8	90.635	0.002	0.127
2007-09-25	85.004	89.335	0.139	0.015
2007-09-26	85.726	88.549	0.203	0.176
2007-09-27	84.528	85.897	0.161	0.079
2007-09-28	83.689	83.975	0	0
2007-09-29	86.355	87.013	0	0
2007-09-30	87.697	87.499	0	0
2007-10-01	88.755	89.003	0	0
2007-10-02	86.292	87.835	0	0
2007-10-03	87.636	87.917	0	0
2007-10-04	88.131	87.968	0.011	0.046
2007-10-05	88.987	92.547	0.117	0.008
2007-10-06	89.71	89.353	0	0
2007-10-07	90.373	91.155	0	0
2007-10-08	89.077	90.557	0	0
2007-10-09	85.066	88.463	0	0.011
2007-10-10	83.061	84.237	0	0
2007-10-11	74.001	80.362	0	0
2007-10-12	70.238	70.379	0	0
2007-10-13	78.795	79.348	0	0
2007-10-14	83.942	84.77	0	0
2007-10-15	86.253	84.611	0	0.005
2007-10-16	77.241	83.793	0.243	0.143
2007-10-17	73.477	77.006	0.036	0.389
2007-10-18	77.809	79.159	0.39	0.127
2007-10-19	73.705	76.11	0	0
2007-10-20	79.965	80.599	0	0
2007-10-21	84.489	85.622	0	0
2007-10-22	75.393	80.669	0.31	1.086
2007-10-23	69.038	69.966	0.277	0.504
2007-10-24	55.282	57.964	0.295	0.331
2007-10-25	53.998	54.759	0.409	0.299
2007-10-26	49.973	50.502	0.037	0.058
2007-10-27	63.577	62.673	0	0
2007-10-28	61.85	61.836	0	0
2007-10-29	66.241	66.369	0	0
2007-10-30	69.645	69.778	0	0
2007-10-31	74.943	74.638	0	0
2008-05-01	80	80	1	1
2008-05-02	77.633	77.379	0.027	0.052
2008-05-03	71.565	72.878	2.418	2.609
2008-05-04	67.443	67.512	0	0
2008-05-05	74.338	74.766	0	0
2008-05-06	78.047	78.641	0	0
2008-05-07	81.33	81.439	0	0.001
2008-05-08	78.103	80.714	0.233	0.172
2008-05-09	82.681	83.849	0.027	0.014
2008-05-10	80.652	81.959	0.087	0.121
2008-05-11	76.703	79.264	0.822	0.379
2008-05-12	71.446	71.701	0	0
2008-05-13	77.609	77.8	0	0
2008-05-14	76.997	78.178	0.058	0.009
2008-05-15	74.185	76.044	0.795	0.627
2008-05-16	68.336	69.451	0.018	0.047
2008-05-17	77.42	77.601	0	0
2008-05-18	82.577	82.578	0.008	0.004
2008-05-19	88.443	88.664	0	0
2008-05-20	85.156	86.956	0.078	0.066
2008-05-21	79.096	79.394	0	0
2008-05-22	84.766	86.197	0	0
2008-05-23	82.418	83.948	0.298	0.28
2008-05-24	80.485	81.862	0.356	0.209
2008-05-25	83.116	82.47	0	0
2008-05-26	83.951	83.408	0.078	0.184
2008-05-27	86.074	86.005	0.167	0.113
2008-05-28	83.949	84.715	0.264	0.087
2008-05-29	78.428	80.164	0	0
2008-05-30	89.311	90.039	0.001	0.007
2008-05-31	88.6	89.101	0	0.001
2008-06-01	87.247	87.813	0.149	0.302
2008-06-02	87.904	87.406	0.247	0.282
2008-06-03	91.254	91.169	0.109	0.083
2008-06-04	89.221	88.852	0	0
2008-06-05	91.444	91.313	0	0
2008-06-06	92.531	92.619	0	0
2008-06-07	92.542	92.841	0.003	0.004
2008-06-08	91.396	92.041	0	0
2008-06-09	90.544	90.661	0	0
2008-06-10	88.914	89.2	0.047	0.07
2008-06-11	91.44	91.899	0.118	0.026
2008-06-12	89.706	91.003	0.005	0.093
2008-06-13	92.232	92.143	0.007	0.032
2008-06-14	90.481	91.117	0.156	0.096
2008-06-15	88.567	88.964	0.118	0
2008-06-16	91.518	91.825	0	0
2008-06-17	90.252	91.321	0	0.011
2008-06-18	82.293	83.409	0	0
2008-06-19	85.201	85.596	0	0
2008-06-20	83.288	83.911	0.22	0.072
2008-06-21	84.255	83.934	0.283	0.02
2008-06-22	84.1	86.698	0	0
2008-06-23	85.794	85.923	0.014	0.013
2008-06-24	87.825	88.808	0	0
2008-06-25	90.665	91.492	0.015	0.001
2008-06-26	87.108	89.175	0.059	0.067
2008-06-27	93.292	93.974	0.005	0.005
2008-06-28	93.98	94.091	0	0.024
2008-06-29	91.912	93.095	0.217	0.342
2008-06-30	83.002	83.345	0	0
2008-07-01	81.279	81.907	0	0
2008-07-02	85.614	85.228	0	0
2008-07-03	90.849	90.931	0	0
2008-07-04	93.067	94.04	0.005	0
2008-07-05	90.897	93.07	0.085	0.149
2008-07-06	85.914	88.945	0.201	0.198
2008-07-07	94.881	95.849	0.264	0.005
2008-07-08	95.964	96.554	0	0.003
2008-07-09	93.865	95.093	0.212	0.175
2008-07-10	86.884	87.96	0.268	0.448
2008-07-11	87.785	92.693	0.31	0
2008-07-12	95.841	97.196	0.073	0.006
2008-07-13	93.593	95.994	0.005	0.019
2008-07-14	86.679	87.553	0	0
2008-07-15	87.009	87.859	0	0
2008-07-16	89.257	90.397	0	0
2008-07-17	90.289	91.672	0	0
2008-07-18	91.694	93.167	0	0
2008-07-19	94.457	95.046	0.004	0.002
2008-07-20	95.406	96.383	0	0.004
2008-07-21	96.085	98.933	0	0.007
2008-07-22	95.989	97.846	0	0.04
2008-07-23	94.623	96.519	0.033	0
2008-07-24	87.714	89.419	0	0.052
2008-07-25	91.374	95.343	0	0
2008-07-26	99.548	99.648	0	0
2008-07-27	98.335	97.102	0.16	0.066
2008-07-28	99.894	102.542	0	0
2008-07-29	103.611	103.14	0	0.016
2008-07-30	101.399	100.974	0.109	0.16
2008-07-31	95.06	95.16	0.027	0.027
2008-08-01	92.574	93.144	0.196	0.224
2008-08-02	93.319	94.103	0.12	0.034
2008-08-03	91.23	92.588	0	0
2008-08-04	94.662	96.16	0	0
2008-08-05	95.729	98.625	0	0
2008-08-06	94.816	98.272	0	0
2008-08-07	93.546	92.617	0.057	0.164
2008-08-08	83.553	83.447	0.128	0.044
2008-08-09	83.33	81.969	0	0
2008-08-10	81.565	80.712	0.806	0.408
2008-08-11	76.893	77.467	0.213	0.013
2008-08-12	76.939	78.921	1.092	0.041
2008-08-13	81.919	83.972	0.314	0
2008-08-14	84.949	88.146	0	0
2008-08-15	84.209	87.859	0.131	0.041
2008-08-16	78.081	81.262	0	0.112
2008-08-17	82.721	85.062	0	0
2008-08-18	85.447	86.208	0	0.002
2008-08-19	86.029	87.819	0	0.059
2008-08-20	88.948	90.421	0	0
2008-08-21	90.085	91.106	0	0
2008-08-22	89.844	92.239	0	0
2008-08-23	88.673	92.01	0	0
2008-08-24	86.098	88.595	0	0
2008-08-25	86.044	87.016	0.149	0.112
2008-08-26	84.114	85.345	0.148	0.073
2008-08-27	86.434	88.471	0.018	0.024
2008-08-28	88.773	91.575	0	0
2008-08-29	89.51	91.467	0.044	0.071
2008-08-30	85.384	88.462	0.118	0.035
2008-08-31	89.611	91.64	0	0
2008-09-01	89.719	91.758	0	0
2008-09-02	86.244	89.032	0.001	0.001
2008-09-03	88.539	88.902	0	0.035
2008-09-04	84.392	86.175	0.089	0.098
2008-09-05	73.746	78.364	0.001	0
2008-09-06	79.904	78.514	0	0
2008-09-07	88.06	91.044	0	0
2008-09-08	91.121	94.15	0	0
2008-09-09	80.335	92.581	0.03	0.098
2008-09-10	86.057	88.17	0.046	0
2008-09-11	86.365	89.071	0.092	0.127
2008-09-12	91.279	95.285	0.027	0.099
2008-09-13	93.844	95.496	0	0
2008-09-14	90.757	92.86	0.016	0.046
2008-09-15	78.637	78.671	0	0
2008-09-16	73.174	75.655	0	0
2008-09-17	79.23	80.773	0	0
2008-09-18	82.714	85.102	0	0
2008-09-19	84.109	86.438	0	0
2008-09-20	83.29	85.516	0	0
2008-09-21	84.538	86.053	0	0
2008-09-22	85.07	86.828	0	0
2008-09-23	84.949	86.948	0	0
2008-09-24	83.717	85.32	0	0
2008-09-25	82.18	83.908	0	0
2008-09-26	82.026	83.83	0	0
2008-09-27	83.116	85.361	0	0
2008-09-28	84.766	86.87	0	0
2008-09-29	82.316	85.508	0	0
2008-09-30	77.768	83.339	0	0
2008-10-01	74.967	76.218	0	0
2008-10-02	73.24	75.031	0	0
2008-10-03	79.829	82.351	0	0
2008-10-04	82.948	84.678	0	0
2008-10-05	84.765	86.939	0	0
2008-10-06	83.601	86.435	0	0.005
2008-10-07	80.184	85.225	0.058	0
2008-10-08	73.765	77.86	0.808	0.47
2008-10-09	78.455	79.556	0	0
2008-10-10	80.18	84.546	0	0
2008-10-11	79.334	86.084	0	0
2008-10-12	78.402	82.949	0	0
2008-10-13	74.772	79.295	0	0
2008-10-14	83.438	85.062	0	0
2008-10-15	83.936	86.251	0	0
2008-10-16	74.423	85.463	0	0.444
2008-10-17	67.235	69.146	0.076	0.258
2008-10-18	65.891	68.19	0	0
2008-10-19	69.013	70.811	0	0
2008-10-20	73.942	75.656	0	0
2008-10-21	76.556	78.331	0	0
2008-10-22	77.513	78.774	0	0
2008-10-23	69.244	74.658	0.001	0
2008-10-24	54.593	59.599	0.777	0.514
2008-10-25	62.693	63.408	0	0
2008-10-26	72.841	73.996	0	0
2008-10-27	63.341	65.748	0	0
2008-10-28	49.207	49.975	0	0
2008-10-29	61.622	62.819	0	0
2008-10-30	69.81	71.48	0	0
2008-10-31	72.487	74.425	0	0
2009-05-01	80	80	1	1
2009-05-02	75.842	77.186	0.2	0.118
2009-05-03	73.178	70.903	1.436	2.185
2009-05-04	65.366	65.469	1.182	0.247
2009-05-05	73.588	74.163	0	0
2009-05-06	73.175	75.506	0.203	0.236
2009-05-07	79.422	79.688	0.127	0.333
2009-05-08	82.083	82.355	0.012	0.01
2009-05-09	77.536	77.52	0.996	0.63
2009-05-10	71.16	73.202	0.889	0.697
2009-05-11	74.777	75.296	0.182	0.052
2009-05-12	77.226	77.319	0.005	0
2009-05-13	80.851	81.213	0.006	0.002
2009-05-14	80.402	80.921	0.09	0.083
2009-05-15	83.852	83.804	0.229	0.144
2009-05-16	84.456	84.729	0.184	0.129
2009-05-17	74.144	75.638	0.035	0
2009-05-18	68.625	68.808	0	0
2009-05-19	73.965	74.303	0	0
2009-05-20	78.657	79.641	0	0
2009-05-21	82.541	82.828	0	0
2009-05-22	81.534	79.601	0.047	0.01
2009-05-23	75.932	77.391	0.158	0.06
2009-05-24	78.33	78.226	0.042	0.053
2009-05-25	81.54	78.937	0.49	0.248
2009-05-26	79.23	81.059	0.223	0.15
2009-05-27	82.497	81.626	0.256	0.394
2009-05-28	79.21	80.07	0.3	0.132
2009-05-29	81.561	81.529	0.032	0.013
2009-05-30	87.514	88.064	0	0
2009-05-31	89.757	90.911	0	0
2009-06-01	90.328	91.104	0	0
2009-06-02	88.508	89.978	0.089	0.054
2009-06-03	85.532	85.322	0.049	0.283
2009-06-04	78.035	80.288	0.141	0.126
2009-06-05	81.46	81.683	0.009	0
2009-06-06	85.135	85.782	0	0
2009-06-07	90.793	91.507	0	0
2009-06-08	91.307	92.087	0	0
2009-06-09	92.014	91.589	0	0
2009-06-10	91.43	92.789	0.004	0.001
2009-06-11	89.087	90.522	0.208	0.157
2009-06-12	86.057	88.945	0.157	0.507
2009-06-13	87.463	87.601	0.269	0.175
2009-06-14	86.082	86.231	0.047	0.009
2009-06-15	94.466	95.347	0.056	0.056
2009-06-16	93.838	94.098	0	0
2009-06-17	95.821	96.146	0	0
2009-06-18	95.272	95.249	0	0
2009-06-19	95.276	95.496	0	0
2009-06-20	95.175	95.795	0	0
2009-06-21	94.991	95.323	0	0
2009-06-22	96.025	96.09	0	0
2009-06-23	97.687	99.043	0	0
2009-06-24	94.574	96.402	0	0
2009-06-25	90.596	91.161	0	0
2009-06-26	92.732	94.237	0.016	0.008
2009-06-27	92.361	92.331	0.013	0.037
2009-06-28	92.961	93.529	0.001	0.09
2009-06-29	89.609	89.602	0	0
2009-06-30	87.87	88.699	0	0
2009-07-01	92.749	91.228	0	0
2009-07-02	92.197	92.494	0.114	0.13
2009-07-03	86.92	88.523	0.093	0.616
2009-07-04	92.983	94.005	0	0
2009-07-05	90.347	92.632	0.103	0.305
2009-07-06	85.224	80.755	0.223	0.145
2009-07-07	85.079	84.976	0.011	0
2009-07-08	86.746	86.829	0	0
2009-07-09	88.874	89.348	0	0
2009-07-10	90.563	91.151	0	0
2009-07-11	93.227	93.664	0	0
2009-07-12	95.982	96.914	0	0.05
2009-07-13	98.697	97.633	0.028	0.01
2009-07-14	94.147	96.902	0.337	0.007
2009-07-15	98.064	101.894	0.027	0
2009-07-16	97.409	101.001	0.081	0.026
2009-07-17	89.707	92.868	1.286	1.951
2009-07-18	81.644	83.293	0	0
2009-07-19	79.802	78.771	0	0
2009-07-20	81.164	80.31	0	0
2009-07-21	85.82	84.262	0.003	0.007
2009-07-22	80.768	83.052	0.721	0.211
2009-07-23	83.944	82.662	0	0.127
2009-07-24	90.254	88.947	0	0
2009-07-25	90.945	93.585	0.007	0.003
2009-07-26	90.029	92.671	0.32	0.239
2009-07-27	86.362	85.687	0.315	0.183
2009-07-28	82.254	80.67	0.733	1.657
2009-07-29	83.872	85.039	1.739	0.347
2009-07-30	82.693	84.281	0.259	0.31
2009-07-31	86.159	86.417	1.855	0.109
2009-08-01	84.693	85.563	0.205	0.202
2009-08-02	83.924	83.055	0.211	0.131
2009-08-03	88.318	88.518	0	0
2009-08-04	95.218	96.805	0	0
2009-08-05	93.196	95.942	0.094	0.025
2009-08-06	91.137	94.493	0	0.247
2009-08-07	91.396	92.673	0	0.009
2009-08-08	92.32	91.917	0	0.005
2009-08-09	89.807	91.533	0.063	0.14
2009-08-10	92.218	93.822	0.001	0.065
2009-08-11	89.929	92.647	0.214	0.056
2009-08-12	83.981	84.054	0.305	0.519
2009-08-13	81.454	84.082	0	0
2009-08-14	85.284	86.592	0	0
2009-08-15	89.109	88.636	0	0
2009-08-16	91.292	92.088	0	0
2009-08-17	89.68	90.787	0.02	0.129
2009-08-18	89.466	89.202	0.002	0.083
2009-08-19	88.743	91.849	0.131	0.114
2009-08-20	91.118	92.205	0.012	0.018
2009-08-21	88.453	89.886	0.098	0.194
2009-08-22	80.346	82.619	0	0
2009-08-23	75.881	75.835	0	0
2009-08-24	78.961	79.44	0	0
2009-08-25	84.689	86.316	0	0
2009-08-26	87.445	89.305	0	0
2009-08-27	83.385	87.913	0.173	0.187
2009-08-28	83.066	82.526	0.079	0.184
2009-08-29	79.948	80.002	0.038	0.164
2009-08-30	76.748	78.509	0.005	0
2009-08-31	74.076	74.332	0	0
2009-09-01	77.213	77.534	0	0
2009-09-02	78.479	78.746	0.042	0.057
2009-09-03	80.258	80.854	0.023	0.024
2009-09-04	81.489	79.664	0.001	0
2009-09-05	81.724	83.82	0	0
2009-09-06	84.192	81.55	0.113	0.147
2009-09-07	81.702	81.895	0.26	0.087
2009-09-08	79.242	81.073	0.144	0
2009-09-09	79.129	79.23	0	0
2009-09-10	81.932	82.083	0	0
2009-09-11	82.688	82.443	0	0
2009-09-12	81.028	83.182	0	0
2009-09-13	78.401	81.034	0	0
2009-09-14	74.431	79.581	0.032	0.22
2009-09-15	81.361	81.112	0.434	0.546
2009-09-16	76.993	76.909	0.23	0.244
2009-09-17	75.203	76.858	0.194	0.347
2009-09-18	74.289	79.926	0.225	0.137
2009-09-19	73.215	84.356	0.043	0.005
2009-09-20	74.226	82.125	0.212	0.137
2009-09-21	81.128	80.035	0.236	0.29
2009-09-22	84.12	86.036	0.08	0.11
2009-09-23	80.306	80.255	0.189	0.249
2009-09-24	79.817	78.673	0.104	0.13
2009-09-25	78.828	81.007	0.074	0.003
2009-09-26	79.431	80.362	0.175	0.1
2009-09-27	80.302	80.206	0	0
2009-09-28	74.006	79.271	0	0
2009-09-29	66.916	69.167	0	0
2009-09-30	69.624	69.71	0	0
2009-10-01	74.179	75.01	0	0
2009-10-02	74.01	73.889	0.008	0.004
2009-10-03	74.007	74.429	0	0
2009-10-04	69.638	71.734	0	0
2009-10-05	70.194	71.977	0	0
2009-10-06	69.784	70.775	0.192	0.095
2009-10-07	70.537	73.335	0.306	0.856
2009-10-08	84.461	81.496	0.158	0
2009-10-09	78.705	80.605	0.336	0.405
2009-10-10	68.341	73.053	0.042	0.052
2009-10-11	65.577	65.598	0	0
2009-10-12	74.897	75.291	0	0
2009-10-13	74.153	74.163	0	0
2009-10-14	69.412	71.255	0.827	0.537
2009-10-15	60.824	63.264	0	0
2009-10-16	56.433	57.208	0	0
2009-10-17	51.596	50.855	0	0
2009-10-18	55.338	55.236	0	0
2009-10-19	64.012	63.548	0	0
2009-10-20	69.183	70.688	0	0
2009-10-21	69.583	70.27	0	0
2009-10-22	76.496	75.105	0	0.001
2009-10-23	69.097	73.814	1.873	0.671
2009-10-24	58.049	57.19	0	0
2009-10-25	65.002	65.279	0	0
2009-10-26	68.618	68.598	0	0
2009-10-27	60.408	66.501	0.234	0.056
2009-10-28	55.209	56.243	0.699	0.827
2009-10-29	69.663	71.698	0.006	0.004
2009-10-30	71.304	72.887	0.359	0.319
2009-10-31	61.963	62.155	0.848	0.728
