# Supplementary material for: The role of climate change and urban development on compound dry-hot extremes across US cities
Source: Nat Commun. 2023 Jun 14;14:3509. doi: 10.1038/s41467-023-39205-x (PMC10267174; doi:10.1038/s41467-023-39205-x)
Supplement: Supplementary file 2 — Source Data [file 41467_2023_39205_MOESM2_ESM.zip › SourceData/Memphis_Future_Data.xlsx]

## Sheet: Sheet1
Date_Future	Climate_chng_T	Urban_Dev_Climate_chng_T	Climate_chng_prcp	Urban_Dev_Climate_chng_prcp
2090-05-01	80	80	1	1
2090-05-02	82.918	86.585	0.151	0
2090-05-03	82.906	83.427	0.728	1.156
2090-05-04	77.139	77.266	0	0
2090-05-05	81.635	81.643	0.006	0
2090-05-06	87.426	85.405	0.065	0.013
2090-05-07	91.345	91.561	0	0
2090-05-08	90.07	91.348	0	0
2090-05-09	76.199	76.093	0	0
2090-05-10	79.775	79.9	0	0
2090-05-11	82.31	82.732	0	0
2090-05-12	86.78	87.09	0	0
2090-05-13	84.256	85.407	0.006	0.128
2090-05-14	74.431	74.365	0.004	0.235
2090-05-15	74.899	74.928	0	0
2090-05-16	80.482	80.645	0	0
2090-05-17	86.021	86.039	0	0
2090-05-18	89.206	89.495	0	0
2090-05-19	91.047	91.275	0	0
2090-05-20	88.287	89.273	0.213	0.264
2090-05-21	83.599	82.068	0.111	0.182
2090-05-22	83.837	83.56	0.281	0.23
2090-05-23	92.058	87.775	0.004	0.275
2090-05-24	92.155	92.646	0.015	0.001
2090-05-25	93.64	93.74	0	0
2090-05-26	93.926	94.058	0	0
2090-05-27	92.688	93.568	0	0
2090-05-28	93.424	93.72	0	0
2090-05-29	91.713	92.641	0	0.07
2090-05-30	89.278	90.115	0	0
2090-05-31	91.926	93.137	0.002	0
2090-06-01	95.408	96.383	0.051	0
2090-06-02	94.603	94.581	0	0
2090-06-03	92.204	93.876	0.179	0.201
2090-06-04	89.575	92.28	0.244	0.346
2090-06-05	93.057	93.017	0.266	0
2090-06-06	91.129	91.31	0.082	0
2090-06-07	88.514	90.154	0.263	0.081
2090-06-08	86.722	89.403	0.257	0.268
2090-06-09	99.921	100.294	0.003	0.335
2090-06-10	100.665	102.109	0	0
2090-06-11	97.898	99.945	0.12	0
2090-06-12	97.842	96.615	0.209	0.032
2090-06-13	94.227	96.095	0.482	0.224
2090-06-14	95.436	96.51	0.237	0.187
2090-06-15	93.809	93.909	0.001	0.253
2090-06-16	96.938	96.697	0	0
2090-06-17	99.186	99.568	0	0
2090-06-18	99.894	100.09	0.023	0.046
2090-06-19	99.792	100.501	0	0
2090-06-20	99.664	100.65	0	0
2090-06-21	100.995	101.141	0	0
2090-06-22	99.948	100.048	0	0.164
2090-06-23	96.391	96.491	0.043	0.143
2090-06-24	99.158	95.85	0.071	0.322
2090-06-25	100.199	100.63	0	0.026
2090-06-26	98.79	99.84	0	0
2090-06-27	96.507	97.734	0	0
2090-06-28	101.167	101.439	0	0
2090-06-29	98.773	99.699	0.096	0.156
2090-06-30	89.533	88.376	0.063	0.001
2090-07-01	93.399	94.14	0	0
2090-07-02	99.41	99.109	0	0
2090-07-03	102.248	101.05	0	0
2090-07-04	101.27	100.688	0	0
2090-07-05	102.819	102.398	0	0
2090-07-06	102.915	103	0	0
2090-07-07	104.887	104.756	0	0
2090-07-08	106.687	106.903	0	0
2090-07-09	109.466	110.85	0	0
2090-07-10	110.874	111.109	0	0
2090-07-11	109.635	109.159	0	0
2090-07-12	107.805	107.09	0	0
2090-07-13	105.403	103.456	0	0
2090-07-14	99.983	98.681	0	0
2090-07-15	102.907	102.072	0	0
2090-07-16	104.835	104.79	0	0
2090-07-17	105.663	105.341	0	0
2090-07-18	105.268	104.786	0	0
2090-07-19	102.805	105.916	0.002	0.139
2090-07-20	102.418	104.516	0.107	0
2090-07-21	98.803	102.179	0.019	0
2090-07-22	99.798	100.394	0	0
2090-07-23	102.469	103.015	0	0
2090-07-24	101.246	100.96	0	0
2090-07-25	102.703	102.291	0	0
2090-07-26	102.638	101.651	0	0
2090-07-27	100.087	99.982	0	0
2090-07-28	101.66	101.734	0	0
2090-07-29	99.948	100.337	0	0
2090-07-30	99.987	100.918	0.1	0.005
2090-07-31	98.496	99.339	0.173	0.168
2090-08-01	100.04	99.783	0.089	0.058
2090-08-02	97.407	101.457	0.071	0.005
2090-08-03	101.4	101.206	0	0.014
2090-08-04	102.587	105.678	0.065	0.005
2090-08-05	103.128	105.953	0.045	0.007
2090-08-06	92.561	91.149	0	0
2090-08-07	86.166	85.875	0	0
2090-08-08	88.177	85.392	0	0.036
2090-08-09	93.214	91.866	0	0.001
2090-08-10	92.209	93.015	0.033	0.123
2090-08-11	94.692	91.217	0.128	0.573
2090-08-12	90.363	94.98	0.127	0.01
2090-08-13	93.182	93.484	0.004	0
2090-08-14	89.725	90.75	0.005	0
2090-08-15	93.125	94.396	0	0
2090-08-16	96.383	99.095	0.002	0
2090-08-17	97.558	99.089	0.004	0
2090-08-18	101.781	99.564	0	0
2090-08-19	104.508	103.173	0	0
2090-08-20	102.753	102.949	0	0.104
2090-08-21	101.896	104.597	0	0.105
2090-08-22	93.857	93.957	0.021	0.239
2090-08-23	93.193	91.584	0	0
2090-08-24	93.829	93.126	0	0
2090-08-25	97.647	98.135	0	0
2090-08-26	98.074	101.247	0.028	0
2090-08-27	100.041	100.653	0.098	0.062
2090-08-28	103.161	102.847	0	0.043
2090-08-29	101.07	103.014	0.139	0
2090-08-30	92.198	102.54	0	0
2090-08-31	85.559	88.39	0	0
2090-09-01	86.715	88.255	0	0
2090-09-02	90.764	89.936	0	0
2090-09-03	93.092	92.725	0	0
2090-09-04	94.478	94.812	0	0
2090-09-05	94.19	95.669	0	0
2090-09-06	89.69	92.514	0	0.005
2090-09-07	85.36	88.183	0.053	0.004
2090-09-08	81.176	87.544	0.002	0.039
2090-09-09	81.508	86.553	0	0.011
2090-09-10	85.558	85.71	0	0.004
2090-09-11	86.543	88.608	0	0
2090-09-12	93.251	94.784	0	0
2090-09-13	98.043	97.988	0	0
2090-09-14	91.835	96.652	0.105	0.072
2090-09-15	87.067	89.955	0.211	0.22
2090-09-16	80.483	86.306	0.198	0.424
2090-09-17	83.601	85.609	0.092	0.021
2090-09-18	89.178	89.555	0.003	0
2090-09-19	87.624	87.688	0.124	0.079
2090-09-20	86.665	84.929	0.096	0.123
2090-09-21	87.409	86.415	0.049	0.152
2090-09-22	87.379	87.978	0.155	0.118
2090-09-23	87.402	87.326	0.069	0.111
2090-09-24	89.498	86.85	0.106	0.084
2090-09-25	86.534	86.528	0.056	0.104
2090-09-26	85.37	84.665	0	0
2090-09-27	78.66	83.166	0.072	0.2
2090-09-28	80.958	78.783	1.156	0.105
2090-09-29	80.56	82.82	0.118	0.131
2090-09-30	80.763	81.916	0.232	0.089
2090-10-01	80.497	81.272	0.235	0.35
2090-10-02	80.161	81.369	0.129	0.221
2090-10-03	80.452	81.553	0.187	0.211
2090-10-04	80.237	81.83	0.14	0.067
2090-10-05	83.878	84.946	0.06	0.103
2090-10-06	82.646	82.942	0.126	0.129
2090-10-07	83.022	82.295	0.044	0.139
2090-10-08	82.329	81.422	0.075	0.131
2090-10-09	79.191	81.836	0.048	0.061
2090-10-10	74.134	77.461	0	0
2090-10-11	76.471	74.647	0	0
2090-10-12	74.766	74.288	0	0
2090-10-13	75.369	75.833	0	0
2090-10-14	79.943	81.209	0	0
2090-10-15	83.299	81.333	0	0.004
2090-10-16	86.184	88.312	0.005	0
2090-10-17	80.842	85.931	0.025	0.02
2090-10-18	61.539	64.493	0	0
2090-10-19	57.631	57.711	0	0
2090-10-20	63.458	63.762	0	0
2090-10-21	70.095	69.958	0	0
2090-10-22	74.826	76.982	0	0
2090-10-23	81.886	79.022	0.06	0.044
2090-10-24	78.855	80.271	0.494	0.079
2090-10-25	83.133	82.859	0.636	0.712
2090-10-26	78.961	82.098	0.291	0.156
2090-10-27	62.545	62.41	0	0
2090-10-28	60.411	60.128	0	0
2090-10-29	72.659	72.744	0	0
2090-10-30	75.291	75.52	0	0
2090-10-31	78.725	79.145	0	0
2091-05-01	80	80	1	1
2091-05-02	85.118	84.907	0	0.025
2091-05-03	82.756	84.329	0.369	0.127
2091-05-04	88.495	88.26	0.062	0
2091-05-05	87.695	87.595	0.092	0.112
2091-05-06	84.953	85.841	0.08	0.044
2091-05-07	81.379	83.649	0.789	0.024
2091-05-08	72.846	74.584	0	0
2091-05-09	79.749	79.815	0	0
2091-05-10	81.409	81.535	0	0
2091-05-11	82.449	82.186	0.017	0.051
2091-05-12	83.78	82.257	1.168	1.173
2091-05-13	85.076	84.634	0.149	0.447
2091-05-14	84.84	86.273	0.744	0.276
2091-05-15	87.107	87.094	0	0
2091-05-16	90.229	91.711	0	0
2091-05-17	88.422	90.273	0.292	0.219
2091-05-18	83.175	83.436	0	0
2091-05-19	79.122	79.983	0	0
2091-05-20	85.782	88.068	0.116	0
2091-05-21	89.635	86.324	0.064	0.156
2091-05-22	90.217	89.943	0	0.213
2091-05-23	95.072	95.083	0	0
2091-05-24	93.464	93.314	0	0
2091-05-25	93.416	92.763	0	0
2091-05-26	92.558	92.781	0.299	0.035
2091-05-27	92.643	93.229	0.537	0.1
2091-05-28	91.883	92.587	0.397	0.188
2091-05-29	95.725	96.072	0.033	0.044
2091-05-30	94.552	94.652	0.021	0.162
2091-05-31	92.859	89.583	0.1	0.411
2091-06-01	88.593	92.774	0	0
2091-06-02	86.58	90.139	0	0
2091-06-03	80.298	80.026	0	0
2091-06-04	82.594	83.374	0	0
2091-06-05	88.79	89.196	0	0
2091-06-06	91.691	91.789	0	0.001
2091-06-07	92.786	93.089	0	0
2091-06-08	91.317	91.456	0.197	0.07
2091-06-09	91.004	93.296	0.006	0.198
2091-06-10	92.428	93.145	0.076	0.174
2091-06-11	94.804	94.193	0.021	0.012
2091-06-12	96.148	97.594	0	0
2091-06-13	98.375	98.94	0	0
2091-06-14	100.128	100.864	0	0
2091-06-15	98.82	100.052	0	0
2091-06-16	102.255	102.21	0	0
2091-06-17	103.439	103.539	0	0.227
2091-06-18	102.426	103.024	0.303	0.252
2091-06-19	93.553	93.938	0	0.209
2091-06-20	92.725	93.103	0	0
2091-06-21	91.886	92.024	0	0
2091-06-22	91.104	91.407	0	0
2091-06-23	92.019	94.111	0	0
2091-06-24	93.685	93.785	0.001	0.004
2091-06-25	97.355	96.026	0	0
2091-06-26	93.8	93.9	0	0.357
2091-06-27	94.148	93.298	3.471	0.491
2091-06-28	91.54	89.758	0.013	0.361
2091-06-29	90.309	85.61	0	0.302
2091-06-30	89.211	88.572	0.005	0.022
2091-07-01	91.482	89.379	0	0
2091-07-02	93.394	93.265	0	0
2091-07-03	94.995	94.641	0	0
2091-07-04	94.417	94.625	0.005	0.028
2091-07-05	94.415	94.418	0.343	0.32
2091-07-06	91.229	96.114	0.1	0.558
2091-07-07	104.267	104.253	0.001	0.002
2091-07-08	104.01	104.124	0	0
2091-07-09	98.285	102.338	0.149	0.131
2091-07-10	101.373	101.886	0	0
2091-07-11	101.379	101.503	0	0
2091-07-12	101.099	101.734	0	0
2091-07-13	100.856	102.281	0	0
2091-07-14	100.762	102.281	0	0
2091-07-15	100.276	101.504	0	0
2091-07-16	100.59	100.647	0	0
2091-07-17	99.516	100.196	0	0
2091-07-18	100.323	100.423	0	0.068
2091-07-19	102.169	102.269	0	0.102
2091-07-20	101.576	102.044	0	0
2091-07-21	97.076	100.64	0.105	0
2091-07-22	97.752	99.257	0	0
2091-07-23	96.202	96.302	0	0.187
2091-07-24	100.017	98.819	0	0
2091-07-25	97.242	97.342	0	0.089
2091-07-26	99.393	99.493	0	0.442
2091-07-27	96.538	96.638	0.01	0.2
2091-07-28	100.357	98.734	0.223	0.173
2091-07-29	97.626	97.726	0.051	0.152
2091-07-30	95.914	96.796	0.183	0.142
2091-07-31	96.924	97.024	0	0.187
2091-08-01	100.748	99.571	0	0.028
2091-08-02	100.205	99.755	0	0
2091-08-03	100.298	100.208	0	0
2091-08-04	99.438	99.556	0	0.034
2091-08-05	95.055	98.076	0.273	0.075
2091-08-06	94.434	94.45	0.136	0.502
2091-08-07	100.384	96.048	0	0.033
2091-08-08	98.805	94.603	0.09	0.227
2091-08-09	100.533	97	0.079	0.206
2091-08-10	101.688	100.553	0.009	0.012
2091-08-11	104.255	103.487	0.038	0
2091-08-12	102.859	101.987	0	0
2091-08-13	102.596	100.7	0	0
2091-08-14	101.153	101.003	0	0
2091-08-15	99.932	100.258	0	0.002
2091-08-16	99.594	99.604	0	0
2091-08-17	100.826	100.191	0	0
2091-08-18	99.76	99.86	0.003	0.075
2091-08-19	98.795	98.878	0	0.007
2091-08-20	96.549	98.48	0.231	0
2091-08-21	99.981	99.106	0.165	0.02
2091-08-22	99.721	100.194	0	0
2091-08-23	97.552	97.956	0	0
2091-08-24	96.659	95.766	0	0
2091-08-25	96.331	95.41	0	0
2091-08-26	100.804	99.329	0	0
2091-08-27	94.96	99.265	0.11	0.052
2091-08-28	89.172	88.993	0	0.005
2091-08-29	88.613	86.49	0	0
2091-08-30	90.6	87.609	0	0
2091-08-31	91.927	90.973	0.005	0
2091-09-01	92.674	91.565	0.003	0.046
2091-09-02	89.014	87.16	0.164	0.001
2091-09-03	86.198	86.172	0	0
2091-09-04	85.108	84.512	0	0
2091-09-05	87.452	87.208	0	0
2091-09-06	87.841	86.763	0	0
2091-09-07	92.51	90.733	0	0
2091-09-08	98.242	96.53	0	0
2091-09-09	88.375	95.855	0.013	0
2091-09-10	94.132	99.035	0	0
2091-09-11	100.28	99.734	0.001	0.022
2091-09-12	96.205	96.547	0.004	0.018
2091-09-13	97.028	98.82	0.01	0
2091-09-14	101.605	100.126	0	0.036
2091-09-15	98.724	92.311	0.14	0.117
2091-09-16	90.626	87.779	0	0
2091-09-17	96.867	94.719	0	0
2091-09-18	94.502	94.602	0.051	0.087
2091-09-19	100.161	97.515	0	0.013
2091-09-20	97.816	98.509	0.138	0
2091-09-21	97.205	97.305	0.004	0.098
2091-09-22	96.132	98.494	0.125	0.016
2091-09-23	96.572	99.581	0.177	0.006
2091-09-24	95.465	94.921	0.159	0.162
2091-09-25	86.893	89.432	0	0.195
2091-09-26	73.878	73.59	0	0
2091-09-27	77.718	77.517	0	0
2091-09-28	83.421	83.095	0	0
2091-09-29	88.295	87.986	0	0
2091-09-30	90.36	90.68	0	0
2091-10-01	84.512	88.213	0.004	0.078
2091-10-02	84.558	97.726	0.002	0.009
2091-10-03	93.708	95.348	0.01	0.107
2091-10-04	90.33	89.162	0.09	0.322
2091-10-05	79.73	79.233	0	0.049
2091-10-06	78.255	77.656	0	0
2091-10-07	79.892	80.034	0	0
2091-10-08	83.657	85.462	0	0
2091-10-09	85.374	85.034	0	0
2091-10-10	89.117	89.149	0	0.003
2091-10-11	85.72	87.432	0.127	0.148
2091-10-12	92.843	87.647	0	0.056
2091-10-13	89.128	88.054	0.157	0.315
2091-10-14	83.062	81.43	0.004	0.006
2091-10-15	89.994	90.132	0.01	0.007
2091-10-16	85.725	88.547	0.242	0.097
2091-10-17	85.336	84.066	0.116	0.226
2091-10-18	83.884	85.073	0.235	0.325
2091-10-19	59.07	59.664	0.003	0.007
2091-10-20	66.486	65.598	0	0
2091-10-21	70.078	69.635	0	0
2091-10-22	69.195	71.335	0	0
2091-10-23	76.791	75.808	0	0
2091-10-24	69.263	71.454	0	0
2091-10-25	73.049	72.65	0	0
2091-10-26	74.217	74.781	0	0
2091-10-27	77.04	76.867	0	0
2091-10-28	78.293	79.65	0	0
2091-10-29	84.931	81.022	0	0
2091-10-30	82.068	79.507	0.001	0.003
2091-10-31	80.239	79.554	0.006	0.003
2092-05-01	80	80	1	1
2092-05-02	79.923	80.688	0	0
2092-05-03	80.106	80.943	0.364	0.508
2092-05-04	85.488	84.273	0.938	0.898
2092-05-05	83.204	85.103	0.377	0.438
2092-05-06	87.889	88.576	0.299	0.175
2092-05-07	89.464	89.752	0.072	0.077
2092-05-08	84.789	86.236	0	0
2092-05-09	78.221	79.614	0	0
2092-05-10	78.907	81.58	0	0
2092-05-11	85.03	84.932	0	0
2092-05-12	86.054	85.695	0.007	0.046
2092-05-13	90.508	90.245	0.015	0
2092-05-14	93.487	94.15	0	0
2092-05-15	91.695	92.883	0	0
2092-05-16	89.507	89.536	0	0
2092-05-17	88.761	89.325	0	0
2092-05-18	89.775	90.756	0	0
2092-05-19	90.701	91.226	0.011	0
2092-05-20	90.765	90.156	0.001	0.055
2092-05-21	87.257	89.283	0.181	0.047
2092-05-22	92.123	91.275	0.013	0.003
2092-05-23	92.909	93.245	0	0
2092-05-24	92.503	92.796	0	0
2092-05-25	92.326	92.511	0	0
2092-05-26	92.222	92.631	0	0
2092-05-27	90.548	92.27	0.22	0.019
2092-05-28	91.128	91.021	0.066	0.234
2092-05-29	93.226	94.32	0.152	0.114
2092-05-30	91.571	92.347	0.494	0.093
2092-05-31	86.752	88.78	0.249	0.118
2092-06-01	88.209	87.951	0	0
2092-06-02	89.35	89.795	0	0
2092-06-03	90.224	88.162	0	0.003
2092-06-04	89.266	86.511	0.005	0.247
2092-06-05	91.583	90.169	0.006	0
2092-06-06	92.435	93.046	0	0
2092-06-07	97.224	97.226	0	0.114
2092-06-08	99.282	99.642	0	0.002
2092-06-09	97.308	98.156	0.055	0.305
2092-06-10	101.24	101.915	0.026	0.064
2092-06-11	98.498	100.243	0	0
2092-06-12	101.564	102.283	0	0
2092-06-13	104.416	104.656	0	0
2092-06-14	102.038	102.987	0.026	0
2092-06-15	94.879	95.758	0	0
2092-06-16	101.59	101.69	0	0.291
2092-06-17	105.29	104.17	0	0.035
2092-06-18	104.899	105.077	0	0.045
2092-06-19	105.251	104.804	0	0
2092-06-20	103.551	103.728	0	0
2092-06-21	98.125	98.216	0.1	0.179
2092-06-22	101.051	101.037	0	0
2092-06-23	100.061	100.381	0.053	0.067
2092-06-24	96.982	99.708	0.165	0.315
2092-06-25	103.012	101.189	0	0.003
2092-06-26	103.881	104.258	0	0.261
2092-06-27	105.319	105.749	0	0
2092-06-28	103.24	100.634	0.193	0.227
2092-06-29	104.794	105.469	0.16	0.074
2092-06-30	101.85	106.505	0.032	0.049
2092-07-01	100.853	107.502	0.148	0.007
2092-07-02	102.054	106.571	0	0
2092-07-03	100.373	105.3	0	0.077
2092-07-04	100.454	100.554	0	0.14
2092-07-05	101.09	99.455	0	0
2092-07-06	100.646	101.522	0	0
2092-07-07	102.559	102.065	0	0
2092-07-08	101.944	102.174	0	0
2092-07-09	100.335	101.205	0.124	0.226
2092-07-10	96.905	100.52	0.111	0.221
2092-07-11	99.932	94.101	0.144	0.344
2092-07-12	101.647	100.141	0.078	0.071
2092-07-13	102.876	99.644	0.534	0.049
2092-07-14	95.478	94.121	0.453	0.209
2092-07-15	97.278	96.989	0.02	0.054
2092-07-16	96.927	97.315	0	0
2092-07-17	94.967	96.754	0.026	0.048
2092-07-18	91.018	90.135	0	0
2092-07-19	91.871	91.992	0	0
2092-07-20	92.324	91.605	0	0
2092-07-21	93.029	93.863	0	0
2092-07-22	95.252	95.612	0	0
2092-07-23	96.919	98.344	0	0
2092-07-24	102.144	101.467	0.001	0
2092-07-25	99.763	101.102	0.209	0.012
2092-07-26	90.847	95.576	0.005	0.634
2092-07-27	88.687	89.008	0.035	0.013
2092-07-28	93.788	95.567	0.06	0.012
2092-07-29	102.165	101.697	0.1	0.097
2092-07-30	106.413	105.73	0.4	0.286
2092-07-31	104.429	103.25	0.31	0.197
2092-08-01	103.911	103.938	0.275	0.264
2092-08-02	105.588	105.687	0	0
2092-08-03	105.861	105.422	0	0
2092-08-04	108.615	108.62	0	0
2092-08-05	110.684	109.145	0	0
2092-08-06	108.537	108.637	0.055	0.097
2092-08-07	94.2	94.3	0.006	0.309
2092-08-08	92.962	92.919	0	0
2092-08-09	90.986	91.372	0	0.004
2092-08-10	96.918	90.616	0.063	0.288
2092-08-11	96.983	96.29	0	0.04
2092-08-12	98.175	95.894	0	0
2092-08-13	99.158	99.632	0	0
2092-08-14	97.398	98.705	0.118	0.031
2092-08-15	94.263	93.562	0.095	0.179
2092-08-16	92.665	96.925	0.061	0.016
2092-08-17	95.545	95.645	0	0.078
2092-08-18	98.646	96.357	0.006	0
2092-08-19	100.688	98.016	0.001	0.007
2092-08-20	99.951	99.759	0	0
2092-08-21	101.062	101.424	0	0
2092-08-22	101.655	101.287	0	0
2092-08-23	103.649	101.895	0	0.001
2092-08-24	97.627	97.727	0	0.103
2092-08-25	91.819	91.761	0.001	0
2092-08-26	91.901	92.544	0	0
2092-08-27	92.229	96.008	0	0
2092-08-28	92.34	97.717	0	0
2092-08-29	95.181	95.281	0	0.084
2092-08-30	92.425	92.525	0	0.168
2092-08-31	92.656	92.756	0	0.06
2092-09-01	97.884	92.496	0.167	0.159
2092-09-02	99.724	92.453	0.066	0.356
2092-09-03	89.749	89.855	0.228	0.212
2092-09-04	91.332	90.472	0.267	0.209
2092-09-05	94.414	87.447	0.087	0.323
2092-09-06	91.479	91.579	0	0.131
2092-09-07	93.04	93.14	0	0
2092-09-08	93.639	93.739	0	0
2092-09-09	90.945	91.473	0.013	0
2092-09-10	87.535	89.874	0.005	0.002
2092-09-11	91.525	87.154	0	0
2092-09-12	90.677	91.872	0.262	0.253
2092-09-13	92.034	89.568	0.007	0.188
2092-09-14	93.044	90.516	0	0.016
2092-09-15	91.897	91.997	0	0
2092-09-16	93.938	93.906	0	0
2092-09-17	94.171	93.896	0	0
2092-09-18	92.183	91.583	0	0
2092-09-19	93.475	91.916	0	0
2092-09-20	93.7	92.315	0	0
2092-09-21	92.194	89.753	0	0
2092-09-22	92.386	89.312	0	0
2092-09-23	92.44	90.728	0	0
2092-09-24	93.528	92.671	0	0
2092-09-25	93.745	92.429	0	0
2092-09-26	91.617	91.717	0	0
2092-09-27	92.623	92.723	0	0
2092-09-28	90.848	89.969	0	0
2092-09-29	91.887	90.304	0	0
2092-09-30	91.881	89.672	0	0
2092-10-01	90.767	90.867	0	0
2092-10-02	91.342	91.442	0	0
2092-10-03	90.821	90.921	0	0
2092-10-04	91.929	92.029	0	0
2092-10-05	95.694	94.203	0.055	0
2092-10-06	92.82	92.475	0.041	0.123
2092-10-07	94.282	90.612	0.151	0.051
2092-10-08	94.659	90.188	0.121	0.058
2092-10-09	92.96	90.961	0.063	0.065
2092-10-10	86.83	87.17	0.094	0.058
2092-10-11	83.935	82.002	0.048	0.018
2092-10-12	83.693	81.163	0.149	0.034
2092-10-13	79.529	78.975	0	0
2092-10-14	74.22	78.398	0.656	0.717
2092-10-15	82.629	83.18	0.003	0
2092-10-16	83.666	79.051	0	0.009
2092-10-17	84.242	78.485	0	0
2092-10-18	79.017	77.882	0.121	0.189
2092-10-19	77.366	74.878	0.112	0.113
2092-10-20	79.553	79.381	0.118	0.044
2092-10-21	76.274	76.342	0	0
2092-10-22	78.309	76.407	0	0
2092-10-23	76.943	76.014	0	0
2092-10-24	78.653	73.369	0	0.002
2092-10-25	75.933	75.112	0	0
2092-10-26	82.559	82.787	0	0
2092-10-27	76.863	79.782	0	0
2092-10-28	61.451	62.989	0.531	0.134
2092-10-29	61.716	61.053	0.399	0.578
2092-10-30	65.013	64.262	0	0
2092-10-31	64.405	60.697	0	0
2093-05-01	80	80	1	1
2093-05-02	86.398	87.386	0	0
2093-05-03	87.826	88.055	0	0
2093-05-04	87.121	89.564	0	0
2093-05-05	87.598	86.72	0.003	0.027
2093-05-06	86.013	85.442	0	0.007
2093-05-07	86.453	86.777	0.012	0.039
2093-05-08	83.542	85.544	0.194	0.217
2093-05-09	85.821	86.063	0.115	0.053
2093-05-10	83.416	84.598	0.005	0.082
2093-05-11	79.055	79.001	0	0
2093-05-12	82.788	83.759	0	0
2093-05-13	89.306	89.942	0	0
2093-05-14	87.761	88.02	0	0
2093-05-15	88.464	88.591	0	0
2093-05-16	86.386	87.22	0.352	0.212
2093-05-17	83.73	83.713	1.278	0.527
2093-05-18	85.121	88.17	0	0.15
2093-05-19	83.936	87.125	0.234	0.604
2093-05-20	84.044	84.615	0	0
2093-05-21	85.914	86.604	0	0
2093-05-22	89.778	89.851	0	0
2093-05-23	87.732	88.431	0.011	0.062
2093-05-24	88.379	88.068	0.076	0.219
2093-05-25	86.245	88.775	0.221	0.25
2093-05-26	91.224	91.676	0.193	0.013
2093-05-27	89.066	89.174	0.037	0.134
2093-05-28	85.525	84.895	0.133	0.146
2093-05-29	82.969	85.106	0.19	0.224
2093-05-30	82.755	84.729	0.526	0.659
2093-05-31	85.038	84.321	0.004	0.176
2093-06-01	92.522	89.782	0.201	0.319
2093-06-02	94.315	96.101	0.431	0.004
2093-06-03	95.844	96.34	0	0
2093-06-04	95.862	95.919	0	0
2093-06-05	93.059	93.495	0.794	1.469
2093-06-06	83.385	83.486	0.395	0.167
2093-06-07	79.632	80.53	0	0
2093-06-08	84.857	84.823	0	0
2093-06-09	87.21	87.497	0	0
2093-06-10	92.171	92.197	0	0
2093-06-11	97.26	96.754	0	0
2093-06-12	98.12	99.097	0	0
2093-06-13	97.466	97.986	0	0
2093-06-14	97.385	97.462	0	0
2093-06-15	96.319	96.569	0	0
2093-06-16	94.044	96.05	0.067	0.001
2093-06-17	92.093	93.932	0.005	0.01
2093-06-18	93.827	94.378	0.062	0.003
2093-06-19	96.226	97.23	0	0.002
2093-06-20	98.557	99.048	0.015	0
2093-06-21	98.551	98.112	0	0.002
2093-06-22	96.259	96.359	0	0.082
2093-06-23	94.909	96.932	0.151	0.066
2093-06-24	97.665	97.765	0.025	0.08
2093-06-25	100.119	100.343	0.054	0.142
2093-06-26	98.722	99.188	0.004	0.006
2093-06-27	97.935	98.868	0	0.003
2093-06-28	96.655	97.053	0	0
2093-06-29	98.367	98.61	0	0
2093-06-30	98.748	98.789	0	0
2093-07-01	95.648	97.769	0.199	0.343
2093-07-02	94.133	98.408	0.184	0.161
2093-07-03	95.532	95.597	0.29	0.392
2093-07-04	87.614	86.062	1.895	0.591
2093-07-05	88.142	87.287	0	0.004
2093-07-06	91.164	93.389	0	0
2093-07-07	95.699	97.041	0.142	0.008
2093-07-08	96.195	96.57	0	0
2093-07-09	94.232	94.427	0.17	0.362
2093-07-10	93.862	94.464	0.155	0.284
2093-07-11	95.254	96.21	0	0.012
2093-07-12	95.75	96.604	0	0
2093-07-13	97.251	97.918	0	0
2093-07-14	96.91	98.108	0	0
2093-07-15	99.6	99.679	0	0
2093-07-16	98.617	98.701	0.263	0.442
2093-07-17	94.086	96.343	0.081	0
2093-07-18	93.089	94.077	0.246	0.123
2093-07-19	92.615	93.802	0.172	0.074
2093-07-20	94.921	94.477	0.131	0.211
2093-07-21	93.023	93.123	0	0
2093-07-22	92.76	94.14	0	0
2093-07-23	95.197	95.459	0	0
2093-07-24	93.757	93.474	0.062	0.013
2093-07-25	91.475	93.099	0.088	0.012
2093-07-26	92.728	94.247	0	0
2093-07-27	96.956	96.611	0	0
2093-07-28	89.573	90.647	0.164	0.178
2093-07-29	90.06	88.42	0.025	0
2093-07-30	92.99	90.983	0.032	0.014
2093-07-31	91.652	89.929	0.204	0.191
2093-08-01	90.583	90.946	0.223	0.247
2093-08-02	91.898	90.296	0.203	0.23
2093-08-03	92.548	91.018	0.246	0.42
2093-08-04	97.285	97.34	0.141	0.292
2093-08-05	95.273	95.67	0	0.181
2093-08-06	91.074	91.936	0.163	0.25
2093-08-07	90.332	91.752	0.382	0.132
2093-08-08	93.931	96.744	0.29	0.33
2093-08-09	98.87	98.199	0.168	0.059
2093-08-10	96.299	96.399	0	0.189
2093-08-11	97.002	96.112	0.009	0.008
2093-08-12	94.002	94.246	0.002	0.02
2093-08-13	94.636	95.375	0	0.005
2093-08-14	93.97	94.343	0	0
2093-08-15	96.061	94.642	0.022	0.03
2093-08-16	93.704	94.46	0.109	0.199
2093-08-17	96.33	96.374	0	0.004
2093-08-18	95.455	95.742	0	0
2093-08-19	96.108	96.565	0	0
2093-08-20	96.805	97.993	0.004	0.004
2093-08-21	98.223	98.915	0	0
2093-08-22	98.232	99.21	0	0
2093-08-23	95.782	98.393	0.013	0.048
2093-08-24	96.71	98.487	0	0.008
2093-08-25	95.133	97.324	0.002	0
2093-08-26	91.827	90.87	0	0
2093-08-27	92.943	92.5	0	0
2093-08-28	92.215	92.315	0	0.007
2093-08-29	93.052	92.622	0	0.19
2093-08-30	93.628	93.728	0	0.074
2093-08-31	94.83	95.957	0	0
2093-09-01	94.378	96.112	0	0.011
2093-09-02	95.275	96.042	0	0
2093-09-03	92.319	94.155	0	0
2093-09-04	91.765	93.398	0.006	0.108
2093-09-05	89.26	91.489	0.081	0.003
2093-09-06	94.323	94.785	0.024	0
2093-09-07	94.239	94.339	0.002	0.147
2093-09-08	91.595	91.799	0	0.009
2093-09-09	97.895	96.63	0	0
2093-09-10	96.473	100.479	0.223	0
2093-09-11	96.796	99.069	0	0.213
2093-09-12	97.178	97.278	0	0.072
2093-09-13	94.463	94.931	0	0
2093-09-14	92.836	93.972	0	0
2093-09-15	92.333	95.129	0.004	0
2093-09-16	95.475	95.809	0	0
2093-09-17	95.305	95.924	0	0
2093-09-18	96.577	95.772	0	0
2093-09-19	92.916	94.84	0.157	0.2
2093-09-20	86.92	89.261	0.122	0.038
2093-09-21	87.531	88.196	0.043	0
2093-09-22	90.112	92.69	0.135	0.066
2093-09-23	95.849	96.347	0	0.006
2093-09-24	93.768	94.42	0	0.001
2093-09-25	95.626	96.564	0	0
2093-09-26	95.57	96.635	0	0
2093-09-27	96.197	95.845	0	0
2093-09-28	96.137	98.14	0	0
2093-09-29	97.29	97.036	0	0
2093-09-30	97.415	99.492	0	0
2093-10-01	99.16	100.123	0	0
2093-10-02	95.536	98.077	0	0
2093-10-03	95.161	96.793	0	0
2093-10-04	94.901	96.373	0	0
2093-10-05	97.565	96.976	0.008	0.008
2093-10-06	96.375	97.565	0	0.016
2093-10-07	93.865	95.457	0.005	0
2093-10-08	95.028	95.514	0	0
2093-10-09	93.113	93.886	0.001	0
2093-10-10	92.437	92.885	0	0
2093-10-11	90.992	90.549	0	0
2093-10-12	87.241	89.473	0.002	0
2093-10-13	62.971	64.113	0	0
2093-10-14	74.051	75.793	0	0
2093-10-15	79.043	80.543	0	0
2093-10-16	74.427	78.636	0	0
2093-10-17	75.039	83.949	0	0.03
2093-10-18	84.755	83.363	0	0.01
2093-10-19	86.352	83.234	0	0.005
2093-10-20	86.034	86.018	0	0
2093-10-21	80.146	84.124	0	0
2093-10-22	77.795	79.506	0	0
2093-10-23	84.045	83.49	0	0
2093-10-24	80.851	82.917	0.002	0.05
2093-10-25	70.273	71.197	0	0
2093-10-26	79.631	79.931	0	0
2093-10-27	73.379	78.248	0.001	0.001
2093-10-28	64.405	66.053	0	0
2093-10-29	53.339	57.393	0	0
2093-10-30	52.947	53.509	0	0
2093-10-31	66.564	66.454	0	0
2094-05-01	80	80	1	1
2094-05-02	86.129	86.503	0	0
2094-05-03	89.389	89.206	0	0
2094-05-04	90.996	90.428	0	0
2094-05-05	92.605	92.476	0	0
2094-05-06	91.983	93.183	0	0
2094-05-07	92.864	93.52	0	0
2094-05-08	92.465	93.198	0	0
2094-05-09	90.48	91.414	0.09	0.058
2094-05-10	92.58	92.68	0.05	0.001
2094-05-11	93.802	93.839	0	0
2094-05-12	91.809	92.547	0.081	0.065
2094-05-13	80.356	80.693	0	0
2094-05-14	89.145	88.363	0	0
2094-05-15	91.787	90.439	0.007	0.02
2094-05-16	90.318	92.084	0.112	0.264
2094-05-17	92.642	92.742	0	0
2094-05-18	91.244	90.42	0	0
2094-05-19	82.048	82.203	0	0
2094-05-20	85.665	84.99	0	0
2094-05-21	85.017	85.922	0.04	0.014
2094-05-22	79.474	81.076	0.28	0.867
2094-05-23	78.652	78.667	0.152	0.006
2094-05-24	79.772	79.11	0	0
2094-05-25	83.73	84.111	0	0
2094-05-26	91.299	92.368	0	0
2094-05-27	89.13	90.779	0	0.002
2094-05-28	90.825	92.719	0.099	0.01
2094-05-29	94.557	94.657	0	0.269
2094-05-30	96.24	100.003	0.247	0.039
2094-05-31	96.722	95.85	0.372	0.219
2094-06-01	91.634	93.218	0.353	0.36
2094-06-02	91.82	87.025	0.042	0.206
2094-06-03	92.206	90.241	0.118	0.103
2094-06-04	92.741	92.245	0.006	0.084
2094-06-05	92.813	92.584	0	0
2094-06-06	94.002	93.978	0	0
2094-06-07	96.811	96.617	0	0
2094-06-08	96.786	96.571	0	0
2094-06-09	97.136	95.523	0	0
2094-06-10	96.708	96.808	0	0.202
2094-06-11	97.143	96.481	0.236	0.416
2094-06-12	99.325	98.232	0	0
2094-06-13	97.839	98.205	0.266	0.139
2094-06-14	106.523	105.357	0.054	0
2094-06-15	106.963	106.975	0	0
2094-06-16	105.853	106.164	0.046	0
2094-06-17	100.715	103.194	0.286	0.037
2094-06-18	95.196	97.535	0.351	0.214
2094-06-19	101.418	99.024	0.263	0.24
2094-06-20	101.924	100.736	0	0
2094-06-21	103.242	102.99	0	0
2094-06-22	105.175	102.062	0	0.016
2094-06-23	101.202	101.189	0.419	0.066
2094-06-24	101.086	101.186	0	0.081
2094-06-25	100.643	100.168	0.064	0.267
2094-06-26	94.098	93.443	0.319	0.385
2094-06-27	93.771	94.118	0	0
2094-06-28	92.241	92.585	0.185	0
2094-06-29	96.685	95.492	0.001	0
2094-06-30	94.87	94.97	0.009	0.167
2094-07-01	97.926	98.026	0	0.184
2094-07-02	97.556	92.761	0.112	0.526
2094-07-03	97.981	94.618	0.729	2.671
2094-07-04	99.32	95.078	0.116	0.034
2094-07-05	104.567	103.466	0.145	0
2094-07-06	105.159	104.583	0	0
2094-07-07	103.844	103.944	0	0.086
2094-07-08	103.869	103.402	0	0
2094-07-09	102.897	102.18	0	0.001
2094-07-10	101.077	100.305	0	0
2094-07-11	99.916	97.797	0.221	0.156
2094-07-12	97.275	98.376	0.33	0.416
2094-07-13	98.667	96.803	0.184	0.056
2094-07-14	100.045	96.133	0.094	0.084
2094-07-15	95.185	96.601	0.155	0.02
2094-07-16	95.324	95.435	0.032	0.005
2094-07-17	95.918	95.426	0	0
2094-07-18	98.235	96.879	0	0
2094-07-19	95.645	95.66	0.065	0.176
2094-07-20	92.395	93.804	0.186	0.471
2094-07-21	89.625	87.976	0.413	0.891
2094-07-22	91.684	91.595	0.58	0.4
2094-07-23	95.74	95.348	0.496	0.206
2094-07-24	99.209	99.038	0.086	0.043
2094-07-25	101.627	101.474	0	0
2094-07-26	102.303	101.557	0	0
2094-07-27	102.008	100.642	0	0.041
2094-07-28	99.216	99.459	0.004	0
2094-07-29	100.189	99.085	0	0
2094-07-30	97.267	97.934	0.069	0
2094-07-31	96.855	98.975	0.183	0
2094-08-01	91.536	96.349	0.194	0.243
2094-08-02	91.876	91.93	0.235	0.284
2094-08-03	95.307	95.64	0.089	0.005
2094-08-04	98.9	96.798	0	0
2094-08-05	98.042	97.043	0	0
2094-08-06	99.707	99.884	0.043	0
2094-08-07	89.758	90.445	0.244	0
2094-08-08	83.513	82.629	0	0
2094-08-09	87.481	85.661	0	0
2094-08-10	92.182	93.603	0	0.011
2094-08-11	92.447	95.106	0.035	0
2094-08-12	93.008	93.827	0.005	0
2094-08-13	93.57	94.979	0.189	0.115
2094-08-14	97.197	96.127	0.094	0.175
2094-08-15	98.909	99.479	0	0.083
2094-08-16	98.347	99.317	0	0
2094-08-17	98.399	100.032	0	0
2094-08-18	99.704	100.104	0	0
2094-08-19	98.719	99.153	0.001	0.004
2094-08-20	100.273	101.664	0.041	0.056
2094-08-21	99.78	98.047	0.121	0.094
2094-08-22	96.291	94.825	0	0
2094-08-23	92.403	93.025	0	0
2094-08-24	92.688	92.827	0	0
2094-08-25	93.631	93.915	0	0
2094-08-26	95.461	96.463	0	0
2094-08-27	94.623	97.173	0	0
2094-08-28	94.637	96.788	0	0.006
2094-08-29	94.955	90.774	0.113	0.191
2094-08-30	89.496	87.148	0.011	1.496
2094-08-31	89.609	88.415	0	0
2094-09-01	94.033	94.551	0	0
2094-09-02	99.107	97.513	0	0
2094-09-03	102.217	100.725	0	0
2094-09-04	104.362	103.189	0	0
2094-09-05	104.071	102.572	0	0
2094-09-06	104.047	100.04	0	0
2094-09-07	100.123	99.897	0	0
2094-09-08	96.639	99.097	0.026	0
2094-09-09	98.048	98.267	0	0
2094-09-10	99.712	98.651	0	0
2094-09-11	96.489	97.706	0	0
2094-09-12	94.938	98.311	0.08	0.08
2094-09-13	100.304	99.533	0	0
2094-09-14	95.398	98.695	0	0.004
2094-09-15	99.013	97.468	0	0.003
2094-09-16	100.387	99.375	0	0
2094-09-17	101.12	100.785	0	0
2094-09-18	101.566	100.239	0	0
2094-09-19	102.27	101.166	0.003	0
2094-09-20	100.439	100.261	0.016	0.005
2094-09-21	101.213	100.247	0.015	0.001
2094-09-22	99.819	98.738	0	0
2094-09-23	96.255	98.257	0	0.017
2094-09-24	89.129	91.818	0	0
2094-09-25	87.421	86.153	0	0
2094-09-26	88.609	89.19	0	0
2094-09-27	90.356	90.09	0	0
2094-09-28	88.07	90.86	0.028	0.018
2094-09-29	87.908	89.432	0.003	0.002
2094-09-30	87.19	85.89	0	0
2094-10-01	96.442	95.591	0	0
2094-10-02	85.327	93.224	0.201	0.311
2094-10-03	69.597	72.647	0	0
2094-10-04	75.503	74.777	0	0
2094-10-05	83.592	84.16	0	0
2094-10-06	85.299	86.039	0	0
2094-10-07	82.958	83.835	0.001	0
2094-10-08	89.054	89.955	0	0
2094-10-09	85.113	88.702	0.004	0.047
2094-10-10	85.932	84.524	0.053	0.008
2094-10-11	87.318	86.834	0	0
2094-10-12	93.338	93.524	0	0
2094-10-13	86.721	91.794	0.027	0.077
2094-10-14	85.14	83.977	0.285	0.028
2094-10-15	88.2	87.282	0.01	0.024
2094-10-16	84.929	89.143	0.261	0.236
2094-10-17	88.446	88.996	0.235	0.326
2094-10-18	87.67	87.294	0	0
2094-10-19	88.496	87.907	0.107	0.196
2094-10-20	84.945	87.684	0.001	0.087
2094-10-21	80.613	80.866	0.119	0.08
2094-10-22	76.287	76.756	0	0
2094-10-23	78.209	79.316	0	0
2094-10-24	85.572	86.909	0	0
2094-10-25	83.409	86.802	0.098	0.007
2094-10-26	79.907	85.067	0.536	0.88
2094-10-27	76.979	78.398	0.078	0.004
2094-10-28	67.22	70.621	0	0
2094-10-29	71.085	70.677	0	0
2094-10-30	76.152	75.987	0	0
2094-10-31	80.737	81.99	0	0
2095-05-01	80	80	1	1
2095-05-02	88.127	90.818	0.119	0.062
2095-05-03	80.756	81.821	0.53	0.599
2095-05-04	67.348	68.312	0	0
2095-05-05	71.679	71.676	0	0
2095-05-06	81.143	81.974	0	0
2095-05-07	87.273	88.226	0	0
2095-05-08	91.83	91.362	0	0
2095-05-09	93.203	93.303	0	0
2095-05-10	87.263	88.277	0.07	0.195
2095-05-11	83.572	87.47	0.107	0
2095-05-12	83.313	89.34	0.37	0.102
2095-05-13	88.607	83.479	0.607	0.513
2095-05-14	91.425	96.302	0.031	0.102
2095-05-15	91.602	93.412	0.233	0.001
2095-05-16	93.302	92.387	0	0.039
2095-05-17	95.876	96.406	0	0
2095-05-18	98.451	98.981	0	0
2095-05-19	96.019	97.98	0.13	0.388
2095-05-20	84.669	84.221	0.106	0.228
2095-05-21	82.497	81.83	0	0
2095-05-22	83.916	83.716	0	0
2095-05-23	86.156	84.442	0	0
2095-05-24	86.892	85.013	0.055	0.062
2095-05-25	84.764	85.449	0.461	0.597
2095-05-26	80.941	81.144	0.288	0.276
2095-05-27	84.374	83.208	0.17	0.179
2095-05-28	90.46	90.125	0.03	0.007
2095-05-29	99.219	100.529	0	0
2095-05-30	101.823	101.871	0.002	0
2095-05-31	99.729	100.643	0	0
2095-06-01	103	103.254	0	0
2095-06-02	103.729	104.248	0	0
2095-06-03	104.128	104.387	0	0
2095-06-04	101.204	102.055	0	0
2095-06-05	99.642	100.358	0.185	0.287
2095-06-06	93.38	94.704	0.341	0.416
2095-06-07	100.206	100.844	0	0
2095-06-08	99.09	99.336	0.392	0.413
2095-06-09	98.375	98.261	0.048	0.051
2095-06-10	92.02	92.12	0.035	0.43
2095-06-11	89.581	90.189	0	0
2095-06-12	89.995	89.745	0	0
2095-06-13	91.662	91.798	0	0
2095-06-14	92.528	93.282	0	0
2095-06-15	94.347	94.239	0	0
2095-06-16	93.119	95.876	0.089	0
2095-06-17	96.029	97.188	0	0
2095-06-18	96.562	97.198	0	0
2095-06-19	96.66	96.76	0	0.179
2095-06-20	100.965	101.065	0.032	0.147
2095-06-21	95.665	96.138	0.43	0.279
2095-06-22	89.851	89.801	0	0
2095-06-23	91.7	93.669	0	0.001
2095-06-24	91.234	89.319	0.316	0.383
2095-06-25	97.656	97.493	0.24	0.056
2095-06-26	99.008	99.186	0.079	0.171
2095-06-27	103.031	103.055	0.209	0.107
2095-06-28	101.722	101.93	0.066	0.012
2095-06-29	96.671	100.091	0.198	0.127
2095-06-30	95.805	92.214	0.197	0.229
2095-07-01	94.394	93.141	0.515	0.576
2095-07-02	97.185	94.146	0.085	0.25
2095-07-03	96.829	97.29	0.455	0.32
2095-07-04	97.084	96.281	0	0
2095-07-05	96.652	96.473	0	0
2095-07-06	96.865	97.356	0.179	0.064
2095-07-07	97.86	98.94	0.206	0.224
2095-07-08	95.027	91.97	0.369	0.46
2095-07-09	93.244	93.03	0.392	0.421
2095-07-10	93.183	94.339	0.31	0.224
2095-07-11	100.884	100.901	0.08	0.085
2095-07-12	101.482	101.249	0	0
2095-07-13	98.057	96.793	0.232	0.17
2095-07-14	99.12	97.991	0.109	0.212
2095-07-15	97.836	99.934	0.153	0.078
2095-07-16	98.24	98.716	0.062	0.077
2095-07-17	98.226	98.92	0	0
2095-07-18	99.618	101.678	0.21	0
2095-07-19	101.425	101.238	0.045	0.055
2095-07-20	100.674	101.039	0.012	0.035
2095-07-21	99.351	100.296	0	0
2095-07-22	101.241	101.803	0	0
2095-07-23	101.979	101.363	0	0
2095-07-24	99.851	101.182	0.175	0.001
2095-07-25	99.3	99.603	0.008	0
2095-07-26	99.615	99.992	0	0
2095-07-27	97.6	97.7	0	0.06
2095-07-28	98.425	98.525	0.007	0.132
2095-07-29	104.143	102.439	0.062	0.067
2095-07-30	103.875	102.933	0	0.02
2095-07-31	97.351	103.853	0.033	0
2095-08-01	99.616	103.647	0.031	0.019
2095-08-02	100.076	103.485	0.041	0.004
2095-08-03	102.059	102.09	0.014	0
2095-08-04	100.655	100.524	0	0.058
2095-08-05	96.771	96.871	0.005	0.267
2095-08-06	100.479	100.043	0.063	0
2095-08-07	97.849	99.723	0	0.143
2095-08-08	99.812	100.947	0.181	0.065
2095-08-09	102.953	103.203	0.09	0.067
2095-08-10	99.409	99.509	0.029	0.116
2095-08-11	98.513	99.505	0.246	0.16
2095-08-12	93.415	95.078	0	0.134
2095-08-13	99.789	97.417	0.166	0.346
2095-08-14	101.96	102.838	0.133	0.043
2095-08-15	98.319	98.75	0.434	0.123
2095-08-16	106.404	106.505	0	0
2095-08-17	106.572	106.514	0	0
2095-08-18	104.29	105.172	0	0.062
2095-08-19	103.896	102.014	0.091	0.235
2095-08-20	100.252	100.64	0.122	0.226
2095-08-21	93.294	93.528	0.226	0.38
2095-08-22	91.945	91.757	0	0
2095-08-23	96.367	96.106	0	0
2095-08-24	93.242	95.313	0.109	0.033
2095-08-25	94.355	94.612	0	0.004
2095-08-26	94.514	97.654	0	0
2095-08-27	93.907	97.154	0.038	0.002
2095-08-28	95.804	95.111	0.001	0
2095-08-29	94.428	96.006	0.026	0.013
2095-08-30	98.591	97.79	0	0
2095-08-31	98.771	100.311	0.021	0
2095-09-01	98.725	101.038	0.049	0.013
2095-09-02	99.079	100.767	0	0.104
2095-09-03	93.273	98.034	0.002	0.005
2095-09-04	86.212	86.957	0	0
2095-09-05	77.132	76.192	0	0.053
2095-09-06	76.547	75.629	0.257	0.14
2095-09-07	82.61	81.984	0.01	0
2095-09-08	86.248	86.168	0.019	0
2095-09-09	88.176	87.976	0	0
2095-09-10	88.557	88.04	0	0
2095-09-11	87.258	87.011	0	0
2095-09-12	83.975	84.413	0	0.075
2095-09-13	85.475	84.256	0.075	0.082
2095-09-14	88.031	86.369	0.057	0.014
2095-09-15	87.022	88.817	0.007	0.002
2095-09-16	86.953	87.068	0.003	0
2095-09-17	88.936	86.249	0.005	0
2095-09-18	92.363	91.719	0.011	0
2095-09-19	90.72	92.26	0.089	0.089
2095-09-20	101.294	100.807	0.01	0.024
2095-09-21	95.783	94.683	0.184	0.126
2095-09-22	90.857	91.433	0	0
2095-09-23	90.004	90.305	0	0
2095-09-24	92.742	90.081	0.117	0.085
2095-09-25	92.619	92.38	0	0
2095-09-26	87.049	87.246	0	0
2095-09-27	91.074	88.498	0	0
2095-09-28	88.978	89.187	0	0
2095-09-29	91.016	91.453	0	0
2095-09-30	89.566	90.947	0	0
2095-10-01	93.251	94.411	0	0
2095-10-02	89.054	93.178	0	0
2095-10-03	84.058	90.512	0.001	0.117
2095-10-04	84.788	75.491	0.067	0.454
2095-10-05	78.352	70.773	0	0.008
2095-10-06	76.539	73.725	0	0
2095-10-07	71.491	74.654	0	0
2095-10-08	78.768	71.758	0	0
2095-10-09	79.56	78.214	0	0
2095-10-10	78.971	77.917	0	0
2095-10-11	79.508	78.641	0	0
2095-10-12	79.384	77.94	0	0
2095-10-13	79.499	78.2	0	0
2095-10-14	82.229	80.791	0	0
2095-10-15	86.026	86.316	0	0
2095-10-16	84.285	84.603	0	0
2095-10-17	84.898	84.828	0	0
2095-10-18	81.693	83.237	0	0
2095-10-19	76.814	80.381	0.002	0.002
2095-10-20	81.431	77.426	0	0.001
2095-10-21	87.934	87.856	0	0
2095-10-22	87.732	89.513	0	0
2095-10-23	86.931	87.196	0.072	0.086
2095-10-24	86.921	84.779	1.432	1.852
2095-10-25	80.355	81.622	0.805	0.81
2095-10-26	78.214	78.439	0.288	0.307
2095-10-27	73.156	73.293	0	0
2095-10-28	78.046	79.311	0	0
2095-10-29	80.506	81.053	0.42	0.369
2095-10-30	74.022	79.41	0.01	0
2095-10-31	71.152	71.257	0	0
2096-05-01	80	80	1	1
2096-05-02	89.605	90.13	0.038	0.031
2096-05-03	87.305	88.204	0.001	0.001
2096-05-04	85.223	86.899	0.268	0.227
2096-05-05	83.705	81.743	0.176	0.335
2096-05-06	81.709	81.792	0	0.001
2096-05-07	82.711	83.313	0	0
2096-05-08	83.249	85.873	0.08	0.006
2096-05-09	87.576	84.698	0.039	0.208
2096-05-10	86.315	85.053	0.298	0.083
2096-05-11	83.736	83.965	0.33	0.296
2096-05-12	80.313	82.165	0.206	0.608
2096-05-13	73.912	77.3	0.069	0.048
2096-05-14	76.88	77.597	0	0
2096-05-15	77.612	77.146	0	0
2096-05-16	81.731	82.889	0	0
2096-05-17	86.245	86.654	0	0
2096-05-18	88.558	88.977	0.006	0.034
2096-05-19	77.125	81.034	0.299	0.632
2096-05-20	81.446	81.084	0	0.001
2096-05-21	83.631	84.382	0	0
2096-05-22	87.266	87.443	0	0
2096-05-23	89.523	89.05	0	0
2096-05-24	87.684	88.165	0.106	0.005
2096-05-25	84.945	87.369	0.15	0.121
2096-05-26	87.081	87.258	0.088	0.022
2096-05-27	88.177	89.873	0	0.133
2096-05-28	89.369	91.938	0.003	0.024
2096-05-29	93.249	91.555	0.007	0.222
2096-05-30	88.657	87.688	0.206	0.339
2096-05-31	87.948	87.16	0.128	0.159
2096-06-01	87.221	86.364	0.085	0.324
2096-06-02	88.672	88.305	0.328	0.307
2096-06-03	92.853	93.195	0	0
2096-06-04	90.336	91.869	0.193	0.093
2096-06-05	87.644	88.253	0.038	0.05
2096-06-06	90.573	91.1	0	0
2096-06-07	91.838	90.679	0.376	0.218
2096-06-08	96.523	96.165	0.192	0.162
2096-06-09	95.607	95.792	0	0
2096-06-10	95.321	95.375	0	0
2096-06-11	96.007	96.417	0	0
2096-06-12	94.878	95.103	0	0.342
2096-06-13	91.184	91.284	0.051	0.144
2096-06-14	94.812	91.488	0.177	0.3
2096-06-15	89.283	89.383	0.058	0.239
2096-06-16	87.656	85.708	0.78	0.534
2096-06-17	92.555	90.055	0.136	0.29
2096-06-18	91.414	89.883	0.284	0.256
2096-06-19	93.594	93.863	0	0.383
2096-06-20	94.503	94.91	0	0.003
2096-06-21	92.814	93.026	0	0.005
2096-06-22	93.198	93.637	0.205	0.025
2096-06-23	93.97	94.089	0	0
2096-06-24	89.85	92.855	0.214	0.241
2096-06-25	89.805	88.893	0.278	0.124
2096-06-26	93.834	94.549	0.362	0.108
2096-06-27	101.227	100.325	0	0
2096-06-28	98.992	99.731	0.094	0.269
2096-06-29	97.534	93.306	0.343	0.479
2096-06-30	97.976	98.076	0.004	0.199
2096-07-01	98.026	97.812	1.021	0.536
2096-07-02	99.702	99.659	0	0.011
2096-07-03	99.046	98.929	0	0
2096-07-04	97.525	100.536	0.244	0.062
2096-07-05	98.576	99.894	0.114	0.101
2096-07-06	96.198	96.298	0	0.068
2096-07-07	101.798	100.422	0	0.003
2096-07-08	101.253	101.353	0	0.433
2096-07-09	99.901	96.196	0.242	0.242
2096-07-10	96.112	96.212	0	0.109
2096-07-11	99.833	97.055	0	0.002
2096-07-12	99.363	100.876	0.131	0.001
2096-07-13	102.095	102.195	0	0.067
2096-07-14	100.216	101.177	0.152	0.118
2096-07-15	94.086	94.685	0.035	0.001
2096-07-16	93.231	93.331	0.034	0.313
2096-07-17	92.769	96.354	0.217	0.127
2096-07-18	90.63	93.266	0.255	0.225
2096-07-19	92.986	94.721	0.169	0.222
2096-07-20	93.005	95.846	0.089	0.36
2096-07-21	91.281	92.355	0.196	0.291
2096-07-22	93.857	93.811	0.307	0.236
2096-07-23	96.67	96.962	0.115	0.965
2096-07-24	96.83	96.93	0.025	0.082
2096-07-25	94.922	96.501	0.182	0.195
2096-07-26	96.16	94.354	0.225	0.091
2096-07-27	96.547	96.647	0.014	0.251
2096-07-28	94.734	94.834	0.01	0.384
2096-07-29	89.851	92.646	0.278	0.324
2096-07-30	92.211	91.967	0.292	0.041
2096-07-31	93.661	94.539	0	0
2096-08-01	94.207	94.307	0.005	0.06
2096-08-02	93.4	92.631	0.198	0.269
2096-08-03	97.014	97.939	0.184	0.189
2096-08-04	95.957	98.061	0.171	0.123
2096-08-05	94.252	96.103	0.3	0.223
2096-08-06	95.031	95.292	0.005	0.136
2096-08-07	93.605	95.032	0.245	0.129
2096-08-08	91.288	86.848	3.337	0.443
2096-08-09	92.838	89.947	0.004	0.199
2096-08-10	93.6	93.868	0.016	0
2096-08-11	91.338	92.267	0.001	0
2096-08-12	83.953	84.268	0	0
2096-08-13	88.414	88.594	0	0
2096-08-14	89.619	89.688	0	0
2096-08-15	90.636	89.134	0	0
2096-08-16	91.843	92.072	0	0
2096-08-17	93.115	91.455	0	0.087
2096-08-18	91.229	93.229	0.125	0.029
2096-08-19	94.877	96.183	0	0
2096-08-20	94.847	94.768	0	0
2096-08-21	96.022	95.572	0	0
2096-08-22	93.424	94.715	0.426	0.33
2096-08-23	87.567	89.514	0.279	0.205
2096-08-24	91.073	93.338	0.202	0.466
2096-08-25	94.999	95.216	0.066	0.001
2096-08-26	94.627	94.7	0	0
2096-08-27	96.785	96.692	0	0
2096-08-28	96.387	96.728	0	0
2096-08-29	96.773	97.412	0	0
2096-08-30	96.94	97.446	0	0
2096-08-31	96.593	97.641	0	0
2096-09-01	97.494	98.35	0	0
2096-09-02	96.903	98.043	0.044	0
2096-09-03	95.083	96.428	0.099	0.046
2096-09-04	98.895	99.665	0.044	0.03
2096-09-05	99.201	100.598	0	0
2096-09-06	99.891	101.22	0	0
2096-09-07	96.693	99.628	0	0
2096-09-08	96.626	97.511	0	0
2096-09-09	94.371	95.277	0.028	0.224
2096-09-10	93.951	92.253	0.241	0.148
2096-09-11	93.275	93.375	0	0
2096-09-12	93.63	93.301	0	0
2096-09-13	91.921	92.264	0	0
2096-09-14	93.722	93.791	0	0
2096-09-15	95.052	95.229	0	0
2096-09-16	87.894	93.615	0.155	0.074
2096-09-17	88.57	90.2	0.324	0.215
2096-09-18	81.981	89.507	0.193	0.222
2096-09-19	77.05	76.025	0	0
2096-09-20	77.039	77.157	0	0
2096-09-21	77.998	79.946	0	0
2096-09-22	78.995	80.797	0	0
2096-09-23	82.725	84.288	0	0
2096-09-24	88.575	89.116	0	0
2096-09-25	81.596	86.663	0	0
2096-09-26	69.87	69.76	0	0
2096-09-27	77.015	75.289	0	0
2096-09-28	81.17	83.758	0	0
2096-09-29	77.865	81.776	0.238	0.162
2096-09-30	84.457	82.529	0.418	0.269
2096-10-01	82.58	82.997	0.049	0
2096-10-02	87.588	86.834	0.142	0
2096-10-03	89.13	92.293	0.22	0.368
2096-10-04	84.206	89.682	0	0
2096-10-05	81.14	84.814	0.049	0.121
2096-10-06	78.083	78.756	0	0
2096-10-07	78.661	79.193	0	0
2096-10-08	81.831	84.091	0.152	0.056
2096-10-09	86.047	88.865	0.207	0.044
2096-10-10	82.986	84.672	1.625	1.039
2096-10-11	81.126	81.593	0	0
2096-10-12	82.787	84.57	0	0
2096-10-13	83.517	86.242	0.006	0
2096-10-14	86.303	87.425	0.001	0
2096-10-15	86.038	87.111	0	0
2096-10-16	86.721	86.35	0	0
2096-10-17	84.168	85.477	0	0
2096-10-18	86.654	87.132	0	0
2096-10-19	85.578	86.259	0.037	0.007
2096-10-20	78.416	83.446	0.001	0.003
2096-10-21	81.698	81.551	0	0
2096-10-22	82.077	82.723	0	0
2096-10-23	78.025	81.242	0.001	0.019
2096-10-24	74.496	77.129	0.111	0.025
2096-10-25	71.129	72.042	0.087	0.138
2096-10-26	61.285	61.314	0	0
2096-10-27	67.961	68.349	0	0
2096-10-28	72.681	72.269	0.127	0.038
2096-10-29	69.932	74.367	0.002	0
2096-10-30	72.13	70.042	0	0.002
2096-10-31	69.961	69.878	0.582	0.405
2097-05-01	80	80	1	1
2097-05-02	89.944	90.081	0.049	0.071
2097-05-03	84.828	84.337	0.18	0.182
2097-05-04	89.933	89.186	0	0.061
2097-05-05	88.102	90.57	0	0
2097-05-06	87.808	89.65	0.044	0.059
2097-05-07	84.537	85.573	0.325	0.68
2097-05-08	84.481	84.466	0.246	0.181
2097-05-09	85.185	86.23	0.489	0.177
2097-05-10	91.782	90.446	0.085	0.146
2097-05-11	90.935	92.345	0.065	0
2097-05-12	88.575	91.874	0.052	0.102
2097-05-13	84.988	87.315	0	0
2097-05-14	74.65	75.904	0	0
2097-05-15	81.468	82.409	0	0
2097-05-16	79.839	83.654	0.343	0.089
2097-05-17	79.501	79.074	0.279	0.273
2097-05-18	81.88	81.678	0	0
2097-05-19	87.827	86.942	0	0.027
2097-05-20	90.506	93.313	0.326	0
2097-05-21	96.519	97.466	0	0
2097-05-22	97.639	98.115	0	0
2097-05-23	96.346	97.655	0.033	0.055
2097-05-24	93.194	93.945	0.028	0
2097-05-25	90.198	91.705	0.069	0.004
2097-05-26	90.495	91.621	0.112	0.106
2097-05-27	84.585	88.833	0.353	0.176
2097-05-28	88.554	88.4	0	0
2097-05-29	90.248	90.192	0	0
2097-05-30	91.764	92.137	0	0
2097-05-31	92.465	93.251	0	0
2097-06-01	93.304	94.575	0	0
2097-06-02	94.058	94.412	0.01	0
2097-06-03	88.418	92.282	0.198	0.226
2097-06-04	91.182	91.232	0.001	0.252
2097-06-05	91.863	91.718	0	0
2097-06-06	94.997	95.187	0	0.004
2097-06-07	93.556	95.535	0	0
2097-06-08	96.129	96.156	0	0
2097-06-09	102.934	103.573	0	0
2097-06-10	102.777	105.246	0.19	0
2097-06-11	99.444	102.113	0.138	0.263
2097-06-12	94.897	94.786	1.196	0.202
2097-06-13	95.444	95.247	0	0
2097-06-14	96.185	96.241	0	0
2097-06-15	96.593	97.261	0	0
2097-06-16	98.813	100.273	0.045	0.013
2097-06-17	91.86	93.521	1.837	0.516
2097-06-18	88.821	90.376	0	0.146
2097-06-19	89.083	89.475	0	0
2097-06-20	92.564	90.775	0	0.159
2097-06-21	93.026	93.126	0	0.054
2097-06-22	93.855	94.654	0.013	0.003
2097-06-23	97.683	98.349	0	0
2097-06-24	95.774	96.564	0.167	0.107
2097-06-25	89.411	90.222	0	0
2097-06-26	91.981	93.309	0	0
2097-06-27	93.963	95.057	0	0
2097-06-28	93.449	94.802	0	0.02
2097-06-29	92.173	92.434	0.133	0.261
2097-06-30	96.35	92.811	0.129	0.104
2097-07-01	96.178	97.789	0	0.003
2097-07-02	97.052	98.859	0	0
2097-07-03	99.019	97.522	0	0.02
2097-07-04	97.698	104.197	0.213	0.01
2097-07-05	100.435	106.61	0	0
2097-07-06	101.062	105.114	0.245	0.023
2097-07-07	100.517	100.849	0	0.075
2097-07-08	99.762	100.411	0	0.011
2097-07-09	98.773	99.1	0	0.417
2097-07-10	100.093	100.153	0.137	0.022
2097-07-11	99.154	99.653	0.016	0
2097-07-12	96.847	97.482	0.242	0.438
2097-07-13	95.346	94.486	0.078	0.333
2097-07-14	92.541	89.59	0.456	0.317
2097-07-15	91.204	89.174	0.265	0.306
2097-07-16	88.791	94.787	0.317	0.285
2097-07-17	96.002	96.757	0.002	0.003
2097-07-18	100.078	97.749	0.068	0.131
2097-07-19	100.081	100.775	0	0
2097-07-20	100.705	99.775	0	0.027
2097-07-21	98.179	98.279	0.037	0.153
2097-07-22	95.383	94.569	0.024	0.034
2097-07-23	94.489	95.743	0.175	0
2097-07-24	94.215	95.759	0.126	0.283
2097-07-25	94.733	93.024	0.582	0.374
2097-07-26	93.736	94.055	0.081	0.181
2097-07-27	92.049	94.65	0.14	0
2097-07-28	92.106	93.622	0.064	0.093
2097-07-29	92.711	93.57	0.31	0.009
2097-07-30	93.615	93.715	0	0.09
2097-07-31	99.798	100.31	0	0
2097-08-01	96.54	99.003	0.012	0.026
2097-08-02	94.452	96.026	0.151	0.01
2097-08-03	98.22	99.476	0	0
2097-08-04	100.646	102.411	0	0
2097-08-05	101.749	101.849	0.045	0.1
2097-08-06	102.549	99.842	0.062	0
2097-08-07	96.971	96.745	0	0.004
2097-08-08	100.304	101.151	0.07	0
2097-08-09	99.985	99.444	0.252	0.144
2097-08-10	95.255	96.155	0	0
2097-08-11	100.205	101.981	0	0
2097-08-12	93.568	99.244	0	0.242
2097-08-13	91.153	90.882	0.002	0.011
2097-08-14	91.301	89.7	0.005	0.078
2097-08-15	88.162	88.784	0	0
2097-08-16	92.746	92.646	0	0
2097-08-17	97.616	99.865	0	0
2097-08-18	103.775	105.441	0.098	0.081
2097-08-19	101.593	103.836	0	0.184
2097-08-20	91.566	92.528	0	0.11
2097-08-21	91.244	91.309	0	0
2097-08-22	93.041	93.431	0.01	0
2097-08-23	93.474	93.24	0	0
2097-08-24	93.652	92.485	0	0.006
2097-08-25	92.67	91.164	0.084	0.168
2097-08-26	97.622	94.545	0.081	0.318
2097-08-27	95.934	97.274	0.007	0.015
2097-08-28	94.302	95.236	0.223	0.011
2097-08-29	97.941	97.476	0	0
2097-08-30	97.608	96.884	0	0
2097-08-31	97.408	96.236	0	0
2097-09-01	97.627	95.552	0	0
2097-09-02	97.166	96.918	0	0
2097-09-03	99.679	97.464	0	0
2097-09-04	99.757	98.147	0	0
2097-09-05	97.611	97.415	0	0.004
2097-09-06	97.42	97.119	0	0.007
2097-09-07	98.064	97.754	0	0.023
2097-09-08	97.326	97.518	0	0
2097-09-09	95.296	95.754	0.073	0.002
2097-09-10	94.56	95.21	0.048	0.022
2097-09-11	94.831	95.587	0.028	0.018
2097-09-12	97.026	96.535	0	0
2097-09-13	95.393	95.955	0.008	0.004
2097-09-14	91.392	94.224	0.177	0.186
2097-09-15	90.954	93.725	0.114	0.169
2097-09-16	89.274	89.241	0.021	0.205
2097-09-17	82.943	87.297	0	0
2097-09-18	85.169	85.981	0.001	0
2097-09-19	89.195	87.41	0.001	0.002
2097-09-20	90.009	89.506	0	0
2097-09-21	92.373	91.434	0	0
2097-09-22	93.448	93.548	0	0
2097-09-23	93.215	92.947	0	0
2097-09-24	93.516	93.016	0	0
2097-09-25	93.345	92.873	0	0
2097-09-26	93.797	92.784	0	0
2097-09-27	92.541	92.054	0	0
2097-09-28	93.553	93.643	0	0
2097-09-29	93.498	94.831	0	0
2097-09-30	94.13	94.109	0	0
2097-10-01	92.707	92.807	0	0
2097-10-02	93.686	94.996	0	0.001
2097-10-03	95.099	94.189	0	0
2097-10-04	95.196	94.654	0	0
2097-10-05	93.308	93.183	0	0
2097-10-06	93.076	91.377	0.001	0.011
2097-10-07	89.363	90.726	0.002	0.005
2097-10-08	84.041	86.026	0.08	0.228
2097-10-09	80.646	83.472	0.457	0.132
2097-10-10	85.144	83.634	0.206	0.225
2097-10-11	83.19	83.399	0.061	0.028
2097-10-12	91.965	91.339	0.002	0.081
2097-10-13	91.301	89.66	0	0
2097-10-14	93.22	94.51	0	0
2097-10-15	93.85	93.003	0.006	0.009
2097-10-16	90.325	91.498	0.001	0
2097-10-17	83.972	85.225	0.068	0.302
2097-10-18	66.616	68.143	0	0.154
2097-10-19	67.008	66.605	0	0
2097-10-20	64.874	75.129	0.415	0.018
2097-10-21	72.669	71.608	0.003	0.015
2097-10-22	78.421	77.591	0	0
2097-10-23	80.819	80.356	0	0
2097-10-24	76.77	77.358	0.575	0.332
2097-10-25	59.665	63.304	0	0
2097-10-26	65.362	65.854	0	0
2097-10-27	61.658	64.159	0	0
2097-10-28	66.326	66.351	0	0
2097-10-29	66.681	66.602	0	0
2097-10-30	59.774	62.421	0	0
2097-10-31	62.982	62.901	0	0
2098-05-01	80	80	1	1
2098-05-02	72.265	72.891	0.261	0
2098-05-03	73.41	73.361	0	0
2098-05-04	71.638	72.12	0	0
2098-05-05	74.316	73.256	0	0.006
2098-05-06	78.443	73.982	0.076	0.268
2098-05-07	88.275	83.616	0.45	1.044
2098-05-08	81.61	83.994	0.444	0.529
2098-05-09	78.398	79.958	0	0
2098-05-10	79.765	79.757	0	0
2098-05-11	85.18	85.69	0	0
2098-05-12	93.06	92.921	0	0
2098-05-13	91.143	92.605	0	0
2098-05-14	88.945	89.857	0	0
2098-05-15	89.278	88.805	0.013	0.475
2098-05-16	86.16	87.425	0	0.01
2098-05-17	87.996	89.764	0.311	0.323
2098-05-18	85.328	87.105	0.018	0.037
2098-05-19	76.432	76.457	0.018	0.025
2098-05-20	81.988	81.12	0	0
2098-05-21	86.598	86.215	0	0
2098-05-22	88.668	88.625	0.002	0.002
2098-05-23	88.563	88.178	0.2	0.274
2098-05-24	89.038	88.767	0.231	0.001
2098-05-25	89.706	87.836	0.255	0.24
2098-05-26	94.92	95.185	0	0.197
2098-05-27	95.197	95.109	0	0
2098-05-28	93.157	93.276	0	0
2098-05-29	92.348	92.805	0	0
2098-05-30	89.162	90.739	0.256	0.565
2098-05-31	77.494	77.673	0.295	1.075
2098-06-01	80.979	80.774	0	0
2098-06-02	84.707	85.079	0	0
2098-06-03	86.468	86.857	0	0
2098-06-04	86.06	87.023	0.266	0.225
2098-06-05	89.175	87.393	0.199	0.11
2098-06-06	82.194	82.503	0.566	0.194
2098-06-07	83.111	83.489	0	0
2098-06-08	89.457	89.911	0	0
2098-06-09	93.66	93.588	0	0
2098-06-10	94.432	94.207	0	0
2098-06-11	97.364	97.343	0	0
2098-06-12	95.24	95.815	0.367	0.354
2098-06-13	93.52	96.983	0	0
2098-06-14	96.546	97.277	0	0
2098-06-15	96.509	96.498	0	0
2098-06-16	96.113	97.44	0.02	0.086
2098-06-17	96.124	96.362	0	0
2098-06-18	94.443	95.188	0	0
2098-06-19	92.121	93.76	0	0
2098-06-20	94.443	94.592	0	0
2098-06-21	96.921	96.986	0	0
2098-06-22	100.704	100.394	0	0
2098-06-23	97.674	98.711	0	0.001
2098-06-24	97.391	97.917	0	0
2098-06-25	95.948	95.41	0	0
2098-06-26	102.052	101.375	0	0
2098-06-27	101.658	101.235	0	0
2098-06-28	102.409	103.41	0	0.404
2098-06-29	99.84	101.036	0	0.073
2098-06-30	94.47	100.767	0.276	0
2098-07-01	94.388	88.127	0.806	0.755
2098-07-02	90.973	89.901	0.094	0.353
2098-07-03	99.389	99.18	0.294	0.079
2098-07-04	99.855	99.403	0	0
2098-07-05	99.372	100.78	0.014	0
2098-07-06	99.885	99.247	0	0
2098-07-07	100.689	100.092	0	0
2098-07-08	101.677	100.473	0	0
2098-07-09	103.703	103.454	0	0
2098-07-10	104.909	104.809	0	0
2098-07-11	105.78	105.997	0	0
2098-07-12	103.862	104.723	0	0
2098-07-13	103.921	104.166	0	0
2098-07-14	104.108	104.056	0	0
2098-07-15	102.805	103.216	0.232	0.461
2098-07-16	104.406	103.691	0	0.042
2098-07-17	104.342	103.945	0	0
2098-07-18	103.693	103.061	0	0
2098-07-19	103.714	103.833	0	0
2098-07-20	102.023	102.647	0.004	0
2098-07-21	103.222	103.23	0	0
2098-07-22	105.775	104.937	0	0
2098-07-23	105.197	105.554	0	0
2098-07-24	104.544	104.702	0	0
2098-07-25	103.947	103.962	0	0
2098-07-26	104.214	103.051	0	0
2098-07-27	101.988	101.878	0.066	0.088
2098-07-28	103.155	102.75	0	0
2098-07-29	102.086	102.123	0.002	0.001
2098-07-30	103.592	102.845	0	0
2098-07-31	104.215	104.315	0.011	0.208
2098-08-01	103.749	102.444	0.181	0.083
2098-08-02	95.05	98.202	0.195	0.266
2098-08-03	101.538	100.228	0.04	0.012
2098-08-04	103.187	103.197	0	0
2098-08-05	105.737	105.633	0	0
2098-08-06	104.348	105.542	0.049	0
2098-08-07	104.565	98.186	0.068	0.202
2098-08-08	103.386	103.388	0.128	0.068
2098-08-09	102.221	102.321	0.043	0.123
2098-08-10	104.309	104.409	0.056	0.08
2098-08-11	104.456	105.296	0.153	0.041
2098-08-12	103.642	103.987	0.044	0.049
2098-08-13	91.969	94.346	0.033	0.096
2098-08-14	90.182	88.962	0	0
2098-08-15	93.672	93.772	0	0
2098-08-16	101.12	98.662	0	0
2098-08-17	106.003	103.775	0	0
2098-08-18	105.731	109.004	0.033	0
2098-08-19	105.4	107.735	0.115	0.081
2098-08-20	101.637	103.042	0.001	0
2098-08-21	94.887	95.302	0.003	0
2098-08-22	91.759	91.859	0	0
2098-08-23	94.216	97.271	0.136	0
2098-08-24	100.092	98.642	0	0
2098-08-25	98.059	98.159	0.003	0.101
2098-08-26	97.849	100.023	0	0.17
2098-08-27	101.586	101.966	0.003	0
2098-08-28	102.947	105.262	0.037	0.003
2098-08-29	103.47	104.756	0.061	0
2098-08-30	101.802	99.474	0.156	0.118
2098-08-31	96.807	98.327	0.181	0.154
2098-09-01	99.37	99.716	0.109	0.029
2098-09-02	100.662	100.762	0	0.167
2098-09-03	105.701	105.82	0.036	0
2098-09-04	103.058	104.958	0.036	0.026
2098-09-05	96.29	98.995	0.145	0.089
2098-09-06	93.258	96.732	0.189	0.117
2098-09-07	100.121	97.005	0	0.016
2098-09-08	100.314	99.448	0.003	0.005
2098-09-09	93.988	99.552	0.081	0.111
2098-09-10	90.098	90.932	0.06	0
2098-09-11	89.943	90.719	0	0
2098-09-12	91.047	91.906	0	0
2098-09-13	90.611	91.189	0	0
2098-09-14	92.88	92.98	0.006	0
2098-09-15	84.793	90.07	0.033	0.004
2098-09-16	79.253	79.983	0	0
2098-09-17	82.527	82.52	0	0
2098-09-18	85.227	85.463	0	0
2098-09-19	89.129	90.384	0	0
2098-09-20	92.695	93.393	0	0
2098-09-21	93.007	94.058	0	0
2098-09-22	93.731	93.831	0	0
2098-09-23	84.277	94.669	0	0
2098-09-24	84.974	91.982	0	0
2098-09-25	86.35	87.843	0.011	0.093
2098-09-26	91.335	91.617	0.024	0
2098-09-27	84.882	89.696	0.029	0
2098-09-28	87.47	86.617	0.085	1.579
2098-09-29	89.56	89.66	0	0.1
2098-09-30	88.161	88.261	0	0
2098-10-01	92.563	90.195	0	0
2098-10-02	86.47	88.595	0.009	0.048
2098-10-03	89.722	89.977	0	0.004
2098-10-04	93.282	92.717	0	0
2098-10-05	93.514	93.614	0	0
2098-10-06	95.483	95.013	0.041	0
2098-10-07	91.388	91.833	0.006	0.259
2098-10-08	92.002	92.743	0.002	0
2098-10-09	93.566	93.858	0.151	0.003
2098-10-10	92.973	91.465	0.002	0.017
2098-10-11	86.359	90.002	0	0
2098-10-12	78.675	77.966	0	0
2098-10-13	84.824	83.838	0	0
2098-10-14	86.504	85.885	0	0
2098-10-15	85.238	85.067	0	0
2098-10-16	86.956	85.147	0	0
2098-10-17	83.48	83.474	0	0
2098-10-18	90.216	90.176	0	0.002
2098-10-19	91.519	86.496	0.001	0.118
2098-10-20	85.133	86.192	0.139	0.03
2098-10-21	78.561	77.79	0	0
2098-10-22	85.216	86.031	0.003	0
2098-10-23	77.826	84.058	0.225	0.112
2098-10-24	75.194	77.623	0	0.054
2098-10-25	74.845	73.125	0.004	0.005
2098-10-26	81.2	76.251	0	0
2098-10-27	80.528	79.09	0	0
2098-10-28	82.115	79.156	0	0
2098-10-29	77.097	74.925	0.475	0.447
2098-10-30	80.022	79.806	0.438	0.338
2098-10-31	82.263	81.834	0	0
2099-05-01	80	80	1	1
2099-05-02	91.452	91.873	0	0
2099-05-03	92.722	92.962	0	0
2099-05-04	90.041	91.217	0	0
2099-05-05	85.191	85.333	0	0
2099-05-06	89.461	89.855	0	0
2099-05-07	93.671	93.371	0	0
2099-05-08	92.898	92.41	0.048	0
2099-05-09	88.633	90.982	0	0
2099-05-10	79.349	80.525	0	0
2099-05-11	85.312	86.139	0	0
2099-05-12	87.941	88.739	0	0
2099-05-13	89.99	89.541	0	0
2099-05-14	87.528	87.758	0.128	0.132
2099-05-15	84.915	85.428	0.265	0.299
2099-05-16	85.115	86.393	0.262	0.343
2099-05-17	87.354	89.507	0.066	0.126
2099-05-18	89.443	90.107	0	0
2099-05-19	86.304	87.007	0	0
2099-05-20	79.343	79.89	0	0
2099-05-21	79.915	80.523	0	0
2099-05-22	82.896	83.292	0	0
2099-05-23	88.216	88.914	0	0
2099-05-24	91.943	89.209	0.013	0.007
2099-05-25	93.608	93.708	0	0.02
2099-05-26	95.94	96.141	0	0
2099-05-27	95.539	95.019	0	0
2099-05-28	93.802	94.178	0	0
2099-05-29	96.282	96.14	0	0
2099-05-30	92.986	93.4	0.154	0.188
2099-05-31	97.28	97.38	0.055	0.139
2099-06-01	93.784	93.949	0	0
2099-06-02	92.272	93.774	0	0
2099-06-03	97.51	94.844	0	0.051
2099-06-04	97.497	95.986	0.054	0
2099-06-05	95.799	93.772	0.103	0.075
2099-06-06	80.139	81.667	0	0
2099-06-07	85.106	85.282	0.029	0.075
2099-06-08	86.704	86.61	0.126	0.198
2099-06-09	93.706	92.201	0.088	0.186
2099-06-10	89.898	90.718	0.162	0.14
2099-06-11	91.576	91.36	0.007	0.026
2099-06-12	94.74	94.902	0	0
2099-06-13	98.803	100.094	0	0
2099-06-14	97.258	98.644	0.159	0.216
2099-06-15	95.094	95.194	0	0.127
2099-06-16	93.811	94.786	0.455	0.254
2099-06-17	82.206	89.993	0.311	0.88
2099-06-18	80.06	81.316	0.004	0.032
2099-06-19	82.198	81.834	0	0
2099-06-20	85.497	85.004	0	0
2099-06-21	90.071	91.33	0	0
2099-06-22	94.793	96.877	0	0
2099-06-23	95.92	96.02	0	0.072
2099-06-24	93.208	90.198	0.262	0.133
2099-06-25	90.446	92.236	0.108	0.077
2099-06-26	92.875	96.535	0.044	0.007
2099-06-27	96.945	99.887	0.125	0.255
2099-06-28	105.595	106.203	0.046	0.035
2099-06-29	104.267	105.081	0.044	0.074
2099-06-30	98.699	98.799	0	0.165
2099-07-01	105.202	103.641	0	0.001
2099-07-02	103.919	104.019	0.011	0.156
2099-07-03	107.078	107.178	0.022	0.111
2099-07-04	105.953	106.053	0.015	0.092
2099-07-05	107.879	107.425	0.18	0.095
2099-07-06	105.147	105.247	0	0.191
2099-07-07	110.287	109.32	0	0
2099-07-08	110.246	110.359	0	0
2099-07-09	101.018	101.127	0	0
2099-07-10	106.668	106.097	0	0
2099-07-11	106.158	106.932	0	0
2099-07-12	105.037	107.274	0.323	0.027
2099-07-13	97.596	102.262	0.38	0.233
2099-07-14	98.69	98.042	0.198	0
2099-07-15	101.454	102.848	0	0.002
2099-07-16	108.005	112.59	0	0
2099-07-17	114.226	113.42	0	0
2099-07-18	111.313	111.775	0	0
2099-07-19	108.671	110.412	0	0
2099-07-20	107.576	108.824	0	0
2099-07-21	104.833	107.848	0	0
2099-07-22	105.436	106.685	0	0
2099-07-23	107.188	108.655	0.078	0.078
2099-07-24	106.259	106.795	0	0
2099-07-25	107.853	107.518	0	0
2099-07-26	108.906	108.034	0	0
2099-07-27	110.202	108.94	0	0
2099-07-28	113.484	110.521	0	0.012
2099-07-29	110.708	107.746	0	0.059
2099-07-30	103.043	103.566	0	0
2099-07-31	102.093	101.553	0	0
2099-08-01	101.395	105.662	0	0
2099-08-02	104.463	108.562	0	0
2099-08-03	107.572	109.119	0	0
2099-08-04	105.498	107.86	0.214	0.008
2099-08-05	93.69	95.321	0.402	0.27
2099-08-06	92.339	92.439	0	0
2099-08-07	95.693	94.484	0	0
2099-08-08	100.612	98.795	0	0
2099-08-09	103.271	102.86	0	0
2099-08-10	105.182	105.611	0	0
2099-08-11	103.289	106.687	0	0.038
2099-08-12	102.206	103.491	0.025	0.065
2099-08-13	100.079	99.033	0.244	0.131
2099-08-14	97.773	100.179	0.098	0.018
2099-08-15	107.688	108.362	0	0
2099-08-16	105.73	106.135	0.038	0.175
2099-08-17	98.781	100.475	0.225	0.228
2099-08-18	103.638	103.932	0	0
2099-08-19	104.675	104.948	0	0
2099-08-20	105.079	105.207	0	0
2099-08-21	103.488	102.927	0	0.026
2099-08-22	102.008	102.099	0	0.007
2099-08-23	100.911	102.037	0.045	0.108
2099-08-24	107.902	107.558	0	0
2099-08-25	110.749	111.102	0	0
2099-08-26	111.894	113.242	0	0
2099-08-27	108.562	110.991	0.084	0.129
2099-08-28	109.624	112.496	0	0
2099-08-29	110.783	112.526	0	0
2099-08-30	111.526	113.73	0	0
2099-08-31	108.588	111.19	0	0
2099-09-01	106.817	105.183	0	0
2099-09-02	105.859	106.512	0	0
2099-09-03	106.682	107.651	0	0
2099-09-04	104.984	106.519	0	0
2099-09-05	97.161	100.571	0	0
2099-09-06	98.375	97.367	0	0
2099-09-07	103.145	101.667	0	0
2099-09-08	105.961	103.756	0	0
2099-09-09	113.597	110.134	0	0
2099-09-10	112.751	113.826	0	0
2099-09-11	115.448	117.186	0	0
2099-09-12	110.587	112.692	0	0.008
2099-09-13	102.31	105.234	0.209	0.224
2099-09-14	102.106	101.931	0.071	0
2099-09-15	101.623	100.216	0	0
2099-09-16	103.272	100.609	0	0
2099-09-17	109.638	108.32	0	0
2099-09-18	111.218	112.652	0	0
2099-09-19	106.24	109.925	0	0
2099-09-20	106.668	105.951	0	0
2099-09-21	101.101	98.938	0	0
2099-09-22	86.86	86.555	0	0
2099-09-23	90.305	90.449	0	0
2099-09-24	93.049	93.149	0	0
2099-09-25	93.479	92.651	0	0
2099-09-26	92.878	91.696	0	0
2099-09-27	96.423	96.253	0	0
2099-09-28	97.003	96.781	0	0
2099-09-29	94.787	95.211	0	0
2099-09-30	96.752	96.983	0	0
2099-10-01	98.071	98.263	0	0
2099-10-02	98.939	98.905	0	0
2099-10-03	98.884	99.937	0	0
2099-10-04	95.971	97.501	0	0
2099-10-05	92.779	98.235	0.002	0
2099-10-06	89.555	95.33	0.05	0.171
2099-10-07	97.118	98.459	0	0.001
2099-10-08	97.97	98.269	0	0
2099-10-09	95.453	96.598	0	0
2099-10-10	89.831	94.101	0.022	0.002
2099-10-11	71.961	67.815	0	0.001
2099-10-12	70.496	70.259	0	0
2099-10-13	70.579	70.027	0	0
2099-10-14	68.076	69.049	0	0
2099-10-15	62.555	66.051	0	0.064
2099-10-16	68.304	67.769	0	0
2099-10-17	69.949	69.626	0	0
2099-10-18	74.989	75.388	0	0
2099-10-19	80.37	80.218	0	0
2099-10-20	83.636	83.123	0	0
2099-10-21	74.622	77.126	0	0
2099-10-22	67.217	67.634	0	0
2099-10-23	78.815	78.959	0	0
2099-10-24	75.332	83.161	0	0
2099-10-25	78.256	81.441	0.146	0.128
2099-10-26	77.839	79.724	0.439	0.212
2099-10-27	69.5	69.806	0	0
2099-10-28	72.051	72.567	0	0
2099-10-29	76.197	76.051	0	0
2099-10-30	68.636	74.542	0	0
2099-10-31	59.817	60.84	0.219	0.152
