# Supplementary material for: The role of climate change and urban development on compound dry-hot extremes across US cities
Source: Nat Commun. 2023 Jun 14;14:3509. doi: 10.1038/s41467-023-39205-x (PMC10267174; doi:10.1038/s41467-023-39205-x)
Supplement: Supplementary file 2 — Source Data [file 41467_2023_39205_MOESM2_ESM.zip › SourceData/Miami_Current_Data.xlsx]

## Sheet: Sheet1
Date_Current	Current_T	Urban_Dev_T	Current_prcp	Urban_Dev_Prcp
2000-05-01	80	80	1	1
2000-05-02	78.251	77.497	0	0.013
2000-05-03	78.29	78.233	0	0.005
2000-05-04	78.482	78.151	0	0.01
2000-05-05	78.956	79.067	0	0.015
2000-05-06	78.667	78.822	0	0.005
2000-05-07	79.112	78.78	0.02	0.017
2000-05-08	80.068	79.899	0	0
2000-05-09	81.219	81.291	0	0.065
2000-05-10	80.948	80.582	0	0.111
2000-05-11	85.237	84.941	0	0.059
2000-05-12	84.488	84.403	0	0
2000-05-13	83.531	82.736	0	0.009
2000-05-14	84.224	84.478	0	0
2000-05-15	82.532	82.302	0.01	0.297
2000-05-16	82.223	82.129	0.26	0.219
2000-05-17	81.819	81.495	0	0.018
2000-05-18	81.487	81.388	0	0.024
2000-05-19	81.927	81.265	0	0
2000-05-20	81.816	81.74	0	0
2000-05-21	83.292	83.325	0	0
2000-05-22	84.319	85.34	0	0.154
2000-05-23	90.998	90.67	0.11	0.057
2000-05-24	90.087	88.513	0.52	0.031
2000-05-25	89.144	88.995	0.01	0.014
2000-05-26	89.166	89.407	0	0.198
2000-05-27	86.57	86.176	0	0.074
2000-05-28	84.863	85.706	0	0.055
2000-05-29	91.353	91.453	0	0.005
2000-05-30	87.092	88.45	0.59	0.372
2000-05-31	83.887	85.465	0.28	0.237
2000-06-01	83.341	87.156	0	0.005
2000-06-02	84.694	86.051	0.3	0.03
2000-06-03	85.842	86.846	0.08	0
2000-06-04	85.878	85.886	0	0.123
2000-06-05	89.212	89.525	0.01	0.306
2000-06-06	92.237	94.08	0.32	0.009
2000-06-07	88.746	91.05	0.85	0.389
2000-06-08	81.376	84.137	0.09	0.672
2000-06-09	83.847	84.034	0.07	0.145
2000-06-10	82.009	82.496	0.03	0.162
2000-06-11	85.203	85.987	1.22	0.292
2000-06-12	85.04	85.144	0.01	0.188
2000-06-13	84.966	84.61	0	0.113
2000-06-14	84.114	84.446	0	0.221
2000-06-15	84.271	84.723	0.01	0.226
2000-06-16	85.046	85.419	0	0
2000-06-17	85.378	84.619	0	0.158
2000-06-18	84.82	84.668	0.28	0.254
2000-06-19	84.678	84.951	0	0.529
2000-06-20	87.947	88.617	0	0.51
2000-06-21	87.181	88.307	0	0.933
2000-06-22	86.857	86.731	0	0.158
2000-06-23	87.893	87.337	0	0.065
2000-06-24	88.785	88.942	0.23	0.21
2000-06-25	85.902	87.791	1.09	0.045
2000-06-26	85.088	85.275	0.36	0.392
2000-06-27	85.123	85.514	0.17	0.279
2000-06-28	90.219	91.174	0	0.235
2000-06-29	89.842	90.159	0.06	0
2000-06-30	90.196	90.325	0.01	0.139
2000-07-01	94.261	91.057	2.72	0.157
2000-07-02	89.102	87.642	0.07	0.181
2000-07-03	84.406	84.501	0.01	0.328
2000-07-04	86.838	87.41	0.19	0.087
2000-07-05	87.881	87.87	0.04	0.015
2000-07-06	89.246	88.849	0	0.018
2000-07-07	91.546	91.932	0	0
2000-07-08	89.538	89.887	0	0.186
2000-07-09	85.75	90.844	0.6	0.178
2000-07-10	88.183	93.471	0.09	0.114
2000-07-11	89.031	86.873	0.01	0.302
2000-07-12	89.592	89.18	0.09	0.205
2000-07-13	88.866	88.918	0.13	0.26
2000-07-14	90.136	92.493	0.06	0.027
2000-07-15	89.627	90.868	0.06	0.076
2000-07-16	94.12	95.815	0.32	0.073
2000-07-17	93.096	93.196	0.05	0.228
2000-07-18	91.173	92.179	0	0.128
2000-07-19	87.434	90.529	0.04	0.237
2000-07-20	91.594	91.502	0	0.041
2000-07-21	90.15	90.026	0	0
2000-07-22	90.231	89.878	0.36	0
2000-07-23	90.691	90.325	0	0
2000-07-24	91.003	92.052	0	0.012
2000-07-25	92.076	92.663	0.31	0.178
2000-07-26	92.752	93.698	0	0.138
2000-07-27	92.016	92.116	0.04	0.326
2000-07-28	92.12	93.913	0.04	0
2000-07-29	93.048	89.505	0.06	0.39
2000-07-30	90.442	89.425	0	0.418
2000-07-31	87.735	87.267	0	0.109
2000-08-01	87.853	86.593	0.4	0.158
2000-08-02	88.976	88.436	1.1	0.237
2000-08-03	87.614	87.292	0.06	0.134
2000-08-04	87.532	87.506	0	0.332
2000-08-05	87.38	87.238	0.01	0.448
2000-08-06	85.812	85.235	1.13	0.363
2000-08-07	87.143	87.414	0	0.12
2000-08-08	86.913	86.967	0.02	0.078
2000-08-09	86.743	85.653	0.03	0.168
2000-08-10	86.585	85.38	0.11	0.308
2000-08-11	92.603	91.045	0.14	0.172
2000-08-12	93.398	93.827	0	0.166
2000-08-13	94.151	94.44	0	0.072
2000-08-14	92.106	90.578	0.13	0.262
2000-08-15	85.049	88.503	0.71	0.294
2000-08-16	87.173	87.12	0	0.012
2000-08-17	87.296	88.826	0.04	0
2000-08-18	87.528	89.219	0.96	0.163
2000-08-19	89.88	88.732	0.59	0.006
2000-08-20	89.886	88.73	0.01	0.175
2000-08-21	87.489	85.799	0.39	0.184
2000-08-22	87.99	87.876	0	0.048
2000-08-23	88.05	88.587	0.01	0
2000-08-24	87.835	87.988	0	0
2000-08-25	88.38	87.975	0.24	0.002
2000-08-26	86.422	86.899	0.17	0.01
2000-08-27	85.332	85.138	0.04	0.29
2000-08-28	86.622	87.362	0.72	0.195
2000-08-29	92.847	92.947	0	0.147
2000-08-30	90.87	88.803	0.19	0.077
2000-08-31	92.752	93.915	0.22	0.024
2000-09-01	91.977	92.077	0	0.187
2000-09-02	92.726	91.577	0	0
2000-09-03	87.932	89.657	0	0
2000-09-04	88.181	88.488	0	0.221
2000-09-05	92.055	92.155	0	0.098
2000-09-06	91.938	91.514	1.51	0.351
2000-09-07	87.474	88.261	0	0.156
2000-09-08	88.179	88.085	1.19	0.068
2000-09-09	87.918	89.75	2.73	0.395
2000-09-10	89.738	87.403	0.47	0.164
2000-09-11	86.914	89.211	0.31	0.119
2000-09-12	86.072	87.672	0	0.087
2000-09-13	89.378	88.059	1.15	0.55
2000-09-14	88.063	90.144	0.2	0.042
2000-09-15	86.604	86.456	0.11	0.24
2000-09-16	86.063	89.249	0	0.285
2000-09-17	87.664	88.111	0.56	0.14
2000-09-18	89.434	90.273	0	0.411
2000-09-19	87.53	87.73	1.36	0.297
2000-09-20	86.408	86.64	0	0.386
2000-09-21	87.657	88.424	0	0.133
2000-09-22	87.623	87.91	0.04	0.069
2000-09-23	88.094	87.997	0.14	0.021
2000-09-24	88.664	87.799	0	0
2000-09-25	88.302	88.246	0	0
2000-09-26	86.61	87.716	0	0.27
2000-09-27	89.274	89.398	0.01	0.191
2000-09-28	85.521	83.726	0.32	0.186
2000-09-29	85.036	85.029	0.03	0.065
2000-09-30	91.138	90.988	0.45	0.001
2000-10-01	90.889	89.321	0	0
2000-10-02	86.413	86.398	2.61	0.046
2000-10-03	85.225	85.932	12.56	0.382
2000-10-04	87.802	87.585	0.13	0.343
2000-10-05	88.48	89.687	0.25	0.261
2000-10-06	89.442	89.431	1.72	0.016
2000-10-07	88.383	88.66	0.15	0.117
2000-10-08	85.996	86.664	0	0.036
2000-10-09	80.562	81.297	0	0.093
2000-10-10	79.194	79.297	0	0
2000-10-11	82.025	81.054	0	0.022
2000-10-12	80.906	79.781	0.46	0.096
2000-10-13	81.449	81.869	0	0.062
2000-10-14	82.445	82.413	0	0.005
2000-10-15	82.213	82.129	0	0.014
2000-10-16	82.336	82.73	0	0
2000-10-17	82.669	82.164	0	0
2000-10-18	83.545	83.398	0	0
2000-10-19	81.144	80.874	0	0.03
2000-10-20	81.381	80.206	0.22	0.105
2000-10-21	81.609	81.698	0.04	0.125
2000-10-22	81.53	81.418	0	0.021
2000-10-23	78.858	79.439	0.07	0.113
2000-10-24	81.003	80.776	0.02	0.175
2000-10-25	79.936	80.153	0.02	0.023
2000-10-26	80.15	79.15	0	0.06
2000-10-27	81.846	82.455	0.4	0.003
2000-10-28	81.267	81.468	0	0.018
2000-10-29	80.463	79.743	0	0
2000-10-30	79.836	79.129	0	0.022
2000-10-31	79.121	78.862	0	0
2001-05-01	80	80	1	1
2001-05-02	74.703	75.098	0.53	0.196
2001-05-03	76.862	74.211	1.72	0.082
2001-05-04	76.281	74.913	0.07	0.1
2001-05-05	78.273	78.354	0.03	0.031
2001-05-06	79.756	79.625	0	0
2001-05-07	78.882	78.907	0	0
2001-05-08	76.376	75.67	0.04	0.006
2001-05-09	76.776	76.574	0	0.009
2001-05-10	77.591	77.305	0	0.021
2001-05-11	77.698	77.474	0	0.009
2001-05-12	78.462	78.125	0	0
2001-05-13	80.958	80.923	0	0
2001-05-14	81.935	81.792	0	0.008
2001-05-15	78.899	78.518	0.08	0.013
2001-05-16	85.081	85.373	0	0
2001-05-17	88.62	88.464	0	0
2001-05-18	85.378	85.891	0	0
2001-05-19	82.337	81.91	0	0
2001-05-20	82.648	83.205	0	0.001
2001-05-21	83.101	83.393	0.01	0.062
2001-05-22	83.965	85.057	0	0.231
2001-05-23	82.128	82.374	2.05	0.179
2001-05-24	82.294	82.273	0.26	0.348
2001-05-25	87.968	88.689	0.01	0.235
2001-05-26	83.123	84.154	0.41	0.259
2001-05-27	83.063	82.248	0.06	0.953
2001-05-28	83.177	84.312	0.01	0.213
2001-05-29	85.571	85.711	0	0.18
2001-05-30	85.857	86.924	0	0
2001-05-31	89.026	88.097	0	0
2001-06-01	87.869	87.168	1.2	0
2001-06-02	89.79	88.355	0.07	0.114
2001-06-03	89.172	89.358	0	0.173
2001-06-04	86.229	86.77	0	0.242
2001-06-05	85.558	84.999	0.43	0.003
2001-06-06	85.639	86.027	0	0.002
2001-06-07	86.603	86.385	0	0.262
2001-06-08	88.128	87.701	0	0.042
2001-06-09	88.798	87.579	0.05	0.316
2001-06-10	90.897	91.683	0.09	0.054
2001-06-11	90.638	90.022	0	0.099
2001-06-12	90.806	90.888	0	0.107
2001-06-13	89.483	89.81	0	0
2001-06-14	87.864	87.641	0	0
2001-06-15	88.748	87.841	0	0
2001-06-16	89.447	87.712	0.02	0.299
2001-06-17	86.522	87.605	0.45	0.284
2001-06-18	87.87	87.517	0.01	0.374
2001-06-19	88.586	87.186	0.26	0
2001-06-20	86.616	87.18	0	0.074
2001-06-21	87.582	87.513	0	0.177
2001-06-22	90.321	90.81	1.7	0.08
2001-06-23	94.283	93.599	0.37	0
2001-06-24	92.027	90.279	0.54	0.078
2001-06-25	90.351	90.052	0.51	0.022
2001-06-26	88.434	88.428	1	0
2001-06-27	86.297	87.364	0.31	0.075
2001-06-28	85.95	86.86	1.72	0.229
2001-06-29	85.658	85.768	0.14	0.088
2001-06-30	84.343	86.521	0.07	0.225
2001-07-01	86.472	86.575	0	0.1
2001-07-02	86.713	86.759	0.31	0.003
2001-07-03	87.022	86.759	0.01	0.081
2001-07-04	87.241	88.696	0.02	0.359
2001-07-05	88.57	88.958	0	0.282
2001-07-06	87.912	87.928	0	0.015
2001-07-07	88.004	88.55	0	0
2001-07-08	88.784	87.74	1.47	0.008
2001-07-09	87.93	89.121	0.1	0.425
2001-07-10	91.817	92.001	0.06	0.049
2001-07-11	93.137	92.792	0.46	0
2001-07-12	94.737	93.928	0	0.005
2001-07-13	94.912	94.186	0	0
2001-07-14	89.305	88.78	0.81	0.413
2001-07-15	85.475	83.122	0.53	0.264
2001-07-16	85.305	82.274	0	0.426
2001-07-17	85.818	86.707	0.18	0.028
2001-07-18	86.02	88.438	0	0.126
2001-07-19	87.182	87.569	0	0.434
2001-07-20	89.136	87.453	0.51	0.308
2001-07-21	86.621	91.136	1.18	0.213
2001-07-22	91.125	91.041	0.14	0.065
2001-07-23	90.391	90.462	1	0.313
2001-07-24	87.467	87.056	0.01	0.053
2001-07-25	86.93	87.032	0.08	0.254
2001-07-26	87.243	87.257	0.05	0.295
2001-07-27	84.991	85.67	0	0.529
2001-07-28	85.83	87.015	0	0.204
2001-07-29	85.838	85.258	0	0.232
2001-07-30	88.333	86.542	0	0.03
2001-07-31	87.917	88.287	0	0.011
2001-08-01	87.004	86.853	1.54	0.107
2001-08-02	86.24	86.005	0.25	0.394
2001-08-03	86.207	85.837	0.78	0.389
2001-08-04	93.065	93.236	0.14	0.322
2001-08-05	92.227	93.06	0.58	0.074
2001-08-06	88.475	89.493	0	0.001
2001-08-07	87.775	88.868	0	0
2001-08-08	87.064	89.611	0	0
2001-08-09	88.281	90.433	0	0.118
2001-08-10	89.287	91.262	0.52	0.131
2001-08-11	88.575	90.257	0.12	0.124
2001-08-12	89.013	88.79	0	0
2001-08-13	89.546	88.769	0.03	0
2001-08-14	92.977	92.009	0	0.003
2001-08-15	91.086	92.093	0	0.035
2001-08-16	90.753	90.559	0	0.062
2001-08-17	90.418	89.702	0.33	0.179
2001-08-18	88.927	89.549	0	0
2001-08-19	88.851	88.622	0	0.192
2001-08-20	90.249	90.19	0.51	0.001
2001-08-21	88.873	88.919	0.02	0.271
2001-08-22	87.269	86.772	2.45	0.34
2001-08-23	90.967	91.067	0	0.414
2001-08-24	91.285	91.385	0	0.172
2001-08-25	91.769	91.869	0	0.091
2001-08-26	88.401	91.337	0	0.113
2001-08-27	88.099	90.489	0	0.034
2001-08-28	90.126	88.284	0	0.119
2001-08-29	89.205	90.849	0	0.004
2001-08-30	90.201	87.927	0	0
2001-08-31	89.926	90.489	0	0.091
2001-09-01	88.212	87.973	0	0.207
2001-09-02	88.807	88.856	0	0.248
2001-09-03	89.396	89.878	0.02	0
2001-09-04	89.535	90.093	0.12	0.146
2001-09-05	85.869	86.27	0.03	0.261
2001-09-06	88.951	89.307	0	0.192
2001-09-07	92.432	90.475	0.08	0.108
2001-09-08	91.544	93.032	1.04	0.02
2001-09-09	90.648	93.656	0.72	0.001
2001-09-10	91.643	91.931	2.38	0.019
2001-09-11	86.044	87.94	0.2	0.297
2001-09-12	87.306	85.935	1.99	0.409
2001-09-13	84.599	85.405	2.38	0.271
2001-09-14	83.742	83.632	0.62	0.343
2001-09-15	87.359	83.677	0	0.711
2001-09-16	91.023	91.123	0	0.06
2001-09-17	90.344	86.107	0.45	0.226
2001-09-18	86.432	85.711	0	0.317
2001-09-19	85.86	86.311	0	0.136
2001-09-20	86.818	87.73	0	0
2001-09-21	88.459	89.708	0	0.027
2001-09-22	87.663	87.81	0	0.006
2001-09-23	85.629	84.907	0	0.002
2001-09-24	88.217	88.532	0.02	0
2001-09-25	84.849	85.126	0	0.398
2001-09-26	86.063	87.688	0.02	0.339
2001-09-27	88.321	88.247	2.62	0.367
2001-09-28	84.089	83.936	2.08	0.229
2001-09-29	78.343	80.638	3.22	2.82
2001-09-30	80.574	82.765	0	0.445
2001-10-01	81.771	82.039	0	0.151
2001-10-02	81.789	81.722	0	0
2001-10-03	82.068	82.99	0	0.01
2001-10-04	83.507	83.717	0	0
2001-10-05	84.72	84.604	1.46	0
2001-10-06	87.383	87.504	0	0
2001-10-07	86.47	85.946	0	0
2001-10-08	81.545	81.819	0.07	0.29
2001-10-09	80.455	80.821	0.46	0.156
2001-10-10	82.693	82.885	0.02	0.16
2001-10-11	83.056	83.232	0.17	0.008
2001-10-12	82.252	82.483	0	0.022
2001-10-13	83.718	83.391	0	0.007
2001-10-14	84.657	85.587	0.37	0.17
2001-10-15	86.16	85.559	0.06	0.197
2001-10-16	84.733	84.103	0	0.013
2001-10-17	80.245	82.008	0.01	0.068
2001-10-18	79.303	78.961	1.56	0.054
2001-10-19	83.358	83.049	0.39	0.272
2001-10-20	81.98	82.53	0.72	0.283
2001-10-21	84.043	85.455	4.71	0.279
2001-10-22	85.748	86.225	0.49	0.338
2001-10-23	82.256	84.084	0	0.342
2001-10-24	87.951	87.579	2.38	0.482
2001-10-25	87.279	88.218	0.03	0.429
2001-10-26	80.493	82.777	0.02	0.191
2001-10-27	74.926	76.299	0	0
2001-10-28	74.407	74.144	0	0.014
2001-10-29	75.422	77.832	0	0.018
2001-10-30	78.616	78.297	0.23	0.012
2001-10-31	78.593	78.842	0.01	0.085
2002-05-01	80	80	1	1
2002-05-02	86.2	86.555	0	0
2002-05-03	85.15	85.315	0	0.001
2002-05-04	84.382	84.357	0	0
2002-05-05	84.021	84.151	0	0
2002-05-06	83.45	83.393	0	0.002
2002-05-07	83.577	83.293	0	0.016
2002-05-08	82.572	83.336	0	0
2002-05-09	84.08	84.196	0	0
2002-05-10	84.159	84.189	0	0
2002-05-11	83.479	83.137	0.01	0
2002-05-12	83.45	82.242	0	0.035
2002-05-13	83.796	83.624	0	0.011
2002-05-14	87.178	87.282	0	0.01
2002-05-15	84.305	86.363	2	0.294
2002-05-16	83.108	82.664	1.73	0.444
2002-05-17	84.924	83.877	0	0.069
2002-05-18	86.598	87.384	0.2	0.214
2002-05-19	81.753	83.596	1.38	0.994
2002-05-20	83.743	83.813	0.52	0.262
2002-05-21	77.987	79.27	0.29	0.263
2002-05-22	76.687	80.06	0.03	0.063
2002-05-23	81.155	80.747	0	0.026
2002-05-24	81.712	81.641	0	0
2002-05-25	82.079	82.138	0	0
2002-05-26	83.774	83.241	0	0.044
2002-05-27	82.419	80.723	0	0.177
2002-05-28	83.393	84.589	1.43	0.171
2002-05-29	86.684	87.42	0	0
2002-05-30	85.144	84.912	0	0.124
2002-05-31	83.95	85.096	0.64	0.104
2002-06-01	89.82	89.396	0	0.014
2002-06-02	90.455	91.272	0	0.029
2002-06-03	90.343	89.826	0	0.093
2002-06-04	84.942	85.3	0	0.025
2002-06-05	84.839	85.122	0	0.041
2002-06-06	84.339	85.182	1.3	0.269
2002-06-07	86.713	85.283	0.05	0.123
2002-06-08	83.094	84.127	0.29	0.422
2002-06-09	83.686	83.986	0	0.344
2002-06-10	86.344	83.44	1.07	0.403
2002-06-11	84.228	83.377	1.11	0.213
2002-06-12	86.091	87.112	0.22	0.1
2002-06-13	84.342	84.249	0.06	0.313
2002-06-14	85.106	87.831	0.07	0.218
2002-06-15	86.141	86.769	2.75	0.292
2002-06-16	84.048	86.2	0	0.221
2002-06-17	88.835	88.238	0.06	0.207
2002-06-18	86.789	86.5	0.78	0.004
2002-06-19	86.004	86.544	0.35	0.011
2002-06-20	82.291	83.009	0.41	0.401
2002-06-21	82.866	83.135	1.37	0.348
2002-06-22	86.22	86.898	0.16	0.423
2002-06-23	85.685	87.246	0.2	0.373
2002-06-24	87.405	87.125	0.41	0.016
2002-06-25	85.499	85.671	0.03	0.126
2002-06-26	85.39	87.012	4.18	0.004
2002-06-27	84.934	85.698	0.01	0.258
2002-06-28	87.559	86.003	0	0.533
2002-06-29	87.49	87.01	0	0.003
2002-06-30	87.161	87.089	0.53	0.065
2002-07-01	85.66	88.634	1.14	0.468
2002-07-02	90.393	89.772	1.39	0.141
2002-07-03	88.722	86.749	0.08	0.535
2002-07-04	88.24	88.596	0.34	0.121
2002-07-05	89.388	89.416	0.26	0.112
2002-07-06	90.026	89.641	0.42	0.51
2002-07-07	86.806	86.823	0.67	0.249
2002-07-08	87.037	85.89	2.86	0.354
2002-07-09	84.423	85.517	0.4	0.247
2002-07-10	86.635	92.452	2.16	0.123
2002-07-11	93.741	92.7	0.8	0.09
2002-07-12	90.829	92.662	0.5	0
2002-07-13	91.005	94.434	0	0
2002-07-14	91.094	91.546	0	0.025
2002-07-15	90.017	90.202	0.01	0.188
2002-07-16	90.952	91.104	0	0
2002-07-17	91.932	90.307	0.4	0.069
2002-07-18	89.814	88.695	0.01	0.384
2002-07-19	89.058	88.731	0	0.263
2002-07-20	89.041	88.67	0	0.032
2002-07-21	91.321	91.421	0	0.516
2002-07-22	87.747	89.647	0	0.081
2002-07-23	88.349	88.378	0.02	0.019
2002-07-24	88.985	88.952	0.78	0.007
2002-07-25	88.656	87.7	0.37	0.262
2002-07-26	89.534	90.112	0	0.278
2002-07-27	85.813	87.015	0	0.318
2002-07-28	87.655	88.367	0	0
2002-07-29	88.726	88.636	0.01	0.01
2002-07-30	87.888	88.614	0	0.002
2002-07-31	90.03	90.418	0.14	0
2002-08-01	90.337	90.65	1.17	0
2002-08-02	89.687	89.596	0.66	0.167
2002-08-03	94.849	94.247	0.38	0.375
2002-08-04	92.637	92.737	0	0.377
2002-08-05	92.351	91.844	0.34	0.286
2002-08-06	91.766	91.823	0.22	0.213
2002-08-07	91.237	91.247	0.76	0.209
2002-08-08	84.491	87.732	0.15	0.621
2002-08-09	86.728	85.821	0.39	0.572
2002-08-10	83.853	87.639	0	0.322
2002-08-11	84.966	85.447	0.01	0.295
2002-08-12	86.667	87.589	0	0.045
2002-08-13	90.101	89.463	0	0
2002-08-14	88.218	88.817	0.18	0
2002-08-15	88.44	88.315	0.1	0.208
2002-08-16	85.891	88.03	0	0.366
2002-08-17	88.981	87.673	0.61	0.332
2002-08-18	86.482	88.928	0.04	0.1
2002-08-19	87.507	86.997	0	0.084
2002-08-20	87.997	87.035	0.2	0.009
2002-08-21	89.641	90.228	0	0.002
2002-08-22	90.94	91.086	0.31	0.011
2002-08-23	90.711	90.424	0	0.005
2002-08-24	88.697	89.534	0	0.002
2002-08-25	91.991	92.091	0.03	0
2002-08-26	92.075	92.175	0.05	0.148
2002-08-27	92.04	90.922	0.6	0.195
2002-08-28	89.575	89.99	0.11	0.084
2002-08-29	87.326	88.137	0.08	0.435
2002-08-30	87.44	85.702	0.14	0.297
2002-08-31	87.944	88.824	0.02	0.257
2002-09-01	89.136	89.626	0.73	0.294
2002-09-02	88.859	88.78	0.46	0.199
2002-09-03	88.604	88.55	0.36	0.1
2002-09-04	88.394	88.366	0.01	0.185
2002-09-05	87.016	88.651	0.28	0.103
2002-09-06	87.077	86.392	0.21	0.109
2002-09-07	88.079	89.748	0.14	0.13
2002-09-08	92.192	91.826	0.08	0.176
2002-09-09	89.106	89.102	0	0.199
2002-09-10	88.513	88.442	1.67	0.062
2002-09-11	87.886	87.347	0.3	0.156
2002-09-12	85.009	86.157	0.04	0.243
2002-09-13	87.278	87.116	0.1	0.093
2002-09-14	88.864	88.937	0	0
2002-09-15	86.789	86.983	0	0.273
2002-09-16	88.112	88.67	0	0.014
2002-09-17	87.268	88.759	0	0.016
2002-09-18	88.175	87.642	0	0
2002-09-19	87.796	87.45	0.1	0.023
2002-09-20	88.008	88.736	0.23	0.035
2002-09-21	86.112	86.381	0	0.161
2002-09-22	84.098	84.474	0	1.116
2002-09-23	85.812	87.144	1.2	0.089
2002-09-24	85.587	87.122	0.02	0.225
2002-09-25	85.364	86.628	0.01	0.24
2002-09-26	88.775	89.083	0.02	0.082
2002-09-27	84.509	85.477	0.2	0.401
2002-09-28	88.423	88.014	0.14	0.134
2002-09-29	84.657	86.375	0.05	0.144
2002-09-30	85.002	85.636	0.13	0.166
2002-10-01	85.996	86.107	0.02	0.241
2002-10-02	86.043	85.448	0	0.153
2002-10-03	84.572	85.7	0	0.011
2002-10-04	85.851	86.404	0	0.013
2002-10-05	86.672	86.551	0.16	0
2002-10-06	85.967	85.008	0	0.024
2002-10-07	86.408	84.498	0	0.32
2002-10-08	87.162	87.423	0	0.003
2002-10-09	85.178	85.471	0.03	0.092
2002-10-10	84.659	85.403	0	0.024
2002-10-11	85.632	85.799	0	0.073
2002-10-12	86.089	86.379	0	0.002
2002-10-13	84.272	83.825	0.01	0.28
2002-10-14	81.66	86.793	0	0.366
2002-10-15	82.969	87.626	0.05	0.03
2002-10-16	87.805	87.823	0.17	0.129
2002-10-17	84.967	85.443	0	0
2002-10-18	84.368	83.837	0	0.014
2002-10-19	84.158	83.625	0	0.003
2002-10-20	84.999	83.555	0	0.067
2002-10-21	86.002	87.445	0	0.214
2002-10-22	85.671	86.459	0	0
2002-10-23	85.28	85.088	0	0
2002-10-24	85.587	85.41	0.05	0.058
2002-10-25	86.44	86.207	0	0.044
2002-10-26	86.975	87.263	0	0
2002-10-27	86.577	86.577	0	0
2002-10-28	84.548	85.229	0	0.001
2002-10-29	86.137	86.271	0	0.019
2002-10-30	87.728	88.554	0	0
2002-10-31	89.453	88.92	0.23	0
2003-05-01	80	80	1	1
2003-05-02	86.498	88.853	0.01	0.131
2003-05-03	86.334	86.256	0	0.031
2003-05-04	85.971	86.447	0	0
2003-05-05	84.312	84.344	0	0
2003-05-06	84.357	84.441	0	0
2003-05-07	85.042	84.649	0.01	0
2003-05-08	85.516	85.197	0	0.001
2003-05-09	84.25	84.41	0	0
2003-05-10	84.406	85.086	0	0
2003-05-11	86.6	86.767	0	0
2003-05-12	87.828	87.953	0	0.004
2003-05-13	84.929	85.342	2.42	0.304
2003-05-14	82.727	83.811	0.38	0.259
2003-05-15	85.218	85.318	0	0.011
2003-05-16	87.403	87.573	0.22	0
2003-05-17	88.897	87.708	0.08	0
2003-05-18	86.068	86.094	0	0.024
2003-05-19	84.04	86.093	0.14	0.011
2003-05-20	83.576	83.311	0.13	0.307
2003-05-21	82.926	82.825	0.02	0.081
2003-05-22	84.057	84.241	1.49	0.014
2003-05-23	85.906	88.448	0.85	0.237
2003-05-24	87.813	89.085	1.38	0.413
2003-05-25	90.355	87.972	0.42	0.09
2003-05-26	85.478	84.909	0	0.238
2003-05-27	85.755	86.096	0.79	0.293
2003-05-28	88.39	89.822	1.93	0.11
2003-05-29	84.427	87.954	0.69	0.261
2003-05-30	90.258	91.278	0	0
2003-05-31	91.898	91.568	0	0
2003-06-01	92.956	93.056	0	0.144
2003-06-02	88.822	89.725	0	0.387
2003-06-03	86.649	86.66	0.02	0.326
2003-06-04	85.994	87.005	0.23	0.192
2003-06-05	86.687	88.049	0	0.249
2003-06-06	88.628	88.58	0	0.019
2003-06-07	87.703	88.101	0.28	0.043
2003-06-08	89.983	88.494	0.03	0.473
2003-06-09	88.873	89.256	2.1	0.305
2003-06-10	85.231	86.903	0.17	0.284
2003-06-11	86.178	86.917	0	0.151
2003-06-12	87.783	85.614	0.01	0.125
2003-06-13	84.885	85.901	0.08	0.507
2003-06-14	86.171	87.619	0.33	0.416
2003-06-15	88.895	90.136	1.13	0.157
2003-06-16	87.799	86.724	0	0.027
2003-06-17	87.743	88.125	0.16	0.227
2003-06-18	88.669	90.131	0	0.263
2003-06-19	90.938	89.714	1.38	0.323
2003-06-20	87.748	88.358	0.01	0.37
2003-06-21	87.978	88.861	1.35	0.309
2003-06-22	87.516	89.925	2.6	0.591
2003-06-23	86.773	87.728	0.16	0.185
2003-06-24	83.124	83.807	1.1	0.624
2003-06-25	85.612	86.162	0	0.167
2003-06-26	85.738	86.214	0.7	0.054
2003-06-27	85.696	86.415	0	0.106
2003-06-28	87.965	87.856	0.03	0
2003-06-29	87.553	87.168	0	0.077
2003-06-30	86.886	86.912	0.07	0.018
2003-07-01	87.091	87.306	0	0
2003-07-02	87.433	87.398	4.67	0.113
2003-07-03	87.554	87.486	0	0
2003-07-04	86.654	85.709	0.21	0.197
2003-07-05	88.481	87.331	0.39	0.252
2003-07-06	85.804	85.88	0.39	0.31
2003-07-07	86.221	86.324	0.01	0.073
2003-07-08	88.167	88.915	0	0.241
2003-07-09	86.924	86.951	0	0
2003-07-10	87.599	87.838	0	0.044
2003-07-11	88.284	88.557	0	0.163
2003-07-12	86.844	87.634	0	0.082
2003-07-13	86.03	85.554	0	0.165
2003-07-14	87.221	87.29	0	0.222
2003-07-15	88.458	89.165	0.05	0.129
2003-07-16	87.749	88.726	0	0.065
2003-07-17	88.267	88.336	0	0
2003-07-18	90.084	89.607	0.02	0
2003-07-19	86.198	86.456	0	0.391
2003-07-20	87.897	87.953	0.06	0.003
2003-07-21	92.978	93.078	0	0.323
2003-07-22	91.371	91.904	0.15	0
2003-07-23	89.311	89.512	0	0
2003-07-24	85.226	86.172	0	0.444
2003-07-25	86.781	87.34	0	0.244
2003-07-26	87.694	87.934	0	0.29
2003-07-27	87.375	87.493	0	0.189
2003-07-28	87.861	88.023	0.1	0.054
2003-07-29	86.878	88.788	0.12	0.193
2003-07-30	91.687	94.18	0.15	0.103
2003-07-31	90.825	90.749	0	0.024
2003-08-01	89.473	88.551	0	0.124
2003-08-02	88.699	88.38	0.08	0.238
2003-08-03	89.838	89.462	0.75	0.013
2003-08-04	87.775	87.349	0.6	0.358
2003-08-05	87.119	89.162	2.08	0.278
2003-08-06	87.974	87.724	0.13	0.43
2003-08-07	93.444	90.791	0.18	0.286
2003-08-08	89.936	91.37	0.42	0.187
2003-08-09	91.075	90.419	0.3	0.38
2003-08-10	90.361	90.437	0.05	0.344
2003-08-11	90.506	90.835	0.15	0.392
2003-08-12	89.867	89.956	0	0.382
2003-08-13	86.114	87.893	0.19	0.04
2003-08-14	84.72	86.118	0.54	0.474
2003-08-15	88.572	87.58	0.04	0.307
2003-08-16	84.664	85.129	0.07	0.368
2003-08-17	90.456	87.181	0	0.155
2003-08-18	91.802	92.319	0	0.102
2003-08-19	88.896	90.911	0.02	0
2003-08-20	87.547	88.241	0.85	0.128
2003-08-21	85.725	86.328	0.08	0.373
2003-08-22	89.255	88.906	0	0.418
2003-08-23	88.349	89.145	0	0.007
2003-08-24	88.058	89.396	0.5	0
2003-08-25	89.584	88.825	0	0.012
2003-08-26	88.69	88.41	0.52	0.187
2003-08-27	88.68	88.636	0.11	0.12
2003-08-28	87.752	88.902	1.23	0.156
2003-08-29	88.326	88.174	0.43	0.215
2003-08-30	87.314	87.567	0.07	0.161
2003-08-31	87.038	87.199	0.26	0.24
2003-09-01	86.3	86.845	0.51	0.178
2003-09-02	89.599	89.064	0.45	0.142
2003-09-03	90.99	91.552	0.34	0.351
2003-09-04	87.302	88.105	0.91	0.426
2003-09-05	87.113	88.711	0.33	0.154
2003-09-06	90.956	91.3	1.61	0.132
2003-09-07	91.096	91.275	0.8	0.094
2003-09-08	90.63	88.385	0	0.115
2003-09-09	88.604	88.633	0	0.246
2003-09-10	89.217	88.318	0	0.015
2003-09-11	90.014	89.634	0.08	0
2003-09-12	91.892	90.343	0.06	0.04
2003-09-13	90.436	88.622	0.45	0.157
2003-09-14	89.005	86.714	0	0.169
2003-09-15	89.814	88.012	0	0.078
2003-09-16	87.745	88.787	0.03	0
2003-09-17	88.524	89.051	0.84	0.268
2003-09-18	90.505	91.077	0	0.369
2003-09-19	86.709	89.096	0.37	0.059
2003-09-20	87.525	87.01	0.07	0.202
2003-09-21	85.368	87.031	0.06	0.132
2003-09-22	86.281	85.13	0	0.209
2003-09-23	87.752	85.895	1.13	0.082
2003-09-24	89.686	92.505	0.25	0.246
2003-09-25	87.836	90.242	0.34	0.147
2003-09-26	90.039	89.899	0.59	0.296
2003-09-27	90.15	87.807	0.13	0.15
2003-09-28	88.278	90.604	0.5	0.034
2003-09-29	84.87	86.26	2.21	0.366
2003-09-30	84.327	86.036	1.12	0.263
2003-10-01	89.511	89.57	0	0.024
2003-10-02	88.296	88.312	0	0.205
2003-10-03	82.904	85.147	0	0.005
2003-10-04	84.158	85.808	0	0.003
2003-10-05	85.488	85.12	0	0
2003-10-06	85.444	85.246	0	0
2003-10-07	84.085	85.307	0.02	0.014
2003-10-08	89.467	87.99	0	0
2003-10-09	88.553	89.899	0	0.027
2003-10-10	89.132	89.365	2.85	0.02
2003-10-11	88.467	88.055	0.01	0
2003-10-12	85.158	85.852	0	0.206
2003-10-13	86.806	86.721	0	0.062
2003-10-14	85.537	86.505	0	0.037
2003-10-15	86.93	87.373	0	0.015
2003-10-16	83.249	83.888	0	0
2003-10-17	84.455	84.376	0	0.049
2003-10-18	86.102	86.175	0	0.021
2003-10-19	83.591	84.352	0	0
2003-10-20	81.596	82.976	0	0.246
2003-10-21	82.484	84.256	0.52	0.101
2003-10-22	86.37	87.037	0	0
2003-10-23	84.401	85.712	0	0
2003-10-24	84.285	84.508	0	0
2003-10-25	83.445	83.714	0.04	0.02
2003-10-26	83.825	83.36	0	0.203
2003-10-27	84.009	85.177	0	0.028
2003-10-28	85.997	85.757	0	0
2003-10-29	85.424	85.617	0.41	0.1
2003-10-30	80.27	81.393	0.24	0.011
2003-10-31	82.097	82.39	0	0.04
2004-05-01	80	80	1	1
2004-05-02	81.274	81.582	0	0.011
2004-05-03	79.444	79.442	2.05	0.257
2004-05-04	82.089	80.952	0.16	0.183
2004-05-05	81.124	80.655	0	0.291
2004-05-06	79.246	79.055	0	0
2004-05-07	78.985	79.148	0	0
2004-05-08	79.614	79.158	0	0
2004-05-09	79.667	79.34	0	0
2004-05-10	80.78	80.437	0	0.014
2004-05-11	80.877	80.615	0	0.011
2004-05-12	79.788	79.62	0	0.012
2004-05-13	80.368	80.022	0	0.025
2004-05-14	79.692	79.617	0	0.009
2004-05-15	79.734	79.363	0.01	0.167
2004-05-16	79.516	79.428	0.1	0.18
2004-05-17	80.308	80.04	0.02	0.087
2004-05-18	79.339	79.138	0.06	0.006
2004-05-19	79.597	79.53	0	0.011
2004-05-20	79.881	79.857	0	0.015
2004-05-21	80.3	80.057	0	0.02
2004-05-22	80.621	80.419	0	0.001
2004-05-23	80.574	80.607	0	0
2004-05-24	81.216	81.049	0	0
2004-05-25	83.209	83.49	0	0.001
2004-05-26	84.364	84.372	0	0
2004-05-27	86.549	86.852	0	0
2004-05-28	85.025	85.666	0	0
2004-05-29	87.521	87.126	0	0
2004-05-30	89.563	89.602	0	0
2004-05-31	88.321	88.108	0	0
2004-06-01	87.952	88.087	0	0
2004-06-02	87.688	87.704	0	0
2004-06-03	85.849	86.471	0	0.186
2004-06-04	86.81	86.569	0.02	0.262
2004-06-05	87.545	88.184	0.1	0.03
2004-06-06	90.025	89.189	0.65	0.313
2004-06-07	88.908	88.049	1.76	0.003
2004-06-08	85.394	85.616	0.34	0.362
2004-06-09	85.678	85.894	0.37	0.106
2004-06-10	86.922	86.77	0.03	0.109
2004-06-11	88.575	87.274	0.26	0.041
2004-06-12	90.305	90.276	0	0.147
2004-06-13	92.774	92.869	0	0.24
2004-06-14	88.07	89.05	0	0.152
2004-06-15	88.295	87.458	0	0.391
2004-06-16	86.341	87.251	0	0.18
2004-06-17	86.911	86.516	0.08	0.134
2004-06-18	87.53	87.451	0	0.312
2004-06-19	87.57	87.604	0.59	0.162
2004-06-20	91.002	91.102	0	0.412
2004-06-21	94.551	93.282	1.44	0.012
2004-06-22	90.391	90.436	0	0.258
2004-06-23	88.756	88.779	0	0
2004-06-24	88.303	88.92	0	0
2004-06-25	88.702	89.688	0	0
2004-06-26	87.231	87.153	0	0.114
2004-06-27	87.71	87.516	0	0.096
2004-06-28	88.439	88.402	0.01	0.201
2004-06-29	88.081	87.764	1.14	0.161
2004-06-30	86.815	86.858	0	0.212
2004-07-01	87.937	87.681	0	0.341
2004-07-02	88.304	88.287	0	0
2004-07-03	88.672	88.78	0.1	0
2004-07-04	88.447	86.854	0.37	0.274
2004-07-05	88.235	88.72	0	0.173
2004-07-06	88.862	89.752	0	0.004
2004-07-07	90.348	90.479	0	0
2004-07-08	88.937	89.174	0	0
2004-07-09	87.937	87.83	0	0
2004-07-10	87.803	87.599	0	0.056
2004-07-11	87.72	87.987	0.1	0
2004-07-12	87.102	89.012	0	0.089
2004-07-13	88.42	88.787	0.12	0.085
2004-07-14	91.236	91.466	0	0
2004-07-15	87.986	89.593	0	0.007
2004-07-16	88.225	92.341	0.46	0.054
2004-07-17	93.864	92.054	0.14	0.124
2004-07-18	92.624	93.729	0.09	0.025
2004-07-19	92.794	92.502	0.1	0.018
2004-07-20	89.931	91.523	0.93	0.257
2004-07-21	90.607	91.892	0.92	0.034
2004-07-22	87.739	88.792	0	0.179
2004-07-23	88.533	88.229	0	0
2004-07-24	89.377	89.605	0	0
2004-07-25	91.31	91.41	0	0.183
2004-07-26	89.082	88.479	0.01	0.21
2004-07-27	87.267	87.191	0.32	0.33
2004-07-28	86.305	85.94	2.15	0.283
2004-07-29	87.983	86.896	0.77	0.36
2004-07-30	88.201	88.384	0.02	0.161
2004-07-31	88.357	91.56	0.14	0.212
2004-08-01	89.618	88.678	2.49	0.36
2004-08-02	87.943	87.977	1.36	0.246
2004-08-03	89.485	88.999	1.16	0.278
2004-08-04	87.134	89.153	0	0.397
2004-08-05	90.292	90.739	0.8	0.144
2004-08-06	88.632	92.382	0.63	0.206
2004-08-07	88.549	89.597	0.11	0.154
2004-08-08	88.031	88.966	0.78	0.43
2004-08-09	91.103	91.203	0	0.167
2004-08-10	90.482	90.179	0	0
2004-08-11	89.612	90.398	0	0.001
2004-08-12	92.158	92.676	0.2	0.425
2004-08-13	90.976	90.651	0.47	0.091
2004-08-14	90.212	90.191	0.03	0.353
2004-08-15	88.571	88.905	0.04	0
2004-08-16	87.203	87.338	0.02	0.206
2004-08-17	88.968	89.081	0.11	0.176
2004-08-18	87.972	87.584	0	0.293
2004-08-19	88.901	88.658	0.02	0.364
2004-08-20	88.4	88.246	0	0.401
2004-08-21	89.539	88.741	0	0
2004-08-22	89.147	89.212	0.17	0.092
2004-08-23	90.685	90.727	0	0.002
2004-08-24	93.745	93.043	0.61	0.181
2004-08-25	88.763	90.413	0	0.088
2004-08-26	88.864	89.524	0	0.046
2004-08-27	88.643	88.839	0	0.373
2004-08-28	88.652	88.509	0.93	0.093
2004-08-29	89.738	88.288	0	0.044
2004-08-30	87.335	86.86	0	0.247
2004-08-31	90.119	89.49	0.16	0.284
2004-09-01	88.289	89.797	0.21	0.083
2004-09-02	88.615	89.048	0.18	0.271
2004-09-03	85.222	86.806	0.07	0.408
2004-09-04	91.403	82.817	0.98	0.275
2004-09-05	87.836	88.219	2.44	0.65
2004-09-06	87.643	88.389	0	0.216
2004-09-07	87.777	88.305	1.55	0.131
2004-09-08	87.326	87.397	0	0.26
2004-09-09	86.351	86.027	0.12	0.241
2004-09-10	84.989	85.757	0	0.102
2004-09-11	85.499	85.126	0.02	0.119
2004-09-12	86.083	85.937	0	0.064
2004-09-13	84.396	84.925	0	0.192
2004-09-14	85.012	84.403	0.06	0.399
2004-09-15	87.491	87.466	0.67	0.395
2004-09-16	85.813	87.103	0.11	0.138
2004-09-17	88.103	87.839	0	0.021
2004-09-18	88.645	87.348	1.79	0.136
2004-09-19	88.167	88.643	0	0.124
2004-09-20	87.563	87.405	0.03	0.36
2004-09-21	86.337	86.236	0.01	0.081
2004-09-22	85.889	85.162	1.09	0.272
2004-09-23	84.672	85.791	0	0.002
2004-09-24	86.465	86.369	0	0.055
2004-09-25	82.404	82.245	0.7	0.011
2004-09-26	82.336	83.1	0.69	1.067
2004-09-27	85.415	86.053	0	0.157
2004-09-28	87.362	87.99	0.15	0.364
2004-09-29	86.78	86.828	0.01	0.168
2004-09-30	82.153	84.693	0	0.265
2004-10-01	81.892	83.776	0.1	0.128
2004-10-02	84.508	83.742	0	0.081
2004-10-03	83.524	83.948	0.41	0.236
2004-10-04	84.393	84.634	0.08	0.018
2004-10-05	81.469	83.012	0	0.019
2004-10-06	81.514	83.953	0.11	0.028
2004-10-07	81.26	82.953	1.04	0.163
2004-10-08	83.767	82.796	0.06	0.06
2004-10-09	82.166	82.917	0	0.065
2004-10-10	82.977	83.122	0	0.014
2004-10-11	84.727	84.071	0	0
2004-10-12	85.892	83.93	0.14	0.053
2004-10-13	84.019	83.376	0	0.235
2004-10-14	84.876	84.08	0	0.159
2004-10-15	83.061	84.244	1.51	0.194
2004-10-16	79.118	80.101	0	0.048
2004-10-17	81.206	81.539	0	0
2004-10-18	81.332	82.241	0	0
2004-10-19	82.083	83.607	0.04	0.033
2004-10-20	85.439	88.035	0.29	0.004
2004-10-21	83.165	84.927	0.85	0
2004-10-22	81.712	82.548	0.76	0.036
2004-10-23	83.05	83.713	0.09	0.074
2004-10-24	83.304	81.501	0	0.029
2004-10-25	80.56	79.58	0	0.02
2004-10-26	80.534	81.565	0	0.017
2004-10-27	81.877	81.261	0	0.013
2004-10-28	81.53	79.922	0	0.019
2004-10-29	80.603	80.59	0	0.01
2004-10-30	81.271	80.71	0	0.023
2004-10-31	80.892	81.822	0.06	0.033
2005-05-01	80	80	1	1
2005-05-02	85.118	85.497	0	0.32
2005-05-03	80.874	82.152	2.88	0.267
2005-05-04	76.621	77.16	0.81	0.078
2005-05-05	84.633	84.457	0.27	0.085
2005-05-06	82.659	82.515	0	0.202
2005-05-07	78.591	78.017	0	0.125
2005-05-08	78.663	78.5	0	0
2005-05-09	78.845	78.676	0	0
2005-05-10	78.59	78.727	0	0.039
2005-05-11	79.05	78.62	0	0
2005-05-12	78.704	78.868	0	0.01
2005-05-13	78.672	78.502	0	0.012
2005-05-14	78.536	79.017	0	0.002
2005-05-15	80.27	79.999	0	0.035
2005-05-16	80.705	80.812	0	0.123
2005-05-17	81.398	81.458	0	0.104
2005-05-18	82.89	84.114	0	0
2005-05-19	83.052	82	0.32	0.008
2005-05-20	81.185	80.561	0.12	0.238
2005-05-21	84.117	85.349	0.01	0.182
2005-05-22	85.168	86.431	0.66	0.016
2005-05-23	82.095	82.86	0	0.012
2005-05-24	88.749	89.968	0	0
2005-05-25	84.08	88.072	0	0.159
2005-05-26	83.234	85.211	1.08	0.265
2005-05-27	83.7	92.395	0	0.129
2005-05-28	85.37	89.057	0.57	0.379
2005-05-29	88.319	88.588	0.25	0.11
2005-05-30	86.301	87.506	0.01	0.021
2005-05-31	88.491	89.356	0.49	0.005
2005-06-01	88.863	88.954	0.2	0.497
2005-06-02	87.943	88.042	0.79	0.478
2005-06-03	87.057	86.99	0.04	0.242
2005-06-04	85.299	85.59	0.6	0.183
2005-06-05	84.784	84.114	1.68	0.218
2005-06-06	83.659	84.331	0.3	0.235
2005-06-07	83.706	83.746	0	0.242
2005-06-08	84.521	85.873	0	0.092
2005-06-09	82.935	83.188	0.87	0.412
2005-06-10	84.415	82.944	1.85	0.38
2005-06-11	85.991	85.236	0.19	0.289
2005-06-12	85.267	85.23	1.17	0.205
2005-06-13	85.233	85.073	0.11	0.007
2005-06-14	85.325	86.759	0	0.157
2005-06-15	86.106	87.114	0	0.149
2005-06-16	90.114	89.288	0.66	0.062
2005-06-17	90.468	88.974	0.84	0.174
2005-06-18	85.095	86.65	0.12	0.463
2005-06-19	87.451	87.562	0.63	0.423
2005-06-20	84.187	87.003	4.6	0.422
2005-06-21	87.663	88.165	0.29	0.564
2005-06-22	86.248	86.813	0.15	0.169
2005-06-23	85.366	85.353	0.36	0.229
2005-06-24	84.616	84.172	0.39	0.323
2005-06-25	90.999	91.099	0	0.141
2005-06-26	86.717	86.903	0	0.129
2005-06-27	86.256	85.904	0.57	0.341
2005-06-28	86.176	86.121	0.07	0.237
2005-06-29	86.757	86.655	0	0.195
2005-06-30	87.248	86.473	1.12	0.502
2005-07-01	90.68	91.813	0.26	0.279
2005-07-02	94.558	94.76	0.06	0
2005-07-03	88.801	90.612	0	0.316
2005-07-04	89.632	89.537	0	0.179
2005-07-05	87.945	88.049	0	0
2005-07-06	88.277	88.349	0	0
2005-07-07	88.442	88.373	0.06	0.001
2005-07-08	87.867	88.144	0.87	0.095
2005-07-09	86.22	86.752	1.43	0.249
2005-07-10	88.338	87.804	0.09	0.464
2005-07-11	87.141	87.265	0	0.107
2005-07-12	87.158	87.463	0	0.202
2005-07-13	88.586	86.273	0.75	0.246
2005-07-14	88.605	88.292	0	0.127
2005-07-15	87.44	87.902	0.74	0.056
2005-07-16	88.132	88.83	0	0.346
2005-07-17	87.804	88.615	0	0.158
2005-07-18	86.267	86.9	0.19	0.038
2005-07-19	88.543	88.441	0.04	0.289
2005-07-20	88.331	88.838	0.31	0.029
2005-07-21	90.963	91.063	0	0
2005-07-22	92.717	93.727	0	0
2005-07-23	91.615	91.715	0	0
2005-07-24	90.749	90.362	0	0
2005-07-25	92.353	91.146	0	0
2005-07-26	92.436	92.754	0	0
2005-07-27	90.168	91.837	0	0
2005-07-28	90.573	90.902	0.02	0.022
2005-07-29	90.216	91.272	0	0
2005-07-30	90.517	91.093	0.16	0.147
2005-07-31	90.843	91.891	0.02	0.354
2005-08-01	90.595	91.201	0	0
2005-08-02	90.483	90.264	0	0
2005-08-03	90.859	91.942	0.48	0.141
2005-08-04	91.228	91.181	0.06	0.126
2005-08-05	91.249	91.144	0.55	0.121
2005-08-06	91.518	92.373	1.21	0.349
2005-08-07	90.751	92.697	0.11	0.268
2005-08-08	89.044	89.77	0	0.345
2005-08-09	91.268	91.368	0	0
2005-08-10	92.842	92.089	0	0
2005-08-11	93.525	93.625	0	0
2005-08-12	91.484	91.584	0.03	0.03
2005-08-13	90.54	91.152	0.56	0.56
2005-08-14	90.999	91.099	0	0
2005-08-15	90.926	91.84	0.01	0.01
2005-08-16	90.148	91.395	0	0
2005-08-17	90.123	91.779	0	0
2005-08-18	91.242	91.782	0	0
2005-08-19	91.224	91.863	0.02	0.02
2005-08-20	90.853	91.792	0	0
2005-08-21	90.23	91.14	0.06	0.06
2005-08-22	90.671	90.02	0.06	0.06
2005-08-23	87.84	89.787	0.06	0.057
2005-08-24	88.31	89.405	0.05	0.279
2005-08-25	94.251	92.522	4.18	0.469
2005-08-26	88.911	90.374	0.82	0.394
2005-08-27	88.401	89.548	0.59	0.195
2005-08-28	89.281	88.826	0.18	0.267
2005-08-29	91.507	92.517	0	0.085
2005-08-30	89.327	89.592	0	0.127
2005-08-31	91.685	92.528	0.24	0.349
2005-09-01	91.194	91.471	0.01	0.38
2005-09-02	91.743	93.455	0.42	0.138
2005-09-03	87.815	91	0.57	0.161
2005-09-04	88.147	88.544	0	0.067
2005-09-05	86.643	87.945	0.07	0.256
2005-09-06	88.084	86.22	0	0.303
2005-09-07	88.343	88.242	0	0.224
2005-09-08	88.581	87.593	0	0.287
2005-09-09	86.962	86.512	0	0.357
2005-09-10	90.742	91.373	0.88	0.119
2005-09-11	90.448	90.994	2.13	0.248
2005-09-12	89.196	88.585	0	0.187
2005-09-13	91.002	91.102	0	0.21
2005-09-14	92.213	92.609	0	0.026
2005-09-15	90.253	90.817	0	0
2005-09-16	89.47	88.112	0	0.009
2005-09-17	85.684	88.89	0.02	0.005
2005-09-18	88.546	88.503	0.08	0.328
2005-09-19	88.645	88.437	0.33	0.073
2005-09-20	83.854	84.454	0.81	1.137
2005-09-21	86.664	87.462	0	0.551
2005-09-22	85.062	86.53	0.11	0.18
2005-09-23	86.607	87.067	0	0.181
2005-09-24	86.025	86.285	0	0.118
2005-09-25	86.007	85.926	0.33	0.043
2005-09-26	86.133	85.726	0.28	0.147
2005-09-27	85.83	85.541	3.07	0.025
2005-09-28	87.91	86.217	0.04	0.04
2005-09-29	89.014	87.27	0.55	0.106
2005-09-30	85.743	85.355	0.21	0.158
2005-10-01	84.643	84.945	0.29	0.205
2005-10-02	86.216	86.178	0.89	0.228
2005-10-03	84.49	84.855	0.07	0.334
2005-10-04	85.575	85.548	0.88	0.275
2005-10-05	87.383	88.452	0.1	0.126
2005-10-06	85.448	85.576	0.29	0.235
2005-10-07	85.12	87.222	0.41	0.33
2005-10-08	85.908	85.883	0	0.081
2005-10-09	87.977	88.658	0	0.188
2005-10-10	87.085	90.593	0	0.034
2005-10-11	88.302	90.131	0.25	0.015
2005-10-12	85.957	86.19	0	0.062
2005-10-13	85.861	86.329	0	0.024
2005-10-14	86.258	85.084	0	0.168
2005-10-15	83.851	83.63	0.61	0.054
2005-10-16	84.538	84.92	0	0
2005-10-17	84.376	84.301	0	0
2005-10-18	84.08	82.371	0.32	0.517
2005-10-19	83.833	84.865	0.08	0.309
2005-10-20	85.479	85.029	0	0.093
2005-10-21	82.811	83.925	0.48	0.356
2005-10-22	87.1	88.551	0	0.122
2005-10-23	86.88	87.038	0	0.04
2005-10-24	82.891	83.651	0.76	0.806
2005-10-25	73.622	74.818	0	0
2005-10-26	75.675	75.834	0	0
2005-10-27	80.592	80.514	0	0
2005-10-28	82.532	82.529	0	0.009
2005-10-29	79.561	79.676	0	0.007
2005-10-30	78.38	78.882	0	0.02
2005-10-31	78.994	79.379	0.05	0.102
2006-05-01	80	80	1	1
2006-05-02	80.581	80.434	0	0
2006-05-03	82.063	81.936	0	0
2006-05-04	88.009	88.153	0	0
2006-05-05	88.16	88.245	0	0.049
2006-05-06	85.328	87.39	0	0.045
2006-05-07	86.99	86.909	0	0
2006-05-08	88.77	87.916	0	0
2006-05-09	89.107	88.874	0.01	0.027
2006-05-10	88.981	89.291	0.25	0.079
2006-05-11	93.476	93.22	0	0.003
2006-05-12	87.417	88.746	0.02	0.232
2006-05-13	84.114	84.859	0	0.098
2006-05-14	83.622	83.871	0	0
2006-05-15	88.457	87.998	4.07	0
2006-05-16	82.64	84.865	1.31	0.499
2006-05-17	87.411	88.098	0.27	1.439
2006-05-18	84.904	85.385	0	0
2006-05-19	83.054	83.726	0	0
2006-05-20	84.777	85.246	0	0
2006-05-21	83.05	83.524	0	0
2006-05-22	85.331	83.507	0	0.086
2006-05-23	87.814	87.719	0	0
2006-05-24	87.879	87.446	0.01	0.119
2006-05-25	84.996	84.577	1.49	0.219
2006-05-26	85.091	86.219	1.19	0.167
2006-05-27	88.489	89.129	0	0.155
2006-05-28	90.463	90.616	0	0.047
2006-05-29	85.872	86.731	0	0.071
2006-05-30	82.136	83.939	0	0.131
2006-05-31	85.744	84.558	0	0.033
2006-06-01	84.577	84.618	0.53	0.158
2006-06-02	91.664	91.764	0	0.074
2006-06-03	92.482	92.022	0.24	0
2006-06-04	89.968	92.365	1.89	0.017
2006-06-05	87.569	87.21	0.3	0.184
2006-06-06	86.17	88.658	0	0.127
2006-06-07	85.29	85.628	0	0.005
2006-06-08	85.8	87.366	0	0
2006-06-09	88.433	87.368	0	0.083
2006-06-10	87.787	87.693	0.08	0.287
2006-06-11	87.685	87.929	0.26	0.259
2006-06-12	85.438	85.768	0	0.127
2006-06-13	87.155	87.083	0.02	0.012
2006-06-14	89.736	89.954	0.01	0.327
2006-06-15	90.272	90.31	0	0.02
2006-06-16	88.202	87.862	0	0.174
2006-06-17	85.916	84.698	0	0.308
2006-06-18	85.973	86.275	0.06	0.22
2006-06-19	87.096	86.346	0	0.16
2006-06-20	87.695	87.732	0.42	0.274
2006-06-21	85.541	85.307	0	0.189
2006-06-22	85.386	86.283	0	0.107
2006-06-23	87.582	87.03	0	0.101
2006-06-24	87.969	86.956	0.83	0.09
2006-06-25	86.811	88.153	0.41	0.253
2006-06-26	87.962	87.506	0.01	0.278
2006-06-27	90.849	88.413	0.93	0.401
2006-06-28	90.079	89.314	0.03	0.121
2006-06-29	87.73	87.504	1.03	0.241
2006-06-30	87.37	87.903	0	0
2006-07-01	87.496	87.981	0.18	0.169
2006-07-02	86.429	85.696	0.19	0.067
2006-07-03	85.911	84.913	0	0.271
2006-07-04	87.035	86.503	0	0.408
2006-07-05	86.009	86.204	0.17	0.274
2006-07-06	86.795	85.624	1.07	0.588
2006-07-07	86.79	87.687	0.26	0.471
2006-07-08	86.732	87.323	0.06	0.201
2006-07-09	86.107	85.669	0	0.621
2006-07-10	85.812	86.639	0.77	0.091
2006-07-11	86.722	87.473	0.84	0.163
2006-07-12	85.672	86.424	0.69	0.253
2006-07-13	85.937	87.044	0.16	0.164
2006-07-14	86.834	86.787	0.02	0.203
2006-07-15	86.126	86.583	0	0
2006-07-16	86.405	86.726	0	0.132
2006-07-17	86.764	87.633	0.38	0.122
2006-07-18	87.975	86.78	0.05	0.198
2006-07-19	87.697	88.477	0.01	0.108
2006-07-20	89.756	90.465	1.72	0.013
2006-07-21	93.293	89.158	0.3	0.265
2006-07-22	89.862	88.682	0.26	0.489
2006-07-23	88.883	87.734	0	0.358
2006-07-24	90.158	89.863	0	0.437
2006-07-25	91.309	91.409	0	0
2006-07-26	88.456	88.916	0	0
2006-07-27	88.035	89.043	0.04	0.041
2006-07-28	85.61	86.905	0.15	0.272
2006-07-29	89.022	89.301	0	0.342
2006-07-30	89.2	88.889	0	0
2006-07-31	87.536	87.796	0	0
2006-08-01	88.395	89.536	0	0
2006-08-02	85.769	87.072	0	0.305
2006-08-03	89.451	92.969	0	0.187
2006-08-04	88.772	91.831	0	0.198
2006-08-05	90.521	91.857	0.1	0
2006-08-06	85.423	86.636	0.55	0.362
2006-08-07	87.494	87.452	0.24	0.383
2006-08-08	88.023	87.631	0.95	0.245
2006-08-09	84.125	85.712	0	0.43
2006-08-10	86.746	87.774	0	0.165
2006-08-11	89.418	90.046	0	0
2006-08-12	92.235	92.08	0	0
2006-08-13	93.832	94.705	0.38	0
2006-08-14	93.108	92.084	0.12	0.425
2006-08-15	90.063	87.862	1	0.328
2006-08-16	89.223	87.635	0	0.256
2006-08-17	88.064	88.14	0	0.181
2006-08-18	88.119	86.92	0.06	0.164
2006-08-19	87.492	87.835	0	0.081
2006-08-20	88.797	88.274	1.42	0.085
2006-08-21	91.165	91.293	1.39	0.119
2006-08-22	89.273	91.692	0.01	0.435
2006-08-23	90.013	90.789	1.31	0.034
2006-08-24	87.566	88.649	0.78	0.413
2006-08-25	88.678	91.644	0.97	0.242
2006-08-26	91.343	91.411	2.67	0.358
2006-08-27	88.239	88.405	0	0.167
2006-08-28	88.564	88.047	0	0.292
2006-08-29	86.103	86.004	0.54	0.489
2006-08-30	85.72	85.612	0.18	0.567
2006-08-31	92.678	90.537	0.28	0.245
2006-09-01	90.332	90.209	1.17	0.435
2006-09-02	88.929	89.52	3.94	0.404
2006-09-03	85.798	86.504	0.38	0.505
2006-09-04	86.254	86.348	0.32	0.247
2006-09-05	85.999	86.023	1.28	0.353
2006-09-06	89.554	89.33	4.63	0.301
2006-09-07	88.239	88.266	0	0.005
2006-09-08	88.308	88.271	0.99	0.067
2006-09-09	89.432	89.619	0	0
2006-09-10	91.441	91.541	0	0.386
2006-09-11	92.737	92.766	0.56	0.001
2006-09-12	88.803	88.436	0.04	0.023
2006-09-13	89.192	89.568	0	0.107
2006-09-14	90.128	90.945	0	0.202
2006-09-15	87.596	89.068	0.3	0.532
2006-09-16	91.835	89.86	2.04	0.278
2006-09-17	90.359	86.478	0	0
2006-09-18	86.009	87.188	0	0.038
2006-09-19	89.672	90.306	0.24	3.404
2006-09-20	92.311	93.31	0.53	0.111
2006-09-21	89.672	90.659	0	0
2006-09-22	85.605	86.523	0	0.165
2006-09-23	85.771	86.667	0.16	0.052
2006-09-24	88.58	87.718	0	0.017
2006-09-25	87.884	87.932	0	0.011
2006-09-26	91.682	91.782	0	0.222
2006-09-27	89.633	88.104	0.04	0.095
2006-09-28	91.357	89.289	0.11	0.005
2006-09-29	86.21	88.297	0	0.099
2006-09-30	86.608	85.155	0	0.175
2006-10-01	87.41	87.086	0.05	0.164
2006-10-02	86.364	85.945	0	0
2006-10-03	85.692	84.6	0	0.008
2006-10-04	83.102	84.475	0.05	0.241
2006-10-05	86.542	84.841	0.38	0.38
2006-10-06	84.384	84.58	0	0.112
2006-10-07	84.931	85.298	0	0
2006-10-08	85.745	84.546	0	0.082
2006-10-09	87.559	86.907	0	0.358
2006-10-10	85.803	85.771	0	0.15
2006-10-11	87.501	89.651	0	0.027
2006-10-12	85.02	86.514	0.71	0.22
2006-10-13	85.637	85.776	0	0
2006-10-14	85.026	84.712	0.01	0.008
2006-10-15	84.217	83.842	0	0.016
2006-10-16	84.17	84.265	0	0
2006-10-17	84.736	84.725	0	0
2006-10-18	86.215	86.361	0	0
2006-10-19	86.603	86.269	0	0.009
2006-10-20	86.617	86.828	0	0
2006-10-21	85.119	85.205	0	0
2006-10-22	86.07	85.697	0	0
2006-10-23	89.06	89.78	0	0.04
2006-10-24	79.827	82.321	0	0.156
2006-10-25	79.493	79.282	0	0.014
2006-10-26	80.7	80.208	0	0.006
2006-10-27	82.312	82.435	0	0.027
2006-10-28	81.973	82.421	0.14	0.332
2006-10-29	79.222	81.105	0	0
2006-10-30	81.507	79.624	0.05	0
2006-10-31	81.53	80.129	0.25	0.118
2007-05-01	80	80	1	1
2007-05-02	78.301	79.009	0	0.191
2007-05-03	82.652	83.176	0	0.051
2007-05-04	85.488	86.312	0	0.008
2007-05-05	85.202	85.582	0	0.004
2007-05-06	88.45	91.39	2.9	0
2007-05-07	77.239	80.898	0.04	0.014
2007-05-08	84.283	85.851	0	0
2007-05-09	82.299	85.273	0	0
2007-05-10	85.113	85.737	0	0
2007-05-11	85.16	85.087	0	0
2007-05-12	87.312	87.815	0	0
2007-05-13	88.009	87.375	0	0
2007-05-14	81.592	81.549	0	0.002
2007-05-15	79.025	80.158	0.17	0.297
2007-05-16	86.574	88.84	0.1	0.189
2007-05-17	90.672	89.389	0	0.102
2007-05-18	83.05	86.582	0	0.229
2007-05-19	78.493	80.19	0.06	0.125
2007-05-20	79.477	79.614	1.59	0.01
2007-05-21	81.012	80.315	0.04	0
2007-05-22	77.946	79.189	0.21	0.35
2007-05-23	78.887	78.438	0	0.321
2007-05-24	79.367	79.175	0.02	0.047
2007-05-25	78.951	79.014	0.01	0.106
2007-05-26	78.853	78.75	0.11	0.043
2007-05-27	80.383	80.309	0.01	0.024
2007-05-28	79.988	80.636	0	0.043
2007-05-29	80.5	79.916	0	0.037
2007-05-30	79.222	80.129	0.02	0.063
2007-05-31	79.501	79.823	0	0.011
2007-06-01	80.157	80.811	1.72	0.074
2007-06-02	81.08	82.553	0.34	0.375
2007-06-03	89.967	90.443	0	0.164
2007-06-04	86.33	88.514	0	0.012
2007-06-05	86.287	86.609	0	0.454
2007-06-06	86.809	85.631	0.36	0.371
2007-06-07	86.799	87.417	0.01	0.12
2007-06-08	84.626	84.98	1.44	0.106
2007-06-09	83.257	82.431	0.05	0.229
2007-06-10	83.904	84.009	0	0.053
2007-06-11	86.996	87.101	0	0
2007-06-12	87.288	87.4	1.63	0.059
2007-06-13	88.351	89.931	1.17	0.292
2007-06-14	83.134	83.676	0.82	0.191
2007-06-15	83.111	85.1	1.77	0.281
2007-06-16	86.578	86.188	0.44	0.581
2007-06-17	88.003	86.394	0.57	0.924
2007-06-18	87.621	85.933	1.13	0.087
2007-06-19	83.983	85.386	0	0.003
2007-06-20	85.501	86.632	0	0.034
2007-06-21	87.754	88.876	0.28	0
2007-06-22	90.621	89.756	0	0.31
2007-06-23	88.824	88.692	0	0.174
2007-06-24	87.203	88.511	0.25	0.52
2007-06-25	86.197	87.937	0	0.307
2007-06-26	86.587	87.378	0.01	0.377
2007-06-27	87.08	85.064	0.61	0.241
2007-06-28	84.034	85.322	0.61	0.275
2007-06-29	89.442	89.789	2.01	0.044
2007-06-30	92.431	92.531	0	0.117
2007-07-01	93.072	94.527	0	0
2007-07-02	86.166	89.366	0	0.497
2007-07-03	84.597	86.323	0.71	0.304
2007-07-04	85.102	87.782	0.47	0.141
2007-07-05	85.991	87.871	1.76	0.184
2007-07-06	86.434	88.491	0.1	0.125
2007-07-07	87.784	89.652	1.42	0.002
2007-07-08	88.962	90.365	0	0.06
2007-07-09	88.844	91.776	0	0
2007-07-10	90.374	89.909	0	0.06
2007-07-11	90.57	89.475	0.65	0.244
2007-07-12	88.936	89.107	0.03	0.116
2007-07-13	88.457	88.865	0	0.091
2007-07-14	89.002	89.516	0	0.166
2007-07-15	90.125	89.005	0	0.067
2007-07-16	89.268	88.447	0	0.093
2007-07-17	93.289	93.389	0	0.243
2007-07-18	88.044	87.061	0.14	0.186
2007-07-19	88.878	88.332	0	0.387
2007-07-20	89.438	89.944	0.3	0
2007-07-21	90.528	91.58	1.02	0
2007-07-22	93.567	94.93	0.19	0.149
2007-07-23	93.256	92.529	0.01	0.049
2007-07-24	90.572	90.944	0.1	0.338
2007-07-25	92.437	92.537	0	0.358
2007-07-26	89.241	88.576	0.14	0.185
2007-07-27	89.081	90.444	0.46	0
2007-07-28	89.036	91.118	0	0
2007-07-29	91.923	89.034	0.75	0.298
2007-07-30	91.213	92.281	0.72	0.112
2007-07-31	91.346	91.393	0.06	0.09
2007-08-01	87.071	90.614	0.09	0.11
2007-08-02	92.982	93.939	0	0.023
2007-08-03	92.226	92.317	0.01	0
2007-08-04	90.301	90.202	0	0
2007-08-05	92.019	92.119	0	0.233
2007-08-06	89.882	90.055	0.08	0.02
2007-08-07	89.072	89.48	0	0.048
2007-08-08	88.692	88.51	0	0.025
2007-08-09	88.771	89.071	0.06	0.109
2007-08-10	87.194	89.002	0	0.253
2007-08-11	91.992	92.756	0	0.065
2007-08-12	91.785	89.408	1.18	0.707
2007-08-13	93.966	94.025	0.05	0.117
2007-08-14	89.416	89.302	0.35	0.363
2007-08-15	88.742	90.362	0.01	0.53
2007-08-16	86.401	88.116	0.11	0.024
2007-08-17	87.078	88.449	0	0.048
2007-08-18	87.736	88.161	0.05	0.232
2007-08-19	89.037	89.234	0.4	0.324
2007-08-20	88.267	88.13	0.02	0.156
2007-08-21	87.159	86.379	0	0.285
2007-08-22	87.366	87.881	0	0.038
2007-08-23	90.478	91.095	1.47	0.188
2007-08-24	92.009	91.622	0	0
2007-08-25	89.849	90.238	0.32	0.003
2007-08-26	87.312	88.708	0.24	0.336
2007-08-27	89.893	89.435	0	0.094
2007-08-28	88.675	88.861	0	0
2007-08-29	90.484	90.647	0	0
2007-08-30	86.366	90.819	0	0.033
2007-08-31	89.578	90.767	0	0.272
2007-09-01	89.125	89.502	0	0.098
2007-09-02	90.059	90.162	0	0.445
2007-09-03	89.994	91.02	0.91	0.013
2007-09-04	92.381	92.481	0	0.036
2007-09-05	93.573	93.673	0	0.186
2007-09-06	90.875	91.252	0.02	0.177
2007-09-07	88.811	87.757	0	1.375
2007-09-08	91.699	91.79	0.03	0.104
2007-09-09	88.994	88.944	0.26	0.467
2007-09-10	87.369	88.006	0	0.17
2007-09-11	88.439	87.931	0	0.306
2007-09-12	89.23	87.837	0.14	0
2007-09-13	88.774	88.414	0.08	0.118
2007-09-14	89.387	89.31	0	0
2007-09-15	88.564	88.532	0	0.027
2007-09-16	88.604	88.519	0	0.004
2007-09-17	88.508	87.154	0	0.153
2007-09-18	87.036	87.645	0	0.095
2007-09-19	89.401	89.457	0.08	0.299
2007-09-20	88.01	87.713	0.13	0.227
2007-09-21	88.439	87.797	0.6	0.31
2007-09-22	87.779	88.285	0	0.049
2007-09-23	86.348	86.619	0.75	0.032
2007-09-24	86.534	86.488	0.52	0.071
2007-09-25	84.908	84.497	1.25	0.123
2007-09-26	85.652	86.989	0.79	0.202
2007-09-27	87.445	88.216	0	0.319
2007-09-28	89.808	89.731	0	0.036
2007-09-29	86.336	86.443	0.13	0.012
2007-09-30	84.604	82.419	2.53	0.308
2007-10-01	83.297	83.737	2.37	0.513
2007-10-02	88.138	86.628	0.01	0.148
2007-10-03	85.183	84.597	0.07	0.239
2007-10-04	85.792	87.063	0.05	0.132
2007-10-05	86.169	86.121	0.17	0.015
2007-10-06	85.914	85.367	0.82	0.175
2007-10-07	86.455	85.171	0.17	0.233
2007-10-08	84.087	84.575	0.03	0.188
2007-10-09	83.248	82.667	0.06	0.14
2007-10-10	85.746	83.868	0.42	0.119
2007-10-11	86.914	85.14	0	0.165
2007-10-12	86.735	86.08	0	0
2007-10-13	82.691	83.079	0	0
2007-10-14	84.492	84.174	0.01	0.007
2007-10-15	83.914	84.111	0.01	0.004
2007-10-16	84.124	85.17	0.12	0.072
2007-10-17	88.144	85.949	1.22	0.035
2007-10-18	85.398	87.227	0	0.173
2007-10-19	86.686	87.819	0.03	0
2007-10-20	84.151	85.85	0.39	0.25
2007-10-21	83.529	85.552	0	0.03
2007-10-22	85.076	85.403	0	0.024
2007-10-23	85.242	85.046	0	0.067
2007-10-24	86.091	84.911	0.05	0.026
2007-10-25	82.373	82.887	0.1	0.089
2007-10-26	82.947	83.832	1.37	0.73
2007-10-27	84.68	84.594	0	0.352
2007-10-28	82.611	83.795	0.24	0.051
2007-10-29	82.665	82.665	0.75	0.171
2007-10-30	79.929	80.994	0.29	0.226
2007-10-31	81.282	81.341	0.88	0.326
2008-05-01	80	80	1	1
2008-05-02	78.328	77.354	0	0.007
2008-05-03	79.93	79.622	0	0.009
2008-05-04	81.268	80.912	0	0.015
2008-05-05	84.64	83.53	0	0.016
2008-05-06	84.485	84.994	0	0.122
2008-05-07	79.462	79.077	0	0.078
2008-05-08	81.22	80.871	0	0.002
2008-05-09	91.588	90.978	0.05	0.025
2008-05-10	90.386	91.959	0	0.004
2008-05-11	92.767	93.105	0	0.063
2008-05-12	90.343	89.542	0	0.024
2008-05-13	87.066	88.288	0	0
2008-05-14	80.178	79.354	0	0
2008-05-15	81.66	81.537	0	0
2008-05-16	87.641	87.849	0	0
2008-05-17	92.564	93.079	0	0
2008-05-18	93.566	93.351	0	0
2008-05-19	90.842	91.502	0.58	0
2008-05-20	85.697	87.136	0	0.365
2008-05-21	90.929	90.934	0	0.063
2008-05-22	88.592	89.633	0.12	0.36
2008-05-23	86.257	86.747	0.05	0.374
2008-05-24	86.404	87.113	0.64	0.161
2008-05-25	84.681	84.839	0.11	0.459
2008-05-26	82.2	83.594	0	0.063
2008-05-27	81.58	81.406	0	0.103
2008-05-28	83.351	82.891	0	1.2
2008-05-29	84.279	84.796	0	1.579
2008-05-30	82.743	83.255	0.03	0.11
2008-05-31	82.746	83.926	0.13	0.099
2008-06-01	86.497	84.484	0	0.092
2008-06-02	85.423	85.695	0.4	0.053
2008-06-03	84.729	86.074	0	0.163
2008-06-04	85.185	85.122	0.28	0.017
2008-06-05	85.708	85.998	0.02	0.068
2008-06-06	84.778	84.852	0.01	0.233
2008-06-07	83.911	84.357	0.12	0.068
2008-06-08	83.565	83.342	0	0.001
2008-06-09	82.904	83.019	0	0.136
2008-06-10	89.799	89.26	0.14	0.136
2008-06-11	86.541	86.56	0.01	0.201
2008-06-12	85.776	86.309	0.12	0.435
2008-06-13	85.735	85.28	0.04	0.216
2008-06-14	85.512	85.618	0	0.171
2008-06-15	85.372	85.986	0	0.285
2008-06-16	92.628	92.16	0.28	0.13
2008-06-17	87.574	89.019	1.25	0.157
2008-06-18	85.169	87.562	1.76	0.466
2008-06-19	87.356	86.996	0.34	0.395
2008-06-20	89.352	85.547	3.04	0.276
2008-06-21	88.187	86.226	0.69	0.228
2008-06-22	86.759	86.255	0.49	0.377
2008-06-23	89.653	90.062	0.62	0.081
2008-06-24	87.102	87.091	0	0.308
2008-06-25	86.617	86.614	0	0.06
2008-06-26	86.428	86.639	0	0.275
2008-06-27	87.091	86.939	0	0.011
2008-06-28	87.189	87.196	0	0
2008-06-29	86.99	86.842	0	0.001
2008-06-30	86.725	87.116	0.02	0.115
2008-07-01	89.134	85.58	0.06	0.359
2008-07-02	86.802	88.95	2.86	0.122
2008-07-03	87.013	86.95	0	0.214
2008-07-04	86.637	86.572	0.26	0
2008-07-05	85.655	85.758	0.03	0.123
2008-07-06	84.346	83.574	0.2	0.33
2008-07-07	85.172	86.525	0.38	0.342
2008-07-08	88.593	88.952	0.01	0.189
2008-07-09	87.116	87.065	0	0
2008-07-10	86.85	87.203	0	0.009
2008-07-11	87.276	87.564	0	0
2008-07-12	88.119	88.746	0.26	0
2008-07-13	90.047	87.883	0	0.187
2008-07-14	89.037	87.47	0.02	0.176
2008-07-15	90.442	88.23	0.85	0.241
2008-07-16	88.932	88.238	0.2	0.374
2008-07-17	90.2	90.554	0	0.088
2008-07-18	88.994	87.968	0	0
2008-07-19	87.36	87.636	0	0.165
2008-07-20	87.816	87.792	0	0
2008-07-21	88.937	88.643	0	0
2008-07-22	88.557	87.891	0	0.361
2008-07-23	89.089	89.455	0.25	0.049
2008-07-24	87.77	87.963	0.97	0.258
2008-07-25	88.862	89.241	0	0.111
2008-07-26	89.3	89.055	1.43	0.088
2008-07-27	87.228	88.064	0.61	0.463
2008-07-28	92.359	87.741	0.09	0.222
2008-07-29	89.436	88.697	0	0.106
2008-07-30	87.569	89.104	0.44	0.394
2008-07-31	87.67	89.497	0.01	0.286
2008-08-01	89.797	90.426	0.27	0.063
2008-08-02	89.236	89.047	0	0.298
2008-08-03	88.67	89.741	0.06	0.243
2008-08-04	89.999	88.565	0.41	0.144
2008-08-05	89.609	89.661	0	0.139
2008-08-06	88.163	88.476	0.02	0.075
2008-08-07	89.347	89.451	0.15	0
2008-08-08	93.706	93.512	0.08	0
2008-08-09	93.075	92.563	0	0.005
2008-08-10	90.244	92.353	0.45	0.004
2008-08-11	88.502	91.199	0	0.125
2008-08-12	90.462	90.04	0.68	0.062
2008-08-13	94.955	95.042	0	0.01
2008-08-14	93.042	93.035	0.42	0.274
2008-08-15	90.464	90.006	0.07	0.158
2008-08-16	89.972	88.986	0.03	0.078
2008-08-17	88.258	87.425	0.05	0.265
2008-08-18	84.843	85.406	3.06	0.626
2008-08-19	85.296	87.017	1	0.666
2008-08-20	92.206	92.338	0.44	0
2008-08-21	90.11	92.144	0.38	0
2008-08-22	89.682	89.296	1.31	0.301
2008-08-23	86.55	87.735	0	0.249
2008-08-24	89.923	88.061	0	0.079
2008-08-25	89.514	89.888	0.09	0
2008-08-26	88.947	89.071	0	0.046
2008-08-27	89.572	89.48	0	0
2008-08-28	88.419	88.212	0.05	0
2008-08-29	87.773	87.856	0.26	0
2008-08-30	88.332	87.958	0.61	0.065
2008-08-31	88.683	88.627	0.1	0.357
2008-09-01	89.401	89.206	0.11	0.053
2008-09-02	86.325	86.808	0.5	0.084
2008-09-03	87.532	87.264	0	0.075
2008-09-04	87.996	89.432	0.11	0.277
2008-09-05	92.866	93.239	0.31	0
2008-09-06	88.654	88.925	0	0
2008-09-07	87.25	87.053	0	0
2008-09-08	87.009	86.729	0	0.163
2008-09-09	87.244	86.684	0.89	0.358
2008-09-10	85.653	85.472	0	0.521
2008-09-11	85.069	86.066	0	0.17
2008-09-12	86.085	86.063	0.01	0.027
2008-09-13	85.938	86.227	0	0.003
2008-09-14	85.431	86.566	0	0.316
2008-09-15	90.995	91.095	0	0.178
2008-09-16	89.977	91.018	0.03	0.03
2008-09-17	90.067	90.547	0	0.023
2008-09-18	84.401	89.994	0.03	0.276
2008-09-19	88.101	87.754	0	0.271
2008-09-20	88.123	87.425	0	0.456
2008-09-21	86.804	88.502	0.01	0.008
2008-09-22	87.264	88.57	0.01	0.085
2008-09-23	88.987	90.459	0.28	0.015
2008-09-24	86.943	86.705	1.35	0.131
2008-09-25	86.628	87.344	0.14	0
2008-09-26	87.544	88.109	0	0
2008-09-27	85.883	87.22	0	0
2008-09-28	86.701	86.999	2.84	0.042
2008-09-29	85.803	85.614	0.59	0.178
2008-09-30	86.811	86.71	0.66	0.274
2008-10-01	84.866	85.584	0.95	0.229
2008-10-02	86.064	85.726	0	0.148
2008-10-03	83.858	86.215	0	0.012
2008-10-04	83.86	85.762	1.86	0.012
2008-10-05	84.985	85.137	0.28	0.337
2008-10-06	85.274	86.072	0	0.131
2008-10-07	84.806	85.074	0	0
2008-10-08	86.392	86.671	0	0.015
2008-10-09	86.198	87.276	0.51	0.146
2008-10-10	86.668	86.632	0	0
2008-10-11	86.103	86.134	1.22	0.058
2008-10-12	84.751	84.779	0.08	0.273
2008-10-13	84.64	85.268	0.24	0.086
2008-10-14	83.208	83.563	0.83	0.169
2008-10-15	82.211	82.93	0	0.024
2008-10-16	83.042	82.755	0	0.051
2008-10-17	83.243	82.946	0	0.024
2008-10-18	84.166	84.058	0	0
2008-10-19	82.421	81.784	0	0.036
2008-10-20	82.702	81.651	0	0.002
2008-10-21	82.601	82.439	0	0.018
2008-10-22	81.304	82.685	0	0.006
2008-10-23	81.936	80.976	0.2	0.299
2008-10-24	79.657	80.69	0.06	0.577
2008-10-25	81.554	82.157	0.28	0.319
2008-10-26	78.243	80.603	0	0.08
2008-10-27	80.515	80.955	0	0
2008-10-28	72.768	75.954	0	0
2008-10-29	73.744	75.197	0	0
2008-10-30	76.536	75.995	0	0.017
2008-10-31	77.427	77.277	0	0.007
2009-05-01	80	80	1	1
2009-05-02	80.035	80.008	0	0.022
2009-05-03	80.232	80.122	0	0
2009-05-04	81.536	81.157	0	0
2009-05-05	82.528	81.077	0	0
2009-05-06	81.918	81.981	0	0
2009-05-07	82.978	83.006	0	0.001
2009-05-08	84.335	84.288	0	0
2009-05-09	84.457	83.624	0	0
2009-05-10	85.564	84.876	0	0.006
2009-05-11	84.073	83.8	0	0.029
2009-05-12	82.884	83.287	0	0.188
2009-05-13	82.152	81.798	0.01	0.278
2009-05-14	83.03	83.051	0	0.18
2009-05-15	82.299	82.225	0.09	0.178
2009-05-16	82.8	82.614	0	0.213
2009-05-17	82.584	83.017	0.05	0.048
2009-05-18	78.657	79.85	2.24	0.322
2009-05-19	83.218	84.945	0.13	0.246
2009-05-20	82.332	83.324	0.12	0.367
2009-05-21	83.334	83.893	0.03	0.324
2009-05-22	80.334	81.812	1.15	0.154
2009-05-23	85.38	85.606	1.19	0.302
2009-05-24	86.891	85.397	0.03	0.5
2009-05-25	86.379	84.644	0.79	0.375
2009-05-26	86.145	84.733	0.18	0.212
2009-05-27	87.792	87.86	0.06	0.124
2009-05-28	88.09	88.735	0.52	0.314
2009-05-29	86.4	85.463	0.32	0.274
2009-05-30	86.322	87.916	0.07	0.245
2009-05-31	83.886	84.558	0.55	0.269
2009-06-01	82.958	81.642	0.28	0.244
2009-06-02	82.331	82.375	0.05	0.153
2009-06-03	83.889	83.199	0.04	0.177
2009-06-04	86.236	85.765	0	0.134
2009-06-05	87.595	89.333	1.21	0.303
2009-06-06	84.591	85.473	1.35	0.306
2009-06-07	84.585	86.594	0.03	0.359
2009-06-08	84.894	85.513	0	0.226
2009-06-09	84.009	84.698	0.66	0.525
2009-06-10	88.883	88.474	0	0.007
2009-06-11	85.989	88.962	0	0
2009-06-12	85.925	88.466	0	0.269
2009-06-13	84.995	86.654	0	0.292
2009-06-14	89.594	89.22	0.03	0.372
2009-06-15	89.55	89.315	0.14	0.262
2009-06-16	85.223	88.547	0	0.288
2009-06-17	86.49	88.117	0.02	0.106
2009-06-18	88.065	87.513	0.25	0.033
2009-06-19	88.616	89.404	0.19	0
2009-06-20	90.116	90.28	1.27	0
2009-06-21	91.734	91.834	0	0.37
2009-06-22	94.6	94.7	0	0.244
2009-06-23	91.083	92.093	1.79	0.174
2009-06-24	86.367	84.364	0	1.425
2009-06-25	86.87	85.727	0.02	0.247
2009-06-26	90.116	90.345	0.33	0.143
2009-06-27	87.67	87.982	0	0.326
2009-06-28	90.512	91.143	1.93	0.181
2009-06-29	90.973	91.865	0.04	0.157
2009-06-30	89.763	91.282	2.01	0.123
2009-07-01	94.031	94.131	0.01	0.127
2009-07-02	89.283	90.379	0.07	0.525
2009-07-03	86.665	87	0.86	0.537
2009-07-04	85.397	86.695	0.08	0.509
2009-07-05	87.43	89.882	0	0.043
2009-07-06	92.68	93.194	0	0.346
2009-07-07	94.762	95.332	0	0
2009-07-08	97.222	96.874	0.08	0
2009-07-09	92.822	92.922	0	0.188
2009-07-10	91.059	91.248	0	0
2009-07-11	88.72	90.186	0	0
2009-07-12	87.423	89.5	0	0.489
2009-07-13	88.998	91.274	0.88	0.116
2009-07-14	90.264	90.217	0	0
2009-07-15	89.432	89.172	0.09	0
2009-07-16	89.827	89.522	0	0.009
2009-07-17	94.547	94.647	0	0.069
2009-07-18	92.279	94.004	0.33	0.018
2009-07-19	92.656	92.986	0	0.25
2009-07-20	91.587	91.547	1.29	0.372
2009-07-21	89.431	88.984	0	0.219
2009-07-22	87.203	85.286	0	0.442
2009-07-23	93.551	93.655	0	0.191
2009-07-24	91.294	92.163	0.42	0.005
2009-07-25	90.376	90.142	0.49	0
2009-07-26	88.601	88.451	0.78	0.491
2009-07-27	87.135	88.231	0	0.443
2009-07-28	87.169	87.653	0	0.52
2009-07-29	90.444	92.463	0.77	0.138
2009-07-30	89.362	90.555	0.02	0.202
2009-07-31	88.843	88.932	0	0
2009-08-01	87.212	87.515	0.04	0.172
2009-08-02	89.105	88.216	0.07	0.115
2009-08-03	88.517	88.411	0.01	0.249
2009-08-04	89.086	89.185	0	0
2009-08-05	89.169	88.804	0.08	0.194
2009-08-06	87.383	87.018	0.29	0.506
2009-08-07	87.346	88.197	0.13	0.102
2009-08-08	88.637	88.826	0	0.112
2009-08-09	87.838	87.845	0	0.164
2009-08-10	87.984	88.724	0.42	0.232
2009-08-11	89.666	89.05	0.03	0
2009-08-12	91.565	91.665	0	0.048
2009-08-13	91.216	88.443	0.4	0.176
2009-08-14	89.152	88.892	0	0.358
2009-08-15	86.652	88.041	2.02	0.406
2009-08-16	88.23	88.389	0	0.256
2009-08-17	86.911	88.709	0.44	0.043
2009-08-18	88.703	88.865	0.25	0.346
2009-08-19	90.326	91.163	0.71	0.418
2009-08-20	89.433	90.471	0	0.193
2009-08-21	90.467	90.989	0	0
2009-08-22	91.09	90.192	1.23	0.29
2009-08-23	90.232	91.724	0.71	0.357
2009-08-24	87.342	89.7	0.38	0.082
2009-08-25	88.152	88.707	0.05	0.393
2009-08-26	87.867	88.581	0.19	0.205
2009-08-27	89.344	88.995	0.02	0.082
2009-08-28	91.679	93.259	0	0.029
2009-08-29	90.359	92.672	0	0.018
2009-08-30	89.286	89.565	0.44	0
2009-08-31	90.399	89.215	0	0
2009-09-01	91.307	88.24	0.59	0.104
2009-09-02	90.799	92.696	0.46	0.057
2009-09-03	92.681	92.601	0.46	0.014
2009-09-04	91.397	92.512	0.07	0.145
2009-09-05	89.005	90.294	1.55	0.355
2009-09-06	88.886	90.288	0	0.385
2009-09-07	87.037	89.452	0.02	0.244
2009-09-08	88.27	86.632	0.03	0.442
2009-09-09	89.703	89.683	0.21	0.449
2009-09-10	89.448	87.996	0.01	0.516
2009-09-11	87.424	88.382	0.3	0.062
2009-09-12	87.362	88.07	0.42	0.31
2009-09-13	91.414	91.527	0.48	0.171
2009-09-14	87.963	89.711	0	0.234
2009-09-15	91.915	92.015	0	0.17
2009-09-16	91.298	91.6	0	0.137
2009-09-17	90.828	91.699	0	0
2009-09-18	90.877	91.053	0	0.011
2009-09-19	88.972	88.336	0.14	0.237
2009-09-20	87.155	88.82	0.32	0
2009-09-21	88.045	88.144	0	0.302
2009-09-22	88.267	88.252	0.11	0.178
2009-09-23	86.115	87.033	0.16	0.204
2009-09-24	87.4	87.435	0.01	0.132
2009-09-25	88.111	86.865	0	0.18
2009-09-26	87.287	87.383	1.04	0.203
2009-09-27	87.3	87.094	0	0.123
2009-09-28	89.693	89.942	0.45	0.135
2009-09-29	89.969	90.988	0	0
2009-09-30	86.197	87.205	0	0.015
2009-10-01	82.968	83.359	1.21	0.182
2009-10-02	88.223	86.206	0.42	0.191
2009-10-03	87.362	87.797	0	0.188
2009-10-04	87.11	87.245	0	0.059
2009-10-05	87.091	87.535	0	0.005
2009-10-06	88.197	87.151	0	0
2009-10-07	89.339	89.501	0	0
2009-10-08	88.643	88.863	0	0.008
2009-10-09	86.931	86.737	0	0
2009-10-10	87.537	87.819	0	0
2009-10-11	88.258	88.797	0	0.003
2009-10-12	86.608	87.229	0	0.017
2009-10-13	88.165	87.922	0	0.007
2009-10-14	88.362	88.341	0	0
2009-10-15	90.802	90.702	0.06	0
2009-10-16	91.434	91.5	0.01	0
2009-10-17	87.768	84.442	0.01	0.167
2009-10-18	79.497	81.565	0	0.053
2009-10-19	78.514	78.299	0	0.015
2009-10-20	81.93	81.179	0.14	0.014
2009-10-21	83.34	81.949	0.59	0.236
2009-10-22	83.676	83.667	0.01	0.017
2009-10-23	81.052	81.537	0	0.105
2009-10-24	83.446	82.149	0.16	0.206
2009-10-25	88.437	89.065	0	0.117
2009-10-26	85.195	85.185	0.01	0
2009-10-27	85.025	85.006	0	0.047
2009-10-28	84.48	86.142	0	0.071
2009-10-29	84.35	84.144	0	0
2009-10-30	83.746	83.841	0	0.005
2009-10-31	85.324	85.746	0	0
