# Supplementary material for: The role of climate change and urban development on compound dry-hot extremes across US cities
Source: Nat Commun. 2023 Jun 14;14:3509. doi: 10.1038/s41467-023-39205-x (PMC10267174; doi:10.1038/s41467-023-39205-x)
Supplement: Supplementary file 2 — Source Data [file 41467_2023_39205_MOESM2_ESM.zip › SourceData/Miami_Future_Data.xlsx]

## Sheet: Sheet1
Date_Future	Climate_chng_T	Urban_Dev_Climate_chng_T	Climate_chng_prcp	Urban_Dev_Climate_chng_prcp
2090-05-01	80	80	1	1
2090-05-02	88.631	88.612	0	0
2090-05-03	90.812	91.194	0	0
2090-05-04	100.144	99.661	0	0
2090-05-05	89.8	92.762	0.039	0.086
2090-05-06	93.126	94.079	0.001	0.013
2090-05-07	92.519	93.366	0	0
2090-05-08	93.342	93.442	0.002	0.094
2090-05-09	95.418	94.415	0.064	0.291
2090-05-10	91.027	91.998	0.365	0.396
2090-05-11	85.834	85.303	0.222	0.132
2090-05-12	85.502	85.537	0	0
2090-05-13	85.599	85.938	0.058	0.017
2090-05-14	87.326	86.768	0.033	0.004
2090-05-15	88.828	88.288	0.04	0.019
2090-05-16	88.09	88.568	0.179	0.133
2090-05-17	86.39	84.407	0.435	0.316
2090-05-18	91.197	91.854	0.056	0.221
2090-05-19	92.579	92.5	0.229	0.259
2090-05-20	93.624	92.575	0	0
2090-05-21	90.721	89.646	0	0
2090-05-22	90	89.469	0	0
2090-05-23	88.363	87.685	0.021	0.001
2090-05-24	88.737	88.523	0.01	0.079
2090-05-25	89.8	91.106	0	0
2090-05-26	92.081	92.181	0	0.263
2090-05-27	95.994	92.469	0	0.005
2090-05-28	93.057	92.43	0	0
2090-05-29	90.789	90.688	0	0
2090-05-30	91.326	93.293	0	0
2090-05-31	92.879	94.237	0	0
2090-06-01	89.006	89.374	0.053	0.034
2090-06-02	87.672	87.896	0.035	0.01
2090-06-03	89.489	88.949	0	0.247
2090-06-04	91.274	92.94	0.012	0.037
2090-06-05	98.295	95.825	0.021	0.002
2090-06-06	99.858	96.997	0	0
2090-06-07	97.645	98.177	0	0
2090-06-08	100.475	100.232	0	0
2090-06-09	100.403	99.675	0	0
2090-06-10	98	98.466	0.262	0.143
2090-06-11	98.888	96.743	0.012	0.011
2090-06-12	95.003	96.543	0.046	0.013
2090-06-13	94.426	96.503	0.083	0.096
2090-06-14	93.42	93.91	0.123	0.282
2090-06-15	93.135	92.751	0.196	0.087
2090-06-16	91.078	91.57	0.467	0.576
2090-06-17	93.546	93.968	0.37	0.488
2090-06-18	93.418	93.287	0	0.002
2090-06-19	91.822	91.822	0	0
2090-06-20	90.723	91.019	0.008	0.037
2090-06-21	91.017	91.239	0.1	0.106
2090-06-22	91.479	91.492	0	0
2090-06-23	91.482	92.322	0	0.011
2090-06-24	95.968	96.401	0.002	0.012
2090-06-25	94.154	93.554	0	0.054
2090-06-26	92.45	92.363	0.001	0.002
2090-06-27	92.198	92.189	0.323	0.277
2090-06-28	95.514	94.878	0	0
2090-06-29	92.687	92.05	0.169	0.177
2090-06-30	94.088	95.034	0.013	0
2090-07-01	98.629	97.311	0	0.007
2090-07-02	96.539	96.814	0.086	0.347
2090-07-03	90.652	97.114	0.223	0.156
2090-07-04	89.852	96.977	0.32	0.163
2090-07-05	94.344	94.349	0.157	0.119
2090-07-06	97.247	99.919	0.006	0.076
2090-07-07	97.245	96.686	0.003	0.015
2090-07-08	93.092	92.88	1.025	0.353
2090-07-09	92.301	90.427	0.512	0.429
2090-07-10	94.91	95.101	0.151	0.366
2090-07-11	92.859	93.15	0	0.015
2090-07-12	91.092	92.523	0.219	0.229
2090-07-13	91.482	91.179	0.173	0.213
2090-07-14	92.057	91.331	0	0
2090-07-15	90.474	91.644	0.162	0.119
2090-07-16	91.795	91.82	0.144	0.091
2090-07-17	93.837	93.3	0.024	0.012
2090-07-18	94.077	93.842	0	0.011
2090-07-19	92.358	92.576	0.01	0.015
2090-07-20	91.456	91.637	0.144	0.183
2090-07-21	92.677	92.648	0.348	0.523
2090-07-22	90.985	90.641	0.169	0.067
2090-07-23	90.834	90.934	0.014	0.011
2090-07-24	92.346	92.249	0.108	0.065
2090-07-25	92.293	92.057	0.107	0.129
2090-07-26	91.631	91.731	0.017	0.078
2090-07-27	92.51	92.169	0.2	0.131
2090-07-28	92.022	91.183	0.225	0.041
2090-07-29	91.792	93.448	0.244	0.067
2090-07-30	92.779	93.589	0	0
2090-07-31	92.384	93.229	0.012	0.001
2090-08-01	92.329	92.678	0.05	0.03
2090-08-02	92.689	93.176	0.098	0.124
2090-08-03	91.645	91.745	0.003	0.2
2090-08-04	92.457	93.198	0	0
2090-08-05	93.907	94.007	0	0.068
2090-08-06	97.969	95.597	0.072	0.147
2090-08-07	96.661	95.477	0	0
2090-08-08	97.812	96.836	0.164	0
2090-08-09	96.856	96.064	0.048	0
2090-08-10	92.479	93.153	0.19	0.087
2090-08-11	92.12	92.532	0.167	0.22
2090-08-12	93.84	96.123	0.121	0.018
2090-08-13	95.076	95.043	0.131	0.57
2090-08-14	92.148	93.299	0.031	0.305
2090-08-15	92.402	92.665	0.021	0
2090-08-16	92.091	92.217	0.495	0.43
2090-08-17	93.125	93.565	0.009	0.028
2090-08-18	93.104	93.356	0	0.299
2090-08-19	93.524	93.134	0	0
2090-08-20	93.726	93.193	0.023	0.045
2090-08-21	95.005	95.321	0.458	0.391
2090-08-22	93.934	94.034	0.017	0.503
2090-08-23	95.055	96.209	0	0.066
2090-08-24	98.093	100.073	0.025	0.008
2090-08-25	97.097	99.119	0.031	0.017
2090-08-26	93.071	93.781	0.129	0.547
2090-08-27	93.499	93.599	0.027	0.169
2090-08-28	93.129	92.641	0	0.019
2090-08-29	89.829	89.362	0.435	0.403
2090-08-30	91.818	91.081	0.505	0.797
2090-08-31	90.118	92.189	0.305	0.306
2090-09-01	91.982	94.595	0.172	0.096
2090-09-02	94.179	94.279	0.019	0.346
2090-09-03	93.175	94.542	0.115	0.087
2090-09-04	94.347	94.447	0.044	0.261
2090-09-05	95.103	95.203	0.025	0.107
2090-09-06	93.938	93.976	0	0
2090-09-07	96.074	95.564	0	0
2090-09-08	95.757	95.545	0.001	0
2090-09-09	93.607	93.707	0	0.297
2090-09-10	93.066	92.84	0	0
2090-09-11	95.135	95.473	0	0.049
2090-09-12	94.299	94.714	0.004	0.01
2090-09-13	91.852	92.432	0	0
2090-09-14	91.078	91.19	0.026	0.001
2090-09-15	90.715	90.89	0	0.002
2090-09-16	90.49	90.712	0.01	0.01
2090-09-17	91.354	91.639	0.07	0.151
2090-09-18	91.617	91.885	0.035	0.01
2090-09-19	92.979	92.815	0	0
2090-09-20	90.836	90.936	0	0.037
2090-09-21	90.417	91.648	0.063	0.122
2090-09-22	90.652	90.614	0	0
2090-09-23	91.602	91.766	0	0.188
2090-09-24	92.411	91.506	0	0
2090-09-25	91.878	91.517	0.001	0
2090-09-26	90.023	90.5	0	0
2090-09-27	90.029	90.093	0.27	0.216
2090-09-28	91.248	91.591	0.17	0.331
2090-09-29	89.08	90.765	0.128	0.009
2090-09-30	88.545	89.41	0.381	0.186
2090-10-01	92.291	92.391	0.016	0.065
2090-10-02	91.261	91.361	0.051	0.12
2090-10-03	93.607	93.275	0.069	0.128
2090-10-04	92.987	93.322	0.052	0.057
2090-10-05	92.793	93.536	0.035	0.022
2090-10-06	91.189	91.463	0.108	0.069
2090-10-07	91.708	92.785	0.005	0.002
2090-10-08	92.486	91.608	0	0
2090-10-09	88.701	88.801	0	0.039
2090-10-10	92.863	87.955	0.28	0.296
2090-10-11	86.71	88.518	0.213	0.386
2090-10-12	86.317	87.978	0.362	0.35
2090-10-13	86.778	88.725	0.326	0.526
2090-10-14	86.7	87.11	0.255	0.233
2090-10-15	87.546	87.227	0.338	0.304
2090-10-16	88.374	87.745	0.19	0.153
2090-10-17	89.041	88.954	0.022	0.016
2090-10-18	89.985	90.243	0	0.006
2090-10-19	88.249	88.645	0.006	0
2090-10-20	83.689	84.817	0.079	0.111
2090-10-21	85.903	85.794	0	0
2090-10-22	85.561	84.242	0.011	0.081
2090-10-23	85.397	87.67	0.326	0.192
2090-10-24	87.343	88.35	0.283	0
2090-10-25	86.904	87.404	0.018	0
2090-10-26	89.514	89.676	0	0
2090-10-27	90.019	90.667	0.008	0
2090-10-28	85.955	87.995	0.102	0.196
2090-10-29	82.991	82.863	0	0.022
2090-10-30	85.54	85.084	0.004	0.027
2090-10-31	84.11	84.131	0	0.282
2091-05-01	80	80	1	1
2091-05-02	84.403	84.607	0.041	0.063
2091-05-03	84.902	83.901	0.007	0.017
2091-05-04	85.432	85.234	0.025	0.021
2091-05-05	85.418	84.966	0.01	0.007
2091-05-06	85.426	85.529	0	0
2091-05-07	88.744	88.762	0	0
2091-05-08	92.274	91.737	0.318	0.098
2091-05-09	88.242	86.383	0.086	0.004
2091-05-10	84.068	85.166	0.057	0.017
2091-05-11	85.32	86.142	0.089	0.007
2091-05-12	86.05	86.62	0	0.003
2091-05-13	87.458	88.224	0.001	0
2091-05-14	89.386	88.28	0.013	0.052
2091-05-15	89.949	89.557	0	0
2091-05-16	89.917	89.409	0.01	0
2091-05-17	88.905	88.991	0.056	0.075
2091-05-18	91.784	92.075	0.031	0.072
2091-05-19	90.417	91.039	0.152	0.18
2091-05-20	88.531	89.183	0.01	0.126
2091-05-21	88.708	88.478	0.22	0.102
2091-05-22	89.614	89.44	0.076	0.005
2091-05-23	92.373	91.967	0	0
2091-05-24	92.359	91.508	0	0
2091-05-25	88.675	88.969	0	0
2091-05-26	88.426	88.722	0.001	0.006
2091-05-27	89.682	89.059	0.142	0.093
2091-05-28	90.355	90.455	0	0
2091-05-29	91.602	94.042	0.008	0.005
2091-05-30	95.303	96.515	0	0.001
2091-05-31	98.87	98.003	0	0
2091-06-01	98.221	97.728	0	0
2091-06-02	98.461	98.248	0	0.002
2091-06-03	96.125	96.963	0.035	0.196
2091-06-04	87.68	91.205	0.259	0.334
2091-06-05	87.063	90.192	0.209	0.006
2091-06-06	85.204	90.05	0.287	0.028
2091-06-07	90.332	89.68	0.136	0.163
2091-06-08	88.909	89.489	0.151	0.14
2091-06-09	90.419	89.827	0.389	0.194
2091-06-10	90.318	89.776	0.167	0.202
2091-06-11	90.543	89.662	0.081	0.087
2091-06-12	88.408	88.771	0.412	0.314
2091-06-13	96.178	95.358	0.166	0.123
2091-06-14	96.065	96.307	0.004	0.002
2091-06-15	93.753	94.365	0.17	0.147
2091-06-16	92.085	94.461	0.274	0.356
2091-06-17	90.747	90.566	0.252	0.494
2091-06-18	91.514	91.324	0	0
2091-06-19	93.989	94.078	0	0
2091-06-20	91.895	95.425	0.124	0.041
2091-06-21	91.754	94.627	0.483	0.355
2091-06-22	92.905	93.133	0.233	0.017
2091-06-23	92.183	91.816	0.154	0
2091-06-24	93.406	93.506	0	0.118
2091-06-25	94.561	95.485	0.01	0.041
2091-06-26	94.885	99.079	0.088	0.526
2091-06-27	96.764	99.179	0.447	0
2091-06-28	100.713	100.442	0	0
2091-06-29	97.205	98.299	0.393	0.705
2091-06-30	94.363	94.911	0.544	0.788
2091-07-01	91.967	93.616	0.512	0.585
2091-07-02	92.524	92.596	0.195	0.455
2091-07-03	92.943	93.196	0.301	0.213
2091-07-04	95.244	94.168	0.013	0
2091-07-05	92.512	92.135	0.278	0.228
2091-07-06	92.573	92.406	0.073	0.177
2091-07-07	93.95	93.508	0.016	0
2091-07-08	93.267	93.126	0	0.005
2091-07-09	91.925	92.64	0.114	0.006
2091-07-10	91.908	92.584	0.001	0
2091-07-11	92.349	92.666	0	0
2091-07-12	93.589	93.562	0	0
2091-07-13	93.791	94.97	0	0
2091-07-14	93.628	94.029	0	0
2091-07-15	90.992	92.24	0.434	0.416
2091-07-16	94.597	95.038	0	0.006
2091-07-17	94.978	94.388	0	0
2091-07-18	91.378	93.962	0	0
2091-07-19	91.866	92.576	0.29	0.15
2091-07-20	95.225	95.411	0.128	0.217
2091-07-21	91.29	91.786	0.287	0.112
2091-07-22	93.299	93.399	0.042	0.064
2091-07-23	93.181	93.474	0.004	0.045
2091-07-24	92.158	92.134	0.364	0.253
2091-07-25	92.948	93.607	0.153	0.028
2091-07-26	93.129	93.72	0.323	0.004
2091-07-27	91.867	93.03	0.201	0.09
2091-07-28	92.55	92.275	0.168	0.263
2091-07-29	91.458	91.191	0.248	0.279
2091-07-30	91.796	91.465	0.173	0.251
2091-07-31	92.068	92.737	0.261	0.335
2091-08-01	92.13	91.928	0.116	0.347
2091-08-02	90.301	91.28	0.199	0.241
2091-08-03	92.349	92.567	0.326	0.455
2091-08-04	93.042	92.7	0	0
2091-08-05	92.313	93.399	0	0
2091-08-06	92.74	92.802	0.22	0.085
2091-08-07	92.809	92.828	0	0.01
2091-08-08	92.266	92.256	0	0.005
2091-08-09	93.635	93.422	0.128	0.395
2091-08-10	92.096	91.82	0.174	0.147
2091-08-11	93.813	90.977	0	0
2091-08-12	91.769	91.869	0.04	0.17
2091-08-13	92.461	92.754	0.093	0.459
2091-08-14	92.97	92.803	0.004	0
2091-08-15	92.581	92.51	0	0.038
2091-08-16	93.347	93.351	0.025	0.001
2091-08-17	92.221	93.093	0.147	0.035
2091-08-18	94.014	93.966	0	0
2091-08-19	93.447	94.106	0	0
2091-08-20	95.016	95.425	0	0
2091-08-21	94.217	93.716	0.11	0.007
2091-08-22	94.391	95.127	0.035	0.023
2091-08-23	92.623	92.502	0.071	0.151
2091-08-24	96.321	97.01	0.202	0.064
2091-08-25	93.795	94.772	0	0
2091-08-26	93.209	94.149	0	0
2091-08-27	92.965	93.71	0	0
2091-08-28	93.158	94.613	0.053	0.036
2091-08-29	94.24	92.387	0.005	0.005
2091-08-30	94.041	96.345	0.46	0.203
2091-08-31	95.978	94.241	0.222	0.316
2091-09-01	94.331	95.616	0	0.086
2091-09-02	93.604	93.876	0	0
2091-09-03	92.505	92.844	0	0
2091-09-04	92.514	93.687	0	0
2091-09-05	94.101	94.45	0	0
2091-09-06	95.319	95.343	0.019	0
2091-09-07	94.904	95.397	0.153	0.213
2091-09-08	95.23	96.027	0.238	0.059
2091-09-09	94.066	94.475	0.242	0.086
2091-09-10	91.651	91.625	0.058	0.014
2091-09-11	91.828	91.928	0.008	0.133
2091-09-12	90.049	91.121	0.247	0.328
2091-09-13	90.818	91.915	0.33	0.064
2091-09-14	91.7	93.28	0	0
2091-09-15	93.874	94.391	0.002	0.011
2091-09-16	93.143	93.544	0	0
2091-09-17	93.609	93.932	0.144	0
2091-09-18	95.101	96.623	0	0.057
2091-09-19	96.073	96.173	0.008	0.064
2091-09-20	90.647	90.747	0	0.028
2091-09-21	92.409	92.509	0.003	0.25
2091-09-22	93.185	93.4	0.007	0.016
2091-09-23	89.19	92.699	0.23	0.118
2091-09-24	91.868	93.662	0.057	0.081
2091-09-25	94.502	92.791	0.122	0.248
2091-09-26	92.252	92.352	0.019	0.108
2091-09-27	94.481	94.361	0.158	0.001
2091-09-28	96.663	94.57	0.075	0
2091-09-29	92.887	92.541	0.507	0.294
2091-09-30	91.977	91.972	0.137	0
2091-10-01	91.13	92.325	0	0
2091-10-02	90.395	90.429	0.108	0
2091-10-03	88.522	90.035	0.093	0.01
2091-10-04	89.588	90.147	0.116	0.135
2091-10-05	90.32	89.808	0.021	0.006
2091-10-06	90.857	91.085	0	0
2091-10-07	90.191	90.347	0.029	0.023
2091-10-08	89.639	90.038	0.122	0.164
2091-10-09	89.84	89.531	0.042	0.205
2091-10-10	88.989	89.781	0.065	0.086
2091-10-11	89.254	89.342	0.212	0.138
2091-10-12	89.772	88.28	0.094	0.213
2091-10-13	89.047	89.796	0.047	0.116
2091-10-14	88.951	88.987	0.007	0.026
2091-10-15	90.885	89.026	0.003	0.003
2091-10-16	90.023	89.589	0.008	0.013
2091-10-17	89.582	87.762	0.013	0.018
2091-10-18	89.642	89.31	0.039	0.031
2091-10-19	89.346	88.534	0.147	0.064
2091-10-20	89.603	88.389	0.029	0.01
2091-10-21	89.535	89.596	0	0
2091-10-22	89.251	89.131	0	0.014
2091-10-23	91.913	93.67	0	0.04
2091-10-24	89.476	89.329	0	0
2091-10-25	85.119	87.347	0.228	0.277
2091-10-26	85.363	85.387	0.165	0.174
2091-10-27	85.824	84.349	0.472	0.197
2091-10-28	83.725	83.936	0.572	0.549
2091-10-29	87.474	88.868	0.892	0.809
2091-10-30	89.115	87.717	0.158	0.112
2091-10-31	90.587	91.305	0	0
2092-05-01	80	80	1	1
2092-05-02	87.685	89.055	0.001	0
2092-05-03	85.375	84.827	0	0.005
2092-05-04	86.612	86.28	0.013	0.005
2092-05-05	86.448	85.993	0.028	0.011
2092-05-06	86.346	86.105	0	0
2092-05-07	86.258	85.624	0	0
2092-05-08	88.343	87.875	0	0
2092-05-09	91.433	91.091	0.166	0.119
2092-05-10	85.185	85.893	0.278	0.356
2092-05-11	85.019	86.43	0.176	0.301
2092-05-12	87.089	87.839	0.247	0.26
2092-05-13	90.77	88.678	0.086	0.06
2092-05-14	87.013	89.149	0.408	0.306
2092-05-15	85.424	85.145	0.417	1.338
2092-05-16	85.174	83.694	0.2	0.273
2092-05-17	82.862	84.544	0.485	1.432
2092-05-18	83.883	85.326	0.382	0.229
2092-05-19	85.162	85.245	0.155	0.124
2092-05-20	85.697	85.603	0	0
2092-05-21	86.05	85.791	0.031	0.009
2092-05-22	85.646	86.226	0.032	0.003
2092-05-23	86.082	86.334	0.015	0.009
2092-05-24	86.57	86.581	0.009	0.017
2092-05-25	87.475	87.303	0.013	0.023
2092-05-26	87.965	88.145	0.011	0.001
2092-05-27	88.217	88.785	0.005	0.026
2092-05-28	88.595	89.166	0	0
2092-05-29	88.309	88.865	0	0
2092-05-30	89.967	90.569	0.004	0.002
2092-05-31	91.838	91.962	0.033	0.131
2092-06-01	90.186	90.184	0.155	0.15
2092-06-02	94.763	94.863	0.001	0.194
2092-06-03	95.383	95.238	0.359	0.314
2092-06-04	92.105	92.01	0.181	0.229
2092-06-05	91.187	90.03	0.233	0.398
2092-06-06	91.079	91.866	0.439	0.154
2092-06-07	94.414	94.514	0.006	0.237
2092-06-08	94.106	94.411	0.06	0.003
2092-06-09	93.517	93.443	0	0
2092-06-10	93.46	93.844	0	0
2092-06-11	94.243	95.183	0	0
2092-06-12	95.342	95.442	0.003	0.164
2092-06-13	96.523	97.121	0.197	0
2092-06-14	97.307	97.568	0	0
2092-06-15	100.579	100.049	0	0
2092-06-16	99.35	99.305	0	0
2092-06-17	96.947	97.696	0	0.002
2092-06-18	99.679	100.02	0	0
2092-06-19	91.17	92.91	0	0.029
2092-06-20	90.27	90.608	0.027	0.017
2092-06-21	90.163	90.953	0.028	0.037
2092-06-22	92.716	94.718	0.317	0
2092-06-23	93.417	93.854	0.008	0.001
2092-06-24	92.551	93.081	0	0
2092-06-25	92.162	92.314	0	0
2092-06-26	92.376	92.567	0.003	0
2092-06-27	93.359	93.799	0	0
2092-06-28	93.1	93.393	0.188	0.343
2092-06-29	93.395	93.486	0.113	0.054
2092-06-30	94.674	94.745	0	0.003
2092-07-01	94.108	94.208	0	0.121
2092-07-02	94.183	94.413	0	0
2092-07-03	91.198	92.264	0.07	0.127
2092-07-04	91.644	91.232	0.212	0.113
2092-07-05	93.226	92.842	0.468	0.408
2092-07-06	93.644	93.673	0.003	0.083
2092-07-07	92.778	92.274	0.004	0
2092-07-08	92.786	92.71	0	0
2092-07-09	93.264	92.659	0	0
2092-07-10	92.881	93.07	0	0
2092-07-11	92.858	92.784	0	0
2092-07-12	93.639	93.395	0	0
2092-07-13	94.229	93.359	0.002	0
2092-07-14	92.661	91.965	0.086	0.067
2092-07-15	95.624	91.97	0.33	0.499
2092-07-16	92.79	93.208	0.443	0.275
2092-07-17	90.91	92.833	0.341	0.475
2092-07-18	96.634	97.333	0.124	0.294
2092-07-19	95.245	96.498	0	0
2092-07-20	93.385	93.832	0.113	0
2092-07-21	92.068	92.563	0.284	0
2092-07-22	92.81	93.111	0	0
2092-07-23	93.05	93.15	0.041	0.102
2092-07-24	95.56	96.783	0.006	0.169
2092-07-25	94.414	94.847	0	0.001
2092-07-26	93.412	93.529	0.002	0
2092-07-27	94.381	93.082	0	0
2092-07-28	92.868	92.968	0.016	0.072
2092-07-29	93.039	93.389	0.031	0.005
2092-07-30	92.664	92.796	0.342	0.322
2092-07-31	94.122	94.219	0.029	0.004
2092-08-01	94.525	94.965	0	0
2092-08-02	96.515	96.454	0	0
2092-08-03	95.381	95.804	0	0
2092-08-04	94.038	93.816	0	0.003
2092-08-05	94.333	93.818	0.013	0.003
2092-08-06	93.408	93.961	0.264	0.166
2092-08-07	92.407	92.939	0.08	0.038
2092-08-08	93.83	94.133	0	0.024
2092-08-09	93.596	95.528	0.147	0.105
2092-08-10	93.596	96.59	0.194	0.122
2092-08-11	98.179	95.861	0.151	0.536
2092-08-12	98.32	96.674	0.432	0.201
2092-08-13	94.993	94.626	0.119	0.342
2092-08-14	95.635	95.236	0	0
2092-08-15	95.305	94.573	0	0
2092-08-16	95.077	95.324	0	0
2092-08-17	94.309	94.571	0	0.005
2092-08-18	93.858	94.115	0	0.034
2092-08-19	94.204	94.146	0	0
2092-08-20	93.667	93.474	0.005	0.01
2092-08-21	94.422	94.105	0.005	0
2092-08-22	94.921	95.227	0.017	0
2092-08-23	94.32	95.914	0	0
2092-08-24	95.869	95.592	0.008	0
2092-08-25	95.926	93.723	0.236	0.299
2092-08-26	92.383	92.141	0.312	0.57
2092-08-27	92.475	92.6	0.003	0.424
2092-08-28	93.272	93.709	0.486	0.412
2092-08-29	96.541	96.445	0	0
2092-08-30	93.561	96.327	0.301	0.124
2092-08-31	95.507	95.576	0	0.127
2092-09-01	95.778	95.878	0.001	0.071
2092-09-02	94.866	92.111	0.261	0.421
2092-09-03	92.557	94.43	0.398	0.038
2092-09-04	92.262	93.179	0.314	0.186
2092-09-05	94.079	92.289	0.233	0.455
2092-09-06	94.489	94.058	0.077	0.334
2092-09-07	93.293	92.711	0.347	0.236
2092-09-08	93.775	93.705	0	0
2092-09-09	93.992	92.994	0.003	0
2092-09-10	93.094	93.198	0	0
2092-09-11	92.239	92.26	0	0.004
2092-09-12	90.694	92.386	0.186	0.004
2092-09-13	92.679	93.082	0.049	0.024
2092-09-14	93.264	98.073	0.363	0.022
2092-09-15	93.509	93.387	0.19	2.492
2092-09-16	89.603	90.926	0.268	0.532
2092-09-17	88.777	91.469	0.308	0.417
2092-09-18	91.971	92.441	0.05	0.052
2092-09-19	90.251	90.351	0.013	0.246
2092-09-20	95.413	91.962	0	0
2092-09-21	93.383	92.197	0	0
2092-09-22	91.26	92.049	0.042	0
2092-09-23	89.855	90.253	0.123	0.175
2092-09-24	91.155	89.437	0.265	0.305
2092-09-25	95.426	95.996	0.066	0.048
2092-09-26	90.987	97.119	0.481	0.008
2092-09-27	92.968	93.108	0.043	0.238
2092-09-28	89.763	93.891	0.369	0.474
2092-09-29	92.469	93.956	0.027	0.219
2092-09-30	96.598	96.974	0.009	0.069
2092-10-01	93.915	95.558	0.04	0.176
2092-10-02	92.708	93.619	0.048	0.1
2092-10-03	92.154	93.038	0.013	0.014
2092-10-04	91.923	91.338	0	0
2092-10-05	90.356	89.732	0.015	0.014
2092-10-06	90.879	90.633	0	0
2092-10-07	90.32	89.805	0.003	0
2092-10-08	89.977	90.598	0	0
2092-10-09	89.714	89.852	0.006	0.099
2092-10-10	87.464	89.514	0.25	0.252
2092-10-11	89.226	89.842	0.11	0.1
2092-10-12	90.904	93.183	0.244	0.121
2092-10-13	92.876	94.41	0.265	0.023
2092-10-14	90.337	90.437	0.037	0.119
2092-10-15	90.991	92.142	0.293	0.421
2092-10-16	90.799	90.899	0.007	0.303
2092-10-17	87.697	91.179	0.182	0.102
2092-10-18	90.546	92.14	0.014	0
2092-10-19	88.649	89.192	0.003	0.031
2092-10-20	92.392	90.312	0.127	0.136
2092-10-21	88.361	87.952	0.069	0.011
2092-10-22	89.187	90.236	2.58	1.59
2092-10-23	88.774	89.483	0.193	0.213
2092-10-24	91.341	91.621	0.149	0.303
2092-10-25	88.463	93.17	0.004	0
2092-10-26	86.577	90.659	0.251	0.015
2092-10-27	88.849	88.43	0.029	0.149
2092-10-28	87.86	87.866	0.146	0.094
2092-10-29	88.781	89.271	0.057	0.099
2092-10-30	89.4	88.311	0.03	0.187
2092-10-31	89.618	91.316	0.038	0.079
2093-05-01	80	80	1	1
2093-05-02	85.927	85.881	0.304	0.284
2093-05-03	83.186	84.246	0.427	0.42
2093-05-04	82.453	82.003	1.232	0.529
2093-05-05	83.336	84.094	2.046	0.338
2093-05-06	86.621	86.513	0.055	0.124
2093-05-07	83.357	83.911	0.094	0.097
2093-05-08	83.633	82.923	0.242	0.262
2093-05-09	90.21	90.673	0.25	0.166
2093-05-10	91.962	92.227	0.139	0.126
2093-05-11	90.845	90.739	0	0
2093-05-12	90.402	90.502	0	0
2093-05-13	86.058	86.05	0.025	0.027
2093-05-14	84.703	84.691	0.076	0.012
2093-05-15	85.201	85.021	0.001	0.006
2093-05-16	84.939	85.229	0.022	0.035
2093-05-17	85.45	85.428	0.004	0.033
2093-05-18	85.132	85.775	0.04	0.017
2093-05-19	86.099	86.274	0.023	0.002
2093-05-20	86.931	87.199	0.085	0.084
2093-05-21	86.836	86.451	0.232	0.157
2093-05-22	85.363	86.178	0.052	0.022
2093-05-23	85.637	84.32	0.029	0.015
2093-05-24	85.565	85.26	0.031	0.023
2093-05-25	85.607	85.651	0.019	0.017
2093-05-26	85.137	85.206	0.151	0.188
2093-05-27	86.232	85.043	0.189	0.13
2093-05-28	86.751	87.295	0.081	0.101
2093-05-29	86.477	87.059	0.362	0.4
2093-05-30	88.177	90.465	0.065	0.137
2093-05-31	88.865	90.79	1.392	0.1
2093-06-01	89.218	89.55	0.995	0.296
2093-06-02	88.071	89.076	0.482	0.243
2093-06-03	90.585	90.587	0.351	0.394
2093-06-04	92.413	94.877	0	0.267
2093-06-05	94.246	94.704	0	0.149
2093-06-06	90.581	91.68	0.362	0.177
2093-06-07	92.649	95.594	0.238	0.192
2093-06-08	94.197	94.995	0.452	0.148
2093-06-09	92.421	93.253	0.434	0.532
2093-06-10	87.756	89.259	0.235	0.321
2093-06-11	89.99	90.335	0.029	0.026
2093-06-12	90.825	90.435	0.001	0
2093-06-13	91.339	91.341	0.004	0
2093-06-14	90.485	90.484	0	0
2093-06-15	89.855	90.275	0.005	0.244
2093-06-16	89.685	89.544	0.111	0.17
2093-06-17	89.511	90.447	0.162	0.186
2093-06-18	89.048	89.289	0.272	0.249
2093-06-19	90.563	91.628	0.093	0.022
2093-06-20	90.702	90.802	0	0
2093-06-21	95.089	95.446	0.209	0.116
2093-06-22	95.763	96.098	0.308	0.293
2093-06-23	93.104	94.304	0.176	0.394
2093-06-24	94.34	94.59	0.187	0.248
2093-06-25	90.905	90.57	0.206	0.286
2093-06-26	90.916	90.825	0.074	0.003
2093-06-27	90.295	90.517	0.093	0.262
2093-06-28	90.141	90.182	0.108	0.159
2093-06-29	91.413	91.287	0.183	0.149
2093-06-30	91.965	92.74	0.157	0.25
2093-07-01	93.799	93.899	0.01	0.061
2093-07-02	92.821	94.4	0	0
2093-07-03	93.105	93.121	0	0
2093-07-04	92.745	92.377	0.002	0
2093-07-05	93.433	92.853	0	0
2093-07-06	91.624	91.724	0.036	0.224
2093-07-07	91.985	92.245	0.023	0.016
2093-07-08	91.791	91.411	0.002	0.003
2093-07-09	91.882	91.493	0.015	0.032
2093-07-10	91.927	92.312	0	0
2093-07-11	91.775	92.056	0	0
2093-07-12	91.513	91.489	0	0
2093-07-13	90.962	90.88	0.085	0.051
2093-07-14	92.839	92.23	0.006	0.017
2093-07-15	90.609	90.709	0.009	0.116
2093-07-16	94.911	91.227	0.254	0.225
2093-07-17	90.318	90.286	0.254	0.277
2093-07-18	91.537	92.363	0.44	0.33
2093-07-19	94.471	93.998	0.244	0.367
2093-07-20	96.298	96.19	0.16	0.15
2093-07-21	95.943	96.161	0.004	0.064
2093-07-22	94.793	94.851	0	0.001
2093-07-23	94.651	94.538	0.008	0
2093-07-24	94.09	94.519	0	0.043
2093-07-25	92.51	93.163	0	0
2093-07-26	92.983	92.355	0	0
2093-07-27	91.865	92.319	0.099	0.115
2093-07-28	92.335	95.839	0.345	0.21
2093-07-29	94.376	93.189	0.196	0.414
2093-07-30	91.395	91.884	0.184	0.105
2093-07-31	91.257	91.305	0.237	0.103
2093-08-01	91.814	92.097	0.104	0.224
2093-08-02	91.191	91.291	0.011	0.17
2093-08-03	87.469	88.407	0.444	0.412
2093-08-04	91.587	91.417	0.454	0.526
2093-08-05	91.909	91.999	0	0
2093-08-06	89.752	90.435	0.007	0.007
2093-08-07	91.158	91.468	0.257	0.292
2093-08-08	90.135	91.885	0.256	0.105
2093-08-09	91.489	91.694	0.111	0.39
2093-08-10	92.433	92.422	0	0.028
2093-08-11	92.9	93	0	0.209
2093-08-12	92.025	92.5	0.077	0
2093-08-13	91.644	92.097	0.219	0.104
2093-08-14	91.087	91.326	0.191	0.165
2093-08-15	88.936	89.099	0.311	0.358
2093-08-16	91.523	92.23	0.293	0.547
2093-08-17	93.187	93.287	0	0.114
2093-08-18	93.579	93.731	0	0
2093-08-19	91.441	91.122	0.136	0.16
2093-08-20	91.429	91.037	0.071	0.129
2093-08-21	90.593	91.181	0.001	0.005
2093-08-22	91.283	88.969	0.457	0.251
2093-08-23	90.709	90.903	0.501	0.35
2093-08-24	90.781	90.17	0.172	0.145
2093-08-25	91.503	91.052	0.27	0.117
2093-08-26	89.616	91.415	0.496	0.216
2093-08-27	92.686	92.765	0.115	0.066
2093-08-28	91.717	91.733	0.013	0.148
2093-08-29	91.562	92.225	0.26	0.058
2093-08-30	91.773	92.188	0.137	0.06
2093-08-31	92.067	92.03	0.003	0
2093-09-01	91.934	92.332	0	0
2093-09-02	89.582	91.232	0.023	0.008
2093-09-03	91.418	91.518	0.048	0.105
2093-09-04	90.674	91.713	0.068	0.111
2093-09-05	90.713	90.701	0.194	0.149
2093-09-06	92.09	92.68	0.183	0.188
2093-09-07	93.804	93.246	0.062	0
2093-09-08	93.879	92.856	0	0
2093-09-09	95.797	95.621	0	0.018
2093-09-10	95.218	95.318	0.003	0.476
2093-09-11	91.701	91.801	0.003	0.14
2093-09-12	91.249	91.794	0.042	0
2093-09-13	91.468	91.629	0	0
2093-09-14	90.718	90.457	0.012	0
2093-09-15	91.429	91.906	0.207	0.014
2093-09-16	92.582	90.796	0.254	0.177
2093-09-17	91.709	91.809	0.046	0.329
2093-09-18	90.876	91.761	0.016	0.036
2093-09-19	90.36	90.633	0.132	0.031
2093-09-20	90.466	90.496	0.202	0.175
2093-09-21	89.485	89.795	0.272	0.35
2093-09-22	87.976	89.55	0.152	0.012
2093-09-23	90.796	90.566	0.042	0.207
2093-09-24	90.385	89.903	0.209	0.12
2093-09-25	89.916	89.785	0	0.015
2093-09-26	89.539	89.631	0.049	0.008
2093-09-27	89.055	90.225	0.065	0.001
2093-09-28	90.472	90.277	0.157	0.137
2093-09-29	90.133	90.026	0.036	0.005
2093-09-30	90.308	90.317	0	0.034
2093-10-01	89.751	90.081	0.078	0.012
2093-10-02	89.513	89.74	0.112	0.046
2093-10-03	90.147	89.244	0	0
2093-10-04	88.236	90.505	0	0.005
2093-10-05	89.754	88.959	0.006	0.008
2093-10-06	89.218	89.909	0	0
2093-10-07	89.039	89.614	0.007	0
2093-10-08	89.44	89.168	0	0
2093-10-09	88.724	88.962	0	0.008
2093-10-10	88.592	89.293	0.048	0
2093-10-11	88.315	88.595	0	0
2093-10-12	90.002	89.909	0	0.006
2093-10-13	90.97	90.984	0.001	0
2093-10-14	91.461	91.997	0	0
2093-10-15	88.444	90.125	0.132	0.175
2093-10-16	92.887	92.813	0.175	0.164
2093-10-17	89.922	89.939	0.002	0
2093-10-18	89.336	88.605	0	0
2093-10-19	88.81	88.561	0	0.025
2093-10-20	89.276	88.636	0	0.011
2093-10-21	89.103	88.941	0.012	0
2093-10-22	88.292	87.302	0.077	0.175
2093-10-23	90.063	88.694	0	0.007
2093-10-24	89.888	89.988	0.003	0
2093-10-25	92.791	91.554	0	0
2093-10-26	90.824	90.924	0	0
2093-10-27	88.496	90.087	0.052	0.007
2093-10-28	86.952	89.757	0.062	0.296
2093-10-29	86.704	87.283	0.09	0.46
2093-10-30	82.69	83.163	0.007	0.01
2093-10-31	82.795	83.122	0	0
2094-05-01	80	80	1	1
2094-05-02	87.445	87.363	0	0
2094-05-03	86.885	87.955	0.001	0
2094-05-04	87.094	87.288	0.027	0.042
2094-05-05	85.959	85.949	0.012	0.013
2094-05-06	85.768	86.246	0.005	0
2094-05-07	85.069	84.669	0.028	0.029
2094-05-08	85.351	85.522	0.033	0.017
2094-05-09	85.722	85.331	0.002	0
2094-05-10	86.282	86.416	0.002	0.007
2094-05-11	86.039	86.562	0.01	0
2094-05-12	89.043	88.53	0	0
2094-05-13	88.768	89.986	0.068	0.105
2094-05-14	91.538	92.428	0.018	0.022
2094-05-15	88.101	88.088	0	0
2094-05-16	88.883	88.897	0	0
2094-05-17	92.101	92.139	0	0
2094-05-18	93.04	93.189	0	0
2094-05-19	93.107	93.481	0	0
2094-05-20	91.922	90.728	0.124	0.289
2094-05-21	89.082	88.434	0.383	0.341
2094-05-22	89.645	88.727	0.022	0.048
2094-05-23	90.85	89.62	0	0.023
2094-05-24	93.241	93.341	0	0.078
2094-05-25	89.54	90.023	0.213	0.236
2094-05-26	87.629	87.729	0	0.25
2094-05-27	88.993	88.073	0	0.287
2094-05-28	88.989	89.119	0.006	0.004
2094-05-29	91.273	91.083	0	0
2094-05-30	91.024	91.031	0	0
2094-05-31	92.284	92.042	0	0
2094-06-01	90.748	92.76	0.304	0.285
2094-06-02	93.08	93.782	0	0.221
2094-06-03	96.254	97.738	0	0.043
2094-06-04	99.684	97.767	0.001	0
2094-06-05	95.934	97.157	0.04	0
2094-06-06	91.619	92.856	0.413	0.421
2094-06-07	92.456	93.21	0.11	0.102
2094-06-08	91.62	92.659	0.195	0.353
2094-06-09	91.269	91.788	0.2	0.135
2094-06-10	91.102	91.073	0.245	0.145
2094-06-11	90.149	91.993	0.442	0.295
2094-06-12	91.5	91.962	0.158	0.198
2094-06-13	92.428	93.488	0.211	0.001
2094-06-14	93.884	94.426	0.251	0.213
2094-06-15	94.758	92.756	0.069	0.244
2094-06-16	95.716	95.938	0.208	0.313
2094-06-17	91.58	93.951	0.428	0.537
2094-06-18	91.457	91.166	0.171	0.201
2094-06-19	89.976	92.005	0.339	0.203
2094-06-20	90.157	91.532	0.439	0.289
2094-06-21	94.607	92.927	0.245	0.323
2094-06-22	93.172	92.211	0.482	0.16
2094-06-23	91.03	92.124	0.459	0.428
2094-06-24	92.844	93.249	0.125	0.179
2094-06-25	93.638	93.738	0	0.273
2094-06-26	93.588	93.89	0	0
2094-06-27	94.172	95.268	0	0
2094-06-28	93.236	95.04	0	0
2094-06-29	93.308	93.679	0	0
2094-06-30	96.917	96.134	0	0
2094-07-01	97.151	96.511	0.087	0.376
2094-07-02	95.613	95.713	0	0.437
2094-07-03	94.726	94.327	0.208	0.067
2094-07-04	93.871	93.971	0	0.069
2094-07-05	92.781	93.371	0.329	0.211
2094-07-06	94.366	94.605	0.162	0.188
2094-07-07	94.689	94.425	0.002	0
2094-07-08	93.578	94.047	0.198	0.03
2094-07-09	94.128	94.691	0	0
2094-07-10	92.288	93.117	0	0.372
2094-07-11	92.831	93.165	0.042	0.01
2094-07-12	91.744	92.011	0.003	0
2094-07-13	91.772	91.951	0.415	0.316
2094-07-14	91.241	92.459	0.331	0.056
2094-07-15	91.827	92.794	0.49	0.196
2094-07-16	90.755	91.558	0.352	0.553
2094-07-17	88.361	92.772	0.607	0.555
2094-07-18	91.984	93.148	0.288	0.287
2094-07-19	91.349	92.279	0.19	0.061
2094-07-20	92.642	93.412	0.176	0.028
2094-07-21	92.158	93.28	0.003	0.001
2094-07-22	92.509	92.518	0.006	0
2094-07-23	93.413	93.799	0.059	0.012
2094-07-24	92.043	92.461	0.014	0
2094-07-25	92.419	92.698	0	0
2094-07-26	92.691	92.636	0	0
2094-07-27	92.907	93.617	0.217	0
2094-07-28	94.02	94.969	0	0
2094-07-29	91.884	92.462	0.163	0
2094-07-30	92.168	92.244	0.157	0.01
2094-07-31	91.092	92.22	0.074	0.043
2094-08-01	91.626	91.326	0.119	0.381
2094-08-02	92.145	91.901	0.306	0.35
2094-08-03	93.189	92.701	0.009	0
2094-08-04	93.205	92.912	0.002	0
2094-08-05	93.423	94.382	0	0.007
2094-08-06	95.879	95.042	0	0
2094-08-07	94.992	95.46	0.349	0
2094-08-08	92.469	95.991	0.316	0.109
2094-08-09	94.77	94.303	0.241	0.179
2094-08-10	93.651	93.419	0.168	0.321
2094-08-11	92.456	92.531	0.177	0.049
2094-08-12	92.706	93.311	0.195	0.143
2094-08-13	92.327	92.56	0.144	0.166
2094-08-14	91.38	91.742	0.198	0.295
2094-08-15	91.765	91.368	0.111	0.075
2094-08-16	90.29	91.075	0.084	0.178
2094-08-17	91.571	91.292	0.09	0.129
2094-08-18	92.734	92.499	0	0
2094-08-19	92.094	92.232	0	0
2094-08-20	92.43	92.184	0	0
2094-08-21	92.219	92.003	0.023	0.012
2094-08-22	91.783	92.599	0.109	0
2094-08-23	91.215	91.315	0.011	0.375
2094-08-24	89.566	90.44	0.299	0.38
2094-08-25	92.421	92.377	0.01	0
2094-08-26	92.394	92.408	0	0.023
2094-08-27	92.236	92.536	0.287	0.332
2094-08-28	91.478	92.002	0.208	0.233
2094-08-29	91.726	92.887	0.098	0.011
2094-08-30	94.588	94.533	0.004	0
2094-08-31	93.243	93.193	0.006	0
2094-09-01	92.094	92.337	0.007	0
2094-09-02	89.678	89.729	0.432	0.328
2094-09-03	88.907	88.667	0.466	0.303
2094-09-04	89.754	90.147	0.078	0.26
2094-09-05	90.627	91.795	0.025	0.2
2094-09-06	91.438	92.17	0.011	0.02
2094-09-07	90.571	90.671	0.041	0.202
2094-09-08	91.418	90.357	0.101	0.051
2094-09-09	91.093	91.575	0.03	0.077
2094-09-10	88.952	90.405	0.281	0.237
2094-09-11	91.582	91.384	0.381	0.163
2094-09-12	92.966	93.066	0.029	0.314
2094-09-13	94.312	95.375	0	0.035
2094-09-14	90.112	91.243	0.46	0.606
2094-09-15	91.066	91.296	0.101	0.151
2094-09-16	90.548	90.02	0.283	0.445
2094-09-17	91.151	91.75	0	0
2094-09-18	90.788	90.888	0	0.016
2094-09-19	89.667	90.829	0.182	0.04
2094-09-20	90.781	90.881	0	0
2094-09-21	91.624	91.756	0.042	0.12
2094-09-22	90.768	91.475	0.09	0.041
2094-09-23	89.104	89.814	0.131	0.196
2094-09-24	89.262	89.771	0.113	0.07
2094-09-25	90.353	89.199	0.048	0.182
2094-09-26	88.694	91.892	0.12	0.006
2094-09-27	90.721	90.821	0	0.23
2094-09-28	91.942	91.621	0.007	0.023
2094-09-29	89.833	91.422	0.335	0.017
2094-09-30	90.719	90.382	0.082	0.075
2094-10-01	86.718	88.505	0.303	0.322
2094-10-02	88.364	90.407	0.383	0.182
2094-10-03	90.925	92.021	0.016	0.302
2094-10-04	89.242	89.347	0.013	0
2094-10-05	90.01	88.209	0	0.045
2094-10-06	89.19	93.474	0.232	0.117
2094-10-07	91.628	91.354	0.007	0.035
2094-10-08	91.03	91.079	0	0
2094-10-09	89.236	92.437	0.027	0.025
2094-10-10	88.3	90.281	0.003	0.028
2094-10-11	89.347	89.359	0.018	0.002
2094-10-12	89.435	89.651	0	0.038
2094-10-13	88.859	87.335	0.065	0.171
2094-10-14	86.302	88.535	0.14	0.01
2094-10-15	88.053	88.834	0.005	0.036
2094-10-16	89.495	89.902	0.005	0.002
2094-10-17	89.568	89.668	0	0
2094-10-18	89.801	90.217	0	0.003
2094-10-19	90.35	89.709	0.009	0.012
2094-10-20	89.711	89.469	0	0.01
2094-10-21	89.138	90.578	0.064	0.012
2094-10-22	87.437	87.676	0.042	0.176
2094-10-23	88.351	88.37	0.072	0.161
2094-10-24	87.728	88.646	0.189	0.109
2094-10-25	86.427	88.124	0.265	0.08
2094-10-26	87.605	87.931	0.248	0.271
2094-10-27	88.843	87.95	0.023	0.091
2094-10-28	87.735	87.806	0.089	0.097
2094-10-29	87.599	87.69	0.044	0.038
2094-10-30	86.786	87.179	0.059	0.097
2094-10-31	85.311	86.363	0.006	0
2095-05-01	80	80	1	1
2095-05-02	86.86	87.298	0.015	0.006
2095-05-03	87.494	87.953	0	0.034
2095-05-04	89.628	86.829	0	0.259
2095-05-05	87.161	85.599	0.217	0.4
2095-05-06	83.453	85.639	0.319	0.274
2095-05-07	85.314	85.574	0.214	0.006
2095-05-08	86.327	86.028	0.001	0.002
2095-05-09	90.515	90.326	0	0.013
2095-05-10	94.745	96.129	0	0.152
2095-05-11	94.093	91.379	0.433	0.267
2095-05-12	89.129	93.14	0.048	0.084
2095-05-13	89.358	91.4	0	0.064
2095-05-14	88.112	87.306	0	0
2095-05-15	87.384	87.409	0	0.103
2095-05-16	88.029	87.322	0.012	0.219
2095-05-17	87.283	86.554	0.271	0.284
2095-05-18	86.933	86.94	0.39	0.209
2095-05-19	87.603	87.462	0	0.021
2095-05-20	89.843	89.908	0.002	0
2095-05-21	94.414	94.07	0	0
2095-05-22	94.744	95.247	0	0
2095-05-23	89.531	94.712	0.023	0.006
2095-05-24	88.725	89.381	0.008	0.011
2095-05-25	90.223	90.595	0.007	0.004
2095-05-26	91.121	91.025	0.012	0.012
2095-05-27	92.093	91.5	0.001	0
2095-05-28	90.287	90.387	0	0
2095-05-29	90.432	90.569	0	0
2095-05-30	90.714	90.852	0	0
2095-05-31	91.095	91.725	0.202	0.256
2095-06-01	94.924	93.462	0.089	0.265
2095-06-02	93.977	94.223	0.181	0.143
2095-06-03	92.639	93.07	0.298	0.166
2095-06-04	91.907	92.453	0	0
2095-06-05	88.97	91.769	0.066	0.008
2095-06-06	89.597	90.107	0.018	0.063
2095-06-07	89.78	88.955	0	0
2095-06-08	90.424	91.099	0.003	0
2095-06-09	92.367	91.358	0	0
2095-06-10	91.345	92.472	0	0
2095-06-11	91.154	91.254	0.05	0.088
2095-06-12	91.128	90.586	0.112	0.284
2095-06-13	92.334	92.721	0	0
2095-06-14	93.63	93.582	0	0
2095-06-15	89.876	90.154	0.17	0.381
2095-06-16	89.672	88.761	0.294	0.478
2095-06-17	92.176	92.506	0.002	0.038
2095-06-18	91.163	91.606	0.123	0.233
2095-06-19	92.067	91.583	0	0
2095-06-20	91.578	91.833	0	0
2095-06-21	92.187	92.714	0	0
2095-06-22	91.144	91.484	0	0
2095-06-23	90.871	91.02	0	0
2095-06-24	90.423	89.604	0	0
2095-06-25	90.536	89.928	0.469	0.28
2095-06-26	90.425	89.959	0	0.005
2095-06-27	90.941	90.609	0	0
2095-06-28	90.073	90.173	0.002	0
2095-06-29	90.766	91.25	0	0
2095-06-30	91.017	91.141	0	0
2095-07-01	90.211	90.583	0	0
2095-07-02	90.375	89.96	0	0
2095-07-03	90.618	90.21	0.002	0
2095-07-04	90.04	89.526	0.014	0.011
2095-07-05	88.937	89.452	0.15	0.068
2095-07-06	90.822	90.279	0.033	0.005
2095-07-07	90.93	90.962	0.016	0
2095-07-08	91.888	91.528	0.014	0.015
2095-07-09	91.539	91.46	0	0.014
2095-07-10	90.496	90.994	0.096	0
2095-07-11	90.903	91.507	0.131	0.003
2095-07-12	90.76	90.86	0	0.027
2095-07-13	90.17	90.787	0.013	0.003
2095-07-14	90.045	90.603	0.197	0.35
2095-07-15	90.557	89.705	0.088	0.139
2095-07-16	86.452	88.486	0.614	0.465
2095-07-17	90.465	91.493	0.371	0.074
2095-07-18	91.97	92.016	0.052	0
2095-07-19	91.934	92.119	0	0.004
2095-07-20	92.713	92.287	0	0
2095-07-21	92.645	92.724	0	0
2095-07-22	91.523	91.806	0	0
2095-07-23	90.617	90.408	0.072	0.105
2095-07-24	90.441	90.508	0.164	0.06
2095-07-25	92.104	92.204	0.006	0.085
2095-07-26	90.86	91.136	0.114	0.196
2095-07-27	90.968	91.343	0.081	0
2095-07-28	90.029	90.584	0.09	0.148
2095-07-29	90.777	90.877	0.006	0.016
2095-07-30	91.92	91.79	0.109	0.167
2095-07-31	93.437	93.347	0.012	0
2095-08-01	92.963	93.876	0.203	0.054
2095-08-02	91.106	92.298	0.313	0.001
2095-08-03	91.105	92.37	0	0.007
2095-08-04	92.118	91.877	0.029	0.039
2095-08-05	91.723	92.581	0.154	0
2095-08-06	89.385	91.263	0.32	0.149
2095-08-07	90.465	91.496	0.454	0.572
2095-08-08	90.851	91.739	0.334	0.233
2095-08-09	93.34	94.051	0.029	0.002
2095-08-10	95.836	96.018	0	0
2095-08-11	96.254	96.165	0	0
2095-08-12	94.286	93.874	0	0
2095-08-13	92.847	92.727	0.036	0
2095-08-14	93.328	92.437	0	0.017
2095-08-15	93.821	93.912	0.014	0.018
2095-08-16	94.61	94.883	0	0
2095-08-17	95.633	95.616	0	0
2095-08-18	95.257	96.186	0	0
2095-08-19	94.234	94.945	0	0
2095-08-20	91.327	91.427	0	0.065
2095-08-21	91.184	92.141	0.075	0.105
2095-08-22	93.256	93.356	0.009	0.083
2095-08-23	95.337	95.515	0.013	0
2095-08-24	89.933	91.699	0.456	0.608
2095-08-25	92.018	93.184	0.117	0.252
2095-08-26	91.194	93.713	0.083	0
2095-08-27	91.886	90.746	0.194	0.263
2095-08-28	94.924	95.024	0.008	0.12
2095-08-29	94.408	97.71	0.021	0
2095-08-30	94.687	95.829	0.06	0.003
2095-08-31	92.013	91.349	0	0.002
2095-09-01	90.347	90.923	0.315	0.098
2095-09-02	95.854	95.526	0.048	0.002
2095-09-03	95.339	96.022	0.166	0.094
2095-09-04	92.43	93.945	0.525	0.476
2095-09-05	93.269	93.413	0.239	0.471
2095-09-06	91.217	91.317	0.016	0.164
2095-09-07	91.471	91.264	0.148	0.189
2095-09-08	91.621	91.549	0.397	0.186
2095-09-09	94.004	96.061	0.427	0.131
2095-09-10	92.926	94.835	0.415	0.225
2095-09-11	92.035	92.73	0.063	0.262
2095-09-12	93.887	95.367	0.148	0.232
2095-09-13	93.611	92.93	0.081	0.082
2095-09-14	91.324	91.424	0.022	0.267
2095-09-15	94.093	94.193	0	0.137
2095-09-16	97.679	96.773	0.198	0.232
2095-09-17	94.603	95.681	0.203	0.132
2095-09-18	92.73	92.682	0.096	0
2095-09-19	90.08	91.377	0.234	0.222
2095-09-20	93.926	93.418	0	0
2095-09-21	91.03	91.222	0.19	0
2095-09-22	91.258	93.582	0.287	0.389
2095-09-23	89.564	88.783	0.434	0.502
2095-09-24	90.31	89.779	0.001	0.222
2095-09-25	90.69	91.19	0.029	0.268
2095-09-26	91.276	90.929	0.205	0.094
2095-09-27	90.154	90.254	0.013	0.095
2095-09-28	89.848	92.007	0.027	0.096
2095-09-29	91.156	89.412	0.154	0.216
2095-09-30	90.116	91.405	0	0.025
2095-10-01	89.466	88.069	0.197	0.244
2095-10-02	88.894	89.531	0.181	0.068
2095-10-03	88.987	89.287	0.113	0.133
2095-10-04	90.338	90.264	0.09	0.076
2095-10-05	90.436	90.269	0	0.008
2095-10-06	91.761	92.028	0	0.002
2095-10-07	95.087	93.967	0	0
2095-10-08	91.169	95.149	0.162	0.147
2095-10-09	89.57	91.683	0.014	0.175
2095-10-10	85.346	86.518	0.196	0.126
2095-10-11	89.113	90.356	0.099	0.123
2095-10-12	90.742	90.842	0.003	0.185
2095-10-13	90.709	91.388	0.106	0.104
2095-10-14	93.564	93.901	0.001	0
2095-10-15	87.962	89.794	0.001	0
2095-10-16	89.124	89.448	0	0
2095-10-17	88.395	87.969	0	0
2095-10-18	89.884	89.591	0.031	0
2095-10-19	90.024	89.826	0.164	0.103
2095-10-20	91.962	91.731	0.014	0.019
2095-10-21	92.228	91.965	0.23	0.228
2095-10-22	90.584	91.005	0.321	0.319
2095-10-23	89.764	90.13	0	0
2095-10-24	88.782	89.5	0	0
2095-10-25	86.692	88.035	0.068	0
2095-10-26	88.133	88.537	0.092	0.081
2095-10-27	87.979	88.344	0.083	0.153
2095-10-28	89.185	88.137	0	0
2095-10-29	89.67	89.451	0	0.007
2095-10-30	89.181	89.48	0	0
2095-10-31	89.389	89.668	0	0
2096-05-01	80	80	1	1
2096-05-02	89.043	89.48	0.209	0
2096-05-03	90.127	89.676	0.042	0.035
2096-05-04	91.919	92.154	0.516	0.491
2096-05-05	93.191	92.866	0.259	0.172
2096-05-06	93.551	93.342	0	0
2096-05-07	93.247	93.967	0.017	0
2096-05-08	92.108	92.396	0.004	0.003
2096-05-09	94.169	96.182	0	0
2096-05-10	91.872	93.343	0.003	0.171
2096-05-11	92.798	97.384	0.055	0
2096-05-12	97.41	98.42	0.03	0
2096-05-13	99.529	99.806	0	0
2096-05-14	98.734	98.641	0	0
2096-05-15	93.191	92.859	0.282	0.246
2096-05-16	92.966	93.32	0.035	0.174
2096-05-17	91.717	93.154	0.19	0.201
2096-05-18	87.578	88.503	0.053	0
2096-05-19	89.73	90.517	0	0
2096-05-20	85.772	87.85	0.185	0.369
2096-05-21	92.112	91.337	0.16	0.254
2096-05-22	92.52	92.537	0.111	0.006
2096-05-23	86.124	88.125	0.136	0.116
2096-05-24	86.007	86.265	0.003	0.028
2096-05-25	86.218	85.925	0.011	0.016
2096-05-26	86.214	86.394	0	0
2096-05-27	87.438	87.464	0	0
2096-05-28	89.823	89.021	0	0
2096-05-29	90.841	90.193	0	0
2096-05-30	93.14	91.068	0	0.012
2096-05-31	94.746	93.443	0	0.018
2096-06-01	94.64	94.345	0	0
2096-06-02	90.901	90.598	0.212	0.087
2096-06-03	90.969	89.375	0.198	0.134
2096-06-04	91.881	92.539	0.249	0.044
2096-06-05	92.321	92.721	0.066	0.105
2096-06-06	91.39	93.226	0.086	0
2096-06-07	91.136	90.574	0.292	0
2096-06-08	90.666	91.249	0	0
2096-06-09	89.914	90.564	0	0
2096-06-10	90.235	90.438	0	0
2096-06-11	92.965	92.748	0	0.003
2096-06-12	96.103	97.881	0	0.043
2096-06-13	97.148	93.629	0.001	0.02
2096-06-14	93.205	91.366	0.025	0
2096-06-15	90.845	90.945	0.016	0
2096-06-16	93.036	92.126	0	0
2096-06-17	91.781	91.371	0	0.041
2096-06-18	90.72	90.591	0.09	0.005
2096-06-19	90.72	90.765	0.001	0
2096-06-20	91.162	91.184	0	0.012
2096-06-21	92.002	92.078	0	0.012
2096-06-22	91.216	91.733	0.23	0.008
2096-06-23	90.718	91.049	0.309	0.327
2096-06-24	92.139	92.097	0.331	0.198
2096-06-25	94.018	94.221	0	0.002
2096-06-26	95.475	95.366	0	0
2096-06-27	96.101	93.526	0.197	0.058
2096-06-28	97.037	97.137	0.022	0.073
2096-06-29	93.89	95.425	0.279	0.134
2096-06-30	92.469	93.418	0.228	0.2
2096-07-01	92.31	94.261	0.192	0.055
2096-07-02	94.417	94.645	0	0
2096-07-03	93.498	94.248	0	0.002
2096-07-04	92.414	95.286	0.184	0.034
2096-07-05	94.924	95.93	0	0.035
2096-07-06	94.779	94.598	0.02	0
2096-07-07	93.997	94.096	0.126	0.29
2096-07-08	94.21	93.733	0.067	0.164
2096-07-09	91.515	93.445	0.294	0.092
2096-07-10	94.152	93.866	0.057	0.001
2096-07-11	95.626	94.862	0	0.006
2096-07-12	96.578	95.973	0.162	0
2096-07-13	96.096	97.205	0.089	0.098
2096-07-14	96.113	98.469	0.062	0.066
2096-07-15	95.375	95.818	0.001	0.132
2096-07-16	94.014	95.537	0.017	0.001
2096-07-17	94.111	96.1	0.23	0
2096-07-18	94.262	97.253	0	0
2096-07-19	94.617	94.402	0	0
2096-07-20	93.215	93.315	0.001	0.249
2096-07-21	93.948	93.778	0	0.042
2096-07-22	94.28	94.248	0.011	0.019
2096-07-23	94.61	94.71	0.009	0.131
2096-07-24	92.623	92.791	0.23	0.202
2096-07-25	91.314	91.843	0.153	0.252
2096-07-26	92.726	92.985	0.085	0.188
2096-07-27	92.612	92.296	0.372	0.269
2096-07-28	92.891	93.604	0.151	0.277
2096-07-29	90.784	91.588	0.327	0.485
2096-07-30	93.908	94.596	0.371	0.103
2096-07-31	94.516	94.794	0.003	0
2096-08-01	93.788	93.797	0	0
2096-08-02	93.961	94.42	0	0
2096-08-03	93.075	92.328	0	0
2096-08-04	92.882	91.957	0.067	0.153
2096-08-05	92.865	92.934	0.474	0.452
2096-08-06	92.144	92.547	0.271	0.291
2096-08-07	93.325	93.283	0.014	0.025
2096-08-08	93.068	93.926	0	0
2096-08-09	93.692	92.73	0.011	0.011
2096-08-10	93.168	93.541	0.077	0.072
2096-08-11	95	94.508	0	0
2096-08-12	94.034	93.084	0	0.007
2096-08-13	91.789	93.184	0.109	0.05
2096-08-14	91.792	93.152	0.12	0.097
2096-08-15	92.144	93.209	0.11	0.003
2096-08-16	92.193	92.792	0.341	0.316
2096-08-17	92.445	92.717	0	0.001
2096-08-18	92.98	92.902	0.253	0.456
2096-08-19	92.437	92.609	0.214	0.401
2096-08-20	91.862	92.106	0.186	0.176
2096-08-21	91.594	91.27	0.23	0.186
2096-08-22	92.188	92.238	0.282	0.4
2096-08-23	91.989	91.595	0.141	0.399
2096-08-24	93.545	93.184	0.014	0
2096-08-25	93.391	92.649	0	0
2096-08-26	93.379	93.149	0	0
2096-08-27	97.321	95.823	0.005	0
2096-08-28	90.711	90.473	0.231	0.191
2096-08-29	93.253	96.526	0.087	0.187
2096-08-30	92.983	92.84	0.097	0.028
2096-08-31	91.58	95.766	0.312	0.103
2096-09-01	92.71	93.386	0.011	0
2096-09-02	92.287	92.561	0.063	0.006
2096-09-03	92.915	92.881	0	0
2096-09-04	93.863	93.94	0.183	0.207
2096-09-05	94.641	94.927	0	0
2096-09-06	92.147	92.153	0.328	0.527
2096-09-07	92.371	92.678	0.005	0.012
2096-09-08	92.482	92.759	0.001	0.001
2096-09-09	93.408	93.137	0.146	0.183
2096-09-10	93.254	90.687	0.116	0.06
2096-09-11	93.624	93.471	0	0
2096-09-12	93.771	95.009	0	0.388
2096-09-13	95.885	96.201	0.003	0.502
2096-09-14	93.331	93.431	0	0.076
2096-09-15	92.973	93.195	0	0
2096-09-16	90.36	92.452	0.334	0.072
2096-09-17	91.843	91.862	0.003	0.001
2096-09-18	94.494	94.209	0.059	0.007
2096-09-19	94.164	95.617	0.194	0.389
2096-09-20	98.376	96.197	0.134	0.3
2096-09-21	93.078	93.178	0.013	0.494
2096-09-22	91.774	94.057	0.175	0.351
2096-09-23	87.794	97	0.297	0.116
2096-09-24	88.934	96.067	0.389	0
2096-09-25	92.214	95.813	0.361	0
2096-09-26	95.789	95.899	0.002	0.004
2096-09-27	90.676	91.083	0.306	0
2096-09-28	86.124	90.066	0.624	0.07
2096-09-29	90.94	89.101	0.428	0.485
2096-09-30	95.023	97.327	0	0.057
2096-10-01	93.879	93.979	0	0.157
2096-10-02	93.832	94.146	0	0.067
2096-10-03	93.099	93.199	0.022	0.183
2096-10-04	93.253	93.925	0	0.182
2096-10-05	90.98	91.218	0	0
2096-10-06	90.623	90.723	0	0
2096-10-07	90.269	91.13	0	0.01
2096-10-08	91.184	91.1	0	0
2096-10-09	89.925	87.988	0.22	0.109
2096-10-10	90.383	90.41	0.003	0.003
2096-10-11	89.049	89.685	0.01	0.011
2096-10-12	89.167	88.782	0.042	0.024
2096-10-13	88.253	88.074	0.063	0.094
2096-10-14	87.196	87.036	0.018	0.019
2096-10-15	88.195	87.536	0.01	0.03
2096-10-16	88.107	86.476	0.006	0.014
2096-10-17	88.16	88.292	0.033	0.04
2096-10-18	87.859	87.885	0.028	0.031
2096-10-19	88.263	88.596	0.021	0.002
2096-10-20	89.915	88.777	0.002	0.018
2096-10-21	93.925	94.44	0	0
2096-10-22	92.12	92.461	0.02	0.208
2096-10-23	92.402	92.497	0.021	0.011
2096-10-24	92.951	92.801	0	0
2096-10-25	90.272	90.372	0	0
2096-10-26	92.626	93.491	0	0
2096-10-27	93.743	93.712	0	0
2096-10-28	91.167	92.831	0	0
2096-10-29	91.118	91.568	0.009	0
2096-10-30	88.585	88.632	0	0
2096-10-31	87.567	87.367	0	0.002
2097-05-01	80	80	1	1
2097-05-02	85.95	85.46	0.023	0.005
2097-05-03	88.047	88.201	0.263	0.152
2097-05-04	88.786	89.285	0.113	0
2097-05-05	87.582	87.291	0	0
2097-05-06	88.234	89.852	0	0
2097-05-07	88.297	88.218	0.009	0.085
2097-05-08	87.686	88.22	0	0
2097-05-09	90.009	90.143	0.105	0.043
2097-05-10	90.73	91.406	0	0.005
2097-05-11	94.988	93.442	0	0.003
2097-05-12	94.919	95.081	0	0.002
2097-05-13	92.977	94.503	0.3	0.311
2097-05-14	92.189	92.394	0.093	0.131
2097-05-15	88.76	88.304	0.006	0.338
2097-05-16	88.51	88.088	0.006	0
2097-05-17	89.176	89.416	0	0.001
2097-05-18	90.561	90.674	0	0
2097-05-19	90.415	91.105	0	0
2097-05-20	94.239	93.976	0	0.012
2097-05-21	91.203	91.303	0.003	0.068
2097-05-22	88.909	88.505	0.052	0.038
2097-05-23	89.579	89.15	0.106	0.049
2097-05-24	87.881	88.112	0.256	0.261
2097-05-25	86.653	87.595	0.374	0.298
2097-05-26	86.267	88.943	0.516	0.412
2097-05-27	95.17	97.327	0.081	0.023
2097-05-28	93.116	93.453	0.058	0.232
2097-05-29	91.235	91.711	0.458	0.369
2097-05-30	92.833	92.867	0.177	0.432
2097-05-31	95.788	93.306	0.14	0.046
2097-06-01	94.518	90.207	0.083	0.33
2097-06-02	89.11	89.147	0.183	0.563
2097-06-03	88.42	90.407	0.135	0.153
2097-06-04	95.486	94.652	0.184	0.255
2097-06-05	96.895	96.995	0	0.098
2097-06-06	95.693	96.088	0	0
2097-06-07	91.073	90.634	0.233	0.37
2097-06-08	90.284	88.958	0.477	0.449
2097-06-09	94.484	94.17	0.275	0.297
2097-06-10	94.799	93.698	0.108	0.042
2097-06-11	94.274	97.615	0.171	0.291
2097-06-12	97.914	96.813	0	0.038
2097-06-13	98.72	99.356	0.068	0
2097-06-14	97.69	95.44	0.215	0.408
2097-06-15	95.89	95.895	0.158	0.154
2097-06-16	96.567	97.589	0.131	0.145
2097-06-17	93.157	95.722	0.214	0.015
2097-06-18	91.983	94.542	0.222	0.275
2097-06-19	94.531	92.686	0.095	0.321
2097-06-20	93.106	92.295	0.113	0.353
2097-06-21	92.569	93.513	0.073	0.004
2097-06-22	92.003	92.459	0.086	0.027
2097-06-23	93.216	94.187	0	0
2097-06-24	94.505	95.928	0	0.004
2097-06-25	92.515	95.545	0.093	0.024
2097-06-26	91.053	94.448	0.401	0.435
2097-06-27	90.92	93.095	0.607	0.486
2097-06-28	93.903	94.613	0.205	0.106
2097-06-29	92.386	91.941	0.134	0.116
2097-06-30	92.64	93.029	0.251	0.009
2097-07-01	92.726	92.826	0.057	0.287
2097-07-02	93.017	93.439	0	0.005
2097-07-03	95.653	95.837	0	0
2097-07-04	95.002	95.834	0	0
2097-07-05	93.505	94.413	0	0
2097-07-06	93.546	93.646	0.025	0.095
2097-07-07	95.33	94.212	0.006	0.02
2097-07-08	93.867	93.199	0.064	0.018
2097-07-09	92.678	92.68	0	0.04
2097-07-10	93.048	92.84	0.177	0.12
2097-07-11	94.065	93.592	0.198	0.288
2097-07-12	93.494	93.996	0.292	0.27
2097-07-13	92.77	92.906	0.144	0.355
2097-07-14	89.616	90.828	0.283	0.36
2097-07-15	93.021	93.109	0.214	0.158
2097-07-16	93.956	93.804	0.029	0.019
2097-07-17	93.36	93.46	0.023	0.315
2097-07-18	92.957	94.056	0.273	0.341
2097-07-19	90.991	93.377	0.543	0.123
2097-07-20	93.311	93.786	0.124	0.021
2097-07-21	94.373	94.57	0.179	0.229
2097-07-22	96.769	96.54	0	0.003
2097-07-23	95.584	95.407	0.121	0.009
2097-07-24	95.55	95.609	0.107	0.189
2097-07-25	93.807	94.185	0.08	0.003
2097-07-26	93.055	93.504	0.243	0.22
2097-07-27	95.056	95.134	0	0
2097-07-28	93.539	94.704	0.304	0.058
2097-07-29	94.032	94.105	0.072	0.475
2097-07-30	93.223	93.323	0	0.064
2097-07-31	94.363	94.612	0.097	0.005
2097-08-01	93.302	93.402	0	0.143
2097-08-02	94.762	94.163	0.216	0.088
2097-08-03	93.831	95.975	0.035	0.41
2097-08-04	92.612	92.616	0.45	0.402
2097-08-05	92.566	92.876	0.245	0.193
2097-08-06	93.432	93.786	0.068	0.082
2097-08-07	94.026	94.583	0.015	0
2097-08-08	94.132	94.232	0.019	0.103
2097-08-09	94.923	94.82	0.162	0.333
2097-08-10	95.326	95.174	0.178	0.098
2097-08-11	95.117	95.625	0	0.117
2097-08-12	92.305	93.277	0.404	0.336
2097-08-13	94.518	95.259	0.017	0.003
2097-08-14	96.166	96.198	0.235	0.382
2097-08-15	93.419	95.575	0.039	0.01
2097-08-16	92.882	92.982	0.005	0.129
2097-08-17	94.766	94.778	0.006	0
2097-08-18	98.18	97.036	0.095	0.075
2097-08-19	95.183	95.228	0.134	0.175
2097-08-20	94.789	95.064	0	0
2097-08-21	95.663	95.179	0	0
2097-08-22	93.412	93.2	0.003	0.059
2097-08-23	93.771	93.557	0.242	0.175
2097-08-24	91.871	93.273	0.392	0.171
2097-08-25	92.397	92.497	0	0.201
2097-08-26	92.422	92.625	0.022	0.006
2097-08-27	91.868	91.837	0.173	0.146
2097-08-28	89.85	90.432	0.438	0.283
2097-08-29	92.69	92.57	0.253	0.216
2097-08-30	92.254	93.049	0.195	0.02
2097-08-31	93.646	91.388	0.367	0.357
2097-09-01	93.39	93.886	0.014	0.152
2097-09-02	92.447	92.362	0.065	0.082
2097-09-03	90.751	90.851	0.015	0.129
2097-09-04	91.921	92.073	0.14	0.041
2097-09-05	91.457	91.406	0.263	0.289
2097-09-06	91.416	92.519	0.12	0
2097-09-07	92.699	92.931	0.027	0.01
2097-09-08	92.393	92.493	0.036	0.113
2097-09-09	93.512	93.378	0	0
2097-09-10	93.567	93.667	0.043	0.182
2097-09-11	93.87	95.093	0.153	0.088
2097-09-12	91.787	91.887	0.02	0.083
2097-09-13	92.171	92.265	0.191	0.147
2097-09-14	91.952	92.168	0	0
2097-09-15	93.198	92.749	0	0.018
2097-09-16	93.545	92.059	0.133	0.242
2097-09-17	93.384	93.484	0.027	0.104
2097-09-18	93.405	93.367	0	0.033
2097-09-19	88.892	91.802	0.29	0.07
2097-09-20	94.412	90.639	0.199	0.267
2097-09-21	94.757	94.872	0	0.185
2097-09-22	95.276	94.751	0.022	0.043
2097-09-23	94.424	93.407	0	0.004
2097-09-24	93.616	93.926	0	0
2097-09-25	93.439	92.675	0	0
2097-09-26	93.798	93.443	0	0
2097-09-27	93.902	93.405	0	0
2097-09-28	93.224	93.282	0.034	0
2097-09-29	91.763	92.255	0	0.019
2097-09-30	90.851	92.032	0	0
2097-10-01	90.797	90.986	0.038	0.001
2097-10-02	89.821	89.14	0.203	0.334
2097-10-03	89.908	90.118	0.173	0.224
2097-10-04	90.622	89.782	0.154	0.118
2097-10-05	90.34	90.075	0.268	0.227
2097-10-06	89.85	89.598	0.072	0.082
2097-10-07	89.235	89.8	0.238	0.198
2097-10-08	89.592	90.295	0	0.063
2097-10-09	89.925	90.344	0	0
2097-10-10	90.707	91.414	0	0
2097-10-11	90.185	89.938	0.021	0
2097-10-12	89.916	90.488	0.164	0.048
2097-10-13	89.316	90.335	0.006	0.009
2097-10-14	90.323	91.47	0	0
2097-10-15	88.025	89.427	0.16	0.006
2097-10-16	89.658	89.415	0.036	0.041
2097-10-17	89.055	89.05	0.074	0.036
2097-10-18	86.922	88.477	0.029	0.047
2097-10-19	88.824	89.282	0.189	0.1
2097-10-20	89.615	89.335	0.019	0
2097-10-21	89.527	90.457	0.002	0
2097-10-22	86.81	89.009	0.114	0.073
2097-10-23	89.377	89.1	0.035	0.008
2097-10-24	89.379	88.052	0	0.024
2097-10-25	89.273	89.238	0.004	0.01
2097-10-26	88.299	90.166	0.049	0.024
2097-10-27	89.508	89.716	0	0.001
2097-10-28	86.74	86.695	0	0.017
2097-10-29	88.331	88.162	0.165	0.07
2097-10-30	85.844	89.288	0.245	0.171
2097-10-31	83.245	89.493	0.424	0.222
2098-05-01	80	80	1	1
2098-05-02	91.148	90.795	0.108	0.262
2098-05-03	91.412	91.656	0.165	0.078
2098-05-04	90.106	91.702	0.032	0
2098-05-05	88.033	90.736	0.322	0.216
2098-05-06	88.155	88.433	0.157	0.36
2098-05-07	89.727	90.517	0.004	0.245
2098-05-08	89.195	90.503	0.069	0.02
2098-05-09	91.27	92.114	0	0
2098-05-10	92.854	93.986	0	0
2098-05-11	90.401	91.488	0	0
2098-05-12	88.156	87.252	0.052	0.002
2098-05-13	89.239	88.82	0	0.001
2098-05-14	89.147	89.403	0.004	0.013
2098-05-15	90.056	89.88	0.038	0.025
2098-05-16	90.287	90.108	0.067	0
2098-05-17	90.792	90.993	0.002	0.004
2098-05-18	91.46	91.619	0	0.001
2098-05-19	92.745	92.845	0.015	0.345
2098-05-20	95.776	96.463	0	0.024
2098-05-21	92.045	92.078	0	0
2098-05-22	89.873	89.637	0	0
2098-05-23	88.547	87.907	0.175	0.165
2098-05-24	89.223	88.812	0.105	0.149
2098-05-25	88.254	88.507	0.07	0.057
2098-05-26	88.9	88.413	0.005	0.001
2098-05-27	88.994	88.942	0.021	0
2098-05-28	89.106	89.403	0	0
2098-05-29	89.363	88.833	0	0.014
2098-05-30	89.874	90.212	0	0
2098-05-31	90.62	91.051	0.004	0
2098-06-01	90.846	91.171	0.002	0
2098-06-02	91.49	91.094	0.004	0
2098-06-03	90.561	90.594	0.006	0
2098-06-04	90.365	90.384	0.004	0.006
2098-06-05	91.581	91.523	0.028	0.024
2098-06-06	92.56	92.437	0.077	0.03
2098-06-07	92.95	93.05	0.026	0.266
2098-06-08	90.21	90.727	0.311	0.591
2098-06-09	91.168	91.268	0	0.165
2098-06-10	90.843	90.584	0.015	0.024
2098-06-11	89.342	88.111	0.462	0.424
2098-06-12	90.162	90.339	0.294	0.079
2098-06-13	90.534	91.912	0.168	0.107
2098-06-14	90.274	91.913	0.311	0.142
2098-06-15	90.669	91.714	0.347	0.359
2098-06-16	91.699	91.643	0.005	0.003
2098-06-17	94.348	94.075	0	0
2098-06-18	95.564	95.133	0.027	0
2098-06-19	96.783	96.964	0.015	0.135
2098-06-20	97.094	93.788	0.078	0.378
2098-06-21	91.352	94.842	0.359	0.011
2098-06-22	92.352	93.118	0.007	0
2098-06-23	92.928	93.095	0	0
2098-06-24	93.896	94.416	0	0
2098-06-25	95.128	95.772	0	0
2098-06-26	95.32	95.494	0	0
2098-06-27	93.856	94.276	0	0
2098-06-28	94.606	95.105	0	0
2098-06-29	97.283	97.307	0	0
2098-06-30	99.448	99.292	0.171	0.133
2098-07-01	95.336	95.436	0.002	0.403
2098-07-02	91.332	91.432	0.038	0.268
2098-07-03	92.266	91.913	0.144	0.067
2098-07-04	91.877	91.767	0.016	0
2098-07-05	91.967	91.804	0.162	0.156
2098-07-06	92.295	91.88	0.012	0.013
2098-07-07	92.411	92.007	0	0
2098-07-08	91.671	91.148	0.015	0.031
2098-07-09	92.077	92.228	0.14	0.067
2098-07-10	91.537	92.816	0.001	0
2098-07-11	92.183	92.07	0	0
2098-07-12	91.583	91.749	0.053	0.051
2098-07-13	92.759	92.87	0	0.05
2098-07-14	92.551	92.187	0	0.033
2098-07-15	91.779	91.959	0.063	0.079
2098-07-16	92.908	92.47	0	0
2098-07-17	92.867	92.533	0.084	0.097
2098-07-18	91.974	92.76	0.186	0.211
2098-07-19	92.269	92.311	0	0.116
2098-07-20	90.674	91.292	0.081	0.116
2098-07-21	92.248	91.838	0.185	0.259
2098-07-22	91.648	91.606	0.309	0.198
2098-07-23	88.555	89.543	0.232	0.224
2098-07-24	93.17	93.395	0.227	0.046
2098-07-25	94.637	94.605	0	0
2098-07-26	91.83	91.714	0.136	0.239
2098-07-27	88.873	89.853	0.578	0.507
2098-07-28	92.5	92.529	0.152	0.137
2098-07-29	93.552	92.961	0.004	0.002
2098-07-30	91.227	92.211	0.02	0.01
2098-07-31	92.762	92.162	0.011	0.055
2098-08-01	92.299	92.787	0.255	0.025
2098-08-02	92.82	92.677	0.009	0.014
2098-08-03	91.407	91.776	0.304	0.35
2098-08-04	91.775	92.36	0.407	0.395
2098-08-05	91.992	92.423	0	0
2098-08-06	92.176	92.193	0.002	0.005
2098-08-07	91.018	91.118	0.018	0.204
2098-08-08	94.189	93.868	0.003	0.038
2098-08-09	96.692	93.561	0	0.007
2098-08-10	93.122	92.285	0.128	0.198
2098-08-11	92.218	93.142	0.138	0.127
2098-08-12	92.83	93.205	0.25	0.55
2098-08-13	93.404	93.721	0.035	0.151
2098-08-14	94.408	94.243	0.018	0.013
2098-08-15	97.789	97.889	0	0.234
2098-08-16	98.298	101.611	0	0
2098-08-17	94.77	97.978	0.053	0.011
2098-08-18	93.218	96.581	0.326	0.059
2098-08-19	93.763	93.61	0.004	0
2098-08-20	93.791	93.503	0	0
2098-08-21	93.192	93.324	0	0
2098-08-22	93.08	92.612	0	0.008
2098-08-23	93.539	93.723	0	0
2098-08-24	93.013	92.859	0.05	0
2098-08-25	91.837	91.877	0.398	0.229
2098-08-26	92.165	92.36	0.132	0.151
2098-08-27	92.179	92.702	0.166	0.034
2098-08-28	92.622	92.747	0.015	0
2098-08-29	92.866	93.447	0.009	0
2098-08-30	91.292	91.161	0.022	0.018
2098-08-31	87.727	88.837	0.475	0.47
2098-09-01	91.542	91.175	0.193	0.169
2098-09-02	91.871	92.12	0.165	0.213
2098-09-03	89.771	91	0.29	0.16
2098-09-04	93.742	94.007	0.054	0.027
2098-09-05	91.548	91.814	0.069	0.007
2098-09-06	93.072	92.668	0	0
2098-09-07	92.049	93.046	0.124	0
2098-09-08	93.752	92.732	0	0.003
2098-09-09	95.502	94.163	0	0.011
2098-09-10	92.748	92.059	0.123	0.251
2098-09-11	93.333	93.897	0	0
2098-09-12	95.638	95.738	0	0.071
2098-09-13	95.22	94.975	0	0
2098-09-14	94.133	94.182	0	0
2098-09-15	95.066	95.134	0.046	0.144
2098-09-16	90.959	91.059	0.001	0.301
2098-09-17	92.125	93.454	0.208	0.161
2098-09-18	89.297	91.222	0.272	0.293
2098-09-19	91.59	91.69	0.001	0.159
2098-09-20	92.049	92.164	0.099	0
2098-09-21	89.853	90.273	0.191	0.2
2098-09-22	92.302	93.631	0.439	0.185
2098-09-23	93.338	94.165	0.226	0
2098-09-24	91.62	91.441	0.088	0
2098-09-25	89.022	90.396	0.051	0.094
2098-09-26	91.015	91.462	0.167	0.06
2098-09-27	91.197	91.751	0.253	0.272
2098-09-28	92.229	92.697	0	0
2098-09-29	91.304	91.404	0.003	0.061
2098-09-30	90.975	90.846	0.169	0.154
2098-10-01	90.987	91.854	0.003	0.004
2098-10-02	89.975	89.676	0.246	0.236
2098-10-03	89.62	88.813	0.188	0.163
2098-10-04	88.507	87.778	0.29	0.351
2098-10-05	89.151	88.808	0.114	0.076
2098-10-06	88.403	88.203	0.02	0.025
2098-10-07	89.312	90.272	0	0.009
2098-10-08	90.184	89.76	0	0
2098-10-09	87.215	90.017	0.002	0.025
2098-10-10	88.535	87.257	0.87	0.28
2098-10-11	87.061	88.408	0.156	0.222
2098-10-12	85.791	87.13	0.318	0.297
2098-10-13	87.931	88.549	0	0.04
2098-10-14	90.686	90.165	0	0
2098-10-15	90.027	90.127	0	0
2098-10-16	90.081	90.508	0	0.004
2098-10-17	88.54	87.535	0.087	0.208
2098-10-18	87.968	88.114	0.136	0.177
2098-10-19	89.512	89.68	0.212	0.466
2098-10-20	89.768	91.195	0.112	0.147
2098-10-21	90.791	89.705	0	0.177
2098-10-22	88.444	88.159	0.191	0.272
2098-10-23	88.321	90.525	0.015	0.04
2098-10-24	90.487	90.213	0	0.016
2098-10-25	89.937	90.249	0	0
2098-10-26	89.328	88.521	0.054	0.006
2098-10-27	90.813	90.402	0	0
2098-10-28	89.825	89.281	0	0
2098-10-29	88.976	87.76	0.014	0.014
2098-10-30	87.038	86.694	0.026	0.128
2098-10-31	86.235	87.16	0.13	0.096
2099-05-01	80	80	1	1
2099-05-02	84.621	84.477	0.289	0.26
2099-05-03	88.024	88.438	0.226	0.086
2099-05-04	86.784	86.685	0	0
2099-05-05	88.597	88.914	0	0
2099-05-06	92.315	92.301	0	0
2099-05-07	88.801	91.088	0.003	0
2099-05-08	86.219	85.509	0.15	0.106
2099-05-09	90.474	89.729	0.07	0.178
2099-05-10	90.182	90.238	0	0.011
2099-05-11	85.969	85.772	0.133	0.146
2099-05-12	85.146	84.653	0.044	0.016
2099-05-13	85.791	85.036	0.001	0.047
2099-05-14	84.798	84.918	0.02	0
2099-05-15	86.999	87.105	0.013	0.003
2099-05-16	86.091	86.115	0	0.024
2099-05-17	87.245	88.331	0.068	0.008
2099-05-18	89.398	88.804	0.055	0.137
2099-05-19	92.562	92.794	0.009	0.001
2099-05-20	94.57	94.888	0.212	0.099
2099-05-21	91.874	91.704	0.25	0.37
2099-05-22	85.935	86.041	0.419	0.356
2099-05-23	84.146	84.773	0.322	0.316
2099-05-24	86.421	86.488	0.137	0.27
2099-05-25	87.363	88.296	0	0.01
2099-05-26	88.818	89.738	0	0
2099-05-27	90.532	88.024	0	0.007
2099-05-28	89.07	88.489	0	0
2099-05-29	87.706	87.749	0.064	0.188
2099-05-30	89.737	89.705	0.138	0.196
2099-05-31	89.941	89.955	0.12	0.118
2099-06-01	91.573	91.842	0	0
2099-06-02	91.834	92.867	0	0
2099-06-03	91.468	91.16	0	0
2099-06-04	89.796	89.824	0	0
2099-06-05	90.108	91.355	0.041	0.105
2099-06-06	89.339	89.439	0.038	0.015
2099-06-07	88.105	88.203	0.293	0.208
2099-06-08	91.996	92.096	0	0.062
2099-06-09	90.499	90.599	0	0.383
2099-06-10	93.131	93.231	0.003	0.42
2099-06-11	91.852	92.936	0.26	0.091
2099-06-12	93.387	91.139	0.052	0.04
2099-06-13	90.432	90.25	0.158	0.381
2099-06-14	89.386	89.021	0.129	0.218
2099-06-15	90.374	91.391	0.081	0.286
2099-06-16	88.575	89.965	0.154	0.443
2099-06-17	90.483	91.149	0.175	0.312
2099-06-18	88.488	88.837	0.36	0.39
2099-06-19	90.952	91.532	0.69	0.753
2099-06-20	90.352	91.217	0.392	0.508
2099-06-21	93.601	93.761	0.105	0.271
2099-06-22	92.573	92.86	0.063	0.188
2099-06-23	91.15	90.506	0.096	0.246
2099-06-24	90.617	91.314	0.095	0.094
2099-06-25	91.286	91.791	0.046	0
2099-06-26	94.358	94.032	0	0
2099-06-27	91.956	91.024	0	0.011
2099-06-28	90.708	90.786	0.041	0.137
2099-06-29	92.144	91.615	0.196	0.315
2099-06-30	88.731	88.831	0.002	0.65
2099-07-01	90.253	90.353	0.006	0.478
2099-07-02	92.535	91.676	0.102	0.42
2099-07-03	91.781	90.917	0.269	0.424
2099-07-04	89.157	90.667	0.503	0.397
2099-07-05	92.974	93.352	0.002	0.334
2099-07-06	92.826	92.573	0	0
2099-07-07	93.852	94.715	0	0
2099-07-08	93.213	95.007	0.107	0.156
2099-07-09	93.771	93.871	0.051	0.062
2099-07-10	94.647	94.352	0.302	0
2099-07-11	93.654	93.813	0.238	0
2099-07-12	93.271	93.236	0.009	0
2099-07-13	93.602	93.698	0.004	0
2099-07-14	95.268	95.596	0	0.002
2099-07-15	96.062	96.923	0	0
2099-07-16	101	101.045	0	0
2099-07-17	97.083	97.183	0	0.135
2099-07-18	95.879	93.58	0.091	0.388
2099-07-19	93.278	93.157	0	0
2099-07-20	93.574	93.285	0	0
2099-07-21	92.988	92.828	0	0
2099-07-22	92.459	92.41	0.004	0
2099-07-23	93.236	93.348	0	0
2099-07-24	94.79	94.143	0.069	0
2099-07-25	95.438	95.504	0	0
2099-07-26	97.347	96.747	0	0
2099-07-27	92.267	94.513	0.214	0.103
2099-07-28	96.082	93.931	0.132	0
2099-07-29	92.232	92.332	0	0.095
2099-07-30	95.528	96.08	0.041	0.039
2099-07-31	99.123	96.507	0.006	0
2099-08-01	96.65	96.563	0	0
2099-08-02	95.005	95.456	0.007	0
2099-08-03	94.66	95.637	0.008	0.01
2099-08-04	95.127	95.312	0	0
2099-08-05	97.775	95.659	0	0
2099-08-06	95.007	94.288	0	0
2099-08-07	93.468	93.454	0.21	0.233
2099-08-08	94.021	92.827	0.328	0.363
2099-08-09	95.157	94.972	0.006	0.014
2099-08-10	96.603	95.818	0	0.002
2099-08-11	92.207	92.307	0.013	0.157
2099-08-12	96.335	95.586	0.006	0.002
2099-08-13	96.364	96.25	0	0
2099-08-14	95.076	94.535	0.003	0
2099-08-15	93.645	94.223	0	0
2099-08-16	93.881	93.11	0.125	0
2099-08-17	91.179	93.103	0.303	0.233
2099-08-18	93.515	93.64	0.054	0.412
2099-08-19	93.698	93.757	0.058	0
2099-08-20	91.965	93.192	0.121	0.246
2099-08-21	92.731	94.216	0.226	0.231
2099-08-22	94.518	92.497	0.095	0.453
2099-08-23	91.614	91.714	0.028	0.292
2099-08-24	93.273	93.493	0.296	0.168
2099-08-25	95.293	95.422	0	0.014
2099-08-26	98.27	98.057	0	0
2099-08-27	97.452	96.636	0.103	0.152
2099-08-28	97.854	95.814	0.061	0.465
2099-08-29	92.442	92.542	0	0.387
2099-08-30	91.863	92.693	0.361	0.149
2099-08-31	91.536	92.773	0.057	0.101
2099-09-01	91.122	92.311	0.183	0.06
2099-09-02	92.893	92.405	0.161	0.128
2099-09-03	91.907	92.41	0.351	0.363
2099-09-04	93.178	93.278	0	0.129
2099-09-05	90.984	91.937	0.326	0.409
2099-09-06	92.418	93.385	0.001	0.001
2099-09-07	92.91	93.956	0.269	0
2099-09-08	94.187	95.024	0	0
2099-09-09	93.819	94.037	0	0
2099-09-10	90.509	90.609	0	0.218
2099-09-11	91.887	93.406	0.048	0
2099-09-12	93.021	93.913	0	0
2099-09-13	94.175	93.749	0.001	0
2099-09-14	95.175	95.179	0	0
2099-09-15	93.798	94.371	0	0
2099-09-16	93.36	91.614	0	0.009
2099-09-17	91.955	92.055	0.028	0.113
2099-09-18	90.126	92.12	0.025	0.027
2099-09-19	92.225	93.089	0.032	0
2099-09-20	90.774	90.874	0	0.239
2099-09-21	91.854	94.436	0.247	0.207
2099-09-22	92.312	92.412	0.003	0.168
2099-09-23	93.718	93.818	0	0.131
2099-09-24	92.134	91.961	0.2	0.194
2099-09-25	91.64	90.081	0.12	0.199
2099-09-26	89.009	91.031	0.139	0.097
2099-09-27	89.815	89.741	0.144	0.16
2099-09-28	91.216	91.731	0.037	0.067
2099-09-29	91.417	91.517	0.008	0.132
2099-09-30	89.496	91.279	0.233	0.204
2099-10-01	90.117	90.444	0.065	0.28
2099-10-02	89.87	91.459	0	0.001
2099-10-03	90.056	89.938	0.061	0
2099-10-04	88.722	90.599	0.163	0.03
2099-10-05	89.394	90.049	0.01	0.028
2099-10-06	89.731	89.422	0.027	0.093
2099-10-07	89.316	89.284	0.016	0.039
2099-10-08	88.986	88.944	0.011	0.011
2099-10-09	87.801	87.836	0.307	0.342
2099-10-10	87.998	89.079	0.111	0.124
2099-10-11	86.6	88.066	0.202	0.256
2099-10-12	86.605	87.698	0.238	0.184
2099-10-13	87.723	87.383	0.196	0.341
2099-10-14	86.579	88.04	0.117	0.058
2099-10-15	87.263	87.703	0.123	0.012
2099-10-16	86.254	87.536	0.158	0.253
2099-10-17	89.539	87.826	0.374	0.237
2099-10-18	88.881	90.103	0.324	0.036
2099-10-19	85.346	85.39	0.35	0.402
2099-10-20	84.587	83.791	0.479	1.703
2099-10-21	84.6	86.021	0.042	0.031
2099-10-22	87.873	87.168	0.011	0
2099-10-23	85.963	85.535	0	0
2099-10-24	86.673	86.701	0.021	0.022
2099-10-25	86.798	86.879	0.027	0.041
2099-10-26	86.924	86.601	0.022	0
2099-10-27	86.843	87.527	0.001	0
2099-10-28	87.427	87	0.019	0.02
2099-10-29	87.494	86.906	0	0
2099-10-30	86.351	84.965	0.02	0.046
2099-10-31	84.167	85.347	0.003	0.007
