# Supplementary material for: The role of climate change and urban development on compound dry-hot extremes across US cities
Source: Nat Commun. 2023 Jun 14;14:3509. doi: 10.1038/s41467-023-39205-x (PMC10267174; doi:10.1038/s41467-023-39205-x)
Supplement: Supplementary file 2 — Source Data [file 41467_2023_39205_MOESM2_ESM.zip › SourceData/Minneapolis_Current_Data.xlsx]

## Sheet: Sheet1
Date_Current	Current_T	Urban_Dev_T	Current_prcp	Urban_Dev_Prcp
2000-05-01	80	80	1	1
2000-05-02	70.853	71.075	0	0
2000-05-03	78.568	78.502	0	0
2000-05-04	83.211	82.079	0	0
2000-05-05	83.463	84.703	0	0
2000-05-06	83.581	81.016	0	0
2000-05-07	82.46	81.143	0.153	0
2000-05-08	80.623	80.321	0.766	0.5
2000-05-09	66.782	68.703	0	0
2000-05-10	72.473	73.37	0.007	0.005
2000-05-11	77.249	74.196	0.028	0.044
2000-05-12	74.282	75.992	0.004	0.001
2000-05-13	65.986	65.297	0.001	0
2000-05-14	61.848	61.465	0	0
2000-05-15	70.981	71.315	0	0
2000-05-16	67.903	68.814	0.239	0.191
2000-05-17	68.343	67.57	0	0
2000-05-18	65.617	66.722	0.741	0.21
2000-05-19	61.703	61.843	0	0
2000-05-20	73.181	73.292	0	0
2000-05-21	73.379	73.793	0.084	0.071
2000-05-22	76.846	77.567	0.001	0.006
2000-05-23	80.003	80.463	0.005	0.003
2000-05-24	78.876	79.417	0	0
2000-05-25	69.409	69.844	0	0
2000-05-26	71.407	71.9	0	0
2000-05-27	68.164	68.512	0.349	0.398
2000-05-28	68.388	64.73	0.081	0.161
2000-05-29	75.059	75.443	0	0
2000-05-30	78.624	77.228	0	0
2000-05-31	75.547	72.545	0.033	0.033
2000-06-01	71.968	75.932	0.254	0.088
2000-06-02	71.575	73.81	0.003	0
2000-06-03	67.611	67.75	0	0
2000-06-04	56.682	57.88	0.191	0.321
2000-06-05	67.419	66.621	0.208	0.217
2000-06-06	74.62	75.296	0	0
2000-06-07	88.144	88.005	0.046	0.03
2000-06-08	94.456	94.906	0	0
2000-06-09	95.742	96.791	0	0
2000-06-10	90.833	92.176	0.025	0.043
2000-06-11	92.543	92.95	0	0
2000-06-12	73.105	72.334	0	0
2000-06-13	82.547	77.813	0.001	0
2000-06-14	73.758	72.864	1.3	1.651
2000-06-15	73.477	73.734	0.017	0.025
2000-06-16	69.469	70.253	0.064	0.047
2000-06-17	67.108	67.297	0	0
2000-06-18	73.852	72.915	0.011	0.04
2000-06-19	82.644	82.627	0.014	0.011
2000-06-20	80.418	79.857	0.441	0.271
2000-06-21	75.954	77.071	0.023	0.007
2000-06-22	79.1	79.694	0	0
2000-06-23	92.661	88.068	0.012	0.041
2000-06-24	91.103	91.203	0.052	0.158
2000-06-25	80.604	81.049	0	0
2000-06-26	79.449	78.729	0.537	0.222
2000-06-27	72.49	73.14	0	0
2000-06-28	70.256	70.379	0.071	0.062
2000-06-29	75.341	75.928	0.033	0.023
2000-06-30	79.769	78.858	0.101	0.057
2000-07-01	86.55	87.311	0.001	0.052
2000-07-02	85.064	85.192	0.623	1.045
2000-07-03	76.88	72.292	0	0
2000-07-04	78.395	77.214	0.152	2.202
2000-07-05	72.422	75.343	0.264	0.009
2000-07-06	81.759	81.728	0	0.001
2000-07-07	82.629	84.894	0.022	0.007
2000-07-08	93.348	92.862	0.001	0.011
2000-07-09	93.653	94.101	0	0
2000-07-10	92.945	93.431	0	0
2000-07-11	79.828	81.173	0	0
2000-07-12	84.204	83.738	0	0
2000-07-13	90.231	90.148	0.015	0.013
2000-07-14	85.85	87.484	0.042	0.044
2000-07-15	82.983	83.613	0	0
2000-07-16	80.974	82.285	0.075	0.348
2000-07-17	82.654	82.489	0.001	0.085
2000-07-18	70.448	71.436	0	0
2000-07-19	64.831	69.358	0.001	0
2000-07-20	69.35	69.96	0.144	0.013
2000-07-21	73.982	74.212	0	0
2000-07-22	73.581	74.604	0	0
2000-07-23	77.201	77.956	0	0
2000-07-24	82.272	82.527	0	0
2000-07-25	82.607	77.69	0.945	0.299
2000-07-26	78.751	76.569	0.136	0.12
2000-07-27	75.519	74.989	0.028	0.005
2000-07-28	75.724	75.551	0	0
2000-07-29	78.868	78.417	0	0
2000-07-30	78.945	78.958	0	0
2000-07-31	85.194	85.49	0	0
2000-08-01	86.505	87.364	0.055	0
2000-08-02	81.832	83.815	0.149	0
2000-08-03	75.017	77.646	0	0
2000-08-04	79.416	80.499	0	0
2000-08-05	79.15	79.702	0.059	0.007
2000-08-06	78.242	80.101	0.021	0.016
2000-08-07	79.85	81.237	0	0
2000-08-08	87.677	88.782	0.98	0.603
2000-08-09	84.646	82.361	0.063	0.216
2000-08-10	85.964	86.992	0	0
2000-08-11	88.255	88.52	0	0
2000-08-12	86.928	90.853	0	0
2000-08-13	86.084	91.183	0.004	0
2000-08-14	93.252	92.899	0.032	0.014
2000-08-15	92.576	93.017	0	0
2000-08-16	75.624	76.445	0	0.029
2000-08-17	72.274	73.564	0.483	0.411
2000-08-18	73.629	74.524	0	0
2000-08-19	73.864	75.028	0	0
2000-08-20	74.948	73.974	0	0
2000-08-21	79.057	76.673	0.004	0.071
2000-08-22	81.798	82.74	0.009	0.005
2000-08-23	85.782	83.692	0	0
2000-08-24	86.919	84.43	0	0
2000-08-25	88.686	88.786	0.019	0.031
2000-08-26	83.404	81.311	0.081	0.301
2000-08-27	80.456	80.132	0	0
2000-08-28	75.042	79.891	0.011	0.016
2000-08-29	79.8	87.563	0	0.065
2000-08-30	82.524	81.968	0	0
2000-08-31	88.813	91.3	0	0
2000-09-01	86.204	90.38	0	0.02
2000-09-02	69.019	77.147	0	0
2000-09-03	74.117	70.93	0	0
2000-09-04	71.729	71.768	0	0
2000-09-05	74.555	74.805	0	0
2000-09-06	76.865	76.015	0	0
2000-09-07	76.682	77.023	0.004	0
2000-09-08	81.479	82.223	0	0
2000-09-09	89.023	89.088	0	0.072
2000-09-10	81.398	85.796	0.09	0.123
2000-09-11	75.345	80.966	0	0
2000-09-12	76.154	76.09	0	0
2000-09-13	82.925	82.668	0	0
2000-09-14	79.923	81.543	0.009	0.003
2000-09-15	64.816	65.175	0	0
2000-09-16	81.161	81.15	0	0
2000-09-17	76.759	80.709	0	0
2000-09-18	89.954	87.998	0.019	0
2000-09-19	84.168	85.143	0.034	0.023
2000-09-20	68.975	70.003	0.009	0.007
2000-09-21	58.953	59.252	0	0
2000-09-22	58.418	59.088	0.222	0.313
2000-09-23	52.133	52.257	0	0.002
2000-09-24	56.085	56.116	0	0
2000-09-25	65.216	65.38	0	0
2000-09-26	75.695	75.617	0	0
2000-09-27	61.665	73.648	0	0
2000-09-28	79.237	79.162	0	0
2000-09-29	82.809	82.428	0	0
2000-09-30	84.616	84.289	0	0
2000-10-01	77.672	81.401	0	0
2000-10-02	73.405	75.624	0	0
2000-10-03	59.638	68.332	0	0
2000-10-04	57.112	57.622	0	0
2000-10-05	56.792	57.644	0.005	0.003
2000-10-06	42.71	43.018	0	0
2000-10-07	43.26	43.199	0	0
2000-10-08	47.843	47.786	0	0
2000-10-09	61.36	61.307	0	0
2000-10-10	66.56	66.481	0	0
2000-10-11	69.606	69.503	0	0
2000-10-12	70.907	71.969	0	0
2000-10-13	75.131	73.259	0	0
2000-10-14	69.486	67.384	0.061	0.067
2000-10-15	52.564	55.157	0	0
2000-10-16	61.515	60.259	0	0
2000-10-17	63.218	66.095	0.029	0.008
2000-10-18	67.473	68.479	0	0
2000-10-19	83.876	83.493	0	0
2000-10-20	76.707	77.966	0	0
2000-10-21	64.213	63.836	0	0
2000-10-22	74.722	73.933	0	0
2000-10-23	71.728	70.735	0	0
2000-10-24	66.891	63.16	0	0
2000-10-25	76.385	71.683	0.057	0.017
2000-10-26	73.245	66.869	0.014	0.049
2000-10-27	63.82	65.294	0.005	0
2000-10-28	46.89	45.176	0.002	0
2000-10-29	54.036	55.834	0	0
2000-10-30	52.329	54.052	0.021	0.231
2000-10-31	63.152	62.559	0	0
2001-05-01	80	80	1	1
2001-05-02	68.987	69.561	0.127	0.216
2001-05-03	56.109	56.516	0.232	0.18
2001-05-04	64.581	64.174	0.133	0.084
2001-05-05	62.269	62.978	0.058	0.034
2001-05-06	71.201	69.848	0.077	0.07
2001-05-07	68.749	65.014	0.256	0.401
2001-05-08	66.489	66.633	0	0
2001-05-09	78.998	79.429	0	0
2001-05-10	71.849	73.901	0	0
2001-05-11	64.775	64.23	0	0
2001-05-12	72.317	72.207	0	0
2001-05-13	76.583	76.345	0.047	0.038
2001-05-14	97.06	96.952	0.004	0.023
2001-05-15	94.5	95.748	0	0
2001-05-16	85.985	88.226	0.025	0.008
2001-05-17	75.993	76.307	0.018	0.037
2001-05-18	76.246	75.717	0	0
2001-05-19	79.088	78.351	0	0
2001-05-20	78.043	78.235	0.005	0.02
2001-05-21	64.287	67.795	0.326	0.52
2001-05-22	53.257	53.212	0.07	0.132
2001-05-23	45.442	46.308	0.073	0.084
2001-05-24	54.65	59.891	0.104	0.202
2001-05-25	60.213	60.821	0.268	0.188
2001-05-26	59.456	62.065	0.25	0.175
2001-05-27	65.531	67.963	0	0
2001-05-28	74.418	73.029	0	0
2001-05-29	70.372	72.229	0.012	0.012
2001-05-30	71.132	70.363	0	0
2001-05-31	69.76	69.629	0	0
2001-06-01	64.033	62.384	0.143	0.085
2001-06-02	61.514	62.886	0.082	0.045
2001-06-03	65.175	65.099	0	0
2001-06-04	64.862	65.387	0	0
2001-06-05	63.282	64.754	0	0.032
2001-06-06	61.76	60.353	0.082	0.184
2001-06-07	62.834	63.972	0	0.09
2001-06-08	73.185	71.925	0	0
2001-06-09	74.849	74.354	0.048	0.008
2001-06-10	85.818	87.833	0.547	0.138
2001-06-11	87.102	87.641	0	0
2001-06-12	85.874	87.36	0.163	0.105
2001-06-13	87.221	88.96	0.392	0.362
2001-06-14	85.676	87.271	0.182	0.033
2001-06-15	78.032	78.49	0.233	0.2
2001-06-16	77.357	77.566	0.042	0.072
2001-06-17	80.857	81.148	0.02	0.015
2001-06-18	89.004	88.818	0.031	0
2001-06-19	88.436	88.648	0	0
2001-06-20	77.578	77.929	0	0.001
2001-06-21	75.621	72.844	0.054	0.044
2001-06-22	73.139	73.506	0.001	0
2001-06-23	81.223	81.164	0	0
2001-06-24	88.485	88.303	0	0
2001-06-25	94.005	94.682	0	0.001
2001-06-26	93.194	93.068	0	0
2001-06-27	92.975	93.011	0.077	0.095
2001-06-28	87.465	89.981	0.017	0
2001-06-29	85.807	86.97	0.048	0.013
2001-06-30	82.56	86.16	0.205	0.187
2001-07-01	74.82	76.606	0	0
2001-07-02	65.942	66.735	0	0.017
2001-07-03	80.165	81.342	0.005	0.001
2001-07-04	80.2	80.951	0.051	0.003
2001-07-05	75.926	76.358	0	0
2001-07-06	84.087	83.757	0	0
2001-07-07	85.524	85.588	0.039	0.011
2001-07-08	90.79	89.916	0	0
2001-07-09	90.872	91.066	0.13	0.059
2001-07-10	90.049	90.589	0.002	0.036
2001-07-11	78.995	79.412	0	0
2001-07-12	79.282	78.345	0	0.001
2001-07-13	81.072	81.413	0	0
2001-07-14	80.669	81.443	0	0.002
2001-07-15	82.117	82.908	0	0
2001-07-16	82.67	80.974	0.166	0.114
2001-07-17	95.162	93.659	0	0.001
2001-07-18	97.972	98.072	0	0.165
2001-07-19	92.873	97.425	0.071	0.115
2001-07-20	92.324	96.058	0	0
2001-07-21	91.118	92.271	0.208	0.135
2001-07-22	92.403	94.804	0	0
2001-07-23	89.657	92.616	0	0.128
2001-07-24	88.068	88.542	0	0
2001-07-25	80.948	79.884	0	0
2001-07-26	78.048	77.193	0	0.001
2001-07-27	75.658	75.59	0.051	0
2001-07-28	66.141	72.911	0.103	0.165
2001-07-29	77.315	79.795	0	0
2001-07-30	84.88	84.603	0	0
2001-07-31	91.655	92.67	0	0
2001-08-01	89.903	89.913	0.123	0.028
2001-08-02	90.521	90.969	0	0
2001-08-03	90.465	90.809	0	0
2001-08-04	94.695	97.225	0	0
2001-08-05	95.578	96.535	0	0
2001-08-06	94.214	98.122	0	0
2001-08-07	93.281	95.235	0.005	0
2001-08-08	95.884	96.356	0	0
2001-08-09	92.639	93.155	0.045	0.093
2001-08-10	78.298	78.189	0	0
2001-08-11	78.176	78.841	0	0
2001-08-12	81.635	79.578	0.037	0.104
2001-08-13	77.455	77.486	0	0.002
2001-08-14	76.931	79.489	0.001	0
2001-08-15	76.101	77.34	1.54	0.769
2001-08-16	72.023	70.181	0.167	0.126
2001-08-17	82.696	83.351	0	0
2001-08-18	81.514	82.425	0.078	0.068
2001-08-19	76.851	74.828	0	0.004
2001-08-20	79.003	79.448	0	0
2001-08-21	82.188	81.71	0	0
2001-08-22	82.95	82.302	0	0
2001-08-23	84.33	83.713	0	0
2001-08-24	78.869	79.125	0.021	0
2001-08-25	77.112	75.046	0.148	0.046
2001-08-26	82.15	83.122	0.138	0
2001-08-27	84.46	84.471	0.003	0.001
2001-08-28	82.616	82.892	0	0
2001-08-29	85.304	83.51	0.005	0.002
2001-08-30	84.48	85.207	0.349	0.112
2001-08-31	76.372	76.857	0	0
2001-09-01	76.131	75.942	0	0
2001-09-02	88.363	90.341	0.077	0.097
2001-09-03	87.167	88.71	0.021	0
2001-09-04	80.604	81.681	0	0
2001-09-05	81.954	82.75	0	0
2001-09-06	80.777	82.193	0.024	0.001
2001-09-07	76.09	74.762	0.185	0.273
2001-09-08	68.929	66.697	0.119	0.305
2001-09-09	65.286	65.912	0	0
2001-09-10	71.81	72.513	0.03	0.036
2001-09-11	87.13	87.577	0	0
2001-09-12	81.886	83.275	0	0
2001-09-13	66.862	66.924	0	0
2001-09-14	61.765	59.756	0.025	0.001
2001-09-15	54.533	53.531	0.082	0.154
2001-09-16	59.142	59.114	0.047	0.063
2001-09-17	61.416	62.449	0.047	0.262
2001-09-18	61.149	61.944	0	0
2001-09-19	60.062	64.111	0.25	0.338
2001-09-20	60.103	62.188	0	0.002
2001-09-21	60.93	63.381	0.042	0.033
2001-09-22	67.083	67.226	0.014	0.069
2001-09-23	65.916	67.892	0.001	0.001
2001-09-24	55.143	55.027	0	0
2001-09-25	59.615	59.287	0	0
2001-09-26	68.601	68.803	0	0
2001-09-27	68.449	69.539	0	0
2001-09-28	64.704	67.669	0	0
2001-09-29	63.178	64.02	0	0
2001-09-30	73.961	74.759	0	0
2001-10-01	75.293	75.123	0	0
2001-10-02	85.953	84.532	0	0
2001-10-03	80.768	80.696	0	0
2001-10-04	58.302	58.328	0	0
2001-10-05	55.877	56.484	0	0
2001-10-06	48.744	48.636	0	0
2001-10-07	57.65	58.29	0	0
2001-10-08	61.687	61.635	0	0
2001-10-09	66.399	67.616	0.058	0.076
2001-10-10	63.229	62.728	0.159	0.59
2001-10-11	64.581	64.419	0.018	0.002
2001-10-12	62.109	62.905	0	0
2001-10-13	60.136	60.803	0.128	0.107
2001-10-14	53.505	57.606	0	0
2001-10-15	48.017	48.782	0.042	0.038
2001-10-16	45.065	45.232	0	0
2001-10-17	54.881	55.503	0	0
2001-10-18	57.932	57.894	0.034	0.034
2001-10-19	55.988	56.077	0	0
2001-10-20	63.396	63.446	0	0
2001-10-21	61.235	61.152	0	0
2001-10-22	56.995	60.443	0	0
2001-10-23	59.748	59.744	0.014	0.024
2001-10-24	58.201	57.72	0	0
2001-10-25	42.074	42.69	0.016	0.021
2001-10-26	38.948	38.766	0	0
2001-10-27	43.538	43.404	0	0
2001-10-28	61.682	61.021	0	0
2001-10-29	59.784	60.204	0	0
2001-10-30	45.538	46.049	0.037	0.014
2001-10-31	58.44	59.621	0	0
2002-05-01	80	80	1	1
2002-05-02	41.529	41.55	0.152	0.132
2002-05-03	54.973	55.492	0	0
2002-05-04	57.418	58.114	0	0.001
2002-05-05	63.696	63.414	0	0
2002-05-06	63.259	65.659	0.172	0.023
2002-05-07	61.759	61.92	0.015	0.003
2002-05-08	52.753	53.863	0.519	0.484
2002-05-09	50.256	48.747	0.71	0.624
2002-05-10	59.224	59.342	0	0
2002-05-11	59.987	60.283	0.218	0.224
2002-05-12	46.346	47.165	0.1	0.08
2002-05-13	59.209	60.558	0.028	0.026
2002-05-14	58.691	59.07	0	0.002
2002-05-15	75.755	77.357	0.02	0
2002-05-16	74.247	75.089	0.022	0
2002-05-17	55.647	54.768	0	0
2002-05-18	54.427	54.651	0	0
2002-05-19	54.658	54.736	0	0
2002-05-20	58.527	58.686	0	0
2002-05-21	67.212	67.241	0	0
2002-05-22	73.373	74.382	0	0
2002-05-23	69.751	70.634	0.012	0.015
2002-05-24	59.91	59.891	0	0
2002-05-25	63.86	64.103	0	0
2002-05-26	68.849	69.5	0.003	0.014
2002-05-27	73.386	74.661	0.032	0.01
2002-05-28	73.76	74.295	0.316	0.32
2002-05-29	72.519	73.812	0.152	0.017
2002-05-30	87.054	87.419	0	0
2002-05-31	85.547	86.096	0	0
2002-06-01	85.627	86.203	0	0
2002-06-02	82.226	83.188	0.094	0.208
2002-06-03	58.815	59.328	0.047	0.134
2002-06-04	60.233	61.845	0.196	0.239
2002-06-05	71.592	72.882	0	0
2002-06-06	78.341	78.847	0	0.001
2002-06-07	83.776	84.716	0.01	0.028
2002-06-08	85.641	85.073	0.088	0.234
2002-06-09	86.504	86.573	0	0
2002-06-10	86.071	86.528	0	0
2002-06-11	83.841	86.089	0.047	0.473
2002-06-12	81.262	82.206	0	0
2002-06-13	79.699	80.221	0.007	0.021
2002-06-14	72.689	72.051	0.02	0.008
2002-06-15	74.365	74.325	0.011	0.007
2002-06-16	78.847	78.062	0	0.003
2002-06-17	81.265	80.954	0.005	0.006
2002-06-18	80.493	80.81	0.056	0
2002-06-19	90.318	90.636	1.13	1.122
2002-06-20	88.254	88.841	0.839	0.747
2002-06-21	78.505	80.297	0	0
2002-06-22	89.611	90.009	0.478	0.486
2002-06-23	88.418	90.375	0.142	0.187
2002-06-24	91.638	91.086	0.175	0.097
2002-06-25	92.854	91.771	0	0
2002-06-26	89.206	88.537	0.07	0.173
2002-06-27	86.217	84.752	0	0
2002-06-28	87.835	88.164	0	0
2002-06-29	88.653	89.531	0	0
2002-06-30	92.842	92.402	0	0
2002-07-01	93.231	93.717	0	0
2002-07-02	91.037	91.641	0	0
2002-07-03	81.839	85.141	0	0.001
2002-07-04	86.051	86.633	0	0
2002-07-05	84.955	85.216	0.05	0.008
2002-07-06	83.717	85.468	0.182	0.16
2002-07-07	83.638	83.648	0.196	0.228
2002-07-08	85.309	86.015	0.544	0.429
2002-07-09	79	80.631	0.155	0.128
2002-07-10	75.682	79.178	0	0
2002-07-11	75.365	75.984	0.015	0
2002-07-12	77.284	77.795	0	0
2002-07-13	79.37	79.795	0	0
2002-07-14	83.55	84.503	0	0
2002-07-15	85.802	86.582	0	0
2002-07-16	88.929	90.607	0	0
2002-07-17	92.796	94.572	0	0
2002-07-18	91.91	92.886	0	0
2002-07-19	88.812	93.654	0.067	0.085
2002-07-20	96.369	97.713	0.145	0
2002-07-21	95.357	95.888	0.027	0.075
2002-07-22	85.904	85.358	0.088	0.247
2002-07-23	73.939	74.196	0	0
2002-07-24	77.191	77.084	0.001	0.103
2002-07-25	77.617	77.548	0.843	0.523
2002-07-26	85.882	85.956	0.035	0
2002-07-27	89.517	89.825	0	0.01
2002-07-28	89.87	90.045	0.197	0
2002-07-29	87.402	87.559	0.014	0
2002-07-30	93.108	93.818	0	0
2002-07-31	91.533	92.958	0.094	0.112
2002-08-01	88.862	89.279	0.204	0.171
2002-08-02	77.466	78.245	0	0
2002-08-03	87.689	88.681	0.009	0.081
2002-08-04	87.953	87.894	0.49	0.556
2002-08-05	77.606	78.176	0	0.009
2002-08-06	77.96	77.416	0	0
2002-08-07	80.998	81.221	0	0
2002-08-08	82.156	82.888	0	0
2002-08-09	83.353	83.367	0	0.002
2002-08-10	85.731	85.116	0.087	0.124
2002-08-11	91.269	91.569	0	0
2002-08-12	90.183	90.982	0.231	0.207
2002-08-13	75.853	75.633	0.052	0.2
2002-08-14	83.295	83.832	0	0
2002-08-15	81.767	81.999	0.043	0.004
2002-08-16	78.708	78.741	0.002	0
2002-08-17	77.916	79.31	0.383	0.229
2002-08-18	71.827	71.972	0	0
2002-08-19	76.141	76.437	0	0
2002-08-20	77.617	79.478	0	0
2002-08-21	79.147	79.171	0.911	0.384
2002-08-22	73.519	75.472	0.217	0.627
2002-08-23	77.762	76.606	0.042	0.543
2002-08-24	81.314	84.508	0	0
2002-08-25	80.256	83.782	0.149	0
2002-08-26	78.487	81.003	0.243	0.116
2002-08-27	78.546	80.238	0.025	0.028
2002-08-28	80.134	80.493	0	0
2002-08-29	80.077	79.101	0	0
2002-08-30	78.481	79.248	0	0
2002-08-31	83.277	84.162	0	0
2002-09-01	86.381	87.112	0	0.022
2002-09-02	82.939	80.086	0.139	0.421
2002-09-03	80.233	80.539	0	0
2002-09-04	83.412	84.124	0	0
2002-09-05	81.527	84.299	0.123	0.003
2002-09-06	90.229	89.037	0.09	0.159
2002-09-07	91.807	93.321	0	0
2002-09-08	91.838	92.699	0	0
2002-09-09	89.996	90.797	0	0
2002-09-10	86.762	88.987	0.059	0.073
2002-09-11	77.731	77.502	0	0
2002-09-12	78.776	80.684	0	0
2002-09-13	77.08	79.094	0.033	0.132
2002-09-14	69.311	68.984	0.14	0.13
2002-09-15	65.904	66.264	0	0
2002-09-16	84.05	84.199	0	0
2002-09-17	79.496	81.794	0	0
2002-09-18	74.068	73.343	0	0.152
2002-09-19	67.046	67.376	0.118	0.061
2002-09-20	71.598	72.902	0	0
2002-09-21	66.659	75.578	0	0
2002-09-22	61.998	63.439	0	0
2002-09-23	56.986	57.609	0.001	0
2002-09-24	60.243	60.786	0	0
2002-09-25	59.858	60.222	0.229	0.061
2002-09-26	58.856	58.626	0.225	0.199
2002-09-27	63.621	63.827	0	0
2002-09-28	55.065	62.874	0.052	0.022
2002-09-29	56.36	55.588	0.098	0.06
2002-09-30	84.593	85.437	0.002	0.009
2002-10-01	74.044	82.713	0	0
2002-10-02	67.86	69.323	0.018	0.005
2002-10-03	57.848	57.152	0	0
2002-10-04	54.723	54.965	0.38	0.347
2002-10-05	53.062	53.849	0	0
2002-10-06	52.83	54.651	0.351	0.281
2002-10-07	52.075	52.733	0	0.001
2002-10-08	54.13	55.233	0.127	0.104
2002-10-09	53.433	54.219	0	0
2002-10-10	63.025	63.313	0.17	0.289
2002-10-11	75.007	75.046	0.006	0
2002-10-12	70.82	71.962	0.231	0.219
2002-10-13	51.738	51.823	0	0
2002-10-14	65.059	65.384	0	0
2002-10-15	59.239	60.774	0	0
2002-10-16	42.864	43.185	0	0
2002-10-17	42.378	41.569	0.155	0.089
2002-10-18	42.403	42.707	0.106	0.111
2002-10-19	39.938	40.016	0.001	0.004
2002-10-20	39.188	40.005	0	0
2002-10-21	36.089	36.337	0.122	0.129
2002-10-22	36.551	36.865	0.001	0.003
2002-10-23	35.315	35.49	0	0
2002-10-24	38.988	38.796	0	0
2002-10-25	43.322	42.611	0.015	0.037
2002-10-26	43.354	43.446	0.057	0.025
2002-10-27	34.4	35.584	0.002	0.003
2002-10-28	33.82	34.461	0.067	0.051
2002-10-29	36.272	37.194	0.013	0.009
2002-10-30	36.282	37.522	0.022	0.011
2002-10-31	34.944	35.761	0	0
2003-05-01	80	80	1	1
2003-05-02	63.106	63.216	0	0
2003-05-03	63.568	63.316	0	0
2003-05-04	62.422	63.048	0	0
2003-05-05	50.157	54.152	0.137	0.429
2003-05-06	61.187	61.874	0.002	0.004
2003-05-07	68.312	68.364	0.026	0
2003-05-08	68.125	68.865	0	0
2003-05-09	60.409	61.995	0.54	0.382
2003-05-10	65.177	66.487	0.002	0
2003-05-11	54.669	57.902	0.307	0.178
2003-05-12	64.504	64.539	0.069	0.023
2003-05-13	67.69	68.37	0	0
2003-05-14	62.795	68.084	0.838	0.324
2003-05-15	70.395	70.733	0.048	0.019
2003-05-16	69.486	70.361	0	0
2003-05-17	73.499	71.787	0	0
2003-05-18	72.288	71.58	0	0
2003-05-19	68.503	70.576	0.301	0.382
2003-05-20	61.723	61.965	0.15	0.126
2003-05-21	65.019	65.26	0	0
2003-05-22	64.306	64.794	0.128	0.197
2003-05-23	61.169	64.591	0.018	0.037
2003-05-24	65.548	66.218	0	0
2003-05-25	72.738	72.631	0	0
2003-05-26	75.217	75.633	0	0
2003-05-27	80.417	80.601	0	0
2003-05-28	80.822	80.616	0.705	0.701
2003-05-29	79.775	79.382	0	0.001
2003-05-30	80.343	80.011	0.019	0.042
2003-05-31	65.186	65.513	0	0
2003-06-01	71.628	71.732	0	0
2003-06-02	71.923	72.377	0	0
2003-06-03	69.939	69.17	0	0
2003-06-04	67.633	70.171	0.095	0.039
2003-06-05	73.209	72.324	0.032	0.046
2003-06-06	74.003	72.378	0.423	0.21
2003-06-07	58.941	61.905	0.578	0.404
2003-06-08	65.944	66.678	0.008	0.058
2003-06-09	74.061	73.682	0.078	0.056
2003-06-10	74.754	75.081	0.355	0.109
2003-06-11	69.705	68.886	0	0
2003-06-12	70.494	72.024	0	0
2003-06-13	80.626	79.929	0	0
2003-06-14	78.782	79.422	0	0
2003-06-15	80.037	79.072	0	0
2003-06-16	81.194	81.931	0	0
2003-06-17	81.427	81.955	0.019	0.014
2003-06-18	77.905	80.394	0.038	0
2003-06-19	77.871	78.15	0	0
2003-06-20	77.449	77.935	0	0
2003-06-21	78.798	80.399	0	0
2003-06-22	78.982	81.296	0.06	0.018
2003-06-23	83.892	88.418	0.174	0.233
2003-06-24	85.365	88.664	0.973	1.74
2003-06-25	88.498	91.635	0.469	0.516
2003-06-26	69.651	73.159	0.199	0.162
2003-06-27	73.498	76.114	0	0.003
2003-06-28	72.93	74.644	0.103	0.336
2003-06-29	78.243	78.465	0	0.034
2003-06-30	80.952	81.202	0	0
2003-07-01	83.065	83.801	0	0
2003-07-02	90.334	90.76	0	0
2003-07-03	90.445	90.756	0.089	0.077
2003-07-04	88.264	88.35	0.034	0.028
2003-07-05	86.302	87.722	0.109	0.01
2003-07-06	87.113	89.205	0.075	0.06
2003-07-07	82.666	84.021	0.161	0.117
2003-07-08	79.162	79.801	0	0
2003-07-09	73.696	75.792	1.269	1.065
2003-07-10	65.225	65.343	0.052	0.056
2003-07-11	69.414	70.212	0.115	0.083
2003-07-12	72.614	72.28	0.054	0.039
2003-07-13	80.862	81.354	0	0
2003-07-14	80.89	81.797	0.096	0.043
2003-07-15	80.694	80.494	0.232	0.156
2003-07-16	85.345	84.903	0	0
2003-07-17	86.743	88.124	0	0
2003-07-18	80.498	82.637	0.041	0
2003-07-19	81.69	82.074	0	0.108
2003-07-20	85.864	87.825	0.118	0.152
2003-07-21	84.293	86.513	0.14	0.162
2003-07-22	71.179	73.001	0.048	0.088
2003-07-23	73.977	74.54	0.015	0.045
2003-07-24	79.651	80.104	0	0
2003-07-25	89.053	89.124	0.067	0
2003-07-26	94.495	93.165	0.118	0.119
2003-07-27	91.672	92.272	0	0
2003-07-28	79.315	79.098	0	0
2003-07-29	85.904	84.669	0.002	0.002
2003-07-30	85.013	83.532	0.056	0.027
2003-07-31	80.215	82.411	0.084	0.053
2003-08-01	76.068	77.576	0.083	0.051
2003-08-02	72.366	72.318	0.175	0.143
2003-08-03	70.865	71.353	0.142	0.039
2003-08-04	67.342	69.549	0	0
2003-08-05	70.684	77.991	0	0
2003-08-06	78.891	80.282	0.042	0.07
2003-08-07	78.152	79.314	0.052	0.143
2003-08-08	73.644	74.908	0	0
2003-08-09	72.764	74.082	0	0
2003-08-10	81.198	77.338	0	0
2003-08-11	81.394	78.201	0.023	0.055
2003-08-12	76.611	75.227	0	0
2003-08-13	85.555	85.479	0	0
2003-08-14	85.038	85.586	0	0
2003-08-15	88.794	88.402	0	0
2003-08-16	92.723	93.549	0	0
2003-08-17	91.745	92.75	0	0
2003-08-18	93.083	93.179	0	0
2003-08-19	93.452	92.406	0	0.014
2003-08-20	90.483	91.56	0.139	0.243
2003-08-21	80.769	80.785	0.299	0.235
2003-08-22	81.978	82.789	0	0
2003-08-23	81.851	82.978	0.014	0
2003-08-24	88.547	90.563	0	0
2003-08-25	86.324	87.919	0	0
2003-08-26	88.469	88.573	0	0
2003-08-27	84.376	84.336	0	0
2003-08-28	87.59	87.69	0.054	0.1
2003-08-29	86.915	82.478	0	0.005
2003-08-30	72.019	72.611	0	0
2003-08-31	73.332	72.871	0	0
2003-09-01	75.805	75.235	0	0
2003-09-02	78.155	81.137	0	0
2003-09-03	76.739	79.021	0.001	0.084
2003-09-04	69.426	68.497	0	0
2003-09-05	80.914	81.602	0	0
2003-09-06	85.2	84.586	0	0
2003-09-07	84.594	89.029	0	0
2003-09-08	80.55	87.473	0	0
2003-09-09	82.148	81.456	0	0
2003-09-10	82.389	82.449	0	0
2003-09-11	80.418	79.52	0.002	0.056
2003-09-12	75.705	77.412	0.766	0.17
2003-09-13	75.39	77.003	0	0
2003-09-14	68.893	69.489	0	0
2003-09-15	68.443	67.777	0	0
2003-09-16	83.013	83.251	0	0
2003-09-17	82.579	84.344	0	0
2003-09-18	78.265	79.694	0.156	0.077
2003-09-19	61.187	61.308	0.076	0.097
2003-09-20	73.803	73.795	0	0
2003-09-21	70.208	69.645	0.002	0.006
2003-09-22	62.327	64.576	0	0.002
2003-09-23	77.265	76.963	0	0
2003-09-24	69.462	74.623	0	0
2003-09-25	54.913	55.517	0	0
2003-09-26	64.761	64.788	0.007	0.01
2003-09-27	59.282	59.648	0.002	0.01
2003-09-28	52.454	52.596	0	0
2003-09-29	52.541	53.195	0	0
2003-09-30	50.953	51.199	0	0
2003-10-01	49.013	49.743	0	0
2003-10-02	52.712	52.877	0	0
2003-10-03	54.902	55.102	0	0
2003-10-04	57.261	58.116	0	0
2003-10-05	64.444	64.899	0	0
2003-10-06	75.69	76.865	0	0
2003-10-07	84.135	84.28	0	0
2003-10-08	78.626	80.096	0	0
2003-10-09	78.434	79.455	0	0
2003-10-10	76.288	81.431	0	0
2003-10-11	69.132	73.879	0.205	0.281
2003-10-12	64.241	64.529	0.044	0.07
2003-10-13	61.601	64.36	0	0
2003-10-14	61.385	62.053	0	0
2003-10-15	55.683	56.46	0	0
2003-10-16	51.34	51.276	0	0
2003-10-17	53.824	57.184	0	0
2003-10-18	71.082	71.365	0	0
2003-10-19	76.608	77.075	0	0
2003-10-20	73.461	73.769	0	0
2003-10-21	67.801	69.275	0	0
2003-10-22	67.234	67.111	0	0
2003-10-23	60.57	62.059	0.002	0.001
2003-10-24	59.939	59.804	0.001	0.011
2003-10-25	55.801	57.648	0	0
2003-10-26	39.144	38.003	0	0.001
2003-10-27	38.978	39.1	0	0
2003-10-28	44.088	43.998	0.162	0.148
2003-10-29	38.786	39.642	0.051	0.061
2003-10-30	46.921	47.096	0.156	0.127
2003-10-31	43.777	44.982	0.003	0.002
2004-05-01	80	80	1	1
2004-05-02	50.963	51.524	0.001	0
2004-05-03	60.181	59.717	0	0
2004-05-04	60.675	60.594	0	0
2004-05-05	78.89	78.815	0	0.002
2004-05-06	82.586	82.738	0.026	0.038
2004-05-07	68.307	68.182	0	0
2004-05-08	72.415	73.597	0.001	0
2004-05-09	91.361	91.461	0	0.086
2004-05-10	77.403	80.843	0.179	0.203
2004-05-11	70.731	74.974	0	0.001
2004-05-12	78.441	80.893	0	0
2004-05-13	74.371	74.066	0.267	0.271
2004-05-14	58.449	56.07	0.029	0.235
2004-05-15	58.484	57.094	0	0
2004-05-16	72.119	70.62	0	0
2004-05-17	68.87	68.534	0.172	0.072
2004-05-18	66.078	66.283	0	0
2004-05-19	69.765	69.063	0.024	0.01
2004-05-20	68.624	68.549	0.29	0.085
2004-05-21	68.834	69.314	0.944	1.182
2004-05-22	56.273	55.757	0.724	0.441
2004-05-23	55.739	56.865	0.238	1.035
2004-05-24	59.127	60.233	0.013	0.063
2004-05-25	56.85	59.209	0.317	0.018
2004-05-26	71.052	70.807	0	0
2004-05-27	71.627	71.864	0.116	0.083
2004-05-28	67.759	68.158	0	0
2004-05-29	69.186	70.346	0.655	0.666
2004-05-30	75.333	73.431	0.532	0.587
2004-05-31	67.082	66.298	0.003	0.027
2004-06-01	60.768	59.245	0.05	0.102
2004-06-02	68.828	69.221	0.009	0
2004-06-03	69.834	70.198	0	0
2004-06-04	78.306	78.749	0	0
2004-06-05	78.314	79.098	0.089	0.032
2004-06-06	74.258	76.95	0.08	0.068
2004-06-07	85.965	85.401	0	0
2004-06-08	86.713	88.022	0.072	0.112
2004-06-09	72.072	72.773	1.354	0.309
2004-06-10	63.055	63.771	0.068	0.018
2004-06-11	64.845	63.253	0.05	0.072
2004-06-12	83.301	83.554	0.059	0.039
2004-06-13	83.423	83.942	0.057	0.014
2004-06-14	78.812	79.471	0.003	0
2004-06-15	82.323	84.34	0	0
2004-06-16	80.823	79.434	0.008	0.114
2004-06-17	76.459	76.82	0	0.001
2004-06-18	76.777	77.676	0	0
2004-06-19	67.449	67.848	0	0
2004-06-20	70.351	69.24	0	0
2004-06-21	69.398	69.807	0.015	0.001
2004-06-22	73.948	75.714	0	0
2004-06-23	71.566	71.043	0.466	0.263
2004-06-24	68.691	69.554	0	0
2004-06-25	66.194	66.465	0	0
2004-06-26	66.75	67.345	0	0
2004-06-27	66.851	66.906	0	0
2004-06-28	72.191	73.123	0.036	0
2004-06-29	80.023	80.483	0	0
2004-06-30	83.257	84.244	0	0
2004-07-01	79.84	82.884	0.034	0.336
2004-07-02	78.867	80.362	0.048	0.091
2004-07-03	83.453	82.094	0	0
2004-07-04	82.558	80.3	0.181	0.066
2004-07-05	62.777	71.064	0	0
2004-07-06	61.601	71.378	0.132	0.006
2004-07-07	67.677	69.318	0	0
2004-07-08	75.359	75.466	0	0
2004-07-09	83.032	83.294	0.914	0.235
2004-07-10	83.421	83.645	0	0
2004-07-11	79.574	80.535	0.022	0
2004-07-12	81.607	86.303	0	0.041
2004-07-13	80.863	86.465	0	0.394
2004-07-14	78.968	79.96	0	0
2004-07-15	80.105	80.545	0	0
2004-07-16	78.002	80.192	0.07	0.024
2004-07-17	75.276	76.22	0.002	0
2004-07-18	78.87	79.486	0	0
2004-07-19	88.171	88.271	0.025	0.09
2004-07-20	83.297	85.827	0.002	0.002
2004-07-21	89.092	92.508	0	0
2004-07-22	88.987	88.98	0.009	0
2004-07-23	72.168	72.658	0	0
2004-07-24	71.828	72.12	0	0
2004-07-25	74.133	74.519	0	0
2004-07-26	75.511	75.761	0	0
2004-07-27	78.322	78.507	0	0
2004-07-28	76.85	80.085	0.039	0.002
2004-07-29	77.653	79.747	0.196	0.169
2004-07-30	77.538	75.801	0	0
2004-07-31	81.421	75.56	0.015	0.034
2004-08-01	84.575	84.431	0.159	0.284
2004-08-02	85.621	88.897	0.098	0.111
2004-08-03	81.238	83.911	0	0
2004-08-04	77.053	76.628	0	0
2004-08-05	74.991	75.961	0	0
2004-08-06	75.298	75.577	0	0
2004-08-07	76.703	74.241	0.039	0.055
2004-08-08	76.109	79.727	0.061	0.078
2004-08-09	80.529	81.818	0.068	0.196
2004-08-10	58.823	60.75	0	0
2004-08-11	61.81	64.284	0.007	0.001
2004-08-12	69.132	70.176	0	0
2004-08-13	68.662	69.489	0.004	0.003
2004-08-14	69.558	69.53	0.012	0.021
2004-08-15	69.416	72.162	0.001	0.001
2004-08-16	68.953	68.997	0.174	0.118
2004-08-17	73.809	73.683	0.059	0.099
2004-08-18	73.797	73.764	0.06	0.084
2004-08-19	68.191	68.409	0	0
2004-08-20	68.276	67.997	0	0
2004-08-21	70.349	70.194	0	0
2004-08-22	79.27	77.876	0.013	0.001
2004-08-23	72.016	73.104	0	0
2004-08-24	77.198	76.959	0	0
2004-08-25	76.501	75.886	0.701	0.083
2004-08-26	82.578	77.011	0	0
2004-08-27	77.724	78.009	0	0.001
2004-08-28	70.579	70.292	0.001	0
2004-08-29	69.517	69.99	0	0
2004-08-30	74.133	74.799	0.215	0.118
2004-08-31	81.403	80.706	0	0
2004-09-01	80.507	81.713	0.118	0.153
2004-09-02	86.824	87.003	0	0
2004-09-03	82.755	83.098	0	0
2004-09-04	80.729	81.385	0	0
2004-09-05	78.842	82.348	0.01	0.006
2004-09-06	76.396	80.548	0.104	0.175
2004-09-07	69.079	70.238	0	0
2004-09-08	66.68	66.959	0	0
2004-09-09	73.784	73.592	0	0
2004-09-10	79.111	80.464	0.012	0.021
2004-09-11	75.085	76.566	0.009	0.034
2004-09-12	73.213	68.368	0	0
2004-09-13	80.23	83.613	0	0
2004-09-14	75.693	77.72	0.182	0.063
2004-09-15	67.222	74.428	0.219	0.299
2004-09-16	65.428	67.719	0.001	0.001
2004-09-17	75.588	75.993	0	0
2004-09-18	80.731	81.62	0.016	0.022
2004-09-19	85.054	86.593	0	0
2004-09-20	79.337	81.702	0	0
2004-09-21	78.826	80.851	0	0
2004-09-22	81.363	82.163	0	0
2004-09-23	76.773	77.544	0.054	0.036
2004-09-24	69.186	70.049	0	0.041
2004-09-25	71.332	72.242	0	0
2004-09-26	81.902	82.188	0	0
2004-09-27	78.38	80.72	0.001	0
2004-09-28	66.994	67.393	0	0
2004-09-29	68.05	68.352	0	0
2004-09-30	72.058	73.625	0	0
2004-10-01	71.761	72.256	0.75	0.672
2004-10-02	57.525	57.605	0	0
2004-10-03	66.386	66.729	0	0
2004-10-04	54.251	54.926	0	0
2004-10-05	67.164	68.279	0	0
2004-10-06	76.127	76.154	0	0
2004-10-07	69.893	70.658	0.047	0.001
2004-10-08	68.291	68.261	0.008	0.004
2004-10-09	67.526	68.089	0	0
2004-10-10	68.005	68.553	0	0
2004-10-11	64.801	65.412	0	0
2004-10-12	62.374	65.235	0	0
2004-10-13	60.148	62.931	0.122	0.172
2004-10-14	45.614	46.69	0	0
2004-10-15	43.788	46.189	0.012	0.014
2004-10-16	40.061	40.309	0.018	0.018
2004-10-17	42.626	43.381	0	0
2004-10-18	52.259	51.806	0	0
2004-10-19	48.563	49.211	0.05	0.101
2004-10-20	49.235	49.351	0.001	0
2004-10-21	47.169	47.199	0.005	0
2004-10-22	53.213	54.616	0	0
2004-10-23	56.987	57.723	0.591	0.612
2004-10-24	63.211	63.476	0	0
2004-10-25	59.958	60.792	0	0
2004-10-26	45.621	51.175	0.034	0.019
2004-10-27	47.904	49.443	0.121	0.1
2004-10-28	50.936	50.115	0.015	0.135
2004-10-29	65.469	65.929	0.057	0.114
2004-10-30	65.748	65.736	0.096	0.12
2004-10-31	44.636	43.837	0	0
2005-05-01	80	80	1	1
2005-05-02	47.462	47.425	0	0
2005-05-03	54.033	53.956	0	0
2005-05-04	68.405	68.043	0	0
2005-05-05	68.233	68.551	0.037	0.006
2005-05-06	74.276	72.267	0.01	0.012
2005-05-07	73.86	73.245	0.023	0.022
2005-05-08	72.13	77.569	0.146	0.142
2005-05-09	72.895	77.37	0.145	0.144
2005-05-10	67.154	70.589	0.101	0.064
2005-05-11	60.719	60.525	0	0
2005-05-12	54.467	51.916	0.865	0.553
2005-05-13	50.343	50.922	0.169	0.129
2005-05-14	50.322	49.695	0.159	0.218
2005-05-15	56.945	57.073	0.006	0
2005-05-16	57.67	58.075	0.071	0.01
2005-05-17	69.231	69.13	0.253	0.544
2005-05-18	70.492	68.043	0.381	0.141
2005-05-19	72.23	69.946	0.003	0
2005-05-20	73.36	72.748	0	0
2005-05-21	77.109	77.846	0.009	0.003
2005-05-22	76.526	77.421	0.045	0.06
2005-05-23	76.151	76.309	0	0
2005-05-24	70.922	70.272	0	0
2005-05-25	70.308	70.202	0.067	0.393
2005-05-26	66.06	67.17	0.21	0.203
2005-05-27	64.711	61.891	0.057	0.074
2005-05-28	65.935	65.432	0.067	0.017
2005-05-29	64.484	64.38	0.029	0.022
2005-05-30	70.509	71.983	0	0
2005-05-31	73.185	72.905	0	0
2005-06-01	77.355	77.528	0	0
2005-06-02	79.182	80.121	0.007	0.021
2005-06-03	77.609	78.856	0.009	0.003
2005-06-04	78.703	75.624	0.162	0.27
2005-06-05	79.89	80.979	0.163	0.169
2005-06-06	81.812	80.694	0.063	0.029
2005-06-07	89.238	89.272	0.063	0.069
2005-06-08	90.976	89.409	0.722	0.873
2005-06-09	80.719	80.568	0.138	0.295
2005-06-10	81.426	83.039	0.25	0.094
2005-06-11	80.894	81.433	0.338	0.371
2005-06-12	81.965	81.986	0.045	0.044
2005-06-13	82.223	80.941	0.14	0.103
2005-06-14	75.53	77.934	0.702	0.155
2005-06-15	73.494	74.189	0	0.002
2005-06-16	77.151	77.632	0	0
2005-06-17	79.134	79.314	0	0
2005-06-18	82.183	82.117	0	0
2005-06-19	85.496	85.096	0	0
2005-06-20	86.074	88.845	0.155	0.05
2005-06-21	85.997	88.408	0.411	0.112
2005-06-22	85.526	86.144	0	0
2005-06-23	97.136	97.922	0.106	0.041
2005-06-24	94.1	95.498	0.193	0.207
2005-06-25	82.283	82.906	0.069	0.048
2005-06-26	90.816	91.612	0.269	0.146
2005-06-27	88.259	89.799	0.095	0.158
2005-06-28	82.361	83.564	0.449	0.103
2005-06-29	87.897	89.978	0	0
2005-06-30	91.704	90.61	0.029	0.022
2005-07-01	73.512	74.356	0	0
2005-07-02	77.056	77.248	0.097	0
2005-07-03	77.036	78.571	1.221	0.536
2005-07-04	80.929	81.798	0.088	0
2005-07-05	73.429	73.701	0.001	0.005
2005-07-06	70.257	70.003	0	0
2005-07-07	76.28	75.529	0	0
2005-07-08	77.907	79.271	0.007	0.006
2005-07-09	85.064	85.58	0.004	0.028
2005-07-10	86.355	87.01	0	0
2005-07-11	86.491	85.472	0	0
2005-07-12	86.094	86.524	0	0
2005-07-13	86.815	86.095	0	0
2005-07-14	86.705	86.008	0	0
2005-07-15	85.56	85.832	0	0
2005-07-16	86.451	86.084	0.017	0.147
2005-07-17	90.698	91.101	0.44	0.035
2005-07-18	88.927	88.746	0.233	0.461
2005-07-19	84.121	84.865	0	0
2005-07-20	84.797	85.431	0.071	0.458
2005-07-21	85.179	86.651	0.006	0.145
2005-07-22	84.87	85.336	0.013	0.003
2005-07-23	89.018	90.499	0.126	0.015
2005-07-24	92.614	92.03	0.068	0.012
2005-07-25	91.989	89.97	0.217	0.082
2005-07-26	81.494	78.176	0.593	0.769
2005-07-27	73.261	73.552	0	0
2005-07-28	75.589	75.88	0.002	0.009
2005-07-29	77.77	76.464	0	0
2005-07-30	88.244	87.315	0.015	0
2005-07-31	88.616	89.329	0	0
2005-08-01	91.186	91.345	0	0
2005-08-02	89.953	91.159	0	0.177
2005-08-03	91.27	92.819	0	0
2005-08-04	91.109	93.837	2.41	0.267
2005-08-05	80.058	80.527	0	0
2005-08-06	81.512	81.801	0	0
2005-08-07	88.056	88.033	0	0
2005-08-08	92.221	92.685	0.028	0.025
2005-08-09	92.172	92.095	0.086	0.062
2005-08-10	79.445	82.002	0.376	1.296
2005-08-11	79.073	79.689	0.223	0.069
2005-08-12	75.487	77.215	0.091	0.085
2005-08-13	75.971	77.217	0	0
2005-08-14	71.088	71.4	0	0
2005-08-15	76.272	76.729	0	0
2005-08-16	80.348	81.235	0	0
2005-08-17	80.483	80.776	0	0
2005-08-18	77.274	77.736	0.697	0.271
2005-08-19	79.986	81.216	0.012	0
2005-08-20	81.427	80.438	0.003	0.003
2005-08-21	72.019	72.69	0	0
2005-08-22	68.976	69.809	0	0
2005-08-23	73.621	73.884	0	0
2005-08-24	71.473	71.888	0.089	0.214
2005-08-25	82.922	79.15	0.012	0.001
2005-08-26	82.85	80.563	0.132	0.025
2005-08-27	77.727	78.18	0	0
2005-08-28	77.225	77.647	0	0
2005-08-29	78.548	78.389	0	0
2005-08-30	77.337	77.669	0	0
2005-08-31	79.18	78.442	0	0
2005-09-01	77.236	77.791	0	0.108
2005-09-02	74.548	75.67	0	0
2005-09-03	81.643	82.742	0	0
2005-09-04	83.834	86.357	0.292	0.013
2005-09-05	81.67	83.529	0.005	0
2005-09-06	84.215	79.772	0.085	0.211
2005-09-07	80.71	78.087	0.113	0.103
2005-09-08	75.7	77.004	0.955	0.226
2005-09-09	84.319	87.994	0	0
2005-09-10	88.397	88.995	0	0
2005-09-11	92.329	94.095	0	0
2005-09-12	88.773	90.41	0	0
2005-09-13	73.749	80.665	0.564	0.191
2005-09-14	70.502	71.689	0.173	0.043
2005-09-15	77.708	78.927	0	0
2005-09-16	79.726	79.818	0.038	0.021
2005-09-17	76.175	78.576	0.029	0.001
2005-09-18	73.463	74.419	0.081	0.048
2005-09-19	65.007	65.775	0.043	0.166
2005-09-20	82.621	85.145	0	0
2005-09-21	82.953	83.783	0	0
2005-09-22	83.582	84.469	0.099	0.087
2005-09-23	66.536	67.192	0	0
2005-09-24	73.719	74.654	0	0
2005-09-25	73.83	73.046	0.39	0.301
2005-09-26	66.978	67.464	0.185	0.282
2005-09-27	76.555	77.966	0	0
2005-09-28	73.124	74.742	0.049	0.054
2005-09-29	63.929	65.069	0	0
2005-09-30	78.356	80.106	0	0
2005-10-01	81.596	83.097	0	0
2005-10-02	83.691	84.794	0	0
2005-10-03	88.888	89.113	0	0
2005-10-04	87.084	88.102	0.139	0.046
2005-10-05	82.758	84.385	0.191	0.165
2005-10-06	53.605	54.304	0	0
2005-10-07	46.879	47.133	0	0
2005-10-08	55.405	55.989	0	0
2005-10-09	52.719	54.992	0	0
2005-10-10	52.759	55.317	0	0
2005-10-11	48.843	55.495	0	0
2005-10-12	50.126	53.742	0.002	0.087
2005-10-13	52.425	56.779	0.097	0.038
2005-10-14	67.746	68.55	0	0
2005-10-15	60.974	63.14	0	0
2005-10-16	66.411	66.7	0	0
2005-10-17	67.006	67.223	0.019	0.007
2005-10-18	74.913	76.169	0	0
2005-10-19	72.198	74.146	0	0
2005-10-20	51.427	52.602	0.001	0.003
2005-10-21	46.957	49.61	0.046	0.014
2005-10-22	45.088	45.968	0.009	0.007
2005-10-23	40.993	42.453	0.007	0.007
2005-10-24	38.417	39.729	0	0
2005-10-25	44.692	45.592	0	0
2005-10-26	47.543	48.06	0	0
2005-10-27	48.323	50.685	0	0
2005-10-28	60.678	62.215	0	0
2005-10-29	63.92	64.598	0	0
2005-10-30	62.624	64.791	0.308	0.169
2005-10-31	44.723	48.423	0	0.003
2006-05-01	80	80	1	1
2006-05-02	68.47	69.736	0	0
2006-05-03	69.574	70.763	0.005	0.009
2006-05-04	64.202	64.121	0	0
2006-05-05	58.024	56.908	0	0
2006-05-06	69.507	69.905	0	0
2006-05-07	70.226	72.875	0	0
2006-05-08	71.695	71.393	0.044	0.11
2006-05-09	72.187	71.514	0.119	0.193
2006-05-10	70.733	72.487	0.014	0.001
2006-05-11	58.653	61.977	0.028	0.028
2006-05-12	54.331	57.098	0.132	0.098
2006-05-13	48.967	49.398	0.1	0.265
2006-05-14	55.007	53.006	0.149	0.169
2006-05-15	60.242	57.176	0	0.014
2006-05-16	68.252	67.195	0.013	0.011
2006-05-17	67.622	67.686	0	0
2006-05-18	64.415	64.755	0	0
2006-05-19	65.664	66.484	0.003	0
2006-05-20	73.814	74.014	0	0.002
2006-05-21	63.269	64.205	0	0
2006-05-22	66.474	67.812	0	0
2006-05-23	80.429	80.092	0	0
2006-05-24	78.985	82.478	0.088	0.11
2006-05-25	75.085	73.517	0.203	0.048
2006-05-26	73.422	71.525	0.079	0.123
2006-05-27	83.838	83.451	0.017	0.037
2006-05-28	94.373	93.883	0	0
2006-05-29	95.289	95.39	0	0
2006-05-30	88.134	94.013	0.126	0.135
2006-05-31	83.656	83.708	0	0
2006-06-01	81.242	81.527	0.019	0.022
2006-06-02	74.731	76.929	0.034	0.003
2006-06-03	77.591	78.352	0	0
2006-06-04	78.858	80.994	0.006	0
2006-06-05	83.364	80.177	0.069	0.124
2006-06-06	82.693	80.3	0.073	0.035
2006-06-07	83.351	83.614	0	0
2006-06-08	81.207	81.71	0	0
2006-06-09	75.727	75.856	0.162	0.149
2006-06-10	66.026	65.886	0.307	0
2006-06-11	65.667	64.924	0.001	0.144
2006-06-12	73.577	74.193	0	0
2006-06-13	74.127	75.622	0.044	0.093
2006-06-14	77.778	76.805	0.007	0.019
2006-06-15	78.348	77.737	0.124	0.242
2006-06-16	89.511	90.286	0.011	0.017
2006-06-17	83.198	83.293	1.155	0.582
2006-06-18	80.769	80.581	0.259	0.127
2006-06-19	79.044	78.963	0	0
2006-06-20	78.369	79.254	0.014	0.018
2006-06-21	80.812	81.676	0	0.009
2006-06-22	80.008	80.138	0	0
2006-06-23	80.351	80.637	0	0.003
2006-06-24	80.458	80.689	0.118	0.192
2006-06-25	74.51	74.25	0.017	0.141
2006-06-26	79.942	80.032	0	0
2006-06-27	79.534	80.388	0.079	0.101
2006-06-28	75.933	76.193	0.003	0
2006-06-29	80.94	81.281	0	0
2006-06-30	87.898	89.035	0	0
2006-07-01	87.575	91.223	0.047	0.159
2006-07-02	86.455	86.823	0	0
2006-07-03	86.671	86.54	0.003	0
2006-07-04	82.316	80.967	0	0.027
2006-07-05	78.245	78.251	0	0
2006-07-06	81.401	81.646	0	0
2006-07-07	81.947	82.123	0	0
2006-07-08	86.89	81.626	0.017	0.133
2006-07-09	86.175	86.878	0	0.011
2006-07-10	75.446	80.307	0	0
2006-07-11	79.271	79.474	2.441	0.062
2006-07-12	81.222	80.337	0.019	0
2006-07-13	82.825	82.741	0	0
2006-07-14	86.777	87.445	1.222	1.374
2006-07-15	90.943	92.211	0	0
2006-07-16	92.461	95.81	0	0
2006-07-17	90.803	94.956	0.094	0.026
2006-07-18	83.853	85.116	0	0
2006-07-19	82.898	84.129	0.088	0.096
2006-07-20	81.474	83.237	0.082	0.05
2006-07-21	80.868	82.162	0	0
2006-07-22	78.934	79.715	0.019	0.039
2006-07-23	80.512	81.17	0.132	0.051
2006-07-24	91.538	93.521	0	0.176
2006-07-25	92.33	93.036	0	0.066
2006-07-26	89.833	91.279	0.031	0
2006-07-27	84.519	85.95	0.01	0
2006-07-28	91.152	92.749	0	0
2006-07-29	92.988	93.838	0	0
2006-07-30	95.654	96.286	0	0
2006-07-31	98.648	100.785	0	0
2006-08-01	97.433	99.245	0.087	0.142
2006-08-02	80.828	81.395	0.356	0.535
2006-08-03	85.274	85.388	0	0
2006-08-04	86.213	87.411	0.005	0
2006-08-05	83.831	86.415	0	0
2006-08-06	81.826	83.773	0.183	0.303
2006-08-07	80.951	81.477	0	0
2006-08-08	81.791	79.263	0	0.011
2006-08-09	84.987	85.843	0.076	0.065
2006-08-10	84.598	86.848	0	0
2006-08-11	74.936	76.057	0	0
2006-08-12	80.357	81.344	0	0
2006-08-13	81.242	81.037	0.038	0.039
2006-08-14	79.513	80.306	0.016	0
2006-08-15	82.295	84.078	0	0
2006-08-16	83.719	86.739	0	0
2006-08-17	79.89	81.722	0.121	0.375
2006-08-18	78.376	87.861	0	0
2006-08-19	78.718	84.894	0.007	0
2006-08-20	78.129	79.17	0	0
2006-08-21	84.433	86.826	0	0.002
2006-08-22	84.883	87.787	0.007	0
2006-08-23	83.053	85.542	0.046	0.113
2006-08-24	83.152	85.235	0.241	0.06
2006-08-25	78.384	74.654	0.517	2.452
2006-08-26	78.053	79.123	0	0
2006-08-27	79.082	79.45	0	0
2006-08-28	78.13	78.884	0	0
2006-08-29	76.365	75.796	0	0
2006-08-30	71.4	72.428	0	0
2006-08-31	69.277	68.123	0	0
2006-09-01	74.311	73.814	0	0
2006-09-02	74.006	74.699	0	0
2006-09-03	72.874	73.276	0	0.001
2006-09-04	75.316	75.411	0.011	0.002
2006-09-05	79.94	80.185	0	0
2006-09-06	81.62	82.132	0	0
2006-09-07	86.528	85.672	0.044	0.032
2006-09-08	83.891	84.557	0.024	0
2006-09-09	61.69	63.087	0	0
2006-09-10	55.993	56.887	0.275	0.002
2006-09-11	54.351	57.169	0.3	0.069
2006-09-12	63.474	65.568	0.004	0.017
2006-09-13	61.996	68.263	0	0
2006-09-14	72.813	76.869	0	0
2006-09-15	76.831	75.154	0	0
2006-09-16	81	80.872	0.218	0.272
2006-09-17	79.581	78.129	0.001	0
2006-09-18	63.335	64.511	0.015	0.002
2006-09-19	47.952	47.618	0.002	0.01
2006-09-20	60.586	60.684	0	0
2006-09-21	60.424	61.82	0.004	0.001
2006-09-22	57.599	57.602	0.375	0.362
2006-09-23	62.813	65.202	0	0.004
2006-09-24	63.448	63.752	0.001	0.01
2006-09-25	66.777	67.061	0	0
2006-09-26	79.234	80.642	0.005	0.003
2006-09-27	73.954	75.771	0.008	0.016
2006-09-28	53.834	52.828	0.014	0.001
2006-09-29	63.123	63.663	0	0
2006-09-30	68.541	69.019	0.004	0.014
2006-10-01	78.36	79.183	0	0
2006-10-02	76.534	77.21	0	0
2006-10-03	72.123	74.354	0	0
2006-10-04	60.682	62.497	0	0.066
2006-10-05	63.336	63.953	0	0
2006-10-06	70.51	71.274	0	0
2006-10-07	81.412	82.804	0	0
2006-10-08	76.721	78.462	0.002	0.002
2006-10-09	59.174	59.569	0	0
2006-10-10	49.998	51.248	0	0
2006-10-11	42.85	43.29	0.09	0.112
2006-10-12	38.816	38.861	0.002	0
2006-10-13	43.099	43.133	0	0
2006-10-14	46.063	46.248	0	0
2006-10-15	58.039	58.528	0	0
2006-10-16	53.414	54.512	0.41	0.418
2006-10-17	56.118	55.956	0.404	0.223
2006-10-18	43.248	43.602	0	0
2006-10-19	47.209	47.452	0	0
2006-10-20	48.34	48.226	0	0
2006-10-21	44.906	44.989	0	0
2006-10-22	38.904	38.95	0	0
2006-10-23	40.807	41.049	0	0
2006-10-24	42.439	42.761	0	0
2006-10-25	49.783	50.222	0	0
2006-10-26	44.538	45.643	0	0
2006-10-27	54.912	55.085	0.001	0
2006-10-28	50.384	52.135	0	0
2006-10-29	52.234	52.894	0	0
2006-10-30	61.06	61.507	0	0
2006-10-31	57.319	59.014	0	0
2007-05-01	80	80	1	1
2007-05-02	66.366	66.765	0	0
2007-05-03	69.612	69.648	0	0
2007-05-04	67.007	67.363	0.377	0.413
2007-05-05	61.739	60.857	0.22	0.896
2007-05-06	64.56	66.097	0.167	0.255
2007-05-07	73.464	72.69	0.431	0.377
2007-05-08	76.446	77.05	0	0
2007-05-09	82.957	82.925	0	0
2007-05-10	86.219	87.912	0	0
2007-05-11	85.749	88.167	0.01	0
2007-05-12	73.477	74.291	0.086	0.079
2007-05-13	80.527	81.364	0.027	0.01
2007-05-14	85.463	91.694	0.01	0
2007-05-15	86.047	89.231	0.082	0.076
2007-05-16	62.638	63.952	0	0.003
2007-05-17	68.052	68.248	0	0
2007-05-18	79.182	79.09	0.005	0.017
2007-05-19	79.893	81.375	0.07	0.025
2007-05-20	52.483	53.607	0	0
2007-05-21	78.709	79.204	0.067	0.013
2007-05-22	79.936	80.245	0.027	0.022
2007-05-23	77.686	78.925	0.642	0.183
2007-05-24	66.631	67.188	0.869	0.623
2007-05-25	71.538	70.943	0	0
2007-05-26	71.989	71.646	0.148	0.054
2007-05-27	67.48	67.673	0	0
2007-05-28	76.893	76.835	0	0
2007-05-29	83.568	83.85	0	0
2007-05-30	82.131	83.31	0.042	0.047
2007-05-31	75.314	75.454	0.11	0.069
2007-06-01	78.38	77.588	0.007	0.002
2007-06-02	75.903	75.805	0.018	0.253
2007-06-03	69.905	73.54	0.088	0.018
2007-06-04	72.601	72.107	0.024	0.061
2007-06-05	71.052	69.593	0.021	0.079
2007-06-06	69.917	71.028	0.302	0.238
2007-06-07	86.153	86.955	0	0
2007-06-08	80.695	81.462	0	0
2007-06-09	79.83	79.806	0	0
2007-06-10	81.688	81.274	0.077	0
2007-06-11	81.596	81.503	0.117	0.258
2007-06-12	84.77	85.677	0.001	0.015
2007-06-13	83.279	84.997	0	0
2007-06-14	85.932	86.143	0	0
2007-06-15	87.462	87.562	0	0
2007-06-16	86.998	87.23	0.089	0.069
2007-06-17	88.381	87.877	0.062	0.05
2007-06-18	86.598	87.378	0.155	0.193
2007-06-19	76.91	77.131	0.035	0.013
2007-06-20	83.911	86.044	0.132	0.004
2007-06-21	85.56	86.502	0.023	0
2007-06-22	82.882	82.694	0	0.001
2007-06-23	80.512	81.178	0	0
2007-06-24	85.051	84.864	0	0
2007-06-25	86.921	89.388	0	0
2007-06-26	91.352	91.771	0	0
2007-06-27	85.569	87.376	0	0
2007-06-28	77.649	77.217	0	0
2007-06-29	75.048	75.436	0	0
2007-06-30	80.29	80.526	0	0
2007-07-01	82.464	82.502	0	0
2007-07-02	81.828	81.68	0.192	0.3
2007-07-03	77.537	80.745	0.111	0.084
2007-07-04	78.135	82.233	0.515	0.215
2007-07-05	82.785	82.828	0.016	0.017
2007-07-06	82.95	83.581	0	0
2007-07-07	90.849	92.014	0	0
2007-07-08	90.957	92.329	0	0
2007-07-09	87.883	87.983	0	0.183
2007-07-10	81.232	81.551	0	0
2007-07-11	72.912	73.49	0.001	0.001
2007-07-12	75.367	75.667	0.004	0.006
2007-07-13	77.245	77.645	0	0
2007-07-14	78.12	78.88	0.049	0.102
2007-07-15	79.073	80.071	0	0
2007-07-16	79.856	82.307	0.213	0.001
2007-07-17	79.616	79.636	0.054	0.195
2007-07-18	82.687	85.036	0	0
2007-07-19	83.144	78.82	0	0.213
2007-07-20	76.404	77.181	0	0
2007-07-21	79.156	79.333	0	0
2007-07-22	77.987	80.05	0	0
2007-07-23	81.626	81.281	0.307	0.004
2007-07-24	84.359	84.978	0.162	0.003
2007-07-25	88.062	89.079	0.009	0
2007-07-26	91.637	91.933	0	0
2007-07-27	89.188	90.23	0.243	0.119
2007-07-28	84.932	85.932	0	0
2007-07-29	84.418	84.498	0	0
2007-07-30	86.001	86.188	0	0
2007-07-31	86.458	86.448	0	0
2007-08-01	86.597	87.819	0	0
2007-08-02	84.541	85.138	0.22	0.302
2007-08-03	83.303	84.02	0	0
2007-08-04	81.385	82.071	0.174	0.544
2007-08-05	80.648	81.352	0.283	0.31
2007-08-06	89.684	89.784	0	0.018
2007-08-07	86.046	87.936	0.492	0.239
2007-08-08	79.046	78.934	0	0.009
2007-08-09	79.308	83.495	0.944	0.443
2007-08-10	85.077	88.125	0	0
2007-08-11	87.955	88.27	0.231	0.665
2007-08-12	88.237	88.252	0.238	0.276
2007-08-13	83.185	83.343	0	0
2007-08-14	82.608	82.307	0	0.003
2007-08-15	80.444	84.765	0	0
2007-08-16	81.351	85.235	0	0.001
2007-08-17	75.811	76.736	0	0
2007-08-18	69.413	71.438	0.757	0.387
2007-08-19	66.58	62.565	2.922	1.302
2007-08-20	65.117	62.83	0.004	0.002
2007-08-21	79.401	80.386	0.244	0.02
2007-08-22	80.834	82.537	0	0.013
2007-08-23	80.413	79.429	0.159	0.706
2007-08-24	71.658	71.486	0.048	0
2007-08-25	69.698	69.919	0	0
2007-08-26	76.514	77.282	0	0
2007-08-27	85.799	86.472	0	0.116
2007-08-28	84.649	87.011	0.07	0.015
2007-08-29	82.14	78.962	0.031	0.087
2007-08-30	75.234	75.989	0	0
2007-08-31	81.629	83.507	0	0.002
2007-09-01	80.394	81.734	0	0
2007-09-02	83.49	83.475	0.026	0.037
2007-09-03	90.36	91.246	0	0
2007-09-04	90.832	91.48	0	0
2007-09-05	87.481	88.599	0	0
2007-09-06	85.955	86.624	0.001	0
2007-09-07	79.279	84.075	0.196	0.035
2007-09-08	74.162	73.928	0	0
2007-09-09	66.851	70.406	0.2	0.211
2007-09-10	63.095	64.01	0.002	0
2007-09-11	63.656	64.238	0	0
2007-09-12	63.674	63.957	0	0
2007-09-13	65.062	65.704	0.078	0.087
2007-09-14	60.588	61.044	0	0
2007-09-15	60.942	61.112	0	0
2007-09-16	71.798	70.13	0	0
2007-09-17	79.028	80.979	0.001	0
2007-09-18	82.695	79.626	0.017	0.026
2007-09-19	69.837	74.486	0.1	0.092
2007-09-20	69.422	79.151	0.016	0
2007-09-21	83.679	84.499	0	0
2007-09-22	74.752	74.94	0	0
2007-09-23	83.111	83.266	0	0
2007-09-24	87.535	87.938	0	0
2007-09-25	82.124	85.633	0.061	0.119
2007-09-26	68.175	69.552	0	0
2007-09-27	68.077	67.865	0.016	0.012
2007-09-28	68.274	68.89	0.007	0.006
2007-09-29	75.515	76.377	0.03	0.029
2007-09-30	72.307	74.08	0.323	0.73
2007-10-01	66.228	66.56	0.209	0.267
2007-10-02	66.001	66.32	0.136	0.468
2007-10-03	72.209	72.291	0.015	0.003
2007-10-04	75.197	75.495	0	0
2007-10-05	84.065	85.144	0	0
2007-10-06	88.449	88.499	0.292	0.2
2007-10-07	84.437	85.075	0.139	0.142
2007-10-08	75.441	76.872	0.286	0.342
2007-10-09	58.649	59.67	0	0
2007-10-10	52.73	52.968	0	0.003
2007-10-11	43.488	43.566	0	0
2007-10-12	48.758	48.203	0.06	0.003
2007-10-13	58.224	59.01	0	0
2007-10-14	56.012	56.698	0.23	0.187
2007-10-15	49.644	50.525	0.17	0.47
2007-10-16	57.531	59.738	0.153	0.27
2007-10-17	60.45	58.606	0.012	0.109
2007-10-18	62.682	61.61	0.623	0.285
2007-10-19	57.846	57.906	0.055	0.034
2007-10-20	63.671	65.121	0	0
2007-10-21	61.457	63.294	0	0
2007-10-22	54.887	54.204	0	0
2007-10-23	59.891	60.032	0	0
2007-10-24	54.114	54.643	0	0
2007-10-25	56.573	56.807	0	0
2007-10-26	57.98	58.045	0	0
2007-10-27	52.445	58.101	0	0
2007-10-28	54.87	55.079	0	0
2007-10-29	61.317	61.742	0	0
2007-10-30	63.364	63.817	0	0
2007-10-31	60.251	60.854	0.001	0.001
2008-05-01	80	80	1	1
2008-05-02	58.873	57.306	0.024	0.019
2008-05-03	49.659	49.221	0.367	0.659
2008-05-04	60.122	59.49	0	0
2008-05-05	63.329	64.096	0	0
2008-05-06	77.322	78.375	0	0
2008-05-07	73.093	73.401	0.533	0.254
2008-05-08	62.017	63.07	0	0
2008-05-09	62.109	62.881	0	0
2008-05-10	62.53	63.617	0.052	0
2008-05-11	58.516	58.773	0.205	0.079
2008-05-12	67.145	67.438	0	0
2008-05-13	65.118	66.355	0.001	0.009
2008-05-14	64.16	64.126	0.007	0
2008-05-15	69.354	68.77	0	0
2008-05-16	76.137	76.412	0	0
2008-05-17	77.672	78.343	0.042	0.022
2008-05-18	68.297	68.715	0.001	0.001
2008-05-19	60.824	61.361	0.213	0.294
2008-05-20	62.019	62.126	0.013	0.011
2008-05-21	64.123	64.368	0	0
2008-05-22	64.644	65.143	0	0
2008-05-23	63.469	63.032	0	0
2008-05-24	69.144	69.904	0	0
2008-05-25	77.634	76.93	0.306	0.241
2008-05-26	82.713	83.43	0.035	0.017
2008-05-27	56.866	56.284	0	0
2008-05-28	62.461	64.466	0	0
2008-05-29	62.102	64.851	0.081	0.038
2008-05-30	67.168	67.785	0.16	0.105
2008-05-31	71.284	72.129	0.416	0.111
2008-06-01	76.311	77.037	0.11	0.063
2008-06-02	78.094	78.489	0	0.001
2008-06-03	65.691	65.269	0.275	0.297
2008-06-04	65.546	66.189	0	0.003
2008-06-05	67.225	67.714	0.011	0.003
2008-06-06	80.91	77.903	0.61	1.007
2008-06-07	80.147	80.088	0.005	0
2008-06-08	78.314	79.345	0.737	0.209
2008-06-09	74.822	72.734	0.016	0.017
2008-06-10	72.071	71.455	0	0
2008-06-11	81.655	81.209	0.053	0.038
2008-06-12	78.287	79.417	1.301	2.088
2008-06-13	79.998	81.26	0	0
2008-06-14	76.528	76.521	0.027	0.026
2008-06-15	74.905	76.048	0	0
2008-06-16	71.753	71.962	0	0
2008-06-17	77.165	77.302	0	0
2008-06-18	78.29	78.364	0.008	0.001
2008-06-19	80.053	78.694	0.001	0.102
2008-06-20	78.001	77.591	0.064	0.117
2008-06-21	77.674	74.925	0.018	0.023
2008-06-22	76.274	76.461	0.047	0.061
2008-06-23	74.763	76.164	0.018	0.087
2008-06-24	74.093	75.218	0.107	0.016
2008-06-25	77.581	82.58	0.034	0.003
2008-06-26	79.982	81.817	0.355	0.152
2008-06-27	80.816	82.268	0.124	0.114
2008-06-28	78.178	79.343	0.042	0.079
2008-06-29	75.45	75.569	0.013	0.052
2008-06-30	78.765	78.971	0	0
2008-07-01	86.947	86.775	0	0
2008-07-02	85.824	85.954	0	0
2008-07-03	72.694	73.601	0	0
2008-07-04	76.644	76.618	0	0
2008-07-05	80.816	81.433	0	0
2008-07-06	83.512	85.156	0.335	0.126
2008-07-07	82.896	87.375	0.012	0.297
2008-07-08	77.876	83.472	0.524	0.151
2008-07-09	80.069	80.896	0.066	0.007
2008-07-10	84.786	85.845	0.086	0.102
2008-07-11	91.114	92.539	0.35	0.377
2008-07-12	90.334	90.872	1.043	0.44
2008-07-13	77.219	77.576	0	0
2008-07-14	88.532	89.061	0.001	0.006
2008-07-15	93.378	93.802	0	0
2008-07-16	92.123	91.1	0.209	0.087
2008-07-17	80.58	81.03	1.742	1.867
2008-07-18	81.168	81.106	0.243	0.241
2008-07-19	80.984	81.157	0.024	1.203
2008-07-20	81.255	83.123	0.02	0.041
2008-07-21	81.389	82.726	0.18	0.213
2008-07-22	73.946	75.424	0	0
2008-07-23	76.454	74.27	0	0
2008-07-24	75.451	74.304	0	0.034
2008-07-25	78.042	81.328	0.103	0.1
2008-07-26	80.819	81.356	0	0
2008-07-27	80.43	81.888	0.111	0.008
2008-07-28	80.225	81.567	0.676	0.089
2008-07-29	85.167	86.9	0.278	0.446
2008-07-30	83.065	83.99	0	0
2008-07-31	84.751	82.722	0.015	0.108
2008-08-01	80.062	79.758	0.191	0.348
2008-08-02	81.32	80.64	0	0
2008-08-03	84.464	84.874	0.111	0.277
2008-08-04	87.156	84.688	0.061	0
2008-08-05	82.412	83.598	0.356	0.077
2008-08-06	81.82	82.398	0.003	0.075
2008-08-07	76.955	77.188	0.164	0.037
2008-08-08	76.474	76.518	0	0
2008-08-09	79.14	78.757	0	0.003
2008-08-10	78.649	78.704	0	0
2008-08-11	74.36	75.842	0	0
2008-08-12	72.704	74.176	0.101	0.183
2008-08-13	80.182	79.036	0.026	0.09
2008-08-14	79.882	76.487	0.035	0
2008-08-15	73.49	73.317	0.003	0
2008-08-16	76.362	75.413	0	0
2008-08-17	80.606	80.877	0	0
2008-08-18	88.179	88.835	0	0
2008-08-19	87.622	87.722	0.004	0.097
2008-08-20	81.548	81.399	0.016	0.003
2008-08-21	79.686	80.273	0.002	0.034
2008-08-22	84.663	85.991	0.005	0
2008-08-23	77.064	78.15	0.365	0.158
2008-08-24	73.664	73.563	0	0
2008-08-25	73.321	74.046	0	0
2008-08-26	74.495	74.624	0	0
2008-08-27	73.641	74.111	0.072	0.209
2008-08-28	74.142	75.523	0.005	0.651
2008-08-29	81.018	81.096	0	0
2008-08-30	84.9	85.55	0	0
2008-08-31	82.721	83.824	0	0
2008-09-01	84.845	84.425	0	0
2008-09-02	81.741	82.236	0.081	0.04
2008-09-03	69.692	70.933	0.014	0.01
2008-09-04	65	65.916	0	0
2008-09-05	65.691	66.24	0	0
2008-09-06	69.113	65.96	0.015	0.048
2008-09-07	65.405	64.782	0.038	0.038
2008-09-08	58.773	60.698	0	0
2008-09-09	64.029	64.993	0	0
2008-09-10	62.717	64.474	0	0
2008-09-11	69.557	69.427	0.105	0.169
2008-09-12	70.725	70.589	0.118	0
2008-09-13	69.166	66.948	0	0.089
2008-09-14	68.912	63.797	0.273	0.061
2008-09-15	68.791	69.167	0	0
2008-09-16	81.972	81.837	0	0
2008-09-17	75.408	80.341	0	0
2008-09-18	79.096	79.987	0	0
2008-09-19	81.972	82.676	0	0
2008-09-20	80.782	80.828	0	0
2008-09-21	79.477	81.257	0	0
2008-09-22	78.062	77.929	0	0
2008-09-23	78.553	78.899	0.012	0.009
2008-09-24	76.819	78.138	0.182	0.266
2008-09-25	75.211	75.695	0	0
2008-09-26	83.522	83.221	0	0
2008-09-27	78.759	79.238	0	0
2008-09-28	65.143	63.953	0	0
2008-09-29	65.788	65.389	0.011	0.012
2008-09-30	59.556	59.108	0	0
2008-10-01	58.986	59.264	0	0
2008-10-02	68.782	69.214	0	0
2008-10-03	64.854	64.876	0	0
2008-10-04	61.293	60.827	0	0
2008-10-05	57.558	57.785	0.066	0.059
2008-10-06	67.736	70.327	0.017	0.025
2008-10-07	66.489	67.147	0.635	0.512
2008-10-08	68.997	68.425	0.007	0.056
2008-10-09	62.436	64.092	0	0
2008-10-10	67.622	67.919	0	0
2008-10-11	70.357	71.873	0	0
2008-10-12	77.145	78.469	0.016	0.015
2008-10-13	74.468	75.514	0.235	0.272
2008-10-14	50.566	53.34	0.12	0.061
2008-10-15	56.62	56.678	0	0
2008-10-16	52.482	52.8	0	0
2008-10-17	46.635	50.972	0.061	0.074
2008-10-18	51.744	51.759	0	0
2008-10-19	61.362	61.403	0	0
2008-10-20	60.906	61.28	0	0
2008-10-21	45.599	46.075	0	0
2008-10-22	43.482	44.386	0.379	0.341
2008-10-23	55.781	56.442	0.021	0.003
2008-10-24	52.675	54.464	0.061	0.141
2008-10-25	55.324	55.254	0.019	0.007
2008-10-26	52.228	53.128	0.061	0.083
2008-10-27	37.567	37.716	0	0.001
2008-10-28	45.049	45.235	0	0
2008-10-29	49.197	49.545	0	0
2008-10-30	64.676	64.831	0	0
2008-10-31	59.767	61.688	0	0
2009-05-01	80	80	1	1
2009-05-02	57.764	57.867	0	0
2009-05-03	58.333	58.565	0	0
2009-05-04	64.224	64.291	0	0
2009-05-05	71.107	70.409	0.013	0.069
2009-05-06	71.609	70.878	0.02	0.264
2009-05-07	70.006	71.925	0.046	0.047
2009-05-08	70.247	71.311	0	0.012
2009-05-09	59.782	61.706	0.029	0.049
2009-05-10	58.241	57.806	0.016	0.026
2009-05-11	64.665	64.988	0	0
2009-05-12	67.067	66.59	0.003	0.035
2009-05-13	65.764	66.733	0.069	0.022
2009-05-14	63.724	64.452	0.001	0
2009-05-15	66.761	66.131	0.049	0.043
2009-05-16	59.676	61.75	0.242	0.263
2009-05-17	67.955	67.913	0	0
2009-05-18	81.215	80.964	0	0
2009-05-19	86.367	86.902	0.003	0.006
2009-05-20	88.005	87.699	0	0
2009-05-21	85.604	85.169	0.254	0.301
2009-05-22	73.29	73.368	0	0
2009-05-23	71.35	71.764	0	0
2009-05-24	71.358	71.015	0	0
2009-05-25	70.798	71.156	0	0
2009-05-26	74.572	71.36	0.021	0
2009-05-27	71.526	68.112	0.021	0
2009-05-28	79.639	79.316	0	0
2009-05-29	78.998	80.172	0	0
2009-05-30	72.238	73.148	0.003	0.002
2009-05-31	78.023	80.999	0.003	0
2009-06-01	75.772	71.175	1.188	0.97
2009-06-02	70.176	71.074	0	0
2009-06-03	65.308	67.846	0	0
2009-06-04	72.485	72.888	0	0
2009-06-05	73.243	73.619	0	0
2009-06-06	66.221	67.477	0.368	0.33
2009-06-07	59.969	59.546	0.591	0.624
2009-06-08	59.763	62.461	0.162	0.216
2009-06-09	60.992	67.147	0	0
2009-06-10	59.906	66.633	0.023	0
2009-06-11	66.478	67.167	0	0
2009-06-12	66.939	68.491	0	0
2009-06-13	71.947	73.718	0	0
2009-06-14	75.322	77.017	0	0
2009-06-15	77.265	76.879	0	0
2009-06-16	74.434	73.205	0.089	0.045
2009-06-17	71.796	76.315	0.115	0.325
2009-06-18	85.438	85.652	0.003	0.247
2009-06-19	84.523	81.598	0.399	0.32
2009-06-20	80.385	81.345	0.138	0.426
2009-06-21	80.111	80.799	0.163	0.282
2009-06-22	82.658	80.862	0.189	1.525
2009-06-23	95.312	93.318	0	0.051
2009-06-24	87.794	87.785	0.146	0.194
2009-06-25	85.117	84.993	0.074	0.499
2009-06-26	87.671	87.723	0	0
2009-06-27	86.674	86.804	0.168	0.056
2009-06-28	78.682	76.58	0.007	0.004
2009-06-29	74.746	74.978	0	0
2009-06-30	70.268	68.549	0	0
2009-07-01	69.663	70.428	0	0
2009-07-02	75.835	75.785	0	0
2009-07-03	76.499	77.665	0.035	0
2009-07-04	75.083	77.631	0.129	0
2009-07-05	79.473	77.975	0.026	0.009
2009-07-06	77.918	77.117	0	0
2009-07-07	76.802	77.781	0.007	0.019
2009-07-08	75.841	76.146	0.095	0.019
2009-07-09	80.978	80.006	0.49	0.247
2009-07-10	84.11	83.529	0.075	0.387
2009-07-11	81.378	81.185	0	0
2009-07-12	75.156	76.672	0.088	0.981
2009-07-13	75.105	76.448	0.005	0.008
2009-07-14	74.445	75.949	0.195	0.038
2009-07-15	74.297	75.094	0.241	0.356
2009-07-16	72.58	73.909	0	0
2009-07-17	67.021	68.634	0	0
2009-07-18	63.864	64.235	0	0
2009-07-19	71.197	72.055	0	0
2009-07-20	77.679	75.16	0	0
2009-07-21	76.729	77.033	1.015	0.769
2009-07-22	78.532	79.727	0.048	0.03
2009-07-23	79.554	80.953	0.064	0.062
2009-07-24	81.062	81.509	0.15	0.148
2009-07-25	77.495	78.06	0.004	0.002
2009-07-26	74.583	73.024	0.006	0
2009-07-27	81.754	80.045	0.067	0.095
2009-07-28	77.098	77.56	0.221	0.195
2009-07-29	74.146	73.796	0	0
2009-07-30	72.436	73.589	0.819	0.261
2009-07-31	71.995	72.647	0.041	0.044
2009-08-01	74.26	75.01	0.537	0.492
2009-08-02	81.52	81.092	0	0
2009-08-03	83.449	83.869	0.141	0.031
2009-08-04	82.565	83.392	0.021	0.021
2009-08-05	76.231	76.36	0	0
2009-08-06	76.244	76.979	0	0.005
2009-08-07	76.846	76.866	0	1.564
2009-08-08	88.644	87.268	0	0
2009-08-09	90.016	91.715	0.003	0
2009-08-10	80.034	82.492	0.179	0.099
2009-08-11	79.451	79.144	0.012	0.06
2009-08-12	84.824	83.386	0	0
2009-08-13	83.154	82.059	0	0
2009-08-14	85.087	84.953	0	0
2009-08-15	82.927	83.373	0	0
2009-08-16	80.657	80.236	0.295	0.109
2009-08-17	80.136	81.56	0.573	0.128
2009-08-18	77.578	78.29	0.056	0.037
2009-08-19	76.971	76.633	0	0.009
2009-08-20	70.691	65.431	0.908	0.325
2009-08-21	65.13	66.365	0.027	0.452
2009-08-22	70.574	71.232	0.002	0.013
2009-08-23	76.447	76.947	0	0
2009-08-24	80.479	81.253	0	0
2009-08-25	77.966	79.127	0	0
2009-08-26	74.843	76.738	0	0
2009-08-27	73.943	74.664	0	0
2009-08-28	72.415	73.461	0.02	0.032
2009-08-29	65.791	65.633	0.007	0
2009-08-30	66.744	67.519	0	0
2009-08-31	68.204	69.218	0	0
2009-09-01	71.606	72.348	0	0
2009-09-02	73.804	74.831	0	0
2009-09-03	74.425	75.496	0	0
2009-09-04	74.131	74.585	0	0
2009-09-05	75.549	75.529	0	0
2009-09-06	76.519	77.097	0	0
2009-09-07	77.745	77.996	0	0
2009-09-08	77.661	77.989	0	0
2009-09-09	75.466	76.225	0.066	0.022
2009-09-10	76.12	76.559	0.017	0.004
2009-09-11	76.745	76.919	0.016	0.058
2009-09-12	71.92	73.124	0	0.062
2009-09-13	62.962	73.537	0	0.023
2009-09-14	64.28	73.986	0	0
2009-09-15	63.983	73.795	0	0
2009-09-16	59.807	72.133	0	0
2009-09-17	62.406	63.137	0	0
2009-09-18	67.704	73.807	0	0
2009-09-19	65.822	66.345	0	0
2009-09-20	72.597	71.131	0	0
2009-09-21	74.627	68.379	0.011	0.002
2009-09-22	69.392	69.4	0.73	0.249
2009-09-23	69.696	71.989	0.096	0.135
2009-09-24	73.939	73.439	0	0
2009-09-25	71.107	72.304	0.016	0.12
2009-09-26	68.397	66.332	0.14	0.171
2009-09-27	70.893	70.289	0.012	0.014
2009-09-28	58.752	60.144	0.034	0.036
2009-09-29	55.517	56.476	0	0
2009-09-30	59.057	59.415	0	0
2009-10-01	54.852	56.219	0.281	0.453
2009-10-02	51.436	51.9	0.434	0.658
2009-10-03	45.95	47.703	0.07	0.035
2009-10-04	45.883	47.677	0.002	0.007
2009-10-05	46.636	47.873	0	0
2009-10-06	47.07	46.495	0.088	0.023
2009-10-07	61.234	61.455	0.018	0.017
2009-10-08	60.342	61.338	0	0
2009-10-09	46.481	46.414	0	0
2009-10-10	39.447	45.537	0.012	0.011
2009-10-11	40.46	40.579	0	0
2009-10-12	39.409	39.794	0.222	0.229
2009-10-13	34.999	35.999	0.001	0.004
2009-10-14	36.069	36.602	0.044	0.038
2009-10-15	37.395	36.767	0.192	0.199
2009-10-16	37.413	37.679	0.025	0.032
2009-10-17	36.329	37.585	0.004	0.004
2009-10-18	50.688	51.835	0.001	0
2009-10-19	49.536	50.707	0	0
2009-10-20	48.341	48.454	0.008	0.001
2009-10-21	48.682	49.046	0.049	0.049
2009-10-22	39.323	39.696	0.136	0.12
2009-10-23	38.759	39.192	0.146	0.277
2009-10-24	38.904	38.292	0.016	0.107
2009-10-25	40.689	41.682	0.06	0.062
2009-10-26	40.118	40.711	0.005	0.007
2009-10-27	44.478	44.667	0.005	0.007
2009-10-28	43.278	43.32	0.001	0
2009-10-29	48.953	46.591	0.046	0.007
2009-10-30	49.111	49.199	0.29	0.22
2009-10-31	38.976	38.511	0.061	0.078
