# Supplementary material for: The role of climate change and urban development on compound dry-hot extremes across US cities
Source: Nat Commun. 2023 Jun 14;14:3509. doi: 10.1038/s41467-023-39205-x (PMC10267174; doi:10.1038/s41467-023-39205-x)
Supplement: Supplementary file 2 — Source Data [file 41467_2023_39205_MOESM2_ESM.zip › SourceData/Minneapolis_Future_Data.xlsx]

## Sheet: Sheet1
Date_Future	Climate_chng_T	Urban_Dev_Climate_chng_T	Climate_chng_prcp	Urban_Dev_Climate_chng_prcp
2090-05-01	80	80	1	1
2090-05-02	67.448	65.47	0.015	0.014
2090-05-03	73.92	75.356	0.007	0.011
2090-05-04	77.941	78.128	0.01	0.006
2090-05-05	74.184	74.94	0.001	0.001
2090-05-06	73.825	74.297	0	0
2090-05-07	65.959	64.143	0.054	0.088
2090-05-08	67.291	66.819	0.244	0.266
2090-05-09	68.839	68.913	0	0
2090-05-10	74.435	74.61	0	0
2090-05-11	75.207	80.212	0.01	0.011
2090-05-12	78.654	79.747	0.012	0.003
2090-05-13	61.504	61.389	0	0
2090-05-14	67.686	67.694	0	0
2090-05-15	82.672	83.01	0	0
2090-05-16	79.708	80.796	0.06	0.013
2090-05-17	80.321	80.15	0.017	0
2090-05-18	77.077	76.737	0	0
2090-05-19	75.072	75.263	0	0
2090-05-20	75.829	76.869	0.007	0.05
2090-05-21	75.82	77.705	0	0
2090-05-22	76.487	78.701	0.056	0
2090-05-23	88.35	88.504	0.009	0.003
2090-05-24	87.516	87.854	0.228	0.096
2090-05-25	86.002	86.285	0.124	0.074
2090-05-26	91.865	92.217	0	0.006
2090-05-27	89.807	91.1	0.376	0.363
2090-05-28	77.509	77.507	1.52	1.903
2090-05-29	81.295	80.459	0	0
2090-05-30	85.432	85.532	0	0.025
2090-05-31	88.226	86.334	0.073	0.057
2090-06-01	82.751	80.687	0.325	0.354
2090-06-02	76.985	80.208	0.143	0.262
2090-06-03	82.078	88.081	0.334	0.007
2090-06-04	82.289	86.601	0.152	0
2090-06-05	84.643	84.506	0.07	0.004
2090-06-06	89.663	89.923	0.001	0
2090-06-07	92.025	91.322	0.212	0.103
2090-06-08	91.818	92.217	0	0
2090-06-09	87.608	89.491	0.154	0.001
2090-06-10	84.476	84.868	0	0
2090-06-11	80.067	78.304	0	0
2090-06-12	84.375	82.386	0	0
2090-06-13	89.814	91.026	0.048	0.034
2090-06-14	96.46	96.24	0.079	0.49
2090-06-15	93.08	84.268	1.352	0.974
2090-06-16	82.506	78.776	0.07	0.153
2090-06-17	84.929	84.751	0	0
2090-06-18	84.061	86.803	0	0
2090-06-19	89.05	89.15	0.271	0.271
2090-06-20	90.547	89.508	0.9	0.121
2090-06-21	100.715	100.535	0.736	0.541
2090-06-22	103.823	105.044	0	0
2090-06-23	103.749	105.061	0	0
2090-06-24	87.563	101.649	0.192	0.131
2090-06-25	90.011	94.704	0.134	0
2090-06-26	93.023	95.053	0.464	0
2090-06-27	93.342	93.574	0	0
2090-06-28	89.492	88.619	0	0
2090-06-29	74.052	74.436	0	0
2090-06-30	74.436	74.576	0.095	0.001
2090-07-01	75.76	77.38	0	0
2090-07-02	80.929	80.267	0	0.007
2090-07-03	83.278	85.987	0.094	0.104
2090-07-04	83.63	85.232	0	0
2090-07-05	92.973	93.015	0.237	0.14
2090-07-06	94.24	83.456	1.32	0.292
2090-07-07	79.411	81.023	0.091	0.385
2090-07-08	86.691	88.269	0	0
2090-07-09	98.154	100.313	0.009	0
2090-07-10	96.954	98.176	2.987	1.846
2090-07-11	98.074	98.257	0	0
2090-07-12	97.552	97.804	0	0
2090-07-13	97.692	98.941	0	0
2090-07-14	98.316	99.658	0	0
2090-07-15	100.627	100.887	0.034	0
2090-07-16	95.914	97.337	0.121	0.022
2090-07-17	90.403	93.301	0.442	0.138
2090-07-18	90.289	94.741	0	0.004
2090-07-19	83.146	84.092	0	0
2090-07-20	82.378	82.552	0	0
2090-07-21	80.187	77.438	0.006	0
2090-07-22	93.085	93.446	0.134	0.009
2090-07-23	91.159	92.114	0.075	0
2090-07-24	91.267	92.071	0	0
2090-07-25	97.209	97.696	0.006	0.017
2090-07-26	100.81	102.623	0	0
2090-07-27	101.54	102.826	0	0
2090-07-28	97.698	100.803	0	0
2090-07-29	99.273	101.192	0	0
2090-07-30	98.677	100.671	0.168	0.168
2090-07-31	96.933	95.437	0.242	0.103
2090-08-01	91.403	91.027	0.103	0.307
2090-08-02	84.787	88.93	0.197	0.459
2090-08-03	88.507	89.942	0.012	0
2090-08-04	88.667	90.136	0.004	0
2090-08-05	75.684	76.525	0	0
2090-08-06	77.568	78.362	0	0
2090-08-07	79.141	80.021	0	0
2090-08-08	81.85	82.242	0	0
2090-08-09	85.169	82.616	0.006	0.004
2090-08-10	85.131	86.411	0.118	0.016
2090-08-11	86.151	88.155	0	0.008
2090-08-12	83.599	83.164	1.557	0.265
2090-08-13	75.817	69.155	0	0
2090-08-14	84.493	88.292	0	0
2090-08-15	97.101	98.371	0.017	0.045
2090-08-16	99.079	100.57	0	0
2090-08-17	98.688	99.574	0.096	0.014
2090-08-18	97.186	98.762	0	0
2090-08-19	89.13	90.736	0	0
2090-08-20	88.318	89.459	0	0.003
2090-08-21	83.679	84.665	0	0
2090-08-22	84.447	86.264	0	0
2090-08-23	89.717	92.04	0	0
2090-08-24	89.294	93.192	0.073	0
2090-08-25	91.557	93.549	0.037	0
2090-08-26	90.478	89.923	0.168	0.182
2090-08-27	87.407	85.923	0.083	0.116
2090-08-28	85.374	89.558	0.329	0.188
2090-08-29	84.229	86.675	0	0
2090-08-30	83.664	85.057	0	0
2090-08-31	82.983	84.121	0	0
2090-09-01	86.267	88.546	0	0
2090-09-02	86.487	86.587	0	0.061
2090-09-03	84.915	85.05	0	0.25
2090-09-04	67.562	72.291	0	0
2090-09-05	72.357	73.351	0	0
2090-09-06	75.867	77.176	0	0
2090-09-07	79.862	80.777	0	0
2090-09-08	81.045	82.124	0	0
2090-09-09	83.192	83.091	0	0
2090-09-10	83.028	83.123	0	0
2090-09-11	83.588	84.394	0	0
2090-09-12	83.806	91.56	0.1	0
2090-09-13	83.726	88.292	0.183	0.128
2090-09-14	75.233	71.321	0.115	0.236
2090-09-15	67.673	68.245	0	0
2090-09-16	67.354	68.103	0	0
2090-09-17	71.367	71.56	0	0
2090-09-18	66.455	67.408	0	0
2090-09-19	70.102	70.827	0	0
2090-09-20	81.94	81.031	0	0
2090-09-21	84.463	85.84	0	0
2090-09-22	74.95	85.478	0	0
2090-09-23	64.236	67.66	0	0
2090-09-24	67.349	72.266	0.02	0.009
2090-09-25	81.734	81.462	0	0
2090-09-26	80.388	80.123	0.003	0.008
2090-09-27	82.569	85.787	0	0
2090-09-28	80.058	82.066	0.009	0
2090-09-29	76.634	79.868	0.581	0.131
2090-09-30	73.562	76.775	0.322	0.444
2090-10-01	74.989	76.437	0	0
2090-10-02	67.875	68.606	0	0
2090-10-03	68.219	71.836	0	0.003
2090-10-04	67.215	70.435	0	0.02
2090-10-05	62.202	66.533	0	0
2090-10-06	59.532	56.716	0	0
2090-10-07	57.602	55.822	0.068	0.002
2090-10-08	58.613	62.993	0.051	0
2090-10-09	63.117	63.31	0	0
2090-10-10	60.199	61.73	0	0
2090-10-11	53.285	52.442	0.364	0.033
2090-10-12	52.197	52.714	0.641	0.661
2090-10-13	54.142	53.728	0.155	0.229
2090-10-14	57.047	58.482	0.167	0.01
2090-10-15	70.593	71.992	0.063	0.092
2090-10-16	63.7	65.613	0	0
2090-10-17	52.908	54.051	0	0
2090-10-18	44.286	45.229	0.004	0.002
2090-10-19	47.832	48.665	0	0
2090-10-20	52.362	54.868	0	0
2090-10-21	62.566	62.021	0	0
2090-10-22	61.099	61.458	0.077	0.121
2090-10-23	54.602	56.067	0	0
2090-10-24	70.325	70.633	0	0
2090-10-25	65.367	66.724	0.015	0.009
2090-10-26	51.45	51.871	0	0
2090-10-27	46.759	51.555	0	0
2090-10-28	53.135	53.64	0	0
2090-10-29	64.746	65.505	0.016	0.014
2090-10-30	62.171	62.969	0.034	0.041
2090-10-31	56.963	56.404	0.047	0.038
2091-05-01	80	80	1	1
2091-05-02	75.063	74.942	0	0
2091-05-03	80.675	77.79	0	0
2091-05-04	83.144	79.856	0.014	0.097
2091-05-05	78.726	77.012	0.164	0.246
2091-05-06	63.02	64.375	0	0
2091-05-07	56.498	59.386	0	0
2091-05-08	71.387	72.579	0	0
2091-05-09	86.901	88.871	0	0
2091-05-10	88.852	89.696	0.273	0.294
2091-05-11	72.246	72.256	0.351	0.28
2091-05-12	75.768	74.069	0	0.005
2091-05-13	80.044	80.195	0.441	0.126
2091-05-14	82.704	83.039	0	0
2091-05-15	82.987	83.532	0.012	0.026
2091-05-16	78.774	79.987	0.005	0.014
2091-05-17	67.283	69.674	0.056	0.082
2091-05-18	67.205	67.224	0	0
2091-05-19	61.171	59.963	0.156	0.184
2091-05-20	71.293	70.927	0	0
2091-05-21	73.984	74.328	0	0
2091-05-22	72.139	73.381	0	0
2091-05-23	75.456	68.257	0.073	0.214
2091-05-24	69.361	76.27	0.347	0.055
2091-05-25	73.691	78.094	0.001	0.004
2091-05-26	84.972	79.574	0	0.004
2091-05-27	85.273	83.578	1.259	0.028
2091-05-28	86.22	85.683	0.16	0.197
2091-05-29	86.673	83.932	0.047	0.002
2091-05-30	85.688	84.455	0.003	0.117
2091-05-31	82.485	79.863	0.073	0.217
2091-06-01	78.572	77.209	0.045	0.106
2091-06-02	76.803	76.322	0	0
2091-06-03	82.106	82.137	0	0
2091-06-04	84.256	86.7	0.128	0.005
2091-06-05	85.357	86.639	0.176	0.222
2091-06-06	87.505	87.894	1.113	0.287
2091-06-07	87.382	90.164	0.553	0.592
2091-06-08	86.151	86.6	0.707	0.467
2091-06-09	90.291	90.742	0.002	0
2091-06-10	89.867	90.392	0.374	0.276
2091-06-11	91.598	91.006	0.526	0.488
2091-06-12	91.214	91.395	0	0
2091-06-13	89.227	89.552	0.014	0.004
2091-06-14	92.089	91.141	0.107	1.535
2091-06-15	92.537	93.062	0.609	0.355
2091-06-16	98.819	100.912	0.052	0
2091-06-17	86.603	90.626	0.181	0.329
2091-06-18	87.678	88.896	0	0
2091-06-19	89.469	90.112	0	0
2091-06-20	90.152	91.332	0	0
2091-06-21	93.763	93.769	0	0
2091-06-22	92.462	92.722	0.424	0.424
2091-06-23	93.502	94.088	0.239	0.276
2091-06-24	91.811	93.403	0	0
2091-06-25	85.763	86.301	0.003	0
2091-06-26	85.03	85.831	0.178	0.336
2091-06-27	79.997	83.453	0.331	0.283
2091-06-28	81.285	80.261	0.62	0.244
2091-06-29	80.882	80.7	0	0
2091-06-30	84.221	83.974	0	0
2091-07-01	86.027	85.897	0	0
2091-07-02	90.27	90.37	0.085	0.085
2091-07-03	91.073	90.531	0.329	0.347
2091-07-04	90.256	90.829	0	0
2091-07-05	88.796	88.947	0	0
2091-07-06	86.003	86.99	0	0
2091-07-07	85.227	85.857	0.313	0.134
2091-07-08	77.572	85.964	0.261	0.043
2091-07-09	86.397	88.023	0.14	0.153
2091-07-10	92.398	94.939	0.084	0.094
2091-07-11	98.768	100.107	0.005	0.034
2091-07-12	97.739	98.951	0	0
2091-07-13	93.22	93.642	0.167	0
2091-07-14	99.675	99.775	0.103	0.103
2091-07-15	100.501	99.852	0	0.002
2091-07-16	99.347	97.722	0.071	0.051
2091-07-17	102.435	102.64	0.05	0.037
2091-07-18	104.163	104.489	0	0
2091-07-19	104.624	105.158	0	0
2091-07-20	105.188	106.77	0	0
2091-07-21	108.747	108.056	0	0
2091-07-22	107.326	106.858	0	0
2091-07-23	104.674	105.687	0	0
2091-07-24	95.644	102.272	0	0.012
2091-07-25	94.868	94.902	0	0
2091-07-26	93.923	90.681	0.427	0.082
2091-07-27	89.344	89.915	0.325	0.006
2091-07-28	95.202	100.328	0.546	0
2091-07-29	91.014	91.343	0.289	0.261
2091-07-30	83.339	84.176	0	0
2091-07-31	86.633	87.406	0.008	0.003
2091-08-01	86.591	89.549	0.559	0.036
2091-08-02	84.639	88.273	2.122	0.241
2091-08-03	82.063	84.434	0.01	0
2091-08-04	82.123	83.371	0	0
2091-08-05	82.593	83.985	0	0
2091-08-06	80.116	82.448	0.383	0.234
2091-08-07	87.777	87.948	0.06	0.514
2091-08-08	90.096	89.597	0.041	0.044
2091-08-09	85.379	82.493	0.125	0.189
2091-08-10	90.415	90.515	0.077	0.077
2091-08-11	97.357	95.938	0	0
2091-08-12	98.315	96.94	0.001	0.016
2091-08-13	96.872	96.833	0	0
2091-08-14	91.183	96.542	0	0
2091-08-15	98.895	99.029	0.22	0.215
2091-08-16	100.479	103.239	0	0
2091-08-17	98.632	102.666	0	0.025
2091-08-18	102.264	106.031	0	0
2091-08-19	105.422	105.606	0	0
2091-08-20	101.312	99.681	0	0
2091-08-21	98.348	98.435	0	0.028
2091-08-22	93.812	94.467	0.221	0
2091-08-23	86.685	87.112	0	0
2091-08-24	82.051	84.2	0	0
2091-08-25	82.388	83.955	0	0.083
2091-08-26	82.448	76.99	0.048	0.077
2091-08-27	78.657	76.643	0.142	0.19
2091-08-28	73.253	68.775	0	0
2091-08-29	75.114	73.601	0.039	0
2091-08-30	74.533	73.72	0.079	0.127
2091-08-31	74.948	74.014	0.141	0.086
2091-09-01	76.939	71.834	0	0
2091-09-02	73.894	69.311	0	0
2091-09-03	76.617	75.707	0	0
2091-09-04	78.941	81.022	0	0
2091-09-05	85.134	86.326	0.003	0
2091-09-06	89.01	87.294	0.039	0.018
2091-09-07	87.876	85.976	0.272	0.428
2091-09-08	65.844	66.304	0	0
2091-09-09	75.005	75.517	0	0
2091-09-10	81.899	82.737	0	0
2091-09-11	87.908	90.047	0	0
2091-09-12	87.127	89.635	0.111	0.111
2091-09-13	65.407	69.276	0.768	0.7
2091-09-14	72.004	71.499	0	0
2091-09-15	75.583	75.951	0	0
2091-09-16	80.132	75.051	0.063	0.095
2091-09-17	83.891	84.881	0.089	0.082
2091-09-18	95.028	94.611	0	0
2091-09-19	83.235	85.529	0.406	0.384
2091-09-20	81.914	82.559	0	0
2091-09-21	79.58	80.727	0	0
2091-09-22	87.76	89.883	0.021	0.014
2091-09-23	84.094	85.57	0.419	0.594
2091-09-24	67.416	69.478	0.012	0.129
2091-09-25	59.24	59.373	0	0
2091-09-26	72.346	72.221	0	0
2091-09-27	78.086	78.379	0	0
2091-09-28	76.631	77.432	0	0
2091-09-29	91.466	92.084	0	0
2091-09-30	88.47	88.738	0	0
2091-10-01	87.081	87.024	0	0
2091-10-02	82.702	82.069	0	0.015
2091-10-03	77.621	77.382	0.314	0.012
2091-10-04	65.642	68.307	0	0
2091-10-05	60.028	61.401	0	0
2091-10-06	63.579	64.753	0	0
2091-10-07	75.824	76.786	0	0
2091-10-08	76.237	77.586	0	0
2091-10-09	76.532	76.945	0.001	0.018
2091-10-10	73.673	74.907	0.012	0.028
2091-10-11	68.547	69.589	0	0
2091-10-12	63.275	64.883	0.003	0.001
2091-10-13	55.616	56.029	0	0
2091-10-14	65.757	66.381	0	0
2091-10-15	63.217	64.48	0	0
2091-10-16	61.518	65.232	0.135	0.135
2091-10-17	44.307	46.34	0.423	0.465
2091-10-18	47.239	47.74	0	0
2091-10-19	50.95	51.291	0	0
2091-10-20	53.539	54.648	0	0
2091-10-21	70.618	71.668	0	0
2091-10-22	66.46	68.25	0	0
2091-10-23	58.032	58.501	0	0
2091-10-24	52.105	52.172	0	0
2091-10-25	64.125	64.421	0	0
2091-10-26	68.935	69.601	0	0
2091-10-27	74.366	75.294	0	0
2091-10-28	74.836	75.069	0	0
2091-10-29	67.529	67.849	0	0
2091-10-30	55.854	57.03	0.127	0.159
2091-10-31	50.998	51.578	0	0
2092-05-01	80	80	1	1
2092-05-02	66.868	67.891	0.223	0.239
2092-05-03	61.688	63.218	0.005	0.007
2092-05-04	73.599	73.221	0	0
2092-05-05	82.957	82.932	0	0
2092-05-06	81.556	81.884	0.03	0.032
2092-05-07	71.02	73.076	0.088	0.033
2092-05-08	72.019	72.203	0	0
2092-05-09	74.237	77.647	0.162	0.124
2092-05-10	83.898	86.522	0.12	0.02
2092-05-11	85.356	86.956	0.306	0.359
2092-05-12	81.702	83.261	0.239	0.029
2092-05-13	78.431	78.266	0.262	0.196
2092-05-14	84.062	85.097	0.07	0.048
2092-05-15	87.609	85.197	0.312	0.372
2092-05-16	94.018	92.064	0	0.001
2092-05-17	91.585	88.184	0.493	0.57
2092-05-18	82.556	82.404	0.427	0.198
2092-05-19	89.609	88.964	0	0.001
2092-05-20	90.029	90.616	0.376	0.661
2092-05-21	77.719	78.875	0.875	0.198
2092-05-22	82.317	82.531	0	0
2092-05-23	92.053	92.703	0.733	0.663
2092-05-24	95.101	95.171	0.038	0.036
2092-05-25	92.628	92.869	0.055	0
2092-05-26	78.565	79.116	0	0
2092-05-27	75.465	74.674	0	0
2092-05-28	80.374	80.678	0	0
2092-05-29	81.123	81.499	0.017	0.015
2092-05-30	74.805	72.359	0	0.048
2092-05-31	81.576	76.928	0	0.14
2092-06-01	81.896	80.714	0.023	0.006
2092-06-02	82.031	82.197	0	0
2092-06-03	88.844	89.249	0	0
2092-06-04	86.962	89.073	0.137	0.084
2092-06-05	88.922	89.694	0	0
2092-06-06	88.128	90.334	0	0
2092-06-07	86.485	90.373	0.186	0.125
2092-06-08	86.969	86.24	0.059	0.159
2092-06-09	89.924	89.39	0	0
2092-06-10	97.757	91.57	0.241	1.121
2092-06-11	94.761	94.298	2.498	0.338
2092-06-12	91.876	94.027	0.585	0.168
2092-06-13	90.712	91.381	0.083	0.954
2092-06-14	75.603	76.277	0	0
2092-06-15	77.269	78.83	0	0
2092-06-16	81.285	81.836	0	0
2092-06-17	82.515	80.928	0	0
2092-06-18	99.56	100.159	0.106	0.037
2092-06-19	102.56	106.242	0.092	0.092
2092-06-20	93.101	93.473	0	0
2092-06-21	91.636	92.389	0.024	0
2092-06-22	91.265	90.76	0	0.014
2092-06-23	97.276	96.959	0.08	0
2092-06-24	97.45	96.454	0.243	0.536
2092-06-25	94.004	94.648	0	0
2092-06-26	88.34	90.859	0	0
2092-06-27	87.17	88.522	0.019	0
2092-06-28	88.262	88.362	0.968	0.968
2092-06-29	95.974	97.497	0	0
2092-06-30	95.49	98.431	0.102	0.013
2092-07-01	94.037	92.886	0	0
2092-07-02	83.719	84.781	0.111	0.007
2092-07-03	82.602	83.013	0.067	0.339
2092-07-04	83.949	82.73	0.012	0
2092-07-05	86.581	86.681	0.002	0.002
2092-07-06	91.476	92.384	0.155	0.328
2092-07-07	91.2	91.942	0.146	0.166
2092-07-08	86.175	86.701	0.001	0.034
2092-07-09	82.173	81.885	0	0
2092-07-10	87.672	88.253	0.009	0.015
2092-07-11	94.336	95.475	0.139	0.329
2092-07-12	97.996	98.103	0	0
2092-07-13	100.208	103.42	0.182	0.106
2092-07-14	103.276	103.882	0	0
2092-07-15	94.731	94.831	0.325	0.325
2092-07-16	87.707	87.572	0	0
2092-07-17	88.792	87.801	0	0
2092-07-18	88.539	88.94	0	0
2092-07-19	92.59	92.431	0	0
2092-07-20	94.914	96.102	0	0
2092-07-21	96.217	95.748	0	0
2092-07-22	95.373	95.087	0.1	0.113
2092-07-23	92.49	93.367	0.251	0.701
2092-07-24	81.148	81.439	0.011	0.019
2092-07-25	79.794	79.697	0	0
2092-07-26	80.36	81.551	0	0
2092-07-27	78.605	80.583	0.128	0.056
2092-07-28	84.559	84.601	0	0.001
2092-07-29	86.865	85.694	0	0
2092-07-30	95.218	94.989	0.002	0
2092-07-31	100.314	99.446	0.017	0.025
2092-08-01	100.181	98.501	0	0
2092-08-02	93.975	93.445	0	0
2092-08-03	94.659	93.072	0	0.003
2092-08-04	90.595	89.141	0.067	0.009
2092-08-05	86.661	86.761	0	0
2092-08-06	86.424	85.457	0	0
2092-08-07	89.423	88.852	0	0
2092-08-08	92.228	91.334	0	0
2092-08-09	91.722	91.495	0	0
2092-08-10	92.3	91.412	0	0
2092-08-11	96.242	94.016	0	0
2092-08-12	98.224	95.633	0	0
2092-08-13	99.886	100.042	0.002	0
2092-08-14	90.468	95.278	0.252	0.135
2092-08-15	98.442	94.87	0	0
2092-08-16	99.317	99.749	0	0.048
2092-08-17	97.532	96.93	0.03	0
2092-08-18	91.153	84.88	1.386	0
2092-08-19	94.427	93.547	0.081	0.189
2092-08-20	89.954	90.054	0.289	0.289
2092-08-21	102.61	100.115	0.18	0.008
2092-08-22	101.154	98.359	0.532	0
2092-08-23	90.75	93.869	0	0
2092-08-24	86.26	88.118	0	0
2092-08-25	87.528	87.66	0.077	0
2092-08-26	85.439	82.873	0.211	0.33
2092-08-27	80.335	79.79	0.049	0.301
2092-08-28	89.792	91.064	0	0.003
2092-08-29	93.683	93.783	0.086	0.086
2092-08-30	103.807	100.662	0	0
2092-08-31	104.451	99.011	0	0
2092-09-01	97.043	95.419	0	0
2092-09-02	94.427	90.744	0.131	0.292
2092-09-03	84.627	78.324	0.407	0.427
2092-09-04	75.498	71.818	0.077	0.155
2092-09-05	86.663	80.87	0	0
2092-09-06	91.194	90.517	0	0
2092-09-07	89.922	89.516	0.015	0
2092-09-08	81.5	82.512	0	0
2092-09-09	86.45	86.55	0	0
2092-09-10	96.671	93.91	0	0
2092-09-11	94.34	92.427	0	0.02
2092-09-12	94.828	94.928	0.082	0.082
2092-09-13	92.971	92.952	0.012	0.028
2092-09-14	86.73	86.83	0	0
2092-09-15	94.325	92.312	0.104	0
2092-09-16	92.417	89.998	0.176	0.086
2092-09-17	76.346	76.06	0.004	0.009
2092-09-18	69.536	69.889	0.002	0.132
2092-09-19	89.487	88.419	0.857	1.066
2092-09-20	95.68	94.66	0	0
2092-09-21	91.234	94.043	0	0
2092-09-22	92.544	91.728	0	0
2092-09-23	96.914	94.732	0	0
2092-09-24	92.6	91.77	0	0
2092-09-25	95.129	95.127	0	0
2092-09-26	91.171	92.134	0	0
2092-09-27	62.143	62.923	0	0
2092-09-28	71.418	71.396	0	0
2092-09-29	69.155	70.696	0.109	0.085
2092-09-30	87.658	88.36	0.039	0
2092-10-01	85.341	86.663	0.053	0.052
2092-10-02	83.899	86.55	0	0
2092-10-03	84.51	83.888	0.025	0
2092-10-04	81.208	75.64	0	0.001
2092-10-05	77.773	75.023	0	0
2092-10-06	75.739	65.913	0	0
2092-10-07	85.397	85.602	0.002	0.006
2092-10-08	83.383	84.222	0.035	0.101
2092-10-09	67.155	65.004	0	0
2092-10-10	67.059	69.818	0	0
2092-10-11	77.593	73.59	0.019	0
2092-10-12	76.24	74.013	0.057	0.012
2092-10-13	60.44	60.417	0	0
2092-10-14	66.635	65.573	0	0
2092-10-15	73.075	74.33	0	0
2092-10-16	69.584	72.145	0.107	0.173
2092-10-17	70.371	69.995	0.156	0.065
2092-10-18	69.254	67.215	0.151	0.038
2092-10-19	62.255	60.17	0.193	0.097
2092-10-20	53.084	53.934	0	0
2092-10-21	47.769	51.736	0	0
2092-10-22	66.126	63.067	0	0
2092-10-23	63.311	62.3	0	0
2092-10-24	61.644	57.869	0	0.02
2092-10-25	59.079	57.437	0.05	0.033
2092-10-26	53.158	57.227	0.009	0.037
2092-10-27	48.546	50.671	0.062	0.053
2092-10-28	55.239	55.173	0	0
2092-10-29	52.709	53.328	0	0
2092-10-30	53.781	53.623	0	0
2092-10-31	57.167	56.531	0	0
2093-05-01	80	80	1	1
2093-05-02	83.281	83.574	0.039	0.091
2093-05-03	90.369	90.205	0.029	0.029
2093-05-04	88.846	89.216	0.081	0.158
2093-05-05	79.132	79.946	0.062	0.074
2093-05-06	76.369	78.908	0.268	0.312
2093-05-07	80.338	81.553	1.444	3.021
2093-05-08	79.016	79.815	0	0
2093-05-09	65.406	65.83	0.002	0.02
2093-05-10	54.726	55.483	0.048	0.035
2093-05-11	63.36	62.8	0.017	0.008
2093-05-12	71.879	73.088	0.007	0.002
2093-05-13	72.653	74.372	0.122	0.053
2093-05-14	79.408	80.512	0.355	0.253
2093-05-15	75.609	78.19	0.563	0.495
2093-05-16	76.973	76.417	0	0
2093-05-17	76.271	77.394	0.013	0.002
2093-05-18	76.636	77.069	0.001	0.022
2093-05-19	71.749	71.844	0	0.025
2093-05-20	71.277	71.896	0	0
2093-05-21	66.776	66.294	0	0.026
2093-05-22	76.247	75.167	0.221	0.482
2093-05-23	76.526	77.929	0.153	0
2093-05-24	71.721	73.421	0.011	0.006
2093-05-25	77.825	77.034	0.006	0
2093-05-26	84.487	84.521	0	0
2093-05-27	84.338	84.839	0	0
2093-05-28	84.67	85.307	0	0.015
2093-05-29	75.843	77.14	0	0
2093-05-30	72.817	72.971	0	0
2093-05-31	80.213	80.856	0	0
2093-06-01	80.34	81.025	0.1	0.011
2093-06-02	84.485	80.232	0.121	0.103
2093-06-03	80.13	79.048	0.275	0.281
2093-06-04	78.569	76.024	0.171	0.033
2093-06-05	78.123	77.265	0	0.004
2093-06-06	78.732	79.176	0	0
2093-06-07	80.412	80.601	0	0
2093-06-08	89.945	89.211	0.009	0.035
2093-06-09	88.402	90.34	0.378	0.376
2093-06-10	80.882	83.583	0.396	0.621
2093-06-11	78.891	82.412	0.026	0.107
2093-06-12	76.072	73.727	0	0.001
2093-06-13	80.03	78.545	0.002	0.01
2093-06-14	87.547	87.497	0.104	0.019
2093-06-15	89.076	87.696	0	0
2093-06-16	87.65	90.79	0.116	0.043
2093-06-17	90.223	90.378	0	0
2093-06-18	81.628	82.117	0	0
2093-06-19	82.501	83.447	0	0
2093-06-20	87.172	84.872	0.262	0.423
2093-06-21	85.213	85.63	0.135	0.099
2093-06-22	89.676	89.959	0.021	0.042
2093-06-23	88.794	91.727	0.061	0.211
2093-06-24	86.247	86.347	0.03	0.274
2093-06-25	86.141	86.578	0.004	0.011
2093-06-26	87.646	88.1	0	0.018
2093-06-27	86.58	86.334	0.27	0.188
2093-06-28	86.179	85.759	0.288	0.206
2093-06-29	86.063	86.048	0.171	0.205
2093-06-30	86.133	89.986	0.18	0.018
2093-07-01	87.378	89.191	0.065	0.198
2093-07-02	88.017	89.472	0.139	0.045
2093-07-03	76.92	78.368	0.022	0.079
2093-07-04	81.423	81.59	0	0.005
2093-07-05	80.025	81.321	0.053	0.001
2093-07-06	89.83	87.711	0.276	0.054
2093-07-07	83.953	80.711	0.631	0.106
2093-07-08	82.08	79.032	0	0
2093-07-09	80.681	81.475	0	0
2093-07-10	88.216	88.316	0.062	0.062
2093-07-11	90.967	90.529	0.157	0.071
2093-07-12	87.979	92.692	0.242	0
2093-07-13	92.093	92.659	0.003	0
2093-07-14	91.122	93.754	0	0
2093-07-15	98.905	98.829	0	0
2093-07-16	96.593	97.827	0	0
2093-07-17	86.526	88.391	0.022	0
2093-07-18	86.018	86.081	0	0
2093-07-19	84.717	84.001	1.905	0.198
2093-07-20	87.011	85.489	0.385	0.199
2093-07-21	89.893	87.029	0	0.002
2093-07-22	88.07	87.894	0.026	0.01
2093-07-23	90.728	90.828	0.239	0.239
2093-07-24	85.042	86.1	0.169	0.422
2093-07-25	90.184	87.895	0.331	0.142
2093-07-26	86.833	89.006	0.144	0.243
2093-07-27	85.844	86.803	0	0
2093-07-28	86.308	86.559	0	0
2093-07-29	87.551	87.977	0	0
2093-07-30	86.537	86.85	0.072	0.014
2093-07-31	87.499	86.524	0.194	0.137
2093-08-01	86.518	87.368	0.048	0.174
2093-08-02	83.142	83.786	0.007	0.007
2093-08-03	88.663	88.147	0.008	0.02
2093-08-04	91.78	91.363	0.445	0.559
2093-08-05	91.374	91.093	0.2	0.207
2093-08-06	89.635	89.979	0.406	0.585
2093-08-07	88.683	89.787	0	0
2093-08-08	91.577	93.473	0	0
2093-08-09	99.567	99.881	0	0
2093-08-10	97.714	97.786	0.019	0.007
2093-08-11	95.567	95.961	0.165	0.347
2093-08-12	85.252	88.769	0.004	0
2093-08-13	86.571	90.448	0	0.193
2093-08-14	85.458	91.4	0.13	0.423
2093-08-15	90.208	93.824	0.255	0.155
2093-08-16	95.314	93.986	0.009	0
2093-08-17	93.691	95.075	0.075	0.18
2093-08-18	93.423	94.432	1.414	2.807
2093-08-19	85.221	81.819	0.813	1.358
2093-08-20	86.017	88.515	0.004	0.003
2093-08-21	92.987	90.648	0	0
2093-08-22	92.888	93.225	0	0
2093-08-23	91.075	91.62	0	0
2093-08-24	84.449	84.549	0.002	0.002
2093-08-25	84.792	84.781	0	0
2093-08-26	86.982	87.045	0	0
2093-08-27	79.026	80.523	0.117	0.084
2093-08-28	79.089	80.242	0	0
2093-08-29	78.032	79.504	0.098	1.329
2093-08-30	91.153	91.253	0.479	0.479
2093-08-31	97.382	98.288	0	0
2093-09-01	94.675	95.069	0.006	0
2093-09-02	66.911	68.832	0.019	0.018
2093-09-03	64.982	66.856	0	0
2093-09-04	73.953	74.927	0	0
2093-09-05	76.508	77.789	0	0
2093-09-06	76.931	78.364	0	0
2093-09-07	76.354	77.746	0	0
2093-09-08	77.56	84.82	0	0
2093-09-09	79.338	87.427	0.01	0.411
2093-09-10	82.688	86.623	0.006	0.305
2093-09-11	83.941	84.813	0	0
2093-09-12	80.595	82.422	0.001	0
2093-09-13	75.331	73.96	0.141	4.003
2093-09-14	75.047	73.3	0	0
2093-09-15	81.075	81.073	0	0
2093-09-16	78.767	79.241	0.358	0.343
2093-09-17	78.129	79.949	0.379	0.234
2093-09-18	66.389	66.413	0	0.012
2093-09-19	68.441	68.455	0	0
2093-09-20	64.602	65.218	0.077	0.054
2093-09-21	73.768	74.213	0	0
2093-09-22	81.328	81.398	0	0
2093-09-23	80.743	83.313	0	0.12
2093-09-24	89.189	87.196	0.007	0.02
2093-09-25	85.745	85.845	0	0
2093-09-26	78.701	78.688	0.001	0
2093-09-27	75.761	76.112	0	0
2093-09-28	79.906	79.418	0.065	0.03
2093-09-29	76.478	79.419	0	0
2093-09-30	80.409	80.23	0	0
2093-10-01	80.182	79.372	0	0
2093-10-02	82.259	80.128	0	0
2093-10-03	85.913	86.221	0	0
2093-10-04	92.503	91.802	0	0
2093-10-05	86.249	86.19	0	0
2093-10-06	84.387	85.114	0.477	0.444
2093-10-07	80.078	80.855	0.092	0.14
2093-10-08	76.856	77.173	0.793	0.213
2093-10-09	75.051	74.68	1.502	1.621
2093-10-10	78.723	77.3	0.067	0.063
2093-10-11	76.889	77.823	0.358	0.125
2093-10-12	51.314	51.706	0	0
2093-10-13	69.762	69.473	0	0
2093-10-14	78.313	78.223	0	0
2093-10-15	75.756	75.801	0	0
2093-10-16	78.341	78.565	0	0
2093-10-17	78.836	78.941	0	0
2093-10-18	73.478	74.509	0.029	0.008
2093-10-19	63.899	63.237	0	0
2093-10-20	52.268	52.798	0.017	0.023
2093-10-21	52.536	53.421	0.008	0
2093-10-22	56.328	56.72	0.1	0.069
2093-10-23	57.559	58.244	0.298	0.577
2093-10-24	55.487	55.01	0	0
2093-10-25	54.231	54.053	0	0
2093-10-26	53.465	53.5	0.367	0.34
2093-10-27	46.896	47.52	0.004	0.015
2093-10-28	42.308	42.117	0	0
2093-10-29	39.812	39.873	0.021	0.022
2093-10-30	41.537	42.006	0.001	0
2093-10-31	41.825	41.547	0	0
2094-05-01	80	80	1	1
2094-05-02	70.88	70.275	0.017	0.011
2094-05-03	73.878	74.097	0	0
2094-05-04	79.286	75.18	0.012	0.026
2094-05-05	77.947	76.752	0.462	0.516
2094-05-06	81.623	82.142	0.543	0.507
2094-05-07	81.249	81.879	0.494	0.591
2094-05-08	70.003	72.774	0.352	0.364
2094-05-09	76.148	76.227	0	0
2094-05-10	76.69	79.2	0.984	0.656
2094-05-11	70.761	72.023	0.416	0.438
2094-05-12	69.737	70.197	0.013	0.033
2094-05-13	74.554	75.156	0	0
2094-05-14	74.143	74.664	0.047	0.019
2094-05-15	76.114	77.267	0.366	0.479
2094-05-16	75.338	76.314	0.419	0.126
2094-05-17	72.642	72.889	0.175	0.049
2094-05-18	71.669	71.621	0	0
2094-05-19	72.781	71.74	0.004	0.006
2094-05-20	67.673	67.711	0.025	0.027
2094-05-21	68.676	68.969	0.041	0.039
2094-05-22	61.499	61.893	0	0
2094-05-23	70.993	71.051	0	0
2094-05-24	74.821	74.985	0	0
2094-05-25	75.231	75.649	0	0.025
2094-05-26	74.59	74.484	0.058	0.162
2094-05-27	81.728	82.862	0.098	0.065
2094-05-28	85.591	85.086	0	0
2094-05-29	83.503	81.938	0	0.004
2094-05-30	75.906	77.818	0	0
2094-05-31	84.413	85.016	0.348	0.423
2094-06-01	84.367	84.805	0	0.118
2094-06-02	85.957	86.397	0	0.031
2094-06-03	86.802	86.902	0.002	0.013
2094-06-04	87.842	88.262	0.152	0.229
2094-06-05	79.331	78.177	0.005	0.008
2094-06-06	77.784	77.563	0.202	0.31
2094-06-07	90.45	91.797	0.487	0.149
2094-06-08	82.714	84.74	0.61	0.363
2094-06-09	81.555	81.846	0.028	0.373
2094-06-10	85.492	87.617	0.079	0.051
2094-06-11	89.289	90.636	0.152	0.181
2094-06-12	93.578	93.523	0.529	0.467
2094-06-13	95.493	97.234	0.181	0.099
2094-06-14	95.876	94.691	0.082	0.231
2094-06-15	86.415	87.204	0.38	0.086
2094-06-16	92.156	95.799	0.045	0.001
2094-06-17	100.866	101.408	0	0
2094-06-18	96.048	96.148	0.378	0.378
2094-06-19	99.79	97.918	0.234	0.098
2094-06-20	99.855	98.46	0	0
2094-06-21	97.244	99.275	0.2	0.577
2094-06-22	93.045	93.945	0.504	0.504
2094-06-23	93.965	94.936	0.675	0
2094-06-24	89.491	89.781	0	0
2094-06-25	88.335	88.065	0.195	0.017
2094-06-26	82.567	83.159	0.163	0.13
2094-06-27	85.041	85.514	0	0
2094-06-28	87.68	88.4	0	0
2094-06-29	88.953	90.128	0.16	0.31
2094-06-30	88.177	90.134	0.187	0.187
2094-07-01	80.227	79.999	0	0.027
2094-07-02	80.614	81.036	1.043	1.671
2094-07-03	81.009	81.305	0	0.002
2094-07-04	83.402	80.756	0	0
2094-07-05	87.227	90.174	0.034	0.004
2094-07-06	93.555	94.908	0.081	0.278
2094-07-07	93.362	94.037	0	0
2094-07-08	91.886	91.891	0.079	0.079
2094-07-09	85.239	85.931	0.042	0.06
2094-07-10	80.244	81.257	0.047	0.009
2094-07-11	83.881	85.743	0.027	0.029
2094-07-12	88.007	88.175	0.001	0
2094-07-13	92.51	90.589	0.001	0.005
2094-07-14	87.861	87.961	0.067	0.067
2094-07-15	85.889	87.081	0	0
2094-07-16	85.499	87.237	0	0
2094-07-17	89.424	91.137	0.258	0.171
2094-07-18	86.956	89.335	0.411	0.233
2094-07-19	76.324	78.343	0.02	0.025
2094-07-20	81.868	82.915	0.012	0.028
2094-07-21	87.66	88.567	0	0
2094-07-22	93.842	95.503	0	0
2094-07-23	94.997	95.187	0	0
2094-07-24	95.89	96.369	0	0
2094-07-25	102.728	104.297	0.049	0.013
2094-07-26	100.837	103.153	0.066	0.06
2094-07-27	101.193	102.915	0.12	0.12
2094-07-28	103.967	103.653	0	0
2094-07-29	102.59	104.114	0	0.038
2094-07-30	102.16	104.221	0	0
2094-07-31	104.978	105.198	0	0
2094-08-01	104.324	102.955	0	0
2094-08-02	101.805	102.404	0	0
2094-08-03	95.785	101.559	0.032	0.001
2094-08-04	99.956	101.751	0	0
2094-08-05	99.068	101.591	0.166	0
2094-08-06	77.986	78.068	0	0
2094-08-07	72.076	75.161	0	0
2094-08-08	84.149	85.074	0	0
2094-08-09	94.492	94.592	0.074	0.074
2094-08-10	93.388	92.778	0.572	0.225
2094-08-11	82.526	83.373	0	0
2094-08-12	80.426	80.316	0	0
2094-08-13	80.285	81.571	0	0
2094-08-14	81.428	85.391	0.003	0
2094-08-15	84.283	86.463	0.007	0
2094-08-16	86.53	85.973	0.009	0.157
2094-08-17	85.652	85.996	0.258	0.186
2094-08-18	101.071	101.783	0.099	0.19
2094-08-19	98.471	100.534	0.081	0.081
2094-08-20	87.707	87.481	0	0
2094-08-21	89.365	90.047	0.104	0.055
2094-08-22	89.431	90.998	0	0
2094-08-23	95.14	94.503	0	0
2094-08-24	92.539	93.183	0.027	0.001
2094-08-25	92.523	92.867	0.657	0.657
2094-08-26	85.285	80.186	0	0.147
2094-08-27	76.054	76.528	0	0
2094-08-28	75.425	76.547	0	0
2094-08-29	81.848	81.484	0	0
2094-08-30	81.95	81.555	0.021	0
2094-08-31	90.589	92.146	0.093	0
2094-09-01	93.876	94.313	0.242	0.242
2094-09-02	97.712	100.652	0	0
2094-09-03	97.894	96.309	0	0.049
2094-09-04	97.186	92.863	0.104	0.002
2094-09-05	77.935	78.473	0	0.092
2094-09-06	78.49	78.651	0.074	0.17
2094-09-07	86.61	86.71	0.003	0.012
2094-09-08	90.975	87.635	0.055	0.044
2094-09-09	86.912	86.705	0	0.002
2094-09-10	78.63	77.776	0	0
2094-09-11	77.295	77.682	0.002	0.002
2094-09-12	80.694	79.02	0	0
2094-09-13	79.998	80.136	0.222	0.076
2094-09-14	75.394	76.361	0.003	0
2094-09-15	62.329	60.667	0.088	0.171
2094-09-16	67.128	70.226	0.007	0
2094-09-17	74.099	72.341	0.001	0
2094-09-18	75.313	71.775	1.09	0.065
2094-09-19	74.104	77.199	0	0.002
2094-09-20	80.31	79.727	0	0.001
2094-09-21	84.054	88.462	0.165	0.148
2094-09-22	83.323	82.392	0.094	0.088
2094-09-23	68.456	68.75	0	0
2094-09-24	74.068	74.477	0	0
2094-09-25	76.627	76.677	0	0
2094-09-26	74.625	76.966	0.004	0.041
2094-09-27	80.654	79.24	0.155	0.127
2094-09-28	75.922	76.116	0	0
2094-09-29	76.076	76.624	0	0
2094-09-30	82.584	84.256	0.028	0
2094-10-01	77.686	82.136	0	0
2094-10-02	63.247	63.411	0	0
2094-10-03	66.008	65.797	0	0
2094-10-04	72.804	72.919	0	0
2094-10-05	73.648	74.323	0	0
2094-10-06	80.961	84.532	0	0
2094-10-07	82.751	82.624	0.002	0.014
2094-10-08	75.479	77.256	0.077	0.331
2094-10-09	65.478	66.379	0.042	0.039
2094-10-10	70.307	71.111	0	0
2094-10-11	71.735	73.632	0	0
2094-10-12	82.005	82.171	0.068	0.067
2094-10-13	79.414	78.774	0.002	0
2094-10-14	75.82	78.009	0.006	0.022
2094-10-15	74.252	75.917	0.176	0.23
2094-10-16	70.534	71.245	0.366	0.496
2094-10-17	72.751	72.671	0	0
2094-10-18	77.028	76.016	0.008	0.013
2094-10-19	69.486	74.971	0.023	0
2094-10-20	63.975	68.821	0.019	0.003
2094-10-21	66.545	66.646	0.005	0.001
2094-10-22	76.929	77.047	0	0
2094-10-23	74.586	74.911	0	0
2094-10-24	72.739	73.157	0	0
2094-10-25	71.46	71.753	0.289	0.361
2094-10-26	62.477	62.411	0.133	0.159
2094-10-27	59.874	60.524	0.047	0.051
2094-10-28	57.626	56.876	0	0
2094-10-29	63.126	62.702	0.01	0.012
2094-10-30	66.23	67.201	0	0
2094-10-31	65.366	66.552	0	0
2095-05-01	80	80	1	1
2095-05-02	72.443	72.137	0	0
2095-05-03	53.128	53.11	0	0
2095-05-04	61.771	61.567	0	0
2095-05-05	63.441	62.551	0.037	0.051
2095-05-06	80.619	80.484	0.144	0.183
2095-05-07	82.869	82.828	0	0
2095-05-08	77.578	78.766	0.183	0.205
2095-05-09	77.008	77.085	0.001	0.002
2095-05-10	82.537	82.605	0.019	0.012
2095-05-11	77.956	78.19	0.005	0.005
2095-05-12	80.127	80.261	0	0
2095-05-13	81.222	80.069	0	0
2095-05-14	80.358	81.132	0.716	0.48
2095-05-15	81.83	81.36	0.414	0.295
2095-05-16	84.996	85.447	0	0
2095-05-17	85.536	85.128	0	0
2095-05-18	83.18	80.208	0.218	0.004
2095-05-19	75.783	74	0.005	0
2095-05-20	73.743	74.764	0.001	0.004
2095-05-21	78.272	78.499	0	0
2095-05-22	83.799	83.991	0	0
2095-05-23	83.578	84.188	0.003	0.005
2095-05-24	82.165	75.594	0.104	0.008
2095-05-25	83.411	85.003	0.004	0.001
2095-05-26	85.074	84.759	0.052	0
2095-05-27	82.841	84.172	0.14	0.266
2095-05-28	74.08	76.56	0.02	0.01
2095-05-29	82.85	82.817	0.009	0.033
2095-05-30	89.188	89.288	0.085	0.085
2095-05-31	99.758	101.98	0.427	0.256
2095-06-01	106.549	106.991	0	0
2095-06-02	104	102.437	0.01	0.049
2095-06-03	87.635	87.732	0	0
2095-06-04	85.303	83.373	0.032	0.048
2095-06-05	87.983	88.518	0.01	0.005
2095-06-06	82.11	84.687	0.103	0.107
2095-06-07	85.23	84.821	0	0
2095-06-08	78.914	78.191	0.762	0.269
2095-06-09	84.149	84.306	0.01	0
2095-06-10	83.407	83.844	0	0
2095-06-11	86.348	86.669	0	0
2095-06-12	84.79	87.727	0.356	0.095
2095-06-13	86.815	88.639	0.204	0
2095-06-14	90.073	91.471	0	0
2095-06-15	99.444	98.868	0	0
2095-06-16	99.168	99.764	0.201	0.299
2095-06-17	89.287	89.387	0.067	0.067
2095-06-18	86.515	87.662	0	0
2095-06-19	89.163	89.578	0	0
2095-06-20	83.995	80.457	0.05	0.104
2095-06-21	73.859	74.069	0.001	0.013
2095-06-22	80.62	80.349	0	0
2095-06-23	86.699	88.58	0.007	0.002
2095-06-24	90.339	87.89	0.337	0.367
2095-06-25	94.268	94.008	0.139	0.166
2095-06-26	93.995	92.955	0.128	0
2095-06-27	92.607	93.262	0.113	0.109
2095-06-28	90.125	90.519	0	0
2095-06-29	83.014	84.752	0.05	0.014
2095-06-30	81.139	82.079	0	0
2095-07-01	80.941	80.896	0.064	0.07
2095-07-02	80.854	80.832	0.008	0.002
2095-07-03	84.42	85.821	0	0
2095-07-04	91.198	89.551	0	0
2095-07-05	96.204	95.609	0	0
2095-07-06	91.979	92.342	0	0
2095-07-07	85.257	85.476	0	0
2095-07-08	87.481	87.909	0	0
2095-07-09	87.958	88.233	0.242	0.021
2095-07-10	87.93	92.33	0.547	0.009
2095-07-11	97.267	95.967	0	0
2095-07-12	93.435	93.398	0.218	0.054
2095-07-13	93.349	95.691	0.089	0.089
2095-07-14	97.44	98.258	0.06	0.06
2095-07-15	96.279	97.892	0.088	0.044
2095-07-16	91.909	95.54	0.033	0.001
2095-07-17	81.652	81.582	0.438	0.335
2095-07-18	83.368	83.585	0	0
2095-07-19	86.046	85.77	0.006	0.091
2095-07-20	93.377	97.08	0.077	0.02
2095-07-21	93.516	96.355	0	0
2095-07-22	93.053	93.599	0.084	0.006
2095-07-23	96.914	100.921	0.715	0.115
2095-07-24	95.872	99.181	0.585	0.585
2095-07-25	99.146	100.099	0.113	0.056
2095-07-26	98.961	96.569	0.236	0
2095-07-27	98.411	101.761	0	0
2095-07-28	102.049	101.869	0.009	0.017
2095-07-29	92.612	93.86	0.062	0.062
2095-07-30	91.056	91.156	0.24	0.24
2095-07-31	98.192	98.868	0.235	0.235
2095-08-01	100.313	100.721	0	0
2095-08-02	99.814	98.785	0	0.059
2095-08-03	98.766	101.32	0	0.052
2095-08-04	96.264	91.44	0	0.006
2095-08-05	91.288	92.25	0	0
2095-08-06	89.204	91.426	0	0
2095-08-07	81.989	84.322	0	0
2095-08-08	84.058	84.608	0	0
2095-08-09	83.853	85.289	0	0
2095-08-10	85.776	85.848	0	0.02
2095-08-11	82.964	83.194	0.007	0
2095-08-12	85.5	85.6	0	0.03
2095-08-13	89.026	88.56	0.004	0.014
2095-08-14	91.437	90.032	0	0
2095-08-15	93.554	94.387	0.008	0
2095-08-16	93.505	92.71	0.018	0
2095-08-17	93.331	93.299	0	0
2095-08-18	101.208	101.829	0	0
2095-08-19	101.115	101.359	0	0
2095-08-20	91.157	91.779	0	0
2095-08-21	91.035	91.93	0.017	0.059
2095-08-22	86.865	84.048	0.202	0.347
2095-08-23	85.834	86.141	0	0
2095-08-24	85.796	88.161	0	0
2095-08-25	94.295	92.413	0	0
2095-08-26	101.306	101.934	0	0
2095-08-27	99.465	96.601	0	0
2095-08-28	95.229	95.519	0	0
2095-08-29	94.414	95.648	0.263	0.263
2095-08-30	92.378	89.58	0.377	0.184
2095-08-31	90.452	88.529	0.097	0
2095-09-01	85.68	85.78	0	0
2095-09-02	86.525	86.129	0.088	0.062
2095-09-03	84.881	85.299	0	0
2095-09-04	75.921	76.056	0	0
2095-09-05	82.057	81.966	0	0
2095-09-06	83.733	84.619	0	0
2095-09-07	88.658	88.81	0	0
2095-09-08	93.425	93.452	0	0
2095-09-09	85.684	86.176	0.079	0.117
2095-09-10	97.731	96.351	0	0
2095-09-11	93.077	96.763	0	0
2095-09-12	86.059	91.183	0.004	0
2095-09-13	81.128	84.598	0.036	0.012
2095-09-14	77.864	82.702	0	0
2095-09-15	78.797	81.507	0	0
2095-09-16	83.909	85.044	0	0
2095-09-17	86.198	89.028	0	0
2095-09-18	85.018	88.463	0	0
2095-09-19	82.859	86.735	0	0.055
2095-09-20	81.093	82.861	0.014	0.308
2095-09-21	72.947	67.926	0.109	0.061
2095-09-22	79.877	79.325	0	0.002
2095-09-23	85.208	84.336	0.029	0.033
2095-09-24	76.225	84.204	0.013	0.039
2095-09-25	65.306	65.109	0	0
2095-09-26	61.965	61.808	0.126	0.128
2095-09-27	57.624	54.9	0.064	0.056
2095-09-28	64.656	65.551	0.336	0.896
2095-09-29	76.439	73.374	0	0.003
2095-09-30	73.585	74.018	0.697	0.751
2095-10-01	62.287	64.001	0	0
2095-10-02	66.87	64.607	0	0
2095-10-03	66.057	63.076	0	0
2095-10-04	64.218	60.168	0	0
2095-10-05	62.313	61.807	0	0
2095-10-06	69.172	69.03	0	0
2095-10-07	75.353	75.926	0	0
2095-10-08	78.693	78.238	0	0
2095-10-09	78.873	79.4	0	0
2095-10-10	78.997	79.114	0	0
2095-10-11	79.249	79.05	0	0
2095-10-12	74.618	77.748	0	0
2095-10-13	70.696	68.453	0	0
2095-10-14	56.161	61.044	0	0
2095-10-15	56.551	58.734	0.122	0.078
2095-10-16	62.967	63.244	0.13	0.096
2095-10-17	59.765	61.946	0	0.002
2095-10-18	52.55	53.545	0	0
2095-10-19	61.447	60.608	0	0
2095-10-20	69.023	69.276	0.127	0.197
2095-10-21	64.979	66.607	0.01	0.002
2095-10-22	67.025	67.218	0	0
2095-10-23	58.417	58.697	0	0
2095-10-24	52.199	52.052	0	0
2095-10-25	51.495	51.886	0.04	0.066
2095-10-26	42.945	43.503	0.049	0.066
2095-10-27	45.113	45.221	0.001	0.002
2095-10-28	66.78	67.005	0	0.003
2095-10-29	67.508	67.412	0	0
2095-10-30	63.886	65.317	0	0.002
2095-10-31	56.46	57.65	0	0
2096-05-01	80	80	1	1
2096-05-02	83.898	84.099	0.179	0.104
2096-05-03	74.293	76.166	0	0
2096-05-04	69.12	69.866	0	0
2096-05-05	69.016	69.1	0	0
2096-05-06	81.141	81.186	0	0
2096-05-07	91.129	91.162	0	0
2096-05-08	88.437	88.838	0	0
2096-05-09	82.551	83.39	0	0.012
2096-05-10	73.129	71.864	0.007	0.003
2096-05-11	74.823	75.083	0	0
2096-05-12	74.681	73.359	0	0
2096-05-13	75.047	75.122	0	0
2096-05-14	76.078	76.265	0	0
2096-05-15	77.197	76.568	0	0
2096-05-16	76.28	76.464	0.074	0.069
2096-05-17	76.684	75.19	0.048	0.06
2096-05-18	75.665	75.7	0	0
2096-05-19	81.762	81.647	0	0
2096-05-20	84.978	85.031	0	0
2096-05-21	88.496	89.201	0	0
2096-05-22	88.319	89.363	0	0
2096-05-23	84.799	85.494	0.098	0.057
2096-05-24	78.499	75.115	0	0
2096-05-25	91.026	90.181	0	0
2096-05-26	91.015	91.21	0.137	0.262
2096-05-27	85.909	86.04	0.018	0.35
2096-05-28	84.543	84.981	0.027	0.008
2096-05-29	74.953	78.077	0.004	0.04
2096-05-30	80.917	82.095	0	0
2096-05-31	81.612	84.039	0	0
2096-06-01	86.069	85.688	0.066	0.072
2096-06-02	86.865	86.25	0.012	0.01
2096-06-03	78.559	78.541	0	0
2096-06-04	70.74	70.952	0	0.003
2096-06-05	79.97	81.341	0	0
2096-06-06	96.498	96.368	0.008	0.02
2096-06-07	96.887	97.075	0.106	0.254
2096-06-08	86.561	86.058	0.356	0.907
2096-06-09	88.553	89.481	0	0
2096-06-10	86.496	88.085	1.148	0.316
2096-06-11	86.458	87.116	0.006	0.201
2096-06-12	86.733	87.251	0	0
2096-06-13	91.379	92.803	0	0
2096-06-14	91.891	93.043	0	0
2096-06-15	91.863	92.438	0	0
2096-06-16	90.444	91.213	0	0
2096-06-17	85.434	88.538	0.002	0.005
2096-06-18	88.21	88.318	0.083	0.083
2096-06-19	88.543	88.643	0.205	0.205
2096-06-20	94.905	94.622	0.003	0
2096-06-21	93.797	93.805	0	0
2096-06-22	91.073	92.108	0	0
2096-06-23	89.168	92.708	0.074	0
2096-06-24	87.021	91.911	0.274	0
2096-06-25	85.883	86.215	0.073	0.005
2096-06-26	85.673	87.06	0.082	0.004
2096-06-27	86.339	91.038	0.361	0.082
2096-06-28	88.704	90.027	0.112	0.112
2096-06-29	85.351	85.628	0.1	0.052
2096-06-30	88.345	89.319	0.016	0.009
2096-07-01	89.389	88.39	0.002	0.01
2096-07-02	91.295	92.116	0.173	0.224
2096-07-03	94.064	94.959	0.047	0.015
2096-07-04	89.883	90.83	0	0
2096-07-05	81.247	82.372	0	0
2096-07-06	87.6	87.7	0.121	0.121
2096-07-07	89.794	89.072	0.345	0.485
2096-07-08	89.734	90.688	0	0
2096-07-09	90.972	91.168	1.475	1.475
2096-07-10	93.075	93.571	0.136	0.121
2096-07-11	94.734	95.572	0.212	0.393
2096-07-12	89.424	90.758	0	0
2096-07-13	84.341	85.54	0	0
2096-07-14	84.917	85.571	0	0
2096-07-15	83.3	87.142	0.001	0
2096-07-16	88.83	88.431	0.003	0.02
2096-07-17	86.26	87.711	0.169	0.263
2096-07-18	94.34	94.805	0	0
2096-07-19	90.944	91.997	0.003	0.001
2096-07-20	90.044	90.44	0.005	0.018
2096-07-21	94.477	94.274	0.001	0
2096-07-22	95.071	95.262	0	0
2096-07-23	101.427	102.317	0.369	0.318
2096-07-24	101.586	101.641	0.166	0.164
2096-07-25	99.337	97.056	0.146	0.289
2096-07-26	92.967	92.906	0	0
2096-07-27	93.49	93.96	0	0
2096-07-28	92.256	92.903	0	0
2096-07-29	95.857	96.228	0	0
2096-07-30	94.756	95.818	0.073	0.073
2096-07-31	99.001	100.295	0	0.042
2096-08-01	104.673	107.21	0.001	0
2096-08-02	98.926	99.026	0.201	0.201
2096-08-03	98.973	101.277	0.106	0
2096-08-04	100.2	101.769	0	0
2096-08-05	102.253	101.131	0.081	0.308
2096-08-06	100.644	100.629	0.018	0
2096-08-07	96.017	96.503	0	0
2096-08-08	94.656	97.462	0.121	0
2096-08-09	94.408	96.077	0.177	0.182
2096-08-10	81.004	82.804	0	0
2096-08-11	85.017	86.225	0	0
2096-08-12	86.7	89.009	0.006	0
2096-08-13	94.471	92.271	0.051	0
2096-08-14	95.003	96.344	0.165	0.038
2096-08-15	86.712	86.455	0.094	0.27
2096-08-16	86.456	88.502	0.011	0.023
2096-08-17	85.076	87.403	0.091	0.195
2096-08-18	84.614	86.276	0.002	0.111
2096-08-19	81.721	85.107	0.06	0.159
2096-08-20	78.636	81.557	0.129	0.086
2096-08-21	87.904	91	0	0
2096-08-22	90.455	90.845	0.028	0.046
2096-08-23	90.48	91.837	0.012	0.042
2096-08-24	84.806	88.151	0.006	0
2096-08-25	85.128	84.815	0.211	0.231
2096-08-26	84.285	85.169	0.086	0.134
2096-08-27	71.571	72.428	0.04	0.03
2096-08-28	80.642	78.363	0.084	0.016
2096-08-29	86.487	88.307	0	0
2096-08-30	85.058	89.414	0	0
2096-08-31	91.568	90.913	0	0
2096-09-01	94.94	95.908	0	0.007
2096-09-02	94.785	95.756	0.196	0.076
2096-09-03	93.475	94.502	0	0
2096-09-04	80.131	81.812	0	0
2096-09-05	83.955	85.547	0	0.009
2096-09-06	91.523	95.109	0.025	0.053
2096-09-07	93.146	94.94	0	0
2096-09-08	88.164	88.732	0	0
2096-09-09	86.041	88.411	0	0
2096-09-10	83.615	83.782	0.45	0.209
2096-09-11	81.935	85.707	0	0
2096-09-12	79.559	84.789	0	0
2096-09-13	76.955	78.687	0	0
2096-09-14	79.695	79.72	0.646	0.236
2096-09-15	77.406	78.498	0.065	0.005
2096-09-16	75.37	76.861	0	0.002
2096-09-17	64.339	70.65	0.064	0.01
2096-09-18	67.326	70.572	0	0.001
2096-09-19	78.384	79.855	0	0
2096-09-20	80.38	80.948	0	0
2096-09-21	84.918	86.445	0	0
2096-09-22	82.196	84.895	0	0
2096-09-23	88.387	89.011	0	0
2096-09-24	84.652	86.099	0	0
2096-09-25	57.565	58.09	0.005	0.005
2096-09-26	65.203	66.427	0	0
2096-09-27	75.512	76.702	0	0
2096-09-28	69.548	70.759	0.101	0.153
2096-09-29	64.356	62.401	0.244	0.155
2096-09-30	79.243	79.628	0	0
2096-10-01	69.53	78.085	0	0
2096-10-02	76.027	79.812	0	0.011
2096-10-03	71.005	71.658	0.17	0.413
2096-10-04	64.571	67.514	0.025	0.025
2096-10-05	62.936	65.185	0.01	0.023
2096-10-06	74.5	74.932	0	0
2096-10-07	79.087	79.467	0	0
2096-10-08	73.119	78.409	0.199	0.259
2096-10-09	66.054	65.985	0.133	0.136
2096-10-10	72.295	72.77	0	0
2096-10-11	76.722	77.354	0	0
2096-10-12	81.013	81.413	0.026	0.018
2096-10-13	79.809	80.338	0	0
2096-10-14	68.463	69.796	0	0
2096-10-15	67.626	68.83	0	0
2096-10-16	63.327	64.688	0.003	0
2096-10-17	65.424	64.166	0	0
2096-10-18	64.505	64.433	0.035	0.036
2096-10-19	58.866	60.621	0	0
2096-10-20	55.66	52.724	0	0
2096-10-21	62.172	63.07	0	0
2096-10-22	64.06	63.119	0.004	0.397
2096-10-23	61.309	64.159	0.008	0.062
2096-10-24	54.767	57.027	0	0
2096-10-25	59.981	53.308	0	0
2096-10-26	63.39	59.452	0	0
2096-10-27	67.659	67.373	0	0
2096-10-28	65.116	64.548	0.283	0.296
2096-10-29	58.039	58.116	0.079	0.042
2096-10-30	45.652	48.97	0.246	0.244
2096-10-31	41.977	43.226	0.29	0.262
2097-05-01	80	80	1	1
2097-05-02	80.428	80.559	0	0
2097-05-03	73.269	72.743	0	0
2097-05-04	73.61	73.367	0.094	0.477
2097-05-05	76.248	76.777	0.276	0.318
2097-05-06	69.573	69.627	0.003	0.004
2097-05-07	64.311	63.889	0	0
2097-05-08	70.587	70.738	0	0
2097-05-09	70.904	70.968	0.016	0
2097-05-10	79.05	76.116	1.491	1.106
2097-05-11	75.447	76.668	0.096	0.018
2097-05-12	68.148	66.251	0.024	0.03
2097-05-13	70.869	71.339	0	0
2097-05-14	81.895	80.787	0	0.025
2097-05-15	80.625	79.157	0.063	0.041
2097-05-16	72.419	72.873	0.153	0.176
2097-05-17	70.571	71.409	0.055	0.052
2097-05-18	71.584	72.144	0	0
2097-05-19	71.065	72.437	0	0
2097-05-20	75.873	73.468	0.239	0.109
2097-05-21	89.762	88.773	1.241	0.132
2097-05-22	83.021	83.848	0	0
2097-05-23	78.679	77.567	0.785	0.285
2097-05-24	67.359	71.253	0.964	0.611
2097-05-25	71.494	71.972	0	0
2097-05-26	74.652	71.999	0	0.004
2097-05-27	78.856	78.63	0.067	0.098
2097-05-28	80.31	80.425	0	0
2097-05-29	81.08	81.346	0.034	0.102
2097-05-30	74.168	76.704	0.002	0.055
2097-05-31	78.849	79.83	0	0
2097-06-01	84.72	85.835	0.323	0.274
2097-06-02	84.723	86.523	0.167	0.039
2097-06-03	83.933	84.361	0	0
2097-06-04	77.732	77.175	0	0.001
2097-06-05	80.135	81.844	0.082	0.002
2097-06-06	74.225	78.159	0.606	1.306
2097-06-07	72.808	77.56	0.001	0
2097-06-08	81.045	83.576	0.003	0
2097-06-09	84.724	82.957	0	0.005
2097-06-10	83.851	82.609	0.194	0.12
2097-06-11	82.342	84.084	0.125	0.193
2097-06-12	87.693	89.637	0	0
2097-06-13	89.363	90.999	0.062	0.062
2097-06-14	87.945	87.785	0	0
2097-06-15	87.56	88.623	0.272	0.208
2097-06-16	83.914	83.791	0	0
2097-06-17	84.498	84.773	0	0
2097-06-18	89.219	91.265	0	0
2097-06-19	90.548	95.076	0.184	0.184
2097-06-20	95.058	96.974	0.119	0.224
2097-06-21	94.552	96.321	0.567	0.951
2097-06-22	86.974	87.749	0.543	0.01
2097-06-23	86.796	87.031	0	0
2097-06-24	88.43	88.421	0.063	0.036
2097-06-25	87.969	88.34	0	0
2097-06-26	87.738	87.754	0	0
2097-06-27	92.045	92.566	0.318	0.349
2097-06-28	91.707	91.314	0.257	0.315
2097-06-29	89.476	89.42	0.001	0
2097-06-30	94.008	94.047	0.294	0.082
2097-07-01	94.298	93.706	0.223	0.288
2097-07-02	90.411	92.805	0	0
2097-07-03	81.319	83.859	0.002	0.251
2097-07-04	85.114	86.162	0.041	0
2097-07-05	84.167	86.465	0.203	0.308
2097-07-06	84.539	85.026	0.01	0.133
2097-07-07	84.087	85.069	0.036	0.047
2097-07-08	79.929	80.367	0	0
2097-07-09	80.814	80.94	0	0
2097-07-10	83.597	86.533	0.085	0.002
2097-07-11	84.829	84.076	0.186	0.284
2097-07-12	76.603	78.672	0.296	0.306
2097-07-13	78.924	77.242	0.057	0.008
2097-07-14	83.253	83.573	0.191	0.011
2097-07-15	86.551	86.651	0	0.221
2097-07-16	88.273	87.241	0	0.051
2097-07-17	88.245	86.902	0.417	0.297
2097-07-18	87.868	88.724	0.149	0.113
2097-07-19	90.95	90.952	0	0
2097-07-20	93.634	94.827	0	0
2097-07-21	91.765	90.724	0.432	0.317
2097-07-22	94.919	95.002	0	0
2097-07-23	90.535	92.849	0.26	0.136
2097-07-24	85.638	85.993	0	0.002
2097-07-25	88.807	89.456	0	0
2097-07-26	88.444	89.402	0.206	0.351
2097-07-27	86.187	87.489	0.001	0
2097-07-28	87.204	87.634	0	0
2097-07-29	94.215	94.726	0.069	0
2097-07-30	97.217	96.116	0	0
2097-07-31	94.996	94.094	0.14	0.229
2097-08-01	88.595	92.031	0.279	0.169
2097-08-02	89.527	90.134	0.199	0.182
2097-08-03	93.082	93.182	0.294	0.294
2097-08-04	91.339	93.982	0.129	0.047
2097-08-05	84.842	84.446	0	0
2097-08-06	84.138	84.587	0	0
2097-08-07	83.024	84.601	0.445	0.299
2097-08-08	84.292	87.201	0	0.003
2097-08-09	83.979	82.775	0.04	0.863
2097-08-10	84.427	81.297	1.444	0.147
2097-08-11	83.027	84.543	0.003	0
2097-08-12	85.481	85.094	0	0
2097-08-13	87.738	87.149	0	0.02
2097-08-14	88.434	88.713	0	0
2097-08-15	94.463	91.711	0	0
2097-08-16	93.405	91.854	0.014	0
2097-08-17	92.488	95.602	0.1	0.016
2097-08-18	89.852	93.41	0.056	0.031
2097-08-19	87.738	87.998	0	0
2097-08-20	89.88	89.025	0	0
2097-08-21	88.465	90.58	0	0
2097-08-22	85.78	85.986	0.291	1.526
2097-08-23	84.621	85.166	0	0
2097-08-24	86.044	84.943	0	0.077
2097-08-25	87.47	87.57	0.084	0.084
2097-08-26	91.544	91.661	0.087	0
2097-08-27	94.659	92.876	0	0
2097-08-28	97.471	98.059	0	0
2097-08-29	96.919	97.207	0	0
2097-08-30	94.228	96.319	0.001	0.002
2097-08-31	95.424	97.238	0.103	0.104
2097-09-01	95.313	96.065	0.028	0.011
2097-09-02	97.003	94.619	0	0.058
2097-09-03	94.183	95.816	0.001	0.011
2097-09-04	97.081	100.681	0.002	0
2097-09-05	99.401	97.55	0.059	0.031
2097-09-06	91.774	91.874	0.08	0.08
2097-09-07	95.142	89.833	0	0
2097-09-08	94.078	95.173	0	0
2097-09-09	97.143	96.503	0	0
2097-09-10	101.534	100.604	0	0
2097-09-11	105.139	101.674	0	0
2097-09-12	102.803	102.541	0	0.011
2097-09-13	98.448	102.545	0.309	0.109
2097-09-14	80.932	88.029	0.297	0.013
2097-09-15	72.048	71.826	0	0
2097-09-16	65.974	65.845	0	0
2097-09-17	79.027	77.698	0	0
2097-09-18	80.068	83.379	0.069	0.032
2097-09-19	78.488	83.139	0	0
2097-09-20	85.342	85.492	0	0
2097-09-21	81.284	84.842	0	0
2097-09-22	81.511	81.583	0.093	0.107
2097-09-23	85.87	85.97	0.014	0.073
2097-09-24	81.744	85.72	0.231	0.144
2097-09-25	74.045	72.942	0.206	0.166
2097-09-26	70.999	71.142	0.384	0.261
2097-09-27	87.78	90.006	0.001	0
2097-09-28	83.05	89.707	0	0
2097-09-29	76.836	77.986	0	0
2097-09-30	84.17	88.629	0.004	0.014
2097-10-01	89.985	92.055	0.003	0
2097-10-02	84.436	88.348	0.004	0
2097-10-03	62.095	63.057	0	0
2097-10-04	60.442	61.686	0.051	0
2097-10-05	53.722	55.084	0.013	0.009
2097-10-06	57.478	57.74	0	0.001
2097-10-07	57.745	57.855	0.012	0.001
2097-10-08	64.407	67.483	1.148	0.893
2097-10-09	62.514	66.298	0.001	0.001
2097-10-10	69.853	75.195	0	0
2097-10-11	72.136	73.969	0.277	0.223
2097-10-12	69.076	69.991	0.163	0.132
2097-10-13	68.882	69.51	0.023	0
2097-10-14	68.685	69.089	0	0
2097-10-15	71.834	72.734	0.058	0.109
2097-10-16	76.014	75.926	0.419	0.159
2097-10-17	72.519	72.498	0.127	0.101
2097-10-18	60.558	61.193	0	0
2097-10-19	62.744	63.549	0	0
2097-10-20	66.95	67.942	0	0
2097-10-21	69.531	69.481	0	0
2097-10-22	64.911	65.608	0.03	0.076
2097-10-23	53.956	55.295	0	0
2097-10-24	50.175	50.553	0	0
2097-10-25	51.054	51.309	0	0
2097-10-26	43.651	43.768	0.01	0.02
2097-10-27	48.261	48.534	0	0
2097-10-28	49.903	50.261	0	0
2097-10-29	45.261	46.032	0	0
2097-10-30	47.189	47.373	0	0
2097-10-31	54.569	55.982	0	0
2098-05-01	80	80	1	1
2098-05-02	64.41	64.756	0.017	0.029
2098-05-03	58.429	59.916	0	0
2098-05-04	64.649	64.823	0	0
2098-05-05	69.119	69.105	0	0
2098-05-06	70.556	71.879	0.027	0.019
2098-05-07	71.358	70.867	0	0
2098-05-08	69.951	71.08	0	0
2098-05-09	75.897	76.723	0.027	0.058
2098-05-10	73.344	74.008	0.001	0.033
2098-05-11	64.077	65.669	0.306	0.519
2098-05-12	69.595	70.115	0.006	0.001
2098-05-13	72.731	72.15	0.068	0.054
2098-05-14	75.071	74.747	0.181	0.064
2098-05-15	72.646	72.544	0.424	0.472
2098-05-16	60.095	60.624	0.017	0.006
2098-05-17	72.382	74.825	0.012	0.02
2098-05-18	76.492	76.694	0	0
2098-05-19	78.258	78.352	0	0
2098-05-20	82.349	82.83	0	0
2098-05-21	80.438	81.574	0	0
2098-05-22	75.49	73.34	0.374	0.211
2098-05-23	75.786	74.66	0	0
2098-05-24	76.127	77.708	0	0
2098-05-25	74.202	75.807	0.162	0.384
2098-05-26	79.434	80.292	0	0
2098-05-27	89.101	89.339	1.886	0.239
2098-05-28	90.721	88.336	0	0
2098-05-29	66.931	66.957	0	0
2098-05-30	66.111	66.543	0	0
2098-05-31	79.576	79.594	0	0
2098-06-01	82.268	82.785	0.04	0.035
2098-06-02	85.224	86.808	0	0.004
2098-06-03	84.512	84.984	0.226	0.011
2098-06-04	90.882	91.254	0	0
2098-06-05	79.088	82.369	0.263	0.21
2098-06-06	68.234	69.009	0	0
2098-06-07	69.314	69.991	0	0
2098-06-08	76.711	77.074	0	0
2098-06-09	76.393	76.835	0	0
2098-06-10	78.494	82.065	0.002	0
2098-06-11	83.428	84.208	0.022	0.005
2098-06-12	88.234	88.628	0	0
2098-06-13	88.781	89.783	0.182	0.523
2098-06-14	86.116	87.281	0.293	0.025
2098-06-15	89.025	89.193	0.202	0.13
2098-06-16	87.105	87.652	0.139	0.164
2098-06-17	90.75	90.677	0	0
2098-06-18	88.246	88.036	0.134	0.121
2098-06-19	92.515	91.629	0.524	0.26
2098-06-20	90.542	90.486	0	0
2098-06-21	82.721	84.187	0.321	0.105
2098-06-22	77.156	77.321	0.574	0.722
2098-06-23	75.24	76.317	0	0
2098-06-24	74.173	78.594	0	0.001
2098-06-25	81.515	83.13	0	0
2098-06-26	79.805	81.406	0.321	0.29
2098-06-27	81.351	82.925	0.264	0.053
2098-06-28	84.874	86.023	0	0.005
2098-06-29	86.352	87.696	0	0.001
2098-06-30	86.387	87.506	0	0
2098-07-01	85.764	85.979	0.151	0.124
2098-07-02	85.826	88.412	0.058	0.053
2098-07-03	87.428	89.412	0.061	0
2098-07-04	84.353	86.904	0.281	0.268
2098-07-05	92.062	91.025	0.162	0.179
2098-07-06	93.846	95.96	0.251	0.021
2098-07-07	94.967	96.803	0.061	2.111
2098-07-08	93.413	93.742	0	0.005
2098-07-09	100.204	99.639	0	0
2098-07-10	99.139	103.427	0	0.004
2098-07-11	104.866	105.164	0	0
2098-07-12	102.686	100.789	0	0
2098-07-13	103.009	103.148	0	0
2098-07-14	101.049	102.301	0	0
2098-07-15	99.552	99.652	0.069	0.069
2098-07-16	91.068	99.831	0.312	0
2098-07-17	96.092	99.153	0.223	0.141
2098-07-18	97.611	103.252	0	0
2098-07-19	100.597	104.179	0.01	0
2098-07-20	101.078	102.443	0.005	0
2098-07-21	99.883	101.248	0	0
2098-07-22	97.353	100.858	0	0
2098-07-23	103.159	105.976	0.023	0.038
2098-07-24	102.887	105.317	0	0
2098-07-25	97.175	101.647	0	0
2098-07-26	102.718	104.666	0.062	0.023
2098-07-27	103.923	104.05	0	0
2098-07-28	102.913	104.166	0	0
2098-07-29	102.454	105.358	0.084	0.084
2098-07-30	102.16	104.526	0	0
2098-07-31	103.671	104.949	0.026	0.055
2098-08-01	92.329	92.199	0	0
2098-08-02	91.653	92.086	0.021	0
2098-08-03	91.918	90.336	0.152	0.044
2098-08-04	91.132	97.089	0.143	0.143
2098-08-05	103.096	103.645	0.009	0.015
2098-08-06	100.213	98.303	0.116	0.063
2098-08-07	100.705	101.372	0.024	0
2098-08-08	99.122	101.059	0	0
2098-08-09	99.006	97.871	0.03	0.033
2098-08-10	98.187	98.317	0	0
2098-08-11	94.197	96.269	0	0
2098-08-12	95.157	96.134	0	0
2098-08-13	99.115	101.277	0.029	0
2098-08-14	98.848	99.589	0	0.015
2098-08-15	95.748	96.085	0	0
2098-08-16	100.004	100.725	0	0
2098-08-17	100.175	101.673	0.065	0.037
2098-08-18	92.51	96.142	0	0
2098-08-19	92.169	94.346	0.13	0.13
2098-08-20	83.487	84.383	0	0
2098-08-21	95.481	94.833	0	0
2098-08-22	94.801	95.094	0.129	0.143
2098-08-23	86.466	86.566	0.004	0.127
2098-08-24	93.428	91.9	0	0
2098-08-25	94.997	94.394	0	0
2098-08-26	82.184	83.622	0	0
2098-08-27	90.214	93.077	0	0
2098-08-28	98.717	99.046	0.365	0.215
2098-08-29	95.555	102.389	0.043	0
2098-08-30	93.509	95.747	0	0
2098-08-31	97.681	94.208	0	0.01
2098-09-01	93.833	93.933	0.083	0.083
2098-09-02	73.396	73.717	0	0
2098-09-03	95.854	91.171	0	0
2098-09-04	112.988	113.426	0	0
2098-09-05	105.925	110.977	0.036	0.002
2098-09-06	94.973	96.666	0.033	0.036
2098-09-07	91.634	91.969	0.074	0.042
2098-09-08	91.086	92.034	0	0
2098-09-09	94.747	94.838	0	0
2098-09-10	93.377	93.477	0.089	0.089
2098-09-11	92.102	93.098	0.183	0.201
2098-09-12	99.453	100.538	0	0
2098-09-13	97.451	100.254	0	0.005
2098-09-14	74.773	78.89	0.014	0.007
2098-09-15	77.229	78.358	0	0
2098-09-16	87.774	87.904	0	0
2098-09-17	93.167	92.8	0	0
2098-09-18	94.374	94.425	0	0
2098-09-19	96.283	93.626	0	0
2098-09-20	90.167	92.869	0	0
2098-09-21	91.185	92.986	0	0
2098-09-22	89.628	93.057	0	0
2098-09-23	82.931	83.624	0	0
2098-09-24	83.424	83.524	0	0
2098-09-25	101.179	101.971	0.012	0
2098-09-26	98.97	100.317	0	0.001
2098-09-27	93.325	96.842	0	0
2098-09-28	97.348	98.346	0	0
2098-09-29	94.659	96.058	1.188	0.051
2098-09-30	77.362	76.149	0	0
2098-10-01	71.496	71.841	0	0
2098-10-02	69.557	70.199	0	0.131
2098-10-03	69.115	65.551	0.646	0.104
2098-10-04	84.534	77.784	0.286	0.019
2098-10-05	82.404	85.006	0.237	0.202
2098-10-06	79.401	81.541	0	0
2098-10-07	69.994	71.461	0	0
2098-10-08	80.065	79.296	0.102	0.026
2098-10-09	77.141	79.375	0.273	0.491
2098-10-10	75.986	78.558	0	0
2098-10-11	72.76	74.049	0	0
2098-10-12	76.218	76.078	0	0.003
2098-10-13	83.431	83.736	0.063	0.038
2098-10-14	83.915	84.975	0	0
2098-10-15	79.886	82.642	0	0
2098-10-16	62.813	63.411	0	0
2098-10-17	74.745	74.963	0	0
2098-10-18	69.831	70.504	0.102	0.038
2098-10-19	62.963	65.298	0.275	0.121
2098-10-20	61.209	62.348	0	0
2098-10-21	76.051	76.626	0	0
2098-10-22	67.997	76.463	0	0
2098-10-23	62.671	62.75	0	0
2098-10-24	60.446	60.082	0	0
2098-10-25	60.146	60.217	0	0
2098-10-26	60.386	60.44	0	0
2098-10-27	57.671	58.609	0.013	0
2098-10-28	57.633	57.55	0.569	0.243
2098-10-29	63.872	64.149	0.664	0.901
2098-10-30	62.041	62.465	0	0.001
2098-10-31	62.292	62.655	0	0.002
2099-05-01	80	80	1	1
2099-05-02	88.269	89.121	0	0
2099-05-03	88.267	89.436	0.129	0.134
2099-05-04	76.024	76.672	0.255	0.162
2099-05-05	80.313	81.107	0	0
2099-05-06	91.34	91.956	0	0
2099-05-07	89.8	90.696	0.211	0.269
2099-05-08	78.406	78.953	0	0
2099-05-09	82.145	82.966	0	0
2099-05-10	88.45	88.696	0	0
2099-05-11	92.275	92.649	0	0
2099-05-12	91.315	91.979	0.042	0
2099-05-13	84.34	83.792	0.038	0.004
2099-05-14	81.171	81.884	0.419	1.038
2099-05-15	76.195	76.109	0	0
2099-05-16	82.829	82.371	0	0
2099-05-17	81.765	80.408	0	0.001
2099-05-18	80.24	80.903	0	0
2099-05-19	77.866	78.847	0	0
2099-05-20	74.754	75.255	0	0
2099-05-21	82.151	82.727	0	0
2099-05-22	83.059	83.818	0	0.02
2099-05-23	81.966	87.021	0.005	0.004
2099-05-24	96.603	95.887	0	0
2099-05-25	87.656	90.238	0.217	0.222
2099-05-26	91.206	89.995	0.017	0.028
2099-05-27	89.77	88.943	0.026	0
2099-05-28	87.582	87.248	0	0
2099-05-29	84.476	81.116	0.046	0.032
2099-05-30	76.51	79.255	0	0
2099-05-31	79.647	81.183	0	0
2099-06-01	90.58	92.391	0	0
2099-06-02	92.237	92.337	0.179	0.179
2099-06-03	90.867	82.71	0.188	0.348
2099-06-04	79.032	78.131	0.029	0.158
2099-06-05	73.647	73.675	0	0
2099-06-06	78.616	78.599	0	0
2099-06-07	79.932	79.628	0	0
2099-06-08	86.408	87.858	0	0
2099-06-09	83.304	85.245	0	0
2099-06-10	86.476	87.058	0.004	0.017
2099-06-11	81.602	82.565	0.01	0.018
2099-06-12	83.571	80.125	0.725	1.479
2099-06-13	98.79	99.129	0	0
2099-06-14	81.732	90.293	0.059	0.274
2099-06-15	62.202	65.871	0.007	0
2099-06-16	68.819	69.082	0	0
2099-06-17	73.381	71.542	0	0
2099-06-18	74.604	74.437	0	0
2099-06-19	77.863	77.062	0	0
2099-06-20	90.81	88.719	0	0
2099-06-21	94.694	94.839	0.235	0.165
2099-06-22	99.387	102.744	0.089	0.105
2099-06-23	102.807	102.907	0.07	0.07
2099-06-24	102.32	102.216	0	0
2099-06-25	96.22	97.321	0.294	0.129
2099-06-26	94.625	90.057	0.39	0.381
2099-06-27	99.051	97.349	0.687	0.425
2099-06-28	84.955	88.395	0.565	0.269
2099-06-29	85.374	85.119	0	0
2099-06-30	90.883	90.72	1.249	0.456
2099-07-01	88.563	89.928	0.133	0.015
2099-07-02	87.027	88.693	0.003	0
2099-07-03	86.434	86.076	0.25	0.204
2099-07-04	97.365	97.369	0	0
2099-07-05	96.324	97.096	0	0
2099-07-06	99.673	97.753	0.176	0.005
2099-07-07	103.773	103.983	0	0
2099-07-08	103.325	103.415	0	0
2099-07-09	100.247	99.872	0.239	0.108
2099-07-10	89.315	94.338	0.001	0
2099-07-11	85.389	86.759	0	0
2099-07-12	90.417	91.806	0	0
2099-07-13	95.131	96.468	0	0.003
2099-07-14	92.305	91.481	1.005	0.673
2099-07-15	91.457	92.961	0	0
2099-07-16	87.066	87.497	0.037	0.02
2099-07-17	81.022	83.839	0	0
2099-07-18	87.212	89.056	0.302	0.626
2099-07-19	91.998	94.203	0	0
2099-07-20	93.756	93.976	0.072	0.072
2099-07-21	93.121	94.566	0	0
2099-07-22	94.839	95.201	0.538	0.405
2099-07-23	92.893	92.969	0	0
2099-07-24	93.434	96.513	0	0
2099-07-25	92.045	95.299	0.117	0.041
2099-07-26	97.82	100.92	0.004	0
2099-07-27	105.14	107.962	0	0
2099-07-28	109.849	111.429	0	0
2099-07-29	108.81	107.806	0	0
2099-07-30	104.331	103.798	0	0.043
2099-07-31	102.434	103.202	0.063	0.063
2099-08-01	98.394	99.544	0	0.002
2099-08-02	94.136	95.113	0.183	0.959
2099-08-03	83.681	85.498	0.182	0.199
2099-08-04	83.134	83.401	0	0.006
2099-08-05	82.842	83.211	0.016	0.021
2099-08-06	84.956	84.314	0	0
2099-08-07	87.747	87.525	0	0.009
2099-08-08	99.118	98.732	0	0
2099-08-09	101.315	103.828	0	0
2099-08-10	104.171	103.462	0	0
2099-08-11	107.445	107.862	0	0
2099-08-12	104.106	107.005	0.064	0.064
2099-08-13	96.781	96.644	0	0
2099-08-14	92.559	92.659	0.205	0.205
2099-08-15	90.231	85.798	0.393	0.057
2099-08-16	84.632	83.403	0	0
2099-08-17	92.99	94.904	0.023	0.039
2099-08-18	96.368	98.736	0.015	0
2099-08-19	93.142	97.846	0	0
2099-08-20	101.249	103.552	0.15	0.189
2099-08-21	99.685	101.705	0	0.006
2099-08-22	97.14	98.34	0.016	0
2099-08-23	99.221	101.299	0	0
2099-08-24	97.217	100.979	0	0
2099-08-25	95.732	96.74	0	0
2099-08-26	95.018	96.69	0.003	0.005
2099-08-27	90.514	90.16	0.035	0
2099-08-28	85.9	86.451	0.034	0.09
2099-08-29	88.831	89.755	0.019	0.004
2099-08-30	92.31	94.765	0.008	0.002
2099-08-31	102.281	103.446	0.075	0.075
2099-09-01	99.813	103.515	0	0
2099-09-02	99.273	99.377	0	0
2099-09-03	99.007	101.015	0.049	0
2099-09-04	71.549	72.55	0	0
2099-09-05	75.828	77.447	0	0
2099-09-06	82.341	84.746	0.023	0
2099-09-07	90.326	94.148	0	0
2099-09-08	92.092	91.015	0.023	0.034
2099-09-09	86.371	87.174	0	0
2099-09-10	96.653	97.528	0.069	0
2099-09-11	89.975	91.648	0	0
2099-09-12	79.015	83.819	0	0
2099-09-13	86.954	88.029	0	0
2099-09-14	98.448	104.294	0	0.001
2099-09-15	102.568	106.064	0.003	0.028
2099-09-16	104.436	104.449	0	0
2099-09-17	111.677	111.138	0	0
2099-09-18	101.71	107.876	0	0
2099-09-19	99.735	100.037	0.103	0.052
2099-09-20	77.604	76.098	0	0
2099-09-21	81.347	82.99	0.031	0
2099-09-22	91.96	92.617	0	0
2099-09-23	98.261	97.068	0.002	0
2099-09-24	92.817	93.511	0.024	0.025
2099-09-25	67.765	67.305	0.604	0.265
2099-09-26	62.368	62.398	0.346	0
2099-09-27	63.488	63.876	0.296	0.02
2099-09-28	81.38	80.147	0.022	0.016
2099-09-29	78.571	76.986	0.607	0.445
2099-09-30	68.321	71.612	0.245	0.244
2099-10-01	64.405	62.24	0.002	0.014
2099-10-02	66.393	66.981	0.001	0
2099-10-03	64.523	66.731	0.137	0.062
2099-10-04	66.653	63.641	0.006	0.004
2099-10-05	70.415	69.609	0.13	0.403
2099-10-06	59.813	60.359	0	0
2099-10-07	77.071	79.159	0.201	0.527
2099-10-08	75.92	76.477	0.474	0.424
2099-10-09	61.034	61.364	0.133	0.097
2099-10-10	50.484	51.153	0	0
2099-10-11	46.761	46.858	0	0
2099-10-12	47.499	47.984	0	0
2099-10-13	48.093	49.045	0	0
2099-10-14	47.083	49.174	0.042	0.042
2099-10-15	48.237	51.375	0.083	0.015
2099-10-16	63.273	65.011	0	0
2099-10-17	61.148	62.447	0	0
2099-10-18	70.584	71.862	0	0
2099-10-19	64.7	69.317	0	0
2099-10-20	60.35	61.074	0	0
2099-10-21	47.093	46.691	0	0
2099-10-22	55.536	56.339	0	0
2099-10-23	74.288	75.652	0	0
2099-10-24	65.329	66.822	0.001	0
2099-10-25	60.035	60.814	0	0
2099-10-26	54.775	55.56	0	0
2099-10-27	64.017	64.79	0	0
2099-10-28	58.465	63.269	0	0
2099-10-29	65.922	66.841	0	0
2099-10-30	62.092	65.257	0	0
2099-10-31	60.609	60.714	0	0
