# Supplementary material for: The role of climate change and urban development on compound dry-hot extremes across US cities
Source: Nat Commun. 2023 Jun 14;14:3509. doi: 10.1038/s41467-023-39205-x (PMC10267174; doi:10.1038/s41467-023-39205-x)
Supplement: Supplementary file 2 — Source Data [file 41467_2023_39205_MOESM2_ESM.zip › SourceData/Nashville_Current_Data.xlsx]

## Sheet: Sheet1
Date_Current	Current_T	Urban_Dev_T	Current_prcp	Urban_Dev_Prcp
2000-05-01	80	80	1	1
2000-05-02	73.017	75.099	0.223	0.228
2000-05-03	79.672	81.283	0.1	0.124
2000-05-04	79.587	79.897	0	0
2000-05-05	80.543	80.457	0	0.003
2000-05-06	80.829	81.001	0	0.027
2000-05-07	82.169	82.948	0	0
2000-05-08	82.864	83.444	0	0
2000-05-09	79.573	81.498	0	0
2000-05-10	75.768	78.177	0.151	0.112
2000-05-11	83.064	83.901	0	0
2000-05-12	85.768	86.466	0	0
2000-05-13	80.697	81.984	0.121	0.129
2000-05-14	68.546	70.486	0	0
2000-05-15	72.854	73.119	0	0
2000-05-16	77.766	78.729	0	0
2000-05-17	82.085	82.088	0.009	0.001
2000-05-18	84.859	86.268	0	0
2000-05-19	81.77	82.596	0.133	0.254
2000-05-20	70.021	71.43	0.59	0.339
2000-05-21	71.631	71.695	1.06	0.365
2000-05-22	77.952	79.791	0.034	0
2000-05-23	86.64	87.106	0.065	0.033
2000-05-24	87.185	87.731	0.438	0.129
2000-05-25	84.927	85.694	0.056	0.078
2000-05-26	83.076	82.811	0.06	0.058
2000-05-27	87.571	87.825	0.021	0.001
2000-05-28	84.471	85.104	0.199	0.074
2000-05-29	71.903	71.91	0	0
2000-05-30	77.967	79.867	0	0
2000-05-31	82.12	83.82	0	0
2000-06-01	85.932	86.222	0	0
2000-06-02	87.365	87.642	0	0
2000-06-03	85.158	85.046	0.102	0.129
2000-06-04	81.447	81.605	0	0
2000-06-05	77.645	79.404	0	0
2000-06-06	69.126	68.358	0	0
2000-06-07	77.337	77.856	0	0
2000-06-08	81.659	82.468	0	0
2000-06-09	85.001	85.716	0	0
2000-06-10	86.736	87.742	0	0
2000-06-11	88.307	89.01	0	0
2000-06-12	88.863	88.484	0	0
2000-06-13	88.939	89.969	0	0
2000-06-14	87.349	85.907	0.22	0.186
2000-06-15	85.089	84.876	0.07	0.103
2000-06-16	85.568	86.559	0	0
2000-06-17	82.065	83.357	0.191	0.215
2000-06-18	85.291	85.211	0.197	0.159
2000-06-19	83.603	82.775	0.198	0.294
2000-06-20	87.566	86.291	0.035	0.197
2000-06-21	83.032	84.985	0.236	0.07
2000-06-22	86.259	86.357	0.059	0.134
2000-06-23	86.381	85.636	0.222	0.138
2000-06-24	87.305	89.929	0.135	0.028
2000-06-25	90.549	90.649	0	0.11
2000-06-26	90.286	91.195	0	0.002
2000-06-27	88.277	89.252	0.166	0.231
2000-06-28	80.649	79.451	0.457	1.12
2000-06-29	80.27	80.661	0	0
2000-06-30	80.367	80.136	0	0
2000-07-01	84.523	84.58	0	0
2000-07-02	87.853	88.703	0	0
2000-07-03	87.271	87.529	0.078	0.195
2000-07-04	85.781	87.234	0.186	0.293
2000-07-05	90.448	90.305	0.077	0.044
2000-07-06	92.182	94.702	0.015	0.015
2000-07-07	87.124	86.424	0.214	0.201
2000-07-08	85.175	85.451	0	0
2000-07-09	89.576	88.438	0.021	0
2000-07-10	91.765	92.534	0.04	0
2000-07-11	93.708	94.939	0	0
2000-07-12	96.622	96.722	0	0.105
2000-07-13	93.645	93.745	0.001	0.153
2000-07-14	87.812	88.219	0	0
2000-07-15	86.073	86.861	0.002	0.001
2000-07-16	81.794	81.736	0	0
2000-07-17	84.16	83.968	0	0
2000-07-18	91.49	92.528	0.006	0
2000-07-19	89.313	90.495	0.003	0.001
2000-07-20	86.598	85.778	0.01	0.006
2000-07-21	81.603	86.388	1.72	2.091
2000-07-22	81.786	81.791	0.086	0.022
2000-07-23	80.134	79.768	0	0
2000-07-24	79.42	78.922	0	0
2000-07-25	79.525	81.274	0	0
2000-07-26	82.869	82.91	0	0
2000-07-27	85.875	85.856	0	0
2000-07-28	86.998	88.553	0	0
2000-07-29	82.909	86.729	0.243	0.016
2000-07-30	87.342	79.909	0.171	0.134
2000-07-31	80.58	81.898	0.344	0.213
2000-08-01	81.937	84.347	0	0
2000-08-02	85.81	87.049	0	0
2000-08-03	87.445	86.246	0	0.002
2000-08-04	85.141	88.856	0.009	0.332
2000-08-05	90.908	90.953	0.142	0.064
2000-08-06	95.452	95.762	0	0
2000-08-07	94.356	95.329	0	0
2000-08-08	92.445	93.14	0.099	0.162
2000-08-09	96.082	96.009	0	0.001
2000-08-10	93.466	93.707	0.016	0
2000-08-11	86.542	85.412	0	0
2000-08-12	78.527	81.787	0	0
2000-08-13	80.26	81.599	0	0
2000-08-14	84.738	86.557	0	0
2000-08-15	89.823	94.56	0	0
2000-08-16	93.038	93.278	0	0
2000-08-17	93.103	92.894	0	0
2000-08-18	95.917	96.017	0.039	0.098
2000-08-19	83.72	80.9	0.24	0
2000-08-20	80.613	80.547	0	0
2000-08-21	85.388	88.015	0	0
2000-08-22	86.933	85.803	0	0.045
2000-08-23	91.403	94.335	0	0
2000-08-24	87.931	92.36	0.06	0.213
2000-08-25	80.502	84.604	0.291	0.103
2000-08-26	88.936	90.496	0	0
2000-08-27	98.447	99.462	0.214	0.267
2000-08-28	87.241	91.239	0	0
2000-08-29	86.794	88.846	0	0
2000-08-30	89.206	90.249	0	0
2000-08-31	89.347	89.629	0	0
2000-09-01	83.327	85.316	0.125	0.021
2000-09-02	88.634	88.181	0.007	0.029
2000-09-03	88.235	88.679	0.002	0.096
2000-09-04	88.149	88.334	0	0.002
2000-09-05	83.635	81.827	0.013	0.017
2000-09-06	82.096	81.435	0	0
2000-09-07	82.133	79.98	0.036	0.022
2000-09-08	79.207	81.235	0.002	0.029
2000-09-09	87.074	86.264	0	0.024
2000-09-10	87.476	87.023	0.003	0.001
2000-09-11	88.94	88.977	0	0
2000-09-12	89.63	88.794	0	0.006
2000-09-13	82.701	82.105	0.086	0.117
2000-09-14	84.486	82.821	0	0
2000-09-15	72.68	73.396	0	0
2000-09-16	67.035	67.77	0	0
2000-09-17	73.119	73.532	0	0
2000-09-18	80.368	80.458	0	0
2000-09-19	85.809	85.901	0	0
2000-09-20	87.721	85.516	0	0
2000-09-21	80.111	78.916	0.057	0
2000-09-22	85.617	84.611	0.085	0.109
2000-09-23	82.262	82.495	0.061	0.034
2000-09-24	85.031	83.978	0.149	0.172
2000-09-25	73.723	74.283	0.382	0.442
2000-09-26	67.639	68.575	0.006	0.007
2000-09-27	73.266	72.843	0	0
2000-09-28	77.418	78.068	0	0
2000-09-29	77.306	77.423	0	0
2000-09-30	76.406	76.257	0	0
2000-10-01	77.473	77.188	0	0
2000-10-02	85.747	85.759	0	0
2000-10-03	89.904	90.376	0	0
2000-10-04	90.337	90.245	0	0
2000-10-05	89.709	90.016	0	0
2000-10-06	75.603	78.147	0.004	0
2000-10-07	59.719	60.246	0	0
2000-10-08	52.574	52.413	0	0
2000-10-09	54.323	54.676	0	0
2000-10-10	62.837	63.017	0	0
2000-10-11	68.068	68.533	0	0
2000-10-12	72.636	72.656	0	0
2000-10-13	77.361	77.209	0	0
2000-10-14	79.139	79.363	0	0
2000-10-15	81.973	82.344	0	0
2000-10-16	74.65	74.377	0	0
2000-10-17	71.174	69.621	0.018	0.091
2000-10-18	62.397	57.897	0	0.002
2000-10-19	68.814	68.692	0	0
2000-10-20	74.794	73.694	0.009	0
2000-10-21	75.706	76.698	0.022	0.027
2000-10-22	77.738	78.436	0	0.025
2000-10-23	77.906	78.084	0	0
2000-10-24	76.89	77.33	0	0
2000-10-25	77.453	78.213	0	0
2000-10-26	73.445	75.815	0	0
2000-10-27	78.129	77.702	0	0
2000-10-28	71.183	74.724	0	0
2000-10-29	66.319	68.138	0	0.001
2000-10-30	73.091	74.714	0	0
2000-10-31	78.285	76.835	0	0.001
2001-05-01	80	80	1	1
2001-05-02	76.828	76.634	0	0
2001-05-03	78.539	79.09	0	0
2001-05-04	78.909	79.502	0	0
2001-05-05	79.75	79.544	0	0.005
2001-05-06	80.744	81.192	0.05	0.022
2001-05-07	77.484	78.336	0.009	0.031
2001-05-08	73.152	73.022	0.623	0.568
2001-05-09	70.213	73.255	0.047	0.048
2001-05-10	74.523	76.005	0.029	0.024
2001-05-11	79.894	79.644	0	0.02
2001-05-12	75.901	77.315	0.09	0.076
2001-05-13	69.976	70.258	0	0
2001-05-14	79.443	79.491	0	0
2001-05-15	82.511	82.846	0	0
2001-05-16	83.756	84.211	0	0
2001-05-17	85.518	84.303	0	0
2001-05-18	85.502	83.871	0	0.052
2001-05-19	82.792	80.825	0.2	0.202
2001-05-20	77.163	78.334	0.048	0.044
2001-05-21	75.451	78.112	0.05	0.011
2001-05-22	72.053	72.942	0.146	0.291
2001-05-23	75.177	74.49	0.005	0.026
2001-05-24	71.729	70.269	0.038	0.03
2001-05-25	67.69	65.492	0	0
2001-05-26	75.088	75.41	0	0
2001-05-27	73.031	76.754	0.123	0.013
2001-05-28	75.24	79.15	0.074	0.174
2001-05-29	77.563	78.531	0.001	0.008
2001-05-30	77.695	79.519	0	0
2001-05-31	80.198	80.401	0.2	0.129
2001-06-01	74.902	76.822	0.329	0.235
2001-06-02	74.042	75.437	0.024	0.052
2001-06-03	77.196	77.372	0.032	0.017
2001-06-04	84.392	83.657	0.177	0.149
2001-06-05	87.614	89.635	0.064	0.007
2001-06-06	86.595	87.485	0.142	0.126
2001-06-07	83.256	83.745	0.147	0.217
2001-06-08	79.861	81.051	0	0
2001-06-09	80.343	80.776	0	0
2001-06-10	84.166	85.45	0	0
2001-06-11	87.003	87.761	0	0
2001-06-12	84.48	85.008	0	0
2001-06-13	83.709	83.286	0.001	0.005
2001-06-14	84.684	84.842	0.086	0.243
2001-06-15	83.809	83.654	0.383	0.169
2001-06-16	83.901	84.257	0.06	0.042
2001-06-17	90.173	90.372	0	0
2001-06-18	91.259	91.454	0	0
2001-06-19	89.67	90.018	0.004	0
2001-06-20	89.548	88.934	0	0
2001-06-21	88.563	88.555	0	0
2001-06-22	79.369	78.515	0.092	0.472
2001-06-23	77.44	77.44	0.016	0
2001-06-24	79.165	78.163	0	0.002
2001-06-25	79.57	78.875	0	0
2001-06-26	77.955	77.232	0.093	0.075
2001-06-27	81.411	82.486	0.118	0.053
2001-06-28	81.541	84.025	0.127	0.258
2001-06-29	82.96	83.455	0.095	0.142
2001-06-30	84.934	87.37	0.2	0.064
2001-07-01	85.964	84.493	0.105	0.148
2001-07-02	79.862	80.593	0.063	0.081
2001-07-03	86.552	85.616	0.073	0
2001-07-04	84.142	85.681	0.291	0.231
2001-07-05	86.714	86.388	0.094	0.087
2001-07-06	85.901	85.801	0.002	0
2001-07-07	91.81	92.125	0	0
2001-07-08	96.569	96.81	0	0
2001-07-09	95.82	95.967	0	0
2001-07-10	89.779	91.411	0.115	0.07
2001-07-11	89.085	90.986	0	0.13
2001-07-12	84.544	85.021	0	0
2001-07-13	81.968	81.843	0	0
2001-07-14	80.925	81.109	0	0
2001-07-15	84.636	84.871	0	0
2001-07-16	87.614	87.189	0	0
2001-07-17	89.192	83.678	0.029	0.139
2001-07-18	86.141	90.32	0.02	0.146
2001-07-19	87.223	94.336	0.122	0.141
2001-07-20	86.533	90.184	0.747	0.305
2001-07-21	86.421	85.435	0.078	0.006
2001-07-22	88.273	86.982	0	0.071
2001-07-23	88.602	89.057	0	0
2001-07-24	90.146	93.072	0	0
2001-07-25	85.367	87.776	0.036	0.137
2001-07-26	80.381	83.145	0.29	0.255
2001-07-27	79.136	84.427	0.033	0.363
2001-07-28	84.519	86.124	0.01	0.268
2001-07-29	86.955	86.958	0.256	0.187
2001-07-30	85.751	84.576	0.592	0.077
2001-07-31	87.059	88.213	0.003	0.004
2001-08-01	87.058	86.786	0	0
2001-08-02	85.71	86.03	0	0
2001-08-03	87.48	87.13	0	0
2001-08-04	84.63	85.764	0.131	0.027
2001-08-05	85.715	86.512	0	0
2001-08-06	90.588	90.264	0	0
2001-08-07	90.964	91.651	0	0
2001-08-08	88.955	87.215	0.203	0.144
2001-08-09	91.881	91.981	0	0.185
2001-08-10	88.772	88.906	0.261	0.158
2001-08-11	87.92	88.126	0.318	0.245
2001-08-12	86.196	83.548	0.248	0.206
2001-08-13	84.427	83.892	0.787	0.306
2001-08-14	79.998	81.246	0	0
2001-08-15	82.017	82.178	0	0
2001-08-16	83.164	87.566	0.054	0.016
2001-08-17	85.397	84.098	0.054	0.064
2001-08-18	88.296	86.915	0.019	0
2001-08-19	83.364	81.329	0.098	0.121
2001-08-20	79.024	80.418	0	0
2001-08-21	82.329	82.499	0	0
2001-08-22	88.536	89.473	0	0
2001-08-23	92.119	92.707	0	0
2001-08-24	91.552	92.052	0	0
2001-08-25	90.818	91.866	0	0
2001-08-26	90.444	90.305	0.001	0.043
2001-08-27	79.294	81.393	0.148	0.092
2001-08-28	83.05	83.792	0.01	0
2001-08-29	85.03	87.798	0.157	0
2001-08-30	81.269	84.808	0.196	0.264
2001-08-31	81.868	82.925	0.1	0.218
2001-09-01	80.982	80.582	0.209	0.266
2001-09-02	80.594	81.096	0	0.001
2001-09-03	78.791	80.638	0.165	0.281
2001-09-04	80.349	80.768	0.159	0.195
2001-09-05	84.781	86.484	0.147	0.057
2001-09-06	86.675	85.91	0.001	0.085
2001-09-07	85.069	84.02	0.118	0.124
2001-09-08	84.961	85.777	0.001	0
2001-09-09	84.782	85.357	0.007	0
2001-09-10	81.13	82.546	0.361	0.147
2001-09-11	80.411	79.772	0	0
2001-09-12	80.774	80.083	0	0
2001-09-13	81.973	82.501	0	0
2001-09-14	72.903	78.673	0	0
2001-09-15	70.292	70.233	0	0
2001-09-16	71.199	72.705	0	0
2001-09-17	76.335	76.483	0	0
2001-09-18	80.796	80.078	0	0
2001-09-19	76.981	80.084	0.1	0.062
2001-09-20	73.643	80.192	0.586	0.103
2001-09-21	83.803	85.948	0	0
2001-09-22	80.888	80.941	0	0
2001-09-23	81.022	82.768	0	0
2001-09-24	70.207	76.042	0.055	0.046
2001-09-25	60.457	60.206	0	0
2001-09-26	67.274	67.619	0	0
2001-09-27	73.332	73.905	0	0
2001-09-28	59.707	61.974	0	0
2001-09-29	66.49	66.395	0	0
2001-09-30	69.349	70.678	0	0
2001-10-01	74.239	74.164	0	0
2001-10-02	81.202	81.018	0	0
2001-10-03	79.557	79.807	0	0
2001-10-04	79.473	80.183	0	0
2001-10-05	76.797	76.584	0.005	0.05
2001-10-06	70.992	71.699	0.445	0.223
2001-10-07	63.098	63.081	0	0
2001-10-08	68.02	68.445	0	0
2001-10-09	69.048	69.17	0	0
2001-10-10	74.352	74.192	0	0
2001-10-11	72.972	73.492	0	0
2001-10-12	73.952	72.959	0.363	0.417
2001-10-13	71.033	72.612	0.108	0.241
2001-10-14	70.766	71.128	0.161	2.311
2001-10-15	66.101	65.856	0	0
2001-10-16	55.214	55.641	0	0.001
2001-10-17	54.349	54.055	0	0
2001-10-18	63.561	63.699	0	0
2001-10-19	66.491	66.174	0	0
2001-10-20	74.902	74.521	0	0
2001-10-21	76.478	76.445	0	0
2001-10-22	76.921	77.322	0	0
2001-10-23	76.621	76.481	0	0
2001-10-24	68.575	69.731	0	0
2001-10-25	66.111	65.652	0.183	0.193
2001-10-26	53.897	53.556	0	0
2001-10-27	47.672	47.584	0	0
2001-10-28	52.672	52.536	0	0
2001-10-29	62.009	61.902	0	0
2001-10-30	63.353	62.961	0	0
2001-10-31	67.302	67.623	0	0
2002-05-01	80	80	1	1
2002-05-02	76.308	77.504	0.002	0.063
2002-05-03	59.875	60.77	0.001	0
2002-05-04	58.405	60.863	0.231	0.292
2002-05-05	70.866	72.427	0	0
2002-05-06	75.22	76.577	0.014	0.012
2002-05-07	80.173	81.945	0.252	0.378
2002-05-08	79.631	80.755	0.045	0.064
2002-05-09	77.378	78.154	0.177	0.119
2002-05-10	70.367	71.512	0.164	0.311
2002-05-11	79.095	78.719	0.096	0.196
2002-05-12	81.922	83.009	0.151	0.074
2002-05-13	77.104	78.734	0.441	0.323
2002-05-14	66.852	66.881	0	0
2002-05-15	70.676	71.128	0	0
2002-05-16	77.712	78.259	0	0
2002-05-17	80.499	80.209	0.052	0.048
2002-05-18	72.654	73.597	0.212	0.207
2002-05-19	59.498	59.713	0	0
2002-05-20	60.497	59.724	0	0
2002-05-21	59.333	59.549	0.016	0
2002-05-22	67.535	68.446	0	0
2002-05-23	73.229	73.967	0	0
2002-05-24	78.428	79.141	0	0
2002-05-25	80.87	81.095	0	0
2002-05-26	77.851	78.929	0.369	0.153
2002-05-27	78.101	78.912	0.142	0.068
2002-05-28	78.394	79.118	0.114	0.1
2002-05-29	81.961	81.277	0.024	0.038
2002-05-30	81.971	82.391	0.045	0.06
2002-05-31	83.209	84.084	0	0.082
2002-06-01	87.304	87.802	0	0
2002-06-02	89.216	89.935	0	0
2002-06-03	91.007	91.804	0	0
2002-06-04	89.633	89.794	0.145	0.158
2002-06-05	89.027	88.914	0	0.033
2002-06-06	87.278	87.679	0.164	0.113
2002-06-07	78.511	78.801	0	0.001
2002-06-08	83.989	84.089	0	0
2002-06-09	83.415	84.343	0.004	0.01
2002-06-10	84.007	85.338	0	0
2002-06-11	85.575	86.002	0	0
2002-06-12	87.333	87.786	0	0
2002-06-13	85.402	86.172	0.197	0.15
2002-06-14	79.898	81.017	0.235	0.095
2002-06-15	77.879	77.848	0	0
2002-06-16	78.579	79.473	0.025	0.113
2002-06-17	79.958	78.116	0.152	0.154
2002-06-18	82.926	82.946	0	0
2002-06-19	86.198	83.817	0	0.088
2002-06-20	86.275	86.121	0	0
2002-06-21	84.789	84.4	0	0
2002-06-22	83.92	85.581	0	0
2002-06-23	83.043	83.972	0.169	0.154
2002-06-24	87.257	85.975	0.023	0.091
2002-06-25	88.543	87.415	0	0.012
2002-06-26	82.821	84.459	0.17	0.136
2002-06-27	82.94	80.95	0.04	0.198
2002-06-28	80.682	79.354	0.237	0.304
2002-06-29	84.366	82.438	0.187	0.155
2002-06-30	87.913	87.878	0.003	0
2002-07-01	85.34	87.542	0.34	0.126
2002-07-02	86.88	88.441	0.171	0.079
2002-07-03	86.697	85.642	0.18	0.162
2002-07-04	85.577	84.332	0.136	0.198
2002-07-05	88.669	89.624	0.008	0.001
2002-07-06	87.718	88.025	0	0
2002-07-07	88.44	85.752	0	0
2002-07-08	88.292	88.77	0.004	0
2002-07-09	88.623	89.07	0	0
2002-07-10	86.953	87.792	0.074	0.06
2002-07-11	79.543	81.204	0.193	0.022
2002-07-12	76.55	77.982	0.082	0.041
2002-07-13	76.208	79.173	0.197	0.136
2002-07-14	76.198	77.028	0.053	0.235
2002-07-15	79.689	78.459	0.013	0.05
2002-07-16	83.224	82.984	0.037	0.089
2002-07-17	85.754	86.745	0.02	0
2002-07-18	83.64	84.768	0.189	0.262
2002-07-19	85.266	86.061	0.319	0.169
2002-07-20	83.473	85.509	0.275	0.273
2002-07-21	81.96	84.268	0.12	0.142
2002-07-22	84.992	89.832	0.163	0
2002-07-23	92.426	92.44	0.051	0.006
2002-07-24	85.765	87.914	0.332	0.103
2002-07-25	87.517	85.498	0	0.206
2002-07-26	94.513	91.492	0	0.013
2002-07-27	96.53	93.812	0	0
2002-07-28	90.738	90.838	0.058	0.107
2002-07-29	88.952	88.794	0.006	0.05
2002-07-30	88.517	86.964	0.279	0.273
2002-07-31	87.035	84.631	0.306	0.146
2002-08-01	89.369	87.802	0	0.109
2002-08-02	90.506	91.372	0.048	0.129
2002-08-03	91.764	92.36	0	0
2002-08-04	90.968	91.961	0	0
2002-08-05	90.527	90.173	0	0
2002-08-06	83.222	87.524	0.109	0.151
2002-08-07	81.84	81.215	0	0
2002-08-08	81.112	81.949	0	0
2002-08-09	82.436	84.773	0	0
2002-08-10	86.028	86.412	0	0
2002-08-11	86.868	86.508	0	0
2002-08-12	86.466	90.197	0.08	0.006
2002-08-13	89.072	90.302	0.088	0.005
2002-08-14	85.944	88.172	0.3	0.213
2002-08-15	86.29	87.833	0.298	0.16
2002-08-16	86.455	88.387	0.266	0.177
2002-08-17	90.583	87.971	0.212	0.152
2002-08-18	89.586	91.326	0	0
2002-08-19	92.493	92.651	0	0
2002-08-20	92.561	92.988	0	0
2002-08-21	90.708	94.239	0.08	0
2002-08-22	87.161	90.115	0.203	0.34
2002-08-23	85.428	86.671	0.263	0.216
2002-08-24	91.095	91.261	0	0.001
2002-08-25	85.13	87.864	0.122	0.002
2002-08-26	83.025	83.021	0.197	0.306
2002-08-27	78.904	83.07	0.067	0.059
2002-08-28	75.973	80.464	0.129	0.069
2002-08-29	79.042	78.644	0.126	0.206
2002-08-30	82.477	82.516	0.067	0.061
2002-08-31	85.21	86.772	0	0.018
2002-09-01	80.353	84.604	0.14	0.013
2002-09-02	85.097	85.6	0.002	0.031
2002-09-03	85.72	88.427	0.016	0.002
2002-09-04	87.415	89.342	0.001	0
2002-09-05	82.862	87.054	0.013	0
2002-09-06	85.938	86.692	0.002	0
2002-09-07	85.81	86.758	0.007	0.02
2002-09-08	83.97	84.59	0	0
2002-09-09	84.033	83.908	0	0
2002-09-10	85.099	85.221	0	0
2002-09-11	80.647	81.328	0	0
2002-09-12	79.477	79.481	0	0
2002-09-13	83.092	83.859	0	0
2002-09-14	77.668	81.037	0.068	0.202
2002-09-15	81.062	81.039	0.224	0.202
2002-09-16	78.292	78.724	0.092	0.053
2002-09-17	76.412	76.306	0	0
2002-09-18	79.774	82.973	0.1	0.073
2002-09-19	84.303	85.364	0.139	0.12
2002-09-20	85.805	86.126	0	0.001
2002-09-21	78.193	78.454	0.321	0.175
2002-09-22	78.549	78.873	0.006	0
2002-09-23	73.045	73.095	0	0
2002-09-24	73.42	74.005	0	0
2002-09-25	71.196	71.914	0	0
2002-09-26	65.972	68.65	0.38	0.343
2002-09-27	70.748	70.278	0.622	0.594
2002-09-28	73.745	72.761	0	0
2002-09-29	80.806	81.951	0	0
2002-09-30	78.989	76.041	0.015	0.01
2002-10-01	81.921	80.772	0.008	0.006
2002-10-02	84.089	86.566	0	0
2002-10-03	84.264	85.462	0	0
2002-10-04	78.304	79.163	0.366	0.283
2002-10-05	75.443	76.001	0.02	0.044
2002-10-06	74.781	77.692	0	0
2002-10-07	62.631	65.209	0	0
2002-10-08	70.39	70.907	0	0
2002-10-09	71.274	73.355	0	0
2002-10-10	70.673	70.909	0.06	0.102
2002-10-11	75.89	79.128	0	0
2002-10-12	80.297	81.423	0	0
2002-10-13	69.891	74.012	0.328	0.255
2002-10-14	59.879	63.088	0	0
2002-10-15	58.4	58.476	0.424	0.005
2002-10-16	58.63	59.767	0.014	0.007
2002-10-17	59.426	60.323	0	0
2002-10-18	71.438	73.353	0	0
2002-10-19	73.145	73.522	0.005	0
2002-10-20	68.649	70.385	1.341	0.938
2002-10-21	52.845	53.151	0.093	0.044
2002-10-22	66.034	66.609	0	0
2002-10-23	66.119	65.869	0	0
2002-10-24	65.972	68.764	0	0
2002-10-25	59.025	67.328	0.329	0.664
2002-10-26	59.392	59.127	0.168	0.268
2002-10-27	57.236	56.29	0	0
2002-10-28	59.76	60.491	0.096	0.176
2002-10-29	62.155	62.474	0.891	1.034
2002-10-30	56.832	55.836	0.002	0.001
2002-10-31	53.437	52.497	0	0
2003-05-01	80	80	1	1
2003-05-02	75.864	76.869	0.264	0.086
2003-05-03	69.695	67.697	0.002	0
2003-05-04	72.57	72.517	0	0
2003-05-05	76.588	76.869	1.069	0.813
2003-05-06	80.21	80.064	0.487	0.911
2003-05-07	78.469	78.095	0.124	0.229
2003-05-08	78.261	80.963	0.166	0.017
2003-05-09	83.413	84.022	0	0.002
2003-05-10	82.295	83.053	0	0
2003-05-11	77.303	78.209	0.671	0.545
2003-05-12	68.751	69.967	0	0
2003-05-13	72.547	73.296	0	0
2003-05-14	65.92	66.006	0.029	0.24
2003-05-15	78.798	78.55	0.422	0.176
2003-05-16	75.404	74.758	0	0
2003-05-17	84.208	83.615	0.064	0.062
2003-05-18	76.236	81.148	0.344	0.356
2003-05-19	77.992	78.6	0.046	0.031
2003-05-20	76.737	76.878	0.01	0.002
2003-05-21	72.33	72.844	0.899	0.296
2003-05-22	73.37	73.666	0.503	0.954
2003-05-23	73.509	74.891	0.062	0.042
2003-05-24	72.235	72.447	0	0
2003-05-25	64.789	70.558	0.004	0
2003-05-26	71.423	73.493	0.014	0
2003-05-27	70.492	71.92	0.004	0
2003-05-28	75.708	77.519	0.002	0
2003-05-29	72.336	74.8	0.037	0.089
2003-05-30	76.629	76.571	0.004	0.001
2003-05-31	74.74	75.823	0	0
2003-06-01	69.642	69.799	0	0
2003-06-02	71.12	73.48	0	0
2003-06-03	73.681	77.699	0.224	0.155
2003-06-04	72.468	73.127	0.286	0.294
2003-06-05	73.429	75.352	0	0
2003-06-06	82.442	82.445	0	0
2003-06-07	78.455	80.814	0.808	0.255
2003-06-08	78.437	78.316	0.117	0.653
2003-06-09	79.332	79.38	0	0
2003-06-10	83.671	84.862	0	0
2003-06-11	87.116	87.354	0.056	0
2003-06-12	82.727	83.434	0.34	0.241
2003-06-13	80.108	82.024	0.392	0.379
2003-06-14	83.132	83.293	0.244	0.581
2003-06-15	79.97	80.522	0.067	0.291
2003-06-16	81.41	82.504	0.222	0.311
2003-06-17	79.727	84.981	0.148	0.079
2003-06-18	80.117	82.399	0.086	0.211
2003-06-19	81.132	82.272	0.068	0.408
2003-06-20	74.84	79.098	0.02	0
2003-06-21	74.995	75.645	0	0
2003-06-22	78.101	78.707	0	0
2003-06-23	83.274	84.121	0	0
2003-06-24	85.802	86.448	0	0
2003-06-25	87.857	88.727	0	0
2003-06-26	86.864	88.072	0.007	0
2003-06-27	84.295	85.564	0.443	0.111
2003-06-28	81.49	78.004	0.021	0.146
2003-06-29	86.333	86.583	0	0
2003-06-30	84.453	85.78	0.186	0.222
2003-07-01	81.284	80.499	0.621	0.479
2003-07-02	80.027	80.715	0.002	0
2003-07-03	83.837	85.181	0.006	0
2003-07-04	88.482	89.579	0	0
2003-07-05	87.235	88.331	0.156	0.103
2003-07-06	83.279	84.861	0.028	0.057
2003-07-07	88.275	89.461	0.067	0
2003-07-08	89.816	90.466	0	0
2003-07-09	87.601	89.472	0.129	0.002
2003-07-10	84.921	87.188	0.115	0.121
2003-07-11	80.632	81.535	0.326	0.553
2003-07-12	83.82	83.046	0	0
2003-07-13	79.721	79.966	0.192	0.299
2003-07-14	83.993	83.065	0.078	0
2003-07-15	87.019	86.89	0	0
2003-07-16	85.381	85.52	0	0
2003-07-17	86.561	86.691	0	0.001
2003-07-18	86.551	87.224	0	0
2003-07-19	87.763	88.14	0	0
2003-07-20	89.753	90.451	0	0
2003-07-21	88.305	88.99	0.369	0.276
2003-07-22	82.65	85.824	0.167	0.366
2003-07-23	74.595	75.797	0.416	0.021
2003-07-24	76.25	78.665	0.067	0.002
2003-07-25	82.32	82.419	0	0
2003-07-26	86.91	86.976	0	0
2003-07-27	85.822	86.789	0.006	0
2003-07-28	87.177	88.647	0.004	0
2003-07-29	84.114	86.824	0.107	0.205
2003-07-30	80.036	77.164	0.232	0.459
2003-07-31	83.17	79.704	0.373	1.116
2003-08-01	83.492	84.972	0	0.009
2003-08-02	85.255	87.775	0.039	0
2003-08-03	82.935	86.538	0.089	0.108
2003-08-04	79.893	77.897	0.183	0.2
2003-08-05	80.056	82.639	0.035	0.007
2003-08-06	80.156	81.633	0.206	0.158
2003-08-07	79.115	80.184	0.011	0.011
2003-08-08	79.242	80.174	0.004	0
2003-08-09	78.677	81.044	0.009	0
2003-08-10	76.025	80.233	0.007	0.012
2003-08-11	76.348	77.274	0	0.122
2003-08-12	81.36	80.285	0.008	0.088
2003-08-13	85.3	84.024	0.004	0.129
2003-08-14	89.238	90.267	0.012	0.029
2003-08-15	86.452	87.517	0.105	0.123
2003-08-16	85.362	85.169	0.046	0.121
2003-08-17	85.74	86.505	0	0
2003-08-18	80.901	84.452	0.039	0.001
2003-08-19	84.53	84.26	0	0
2003-08-20	83.281	87.279	0.076	0.021
2003-08-21	86.233	85.51	0.014	0.017
2003-08-22	88.201	86.303	0.002	0.003
2003-08-23	85.541	85.952	0.236	0.116
2003-08-24	84.49	84.718	0.008	0.014
2003-08-25	88.274	89.186	0	0
2003-08-26	89.311	90.114	0	0
2003-08-27	89.27	89.723	0	0
2003-08-28	85.551	86.715	0.038	0.007
2003-08-29	89.038	90.014	0.002	0.002
2003-08-30	88.319	88.175	0.005	0.118
2003-08-31	84.574	86.088	0.221	0.167
2003-09-01	85.111	85.278	0.201	0.099
2003-09-02	86.259	86.556	0.161	0.032
2003-09-03	84.807	83.051	0.148	0.104
2003-09-04	78.635	79.119	0.052	0.014
2003-09-05	75.168	75.44	0	0
2003-09-06	74.895	72.29	0	0
2003-09-07	76.574	75.238	0	0
2003-09-08	79.17	79.452	0	0
2003-09-09	81.914	81.692	0	0
2003-09-10	80.476	80.072	0	0
2003-09-11	79.881	79.651	0	0
2003-09-12	79.677	79.988	0	0
2003-09-13	80.933	81.959	0	0
2003-09-14	80.964	83.548	0.073	0.094
2003-09-15	73.707	75.754	0.072	0.067
2003-09-16	76.861	77.245	0	0
2003-09-17	79.707	80.16	0	0
2003-09-18	79.945	80.416	0	0
2003-09-19	81.907	81.882	0	0
2003-09-20	78.66	77.094	0.017	0
2003-09-21	82.361	81.878	0	0
2003-09-22	74.458	79.292	0.034	0.054
2003-09-23	71.381	71.559	0.005	0.059
2003-09-24	77.989	78.748	0	0
2003-09-25	77.033	76.68	0	0
2003-09-26	82.191	82.941	0	0
2003-09-27	75.388	77.233	0.049	0.034
2003-09-28	67.78	70.064	0	0
2003-09-29	60.112	60.085	0	0
2003-09-30	66.231	66.363	0	0
2003-10-01	59.404	64.979	0.011	0
2003-10-02	59.684	59.361	0	0
2003-10-03	65.31	65.151	0	0
2003-10-04	71.625	71.557	0	0
2003-10-05	66.925	64.783	0	0
2003-10-06	70.896	66.595	0	0
2003-10-07	76.755	74.196	0	0
2003-10-08	69.933	65.423	0.057	0.117
2003-10-09	70.041	67.31	0.053	0.031
2003-10-10	77.291	77.773	0.001	0
2003-10-11	79.38	79.959	0	0
2003-10-12	73.507	73.706	0	0
2003-10-13	71.212	69.881	0	0
2003-10-14	68.596	66.044	0.199	0.131
2003-10-15	65.071	65.204	0	0
2003-10-16	73.748	74.258	0	0
2003-10-17	60.594	62.194	0.059	0.042
2003-10-18	61.95	62.451	0	0
2003-10-19	74.285	74.637	0	0
2003-10-20	74.868	75.119	0	0
2003-10-21	75.115	74.904	0	0
2003-10-22	64.685	65.387	0	0
2003-10-23	67.019	66.962	0	0
2003-10-24	68.797	68.705	0	0
2003-10-25	72.089	72.27	0	0
2003-10-26	63.775	64.821	0.101	0.153
2003-10-27	56.221	56.142	0.007	0.002
2003-10-28	57.901	57.895	0	0
2003-10-29	63.213	63.378	0.001	0
2003-10-30	74.88	75.515	0	0
2003-10-31	74.896	75.168	0	0
2004-05-01	80	80	1	1
2004-05-02	70.836	70.823	0.296	0.293
2004-05-03	58.133	57.87	0.081	0.167
2004-05-04	67.974	68.639	0	0
2004-05-05	79.329	79.449	0.022	0.067
2004-05-06	83.25	83.715	0.003	0
2004-05-07	83.643	84.082	0	0
2004-05-08	83.91	85.098	0.024	0
2004-05-09	82.299	83.384	0.083	0.132
2004-05-10	82.975	83.289	0	0.023
2004-05-11	81.657	82.457	0.006	0
2004-05-12	78.645	79.085	0.064	0.063
2004-05-13	73.339	74.735	0.085	0.434
2004-05-14	82.071	82.473	0	0
2004-05-15	78.322	78.977	0.168	0.206
2004-05-16	77.958	75.934	0.066	0.079
2004-05-17	81.85	82.124	0.123	0.1
2004-05-18	80.549	81.838	0.006	0
2004-05-19	78.918	79.638	0.017	0.006
2004-05-20	83.224	84.81	0.005	0.001
2004-05-21	85.038	85.355	0	0
2004-05-22	83.473	83.841	0	0
2004-05-23	83.237	83.837	0	0
2004-05-24	82.152	83.193	0.079	0.181
2004-05-25	84.199	85.308	0.027	0.021
2004-05-26	85.448	85.426	0.131	0.163
2004-05-27	84.673	85.506	0.001	0.026
2004-05-28	80.371	81.563	0.206	0.223
2004-05-29	76.71	77.913	0.128	0.112
2004-05-30	83.812	84.878	0.019	0.015
2004-05-31	81.821	81.822	0.336	0.399
2004-06-01	85.342	86.109	0	0
2004-06-02	84.305	84.021	0.042	0.041
2004-06-03	80.072	82.389	0	0.005
2004-06-04	77.185	76.643	0	0.003
2004-06-05	75.346	75.141	0	0
2004-06-06	82.783	83.204	0	0
2004-06-07	83.678	86.834	0.164	0.075
2004-06-08	88.949	89.954	0.092	0.1
2004-06-09	87.185	88.248	0.037	0.043
2004-06-10	88.015	88.764	0.012	0.012
2004-06-11	89.61	89.906	0	0
2004-06-12	88.296	87.724	0	0.024
2004-06-13	88.83	90.121	0.008	0.003
2004-06-14	86.841	87.778	0.175	0.135
2004-06-15	85.007	85.392	0.119	0.216
2004-06-16	87.323	84.924	0.079	0.141
2004-06-17	86.942	86.527	0.011	0.072
2004-06-18	88.502	87.967	0.143	0.059
2004-06-19	85.772	83.848	0.044	0.211
2004-06-20	80.432	81.122	0	0
2004-06-21	83.38	82.817	0.1	0.271
2004-06-22	86.317	82.296	0.229	0.205
2004-06-23	79.106	81.68	0.404	0.224
2004-06-24	84.409	84.204	0	0
2004-06-25	80.666	82.107	0.294	0.357
2004-06-26	77.497	78.023	0.168	0.011
2004-06-27	76.913	77.452	0	0
2004-06-28	82.508	82.892	0	0
2004-06-29	80.981	79.603	0.029	0.005
2004-06-30	83.152	82.87	0.012	0.024
2004-07-01	85.58	83.415	0.001	0
2004-07-02	84.01	84.107	0.268	0.114
2004-07-03	89.458	91.101	0.105	0.153
2004-07-04	92.019	88.6	0.2	0.221
2004-07-05	93.087	92.576	0.111	0.092
2004-07-06	90.403	90.207	0	0
2004-07-07	87.936	87.607	0.074	0.155
2004-07-08	81.131	83.051	0.017	0.075
2004-07-09	87.042	87.07	0	0.001
2004-07-10	85.573	83.547	0.111	0.118
2004-07-11	85.149	84.427	0.208	0.304
2004-07-12	90.001	90.337	0.005	0
2004-07-13	93.982	94.214	0	0
2004-07-14	91.903	91.78	0.06	0.112
2004-07-15	84.793	87.916	0.166	0
2004-07-16	83.608	84.957	0	0
2004-07-17	82.863	81.644	0.255	0.246
2004-07-18	80.405	79.091	0.124	0.074
2004-07-19	77.557	77.837	0.067	0.097
2004-07-20	83.837	84.463	0	0
2004-07-21	88.908	88.912	0	0
2004-07-22	90.708	90.808	0.032	0
2004-07-23	91.185	91.464	0.075	0
2004-07-24	88.408	86.445	0.076	0.056
2004-07-25	84.521	86.146	0	0.004
2004-07-26	79.827	82.647	0.301	0.22
2004-07-27	73.693	79.27	0.234	0.042
2004-07-28	78.67	78.286	0	0
2004-07-29	84.039	85.272	0.019	0
2004-07-30	85.093	85.42	0.161	0.238
2004-07-31	88.092	85.754	0.108	0.253
2004-08-01	83.663	85.615	0.314	0.039
2004-08-02	87.288	86.56	0	0
2004-08-03	90.817	90.914	0	0
2004-08-04	92.6	91.886	0	0
2004-08-05	89.831	89.025	0.06	0.051
2004-08-06	74.786	75.178	0	0
2004-08-07	77.001	77.347	0	0
2004-08-08	82.047	81.281	0	0
2004-08-09	85.538	85.015	0	0
2004-08-10	87.539	86.834	0	0
2004-08-11	85.26	85.029	0.292	0.021
2004-08-12	70.155	69.633	0.064	0.083
2004-08-13	72.639	72.399	0	0
2004-08-14	72.447	73.002	0	0
2004-08-15	73.385	73.555	0	0
2004-08-16	76.766	76.817	0	0
2004-08-17	81.605	81.081	0	0
2004-08-18	87.765	86.444	0.002	0
2004-08-19	90.076	90.176	0	0
2004-08-20	83.593	87.054	0.231	0.193
2004-08-21	81.129	81.348	0.027	0.553
2004-08-22	85.212	84.885	0	0.003
2004-08-23	86.774	86.85	0	0
2004-08-24	84.955	84.561	0.217	0.089
2004-08-25	84.418	85.408	0.164	0.27
2004-08-26	87.329	90.009	0.094	0.141
2004-08-27	88.159	91.452	0.231	0.126
2004-08-28	87.553	89.354	0.158	0.123
2004-08-29	80.196	86.539	0.195	0.198
2004-08-30	75.439	78.533	0	0.001
2004-08-31	80.922	78.896	0	0.022
2004-09-01	79.627	80.689	0	0
2004-09-02	78.03	80.583	0.134	0.031
2004-09-03	84.401	81.053	0.025	0.079
2004-09-04	85.163	85.511	0	0.115
2004-09-05	85.848	85.463	0	0
2004-09-06	84.861	85.416	0	0
2004-09-07	80.246	82.581	0	0
2004-09-08	77.156	78.918	0	0
2004-09-09	78.453	79.226	0	0
2004-09-10	79.074	80.181	0	0
2004-09-11	81.428	80.392	0	0
2004-09-12	79.364	80.445	0	0
2004-09-13	80.155	80.891	0	0.005
2004-09-14	82.108	81.559	0.014	0
2004-09-15	83.435	85.435	0	0
2004-09-16	79.856	81.746	0.011	0.013
2004-09-17	77.853	78.461	0.705	0.649
2004-09-18	75.727	75.662	0	0
2004-09-19	74.966	75.16	0	0
2004-09-20	77.362	77.388	0	0
2004-09-21	77.95	77.993	0	0
2004-09-22	81.702	81.912	0	0
2004-09-23	83.575	84.216	0	0
2004-09-24	82.753	82.772	0	0
2004-09-25	81.807	81.586	0	0
2004-09-26	80.441	80.618	0	0
2004-09-27	78.763	78.716	0	0
2004-09-28	77.35	76.767	0	0
2004-09-29	70.397	69.885	0	0
2004-09-30	71.78	72.163	0	0
2004-10-01	79.963	80.696	0.004	0.019
2004-10-02	73.635	74.656	0.111	0.028
2004-10-03	72.194	73.442	0	0
2004-10-04	78.528	79.081	0	0
2004-10-05	68.273	69.815	0	0
2004-10-06	73.839	75.359	0	0
2004-10-07	76.781	77.09	0	0
2004-10-08	72.542	72.808	0	0
2004-10-09	76.156	76.308	0.005	0.004
2004-10-10	73.606	73.789	0	0.011
2004-10-11	79.213	78.487	0	0
2004-10-12	70.016	74.675	0.093	0.149
2004-10-13	60.341	57.521	0.006	0.005
2004-10-14	62.953	63.179	0.007	0
2004-10-15	59.504	59.74	0.299	0.159
2004-10-16	59.397	59.199	0	0
2004-10-17	63.107	60.67	0	0
2004-10-18	70.491	69.293	0.023	0.027
2004-10-19	76.082	77.187	0.094	0.214
2004-10-20	71.077	72.986	0.123	0.195
2004-10-21	63.095	65.782	0.004	0
2004-10-22	61.025	62.285	0	0
2004-10-23	64.467	65.818	0	0
2004-10-24	69.366	67.668	0.009	0.02
2004-10-25	55.664	58.548	0	0
2004-10-26	57.995	62.752	0	0
2004-10-27	70.67	65.996	0.015	0.022
2004-10-28	75.777	76.564	0.122	0.174
2004-10-29	74.993	75.005	0.071	0.039
2004-10-30	72.128	71.089	0.004	0.001
2004-10-31	71.288	71.142	0.019	0.039
2005-05-01	80	80	1	1
2005-05-02	60.599	64.04	0	0
2005-05-03	61.287	61.252	0	0
2005-05-04	63.507	63.831	0	0
2005-05-05	68.5	67.347	0	0
2005-05-06	68.316	67.56	0.032	0.02
2005-05-07	72.747	73.976	0	0
2005-05-08	77.989	78.806	0	0
2005-05-09	80.131	80.572	0	0
2005-05-10	76.68	78.288	0.073	0.116
2005-05-11	81.574	80.033	0.119	0.142
2005-05-12	82.271	83.873	0	0
2005-05-13	81.765	81.767	0	0
2005-05-14	79.044	79.556	0.003	0.053
2005-05-15	66.522	66.75	0.464	0.361
2005-05-16	65.975	66.525	0	0
2005-05-17	74.605	75.461	0	0
2005-05-18	76.138	76.72	0.038	0.082
2005-05-19	80.357	80.817	0.026	0
2005-05-20	77.171	78.922	0.23	0.249
2005-05-21	74.176	74.206	0.084	0.014
2005-05-22	79.287	79.411	0	0
2005-05-23	80.102	80.45	0.002	0.003
2005-05-24	77.899	78.783	0	0
2005-05-25	68.525	69.593	0	0
2005-05-26	74.371	74.696	0	0
2005-05-27	77.674	78.548	0	0
2005-05-28	77.332	77.695	0	0.028
2005-05-29	82.555	81.041	0	0
2005-05-30	79.727	78.828	0.362	0.24
2005-05-31	78.302	76.697	0.026	0.032
2005-06-01	75.13	75.206	0.322	0.179
2005-06-02	78.012	77.231	0.07	1.416
2005-06-03	77.491	81.252	0.304	0.05
2005-06-04	84.315	87.118	0.15	0.011
2005-06-05	86.435	87.647	0.069	0.078
2005-06-06	86.766	84.632	0.2	0.196
2005-06-07	85.767	83.576	0.262	0.274
2005-06-08	85.686	85.311	0.032	0.084
2005-06-09	84.429	84.034	0.043	0.074
2005-06-10	83.31	83.385	0.123	0.209
2005-06-11	82.843	83.679	0.035	0.033
2005-06-12	79.646	81.623	1.945	1.68
2005-06-13	86.684	87.629	0.246	0.325
2005-06-14	91.703	91.478	0	0
2005-06-15	81.875	89.189	0.58	0.17
2005-06-16	79.308	80.332	0	0
2005-06-17	78.051	78.258	0	0
2005-06-18	76.327	76.683	0	0
2005-06-19	75.471	76.179	0	0
2005-06-20	77.714	79.29	0	0
2005-06-21	79.255	80.301	0	0
2005-06-22	82.935	83.233	0	0
2005-06-23	86.165	87.192	0	0
2005-06-24	86.307	87.038	0	0.005
2005-06-25	85.732	86.221	0.139	0.052
2005-06-26	86.833	86.456	0	0.003
2005-06-27	84.864	82.556	0.187	0.119
2005-06-28	84.573	84.57	0.07	0.14
2005-06-29	84.607	87.478	0.159	0.073
2005-06-30	88.623	89.645	0.234	0.019
2005-07-01	88.47	90.009	0.127	0.106
2005-07-02	80.976	82.957	0	0
2005-07-03	84.104	84.749	0	0
2005-07-04	87.857	88.161	0	0
2005-07-05	86.3	85.939	0.094	0.084
2005-07-06	81.126	80.831	0.18	0.546
2005-07-07	81.04	84.154	0.211	0.229
2005-07-08	83.899	84.221	0.021	0.075
2005-07-09	82.569	84.209	0	0
2005-07-10	84.616	86.207	0.147	0.05
2005-07-11	82.746	83.036	0.422	0.193
2005-07-12	85.831	87.016	0.102	0.272
2005-07-13	80.656	81.897	0.234	0.239
2005-07-14	81.555	81.814	0.222	0.158
2005-07-15	83.057	85.26	0.187	0.106
2005-07-16	83.07	82.005	0.072	0.258
2005-07-17	86.552	84.68	0.158	0.207
2005-07-18	88.666	89.798	0	0.064
2005-07-19	87.093	87.874	0.198	0.188
2005-07-20	89.493	90.531	0.092	0.037
2005-07-21	88.42	89.479	0.102	0.062
2005-07-22	93.544	94.746	0.022	0.046
2005-07-23	89.568	90.913	0.032	0.126
2005-07-24	93.599	93.7	0	0
2005-07-25	94.536	95.289	0	0
2005-07-26	93.746	94.657	0.135	0
2005-07-27	91.532	92.554	0.21	0.171
2005-07-28	82.185	83.674	0.103	0.301
2005-07-29	84.196	84.759	0.007	0.011
2005-07-30	82.613	87.255	0.081	0.38
2005-07-31	83.816	86.004	0.143	0.301
2005-08-01	82.956	83.348	0.138	0.205
2005-08-02	85.093	83.948	0.062	0.084
2005-08-03	85.777	87.291	0.004	0.01
2005-08-04	89.648	90.645	0	0.002
2005-08-05	89.36	89.136	0	0
2005-08-06	86.79	88.756	0.014	0.016
2005-08-07	85.224	86.982	0.138	0.012
2005-08-08	83.021	87.453	0.16	0.075
2005-08-09	86.363	86.265	0	0.034
2005-08-10	86.549	85.381	0.009	0.182
2005-08-11	89.075	90.024	0	0.001
2005-08-12	87.619	89.736	0.086	0.004
2005-08-13	87.249	93.334	0.089	0
2005-08-14	89.601	92.04	0.156	0.093
2005-08-15	85.341	88.656	0.254	0.291
2005-08-16	89.045	90.981	0.069	0.001
2005-08-17	84.268	89.059	0.263	0.246
2005-08-18	83.948	84.191	0.247	0.147
2005-08-19	92.984	93.703	0.22	0
2005-08-20	92.354	92.095	0	0
2005-08-21	93.778	93.878	0	0.114
2005-08-22	86.664	83.193	0.163	0.347
2005-08-23	81.697	80.497	0	0
2005-08-24	83.673	82.549	0	0
2005-08-25	83.444	84.899	0	0
2005-08-26	85.994	87.01	0	0
2005-08-27	87.929	86.122	0.008	0
2005-08-28	86.148	85.219	0.166	0.029
2005-08-29	84.83	83.539	0.028	0.276
2005-08-30	82.208	80.296	0.117	0.092
2005-08-31	80.064	79.648	0.018	0.002
2005-09-01	82.497	83.084	0	0
2005-09-02	86.659	87.383	0	0
2005-09-03	81.924	83.601	0	0
2005-09-04	79.834	80.936	0	0
2005-09-05	80.516	81.655	0	0
2005-09-06	80.476	81.059	0	0
2005-09-07	80.96	81.666	0	0
2005-09-08	81.224	81.543	0	0
2005-09-09	82.59	83.659	0	0
2005-09-10	84.685	85.624	0	0
2005-09-11	82.671	83.501	0	0
2005-09-12	80.959	81.447	0	0
2005-09-13	83.546	83.89	0	0
2005-09-14	86.822	86.934	0	0
2005-09-15	85.782	85.432	0.105	0.161
2005-09-16	76.891	78.976	0.158	0.205
2005-09-17	75.038	75.523	0	0
2005-09-18	77.842	78.902	0	0
2005-09-19	87.272	87.843	0	0
2005-09-20	89.163	88.613	0	0
2005-09-21	85.749	83.509	0	0.027
2005-09-22	87.26	87.639	0	0
2005-09-23	86.038	87.171	0	0
2005-09-24	82.63	83.359	0	0
2005-09-25	81.137	82.577	0	0
2005-09-26	79.731	80.789	0.085	0.416
2005-09-27	75.013	74.081	0	0.001
2005-09-28	83.843	84.398	0	0
2005-09-29	71.286	78.748	0.019	0.002
2005-09-30	74.275	73.903	0	0
2005-10-01	80.825	81.539	0	0
2005-10-02	81.662	82.85	0	0
2005-10-03	81.891	84.17	0	0
2005-10-04	82.581	82.333	0	0.03
2005-10-05	84.16	84.942	0	0
2005-10-06	80.115	80.354	0.049	0.016
2005-10-07	73.72	76.101	0.076	0.065
2005-10-08	61.777	60.571	0	0
2005-10-09	58.668	59.933	0	0
2005-10-10	63.788	61.802	0	0
2005-10-11	66.745	69.711	0	0
2005-10-12	66.181	63.965	0	0
2005-10-13	62.72	59.736	0	0
2005-10-14	62.709	63.191	0	0
2005-10-15	74.179	74.687	0	0
2005-10-16	66.607	66.603	0	0
2005-10-17	72.888	72.642	0	0
2005-10-18	78.172	78.61	0	0
2005-10-19	84.102	84.066	0	0
2005-10-20	82.712	82.922	0	0
2005-10-21	74.103	78.842	0.21	0.101
2005-10-22	67.208	68.758	0.094	0
2005-10-23	56.228	55.572	0	0
2005-10-24	52.993	50.448	0	0
2005-10-25	50.181	48.997	0.006	0
2005-10-26	53.803	53.141	0	0
2005-10-27	53.932	55.041	0	0
2005-10-28	53.153	55.909	0	0
2005-10-29	56.23	58.121	0	0
2005-10-30	64.964	65.449	0	0
2005-10-31	67.121	67.496	0	0
2006-05-01	80	80	1	1
2006-05-02	80.269	80.813	0.019	0.03
2006-05-03	80.331	81.482	0.077	0.083
2006-05-04	83.488	83.128	0	0.016
2006-05-05	74.842	74.773	0.262	0.176
2006-05-06	71.345	71.634	0.042	0.115
2006-05-07	74.509	71.811	0.105	0.011
2006-05-08	72.291	71.528	0	0.135
2006-05-09	77.974	78.666	0.073	0.07
2006-05-10	75.502	78.231	0.204	0.188
2006-05-11	69.215	70.402	0.292	0.475
2006-05-12	66.198	66.827	0.039	0.04
2006-05-13	72.984	74.165	0.013	0
2006-05-14	69.505	67.853	0.001	0.049
2006-05-15	57.242	59.299	0.02	0
2006-05-16	62.032	61.902	0.091	0.054
2006-05-17	65.125	64.925	0.04	0.038
2006-05-18	68.632	68.385	0.012	0.02
2006-05-19	74.841	74.111	0.008	0.011
2006-05-20	81.47	82.467	0.014	0.006
2006-05-21	80.681	81.084	0.12	0.454
2006-05-22	71.145	71.951	0.178	0.825
2006-05-23	72.003	72.511	0	0
2006-05-24	80.275	81.206	0	0
2006-05-25	83.612	83.699	0.038	0.146
2006-05-26	88.186	88	0.141	0.052
2006-05-27	83.358	84.889	0.06	0.035
2006-05-28	85.029	85.267	0.188	0.143
2006-05-29	84.192	84.136	0.117	0.183
2006-05-30	81.872	84.266	0.2	0.087
2006-05-31	86.709	85.343	0	0.095
2006-06-01	85.512	85.973	0.008	0.041
2006-06-02	78.931	83.713	0.253	0.225
2006-06-03	79.668	78.807	0.102	0.057
2006-06-04	76.874	75.469	0	0
2006-06-05	75.209	75.353	0	0
2006-06-06	79.13	80.021	0	0
2006-06-07	79.245	78.41	0.214	0.101
2006-06-08	80.486	79.422	0.074	0.095
2006-06-09	80.902	81.149	0	0
2006-06-10	86.19	86.939	0	0
2006-06-11	87.989	88.02	0	0
2006-06-12	85.764	88.342	0.474	0.279
2006-06-13	78.968	79.708	0	0.03
2006-06-14	82.126	82.709	0	0
2006-06-15	81.609	82.352	0	0
2006-06-16	87.399	87.093	0	0
2006-06-17	85.826	86.413	0	0
2006-06-18	85.122	85.51	0	0.002
2006-06-19	82.54	84.204	0.273	0.392
2006-06-20	86.271	86.733	0.096	0
2006-06-21	85.593	87.17	0	0
2006-06-22	89.825	90.684	0	0
2006-06-23	86.948	86.29	0.241	0.163
2006-06-24	83.702	83.906	0.123	0.18
2006-06-25	81.872	81.715	0.074	0.181
2006-06-26	80.513	82.004	0.015	0.036
2006-06-27	76.954	77.504	0.005	0
2006-06-28	83.048	83.741	0	0
2006-06-29	83.419	83.317	0.021	0.037
2006-06-30	82.469	82.952	0	0
2006-07-01	89.216	89.278	0.011	0.03
2006-07-02	92.694	92.741	0	0.008
2006-07-03	91.915	92.518	0	0.114
2006-07-04	91.91	92.01	0	0.137
2006-07-05	86.926	83.073	0.209	0.187
2006-07-06	78.622	78.328	0.123	0.212
2006-07-07	81.895	81.722	0	0
2006-07-08	83.891	83.174	0	0
2006-07-09	83.544	82.934	0	0
2006-07-10	87.429	86.216	0	0.008
2006-07-11	90.53	90.63	0	0
2006-07-12	91.277	91.953	0.003	0.029
2006-07-13	92.859	93.452	0	0.031
2006-07-14	94.976	94.92	0.002	0
2006-07-15	93.139	92.615	0.127	0.079
2006-07-16	88.438	89.216	0	0.062
2006-07-17	92.458	92.335	0	0
2006-07-18	91.193	93.563	0.009	0
2006-07-19	90.484	94.911	0.229	0
2006-07-20	93.103	94.819	0	0
2006-07-21	91.784	93.043	0.079	0.135
2006-07-22	88.888	90.006	0.084	0.052
2006-07-23	81.158	80.719	0.004	0
2006-07-24	84.927	84.497	0	0
2006-07-25	88.298	87.593	0	0
2006-07-26	89.973	91.927	0.003	0
2006-07-27	90.582	90.682	0.003	0.12
2006-07-28	95.007	94.731	0	0.033
2006-07-29	91.61	94.043	0.004	0.022
2006-07-30	96.216	95.731	0.008	0.007
2006-07-31	98.468	98.568	0	0.068
2006-08-01	93.591	93.586	0.193	0.09
2006-08-02	91.47	91.143	0.097	0.135
2006-08-03	95.766	94.599	0.013	0
2006-08-04	91.975	93.232	0.005	0.002
2006-08-05	89.659	87.775	0.083	0
2006-08-06	88.254	93.209	0.13	0.266
2006-08-07	91.562	93.529	0.005	0.11
2006-08-08	92.996	96.015	0.073	0.022
2006-08-09	89.784	93.191	0.248	0.239
2006-08-10	97.202	97.418	0	0
2006-08-11	97.813	96.033	0.055	0.015
2006-08-12	91.889	91.989	0	0.065
2006-08-13	84.023	87.165	0.013	0
2006-08-14	94.51	95.556	0.003	0
2006-08-15	92.888	88.88	0.248	0.067
2006-08-16	84.082	87.181	0.183	0.002
2006-08-17	87.766	88.146	0.022	0.007
2006-08-18	88.005	88.552	0.048	0.002
2006-08-19	92.353	91.204	0	0
2006-08-20	92.465	90.568	0.204	0.094
2006-08-21	77.441	86.096	0.059	0.318
2006-08-22	84.094	85.54	0	0
2006-08-23	86.237	85.21	0	0
2006-08-24	89.944	90.214	0	0
2006-08-25	90.175	92.017	0	0
2006-08-26	88.82	92.579	0	0
2006-08-27	92.46	92.56	0	0.084
2006-08-28	90.881	91.979	0.124	0.062
2006-08-29	84.655	89.88	0.077	0.067
2006-08-30	73.711	73.452	0.002	0.001
2006-08-31	75.538	75.363	0.002	0
2006-09-01	73.768	77.366	0	0.019
2006-09-02	83.133	83.648	0.025	0.014
2006-09-03	82.397	83.14	0	0
2006-09-04	82.813	82.654	0	0
2006-09-05	80.459	82.757	0	0
2006-09-06	73.392	77.838	0	0.004
2006-09-07	78.493	80.188	0.001	0
2006-09-08	80.67	83.559	0.008	0
2006-09-09	82.22	83.761	0	0
2006-09-10	81.982	84.98	0	0
2006-09-11	85.725	84.805	0.038	0.033
2006-09-12	80.339	82.129	0	0.036
2006-09-13	76.725	79.245	0.169	0.111
2006-09-14	72.739	72.467	0	0
2006-09-15	76.69	75.534	0	0
2006-09-16	79.622	81.202	0	0
2006-09-17	87.543	88.745	0	0
2006-09-18	88.099	88.43	0	0
2006-09-19	73.787	74.198	0.914	0.135
2006-09-20	63.898	65.793	0	0
2006-09-21	71.22	72.981	0	0
2006-09-22	78.929	80.505	0.005	0.017
2006-09-23	81.085	82.213	0.12	0.002
2006-09-24	81.082	84.91	0.548	0.491
2006-09-25	69.715	72.138	0	0
2006-09-26	75.113	76.571	0	0
2006-09-27	83.927	86.213	0	0
2006-09-28	74.436	78.16	0.009	0.01
2006-09-29	65.878	66.637	0	0
2006-09-30	80.16	81.347	0	0
2006-10-01	83.979	85.163	0	0
2006-10-02	87.86	87.037	0	0
2006-10-03	86.632	87	0.089	0.082
2006-10-04	87.525	87.882	0.003	0
2006-10-05	84.553	85.74	0	0
2006-10-06	68.224	69.966	0	0
2006-10-07	68.562	70.53	0	0
2006-10-08	75.166	77.234	0	0
2006-10-09	79.302	79.712	0	0
2006-10-10	77.817	78.392	0	0
2006-10-11	75.95	77.192	0.116	0.077
2006-10-12	63.885	69.354	0.086	0.031
2006-10-13	60.571	61.141	0	0
2006-10-14	63.194	64.025	0	0
2006-10-15	66.946	66.083	0	0
2006-10-16	65.641	66.791	0.038	0.033
2006-10-17	79.701	80.809	1.096	0.204
2006-10-18	77.578	79.753	0	0
2006-10-19	69.597	73.742	0	0
2006-10-20	60.752	61.608	0	0
2006-10-21	68.736	70.103	0	0
2006-10-22	58.48	61.901	0.002	0
2006-10-23	48.828	49.348	0	0
2006-10-24	51.477	51.918	0	0
2006-10-25	59.694	61.337	0	0
2006-10-26	53.39	52.491	0.102	0.104
2006-10-27	64.042	60.67	0.504	0.801
2006-10-28	57.721	58.8	0.136	0.083
2006-10-29	69.371	70.008	0	0
2006-10-30	71.279	72.255	0	0
2006-10-31	68.085	67.445	0.028	0.035
2007-05-01	80	80	1	1
2007-05-02	79.111	78.721	0.139	0.086
2007-05-03	82.27	81.753	0	0.113
2007-05-04	78.831	79.624	0.094	0.059
2007-05-05	74.881	76.728	0.321	0.298
2007-05-06	75.621	75.926	0.007	0.369
2007-05-07	73.836	74.162	0.003	0.005
2007-05-08	76.864	77.664	0	0
2007-05-09	80.504	80.569	0	0
2007-05-10	81.777	80.552	0	0
2007-05-11	80.206	80.319	0.01	0.022
2007-05-12	82.873	83.38	0	0
2007-05-13	80.39	81.122	0	0
2007-05-14	77.587	76.227	0	0
2007-05-15	77.696	77.105	0	0
2007-05-16	76.873	75.629	0.038	0.078
2007-05-17	71.24	71.814	0.004	0.001
2007-05-18	64.726	66.062	0	0
2007-05-19	71.638	71.781	0	0
2007-05-20	75.742	75.963	0	0
2007-05-21	78.646	79.512	0	0
2007-05-22	83.618	83.966	0	0
2007-05-23	82.527	82.343	0	0
2007-05-24	80.18	80.854	0	0
2007-05-25	80.12	81.136	0	0
2007-05-26	82.166	82.379	0	0
2007-05-27	82.987	83.709	0.009	0
2007-05-28	84.716	85.413	0	0
2007-05-29	83.025	83.331	0	0
2007-05-30	83.705	84.777	0	0
2007-05-31	86.331	86.397	0	0
2007-06-01	84.872	85.463	0	0
2007-06-02	82.627	82.838	0	0
2007-06-03	79.558	80.926	0.142	0.135
2007-06-04	80.099	79.232	0.03	0.121
2007-06-05	79.902	79.089	0	0.005
2007-06-06	83.074	85.444	0.004	0.043
2007-06-07	83.711	84.383	0.017	0
2007-06-08	82.396	84.334	0.433	0.244
2007-06-09	85.532	86.299	0.126	0.02
2007-06-10	81.772	82.817	0	0
2007-06-11	84.595	84.842	0	0
2007-06-12	81.345	81.888	0	0
2007-06-13	83.524	84.128	0	0
2007-06-14	83.961	84.751	0.001	0
2007-06-15	81.543	82.057	0.007	0
2007-06-16	81.55	83.839	0.014	0
2007-06-17	85.879	86.692	0	0
2007-06-18	88.084	87.751	0	0
2007-06-19	85.89	85.53	0.108	0.019
2007-06-20	81.997	83.024	0.214	0.3
2007-06-21	85.172	85.761	0	0
2007-06-22	89.19	89.866	0	0
2007-06-23	91.631	91.531	0	0
2007-06-24	92.931	93.084	0.017	0.014
2007-06-25	91.17	92.61	0.029	0.052
2007-06-26	85.869	93.669	0.181	0.202
2007-06-27	86.532	93.466	0.004	0.002
2007-06-28	84.872	92.129	0.123	0.014
2007-06-29	83.637	87.295	0.199	0.331
2007-06-30	83.473	85.731	0.17	0.158
2007-07-01	80.63	82.919	0	0
2007-07-02	82.453	82.526	0	0
2007-07-03	85.169	86.132	0	0
2007-07-04	88.438	89.068	0	0
2007-07-05	87.573	87.2	0.122	0.095
2007-07-06	85.699	88.27	0.083	0.1
2007-07-07	86.528	89.323	0	0
2007-07-08	89.625	91.18	0	0
2007-07-09	90.58	93.116	0.005	0
2007-07-10	87.454	90.325	0.258	0.104
2007-07-11	82.392	85.856	0.187	0.547
2007-07-12	83.5	82.65	0	0
2007-07-13	84.543	84.403	0	0
2007-07-14	86.458	84.551	0	0
2007-07-15	88.849	86.518	0	0.013
2007-07-16	87.259	87.617	0.157	0.247
2007-07-17	90.316	93.791	0	0.022
2007-07-18	93.891	94.774	0	0.021
2007-07-19	93.617	94.319	0	0.284
2007-07-20	91.223	91.666	0.063	0.096
2007-07-21	80.903	81.718	0	0
2007-07-22	81.441	81.922	0	0
2007-07-23	78.452	79.628	0	0
2007-07-24	82.4	83.846	0	0
2007-07-25	86.112	87.39	0	0
2007-07-26	90.424	91.595	0	0
2007-07-27	90.591	90.92	0.008	0.003
2007-07-28	87.88	96.101	0.047	0.023
2007-07-29	82.24	85.306	0.007	0.298
2007-07-30	88.249	89.566	0.014	0.001
2007-07-31	88.205	89.206	0	0
2007-08-01	90.101	92.005	0.002	0
2007-08-02	90.924	93.573	0.007	0
2007-08-03	90.26	93.039	0.057	0.072
2007-08-04	92.27	93.433	0.027	0.082
2007-08-05	96.424	95.541	0.015	0.055
2007-08-06	93.617	94.34	0.056	0.02
2007-08-07	96.418	97.665	0	0
2007-08-08	98.513	96.634	0.003	0
2007-08-09	100.375	100.223	0	0
2007-08-10	97.516	99.161	0.12	0.12
2007-08-11	91.732	95.135	0	0
2007-08-12	94.464	96.255	0	0
2007-08-13	95.164	99.658	0	0
2007-08-14	95.338	97.201	0	0
2007-08-15	100.476	102.458	0	0
2007-08-16	101.038	103.055	0	0
2007-08-17	98.578	101.118	0.044	0.005
2007-08-18	97.657	98.23	0.056	0.009
2007-08-19	97.701	96.76	0.065	0.128
2007-08-20	96.648	95.008	0.001	0
2007-08-21	97.967	98.653	0	0
2007-08-22	99.957	100.251	0	0
2007-08-23	100.683	101.128	0	0
2007-08-24	102.03	101.701	0	0
2007-08-25	99.151	99.608	0	0
2007-08-26	90.431	94.63	0.001	0
2007-08-27	94.783	94.906	0	0
2007-08-28	92.761	96.347	0.039	0.004
2007-08-29	87.986	89.126	0.226	0.022
2007-08-30	93.163	92.959	0.084	0.052
2007-08-31	84.004	84.789	0.055	0.171
2007-09-01	85.962	85.974	0.058	0.022
2007-09-02	85.973	84.076	0.11	0.085
2007-09-03	91.457	91.659	0.037	0.028
2007-09-04	91.412	90.92	0	0
2007-09-05	93.355	91.92	0	0
2007-09-06	91.462	91.697	0	0
2007-09-07	90.832	90.565	0	0.002
2007-09-08	94.61	94.973	0	0
2007-09-09	92.357	92.457	0.01	0.043
2007-09-10	86.946	86.427	0.082	0.122
2007-09-11	82.648	85.397	0.046	0.163
2007-09-12	83.199	83.144	0	0
2007-09-13	86.678	86.527	0	0
2007-09-14	77.429	86.226	0.113	0.099
2007-09-15	72.808	77.552	0	0
2007-09-16	79.562	79.105	0	0
2007-09-17	86.471	85.487	0	0
2007-09-18	85.989	85.99	0	0
2007-09-19	88.578	89.299	0	0
2007-09-20	89.215	89.364	0	0
2007-09-21	88.334	88.162	0	0
2007-09-22	90.695	90.918	0	0
2007-09-23	92.646	92.79	0	0
2007-09-24	92.296	93.843	0	0
2007-09-25	91.762	91.178	0	0
2007-09-26	86.478	89.024	0	0.011
2007-09-27	74.706	78.941	0.194	0.173
2007-09-28	81.845	83.182	0.001	0
2007-09-29	84.118	84.088	0	0
2007-09-30	84.079	83.561	0	0
2007-10-01	85.079	84.829	0	0
2007-10-02	85.774	85.566	0	0
2007-10-03	84.965	85.889	0	0
2007-10-04	84.686	85.219	0.061	0.068
2007-10-05	83.662	87.463	0	0.058
2007-10-06	88.808	88.528	0	0
2007-10-07	89.467	89.28	0	0
2007-10-08	85.374	86.132	0	0
2007-10-09	78.497	78.622	0.02	0.056
2007-10-10	78.95	79.339	0	0
2007-10-11	67.162	70.219	0	0
2007-10-12	66.706	66.458	0	0
2007-10-13	73.214	72.787	0	0
2007-10-14	82.023	81.738	0	0
2007-10-15	84.399	83.794	0	0
2007-10-16	77.772	77.449	0.148	0.121
2007-10-17	75.346	79.315	0.006	0.02
2007-10-18	81.063	80.743	0.077	0.129
2007-10-19	74.274	75.874	0.052	0.094
2007-10-20	76.456	76.298	0	0
2007-10-21	83.978	83.374	0	0
2007-10-22	72.634	76.796	0.142	0.141
2007-10-23	71.68	72.19	0.403	0.348
2007-10-24	58.129	57.583	0.587	0.674
2007-10-25	63.397	65.618	0.316	0.147
2007-10-26	57.422	58.72	0.032	0.038
2007-10-27	57.124	57.058	0	0
2007-10-28	58.579	58.693	0	0
2007-10-29	62.637	62.929	0	0
2007-10-30	67.028	67.091	0	0
2007-10-31	72.671	72.936	0	0
2008-05-01	80	80	1	1
2008-05-02	76.7	76.795	0	0
2008-05-03	74.834	76.107	0.094	1.292
2008-05-04	65.474	65.478	0	0
2008-05-05	69.949	70.065	0	0
2008-05-06	75.175	75.84	0	0
2008-05-07	80.968	81.481	0	0
2008-05-08	74.702	77.251	0.093	0.148
2008-05-09	72.092	71.631	0.295	0.665
2008-05-10	71.02	72.336	0	0
2008-05-11	69.403	72.271	1.144	0.158
2008-05-12	67.284	67.298	0	0
2008-05-13	73.78	74.26	0	0
2008-05-14	76.386	76.837	0	0
2008-05-15	73.662	74.75	1.079	0.389
2008-05-16	71.114	70.505	0.029	0.13
2008-05-17	73.289	74.012	0	0
2008-05-18	74.57	73.739	0.075	0.085
2008-05-19	79.286	80.488	0.001	0.006
2008-05-20	76.222	77.681	0.041	0.013
2008-05-21	67.829	68.119	0.004	0
2008-05-22	68.134	67.932	0	0.019
2008-05-23	79.935	81.3	0.187	0.148
2008-05-24	75.067	76.969	0.168	0.181
2008-05-25	77.06	79.859	0	0
2008-05-26	82.251	82.459	0	0
2008-05-27	82.77	83.722	0.103	0.174
2008-05-28	78.419	78.202	0.121	0.117
2008-05-29	80.448	79.44	0.248	0.123
2008-05-30	84.031	83.88	0.11	0.127
2008-05-31	85.642	86.697	0.017	0.01
2008-06-01	83.158	84.222	0.095	0.145
2008-06-02	81.266	84.163	0.209	0.217
2008-06-03	87.907	88.705	0	0
2008-06-04	87.384	88.406	0	0
2008-06-05	85.395	87.666	0	0
2008-06-06	89.146	89.655	0	0
2008-06-07	90.994	90.577	0	0.001
2008-06-08	91.124	91.951	0	0.004
2008-06-09	89.451	90.033	0	0
2008-06-10	86.65	85.634	0.044	0.213
2008-06-11	88.468	84.901	0.103	0.213
2008-06-12	87.3	87.58	0.053	0.094
2008-06-13	83.763	85.845	0.117	0.198
2008-06-14	81.822	82.079	0.286	0.177
2008-06-15	85.17	85.21	0.109	0.04
2008-06-16	86.504	87.506	0	0
2008-06-17	83.377	85.417	0.017	0
2008-06-18	78.581	78.943	0	0
2008-06-19	80.612	79.119	0.009	0.011
2008-06-20	80.184	79.015	0.114	0.048
2008-06-21	78.945	80.554	0.092	0.131
2008-06-22	79.65	81.829	0	0
2008-06-23	79.505	80.668	0.075	0.091
2008-06-24	81.391	81.18	0	0
2008-06-25	87.618	87.556	0	0
2008-06-26	86.953	87.497	0.023	0.032
2008-06-27	87.271	89.316	0.164	0.162
2008-06-28	88.849	91.181	0.104	0.089
2008-06-29	87.966	88.335	0.362	0.484
2008-06-30	75.58	78.228	0.029	0.003
2008-07-01	79.073	77.077	0	0
2008-07-02	82.117	82.555	0	0
2008-07-03	85.755	86.661	0	0
2008-07-04	85.487	89.876	0.066	0
2008-07-05	81.486	85.959	0.339	0.32
2008-07-06	84.049	83.186	0.051	0.233
2008-07-07	84.997	85.879	0	0.012
2008-07-08	91.804	91.146	0.087	0.122
2008-07-09	89.955	93.124	0.278	0.163
2008-07-10	83.758	84.896	0.186	0.082
2008-07-11	87.252	87.775	0.084	0
2008-07-12	90.491	90.591	0.037	0.006
2008-07-13	84.231	86.115	0.123	1.546
2008-07-14	82.346	82.568	0	0.001
2008-07-15	83.96	84.057	0	0
2008-07-16	87.297	87.605	0	0
2008-07-17	88.326	88.453	0	0
2008-07-18	89.226	90.303	0	0
2008-07-19	90.555	90.254	0	0.003
2008-07-20	92.097	93.411	0.028	0
2008-07-21	95.019	95.723	0.037	0.009
2008-07-22	92.96	95.623	0.087	0.178
2008-07-23	89.128	92.629	0.199	0.144
2008-07-24	82.29	79.995	0	0
2008-07-25	87.953	87.696	0	0
2008-07-26	87.257	87.295	0.401	0.19
2008-07-27	87.711	89.366	0.021	0.504
2008-07-28	92.382	93.085	0	0
2008-07-29	99.468	98.621	0	0
2008-07-30	96.939	97.039	0.055	0.22
2008-07-31	90.743	90.766	0.113	0.157
2008-08-01	93.8	94.424	0	0
2008-08-02	90.713	91.856	0.349	0.203
2008-08-03	84.973	84.874	0	0
2008-08-04	91.798	91.816	0	0
2008-08-05	95.714	96.237	0	0
2008-08-06	93.645	94.354	0.015	0.199
2008-08-07	87.196	85.554	0.208	0.37
2008-08-08	80.338	78.948	0	0
2008-08-09	80.289	79.445	0	0
2008-08-10	81.277	81.586	0	0
2008-08-11	79.646	79.779	0	0
2008-08-12	76.813	78.292	0.001	0
2008-08-13	82.641	83.246	0	0
2008-08-14	83.19	83.661	0	0.008
2008-08-15	80.288	81.361	0.037	0.022
2008-08-16	80.238	77.73	0	0
2008-08-17	81.681	82.466	0	0
2008-08-18	85.045	84.186	0	0.101
2008-08-19	84.875	85.871	0	0
2008-08-20	88.339	87.994	0	0
2008-08-21	88.067	88.197	0	0
2008-08-22	85.584	87.788	0	0
2008-08-23	86.876	87.116	0	0
2008-08-24	86.885	87.158	0	0
2008-08-25	83.822	84.167	0.15	0.078
2008-08-26	81.53	83.03	0.143	0.173
2008-08-27	81.407	83.621	0.132	0.279
2008-08-28	85.071	85.364	0.017	0.004
2008-08-29	86.629	85.538	0.001	0.06
2008-08-30	86.456	87.49	0.039	0.019
2008-08-31	88.481	88.354	0	0
2008-09-01	89.067	89.002	0	0
2008-09-02	89.063	88.792	0	0
2008-09-03	87.517	86.491	0	0
2008-09-04	87.179	87.541	0	0
2008-09-05	83.892	84.045	0.04	0.076
2008-09-06	80.834	78.765	0.005	0.097
2008-09-07	89.484	87.76	0	0
2008-09-08	92.458	92.304	0	0
2008-09-09	83.47	83.794	0.039	0.189
2008-09-10	81.812	82.491	0.037	0.043
2008-09-11	83.968	84.243	0.117	0.063
2008-09-12	89.959	89.698	0	0
2008-09-13	93.499	93.219	0	0
2008-09-14	88.64	90.286	0.039	0.027
2008-09-15	76.912	77.192	0	0
2008-09-16	77.029	75.97	0	0
2008-09-17	78.359	77.531	0	0
2008-09-18	81.874	81.636	0	0
2008-09-19	80.866	79.322	0	0
2008-09-20	81.071	79.753	0	0
2008-09-21	81.601	81.089	0	0
2008-09-22	83.237	81.858	0	0
2008-09-23	83.168	82.134	0	0
2008-09-24	81.474	80.994	0	0
2008-09-25	78.091	77.633	0	0
2008-09-26	81.663	81.424	0	0
2008-09-27	78.295	77.136	0	0
2008-09-28	70.912	75.277	0	0
2008-09-29	63.793	75.469	0	0
2008-09-30	73.574	76.588	0	0
2008-10-01	66.882	67.411	0	0
2008-10-02	67.945	67.678	0	0
2008-10-03	77.03	75.645	0	0
2008-10-04	77.972	77.546	0.054	0.045
2008-10-05	82.694	82.557	0.035	0
2008-10-06	83.742	83.285	0	0
2008-10-07	81.66	81.97	0	0
2008-10-08	75.265	76.64	0.301	0.147
2008-10-09	73.951	77.391	0.001	0.001
2008-10-10	82.147	82.262	0	0
2008-10-11	81.566	81.882	0	0
2008-10-12	81.631	83.415	0	0
2008-10-13	80.652	82.492	0	0
2008-10-14	82.337	81.808	0	0
2008-10-15	83.578	83.397	0	0
2008-10-16	72.073	73.283	0	0.042
2008-10-17	72.972	70.279	0.007	0.007
2008-10-18	70.138	66.241	0	0
2008-10-19	67.348	66.975	0	0
2008-10-20	73.142	72.968	0	0
2008-10-21	70.143	70.152	0	0
2008-10-22	71.286	71.039	0	0
2008-10-23	69.398	68.242	0	0
2008-10-24	59.998	62.041	0.468	0.678
2008-10-25	58.478	58.483	0	0
2008-10-26	70.271	69.802	0	0
2008-10-27	57.813	59.776	0	0
2008-10-28	48.354	48.272	0	0
2008-10-29	59.673	59.137	0	0
2008-10-30	68.848	68.285	0	0
2008-10-31	71.379	70.718	0	0
2009-05-01	80	80	1	1
2009-05-02	69.129	68.927	0.253	0.107
2009-05-03	70.643	71.504	0.318	0.204
2009-05-04	70.097	70.984	1.358	2.344
2009-05-05	68.021	70.646	0	0
2009-05-06	70.46	70.711	0.666	0.518
2009-05-07	74.138	74.098	0.158	0.099
2009-05-08	79.406	80.499	0.014	0.2
2009-05-09	74.523	77.811	0.233	0.258
2009-05-10	71.296	73.902	0	0
2009-05-11	70.794	71.94	0.094	0.003
2009-05-12	74.606	74.903	0	0
2009-05-13	77.356	77.894	0	0
2009-05-14	76.266	77.457	0.208	0.234
2009-05-15	78.319	77.267	0.362	0.323
2009-05-16	80.347	80.434	0.134	0.206
2009-05-17	71.686	72.623	0.064	0.025
2009-05-18	64.157	64.418	0	0
2009-05-19	71.525	71.961	0	0
2009-05-20	76.367	77.38	0	0
2009-05-21	81.202	81.872	0	0
2009-05-22	80.219	81.383	0	0
2009-05-23	77.268	79.309	0.046	0.022
2009-05-24	78.879	76.895	0.021	0.138
2009-05-25	79.307	79.669	0.007	0.014
2009-05-26	75.993	77.498	0.111	0.113
2009-05-27	78.281	81.554	0.089	0.153
2009-05-28	76.329	78.697	0.138	0.114
2009-05-29	77.732	78.146	0.062	0.088
2009-05-30	83.331	83.895	0	0
2009-05-31	82.014	82.879	0.012	0.018
2009-06-01	87.481	88.216	0	0
2009-06-02	85.836	85.844	0.016	0.044
2009-06-03	82.009	81.992	0.163	0.123
2009-06-04	74.071	77.32	1.258	0.238
2009-06-05	77.298	79.235	0.107	0.1
2009-06-06	80.941	81.904	0	0
2009-06-07	86.089	87.097	0	0
2009-06-08	86.895	88.05	0.092	0.083
2009-06-09	88.357	88.345	0.001	0.276
2009-06-10	89.572	90.409	0	0.001
2009-06-11	87.295	88.29	0.06	0.27
2009-06-12	85.358	83.82	0.123	0.304
2009-06-13	81.084	79.851	0	0
2009-06-14	82.602	82.358	0.008	0
2009-06-15	87.345	85.926	0.117	0.199
2009-06-16	91.47	92.093	0.008	0.001
2009-06-17	92.426	92.79	0	0
2009-06-18	92.241	93.243	0	0
2009-06-19	91.628	91.912	0	0
2009-06-20	90.329	92.111	0	0
2009-06-21	91.902	92.948	0	0
2009-06-22	90.357	90.873	0	0
2009-06-23	88.598	88.72	0.085	0.032
2009-06-24	85.362	85.161	0.006	0.03
2009-06-25	86.622	87.414	0	0
2009-06-26	86.347	87.622	0.2	0.061
2009-06-27	86.942	84.956	0.132	0.116
2009-06-28	88.613	88.576	0.261	0.244
2009-06-29	84.255	84.698	0.024	0.008
2009-06-30	81.539	82.701	0	0
2009-07-01	81.66	82.525	0	0
2009-07-02	80.36	80.365	0	0.09
2009-07-03	79.771	80.118	0	0
2009-07-04	86.084	85.367	0	0.006
2009-07-05	84.948	84.929	0.28	0.152
2009-07-06	81.445	80.738	0.183	0.044
2009-07-07	82.577	82.875	0	0
2009-07-08	82.541	83.395	0	0
2009-07-09	83.649	83.1	0.06	0.007
2009-07-10	87.321	86.24	0.031	0.013
2009-07-11	89.056	90.156	0.001	0.015
2009-07-12	87.455	88.961	0.125	0.301
2009-07-13	84.004	85.276	0.154	0.411
2009-07-14	86.96	89.247	0.041	0.105
2009-07-15	92.804	94.13	0.013	0.122
2009-07-16	90.889	93.201	0.197	0.097
2009-07-17	84.382	83.932	0.221	0.285
2009-07-18	76.879	78.064	0.016	0
2009-07-19	71.168	71.395	0.007	0
2009-07-20	76.815	74.088	0	0
2009-07-21	79.972	81.602	0	0
2009-07-22	78.589	82.807	0.035	0.036
2009-07-23	77.372	80.567	0.02	0.012
2009-07-24	82.606	83.241	0.009	0
2009-07-25	87.753	88.276	0.063	0.022
2009-07-26	85.422	86.67	1.106	0.267
2009-07-27	81.688	82.874	0	0.137
2009-07-28	81.28	81.283	0.184	0.941
2009-07-29	83.155	83.865	0.628	0.359
2009-07-30	82.478	81.208	0.224	0.27
2009-07-31	84.319	83.072	0.141	0.201
2009-08-01	85.616	85.997	0	0
2009-08-02	81.073	83.991	0.215	0.215
2009-08-03	79.509	79.226	0	0
2009-08-04	90.847	90.758	0	0
2009-08-05	89.599	89.605	0.197	0.289
2009-08-06	83.882	85.467	0	0
2009-08-07	88.035	88.587	0	0
2009-08-08	90.579	92.066	0	0
2009-08-09	88.33	89.327	0.016	0.068
2009-08-10	91.118	90.576	0.016	0
2009-08-11	88.577	89.613	0.259	0.252
2009-08-12	78.393	82.37	0.885	0.55
2009-08-13	79.563	83.764	0	0.001
2009-08-14	86.787	86.181	0	0
2009-08-15	88.051	87.563	0.013	0
2009-08-16	87.231	87.724	0.012	0.032
2009-08-17	85.157	88.638	0.051	0.005
2009-08-18	86.649	87.691	0	0.026
2009-08-19	88.469	86.194	0	0.158
2009-08-20	90.416	90.691	0.006	0.059
2009-08-21	87.08	88.507	0.243	0.124
2009-08-22	78.371	78.408	0	0.002
2009-08-23	70.918	68.457	0	0
2009-08-24	76.451	78.224	0	0
2009-08-25	82.715	84.58	0	0
2009-08-26	84.121	84.154	0	0.008
2009-08-27	85.738	86.71	0	0.017
2009-08-28	81.614	83.745	0.121	0.108
2009-08-29	74.695	78.545	0.071	0.119
2009-08-30	71.936	73.877	0.012	0
2009-08-31	72.888	74.007	0	0
2009-09-01	78.01	77.273	0	0.001
2009-09-02	76.214	78.076	0.056	0.024
2009-09-03	80.072	78.211	0.003	0.014
2009-09-04	80.595	80.628	0	0
2009-09-05	80.714	80.506	0.136	0
2009-09-06	78.456	80.241	0.154	0.141
2009-09-07	78.288	78.725	0.165	0.21
2009-09-08	77.448	77.439	0.158	0.226
2009-09-09	76.364	74.371	0.114	0.009
2009-09-10	81.457	76.72	0.053	0.002
2009-09-11	79.649	77.188	0	0
2009-09-12	77.796	79.182	0	0
2009-09-13	75.285	76.088	0	0
2009-09-14	80.502	83.137	0	0
2009-09-15	78.754	80.911	0.204	0.086
2009-09-16	78.34	75.619	0.144	0.17
2009-09-17	74.763	78.128	0.041	0.023
2009-09-18	79.758	81.111	0	0.001
2009-09-19	77.555	80.796	0	0
2009-09-20	79.344	78.877	0.046	0.048
2009-09-21	76.607	76.985	0.184	0.148
2009-09-22	78.759	80.255	0.12	0.121
2009-09-23	79.756	81.255	0.087	0.278
2009-09-24	82.839	81.392	0.106	0.109
2009-09-25	84.188	84.498	0.115	0.009
2009-09-26	74.433	78.511	0.056	0.164
2009-09-27	71.188	75.536	0.049	0.072
2009-09-28	68.595	68.762	0	0
2009-09-29	62.274	63.454	0	0
2009-09-30	64.212	61.891	0	0
2009-10-01	70.095	69.778	0	0
2009-10-02	72.782	73.144	0	0.002
2009-10-03	69.268	69.844	0	0
2009-10-04	66.978	69.168	0	0
2009-10-05	74.147	73.821	0	0
2009-10-06	71.549	70.588	0.056	0.116
2009-10-07	70.545	70.823	0.275	0.27
2009-10-08	73.304	77.224	0	0
2009-10-09	79.659	78.641	0	0
2009-10-10	70.135	70.83	0.248	0.285
2009-10-11	63.514	62.642	0	0
2009-10-12	67.683	68.05	0	0
2009-10-13	68.055	72.825	0	0
2009-10-14	63.526	64.957	0.582	0.238
2009-10-15	61.955	62.287	0.001	0.008
2009-10-16	52.524	53.261	0.004	0.01
2009-10-17	51.559	51.644	0.014	0.021
2009-10-18	53.265	53.132	0	0
2009-10-19	61.831	61.983	0	0
2009-10-20	67.704	68.802	0	0
2009-10-21	69.673	70.281	0	0
2009-10-22	72.953	71.826	0	0.001
2009-10-23	69.831	71.645	1.056	1.122
2009-10-24	53.25	54.891	0	0.002
2009-10-25	60.777	59.514	0	0
2009-10-26	66.416	66.643	0	0
2009-10-27	60.821	58.995	0.036	0.081
2009-10-28	60.927	59.829	0.374	0.286
2009-10-29	67.434	67.415	0.002	0.002
2009-10-30	66.77	67.807	0	0
2009-10-31	66.804	68.099	0.373	0.442
