# Supplementary material for: The role of climate change and urban development on compound dry-hot extremes across US cities
Source: Nat Commun. 2023 Jun 14;14:3509. doi: 10.1038/s41467-023-39205-x (PMC10267174; doi:10.1038/s41467-023-39205-x)
Supplement: Supplementary file 2 — Source Data [file 41467_2023_39205_MOESM2_ESM.zip › SourceData/Nashville_Future_Data.xlsx]

## Sheet: Sheet1
Date_Future	Climate_chng_T	Urban_Dev_Climate_chng_T	Climate_chng_prcp	Urban_Dev_Climate_chng_prcp
2090-05-01	80	80	1	1
2090-05-02	81.542	81.396	0	0
2090-05-03	77.421	79.104	0.202	0.278
2090-05-04	73.892	73.77	0	0
2090-05-05	76.276	76.22	0.014	0.031
2090-05-06	73.04	78.03	0.147	0.414
2090-05-07	89.587	90.588	0.028	0.001
2090-05-08	85.163	86.932	0.351	0.468
2090-05-09	71.464	71.763	0.308	0.925
2090-05-10	71.743	72.068	0	0
2090-05-11	76.547	77.643	0	0
2090-05-12	82.97	83.615	0	0
2090-05-13	81.427	81.388	0.174	0.158
2090-05-14	71.563	71.648	0.027	0.031
2090-05-15	71.555	71.546	0	0
2090-05-16	76.843	77.322	0	0
2090-05-17	80.509	80.905	0	0
2090-05-18	83.706	85.51	0	0
2090-05-19	86.577	87.322	0	0
2090-05-20	86.385	88.492	0	0
2090-05-21	82.302	86.4	0.213	0.185
2090-05-22	81.045	85.007	0.344	0.112
2090-05-23	83.681	82.465	0.213	0.152
2090-05-24	84.256	84.034	0.304	0.223
2090-05-25	89.408	90.197	0.067	0
2090-05-26	89.593	90.105	0	0
2090-05-27	91.27	91.776	0	0
2090-05-28	90.972	92.235	0	0
2090-05-29	87.251	89.042	0.042	0.039
2090-05-30	84.746	85.257	0	0
2090-05-31	89.921	89.876	0	0
2090-06-01	90.171	91.808	0.119	0
2090-06-02	91.111	91.442	0	0.069
2090-06-03	89.373	91.592	0.244	0
2090-06-04	84.221	85.024	0.164	0.245
2090-06-05	85.156	87.808	0.193	0.013
2090-06-06	83.336	83.044	0.297	0.313
2090-06-07	81.637	82.877	0.098	0.15
2090-06-08	83.141	79.062	0.076	0.639
2090-06-09	86.229	88.7	0.162	0.105
2090-06-10	91.171	93.458	0.495	0.403
2090-06-11	92.83	94.125	0.291	0.143
2090-06-12	89.655	91.788	0.45	0.158
2090-06-13	89.624	90.391	0.054	0.381
2090-06-14	91.728	91.979	0	0
2090-06-15	93.312	94.006	0	0.003
2090-06-16	92.2	93.555	0.187	0.046
2090-06-17	94.465	91.129	0.61	0.082
2090-06-18	95.903	94.853	0.385	0.425
2090-06-19	94.988	95.088	0	0.19
2090-06-20	92.224	92.324	0.002	0.516
2090-06-21	94.412	92.635	0.204	0.295
2090-06-22	90.334	91.301	0.278	0.369
2090-06-23	88.398	89.369	0.157	0.273
2090-06-24	88.183	88.283	0.002	0.229
2090-06-25	89.771	89.055	0.008	0.106
2090-06-26	94.867	96.525	0	0.002
2090-06-27	94.289	95.571	0	0
2090-06-28	95.992	96.083	0	0
2090-06-29	93.955	94.247	0.282	0.275
2090-06-30	83.288	82.654	0	0
2090-07-01	86.577	86.9	0.002	0
2090-07-02	89.59	89.69	0	0
2090-07-03	94.924	97.337	0.084	0
2090-07-04	95.867	96.324	0.122	0
2090-07-05	97.884	97.64	0.007	0
2090-07-06	100.322	100.462	0	0.064
2090-07-07	99.42	100.037	0	0.028
2090-07-08	102.762	102.984	0	0
2090-07-09	104.219	103.279	0	0
2090-07-10	103.434	102.327	0	0
2090-07-11	102.485	101.488	0	0
2090-07-12	102.243	100.593	0	0
2090-07-13	100.351	97.113	0	0
2090-07-14	98.824	98.262	0	0
2090-07-15	99.855	98.57	0	0
2090-07-16	102.719	101.866	0	0
2090-07-17	102.5	102.218	0	0
2090-07-18	102.346	101.621	0	0
2090-07-19	101.124	103.645	0.121	0
2090-07-20	94.35	97.281	0.452	0.39
2090-07-21	94.989	94.718	0.294	0.251
2090-07-22	97.281	96.303	0.245	0.023
2090-07-23	97.665	97.882	0	0
2090-07-24	98.954	99.084	0	0
2090-07-25	99.211	99.567	0	0
2090-07-26	98.591	98.763	0	0
2090-07-27	98.964	98.96	0	0
2090-07-28	99.309	98.646	0	0
2090-07-29	97.726	99.79	0.007	0
2090-07-30	96.067	98.008	0.174	0.072
2090-07-31	95.9	96.05	0.084	0.096
2090-08-01	96.533	96.623	0.002	0.115
2090-08-02	95.855	96.543	0.004	0.054
2090-08-03	92.627	97.171	0.217	0.006
2090-08-04	98.045	101.897	0.14	0
2090-08-05	89.218	91.293	0.595	0.366
2090-08-06	86.604	81.492	0	0
2090-08-07	81.561	82.254	0	0
2090-08-08	86.091	86.858	0	0
2090-08-09	87.562	86.033	0.361	0.203
2090-08-10	88.788	87.061	0.271	0.284
2090-08-11	88.376	86.024	0.109	0.21
2090-08-12	86.76	91.725	0.193	0
2090-08-13	88.216	89.632	0.074	0.005
2090-08-14	87.381	87.326	0.034	0.005
2090-08-15	88.242	92	0.141	0
2090-08-16	90.856	96.332	0.012	0
2090-08-17	94.963	97.547	0	0
2090-08-18	97.468	99.055	0	0
2090-08-19	99.734	100.467	0	0
2090-08-20	93.647	98.161	0	0
2090-08-21	93.271	93.752	0.003	0.08
2090-08-22	89.172	88.298	0	0.157
2090-08-23	87.622	87.529	0	0
2090-08-24	89.882	89.345	0	0
2090-08-25	92.521	94.262	0	0
2090-08-26	94.973	94.756	0	0
2090-08-27	92.553	95.841	0	0
2090-08-28	98.005	100.144	0.015	0.032
2090-08-29	97.79	96.691	0.152	0
2090-08-30	88.582	90.075	0.001	0
2090-08-31	79.716	80.357	0	0
2090-09-01	84.095	84.413	0	0
2090-09-02	87.506	88.199	0	0
2090-09-03	85.492	86.707	0.222	0.194
2090-09-04	81.674	85.256	0.219	0.189
2090-09-05	83.442	83.523	0.022	0.091
2090-09-06	81.735	82.909	0	0
2090-09-07	81.67	84.368	0	0
2090-09-08	83.744	85.524	0	0
2090-09-09	84.235	82.412	0.002	0.021
2090-09-10	76.193	79.971	0.026	0.102
2090-09-11	78.082	81.272	0	0.006
2090-09-12	84.735	85.965	0	0
2090-09-13	92.069	93.81	0	0
2090-09-14	87.51	91.67	0.089	0.002
2090-09-15	87.679	87.516	0.076	0.166
2090-09-16	81.182	84.124	0.124	0.166
2090-09-17	78.496	80.79	0.147	0.18
2090-09-18	80.812	82.105	0.112	0.214
2090-09-19	83.972	82.696	0.025	0.155
2090-09-20	81.852	82.011	0.099	0.095
2090-09-21	82.575	82.144	0.174	0.099
2090-09-22	86.502	86.375	0.1	0.092
2090-09-23	85.112	81.782	0.145	0.306
2090-09-24	86.487	86.478	0.107	0
2090-09-25	81.555	84.707	0	0
2090-09-26	84.476	83.99	0.003	0.001
2090-09-27	80.642	80.305	0.074	0.338
2090-09-28	79.886	77.047	0.151	0.073
2090-09-29	84.41	81.927	0.056	0.067
2090-09-30	84.308	84.88	0.038	0.023
2090-10-01	84.666	83.577	0.014	0.008
2090-10-02	81.875	81.582	0.082	0.038
2090-10-03	80.892	82.334	0.139	0.038
2090-10-04	77.281	82.716	0.19	0.078
2090-10-05	75.415	78.288	0.002	0.04
2090-10-06	79.272	80.991	0	0
2090-10-07	79.853	80.302	0	0.011
2090-10-08	80.858	79.839	0.02	0.067
2090-10-09	80.23	79.482	0.077	0.125
2090-10-10	70.767	74.015	0.033	0.012
2090-10-11	68.463	68.258	0	0
2090-10-12	69.412	68.796	0	0
2090-10-13	74.139	74.321	0	0
2090-10-14	75.366	75.774	0	0
2090-10-15	73.365	75.392	0	0.015
2090-10-16	80.376	81.425	0.007	0.022
2090-10-17	72.521	76.36	0.038	0.057
2090-10-18	58.548	58.518	0	0
2090-10-19	56.155	56.527	0	0
2090-10-20	58.839	58.998	0	0
2090-10-21	69.166	69.832	0	0
2090-10-22	73.932	74.38	0	0
2090-10-23	72.996	72.377	0.036	0.005
2090-10-24	77.642	78.777	0.365	0.273
2090-10-25	76.709	76.626	0.501	0.432
2090-10-26	71.555	73.289	0.085	0.012
2090-10-27	59.892	60.35	0	0
2090-10-28	54.297	54.552	0	0
2090-10-29	67.041	67.985	0	0
2090-10-30	71.671	72.247	0	0
2090-10-31	73.87	74.538	0	0
2091-05-01	80	80	1	1
2091-05-02	81.345	83.142	0.001	0.001
2091-05-03	87.335	87.904	0	0
2091-05-04	87.535	88.246	0	0.003
2091-05-05	82.848	85.607	0.115	0.127
2091-05-06	84.855	85.586	0.09	0.035
2091-05-07	78.588	80.06	0.254	0.127
2091-05-08	66.889	67.695	0	0.007
2091-05-09	75.322	75.859	0	0
2091-05-10	78.798	79.062	0	0
2091-05-11	80.383	80.71	0	0.001
2091-05-12	77.836	79.677	0.424	0.374
2091-05-13	84.563	84.912	0.327	0.426
2091-05-14	80.659	81.69	0.397	0.357
2091-05-15	84.545	85.016	0	0
2091-05-16	86.493	87.282	0	0
2091-05-17	84.027	84.767	0.008	0.23
2091-05-18	79.266	79.779	0	0
2091-05-19	74.29	74.249	0	0
2091-05-20	83.804	83.898	0	0
2091-05-21	88	87.793	0	0
2091-05-22	85.429	85.819	0.251	0.231
2091-05-23	89.582	89.893	0.11	0.338
2091-05-24	90.481	89.685	0.197	0.11
2091-05-25	88.016	89.778	0.144	0.058
2091-05-26	87.94	90.116	0.584	0.58
2091-05-27	83.984	88.032	0.573	0.265
2091-05-28	86.692	88.282	0.016	0.115
2091-05-29	84.855	88.023	0.559	0.639
2091-05-30	85.901	87.551	0.304	0.092
2091-05-31	86.122	85.537	0.035	0.1
2091-06-01	83.443	85.361	0.073	0.214
2091-06-02	79.314	78.923	0	0.169
2091-06-03	73.64	74.404	0	0
2091-06-04	79.707	81.395	0	0
2091-06-05	82.967	84.087	0	0
2091-06-06	86.359	87.219	0	0
2091-06-07	88.875	87.663	0	0
2091-06-08	90.167	90.425	0	0
2091-06-09	89.699	90.766	0	0
2091-06-10	88.545	90.754	0.002	0
2091-06-11	91.42	90.788	0	0
2091-06-12	91.055	91.199	0	0.016
2091-06-13	89.839	91.696	0.376	0.381
2091-06-14	92.959	92.607	0.205	0.609
2091-06-15	97.184	97.357	0.401	0
2091-06-16	98.086	97.298	0	0
2091-06-17	98.328	99.484	0	0
2091-06-18	91.809	97.911	0.171	0.558
2091-06-19	85.988	90.221	0.389	0.261
2091-06-20	87.421	89.02	0.025	0.002
2091-06-21	86.534	87.695	0	0
2091-06-22	84.299	81.685	0.152	0.208
2091-06-23	80.313	80.768	0.302	0.166
2091-06-24	84.011	82.09	0.201	0.188
2091-06-25	89.078	91.047	0.29	0.083
2091-06-26	88.905	90.117	0.098	0.003
2091-06-27	89.835	89.277	0.005	0
2091-06-28	86.782	86.219	0.1	0.134
2091-06-29	84.154	82.221	0.127	0.258
2091-06-30	79.93	81.646	0.071	0.04
2091-07-01	85.846	86.108	0.225	0.005
2091-07-02	86.132	85.083	0	0
2091-07-03	89.604	89.686	0	0
2091-07-04	91.108	91.212	0	0
2091-07-05	89.494	89.52	0.001	0.055
2091-07-06	88.247	87.473	0.11	0.03
2091-07-07	92.91	94.567	0	0
2091-07-08	96.398	96.498	0	0.2
2091-07-09	94.895	93.636	0.205	0.294
2091-07-10	96.576	99.168	0.115	0
2091-07-11	98.285	99.795	0.08	0.04
2091-07-12	98.667	98.566	0.214	0.065
2091-07-13	97.698	98.335	0.173	0
2091-07-14	96.028	98.454	0.004	0
2091-07-15	95.921	98.715	0	0
2091-07-16	95.119	98.875	0	0
2091-07-17	94.994	99.943	0	0
2091-07-18	99.044	100.318	0.106	0
2091-07-19	98.685	99.611	0	0
2091-07-20	96.329	97.577	0.418	0.182
2091-07-21	95.761	95.125	0.225	0.188
2091-07-22	93.275	93.375	0	0.282
2091-07-23	95.622	97.924	0.252	0.136
2091-07-24	95.218	98.091	0.355	0.211
2091-07-25	96.933	97.346	0.127	0.234
2091-07-26	94.357	93.146	0.206	0.243
2091-07-27	89.337	91.947	0.347	0.502
2091-07-28	88.814	95.015	0.279	0
2091-07-29	97.128	91.074	0.274	0.177
2091-07-30	95.016	91.638	0.354	0.2
2091-07-31	91.665	91.811	0.24	0.545
2091-08-01	96.088	95.267	0.052	0.003
2091-08-02	94.203	95.799	0.103	0
2091-08-03	93.67	95.516	0.134	0.068
2091-08-04	96.948	95.372	0.005	0.007
2091-08-05	95.008	93.899	0.224	0.178
2091-08-06	90.352	90.452	0	0.09
2091-08-07	93.086	95.23	0.004	0.024
2091-08-08	93.532	93.655	0.138	0.1
2091-08-09	92.706	93.14	0.171	0.184
2091-08-10	93.198	92.82	0.215	0.217
2091-08-11	97.005	98.148	0.021	0.017
2091-08-12	94.755	97.622	0.166	0.103
2091-08-13	96.944	97.028	0.092	0.241
2091-08-14	96.847	96.804	0.189	0.169
2091-08-15	96.087	95.272	0.012	0.01
2091-08-16	95.198	94.994	0.091	0.1
2091-08-17	95.436	96.404	0	0.004
2091-08-18	94.345	95.572	0	0
2091-08-19	92.569	93.929	0	0
2091-08-20	94.599	95.018	0	0.259
2091-08-21	96.459	96.559	0	0.14
2091-08-22	93.831	95.99	0.031	0
2091-08-23	93.206	94.372	0	0
2091-08-24	93.148	92.856	0	0
2091-08-25	92.781	92.563	0	0
2091-08-26	89.93	92.579	0.001	0
2091-08-27	84.421	90.601	1.303	0.988
2091-08-28	80.971	85.265	0.061	0
2091-08-29	83.209	79.554	0.006	0
2091-08-30	80.851	83.281	0.113	0
2091-08-31	82.366	84.328	0.108	0.169
2091-09-01	83.189	86.614	0.252	0.153
2091-09-02	82.247	82.691	0.052	0.129
2091-09-03	78.808	80.95	0	0
2091-09-04	78.843	80.601	0	0
2091-09-05	83.005	84.752	0	0
2091-09-06	83.141	85.863	0.001	0
2091-09-07	84.757	84.987	0.091	0.288
2091-09-08	87.051	88.47	0.176	0.052
2091-09-09	80.972	85.588	0.022	0
2091-09-10	81.468	89.058	0	0.041
2091-09-11	91.652	95.017	0.038	0
2091-09-12	93.08	92.664	0	0
2091-09-13	91.257	91.581	0.043	0.01
2091-09-14	96.034	96.473	0.001	0
2091-09-15	91.516	93.692	0	0.051
2091-09-16	82.169	77.181	0	0
2091-09-17	79.42	76.182	0	0
2091-09-18	92.539	91.703	0	0
2091-09-19	90.234	93.456	0.088	0
2091-09-20	93.723	93.609	0.176	0
2091-09-21	91.626	91.218	0.173	0
2091-09-22	87.779	90.458	0.178	0.112
2091-09-23	83.495	87.38	0.115	0.224
2091-09-24	82.063	86.077	0.074	0.132
2091-09-25	77.332	81.318	0.064	0.291
2091-09-26	67.223	68.041	0	0
2091-09-27	71.133	72.108	0	0
2091-09-28	77.281	78.234	0	0
2091-09-29	81.612	83.109	0	0
2091-09-30	84.516	86.222	0	0
2091-10-01	84.788	86.131	0.01	0
2091-10-02	83.444	89.064	0.034	0.043
2091-10-03	86.554	87.772	0.031	0
2091-10-04	81.604	83.015	0.191	0.185
2091-10-05	73.843	74.317	0.081	0.213
2091-10-06	72.912	73.342	0	0
2091-10-07	74.213	73	0	0
2091-10-08	79.095	79.936	0	0
2091-10-09	78.47	78.754	0	0
2091-10-10	81.748	80.576	0	0
2091-10-11	84.289	86.578	0.138	0.054
2091-10-12	83.355	85.426	0.098	0.022
2091-10-13	78.063	83.416	0.149	0.209
2091-10-14	73.241	74.148	0.006	0.004
2091-10-15	74.188	75.036	0.002	0.003
2091-10-16	84.066	83.359	0	0
2091-10-17	80.861	80.735	0.136	0.09
2091-10-18	79.797	79.563	0.111	0.188
2091-10-19	76.682	76.624	0.118	0.216
2091-10-20	58.49	58.124	0	0
2091-10-21	60.174	61.246	0	0
2091-10-22	63.955	65.714	0	0
2091-10-23	70.015	72.587	0	0
2091-10-24	62.274	63.355	0	0
2091-10-25	66.889	67.327	0	0
2091-10-26	68.579	69.228	0	0
2091-10-27	70.311	71.038	0	0
2091-10-28	73.791	74.534	0	0
2091-10-29	74.597	77.701	0	0
2091-10-30	77.407	76.157	0.028	0
2091-10-31	69.18	69.73	0	0.032
2092-05-01	80	80	1	1
2092-05-02	76.91	77.485	0	0
2092-05-03	74.704	74.434	0.182	0.423
2092-05-04	81.026	80.645	0.78	0.421
2092-05-05	83.516	82.818	0.051	0.197
2092-05-06	83.534	85.877	0.292	0.308
2092-05-07	86.988	86.844	0.134	0.239
2092-05-08	79.706	80.3	0.064	0.153
2092-05-09	75.215	76.024	0	0
2092-05-10	78.311	78.779	0	0
2092-05-11	80.41	80.954	0	0
2092-05-12	82.611	83.597	0	0
2092-05-13	85.182	81.597	0.001	0.021
2092-05-14	86.68	85.832	0.003	0.007
2092-05-15	85.404	86.042	0	0
2092-05-16	85.276	86.078	0	0
2092-05-17	86.388	87.039	0	0
2092-05-18	88.272	88.974	0	0
2092-05-19	89.258	88.883	0	0.006
2092-05-20	88.971	89.509	0	0.022
2092-05-21	88.509	88.677	0	0
2092-05-22	89.773	90.385	0	0
2092-05-23	88.457	88.571	0	0
2092-05-24	88.527	90.449	0	0
2092-05-25	90.546	90.44	0	0
2092-05-26	90.83	91.458	0	0
2092-05-27	90.131	90.72	0	0.001
2092-05-28	86.714	88.588	0.388	0.397
2092-05-29	91.589	91.754	0.001	0.052
2092-05-30	89.096	89.904	0.082	0.064
2092-05-31	85.582	86.477	0.299	0.348
2092-06-01	81.534	82.261	0.154	0.138
2092-06-02	83.456	83.48	0.054	0
2092-06-03	82.007	86.521	0.154	0.035
2092-06-04	81.739	81.858	0.191	0.286
2092-06-05	86.452	83.753	0.023	0.151
2092-06-06	86.092	88.103	0	0.014
2092-06-07	89.888	89.988	0.042	0.106
2092-06-08	94.474	95.586	0.044	0.041
2092-06-09	92.183	93.356	1.011	0.473
2092-06-10	95.582	97.025	0.35	0.238
2092-06-11	95.544	96.605	0	0
2092-06-12	96.791	97.085	0	0
2092-06-13	98.888	99.62	0	0
2092-06-14	96.434	97.54	0	0.188
2092-06-15	88.112	89.227	0	0
2092-06-16	92.097	92.075	0.02	0.032
2092-06-17	98.906	99.821	0.096	0
2092-06-18	100.378	100.322	0	0.003
2092-06-19	99.111	100.507	0.074	0.202
2092-06-20	96.31	96.41	0.043	0.467
2092-06-21	94.79	94.298	0.09	0.343
2092-06-22	90.8	90.718	0.313	0.216
2092-06-23	92.391	93.356	0.088	0.15
2092-06-24	92.535	92.54	0	0
2092-06-25	95.859	95.047	0	0
2092-06-26	99.541	99.812	0	0.02
2092-06-27	97.92	98.284	0.001	0.101
2092-06-28	94.497	93.078	0	0
2092-06-29	94.876	95.326	0	0
2092-06-30	95.529	95.554	0.092	0
2092-07-01	96.24	99.562	0.066	0.01
2092-07-02	97.398	98.6	0.008	0
2092-07-03	98.795	102.984	0	0
2092-07-04	97.535	99.906	0.223	0
2092-07-05	96.205	97.473	0.091	0.002
2092-07-06	97.968	97.918	0	0
2092-07-07	99.08	99.922	0	0
2092-07-08	98.721	98.551	0	0
2092-07-09	96.958	97.543	0.101	0.165
2092-07-10	91.472	91.037	0.433	0.406
2092-07-11	89.726	89.08	0.134	0.109
2092-07-12	92.454	88.639	0.243	0.158
2092-07-13	91.559	89.513	0.436	0.29
2092-07-14	90.728	94.06	0.277	0.119
2092-07-15	93.47	94.16	0	0
2092-07-16	92.654	94.648	0	0
2092-07-17	90.746	90.136	0.067	0.039
2092-07-18	87.194	88.378	0	0
2092-07-19	86.184	87.189	0.012	0.003
2092-07-20	84.775	90.147	0.181	0.036
2092-07-21	88.649	90.263	0.102	0
2092-07-22	89.769	89.869	0	0.031
2092-07-23	89.931	92.556	0.312	0.044
2092-07-24	95.883	96.597	0.025	0.136
2092-07-25	92.01	94.53	0.019	0.185
2092-07-26	82.831	85.829	0.164	0.142
2092-07-27	87.297	89.065	0	0
2092-07-28	88.499	92.237	0.253	0
2092-07-29	86.103	90.382	0.304	0.158
2092-07-30	91.509	94.415	0.351	0.601
2092-07-31	98.015	98.421	0.382	0.409
2092-08-01	98.868	98.963	0.366	0.14
2092-08-02	101.431	101.135	0	0.017
2092-08-03	102.487	102.959	0	0
2092-08-04	101.902	102.575	0.038	0.146
2092-08-05	99.408	99.067	0.223	0.128
2092-08-06	95.447	95.569	0.336	0.245
2092-08-07	88.733	89.592	0.309	0.13
2092-08-08	86.843	86.85	0.003	0.002
2092-08-09	87.018	86.134	0.157	0.183
2092-08-10	92.851	92.716	0.146	0.08
2092-08-11	92.69	93.286	0	0
2092-08-12	93.093	93.933	0	0
2092-08-13	94.979	95.777	0	0
2092-08-14	94.545	96.303	0	0
2092-08-15	95.851	96.085	0	0
2092-08-16	94.096	93.888	0.068	0.127
2092-08-17	93.885	95.295	0	0.003
2092-08-18	94.464	94.521	0	0.002
2092-08-19	94.214	94.573	0.023	0.004
2092-08-20	94.889	93.233	0	0
2092-08-21	95.51	94.98	0	0
2092-08-22	95.244	95.531	0.003	0.02
2092-08-23	97.376	95.889	0.068	0.136
2092-08-24	93.156	92.657	0.105	0.137
2092-08-25	87.063	87.88	0.183	0
2092-08-26	85.952	89.71	0	0
2092-08-27	86.402	87.447	0	0.093
2092-08-28	87.175	88.894	0	0.338
2092-08-29	91.388	92.12	0	0
2092-08-30	91.421	90.855	0	0
2092-08-31	93.762	91.708	0	0
2092-09-01	96.273	91.951	0.033	0
2092-09-02	89.067	92.575	0.262	0
2092-09-03	90.463	94.773	0.175	0
2092-09-04	89.342	90.386	0.184	0.099
2092-09-05	89.251	92.406	0.073	0
2092-09-06	89.612	89.914	0.218	0.185
2092-09-07	86.017	87.121	0.03	0
2092-09-08	87.608	92.057	0	0
2092-09-09	85.613	88.635	0.107	0.126
2092-09-10	82.276	82.149	0.009	0.339
2092-09-11	83.314	86.168	0.053	0.38
2092-09-12	89.194	87.148	0.03	0.029
2092-09-13	87.92	88.87	0	0
2092-09-14	87.334	87.804	0	0
2092-09-15	89.547	89.799	0	0
2092-09-16	89.946	90.334	0	0
2092-09-17	89.045	90.289	0	0
2092-09-18	85.973	86.443	0	0
2092-09-19	87.153	87.365	0	0
2092-09-20	88.564	87.411	0	0.143
2092-09-21	86.171	87.146	0	0.007
2092-09-22	86.5	88.69	0	0
2092-09-23	87.547	88.808	0	0
2092-09-24	85.995	88.695	0	0
2092-09-25	88.214	89.128	0	0
2092-09-26	88.553	89.605	0	0
2092-09-27	88.78	88.877	0	0
2092-09-28	81.058	82.957	0	0
2092-09-29	85.966	86.418	0	0
2092-09-30	85.731	85.687	0	0
2092-10-01	86.21	87.216	0	0
2092-10-02	85.921	86.584	0	0
2092-10-03	86.277	86.791	0	0
2092-10-04	87.876	88.653	0	0
2092-10-05	91.559	91.895	0.078	0.014
2092-10-06	87.667	87.53	0.156	0.05
2092-10-07	85.819	84.731	0.182	0.142
2092-10-08	84.562	83.409	0.148	0.13
2092-10-09	84.809	85.552	0.078	0.004
2092-10-10	77.918	80.966	0.041	0.001
2092-10-11	79.733	81.996	0	0
2092-10-12	76.112	78.677	0.056	0
2092-10-13	73.024	74.44	0	0
2092-10-14	68.877	72.72	0	0.018
2092-10-15	76.524	77.514	0	0
2092-10-16	71.383	77.533	0	0
2092-10-17	80.64	80.637	0	0
2092-10-18	80.191	80.269	0	0
2092-10-19	79.496	80.313	0	0
2092-10-20	73.096	75.801	0	0
2092-10-21	71.732	73.413	0	0
2092-10-22	72.588	75.83	0	0
2092-10-23	69.233	72.151	0.012	0.616
2092-10-24	69.417	71.152	0.01	0.455
2092-10-25	70.193	71.023	0	0.003
2092-10-26	77.287	71.741	0	0
2092-10-27	69.163	68.351	0.018	0.006
2092-10-28	57.739	57.451	0	0
2092-10-29	52.088	52.956	0.334	0.655
2092-10-30	62.397	62.541	0	0
2092-10-31	55.613	55.741	0	0
2093-05-01	80	80	1	1
2093-05-02	84.582	84.546	0	0.06
2093-05-03	83.622	82.542	0	0.046
2093-05-04	80.422	82.346	0.122	0.042
2093-05-05	83.395	83.432	0.001	0
2093-05-06	84.014	86.011	0.006	0.005
2093-05-07	82.001	82.707	0.047	0.056
2093-05-08	77.858	79.263	0.416	0.132
2093-05-09	79.955	81.173	0.05	0.487
2093-05-10	74.873	77.179	0.053	0.06
2093-05-11	68.687	67.548	0	0
2093-05-12	74.724	73.383	0	0
2093-05-13	82.764	83.348	0	0.019
2093-05-14	82.283	83.063	0	0
2093-05-15	82.925	82.632	0	0
2093-05-16	85.43	85.747	0	0
2093-05-17	85.648	84.204	0	0
2093-05-18	78.394	83.776	0.254	0.74
2093-05-19	78.67	79.233	0.328	1.011
2093-05-20	80.638	81.102	0	0
2093-05-21	83.692	84.391	0	0
2093-05-22	85.287	85.895	0	0
2093-05-23	85.052	84.526	0	0.002
2093-05-24	87.212	86.906	0	0.07
2093-05-25	84.156	84.845	0.283	0.235
2093-05-26	87.899	88.616	0.113	0.024
2093-05-27	88.023	90.278	0.034	0.006
2093-05-28	88.225	87.898	0.008	0.089
2093-05-29	85.019	86.422	0.053	0
2093-05-30	81.007	83.027	0.281	0.876
2093-05-31	79.898	79.238	0.196	0.088
2093-06-01	87.012	87.634	0.027	0.01
2093-06-02	87.408	88.051	0.267	0.267
2093-06-03	88.369	87.871	0.201	0.5
2093-06-04	91.666	91.759	0.007	0.187
2093-06-05	88.826	89.455	0.375	0.261
2093-06-06	72.136	72.941	0.11	0
2093-06-07	78.037	79.684	0	0.001
2093-06-08	80.265	80.661	0	0
2093-06-09	82.871	83.543	0	0
2093-06-10	87.307	87.112	0	0
2093-06-11	91.85	91.058	0	0.004
2093-06-12	88.877	90.374	0.352	0.073
2093-06-13	93.613	93.699	0.338	0.152
2093-06-14	94.08	94.631	0.287	0.157
2093-06-15	89.981	91.923	0.211	0.135
2093-06-16	89.894	90.06	0.019	0.166
2093-06-17	91.971	92.103	0	0.061
2093-06-18	91.183	92.933	0	0.002
2093-06-19	91.176	93.076	0.483	0.168
2093-06-20	91.42	90.444	0.357	0.312
2093-06-21	93.432	93.577	0.288	0.068
2093-06-22	89.958	93.088	0.086	0.305
2093-06-23	92.651	93.613	0.003	0.176
2093-06-24	89.518	89.897	0.174	0.229
2093-06-25	89.463	90.957	0.159	0.2
2093-06-26	91.261	91.535	0.225	0.363
2093-06-27	94.587	94.642	0.048	0.124
2093-06-28	93.143	93.74	0.003	0.178
2093-06-29	92.729	92.961	0.048	0.006
2093-06-30	93.037	93.137	0	0.108
2093-07-01	91.153	92.023	0.222	0.273
2093-07-02	90.429	91.084	0.477	0.601
2093-07-03	88.418	89.798	0.38	0.481
2093-07-04	84.4	85.4	0.529	1.096
2093-07-05	85.585	85.735	0	0
2093-07-06	87.726	88.842	0	0
2093-07-07	92.665	92.63	0.125	0.219
2093-07-08	93.435	93.977	0	0
2093-07-09	91.289	91.389	0	0.119
2093-07-10	88.931	90.386	0.406	0.279
2093-07-11	93.142	94.09	0.107	0.077
2093-07-12	93.095	94.387	0	0
2093-07-13	94.878	95.598	0	0
2093-07-14	94.701	95.285	0	0
2093-07-15	92.41	93.537	0.27	0.515
2093-07-16	91.479	94.614	0.015	0.007
2093-07-17	92.431	92.283	0.284	0.211
2093-07-18	90.061	89.842	0.17	0.097
2093-07-19	89.235	91.337	0.172	0.261
2093-07-20	88.781	88.339	0.176	0.353
2093-07-21	89.766	90.351	0	0
2093-07-22	91.046	90.8	0.002	0
2093-07-23	91.902	91.964	0.001	0.007
2093-07-24	90.517	92.345	0.14	0.019
2093-07-25	88.445	92.664	0.043	0
2093-07-26	90.343	90.745	0	0
2093-07-27	90.758	91.477	0	0
2093-07-28	84.462	84.763	0.145	0.078
2093-07-29	86.116	85.42	0.094	0.188
2093-07-30	87.266	87.932	0.062	0.076
2093-07-31	88.575	90.888	0.221	0.147
2093-08-01	92.183	92.895	0.093	0.007
2093-08-02	90.02	91.276	0.205	0.13
2093-08-03	92.654	89.158	0.291	0.085
2093-08-04	93.986	91.774	0.28	0.404
2093-08-05	91.859	93.467	0.134	0.12
2093-08-06	89.77	90.031	0.079	0.312
2093-08-07	90.753	88.171	0.219	0.215
2093-08-08	87.535	88.985	0.262	0.091
2093-08-09	91.254	93.594	0.272	0.086
2093-08-10	90.944	94.52	0.287	0
2093-08-11	89.605	92.787	0.046	0.108
2093-08-12	89.101	89.201	0.023	0.127
2093-08-13	92.9	93	0.052	0.188
2093-08-14	92.156	91.491	0.001	0.019
2093-08-15	91.133	93.296	0.008	0.011
2093-08-16	92.744	92.956	0	0.147
2093-08-17	90.776	92.918	0.001	0.041
2093-08-18	93.32	94.531	0	0
2093-08-19	94.578	93.468	0	0
2093-08-20	94.829	95.103	0	0
2093-08-21	94.945	94.167	0	0.005
2093-08-22	96.468	97.653	0	0
2093-08-23	94.538	97.361	0	0.019
2093-08-24	94.46	94.56	0	0.126
2093-08-25	89.143	92.477	0.181	0.021
2093-08-26	89.101	87.185	0	0
2093-08-27	89.908	88.209	0	0
2093-08-28	88.759	88.173	0	0.007
2093-08-29	88.628	88.728	0	0.005
2093-08-30	89.986	91.924	0.001	0.076
2093-08-31	91.385	91.842	0	0
2093-09-01	92.698	92.287	0	0
2093-09-02	88.82	90.807	0.004	0.009
2093-09-03	89.158	90.544	0.006	0.012
2093-09-04	88.247	86.16	0.134	0.098
2093-09-05	84.045	85.882	0.071	0.003
2093-09-06	89.508	87.62	0.013	0
2093-09-07	90.777	89.967	0.289	0.178
2093-09-08	83.378	84.509	0.056	0.451
2093-09-09	78.867	84.312	0.09	0
2093-09-10	84.972	89.901	0.009	0.019
2093-09-11	89.408	90.246	0	0.118
2093-09-12	86.825	86.925	0	0.21
2093-09-13	89.91	90.16	0	0.059
2093-09-14	88.688	89.928	0	0
2093-09-15	89.043	88.867	0	0
2093-09-16	89.313	89.413	0	0
2093-09-17	90.763	91.953	0	0
2093-09-18	90.652	90.767	0	0
2093-09-19	89.011	88.485	0.37	0.173
2093-09-20	85.963	83.062	0.139	0.188
2093-09-21	79.147	80.174	0.269	0.094
2093-09-22	85.091	86.832	0.128	0.157
2093-09-23	89.846	92.171	0.096	0.019
2093-09-24	91.223	93.034	0.002	0.004
2093-09-25	92.246	91.918	0.007	0.019
2093-09-26	92.549	92.985	0.001	0
2093-09-27	92.955	93.323	0	0
2093-09-28	92.628	93.666	0.017	0.006
2093-09-29	89.737	93.155	0.07	0.026
2093-09-30	91.376	91.267	0.084	0.002
2093-10-01	93.207	91.926	0.011	0.048
2093-10-02	90.922	93.016	0.005	0
2093-10-03	91.955	91.929	0.003	0.005
2093-10-04	91.71	91.461	0.001	0.024
2093-10-05	91.331	92.268	0.06	0.098
2093-10-06	91.447	91.547	0.028	0.073
2093-10-07	92.134	92.482	0.02	0.013
2093-10-08	91.426	92.04	0.008	0
2093-10-09	89.704	90.957	0.006	0.002
2093-10-10	87.297	88.275	0.004	0
2093-10-11	87.48	88.114	0	0
2093-10-12	84.157	85.139	0.165	0.059
2093-10-13	72.702	75.246	0.118	0.211
2093-10-14	67.33	69.851	0	0
2093-10-15	75.644	76.359	0	0
2093-10-16	78.527	78.283	0	0
2093-10-17	76.247	78.892	0.014	0
2093-10-18	78.492	78.505	0.003	0
2093-10-19	74.771	76.917	0	0.041
2093-10-20	74.47	77.419	0	0
2093-10-21	67.3	71.551	0	0
2093-10-22	76.673	79.973	0	0
2093-10-23	76.327	78.759	0.018	0
2093-10-24	70.747	74.706	0.023	0.013
2093-10-25	64.621	65.305	0	0
2093-10-26	72.472	72.515	0	0
2093-10-27	67.053	64.238	0.002	0.002
2093-10-28	56.213	56.967	0	0
2093-10-29	47.71	47.722	0	0
2093-10-30	51.531	51.373	0	0
2093-10-31	61.128	61.08	0	0
2094-05-01	80	80	1	1
2094-05-02	81.051	81.289	0	0
2094-05-03	79.623	79.781	0	0
2094-05-04	83.18	80.921	0	0
2094-05-05	88.935	89.034	0	0
2094-05-06	89.67	90.476	0	0
2094-05-07	86.824	88.017	0	0
2094-05-08	87.169	87.242	0.038	0.073
2094-05-09	89.336	89.78	0.06	0.068
2094-05-10	85.733	86.922	0.186	0.207
2094-05-11	89.596	89.529	0	0
2094-05-12	86.62	86.921	0.196	0.244
2094-05-13	73.804	73.923	0	0
2094-05-14	82.351	83.376	0	0
2094-05-15	86.179	86.321	0.038	0
2094-05-16	85.104	85.722	0.546	0.165
2094-05-17	87.826	87.218	0.128	0.057
2094-05-18	83.856	83.962	0	0
2094-05-19	75.375	75.304	0	0
2094-05-20	79.261	79.334	0	0
2094-05-21	85.163	82.64	0	0
2094-05-22	80.463	82.944	0.311	0.37
2094-05-23	73.005	75.683	0.14	0.281
2094-05-24	76.51	76.599	0	0
2094-05-25	80.329	80.823	0	0
2094-05-26	86.4	87.201	0	0
2094-05-27	87.066	88.247	0.295	0.24
2094-05-28	92.007	92.624	0.032	0.055
2094-05-29	94.183	94.018	0.279	0.22
2094-05-30	95.393	94.727	0.299	0.54
2094-05-31	90.115	92.244	0.207	0.267
2094-06-01	85.138	86.83	0.058	0.04
2094-06-02	88.511	88.836	0	0.048
2094-06-03	87.205	85.981	0.263	0.219
2094-06-04	86.649	86.864	0.243	0.056
2094-06-05	87.324	87.811	0	0
2094-06-06	89.955	90.013	0	0
2094-06-07	90.733	91.002	0	0
2094-06-08	94.968	94.642	0	0
2094-06-09	93.576	94.442	0	0
2094-06-10	93.603	93.929	0	0.069
2094-06-11	90.722	91.164	0.091	0.481
2094-06-12	90.071	91.728	0	0
2094-06-13	93.099	94.213	0	0
2094-06-14	96.024	97.915	0.035	0.029
2094-06-15	101.382	102.396	0.02	0
2094-06-16	96.251	100.362	0	0
2094-06-17	94.601	94.707	0.124	0.264
2094-06-18	92.397	91.303	0.087	0.256
2094-06-19	89.019	91.091	0.34	0.443
2094-06-20	92.497	91.411	0.303	0.298
2094-06-21	94.312	95.713	0.183	0
2094-06-22	92.43	94.857	0.237	0.051
2094-06-23	93.92	92.949	0.246	0.436
2094-06-24	97.155	97.871	0	0
2094-06-25	94.903	96.482	0.403	0.286
2094-06-26	87.18	87.234	0.04	0
2094-06-27	86.732	88.728	0	0
2094-06-28	87.039	91.297	0.092	0
2094-06-29	89.517	89.617	0.042	0
2094-06-30	91.703	91.702	0.016	0
2094-07-01	94.764	91.444	0.168	0.319
2094-07-02	93.011	91.05	0.162	0.409
2094-07-03	90.519	90.819	0.237	0.941
2094-07-04	92.207	91.181	0.019	0
2094-07-05	94.498	95.229	0.389	0
2094-07-06	101.424	100.28	0	0
2094-07-07	97.877	98.004	0.137	0.19
2094-07-08	92.604	93.994	0.105	0
2094-07-09	95.05	94.373	0.07	0.471
2094-07-10	94.795	94.551	0.484	0.093
2094-07-11	93.052	93.254	0.254	0.146
2094-07-12	92.335	92.152	0.237	0.473
2094-07-13	92.712	93.507	0.193	0.473
2094-07-14	91.746	91.352	0.198	0.287
2094-07-15	89.695	89.8	0.218	0.119
2094-07-16	88.725	88.825	0.051	0.206
2094-07-17	91.923	93.321	0	0
2094-07-18	91.283	92.276	0.216	0.366
2094-07-19	89.256	91.732	0.293	0.232
2094-07-20	87.468	89.766	0.356	0.196
2094-07-21	85.841	87.545	0.384	0.238
2094-07-22	87.728	85.364	0.147	0.391
2094-07-23	89.526	89.248	0.284	0.218
2094-07-24	93.778	93.758	0.135	0.186
2094-07-25	92.62	96.759	0.29	0.06
2094-07-26	94.315	95.46	0.374	0.016
2094-07-27	94.593	96.809	0.179	0.001
2094-07-28	96.908	96.778	0.003	0
2094-07-29	95.146	95.399	0.103	0.079
2094-07-30	95.723	97.029	0.003	0.011
2094-07-31	94.04	95.476	0.156	0.215
2094-08-01	90.466	88.954	0.147	0.299
2094-08-02	90.16	89.164	0.246	0.159
2094-08-03	89.613	88.297	0.333	0.086
2094-08-04	93.723	93.823	0	0.148
2094-08-05	93.471	93.571	0	0.116
2094-08-06	96.614	94.829	0.083	0.06
2094-08-07	82.569	82.876	0.164	0.008
2094-08-08	82.025	81.636	0	0
2094-08-09	85.91	80.124	0.01	0.017
2094-08-10	88.982	91.595	0.012	0.004
2094-08-11	92.095	91.759	0	0
2094-08-12	91.873	91.041	0.006	0.01
2094-08-13	91.278	94.604	0.077	0.212
2094-08-14	95.186	95.266	0.023	0.012
2094-08-15	95.081	95.156	0	0
2094-08-16	96.482	95.561	0.001	0
2094-08-17	97.169	96.617	0.001	0
2094-08-18	97.66	97.452	0	0
2094-08-19	96.879	97.076	0	0
2094-08-20	95.681	95.702	0.065	0.009
2094-08-21	91.065	92.793	0.335	0.372
2094-08-22	87.922	90.299	0.105	0
2094-08-23	88.129	87.586	0.014	0.007
2094-08-24	90.463	90.757	0	0.001
2094-08-25	88.65	88.935	0.146	0.176
2094-08-26	89.453	89.993	0.085	0.159
2094-08-27	89.615	91.145	0	0
2094-08-28	86.379	86.919	0	0.227
2094-08-29	87.313	85.454	0	0.011
2094-08-30	85.47	82.67	0	0
2094-08-31	86.074	86.305	0	0
2094-09-01	89.045	87.377	0.002	0.029
2094-09-02	92.718	91.871	0	0.004
2094-09-03	97.461	95.28	0	0.002
2094-09-04	100.409	98.888	0	0.001
2094-09-05	100.317	99.878	0.116	0
2094-09-06	98.757	98.476	0.038	0
2094-09-07	96.521	96.128	0.004	0.007
2094-09-08	92.149	92.217	0.014	0.022
2094-09-09	91.829	93.127	0.033	0.003
2094-09-10	94.492	93.692	0.012	0
2094-09-11	84.76	89.835	0.059	0.186
2094-09-12	83.856	86.71	0.189	0.001
2094-09-13	94.25	94.267	0.001	0
2094-09-14	94.606	93.822	0	0
2094-09-15	89.103	90.952	0.243	0.026
2094-09-16	91.673	92.095	0.069	0.013
2094-09-17	95.238	93.691	0	0.012
2094-09-18	94.355	95.183	0	0
2094-09-19	97.537	96.614	0	0
2094-09-20	95.903	96.77	0	0.003
2094-09-21	98.035	97.76	0.022	0.009
2094-09-22	95.498	95.438	0.007	0
2094-09-23	86.339	89.613	0	0
2094-09-24	80.951	82.812	0	0.021
2094-09-25	78.035	77.931	0	0
2094-09-26	80.216	80.571	0	0
2094-09-27	81.34	81.732	0	0
2094-09-28	81.861	82.914	0	0
2094-09-29	83.043	75.719	0.014	0.046
2094-09-30	81.514	80.907	0	0
2094-10-01	88.83	87.518	0	0
2094-10-02	83.7	78.921	0.111	0.162
2094-10-03	65.739	66.561	0	0
2094-10-04	69.839	69.696	0	0
2094-10-05	76	76.317	0	0
2094-10-06	79.241	79.242	0	0
2094-10-07	78.128	78.901	0	0
2094-10-08	77.119	78.401	0	0
2094-10-09	82.98	83.824	0	0
2094-10-10	81.546	81.444	0.002	0
2094-10-11	81.639	81.447	0	0
2094-10-12	89.246	89.587	0	0
2094-10-13	81.243	84.068	0	0
2094-10-14	83.299	84.107	0.004	0
2094-10-15	84.722	84.853	0	0
2094-10-16	79.963	81.136	0.053	0.069
2094-10-17	79.013	80.014	0.179	0.207
2094-10-18	80.821	79.533	0.043	0.088
2094-10-19	82.043	81.271	0.002	0.002
2094-10-20	88.09	88.504	0.063	0
2094-10-21	79.014	83.952	0.03	0.03
2094-10-22	71.294	72.691	0	0
2094-10-23	77.314	77.93	0	0
2094-10-24	77.84	78.94	0	0
2094-10-25	82.227	79.659	0	0
2094-10-26	77.934	77.453	0.333	0.589
2094-10-27	79.327	79.799	0.365	0.642
2094-10-28	74.361	76.725	0.082	0.029
2094-10-29	71.572	70.205	0	0
2094-10-30	71.659	71.28	0	0
2094-10-31	78.651	78.77	0	0
2095-05-01	80	80	1	1
2095-05-02	87.314	88.45	0	0.001
2095-05-03	84.561	85.518	0.231	0.256
2095-05-04	62.011	62.782	0	0
2095-05-05	67.077	67.312	0	0
2095-05-06	75.113	75.93	0	0
2095-05-07	81.414	82.236	0	0
2095-05-08	86.913	86.466	0	0
2095-05-09	88.089	87.582	0.229	0.087
2095-05-10	80.351	83.101	0.012	0.232
2095-05-11	80.374	82.917	0	0
2095-05-12	85.671	85.691	0	0
2095-05-13	86.61	84.057	0	0
2095-05-14	84.654	85.544	0	0.002
2095-05-15	86.323	82.67	0.004	0.074
2095-05-16	85.703	86.837	0.165	0.09
2095-05-17	90.369	92.841	0.09	0
2095-05-18	93.657	93.781	0	0
2095-05-19	90.383	90.977	0.314	0.457
2095-05-20	79.146	79.646	0.177	0.029
2095-05-21	77.077	76.853	0	0
2095-05-22	79.333	79.314	0	0
2095-05-23	80.778	81.52	0	0
2095-05-24	79.12	82.971	0.079	0.031
2095-05-25	85.536	85.12	0.253	0.146
2095-05-26	80.247	82.69	0.414	0.874
2095-05-27	78.379	77.536	0.125	0.137
2095-05-28	82.684	83.167	0.156	0.084
2095-05-29	88.361	88.794	0.315	0.227
2095-05-30	95.926	96.845	0.324	0.054
2095-05-31	95.911	96.575	0	0
2095-06-01	97.398	97.935	0	0
2095-06-02	99.901	100.459	0	0
2095-06-03	99.211	99.557	0	0
2095-06-04	96.735	97.39	0	0
2095-06-05	93.418	94.116	0.18	0.379
2095-06-06	91.33	92.314	0.065	0.129
2095-06-07	88.36	90.793	0.291	0.18
2095-06-08	95.216	94.186	0.487	0.186
2095-06-09	89.298	93.876	0.061	0.086
2095-06-10	85.919	87.461	0.138	0.095
2095-06-11	84.899	83.499	0.002	0.008
2095-06-12	85.281	84.938	0.005	0.012
2095-06-13	87.104	89.463	0.002	0.001
2095-06-14	89.182	89.238	0	0
2095-06-15	89.213	91.244	0.036	0
2095-06-16	89.809	92.825	0.028	0.006
2095-06-17	92.15	93.057	0.017	0
2095-06-18	92.136	91.737	0.011	0.014
2095-06-19	90.168	87.933	0.153	0.326
2095-06-20	88.925	88.156	0.153	0.26
2095-06-21	88.525	85.58	0.454	0.082
2095-06-22	81.575	82.444	0.009	0
2095-06-23	85.234	84.144	0.008	0.001
2095-06-24	85.561	87.117	0.35	0.249
2095-06-25	93.406	92.209	0.218	0.15
2095-06-26	94.684	93.153	0.507	0.433
2095-06-27	94.439	96.793	0.364	0.133
2095-06-28	93.885	94.587	0.093	0.068
2095-06-29	87.362	90.339	0.673	1.327
2095-06-30	88.163	89.07	0.18	0.204
2095-07-01	88.262	87.935	0.135	0.2
2095-07-02	90.777	89.571	0.076	0.217
2095-07-03	94.883	94.147	0.355	0.225
2095-07-04	94.738	95.274	0	0
2095-07-05	94.52	93.983	0	0
2095-07-06	92.04	93.891	0.17	0.164
2095-07-07	92.452	91.371	0.263	0.228
2095-07-08	87.687	87.486	0.687	0.552
2095-07-09	88.174	89.64	0.093	0.194
2095-07-10	90.657	91.84	0	0
2095-07-11	90.196	90.775	0.189	0.097
2095-07-12	93.968	93.255	0.12	0.344
2095-07-13	92.576	93.309	0.279	0.254
2095-07-14	95.653	93.188	0.242	0.156
2095-07-15	94.052	96.36	0.104	0.083
2095-07-16	94.755	96.623	0.117	0.005
2095-07-17	95.521	95.751	0	0.177
2095-07-18	95.516	97.733	0.005	0
2095-07-19	94.7	93.549	0.329	0.408
2095-07-20	93.276	94.141	0.211	0.196
2095-07-21	98.149	98.62	0.011	0.029
2095-07-22	97.5	97.9	0	0
2095-07-23	95.625	96.276	0.005	0
2095-07-24	96.127	96.913	0	0
2095-07-25	96.062	96.277	0	0
2095-07-26	91.4	94.009	0.287	0.061
2095-07-27	93.894	94.812	0.004	0.201
2095-07-28	96.282	95.802	0	0
2095-07-29	95.382	95.482	0	0.13
2095-07-30	94.383	93.761	0.157	0.114
2095-07-31	88.743	91.779	0.034	0
2095-08-01	90.888	90.613	0	0
2095-08-02	89.001	89.101	0	0.675
2095-08-03	94.681	95.824	0.141	0.051
2095-08-04	95.986	95.504	0.157	0.011
2095-08-05	96.604	99.062	0.06	0.064
2095-08-06	97.912	98.593	0.021	0
2095-08-07	98.298	98.453	0	0.312
2095-08-08	95.957	96.345	0.21	0.256
2095-08-09	91.692	94.043	0.109	0.177
2095-08-10	94.406	94.813	0.195	0.152
2095-08-11	92.505	94.537	0.718	0.369
2095-08-12	88.517	89.774	1.988	0.034
2095-08-13	94.077	93.609	0	0
2095-08-14	99.26	99.957	0	0.001
2095-08-15	93.205	94.193	0.097	0.14
2095-08-16	96.241	96.916	0.226	0.039
2095-08-17	101.999	102.536	0.168	0.205
2095-08-18	101.705	101.34	0	0
2095-08-19	98.35	98.801	0.269	0.276
2095-08-20	98.359	97.32	0.223	0.492
2095-08-21	86.899	89.348	0.415	0.063
2095-08-22	86.456	86.904	0	0
2095-08-23	86.94	87.427	0	0.031
2095-08-24	88.529	89.122	0.097	0.047
2095-08-25	90.197	90.819	0	0
2095-08-26	90.53	91.017	0	0
2095-08-27	89.091	90.869	0.001	0
2095-08-28	87.404	89.697	0.171	0.026
2095-08-29	88.762	89.863	0.003	0.02
2095-08-30	90.865	91.747	0	0
2095-08-31	85.579	93.673	0.076	0.006
2095-09-01	89.153	92.432	0.12	0.015
2095-09-02	92.686	94.075	0.001	0.002
2095-09-03	87.865	91.92	0.062	0.175
2095-09-04	79.372	79.82	0.017	0.01
2095-09-05	80.83	80.808	0	0
2095-09-06	83.522	83.454	0.181	0.182
2095-09-07	84.466	84.253	0.217	0.072
2095-09-08	81.319	81.289	0.004	0.001
2095-09-09	80.949	77.61	0	0
2095-09-10	80.494	82.04	0.176	0
2095-09-11	81.263	80.952	0.254	0.14
2095-09-12	82.89	83.717	0.226	0.204
2095-09-13	84.468	84.571	0.059	0.01
2095-09-14	85.597	85.537	0.013	0
2095-09-15	83.969	85.494	0.129	0.019
2095-09-16	83.674	83.831	0.06	0.048
2095-09-17	83.601	83.344	0.062	0.118
2095-09-18	88.451	85.828	0.008	0.077
2095-09-19	88.485	89.661	0.022	0.102
2095-09-20	89.527	90.374	0.033	0.001
2095-09-21	86.906	87.787	1.084	0.061
2095-09-22	77.591	79.488	0	0
2095-09-23	78.115	78.994	0	0
2095-09-24	83.366	84.008	0	0
2095-09-25	86.182	85.297	0	0
2095-09-26	77.404	77.39	0	0
2095-09-27	79.645	79.279	0	0
2095-09-28	80.084	80.328	0	0
2095-09-29	84.146	83.838	0	0
2095-09-30	84.537	86.234	0	0
2095-10-01	85.552	89.975	0	0
2095-10-02	86.749	88.584	0	0
2095-10-03	80.142	82.629	0.001	0.048
2095-10-04	74.772	76.571	0.009	0.183
2095-10-05	73.402	71.555	0.073	0.432
2095-10-06	64.888	63.341	0.206	0.001
2095-10-07	64.686	65.939	0	0
2095-10-08	72.727	74.518	0	0
2095-10-09	74.094	75.004	0	0
2095-10-10	73.75	74.455	0	0
2095-10-11	73.794	74.894	0	0
2095-10-12	73.852	74.613	0	0
2095-10-13	75.619	75.584	0	0
2095-10-14	76.48	77.188	0	0
2095-10-15	77.492	78.499	0	0
2095-10-16	78.061	78.096	0	0
2095-10-17	78.41	80.035	0	0
2095-10-18	77.953	77.248	0	0
2095-10-19	71	73.568	0.125	0
2095-10-20	69.813	70.5	0.203	0.048
2095-10-21	81.179	80.98	0	0.001
2095-10-22	87.504	88.46	0	0
2095-10-23	81.125	81.638	0.004	0.01
2095-10-24	80.133	80.4	1.872	0.627
2095-10-25	79.189	81.23	0.838	0.734
2095-10-26	79.389	79.535	0.296	0.194
2095-10-27	68.631	69.035	0	0
2095-10-28	72.04	73.423	0	0
2095-10-29	76.563	76.884	0.663	0.032
2095-10-30	79.068	79.353	0.046	0.011
2095-10-31	67.808	70.867	0	0
2096-05-01	80	80	1	1
2096-05-02	84.507	83.845	0	0
2096-05-03	87.375	87.805	0	0
2096-05-04	85.781	88.669	0.086	0.099
2096-05-05	80.81	81.369	0.299	0.458
2096-05-06	81.659	80.952	0	0
2096-05-07	80.534	80.891	0	0
2096-05-08	86.574	87.277	0	0
2096-05-09	83.25	85.526	0.071	0
2096-05-10	84.087	84.285	0.058	0.096
2096-05-11	81.931	85.384	0.024	0.014
2096-05-12	79.258	81.426	0.212	0.165
2096-05-13	72.78	74.339	0.08	0.13
2096-05-14	71.72	65.409	0	0
2096-05-15	75.239	75.215	0	0
2096-05-16	79.599	80.566	0	0
2096-05-17	81.959	82.992	0	0
2096-05-18	75.772	81.054	0.141	0.278
2096-05-19	72.297	72.416	0.063	0.122
2096-05-20	77.012	77.032	0	0
2096-05-21	82.98	83.958	0	0
2096-05-22	85.313	85.586	0	0
2096-05-23	85.68	85.897	0	0
2096-05-24	86.423	86.735	0	0
2096-05-25	86.17	86.714	0.115	0.005
2096-05-26	84.817	85.265	0.109	0.124
2096-05-27	85.317	85.396	0.144	0.06
2096-05-28	88.159	87.045	0	0.121
2096-05-29	88.318	88.886	0	0.005
2096-05-30	84.762	84.617	0.278	0.29
2096-05-31	86.146	86.589	0.037	0.207
2096-06-01	85.71	86.18	0.23	0.11
2096-06-02	86.957	84.655	0.012	0.289
2096-06-03	88.751	89.077	0.328	0.367
2096-06-04	85.781	86.882	0.19	0.019
2096-06-05	83.413	83.072	0.002	0
2096-06-06	85.937	84.57	0	0
2096-06-07	91.347	90.543	0	0
2096-06-08	91.183	92.421	0.163	0.099
2096-06-09	93.217	94.362	0	0
2096-06-10	92.061	93.576	0.003	0
2096-06-11	92.997	93.79	0.001	0
2096-06-12	90.957	92.673	0.053	0
2096-06-13	89.088	89.938	0.002	0.126
2096-06-14	88.992	89.092	0	0
2096-06-15	90.041	89.817	0.2	0.283
2096-06-16	89.828	89.928	0.002	0.048
2096-06-17	88.039	88.624	0.319	0.143
2096-06-18	85.977	89.618	0.086	0.107
2096-06-19	90.553	90.359	0.099	0.209
2096-06-20	91.482	91.815	0.104	0.004
2096-06-21	91.523	93.158	0	0
2096-06-22	93.032	92.869	0	0
2096-06-23	92.921	93.158	0.001	0.024
2096-06-24	91.964	91.468	0.147	0.147
2096-06-25	86.166	86.998	0.194	0.312
2096-06-26	89.007	89.472	0.183	0.039
2096-06-27	94.077	91.477	1.089	0.177
2096-06-28	94.292	95.802	0.572	0.759
2096-06-29	92.267	94.713	0.22	0.313
2096-06-30	91.697	93.639	0.265	0.355
2096-07-01	96.233	96.906	0.791	0.285
2096-07-02	92.955	93.679	0.125	0.089
2096-07-03	88.505	90.29	0.368	0.392
2096-07-04	92.333	93.518	0.213	0.343
2096-07-05	93.133	92.405	1.973	0.211
2096-07-06	88.832	95.511	0.621	0
2096-07-07	96.228	93.186	0.002	0
2096-07-08	98.171	94.455	0.484	0.365
2096-07-09	92.18	92.546	0.152	0.38
2096-07-10	93.529	93.629	0	0.504
2096-07-11	94.439	92.815	0.367	0.138
2096-07-12	95.459	96.647	0.089	0.043
2096-07-13	92.937	94.434	0.288	0.285
2096-07-14	89.357	91.863	0.331	0.234
2096-07-15	91.348	92.52	0	0.087
2096-07-16	93.056	93.481	0.01	0.027
2096-07-17	90.026	90.126	0.047	0.221
2096-07-18	92.396	93.617	0.264	0.063
2096-07-19	90.084	91.442	0.124	0.102
2096-07-20	94.182	96.654	0	0
2096-07-21	91.616	92.45	0.205	0.333
2096-07-22	88.055	92.407	0.214	0.055
2096-07-23	90.369	90.804	0.211	0.577
2096-07-24	92.238	92.424	0.236	0.409
2096-07-25	90.923	92.919	0.085	0.058
2096-07-26	92.637	92.737	0.007	0.344
2096-07-27	94.874	94.974	0	0.117
2096-07-28	93.094	93.397	0.236	0.402
2096-07-29	91.045	89.006	0.211	0.221
2096-07-30	88.038	90.634	0	0.001
2096-07-31	92.486	93.482	0	0
2096-08-01	91.47	92.302	0.121	0.08
2096-08-02	93.86	91.904	0	0.017
2096-08-03	91.434	91.534	0.013	0.287
2096-08-04	91.392	91.492	0	0.116
2096-08-05	95.248	93.77	0	0.001
2096-08-06	92.329	89.865	0.066	0.214
2096-08-07	90.72	87.319	0.152	0.357
2096-08-08	86.665	90.723	0.447	0.286
2096-08-09	88.21	88.599	0.078	0.21
2096-08-10	87.635	88.496	0.053	0.124
2096-08-11	85.093	84.316	0.119	0.288
2096-08-12	83.981	85.917	0.123	0.011
2096-08-13	87.022	88.003	0.022	0
2096-08-14	88.217	87.891	0	0
2096-08-15	87.564	87.773	0.007	0.121
2096-08-16	88.089	86.475	0.057	0.159
2096-08-17	85.974	88.106	0.039	0.045
2096-08-18	91.505	89.76	0.204	0.112
2096-08-19	91.591	95.692	0.367	0.131
2096-08-20	95.282	95.877	0	0
2096-08-21	92.183	93.436	0.225	0.049
2096-08-22	89.837	91.183	0.177	0.169
2096-08-23	86.522	87.933	0.231	0.286
2096-08-24	93.469	94.575	0.107	0.089
2096-08-25	93.362	94.375	0	0
2096-08-26	94.486	94.277	0	0
2096-08-27	93.526	94.174	0	0
2096-08-28	94.739	95.566	0	0
2096-08-29	95.322	95.595	0	0
2096-08-30	95.501	95.664	0	0
2096-08-31	93.699	95.805	0	0
2096-09-01	92.493	95.11	0.374	0.133
2096-09-02	87.74	92.136	0.063	0.146
2096-09-03	89.303	88.33	0.344	0.372
2096-09-04	94.352	93.118	0.288	0.264
2096-09-05	86.263	85.588	0.112	0.176
2096-09-06	90.447	89.13	0.072	0.112
2096-09-07	91.935	93.162	0	0
2096-09-08	92.149	94.499	0.132	0.136
2096-09-09	87.825	88.41	0.35	0.384
2096-09-10	88.136	88.63	0	0
2096-09-11	87	87.088	0	0
2096-09-12	86.947	87.118	0	0
2096-09-13	85.638	85.302	0	0
2096-09-14	86.422	85.93	0.118	0.101
2096-09-15	89.122	87.712	0.041	0.081
2096-09-16	81.732	84.118	0	0.011
2096-09-17	83.528	82.918	0.027	0.208
2096-09-18	82.054	80.628	0.188	0.161
2096-09-19	76.234	72.865	0.053	0
2096-09-20	72.652	73.211	0	0
2096-09-21	74.185	74.248	0	0
2096-09-22	76.448	76.633	0	0
2096-09-23	78.423	79.707	0	0
2096-09-24	84.393	84.754	0	0
2096-09-25	80.906	81.08	0.001	0
2096-09-26	67.169	66.236	0	0.002
2096-09-27	72.359	72.757	0	0
2096-09-28	74.777	74.076	0	0
2096-09-29	80.726	78.148	0.011	0.02
2096-09-30	79.077	80.633	0.711	0.161
2096-10-01	77.618	78.18	0.188	0.068
2096-10-02	76.513	84.231	0	0
2096-10-03	81.356	83.28	0.08	0.208
2096-10-04	87.285	90.219	0.024	0.004
2096-10-05	79.645	81.154	0.274	0.308
2096-10-06	75.065	75.653	0.012	0.014
2096-10-07	73.575	74.098	0	0
2096-10-08	77.016	79.265	0.003	0.003
2096-10-09	81.255	83.104	0	0
2096-10-10	79.209	81.037	0.95	0.461
2096-10-11	76.394	75.298	0	0
2096-10-12	78.78	78.393	0.001	0.021
2096-10-13	73.756	75.153	0.003	0.005
2096-10-14	71.802	78.347	0	0
2096-10-15	77.437	73.522	0.001	0.002
2096-10-16	81.233	83.55	0.045	0.005
2096-10-17	82.294	82.019	0.012	0
2096-10-18	82.729	82.231	0	0
2096-10-19	78.345	80.168	0.095	0.06
2096-10-20	70.827	76.682	0.032	0.079
2096-10-21	70.301	70.435	0	0
2096-10-22	76.396	76.632	0	0
2096-10-23	75.757	77.953	0.005	0
2096-10-24	78.411	74.022	0	0.006
2096-10-25	77.879	80.476	0.105	0.119
2096-10-26	73.77	72.659	0.01	0.014
2096-10-27	59.831	62.268	0	0
2096-10-28	62.189	65.175	0.017	0.121
2096-10-29	70.078	64.019	0.095	0.046
2096-10-30	68.179	71.062	0	0.076
2096-10-31	75.474	78.189	0.361	0.266
2097-05-01	80	80	1	1
2097-05-02	80.795	81.208	0.189	0.647
2097-05-03	81.101	81.586	0	0
2097-05-04	85.755	85.713	0	0.001
2097-05-05	81.523	81.183	0.001	0
2097-05-06	82.44	83.715	0.337	0.14
2097-05-07	80.433	81.871	0.406	0.345
2097-05-08	80.417	81.765	0.197	0.147
2097-05-09	85.031	82.437	0	0.004
2097-05-10	82.01	81.838	0.158	0.138
2097-05-11	83.412	83.762	0.291	0.385
2097-05-12	84.324	85.181	0.13	0.084
2097-05-13	75.709	81.296	0	0
2097-05-14	70.506	71	0	0
2097-05-15	78.577	78.41	0	0
2097-05-16	81.739	82.928	0	0
2097-05-17	78.711	80.242	0.201	0.146
2097-05-18	79.455	77.13	0	0
2097-05-19	82.999	84.025	0	0
2097-05-20	85.87	87.018	0.148	0
2097-05-21	94.404	95.062	0.015	0
2097-05-22	93.964	94.704	0	0
2097-05-23	93.609	93.709	0.002	0.187
2097-05-24	89.758	90.913	0.138	0.114
2097-05-25	87.951	88.345	0.183	0.038
2097-05-26	87.657	88.402	0.18	0.347
2097-05-27	82.983	84.453	0.327	0.207
2097-05-28	84.479	84.924	0.087	0
2097-05-29	83.662	85.884	0	0
2097-05-30	87.571	88.641	0	0
2097-05-31	89.606	88.393	0	0
2097-06-01	89.104	87.101	0	0.174
2097-06-02	88.973	89.073	0	0.108
2097-06-03	87.191	87.494	0.042	0.392
2097-06-04	85.002	85.92	0.197	0.142
2097-06-05	86.491	89.183	0	0
2097-06-06	88.192	88.292	0	0.236
2097-06-07	90.715	90.949	0.002	0.011
2097-06-08	90.724	91.4	0	0.004
2097-06-09	93.56	93.947	0.474	0.425
2097-06-10	93.586	97.479	0.496	0.451
2097-06-11	92.802	93.396	0.302	0.203
2097-06-12	88.851	85.199	0.042	0.345
2097-06-13	89.159	89.259	0.05	0.015
2097-06-14	90.065	91.381	0	0
2097-06-15	91.501	92.207	0	0
2097-06-16	92.55	92.65	0	0.178
2097-06-17	86.85	88.208	0.346	0.123
2097-06-18	84.514	85.897	0	0
2097-06-19	87.754	87.615	0	0
2097-06-20	88.602	89.922	0	0
2097-06-21	92.326	91.928	0	0
2097-06-22	90.916	92.159	0	0
2097-06-23	92.302	89.76	0.267	0.258
2097-06-24	85.956	86.293	0.121	0.148
2097-06-25	86.483	86.909	0	0
2097-06-26	88.781	89.068	0	0
2097-06-27	87.833	88.139	0	0.01
2097-06-28	91.107	91.731	0	0.009
2097-06-29	92.481	92.82	0	0
2097-06-30	93.987	94.905	0	0
2097-07-01	94.26	94.249	0	0
2097-07-02	94.333	94.661	0	0
2097-07-03	95.331	95.947	0	0
2097-07-04	92.959	93.805	0.082	0.125
2097-07-05	93.515	97.272	0	0.053
2097-07-06	97.813	101.806	0	0.005
2097-07-07	95.24	98.291	0.451	0.136
2097-07-08	95.99	96.574	0.007	0.189
2097-07-09	87.568	87.668	0.057	0.396
2097-07-10	90.605	95.254	0.298	0.136
2097-07-11	94.377	96.86	0.241	0
2097-07-12	91.414	95.508	0.16	0.044
2097-07-13	92.857	93.05	0.098	0.292
2097-07-14	91.166	91.094	0.383	0.289
2097-07-15	89.495	88.196	0.398	0.278
2097-07-16	88.879	89.068	0.189	0.124
2097-07-17	91.72	93.337	0.088	0.006
2097-07-18	95.118	95.332	0	0
2097-07-19	94.947	95.047	0.054	0.075
2097-07-20	96.647	97.23	0.109	0.034
2097-07-21	93.94	95.441	0.075	0.162
2097-07-22	91.085	91.465	0.034	0.186
2097-07-23	90.739	92.441	0.005	0
2097-07-24	91.137	91.395	0.118	0.315
2097-07-25	91.111	89.782	0.091	0.112
2097-07-26	91.006	91.462	0	0
2097-07-27	92.51	91.893	0	0.014
2097-07-28	92.84	91.29	0	0
2097-07-29	91.432	91.107	0.107	0.024
2097-07-30	89.383	92.411	0.02	0
2097-07-31	95.282	96.133	0.011	0
2097-08-01	97.238	95.106	0.002	0
2097-08-02	94.828	93.25	0.263	0.25
2097-08-03	92.185	94.684	0.18	0.093
2097-08-04	98.135	98.538	0.087	0.144
2097-08-05	96.953	99.033	0.222	0.052
2097-08-06	92.339	92.333	0.556	0.03
2097-08-07	90.254	92.3	0	0
2097-08-08	88.2	92.365	0.09	0
2097-08-09	89.02	89.12	0	0.079
2097-08-10	91.317	92.693	0.007	0.062
2097-08-11	92.032	92.132	0	0.131
2097-08-12	91.221	90.996	0.139	0.403
2097-08-13	87.897	86.712	0.112	0.358
2097-08-14	89.084	89.612	0.055	0.144
2097-08-15	86.451	86.44	0	0
2097-08-16	90.64	90.555	0	0
2097-08-17	94.665	93.764	0	0
2097-08-18	99.804	96.309	0.072	0.205
2097-08-19	96.434	90.202	0.15	0.355
2097-08-20	88.321	88.409	0	0
2097-08-21	89.29	90.369	0	0.022
2097-08-22	90.73	90.804	0	0.006
2097-08-23	90.846	91.351	0	0
2097-08-24	91.046	91.119	0	0
2097-08-25	91.652	91.21	0.09	0.09
2097-08-26	93.073	93.496	0	0
2097-08-27	92.158	94.73	0	0
2097-08-28	93.063	94.344	0	0
2097-08-29	94.592	94.405	0	0
2097-08-30	92.848	91.829	0	0.008
2097-08-31	93.306	91.975	0	0
2097-09-01	93.318	93.827	0	0
2097-09-02	92.645	93.993	0	0
2097-09-03	95.471	95.252	0	0
2097-09-04	96.3	95.685	0	0
2097-09-05	95.031	94.431	0	0
2097-09-06	94.665	92.865	0	0.001
2097-09-07	92.808	94.099	0.16	0.009
2097-09-08	92.644	94.482	0.001	0
2097-09-09	93.871	94.098	0.001	0.007
2097-09-10	92.383	94.138	0.007	0.025
2097-09-11	92.63	93.137	0	0
2097-09-12	91.359	92.489	0	0
2097-09-13	91.491	91.575	0.032	0.092
2097-09-14	86.806	89.806	0.24	0.302
2097-09-15	89.159	91.552	0.112	0.351
2097-09-16	84.326	84.582	0	0.13
2097-09-17	79.004	79.972	0	0
2097-09-18	85.093	85.904	0	0
2097-09-19	86.326	85.196	0	0.001
2097-09-20	87.406	86.787	0	0
2097-09-21	88.446	89.892	0	0
2097-09-22	89.501	89.465	0	0
2097-09-23	88.502	88.611	0	0
2097-09-24	88.133	88.018	0	0
2097-09-25	89.844	89.02	0	0
2097-09-26	88.934	87.004	0	0
2097-09-27	88.028	87.677	0	0
2097-09-28	88.432	88.261	0	0
2097-09-29	89.584	89.1	0	0
2097-09-30	89.337	88.807	0	0
2097-10-01	89.455	89.899	0	0
2097-10-02	89.729	89.829	0	0
2097-10-03	88.876	88.976	0	0
2097-10-04	87.438	87.538	0	0.003
2097-10-05	89.24	87.233	0	0.01
2097-10-06	87.149	85.621	0	0
2097-10-07	85.958	85.16	0.011	0.004
2097-10-08	81.732	85.318	0.031	0.01
2097-10-09	82.552	81.764	0	0
2097-10-10	81.406	79.169	1.098	0.359
2097-10-11	80.479	82.153	0.126	0.089
2097-10-12	86.37	86.488	0.086	0.069
2097-10-13	89.074	89.962	0	0
2097-10-14	88.68	88.787	0	0
2097-10-15	89.484	90.334	0	0.001
2097-10-16	83.771	85.367	0	0
2097-10-17	80.96	82.076	0	0.015
2097-10-18	77.801	77.978	0.311	0.377
2097-10-19	65.457	65.902	0	0
2097-10-20	66.324	67.089	0.001	0.013
2097-10-21	74.156	73.993	0.199	1.311
2097-10-22	73.388	71.578	0	0.006
2097-10-23	75.368	74.359	0	0
2097-10-24	67.955	71.721	0.48	0.61
2097-10-25	65.503	64.523	0.078	0.212
2097-10-26	64.894	64.44	0	0
2097-10-27	57.46	57.173	0	0
2097-10-28	64.476	63.043	0	0
2097-10-29	61.907	61.424	0	0
2097-10-30	57.19	56.806	0	0
2097-10-31	61.913	61.556	0	0
2098-05-01	80	80	1	1
2098-05-02	71.591	71.856	0	0.092
2098-05-03	68.196	67.919	0	0
2098-05-04	67.667	68.036	0	0
2098-05-05	71.796	72.266	0	0
2098-05-06	70.376	71.196	0.075	0.136
2098-05-07	78.524	81.547	0.069	0.005
2098-05-08	80.928	77.907	0.453	3.862
2098-05-09	77.546	77.845	0.003	0.001
2098-05-10	75.961	76.154	0	0
2098-05-11	79.662	80.695	0	0
2098-05-12	79.908	83.372	0.336	0.309
2098-05-13	90.304	91.092	0.048	0.236
2098-05-14	88.67	89.391	0	0
2098-05-15	84.632	85.612	0.156	0.145
2098-05-16	88.131	88.145	0.419	0.401
2098-05-17	81.494	83.44	0.291	0.232
2098-05-18	80.985	81.197	0.047	0.002
2098-05-19	74.419	74.61	0.015	0.046
2098-05-20	69.194	67.756	0.022	0.016
2098-05-21	75.382	74.992	0.006	0.003
2098-05-22	86.334	87.053	0	0
2098-05-23	83.873	84.928	0.17	0.189
2098-05-24	84.161	83.28	0.067	0.02
2098-05-25	85.71	86.121	0.282	0.316
2098-05-26	89.158	91.209	0.261	0.19
2098-05-27	92.094	92.878	0.003	0
2098-05-28	91.101	91.776	0	0
2098-05-29	89.094	90.147	0.109	0.053
2098-05-30	87.286	87.99	0.329	0.234
2098-05-31	74.576	74.709	0.316	0.108
2098-06-01	76.327	76.751	0	0
2098-06-02	80.838	80.78	0	0
2098-06-03	84.814	85.646	0	0
2098-06-04	85.299	87.364	0.357	0.379
2098-06-05	88.367	89.169	0.372	0.208
2098-06-06	83.008	85.691	0.496	0.129
2098-06-07	79.495	80.217	0	0
2098-06-08	85.938	86.596	0	0
2098-06-09	89.942	90.344	0	0
2098-06-10	90.623	91.574	0	0
2098-06-11	93.194	93.732	0	0.001
2098-06-12	90.299	91.401	0.435	0.198
2098-06-13	87.103	86.25	0.059	0.373
2098-06-14	94.241	96.638	0	0
2098-06-15	94.335	95.035	0.029	0
2098-06-16	90.664	92.218	0.287	0.272
2098-06-17	88.62	90.272	0	0
2098-06-18	87.066	88.727	0	0
2098-06-19	87.212	88.024	0	0
2098-06-20	89.829	90.132	0	0
2098-06-21	92.311	92.958	0	0
2098-06-22	94.843	95.163	0	0
2098-06-23	95.031	93.99	0.103	0.154
2098-06-24	94.478	95.29	0	0.044
2098-06-25	91.521	92.888	0.464	0.412
2098-06-26	96.638	96.263	0.617	0.506
2098-06-27	91.093	89.152	0.222	0.364
2098-06-28	90.237	92.422	0.59	0.13
2098-06-29	88.222	90.713	0.12	0.167
2098-06-30	86.717	87.377	0	0.319
2098-07-01	84.954	78.525	0.291	0.037
2098-07-02	85.604	87.648	0.002	0.011
2098-07-03	90.347	88.657	0.249	0.301
2098-07-04	97.399	97.116	0.237	0.06
2098-07-05	97.072	97.709	0	0
2098-07-06	97.114	97.27	0	0
2098-07-07	96.531	96.775	0	0
2098-07-08	97.215	97.487	0	0
2098-07-09	98.766	99.846	0	0
2098-07-10	100.096	100.917	0	0
2098-07-11	100.938	101.678	0	0
2098-07-12	100.225	101.042	0	0
2098-07-13	100.57	101.61	0	0
2098-07-14	100.498	101.535	0	0
2098-07-15	100.629	102.025	0	0
2098-07-16	98.669	99.392	0.095	0.276
2098-07-17	99.836	100.798	0	0.066
2098-07-18	99.651	100.159	0	0
2098-07-19	98.687	98.331	0.016	0.013
2098-07-20	97.305	98.398	0.01	0.025
2098-07-21	99.779	99.89	0.001	0.004
2098-07-22	101.199	100.082	0.006	0.002
2098-07-23	98.786	100.602	0.338	0
2098-07-24	99.903	100.381	0.001	0
2098-07-25	99.132	99.081	0	0
2098-07-26	100.272	100.973	0	0
2098-07-27	99.97	100.397	0	0
2098-07-28	100.085	100.932	0	0.011
2098-07-29	100.417	100.771	0	0
2098-07-30	100.17	101.63	0	0
2098-07-31	100.329	99.717	0.151	0.207
2098-08-01	96.48	96.433	0.164	0.185
2098-08-02	94.348	94.448	0.02	0.254
2098-08-03	98.883	98.719	0	0
2098-08-04	99.568	100.425	0	0
2098-08-05	100.242	101.405	0	0
2098-08-06	98.17	99.716	0	0
2098-08-07	103.132	99.062	0	0
2098-08-08	94.716	96.113	0.17	0
2098-08-09	95.304	97	0	0
2098-08-10	99.727	101.354	0	0
2098-08-11	101.668	102.407	0.032	0.038
2098-08-12	94.989	94.812	0.267	0.179
2098-08-13	89.685	89.253	0	0
2098-08-14	86.574	87.406	0	0
2098-08-15	89.814	89.914	0	0
2098-08-16	93.908	93.181	0	0
2098-08-17	98.112	97.024	0	0
2098-08-18	105.403	103.713	0	0
2098-08-19	99.393	101.299	0.003	0.016
2098-08-20	96.166	96.724	0	0
2098-08-21	85.217	85.805	0	0
2098-08-22	87.168	88.599	0	0
2098-08-23	92.334	91.022	0	0
2098-08-24	95.596	95.225	0.068	0
2098-08-25	94.224	98.975	0.175	0
2098-08-26	92.742	95.539	0.171	0.169
2098-08-27	96.438	96.538	0.006	0.086
2098-08-28	98.984	99.896	0.206	0.067
2098-08-29	94.84	101.698	0.174	0.133
2098-08-30	97.34	97.44	0.015	0.083
2098-08-31	94.923	95.023	0.03	0.126
2098-09-01	96.048	91.806	0.283	0.306
2098-09-02	90.69	98.992	0.234	0.027
2098-09-03	96.954	98.76	0.164	0.126
2098-09-04	89.754	101.412	0.261	0.002
2098-09-05	87.08	92.836	0.265	0.322
2098-09-06	90.637	91.29	0.148	0.112
2098-09-07	94.499	95.772	0.157	0.16
2098-09-08	95.416	95.516	0.019	0.129
2098-09-09	87.374	91.25	0.362	0.129
2098-09-10	82.136	86.166	0.179	0
2098-09-11	84.705	87.108	0	0
2098-09-12	84.256	86.291	0	0
2098-09-13	84.815	85.846	0	0
2098-09-14	89.255	87.88	0	0.002
2098-09-15	79.378	81.284	0.016	0.001
2098-09-16	72.821	74.934	0	0
2098-09-17	76.712	78.703	0	0
2098-09-18	80.544	81.808	0	0
2098-09-19	87.335	88.511	0	0
2098-09-20	86.092	87.479	0	0
2098-09-21	87.495	87.664	0	0
2098-09-22	81.556	89.579	0	0
2098-09-23	77.68	87.53	0	0
2098-09-24	81.108	82.091	0	0
2098-09-25	82.649	81.06	0	0
2098-09-26	83.347	82.847	0	0
2098-09-27	82.389	85.648	0	0
2098-09-28	84.831	89.013	0.024	0
2098-09-29	86.179	88.807	1.034	0.068
2098-09-30	80.235	84.253	0	0.003
2098-10-01	79.897	83.731	0.003	0.231
2098-10-02	79.937	82.776	0	0
2098-10-03	82.624	83.033	0	0
2098-10-04	85.132	86.678	0	0
2098-10-05	87.173	89.179	0	0
2098-10-06	89.964	90.313	0	0
2098-10-07	83.319	85.473	0.019	0.019
2098-10-08	81.998	87.239	0	0
2098-10-09	82.274	83.651	0	0.004
2098-10-10	83.581	84.152	0.008	0.019
2098-10-11	79.088	80.559	0.005	0.011
2098-10-12	72.91	74.516	0	0
2098-10-13	77.704	81.205	0	0
2098-10-14	78.284	83.149	0	0
2098-10-15	77.999	81.822	0	0
2098-10-16	80.079	82.412	0	0
2098-10-17	78.488	81.416	0	0
2098-10-18	83.599	84.866	0	0
2098-10-19	84.99	85.126	0.064	0
2098-10-20	75.927	78.319	0.027	0.204
2098-10-21	71.785	74.571	0	0
2098-10-22	80.734	82.486	0	0
2098-10-23	73.08	72.835	0.487	0.122
2098-10-24	75.658	78.85	1.028	0.023
2098-10-25	72.967	74.853	0	0.054
2098-10-26	70.637	72.308	0.001	0.178
2098-10-27	68.707	73.961	0	0.013
2098-10-28	76.747	72.575	0	0
2098-10-29	71.687	70.541	0.022	0.018
2098-10-30	74.47	72.537	1.26	0.368
2098-10-31	75.835	77.93	0	0
2099-05-01	80	80	1	1
2099-05-02	82.759	83.969	0.075	0.029
2099-05-03	88.52	89.868	0.021	0.022
2099-05-04	82.692	86.833	0.001	0.011
2099-05-05	80.049	80.6	0	0.013
2099-05-06	83.429	84.133	0	0
2099-05-07	87.375	88.682	0	0
2099-05-08	87.201	87.776	0.124	0.034
2099-05-09	79.001	79.903	0.086	0.082
2099-05-10	76.326	75.585	0	0
2099-05-11	81.737	82.759	0	0
2099-05-12	84.152	84.942	0	0
2099-05-13	87.042	86.877	0.003	0.007
2099-05-14	86.884	88.386	0.002	0.001
2099-05-15	83.915	86.2	0.303	0.331
2099-05-16	84.254	85.336	0.154	0.163
2099-05-17	82.388	82.825	0.203	0.153
2099-05-18	83.126	83.923	0.092	0.049
2099-05-19	79.546	80.534	0	0
2099-05-20	71.64	72.068	0	0
2099-05-21	76.003	76.535	0	0
2099-05-22	78.885	79.789	0	0
2099-05-23	83.112	84.445	0	0
2099-05-24	86.006	87.413	0	0
2099-05-25	85.519	86.762	0.124	0.069
2099-05-26	91.088	91.44	0	0.002
2099-05-27	92.418	92.723	0	0
2099-05-28	92.127	93.161	0	0
2099-05-29	92.729	93.87	0	0
2099-05-30	89.589	91.266	0.122	0.202
2099-05-31	89.479	88.564	0.043	0.106
2099-06-01	86.123	84.338	0.003	0.273
2099-06-02	82.985	85.561	0	0
2099-06-03	89.52	90.965	0.014	0.062
2099-06-04	89.494	89.443	0.222	0.108
2099-06-05	88.761	87.228	0.364	0.335
2099-06-06	79.703	77.096	0.408	0.453
2099-06-07	87.823	84.174	0.101	0.219
2099-06-08	84.793	84.166	0.12	0.16
2099-06-09	83.576	82.77	0.247	0.213
2099-06-10	83.814	83.749	0.062	0.256
2099-06-11	87.373	87.412	0.21	0.137
2099-06-12	89.95	91.23	0	0
2099-06-13	92.12	93.739	0	0.019
2099-06-14	93.526	93.935	0.015	0.011
2099-06-15	90.869	93.779	0.194	0.009
2099-06-16	88.912	91.614	0.078	0.143
2099-06-17	82.062	88.939	0.176	0.208
2099-06-18	76.601	78.915	0.008	0.45
2099-06-19	77.664	77.78	0	0.188
2099-06-20	79.135	78.246	0	0.085
2099-06-21	84.816	85.926	0	0
2099-06-22	88.949	91.64	0	0
2099-06-23	92.356	95	0	0
2099-06-24	89.71	89.81	0.001	0.35
2099-06-25	91.672	89.104	0.171	0.361
2099-06-26	88.337	90.333	0.095	0.252
2099-06-27	90.014	91.237	0.096	0.185
2099-06-28	96.982	97.083	0.092	0.23
2099-06-29	94.114	95.048	0.272	0.577
2099-06-30	93.481	93.411	0.003	0.012
2099-07-01	98.637	98.948	0	0
2099-07-02	100.979	99.255	0.175	0.093
2099-07-03	102.439	99.993	0.062	0.294
2099-07-04	98.827	98.927	0.049	0.224
2099-07-05	97.821	95.049	0.188	0.125
2099-07-06	99.371	98.477	0	0
2099-07-07	103.314	103.216	0	0
2099-07-08	102.226	102.155	0	0
2099-07-09	94.672	95.504	0	0
2099-07-10	99.227	99.494	0	0
2099-07-11	98.094	97.56	0.242	0.251
2099-07-12	92.587	92.984	0.342	0.32
2099-07-13	88.776	90.824	0.868	0.53
2099-07-14	91.025	92.135	0.172	0.488
2099-07-15	93.29	92.626	0.351	0.004
2099-07-16	94.02	97.224	0.385	0
2099-07-17	97.27	98.216	0.179	0.225
2099-07-18	107.253	106.165	0.048	0.003
2099-07-19	105.922	106.857	0	0
2099-07-20	103.757	105.088	0	0
2099-07-21	100.391	102.939	0.083	0
2099-07-22	99.468	101.539	0	0.08
2099-07-23	98.571	101.538	0.2	0.084
2099-07-24	95.77	99.655	0.037	0.068
2099-07-25	96.42	96.474	0.116	0.186
2099-07-26	101.529	100.014	0	0.041
2099-07-27	106.695	104.666	0	0
2099-07-28	105.03	104.045	0	0
2099-07-29	98.537	101.128	0	0
2099-07-30	96.308	97.782	0	0
2099-07-31	98.744	98.274	0	0
2099-08-01	100.691	102.12	0	0
2099-08-02	101.687	104.822	0	0
2099-08-03	101.811	104.302	0	0
2099-08-04	98.252	101.522	0.223	0.077
2099-08-05	87.304	95.045	0.299	0.001
2099-08-06	87.495	86.454	0	0
2099-08-07	88.78	90.185	0	0
2099-08-08	94.066	94.534	0	0
2099-08-09	96.087	96.187	0	0.18
2099-08-10	104.056	103.559	0	0
2099-08-11	104.599	105.236	0.108	0.001
2099-08-12	103.883	104.355	0.048	0.009
2099-08-13	101.946	102.566	0.041	0.008
2099-08-14	97.177	99.055	0.004	0.057
2099-08-15	97.709	97.809	0.002	0.174
2099-08-16	99.837	100.895	0.101	0.047
2099-08-17	97.403	99.023	0.316	0.128
2099-08-18	97.811	97.656	0.221	0.194
2099-08-19	102.672	101.986	0	0
2099-08-20	100.722	100.822	0	0.083
2099-08-21	98.14	99.31	0	0.001
2099-08-22	98.186	99.368	0	0
2099-08-23	97.58	97.89	0.033	0.079
2099-08-24	102.753	100.016	0.029	0.031
2099-08-25	104.208	107.103	0.001	0.003
2099-08-26	100.026	104.622	0	0
2099-08-27	101.511	100.925	0	0
2099-08-28	106.377	107.45	0	0
2099-08-29	105.247	105.1	0	0
2099-08-30	106.575	108.289	0	0
2099-08-31	104.161	105.36	0	0
2099-09-01	102.681	102.204	0	0
2099-09-02	103.045	102.891	0	0
2099-09-03	102.711	103.147	0	0
2099-09-04	98.809	102.046	0	0
2099-09-05	85.947	89.183	0	0
2099-09-06	88.257	88.454	0	0
2099-09-07	92.39	91.099	0	0
2099-09-08	95.597	94.498	0.061	0.037
2099-09-09	98.291	98.301	0	0
2099-09-10	101.68	103.443	0	0
2099-09-11	101.528	103.269	0	0
2099-09-12	102.522	105.178	0	0
2099-09-13	101.148	101.358	0.002	0.094
2099-09-14	93.917	92.838	0.148	0.311
2099-09-15	93.342	92.303	0	0
2099-09-16	101.058	97.863	0	0
2099-09-17	106.263	109.906	0	0
2099-09-18	101.957	105.397	0	0
2099-09-19	102.35	103.16	0	0
2099-09-20	91.991	92.402	0	0
2099-09-21	84.709	85.775	0	0
2099-09-22	82.748	82.493	0	0
2099-09-23	85.057	85.554	0	0
2099-09-24	88.915	87.995	0	0
2099-09-25	87.834	88.252	0	0
2099-09-26	92.33	90.526	0	0
2099-09-27	92.238	91.591	0	0
2099-09-28	92.164	91.344	0	0
2099-09-29	91.137	91.728	0	0
2099-09-30	93.427	92.843	0	0
2099-10-01	95.564	94.283	0	0
2099-10-02	96.251	95.893	0	0
2099-10-03	98.128	98.505	0	0
2099-10-04	94.431	94.791	0	0
2099-10-05	87.481	91.304	0.126	0.102
2099-10-06	94.025	93.528	0.061	0.012
2099-10-07	94.695	95.993	0	0.015
2099-10-08	97.287	98.114	0	0
2099-10-09	95.442	95.982	0	0
2099-10-10	85.339	88.304	0	0
2099-10-11	71.93	73.466	0	0
2099-10-12	65.793	66.057	0	0
2099-10-13	66.345	67.918	0	0
2099-10-14	70.564	74.723	0	0
2099-10-15	65.02	63.845	0	0.136
2099-10-16	67.5	66.749	0.009	0.008
2099-10-17	67.445	67.476	0	0
2099-10-18	72.031	72.24	0	0
2099-10-19	77.052	76.877	0	0
2099-10-20	80.739	80.744	0	0
2099-10-21	66.431	67.689	0	0
2099-10-22	62.286	62.016	0	0
2099-10-23	75.977	76.334	0	0
2099-10-24	83.971	84.491	0	0
2099-10-25	74.679	77.9	0.007	0.004
2099-10-26	73.856	75.852	0.182	0.39
2099-10-27	67.248	66.39	0	0
2099-10-28	68.923	68.849	0	0
2099-10-29	72.714	72.38	0	0
2099-10-30	68.117	70.81	0	0
2099-10-31	64.049	66.877	0.033	0.015
