# Supplementary material for: The role of climate change and urban development on compound dry-hot extremes across US cities
Source: Nat Commun. 2023 Jun 14;14:3509. doi: 10.1038/s41467-023-39205-x (PMC10267174; doi:10.1038/s41467-023-39205-x)
Supplement: Supplementary file 2 — Source Data [file 41467_2023_39205_MOESM2_ESM.zip › SourceData/NewOrleans_Current_Data.xlsx]

## Sheet: Sheet1
Date_Current	Current_T	Urban_Dev_T	Current_prcp	Urban_Dev_Prcp
2000-05-01	80	80	1	1
2000-05-02	81.384	79.498	0	0.129
2000-05-03	83.294	83.044	0	0.062
2000-05-04	81.324	82.591	0	0.049
2000-05-05	81.105	81.267	0	0.234
2000-05-06	77.932	78.277	0	0.565
2000-05-07	82.847	82.795	0	0.001
2000-05-08	83.696	83.481	0	0
2000-05-09	85.043	85.537	0	0
2000-05-10	84.536	84.57	0	0
2000-05-11	86.856	86.89	0	0
2000-05-12	88.597	88.422	0	0
2000-05-13	86.036	85.987	0.05	0.011
2000-05-14	82.547	82.656	0	0.637
2000-05-15	81.233	81.233	0	0
2000-05-16	87.469	87.638	0	0
2000-05-17	86.855	86.794	0	0
2000-05-18	87.46	87.402	0	0
2000-05-19	87.3	86.836	0	0.014
2000-05-20	87.562	86.359	0.1	0.005
2000-05-21	84.46	84.606	0	0.116
2000-05-22	87.26	87.271	0	0.055
2000-05-23	91.658	91.86	0	0
2000-05-24	86.388	87.79	0	0
2000-05-25	92.419	92.466	0	0
2000-05-26	92.203	91.707	0	0
2000-05-27	90.667	90.845	0	0
2000-05-28	89.912	91.482	0	0
2000-05-29	90.786	91.135	0	0.136
2000-05-30	85.525	88.728	0	0
2000-05-31	86.954	87.14	0	0
2000-06-01	82.371	84.932	0	0.102
2000-06-02	87.304	85.138	0	0.061
2000-06-03	90.619	90.704	0	0.106
2000-06-04	86.544	88.306	0.57	0.026
2000-06-05	86.417	86.89	0.42	0.08
2000-06-06	80.896	82.146	0	0.145
2000-06-07	83.363	83.622	0	0
2000-06-08	86.929	87.524	0	0
2000-06-09	83.856	86.719	0	0.03
2000-06-10	89.168	90.024	0	0.025
2000-06-11	87.921	87.792	0	0.003
2000-06-12	91.919	91.85	0	0
2000-06-13	91.292	90.221	0	0.01
2000-06-14	89.965	89.842	0.09	0.099
2000-06-15	86.887	86.318	0.67	0.298
2000-06-16	87.158	87.575	1.1	0.268
2000-06-17	88.896	90.744	0	0.128
2000-06-18	87.898	87.659	0	0.039
2000-06-19	85.545	87.447	0.16	0.254
2000-06-20	89.43	89.169	0	0.1
2000-06-21	91.839	91.915	0.1	0.063
2000-06-22	91.787	91.622	0	0.151
2000-06-23	93.829	94.36	0	0
2000-06-24	93.683	95.05	0	0
2000-06-25	91.824	90.931	0.69	0.092
2000-06-26	91.184	91.022	1.01	0.058
2000-06-27	89.415	88.721	0.01	0.137
2000-06-28	88.258	87.039	0	0.128
2000-06-29	88.033	90.029	0.35	0.204
2000-06-30	87.806	83.895	0.29	0.203
2000-07-01	91.335	90.5	0.14	0.079
2000-07-02	87.59	88.051	0	0.301
2000-07-03	84.948	86.988	0	0.326
2000-07-04	91.103	91.095	0	0.282
2000-07-05	94.942	95.042	0	0
2000-07-06	95.85	93.987	0	0
2000-07-07	98.333	97.273	0	0
2000-07-08	97.761	96.258	0	0.046
2000-07-09	89.411	92.314	0	0
2000-07-10	90.479	94.786	0	0.005
2000-07-11	92.69	96.755	0	0.013
2000-07-12	95.549	98.149	0	0
2000-07-13	99.022	97.256	0	0.042
2000-07-14	98.251	97.407	0	0.004
2000-07-15	98.158	98.609	0	0
2000-07-16	98.759	99.614	0	0.026
2000-07-17	96.797	97.411	0	0.069
2000-07-18	94.069	95.066	0	0.207
2000-07-19	98.039	98.894	0	0.043
2000-07-20	98.172	98.735	0	0.05
2000-07-21	99.832	99.932	0	0.137
2000-07-22	98.143	95.725	0.13	0.085
2000-07-23	95.502	95.602	0	0.149
2000-07-24	89.234	90.641	0	0.104
2000-07-25	87.448	89.092	0	0
2000-07-26	91.448	91.486	0	0
2000-07-27	94.191	92.751	0	0
2000-07-28	94.809	93.977	0	0.001
2000-07-29	94.762	95.159	0.49	0.027
2000-07-30	93.307	91.307	0.09	0.057
2000-07-31	88.623	87.481	0.53	0.406
2000-08-01	89.579	85.236	0	0.176
2000-08-02	90.611	90.902	0	0.002
2000-08-03	88.177	88.608	0.1	0.239
2000-08-04	92.642	92.872	0	0.002
2000-08-05	94.422	94.581	0	0
2000-08-06	93.6	93.62	0.04	0
2000-08-07	90.696	89.42	1.42	0.007
2000-08-08	89.747	92.757	0	0
2000-08-09	93.869	93.222	0	0.029
2000-08-10	92.747	93.412	0.32	0.022
2000-08-11	92.51	92.015	0	0.195
2000-08-12	92.07	91.392	0	0.815
2000-08-13	92.607	92.707	0	0
2000-08-14	89.181	90.051	0	0.216
2000-08-15	90.93	93.384	0	0.162
2000-08-16	93.07	98.287	0	0
2000-08-17	98.746	100.794	0	0
2000-08-18	99.346	102.311	0	0
2000-08-19	100.716	101.129	0	0.08
2000-08-20	98.917	99.251	0.09	0.17
2000-08-21	95.031	96.186	0	0
2000-08-22	88.592	91.152	0.18	0.015
2000-08-23	86.22	87.66	0.01	0.189
2000-08-24	90.002	92.594	0.04	0.011
2000-08-25	93.073	95.341	0	0.021
2000-08-26	95.46	95.56	0	0.113
2000-08-27	97.204	95.398	0	0
2000-08-28	98.049	98.598	0	0
2000-08-29	104.093	104.625	0	0
2000-08-30	101.594	101.052	0	0.041
2000-08-31	100.206	99.281	0.15	0
2000-09-01	103.237	100.048	0.01	0
2000-09-02	101.745	100.065	0	0
2000-09-03	100.921	99.254	0	0
2000-09-04	98.952	98.473	0	0
2000-09-05	96.104	94.903	0.09	0
2000-09-06	89.835	90.986	0	0.015
2000-09-07	81.797	83.156	0.1	0.042
2000-09-08	87.453	86.754	3.04	0.371
2000-09-09	88.87	88.92	0.82	0.23
2000-09-10	90.083	89.236	0.12	0.196
2000-09-11	86.666	86.398	0.07	0.282
2000-09-12	81.651	86.74	0.22	0.22
2000-09-13	86.67	87.454	0.33	0.138
2000-09-14	89.773	90.755	0	0.175
2000-09-15	94.209	95.037	0	0
2000-09-16	87.052	85.355	0	0
2000-09-17	83.723	84.344	0	0
2000-09-18	83.863	84.771	0	0
2000-09-19	86.284	86.865	0.12	0
2000-09-20	92.188	92.479	0	0.077
2000-09-21	85.574	85.373	0.43	0.163
2000-09-22	90.098	89.536	0.65	0.044
2000-09-23	88.831	91.408	0.13	0.177
2000-09-24	88.989	88.999	0.37	0
2000-09-25	83.296	83.735	0	0.053
2000-09-26	72.832	72.87	0	0
2000-09-27	78.523	78.477	0	0
2000-09-28	82.101	82.235	0	0
2000-09-29	81.782	82.023	0	0
2000-09-30	82.018	82.414	0	0
2000-10-01	84.641	85.127	0	0
2000-10-02	86.27	86.728	0	0
2000-10-03	85.834	86.913	0	0
2000-10-04	88.382	88.108	0	0
2000-10-05	85.416	85.868	0.19	0.003
2000-10-06	84.709	83.37	0.91	0.122
2000-10-07	76.852	78.328	0	0.004
2000-10-08	69.332	67.966	0	0
2000-10-09	60.925	61.646	0	0
2000-10-10	67.609	68.435	0	0
2000-10-11	73.834	74.131	0	0
2000-10-12	78.204	78.629	0	0
2000-10-13	79.957	80.502	0	0
2000-10-14	81.261	81.536	0	0
2000-10-15	81.809	81.431	0	0
2000-10-16	82.777	82.51	0	0
2000-10-17	80.773	81.092	0	0
2000-10-18	82.328	81.878	0	0
2000-10-19	82.5	83.045	0	0
2000-10-20	77.529	80.086	0	0.073
2000-10-21	78.027	77.557	0	0.059
2000-10-22	76.978	78.725	0	0.219
2000-10-23	78.464	80.461	0	0.049
2000-10-24	79.329	79.45	0	0
2000-10-25	78.075	78.296	0	0
2000-10-26	79.789	80.037	0	0
2000-10-27	81.081	81.213	0	0
2000-10-28	82.353	82.555	0	0
2000-10-29	83.025	82.617	0	0
2000-10-30	80.102	80.205	0	0
2000-10-31	81.016	81.456	0	0
2001-05-01	80	80	1	1
2001-05-02	75.762	77.435	0	0.221
2001-05-03	79.877	79.85	0	0.035
2001-05-04	81.618	81.666	0	0.035
2001-05-05	81.708	81.8	0	0
2001-05-06	84.282	84.662	0	0
2001-05-07	83.311	84.281	0	0
2001-05-08	77.77	79.309	1.66	0.163
2001-05-09	75.54	77.232	0	0.215
2001-05-10	77.297	78.005	0	0.117
2001-05-11	80.392	79.193	0.04	0.001
2001-05-12	82.853	82.23	0	0
2001-05-13	81.862	82.199	0	0
2001-05-14	83.678	84.18	0	0
2001-05-15	85.441	85.49	0	0
2001-05-16	84.576	82.33	0	0
2001-05-17	84.295	84.58	0	0
2001-05-18	85.181	85.657	0.13	0
2001-05-19	82.786	85.859	0	0.144
2001-05-20	88.052	85.913	0	0.117
2001-05-21	88.629	88.837	0	0
2001-05-22	81.245	81.876	0	0.058
2001-05-23	85.186	85.734	0	0
2001-05-24	89.957	90.671	0	0
2001-05-25	83.66	84.796	0	0.004
2001-05-26	83.447	84.464	0	0.085
2001-05-27	86.889	83.207	0	0.224
2001-05-28	87.707	87.74	0	0
2001-05-29	88.083	88.182	0	0.002
2001-05-30	88.597	87.947	0	0.108
2001-05-31	86.07	88.164	5.02	0.005
2001-06-01	83.618	82.782	0	0.195
2001-06-02	89.059	89.747	0	0
2001-06-03	88.815	89.316	0	0.005
2001-06-04	88.403	88.529	0.11	0.072
2001-06-05	84.522	87.391	1.44	0.278
2001-06-06	85.658	85.013	5.98	0.146
2001-06-07	81.471	82.356	0.82	0.14
2001-06-08	84.289	84.255	2.09	0.255
2001-06-09	84.178	80.596	1.08	0.216
2001-06-10	83.346	84.066	2.57	0.228
2001-06-11	86.082	87.756	0.51	0.002
2001-06-12	83.112	84.121	0	0.131
2001-06-13	88.081	88.408	0.03	0.064
2001-06-14	87.586	89.325	0.01	0
2001-06-15	90.159	90.104	0	0.003
2001-06-16	87.329	88.979	0	0.001
2001-06-17	88.294	89.346	0	0
2001-06-18	90.037	91.918	0	0
2001-06-19	89.266	89.868	0.22	0.063
2001-06-20	91.345	86.141	0.07	0.067
2001-06-21	92.382	88.753	1.33	0.041
2001-06-22	89.733	86.694	0	0.213
2001-06-23	85.464	85.979	0	0.094
2001-06-24	86.338	87.244	0	0
2001-06-25	87.833	86.879	0	0
2001-06-26	85.384	84.472	1.33	0.189
2001-06-27	85.862	83.611	0.03	0.135
2001-06-28	84.397	85.875	0	0.102
2001-06-29	88.979	87.913	0	0.083
2001-06-30	85.83	86.584	0	0.134
2001-07-01	86.836	86.209	0.06	0.101
2001-07-02	85.212	86.252	0.04	0.002
2001-07-03	83.734	84.125	0	0.245
2001-07-04	87.266	85.457	0.19	0.195
2001-07-05	83.696	83.023	0.74	0.309
2001-07-06	85.153	88.485	0	0.283
2001-07-07	84.811	89.893	0	0.012
2001-07-08	87.188	87.917	0	0.286
2001-07-09	93.027	94.632	0	0
2001-07-10	93.583	94.985	0	0.07
2001-07-11	96.801	93.215	0.17	0.1
2001-07-12	95.711	95.811	0	0.132
2001-07-13	93.766	93.531	1.07	0.238
2001-07-14	90.922	90.338	0	0.133
2001-07-15	86.922	83.907	0	0.444
2001-07-16	84.179	89.316	0	0.28
2001-07-17	82.923	89.206	0	0
2001-07-18	87.434	90.41	0	0
2001-07-19	87.987	94.023	0	0.01
2001-07-20	91.471	94.875	0.01	0.001
2001-07-21	91.939	93.858	0.14	0.096
2001-07-22	91.886	88.827	0	0.115
2001-07-23	91.125	92.772	0	0
2001-07-24	91.897	94.456	0	0
2001-07-25	88.491	90.753	1.73	0.103
2001-07-26	86.185	87.248	1.76	0.119
2001-07-27	87.219	88.421	0.14	0.256
2001-07-28	88.218	88.373	0.53	0.256
2001-07-29	89.052	88.493	0.01	0.324
2001-07-30	90.96	90.437	0.18	0.009
2001-07-31	90.83	91.284	0.2	0.034
2001-08-01	86.799	88.089	0	0.1
2001-08-02	88.607	88.273	0	0.15
2001-08-03	88.663	88.689	0	0
2001-08-04	90.374	89.965	0	0
2001-08-05	90.882	93.003	0	0
2001-08-06	85.033	89.236	0.28	0.153
2001-08-07	86.712	86.438	0.51	0.223
2001-08-08	86.939	87.8	2.24	0.231
2001-08-09	86.392	90.681	0.12	0.055
2001-08-10	87.925	88.238	0	0.255
2001-08-11	87.284	89.872	0.31	0.159
2001-08-12	89.458	91.107	0.4	0.03
2001-08-13	85.217	84.025	0.11	0.247
2001-08-14	87.78	87.517	0	0.022
2001-08-15	89.813	90.478	0.5	0
2001-08-16	88.642	91.338	0.41	0
2001-08-17	90.651	92.144	0	0
2001-08-18	88.431	93.483	0	0
2001-08-19	90.283	87.861	0	0.27
2001-08-20	93.056	93.179	0	0.043
2001-08-21	86.83	90.793	0	0
2001-08-22	89.859	90.407	0	0
2001-08-23	88.567	87.94	0	0
2001-08-24	89.02	87.631	0	0.003
2001-08-25	87.955	89.357	0	0.011
2001-08-26	87.712	88.854	2.12	0
2001-08-27	87.877	88.319	0.13	0.137
2001-08-28	87.388	89.964	0.14	0.001
2001-08-29	88.363	90.196	0.14	0.06
2001-08-30	89.646	89.779	0	0.169
2001-08-31	91.878	92.627	0	0.225
2001-09-01	87.88	87.233	0	0.116
2001-09-02	87.295	87.56	0.89	0.089
2001-09-03	87.29	88.597	0.17	0.064
2001-09-04	88.665	86.241	1.63	0.376
2001-09-05	89.726	88.435	0	0.147
2001-09-06	83.558	84.81	0.57	0.202
2001-09-07	86.667	87.577	0.01	0.319
2001-09-08	86.019	88.481	0.09	0.147
2001-09-09	84.103	86.879	1.68	0.288
2001-09-10	84.886	85.994	0.01	0.066
2001-09-11	85.867	86.524	0	0.088
2001-09-12	86.363	87.248	0	0.071
2001-09-13	86.518	87.065	0	0
2001-09-14	85.165	86.002	0	0
2001-09-15	81.447	82.1	0	0
2001-09-16	81.851	82.21	0	0
2001-09-17	84.604	83.83	0.17	0
2001-09-18	83.857	82.488	0	0.101
2001-09-19	82.829	84.786	0.37	0.13
2001-09-20	84.905	87.401	0	0.038
2001-09-21	85.793	86.271	0	0
2001-09-22	86.14	86.901	0	0
2001-09-23	84.925	84.828	0.01	0
2001-09-24	84.479	82.35	0.7	0
2001-09-25	73.211	72.749	0	0
2001-09-26	73.433	73.625	0	0
2001-09-27	76.312	76.798	0	0
2001-09-28	78.886	79.283	0	0
2001-09-29	74.81	76.062	0	0
2001-09-30	76.089	76.545	0	0
2001-10-01	75.813	77.596	0	0
2001-10-02	80.091	80.999	0	0
2001-10-03	80.842	81.935	0	0
2001-10-04	80.793	78.179	0	0.082
2001-10-05	80.146	82.148	0.03	0.159
2001-10-06	74.619	73.11	0.11	0.086
2001-10-07	73.485	73.65	0	0.061
2001-10-08	75.471	75.806	0	0
2001-10-09	76.157	78.121	0	0.008
2001-10-10	82.687	78.343	0.34	0.055
2001-10-11	79.454	78.515	2.25	0.216
2001-10-12	78.861	79.877	0	0.071
2001-10-13	79.034	79.808	2.36	0.248
2001-10-14	76.877	77.166	0	0.496
2001-10-15	74.374	74.902	0	0
2001-10-16	67.574	68.151	0	0
2001-10-17	63.672	63.968	0	0
2001-10-18	69.744	70.178	0	0
2001-10-19	73.731	74.258	0	0
2001-10-20	75.628	76.463	0	0
2001-10-21	78.465	78.263	0	0
2001-10-22	79.967	80.288	0	0
2001-10-23	75.702	77.407	0	0
2001-10-24	78.392	79.697	0	0.002
2001-10-25	75.455	76.461	0.04	0.009
2001-10-26	67.878	68.949	0	0
2001-10-27	62.394	63.204	0	0
2001-10-28	61.711	62.044	0	0
2001-10-29	67.804	68.26	0	0
2001-10-30	69.974	70.18	0	0
2001-10-31	73.727	74.636	0	0
2002-05-01	80	80	1	1
2002-05-02	91.018	91.465	0	0
2002-05-03	86.216	86.738	0	0
2002-05-04	85.842	87.478	0	0
2002-05-05	84.7	84.897	0	0.032
2002-05-06	85.048	88.157	0	0.024
2002-05-07	88.08	88.514	0	0
2002-05-08	87.323	88.052	0	0
2002-05-09	87.298	87.839	0	0
2002-05-10	83.272	84.057	0	0.498
2002-05-11	88.739	88.869	0	0.169
2002-05-12	86.032	85.934	0	0
2002-05-13	84.124	83.153	0	0.03
2002-05-14	77.655	77.55	0	0.03
2002-05-15	79.296	79.103	0	0
2002-05-16	80.65	80.74	0	0.234
2002-05-17	85.413	85.168	0.65	0.153
2002-05-18	81.078	81.038	0	0.153
2002-05-19	73.221	73.792	0	0.008
2002-05-20	74.021	74.405	0	0
2002-05-21	75.18	75.525	0	0
2002-05-22	76.062	76.122	0	0
2002-05-23	81.469	81.74	0	0
2002-05-24	80.814	80.994	0	0.003
2002-05-25	79.951	79.065	1.43	0.194
2002-05-26	79.706	78.647	0	0.053
2002-05-27	82.646	83.014	0	0.123
2002-05-28	83.157	83.236	0	0
2002-05-29	84.1	86.357	0.11	0
2002-05-30	86.106	86.174	0.63	0
2002-05-31	85.519	86.722	0.22	0
2002-06-01	88.714	88.52	0	0
2002-06-02	91.19	91.536	0	0.001
2002-06-03	89.416	89.178	0	0.27
2002-06-04	88.6	89.207	0.45	0.061
2002-06-05	85.475	86.432	0	0.094
2002-06-06	84.397	85.613	0	0.259
2002-06-07	81.835	82.382	0	0.26
2002-06-08	83	83.485	0.1	0.44
2002-06-09	85.495	85.089	0.08	0.227
2002-06-10	85.347	82.451	0.02	0.412
2002-06-11	87.298	86.058	0	0.116
2002-06-12	89.571	90.039	0.02	0.003
2002-06-13	88.607	88.025	0	0.016
2002-06-14	91.176	90.745	0	0.069
2002-06-15	87.177	87.062	0	0.25
2002-06-16	87.385	86.067	0	0.184
2002-06-17	81.625	84.941	0	0.021
2002-06-18	84.09	87.905	0.1	0
2002-06-19	83.261	85.79	0.09	0.295
2002-06-20	83.671	85.532	0	0.412
2002-06-21	86.658	88.114	0	0
2002-06-22	87.416	87.315	0	0
2002-06-23	89.105	86.107	0.64	0.042
2002-06-24	87.551	83.655	0.57	0.192
2002-06-25	82.853	87.149	1.3	0.027
2002-06-26	82.501	84.324	0.76	0.249
2002-06-27	87.563	88.517	0.7	0.117
2002-06-28	87.502	87.634	0	0.097
2002-06-29	90.14	88.401	0	0.106
2002-06-30	91.491	91.52	0	0.01
2002-07-01	90.34	89.274	0.84	0.378
2002-07-02	84.823	86.482	0.09	0.356
2002-07-03	84.81	83.782	0	0.262
2002-07-04	86.689	86.801	0	0.181
2002-07-05	90.011	90.401	0.01	0.015
2002-07-06	90.671	89.784	0	0.001
2002-07-07	94.57	93.175	0	0
2002-07-08	90.727	91.792	0.38	0.074
2002-07-09	86.745	87.6	0	0.36
2002-07-10	90.636	89.607	0	0.011
2002-07-11	93.932	92.611	0	0
2002-07-12	91.016	91.666	0.02	0.179
2002-07-13	90.709	85.242	0.78	0.15
2002-07-14	87.566	84.244	1.21	0.28
2002-07-15	89.291	89.363	0	0.093
2002-07-16	90.44	90.262	0	0.198
2002-07-17	92.404	92.644	0	0.006
2002-07-18	93.104	93.532	0	0
2002-07-19	93.897	93.909	0	0
2002-07-20	94.614	93.003	0	0.057
2002-07-21	90.261	92.359	0.08	0
2002-07-22	91.878	90.184	0.37	0.013
2002-07-23	91.601	92.212	0	0.11
2002-07-24	93.626	93.726	0	0.065
2002-07-25	90.57	92.508	0.44	0.056
2002-07-26	90.538	91.974	0.07	0.171
2002-07-27	89.173	92.558	0.02	0.482
2002-07-28	91.016	92.173	0	0.091
2002-07-29	89.762	91.073	0.02	0.043
2002-07-30	91.76	89.113	0.21	0.191
2002-07-31	91.381	90.678	0	0.068
2002-08-01	92.446	92.621	0	0.144
2002-08-02	92.307	92.87	0.03	0.063
2002-08-03	89.981	92.285	0	0.047
2002-08-04	87.032	89.789	0.03	0.278
2002-08-05	86.139	88.889	0.03	0.072
2002-08-06	87.438	90.58	1.1	0.126
2002-08-07	93.433	95.187	0	0
2002-08-08	89.449	92.022	0	0.071
2002-08-09	87.446	87.783	0	0.032
2002-08-10	82.708	88.558	0	0
2002-08-11	85.307	88.384	0.24	0.08
2002-08-12	86.967	83.826	1.64	0.44
2002-08-13	89.008	89.121	0.23	0.463
2002-08-14	90.566	89.95	0.01	0.063
2002-08-15	89.279	88.858	0	0.039
2002-08-16	87.645	88.278	0.01	0.064
2002-08-17	85.223	89.368	0.05	0
2002-08-18	87.377	88.497	0	0.003
2002-08-19	88.671	88.583	0	0.049
2002-08-20	90.867	90.823	0	0
2002-08-21	90.793	91	0	0
2002-08-22	86.631	88.516	0.16	0.045
2002-08-23	89.518	88.634	0.56	0.136
2002-08-24	91.04	89.597	0	0.056
2002-08-25	92.254	93.239	0	0
2002-08-26	92.568	92.668	0	0.16
2002-08-27	89.951	90.737	0	0.039
2002-08-28	90.222	91.715	0	0
2002-08-29	87.788	90.403	0	0
2002-08-30	90.807	90.138	0	0.055
2002-08-31	90.037	90.086	0	0.103
2002-09-01	90.12	89.985	0	0.094
2002-09-02	88.337	91.239	0.01	0
2002-09-03	87.457	90.854	0.41	0.006
2002-09-04	86.193	88.59	0	0.123
2002-09-05	87.489	92.03	0	0.024
2002-09-06	88.15	89.894	1.08	0
2002-09-07	82.565	83.85	0.3	0.181
2002-09-08	85.072	87.073	0.29	0.097
2002-09-09	87.356	86.316	0	0.137
2002-09-10	89.577	89.663	0	0
2002-09-11	89.913	90.433	0	0
2002-09-12	89.498	90.915	0	0
2002-09-13	85.373	84.176	0.12	0.328
2002-09-14	87.861	89.466	0	0.266
2002-09-15	91.107	91.495	0	0.071
2002-09-16	90.151	90.663	0.15	0
2002-09-17	90.977	89.964	0.02	0
2002-09-18	89.63	90.404	0	0.002
2002-09-19	85.764	88.385	0	0
2002-09-20	87.644	87.983	0	0
2002-09-21	85.221	87.386	0.18	0.135
2002-09-22	87.428	84.605	0.16	0.125
2002-09-23	88.129	88.548	0	0.112
2002-09-24	82.341	83.9	1.34	0.35
2002-09-25	75.581	75.95	7.52	0.359
2002-09-26	72.457	72.88	2.65	0.489
2002-09-27	81.955	82.646	0	0
2002-09-28	82.264	82.115	0	0
2002-09-29	82.807	83.936	0	0
2002-09-30	83.981	84.4	0	0
2002-10-01	85.619	86.065	0	0.024
2002-10-02	84.243	84.851	0.29	0.044
2002-10-03	80.321	80.247	2.54	0.837
2002-10-04	82.56	83.9	0.11	0.375
2002-10-05	86.46	86.656	0	0
2002-10-06	86.076	87.087	0	0
2002-10-07	82.513	83.492	0	0
2002-10-08	80.637	81.357	0	0
2002-10-09	81.572	81.185	1.12	0.13
2002-10-10	80.956	80.605	0.36	0.239
2002-10-11	81.603	81.675	0	0.269
2002-10-12	83.043	81.813	0	0.006
2002-10-13	79.458	77.935	0	0.263
2002-10-14	75.086	75.307	0	0.126
2002-10-15	74.931	75.975	0	0
2002-10-16	72.942	73.506	0	0
2002-10-17	73.504	74.33	0	0
2002-10-18	81.318	81.826	0	0
2002-10-19	83.02	80.14	0	0
2002-10-20	79.859	81.6	0	0.079
2002-10-21	74.04	77.554	0	0.015
2002-10-22	73.19	71.823	0.02	0
2002-10-23	76.825	76.842	0.57	0
2002-10-24	75.899	76.035	0	0.038
2002-10-25	78.932	79.164	2.84	0.164
2002-10-26	75.127	76.378	0.09	0.189
2002-10-27	78.713	79.973	1.04	0.253
2002-10-28	75.268	75.093	0.02	0.127
2002-10-29	78.928	79.379	1.09	0.202
2002-10-30	75.341	75.046	0	0.073
2002-10-31	71.303	71.845	0	0
2003-05-01	80	80	1	1
2003-05-02	79.405	79.058	0	0
2003-05-03	78.871	79.198	0	0
2003-05-04	85.975	85.619	0	0
2003-05-05	86.668	86.983	0	0
2003-05-06	87.916	88.14	0	0.003
2003-05-07	87.846	88.121	0	0.001
2003-05-08	86.683	86.377	0	0.001
2003-05-09	88.975	89.163	0	0
2003-05-10	87.575	87.934	0	0
2003-05-11	81.098	81.682	0	0
2003-05-12	82.034	82.508	0	0.008
2003-05-13	87.006	87.536	0	0
2003-05-14	87.368	87.944	0	0
2003-05-15	87.862	89.34	0	0
2003-05-16	90.689	90.135	0	0
2003-05-17	86.851	86.81	0	0
2003-05-18	81.534	83.14	1.12	0.236
2003-05-19	79.901	80.421	0.03	0.376
2003-05-20	81.135	81.761	1.53	0.291
2003-05-21	79.762	81.126	0.2	0.192
2003-05-22	81.6	81.514	0	0.176
2003-05-23	85.321	85.112	0	0.012
2003-05-24	83.868	84.575	0	0
2003-05-25	87.233	87.074	0	0.185
2003-05-26	84.001	83.207	0.16	0.205
2003-05-27	78.382	78.991	0	0.178
2003-05-28	82.474	81.123	0	0
2003-05-29	87.904	88.578	0	0
2003-05-30	89.344	88.86	0	0
2003-05-31	91.541	92.183	0	0
2003-06-01	87.621	88.012	0	0
2003-06-02	86.11	87.451	1.01	0
2003-06-03	83.279	84.277	2.71	0.27
2003-06-04	82.641	86.264	0.01	0.165
2003-06-05	80.495	85.46	0	0.133
2003-06-06	84.863	82.587	0.32	0.356
2003-06-07	86.347	86.315	0.42	0.247
2003-06-08	84.012	86.219	0	0.175
2003-06-09	87.548	89.363	0	0
2003-06-10	86.878	87.06	0.04	0.097
2003-06-11	90.004	90.38	2.23	0.108
2003-06-12	91.068	91.404	0.76	0.04
2003-06-13	91.191	91.791	0.1	0
2003-06-14	91.173	92.415	0.33	0.001
2003-06-15	91.101	91.467	0.05	0
2003-06-16	88.127	88.298	0.12	0.085
2003-06-17	86.22	85.791	0.32	0
2003-06-18	85.953	87.849	0	0.087
2003-06-19	90.542	89.982	1.34	0.147
2003-06-20	86.529	86.285	0.5	0.131
2003-06-21	84.796	82.92	0.02	0.145
2003-06-22	86.881	85.864	0	0.178
2003-06-23	82.739	85.589	0	0.2
2003-06-24	84.884	86.905	0	0.105
2003-06-25	83.945	83.058	2.14	0.202
2003-06-26	82.648	83.088	0.05	0.295
2003-06-27	86.146	87.525	0.62	0.409
2003-06-28	85.556	85.102	0	0.163
2003-06-29	84.976	85.476	0.77	0.592
2003-06-30	82.029	83.101	3.51	0.451
2003-07-01	83.093	83.412	0	1.351
2003-07-02	84.529	85.585	0.34	0.296
2003-07-03	82.215	83.808	0.75	0.304
2003-07-04	82.674	83.186	1.12	0.281
2003-07-05	89.088	90.604	0.46	0.272
2003-07-06	88.748	89.056	0.62	0
2003-07-07	89.163	87.707	0.07	0.005
2003-07-08	89.389	89.83	0.86	0.074
2003-07-09	86.679	89.578	0	0.128
2003-07-10	89.944	90.124	0	0.022
2003-07-11	88.764	89.715	0.77	0.048
2003-07-12	84.823	85.973	0	0.393
2003-07-13	86.2	86.777	0	0.259
2003-07-14	86.702	88.167	0	0.185
2003-07-15	88.866	88.189	0	0.277
2003-07-16	88.814	89.586	0	0.021
2003-07-17	88.446	87.331	0.04	0.1
2003-07-18	84.692	86.266	0	0.464
2003-07-19	87.713	88.346	0.02	0.221
2003-07-20	90.913	88.638	0.52	0.096
2003-07-21	89.884	91.847	0.05	0
2003-07-22	92.011	92.153	0.1	0
2003-07-23	86.091	86.743	0.15	0.149
2003-07-24	84.531	85.433	0	0.045
2003-07-25	85.742	86.431	0	0
2003-07-26	87.464	88.535	0.22	0
2003-07-27	89.689	90.429	0	0
2003-07-28	90.315	90.615	0	0
2003-07-29	89.201	90.079	0	0.002
2003-07-30	87.858	88.236	0	0.047
2003-07-31	85.541	88.262	0.32	0.169
2003-08-01	88.504	90.174	0.02	0.24
2003-08-02	89.848	89.967	0.04	0.205
2003-08-03	91.197	92.291	0	0.054
2003-08-04	92.923	89.669	0.75	0.133
2003-08-05	90.014	87.83	0.13	0.462
2003-08-06	95.144	95.209	0.16	0.08
2003-08-07	90.027	91.502	0.22	0
2003-08-08	87.306	87.236	0	0
2003-08-09	87.511	87.906	0	0
2003-08-10	86.269	87.185	0	0
2003-08-11	86.684	87.344	0	0.015
2003-08-12	84.128	84.357	0.33	0.288
2003-08-13	83.896	86.129	0.08	0.266
2003-08-14	89.724	90.516	0	0.257
2003-08-15	90.691	90.672	0	0
2003-08-16	90.915	91.697	0.09	0
2003-08-17	88.237	88.685	0	0.005
2003-08-18	86.213	89.239	0	0.084
2003-08-19	82.754	86.161	0	0.167
2003-08-20	87.667	87.384	0.09	0.19
2003-08-21	84.598	87.415	0	0.041
2003-08-22	86.253	87.663	0.97	0.131
2003-08-23	88.78	87.024	0	0.112
2003-08-24	91.329	89.583	0	0.142
2003-08-25	92.218	91.893	0.01	0.002
2003-08-26	88.716	88.134	1.54	0.215
2003-08-27	85.014	85.642	0	0.345
2003-08-28	88.692	86.175	0.56	0.271
2003-08-29	89.76	88.122	0	0.127
2003-08-30	83.861	83.593	0.8	0.371
2003-08-31	86.545	87.333	0.4	0.262
2003-09-01	86.689	86.709	0.04	0.114
2003-09-02	87.946	87.687	0.04	0.107
2003-09-03	88.714	86.819	0	0.025
2003-09-04	89.356	90.649	0.23	0.133
2003-09-05	87.75	85.778	0.01	0.179
2003-09-06	86.011	86.812	0	0
2003-09-07	87.063	84.818	0	0.216
2003-09-08	84.082	83.367	0	0.312
2003-09-09	81.47	81.539	0	0.253
2003-09-10	83.467	83.843	2.61	0.163
2003-09-11	82.307	83.216	0	0.103
2003-09-12	86.975	82.992	0.02	0.231
2003-09-13	87.044	86.566	0.95	0.169
2003-09-14	87.979	88.029	0	0.127
2003-09-15	82.054	82.995	0	0
2003-09-16	81.983	83.051	0	0
2003-09-17	84.375	85.173	0	0.089
2003-09-18	84.071	86.148	0	0.084
2003-09-19	84.096	85.142	0	0
2003-09-20	84.531	85.606	0	0
2003-09-21	83.608	82.89	0.59	0.183
2003-09-22	80.055	82.209	0.31	0.406
2003-09-23	83.013	83.135	0	0
2003-09-24	80.825	81.731	0	0
2003-09-25	85.967	86.065	0	0
2003-09-26	84.37	85.423	0.87	0
2003-09-27	90.214	89.871	0.01	0
2003-09-28	82.395	80.921	0	0
2003-09-29	73.127	74.738	0	0
2003-09-30	73.945	74.074	0	0
2003-10-01	78.509	79.088	0	0
2003-10-02	72.81	73.858	0	0
2003-10-03	78.274	77.966	0	0
2003-10-04	82.248	82.621	0	0
2003-10-05	78.694	80.027	0	0
2003-10-06	76.25	78.711	0	0.242
2003-10-07	78.683	79.069	0	0.082
2003-10-08	77.719	79.229	0	0
2003-10-09	78.674	78.313	0.14	0.015
2003-10-10	81.526	81.27	3.6	0
2003-10-11	81.113	81.992	0.02	0
2003-10-12	82.806	83.279	0	0
2003-10-13	85.185	84.789	0	0
2003-10-14	83.904	85.68	0	0
2003-10-15	80.124	80.085	0	0
2003-10-16	78.974	78.926	0	0
2003-10-17	80.411	80.752	0.27	0
2003-10-18	74.27	74.354	0	0
2003-10-19	75.292	75.59	0	0
2003-10-20	80.22	80.306	0	0
2003-10-21	83.975	83.901	0	0
2003-10-22	87.931	87.799	0	0
2003-10-23	78.062	78.13	0	0
2003-10-24	81.953	81.582	0	0
2003-10-25	77.869	78.93	0	0.188
2003-10-26	72.906	74.386	0.01	0.105
2003-10-27	65.451	65.788	0.08	0
2003-10-28	73.276	73.109	0	0
2003-10-29	80.298	80.345	0	0
2003-10-30	81.234	81.336	0	0
2003-10-31	80.009	81.235	0	0
2004-05-01	80	80	1	1
2004-05-02	77.023	77.744	0	0.075
2004-05-03	72.013	72.827	0	0.1
2004-05-04	73.054	74.038	0	0
2004-05-05	80.695	80.849	0	0
2004-05-06	83.678	83.78	0	0
2004-05-07	85.116	85.148	0	0
2004-05-08	84.373	85.352	0	0
2004-05-09	79.788	81.222	0	0.003
2004-05-10	79.533	79.224	0.09	0.214
2004-05-11	76.946	77.482	0.99	0.257
2004-05-12	83.339	83.307	2.93	0.121
2004-05-13	84.618	83.13	0.01	0.092
2004-05-14	84.093	84.474	0	0.003
2004-05-15	81.07	79.698	3.48	0.25
2004-05-16	81.578	81.7	0	0.02
2004-05-17	78.719	79.128	1.55	0.321
2004-05-18	79.662	78.604	0.08	0.309
2004-05-19	78.806	79.518	0	0.111
2004-05-20	83.645	83.508	0	0.009
2004-05-21	81.771	82.989	0	0.005
2004-05-22	82.805	82.76	0	0.065
2004-05-23	84.251	84.486	0	0.005
2004-05-24	86.369	86.81	0	0
2004-05-25	86.743	86.732	0	0
2004-05-26	85.558	86.288	0	0
2004-05-27	87.796	88.019	0	0
2004-05-28	88.775	88.923	0	0
2004-05-29	88.189	88.506	0	0.008
2004-05-30	89.474	89.687	0	0
2004-05-31	90.92	91.124	0	0
2004-06-01	85.618	85.881	0.01	0.212
2004-06-02	89.054	88.681	0.03	0.034
2004-06-03	86.459	86.808	1.94	0.298
2004-06-04	86.978	84.355	0.11	0.312
2004-06-05	88.199	88.041	0.17	0.126
2004-06-06	90.526	90.509	1.34	0.094
2004-06-07	90.572	90.288	0	0.131
2004-06-08	89.766	91.258	0.01	0.004
2004-06-09	91.353	89.172	0	0.03
2004-06-10	89.865	90.995	0	0
2004-06-11	88.826	91.342	1.6	0
2004-06-12	91.133	90.883	0	0.296
2004-06-13	84.578	85.166	1.78	0.259
2004-06-14	80.935	81.621	2.62	0.466
2004-06-15	83.701	83.825	0.02	1.253
2004-06-16	88.865	88.651	0	0.212
2004-06-17	88.759	90.836	0	0.002
2004-06-18	90.974	91.294	0.01	0
2004-06-19	92.913	92.86	0	0
2004-06-20	90.664	91.15	0	0.328
2004-06-21	86.623	89.561	0.5	0.01
2004-06-22	90.063	90.011	0.55	0.002
2004-06-23	90.878	91.076	0.11	0.074
2004-06-24	90.047	90.02	1.68	0.067
2004-06-25	88.136	88.985	0.3	0.056
2004-06-26	89.775	89.564	0.25	0.002
2004-06-27	90.021	90.529	0	0
2004-06-28	90.497	90.475	0.52	0
2004-06-29	86.916	85.113	0.03	0.039
2004-06-30	89.105	86.371	0	0.025
2004-07-01	87.587	86.697	0.02	0.17
2004-07-02	90.449	90.547	0.04	0.176
2004-07-03	90.781	91.91	0.4	0
2004-07-04	91.567	91.893	0.05	0
2004-07-05	92.365	91.286	0	0.003
2004-07-06	92.309	92.152	0	0.227
2004-07-07	91.182	91.117	0.88	0.016
2004-07-08	86.601	89.842	0	0.186
2004-07-09	88.64	88.7	0.12	0.314
2004-07-10	87.391	86.174	0.14	0.335
2004-07-11	92.14	90.288	0	0.031
2004-07-12	86	89.07	0.03	0.322
2004-07-13	91.037	91.675	0	0
2004-07-14	92.289	92.07	0	0
2004-07-15	92.681	93.013	0	0
2004-07-16	92.712	93.011	0.16	0
2004-07-17	92.825	93.591	0	0
2004-07-18	88.976	90.043	0.69	0.144
2004-07-19	88.493	89.189	0	0.16
2004-07-20	89.739	89.795	0	0
2004-07-21	89.457	87.82	0	0.216
2004-07-22	91.898	91.071	0.45	0
2004-07-23	93.689	93.83	0	0
2004-07-24	94.458	95.569	0	0
2004-07-25	95.507	96.559	0	0
2004-07-26	91.683	93.664	0.91	0.153
2004-07-27	87.451	87.627	0	0.269
2004-07-28	88.786	86.539	0	0.159
2004-07-29	88.952	91.471	0	0.03
2004-07-30	90.163	91.659	0	0.006
2004-07-31	93.095	93.195	0	0.325
2004-08-01	91.656	88.512	0	0.301
2004-08-02	92.754	90.325	1.87	0.291
2004-08-03	89.421	91.108	0	0.126
2004-08-04	90.843	88.584	0	0.159
2004-08-05	93.644	93.833	0.4	0
2004-08-06	91.7	92.433	0	0.039
2004-08-07	87.265	88.011	0	0.068
2004-08-08	85.867	89.289	0	0
2004-08-09	86.586	87.319	0.12	0.157
2004-08-10	86.06	90.052	0	0.079
2004-08-11	85.678	87.837	0.12	0.116
2004-08-12	85.241	86.165	0	0.092
2004-08-13	80.207	81.568	0	0.021
2004-08-14	81.018	81.31	0	0
2004-08-15	81.734	82.094	0	0
2004-08-16	83.75	84.859	0	0
2004-08-17	86.739	87.797	0	0
2004-08-18	89.57	89.421	0	0
2004-08-19	86.414	86.439	0.09	0.396
2004-08-20	88.476	87.63	0.15	0.082
2004-08-21	92.557	92.992	0.09	0
2004-08-22	90.125	88.666	0.03	0
2004-08-23	90.638	91.775	0.1	0.086
2004-08-24	92.591	92.691	0	0
2004-08-25	92.302	92.298	0.13	0
2004-08-26	90.156	92.98	0	0
2004-08-27	91.05	91.719	0.15	0
2004-08-28	89.097	91.698	0	0.017
2004-08-29	90.777	90.316	0.19	0.157
2004-08-30	86.759	86.967	0.31	0.255
2004-08-31	84.065	85.753	0	0
2004-09-01	84.878	89.693	0	0.037
2004-09-02	84.718	88.819	0.46	0.002
2004-09-03	86.613	87.758	0.39	0.158
2004-09-04	89.473	88.771	0	0.223
2004-09-05	88.338	89.062	0	0
2004-09-06	92.145	92.159	0	0
2004-09-07	90.436	91.299	0	0
2004-09-08	86.666	87.415	0	0
2004-09-09	88.23	89.808	0	0
2004-09-10	88.476	90.026	0	0
2004-09-11	85.76	87.31	0	0.074
2004-09-12	87.09	88.006	0.02	0.124
2004-09-13	84.3	86.605	0.1	0.083
2004-09-14	87.403	88.069	0	0.003
2004-09-15	89.007	89.951	0	0
2004-09-16	95.45	96.737	0	0
2004-09-17	91.613	92.406	0	0
2004-09-18	87.306	88.015	0	0
2004-09-19	82.2	82.619	0	0
2004-09-20	81.852	82.823	0	0
2004-09-21	83.002	84.649	0	0
2004-09-22	79.206	80.566	0.25	0.111
2004-09-23	82.304	82.909	0.07	0.124
2004-09-24	85.088	85.6	0	0
2004-09-25	82.919	83.36	0	0
2004-09-26	84.262	85.313	0	0
2004-09-27	87.208	87.772	0	0
2004-09-28	85.882	86.262	0	0
2004-09-29	86.087	86.958	0	0
2004-09-30	85.857	87.804	0	0
2004-10-01	84.274	83.347	0	0
2004-10-02	81.738	83.395	0	0
2004-10-03	87.491	88.892	0.05	0
2004-10-04	86.163	88.669	0.16	0
2004-10-05	82.264	85.882	0.09	0.007
2004-10-06	81.956	81.944	0.27	0.17
2004-10-07	78.849	80.358	0.23	0.007
2004-10-08	80.886	80.742	1.64	0.062
2004-10-09	79.655	82.481	4.4	0.023
2004-10-10	75.974	77.907	1.46	0.205
2004-10-11	83.609	79.437	0	0.185
2004-10-12	77.551	77.871	0	0
2004-10-13	74.192	76.709	0	0
2004-10-14	75.498	77.409	0.08	0.355
2004-10-15	71.548	71.68	0	0.585
2004-10-16	81.887	82.271	0	0
2004-10-17	82.494	83.997	0	0
2004-10-18	81.385	80.124	0.01	0.015
2004-10-19	81.272	80.479	0.05	0.404
2004-10-20	79.462	81.963	0	0.069
2004-10-21	79.641	77.634	0	0.029
2004-10-22	77.05	78.729	0	0
2004-10-23	80.798	80.66	0.08	0
2004-10-24	81.955	82.09	0	0
2004-10-25	82.915	82.117	0	0.028
2004-10-26	83.939	83.314	0	0.037
2004-10-27	82.298	82.815	0	0.023
2004-10-28	81.444	82.693	0	0.073
2004-10-29	82.719	83.043	0	0
2004-10-30	82.485	84.918	0	0
2004-10-31	83.36	83.158	0.01	0
2005-05-01	80	80	1	1
2005-05-02	76.132	76.377	0	0
2005-05-03	76.497	77.241	0	0
2005-05-04	77.048	77.384	0	0
2005-05-05	76.971	75.42	0	0.008
2005-05-06	76.685	77.958	0	0
2005-05-07	79.041	79.497	0	0
2005-05-08	81.693	81.747	0	0
2005-05-09	80.302	80.972	0.1	0.354
2005-05-10	81.559	81.655	0	0.057
2005-05-11	83.464	84.333	0	0
2005-05-12	83.271	82.249	0	0.202
2005-05-13	82.673	83.849	0.05	0.002
2005-05-14	82.186	80.936	0	0.118
2005-05-15	79.635	80.083	0	0.174
2005-05-16	78.522	77.44	0	0.004
2005-05-17	82.831	81.905	0.02	0
2005-05-18	80.062	82.94	0.09	0
2005-05-19	83.293	84.461	0	0
2005-05-20	87.476	87.859	0	0
2005-05-21	88.023	89.34	0	0.036
2005-05-22	88.943	89.312	0	0
2005-05-23	91.729	91.183	0	0
2005-05-24	90.513	90.753	0	0.029
2005-05-25	83.272	82.668	0	0.282
2005-05-26	84.064	85.725	0	0.004
2005-05-27	83.296	81.038	0	0.18
2005-05-28	83.029	82.837	0	0.261
2005-05-29	88.784	89.161	0.35	0.131
2005-05-30	88.698	89.765	0.86	0.12
2005-05-31	83.121	83.909	1.12	0.366
2005-06-01	84.987	86.098	0	0.333
2005-06-02	86.639	86.055	0	0.086
2005-06-03	89.826	88.872	0	0.015
2005-06-04	88.868	89.615	0	0
2005-06-05	85.396	84.766	0.12	0.358
2005-06-06	85.893	84.163	0.69	2.634
2005-06-07	86.049	84.741	0.01	0.14
2005-06-08	84.766	87.899	0.07	0.158
2005-06-09	86.614	85.294	0.48	0.365
2005-06-10	88.021	86.68	0	0.137
2005-06-11	85.549	85.028	0	0.038
2005-06-12	90.291	90.571	0	0
2005-06-13	88.546	89.333	0	0.005
2005-06-14	90.612	90.88	0	0
2005-06-15	93.191	93.247	0	0
2005-06-16	90.757	90.178	0	0.101
2005-06-17	91.428	91.422	0.07	0
2005-06-18	85.917	89.119	0.2	0.296
2005-06-19	85.589	85.805	0	0
2005-06-20	86.599	86.805	0	0
2005-06-21	87.611	87.894	0	0.003
2005-06-22	88.854	88.78	0	0
2005-06-23	89.063	89.835	0	0
2005-06-24	90.546	88.8	0.15	0.068
2005-06-25	90.703	89.974	0.18	0.034
2005-06-26	86.226	87.775	0.22	0.016
2005-06-27	83.817	87.141	0.02	0.058
2005-06-28	87.801	88.978	0.03	0.196
2005-06-29	89.019	88.37	0.11	0.072
2005-06-30	88.628	90.21	0.17	0.22
2005-07-01	89.412	89.127	1.38	0.089
2005-07-02	87.601	88.578	0.04	0.119
2005-07-03	87.104	86.444	1.1	0.415
2005-07-04	86.359	86.893	0	0.233
2005-07-05	84.963	85.058	0.95	0.354
2005-07-06	90.957	89.743	3.69	0.145
2005-07-07	88.882	90.758	1.07	0.344
2005-07-08	87.186	86.61	0.04	0.154
2005-07-09	87.612	86.871	0	0.197
2005-07-10	89.123	90.687	0	0
2005-07-11	92.854	93.825	0	0.031
2005-07-12	91.393	91.436	0	0
2005-07-13	89.768	89.841	0.04	0.025
2005-07-14	88.502	87.961	0.29	0.138
2005-07-15	88.682	89.487	0.07	0.211
2005-07-16	89.544	85.585	1.23	0.245
2005-07-17	88.195	89.55	0.27	0.099
2005-07-18	88.257	87.739	0	0.066
2005-07-19	92.117	92.18	0	0
2005-07-20	89.762	90.273	0	0
2005-07-21	89.261	91.143	0.14	0.047
2005-07-22	89.865	91.552	0	0.004
2005-07-23	93	93.1	0	0.081
2005-07-24	92.683	93.276	0.01	0.066
2005-07-25	93.022	93.122	0	0.054
2005-07-26	87.294	91.898	0.04	0
2005-07-27	88.051	89.616	0.11	0.087
2005-07-28	92.292	91.066	0.11	0.214
2005-07-29	90.289	87.98	0	0.245
2005-07-30	87.298	87.199	0.07	0.125
2005-07-31	87.809	89.904	0	0.195
2005-08-01	86.322	87.982	0.46	0.168
2005-08-02	85.791	87.325	0.39	0.218
2005-08-03	88.191	90.111	0.04	0.105
2005-08-04	84.963	88.298	0.43	0.222
2005-08-05	87.194	90.697	0	0.077
2005-08-06	87.005	88.192	0	0.244
2005-08-07	85.642	86.752	0	0.085
2005-08-08	86.716	89.795	0	0.003
2005-08-09	89.108	91.378	0	0.045
2005-08-10	90.77	87.667	0	0.12
2005-08-11	90.636	88.478	0	0.118
2005-08-12	91.09	89.216	0.02	0.068
2005-08-13	91.119	90.522	0	0.211
2005-08-14	90.698	87.774	0	0.277
2005-08-15	88.606	88.417	0	0.082
2005-08-16	91.03	91.315	0	0.238
2005-08-17	92.373	89.603	0	0.064
2005-08-18	92.31	88.127	0.01	0.259
2005-08-19	87.561	90.829	0	0.003
2005-08-20	91.067	91.233	0	0
2005-08-21	91.588	93.075	0.22	0.01
2005-08-22	93.624	94.692	1.27	0.141
2005-08-23	94.566	93.598	0.11	0
2005-08-24	93.548	93.838	0.07	0.02
2005-08-25	90.174	91.54	0.1	0.063
2005-08-26	89.848	90.231	0	0.004
2005-08-27	91.028	91.419	0	0
2005-08-28	93.573	93.591	0.65	0
2005-08-29	88.705	86.8	4.5	0.087
2005-08-30	91.767	93.166	0	0.141
2005-08-31	93.802	93.792	0	0
2005-09-01	90.792	91.936	0.71	0
2005-09-02	88.022	89.26	0	0
2005-09-03	90.675	91.146	0	0
2005-09-04	89.948	90.1	0	0
2005-09-05	86.789	87.421	0.15	0
2005-09-06	86.932	87.013	0	0
2005-09-07	84.361	85.632	0	0.068
2005-09-08	88.387	88.778	0	0
2005-09-09	87.683	88.386	0	0
2005-09-10	88.296	88.616	0	0
2005-09-11	87.474	87.929	0	0.032
2005-09-12	86.148	86.609	0	0.069
2005-09-13	87.816	87.494	0	0.087
2005-09-14	89.528	89.331	0	0.055
2005-09-15	89.35	90.267	0	0.046
2005-09-16	85.275	87.533	1.06	0.019
2005-09-17	87.023	89.61	0.01	0.058
2005-09-18	88.313	89.046	0	0.028
2005-09-19	90.177	91.183	0	0
2005-09-20	90.839	91.611	0	0
2005-09-21	91.121	92.111	0	0
2005-09-22	87.331	86.996	0.21	0
2005-09-23	84.575	86.533	1.59	0.13
2005-09-24	83.558	87.368	0.49	0.234
2005-09-25	86.483	87.441	0	0.024
2005-09-26	90.783	91.628	0	0
2005-09-27	92.667	94.722	0	0
2005-09-28	87.511	88.342	0	0.173
2005-09-29	87.402	87.117	0	0.067
2005-09-30	85.065	84.422	0	0.03
2005-10-01	81.151	84.482	0	0.256
2005-10-02	83.451	81.682	0.01	0.219
2005-10-03	84.263	85.435	0.03	0
2005-10-04	81.618	84.347	0	0.019
2005-10-05	80.39	81.648	0	0
2005-10-06	86.791	87.24	0	0
2005-10-07	83.935	83.551	0	0.008
2005-10-08	78.533	78.719	0	0
2005-10-09	77.858	78.424	0	0
2005-10-10	77.708	77.268	0	0
2005-10-11	79.442	79.931	0	0
2005-10-12	83.345	84.874	0	0
2005-10-13	81.717	83.375	0	0
2005-10-14	80.272	79.549	0.1	0
2005-10-15	75.938	76.041	0	0
2005-10-16	79.741	80.192	0	0
2005-10-17	78.832	79.414	0	0
2005-10-18	81.89	82.343	0	0
2005-10-19	83.494	84.021	0	0
2005-10-20	83.814	84.287	0	0
2005-10-21	84.784	85.176	0	0
2005-10-22	78.218	77.169	0	0.028
2005-10-23	73.272	73.708	0	0
2005-10-24	69.855	71.224	0	0
2005-10-25	62.483	62.686	0	0
2005-10-26	66.898	66.861	0	0
2005-10-27	68.736	68.688	0	0
2005-10-28	68.147	68.303	0	0
2005-10-29	70.129	70.349	0	0
2005-10-30	73.445	73.374	0	0
2005-10-31	77.004	76.063	0	0
2006-05-01	80	80	1	1
2006-05-02	79.826	79.481	0	0
2006-05-03	78.039	80.73	0	0
2006-05-04	78.837	79.316	0.19	0.11
2006-05-05	82.722	83.84	0	0.196
2006-05-06	85.447	85.909	0	0.113
2006-05-07	83.647	84.475	0	0.021
2006-05-08	85.205	88.729	0	0.128
2006-05-09	86.529	87.025	0	0.182
2006-05-10	90.77	91.252	0	0.002
2006-05-11	82.541	84.154	0	0.156
2006-05-12	77.993	78.405	0	0
2006-05-13	86.479	86.826	0	0
2006-05-14	81.107	83.229	0	0.048
2006-05-15	77.47	77.241	0	0.035
2006-05-16	75.495	74.179	0	0
2006-05-17	77.247	77.298	0	0
2006-05-18	84.247	85.172	0	0
2006-05-19	89.051	88.944	0	0
2006-05-20	87.438	87.714	0	0
2006-05-21	84.8	82.469	0	0
2006-05-22	84.861	84.876	0	0
2006-05-23	86.16	85.573	0	0
2006-05-24	83.287	85.454	0	0.07
2006-05-25	83.375	85.622	0	0.164
2006-05-26	89.263	89.499	0	0.004
2006-05-27	84.822	84.919	0.09	0.237
2006-05-28	87.922	88.77	0	0.141
2006-05-29	89.872	90.116	0	0.134
2006-05-30	87.962	88.342	0	0.114
2006-05-31	86.652	87.278	0	0.166
2006-06-01	89.364	89.608	0	0.001
2006-06-02	90.93	91.078	0.03	0
2006-06-03	87.962	86.942	0	0.053
2006-06-04	87.605	87.432	0	0
2006-06-05	86.013	86.121	0	0
2006-06-06	86.717	87.156	0	0
2006-06-07	87.615	90.367	2.28	0
2006-06-08	88.4	91.399	0	0.022
2006-06-09	90.422	90.752	0	0
2006-06-10	90.661	90.473	0	0
2006-06-11	87.556	87.807	0	0.267
2006-06-12	88.73	89.425	0.09	0.145
2006-06-13	89.301	89.444	0	0.003
2006-06-14	90.875	91.455	0	0.059
2006-06-15	90.968	88.471	0	0.057
2006-06-16	86.466	87.203	0	0.224
2006-06-17	85.265	85.976	0	0.231
2006-06-18	88.367	89.039	0	0.231
2006-06-19	89.357	89.295	0.02	0.072
2006-06-20	88.18	84.429	0	0.201
2006-06-21	83.857	87.365	0.25	0.185
2006-06-22	88.266	88.725	0	0.135
2006-06-23	92.515	92.887	0	0.082
2006-06-24	94.25	94.818	0	0
2006-06-25	92.821	92.921	0	0.059
2006-06-26	92.338	92.294	0.11	0.017
2006-06-27	90.705	91.531	0	0
2006-06-28	89.414	89.628	0	0
2006-06-29	91.15	91.397	0	0
2006-06-30	94.152	94.141	0	0
2006-07-01	92.179	93.332	0	0.007
2006-07-02	85.884	89.064	0.37	0.369
2006-07-03	87.053	88.786	1.38	0.32
2006-07-04	85.712	89.524	1.13	0.087
2006-07-05	88.373	91.416	0.06	0.041
2006-07-06	88.128	87.995	0	0.166
2006-07-07	85.435	89.47	0.01	0.097
2006-07-08	85.831	88.097	0	0.082
2006-07-09	87.964	90.49	0.11	0.012
2006-07-10	85.743	89.885	0.11	0.127
2006-07-11	91.399	89.313	0	0.084
2006-07-12	91.106	93.557	0.03	0
2006-07-13	86.18	91.074	0.07	0
2006-07-14	89.733	89.554	0	0.056
2006-07-15	92.855	94.002	0	0.214
2006-07-16	93.396	93.891	0	0
2006-07-17	88.37	90.43	0.04	0.144
2006-07-18	87.794	92.9	0.02	0.208
2006-07-19	89.323	91.02	0.08	0.07
2006-07-20	94.216	93.187	0	0.052
2006-07-21	95.541	95.641	0	0.08
2006-07-22	93.958	95.121	0.04	0
2006-07-23	91.901	92.306	0.54	0.123
2006-07-24	89.151	87.856	0.6	0.239
2006-07-25	89.801	90.815	0.04	0.286
2006-07-26	92.493	93.027	0	0.007
2006-07-27	94.328	95.123	0	0
2006-07-28	91.141	91.494	0	0
2006-07-29	93.837	93.761	0	0
2006-07-30	92.046	91.186	0.23	0.093
2006-07-31	91.109	89.432	0	0.314
2006-08-01	92.872	90.926	0.71	0.066
2006-08-02	94.138	94.428	0	0
2006-08-03	93.031	94.921	0	0
2006-08-04	97.25	97.997	0.47	0
2006-08-05	97.754	97.634	0.37	0
2006-08-06	91.061	92.903	0.03	0.095
2006-08-07	92.094	92.832	0.97	0.007
2006-08-08	91.823	93.965	0	0
2006-08-09	89.176	92.941	0.43	0
2006-08-10	94.012	95.957	0	0
2006-08-11	94.923	96.361	0	0
2006-08-12	95.419	96.21	1.24	0
2006-08-13	95.748	96.437	0	0
2006-08-14	97.542	96.349	0	0
2006-08-15	99.067	98.807	0	0.002
2006-08-16	96.188	96.288	0	0.173
2006-08-17	93.679	93.779	0	0.12
2006-08-18	89.55	90.202	0.64	0.198
2006-08-19	89.103	85.593	0	0.264
2006-08-20	92.093	86.191	0	0.323
2006-08-21	92.474	90.598	0.72	0.041
2006-08-22	93.618	89.581	0.17	0
2006-08-23	89.924	91.83	0	0
2006-08-24	91.439	88.023	0.33	0.133
2006-08-25	91.616	90.714	0	0.234
2006-08-26	90.194	90.734	0.43	0.09
2006-08-27	91.887	90.656	0	0.111
2006-08-28	93.085	94.554	0	0
2006-08-29	95.967	96.375	0.07	0
2006-08-30	91.754	90.445	0.12	0.078
2006-08-31	87.367	87.862	0	0
2006-09-01	87.595	88.42	0	0
2006-09-02	89.101	88.199	0	0
2006-09-03	89.44	89.936	0	0
2006-09-04	90.789	92.39	0	0
2006-09-05	90.842	91.631	0	0
2006-09-06	90.832	90.179	0	0.009
2006-09-07	90.706	91.6	0	0
2006-09-08	90.67	91.996	0	0
2006-09-09	90.757	89.854	0.07	0.001
2006-09-10	92.199	93.067	0.01	0
2006-09-11	88.613	86.6	0.23	0.205
2006-09-12	86.601	86.741	0.68	0.192
2006-09-13	88.497	89.148	0.01	0.006
2006-09-14	89.427	89.417	0	0.022
2006-09-15	89.969	90.218	0	0
2006-09-16	90.572	91.594	2.57	0
2006-09-17	89.58	92.029	0.13	0
2006-09-18	89.043	88.766	0.39	0.203
2006-09-19	88.786	89.618	0	0.524
2006-09-20	79.574	81.786	0	0
2006-09-21	87.256	87.943	0.03	0
2006-09-22	87.819	90.022	0.15	0.03
2006-09-23	86.935	89.34	0	0.048
2006-09-24	87.765	88.67	0.45	0.104
2006-09-25	81.797	82.367	0	0.038
2006-09-26	81.341	82.111	0	0
2006-09-27	88.26	88.827	0	0
2006-09-28	89.821	90.227	0	0.035
2006-09-29	80.429	79.922	0	0.164
2006-09-30	87.637	88.244	0	0
2006-10-01	89.988	90.307	0	0
2006-10-02	87.872	89.326	0	0
2006-10-03	86.932	87.35	0	0.063
2006-10-04	87.58	87.928	0	0
2006-10-05	89.354	90.219	0	0
2006-10-06	87.413	87.26	0	0
2006-10-07	83.288	83.384	0	0
2006-10-08	79.956	79.262	0	0
2006-10-09	83.318	83.364	0	0
2006-10-10	83.36	84.01	0	0
2006-10-11	89.155	87.14	0.19	0.078
2006-10-12	80.108	80.613	0	0
2006-10-13	80.801	80.394	0.14	0
2006-10-14	81.668	83.432	0	0.022
2006-10-15	82.068	81.64	0.13	0.119
2006-10-16	83.407	83.475	0.14	0.418
2006-10-17	83.516	83.376	0.77	0.253
2006-10-18	84.218	81.919	0.19	0.311
2006-10-19	80.516	80.892	1.41	0.233
2006-10-20	75.71	76.669	0	0.037
2006-10-21	82.028	82.546	0.09	0
2006-10-22	76.363	77.415	0.01	0.047
2006-10-23	68.071	68.659	0	0
2006-10-24	68.015	68.053	0	0
2006-10-25	74.82	74.97	0	0
2006-10-26	77.002	76.972	0	0
2006-10-27	80.288	80.563	0.17	0.221
2006-10-28	71.165	71.383	0	0
2006-10-29	74.642	74.797	0	0
2006-10-30	75.929	75.655	0	0
2006-10-31	77.928	80.203	0	0
2007-05-01	80	80	1	1
2007-05-02	80.467	80.633	0	0.261
2007-05-03	80.534	82.663	0	0.002
2007-05-04	77.919	78.651	4.2	0.04
2007-05-05	86.697	84.056	0	0.057
2007-05-06	88.357	89.013	0	0.025
2007-05-07	80.102	81.291	0	0.014
2007-05-08	78.944	79.645	0	0
2007-05-09	83.103	83.846	0	0
2007-05-10	86.681	87.285	0	0
2007-05-11	86.786	85.24	0	0.015
2007-05-12	85.141	81.908	0	0.264
2007-05-13	84.967	84.546	0	0.173
2007-05-14	81.989	81.467	0.04	0.218
2007-05-15	80.56	79.499	0.26	0.213
2007-05-16	83.211	83.759	0.15	0.095
2007-05-17	80.864	81.847	0	0.134
2007-05-18	77.242	76.38	0	0
2007-05-19	78.134	77.779	0	0
2007-05-20	79.186	80.255	0	0
2007-05-21	81.277	81.179	0	0
2007-05-22	81.043	82.407	0	0
2007-05-23	79.309	78.915	2.26	0.338
2007-05-24	82.226	83.195	0.01	0.005
2007-05-25	82.716	82.722	0	0.017
2007-05-26	83.12	82.808	0	0.019
2007-05-27	81.864	80.979	0	0.109
2007-05-28	79.93	81.712	0	0.092
2007-05-29	81.658	80.134	0.41	0.108
2007-05-30	79.793	79.925	0.4	0.255
2007-05-31	77.75	78.244	0.84	0.321
2007-06-01	82.58	81.182	0	0.311
2007-06-02	84.831	85.531	0	0.119
2007-06-03	83.725	85.28	0.04	0.028
2007-06-04	84.976	84.614	1.39	0.255
2007-06-05	82.047	82.293	0	0.212
2007-06-06	82.973	82.784	0	0.266
2007-06-07	85.09	87.155	0.07	0.181
2007-06-08	89.471	89.042	0.29	0
2007-06-09	87.423	88.407	0.02	0.003
2007-06-10	89.662	89.838	0	0.013
2007-06-11	90.359	89.386	0.02	0.126
2007-06-12	93.303	93.507	0	0.042
2007-06-13	91.055	91.399	0	0
2007-06-14	86.17	86.376	0.54	0.141
2007-06-15	85.346	83.819	0	0.117
2007-06-16	82.863	82.598	0.08	0.148
2007-06-17	81.133	85.175	0	0.136
2007-06-18	83.679	84.71	0.67	0.216
2007-06-19	86.546	86.579	2.32	0.149
2007-06-20	88.683	92.876	0	0.116
2007-06-21	90.324	91.773	0	0
2007-06-22	89.356	92.37	0	0
2007-06-23	87.931	91.73	0	0
2007-06-24	91.651	87.753	0	0.198
2007-06-25	90.952	86.987	1.15	0.25
2007-06-26	87.834	90.493	0	0.09
2007-06-27	84.487	93.109	0	0
2007-06-28	88.602	88.216	0	0.002
2007-06-29	87.818	84.297	1.9	0.25
2007-06-30	89.854	89.236	0.15	0.053
2007-07-01	87.684	88.145	0	0.159
2007-07-02	91.081	88.188	0	0.195
2007-07-03	87.549	89.062	0	0.113
2007-07-04	83.911	85.826	0.3	0.373
2007-07-05	85.795	87.537	0.01	0.168
2007-07-06	91.275	87.904	0.07	0.092
2007-07-07	86.474	90.999	0	0.007
2007-07-08	90.208	91.838	0	0.07
2007-07-09	93.168	94.579	0	0
2007-07-10	93.093	93.273	0.19	0
2007-07-11	93.705	93.654	0	0
2007-07-12	91.404	91.288	0.14	0.116
2007-07-13	89.084	89.272	0	0.082
2007-07-14	89.282	86.523	0.39	0.198
2007-07-15	86.644	84.264	0.84	0.31
2007-07-16	85.516	87.233	0.13	0.13
2007-07-17	90.715	90.785	0.51	0
2007-07-18	91.41	92.472	0	0
2007-07-19	89.35	90.572	0	0.197
2007-07-20	92.305	93.452	0.37	0.106
2007-07-21	92.152	93.445	0	0
2007-07-22	88.61	91.08	0	0
2007-07-23	85.285	87.706	0	0.12
2007-07-24	83.876	84.627	0	0.191
2007-07-25	84.3	83.663	0	0.257
2007-07-26	87.706	90.101	0	0.294
2007-07-27	88.043	86.148	0.63	0.274
2007-07-28	88.48	87.929	0.13	0.324
2007-07-29	88.292	88.65	0.05	0.315
2007-07-30	88.164	88.998	0.06	0.145
2007-07-31	91.709	93.146	0.44	0.133
2007-08-01	92.74	93.997	0	0
2007-08-02	91.302	91.672	0	0.262
2007-08-03	85.532	86.093	0	0.162
2007-08-04	85.43	86.637	0.56	0.099
2007-08-05	85.984	88.025	0	0.173
2007-08-06	89.589	88.34	0	0.006
2007-08-07	89.73	90.895	0	0.086
2007-08-08	90.298	92.504	0	0
2007-08-09	93.358	95.884	0	0
2007-08-10	97.636	99.856	0	0
2007-08-11	100.256	101.881	0	0
2007-08-12	97.128	98.875	0	0.006
2007-08-13	94.665	97.14	0	0
2007-08-14	98.646	96.728	0	0
2007-08-15	93.273	94.05	0	0
2007-08-16	86.388	90.041	0	0.243
2007-08-17	86.113	89.02	1.02	0.309
2007-08-18	91.437	91.139	1.54	0.164
2007-08-19	88.979	88.285	0	0.265
2007-08-20	90.035	85.37	0	0.088
2007-08-21	88.659	88.925	0	0.11
2007-08-22	92.282	93.732	0	0.003
2007-08-23	94.406	94.953	0	0
2007-08-24	93.376	92.288	0.25	0
2007-08-25	90.153	89.065	0	0.24
2007-08-26	89.837	90.33	0.01	0.075
2007-08-27	90.779	90.463	0.16	0.066
2007-08-28	88.59	89.204	0.43	0.25
2007-08-29	89.123	89.374	0	0.16
2007-08-30	95.065	92.109	0.11	0.002
2007-08-31	88.904	91.333	0	0.002
2007-09-01	87.912	87.189	0.01	0.092
2007-09-02	88.913	88.455	0.1	0.03
2007-09-03	88.511	89.074	0	0.18
2007-09-04	89.443	90.373	0.16	0.227
2007-09-05	84.005	89.686	0	0
2007-09-06	84.932	85.381	0	0.222
2007-09-07	83.937	87.105	0	0.043
2007-09-08	84.848	88.736	0	0.227
2007-09-09	88.398	90.935	0	0
2007-09-10	84.983	84.938	0.01	0.142
2007-09-11	84.723	86.733	0.13	0.141
2007-09-12	83.007	84.865	0	0.114
2007-09-13	83.348	83.581	1.16	0.678
2007-09-14	84.164	83.904	0	0.31
2007-09-15	87.555	87.839	0	0.109
2007-09-16	86.678	87.347	0	0
2007-09-17	88.789	89.012	0	0
2007-09-18	85.289	86.757	0	0
2007-09-19	86.046	86.823	0	0
2007-09-20	87.378	87.971	0	0
2007-09-21	85.882	86.387	0	0
2007-09-22	81.343	81.74	0	0.247
2007-09-23	84.272	89.14	0.34	0.058
2007-09-24	82.584	82.536	0.14	0.373
2007-09-25	84.813	85.598	0.05	0.161
2007-09-26	83.01	85.708	0	0.103
2007-09-27	85.755	87.196	0	0.138
2007-09-28	84.795	85.339	0	0.001
2007-09-29	86.466	86.855	0	0.022
2007-09-30	85.097	85.023	0.02	0.038
2007-10-01	83.026	83.591	0	0
2007-10-02	83.524	83.856	0	0
2007-10-03	86.558	87.456	0.01	0
2007-10-04	82.215	82.477	0.13	0.114
2007-10-05	84.765	84.654	0.4	0.308
2007-10-06	81.038	83.846	0	0.107
2007-10-07	81.592	82.188	0.01	0.126
2007-10-08	83.846	84.636	0.62	0.073
2007-10-09	83.272	83.69	0	0.065
2007-10-10	84.075	84.869	0	0
2007-10-11	82.26	83.381	0	0
2007-10-12	73.475	75.02	0	0
2007-10-13	76.791	77.564	0	0
2007-10-14	80.974	81.674	0	0
2007-10-15	84.487	84.683	0.03	0.007
2007-10-16	80.935	78.907	0.01	0.062
2007-10-17	81.136	82.315	0.97	0.069
2007-10-18	83.118	82.424	0.85	0.089
2007-10-19	79.266	80.322	0.24	0.227
2007-10-20	77.046	77.598	0	0
2007-10-21	83.049	82.096	0	0
2007-10-22	82.075	82.845	6.07	0.141
2007-10-23	76.425	75.919	0.01	0.044
2007-10-24	54.062	55.353	0	0
2007-10-25	55.49	59.018	0	0.015
2007-10-26	65.808	65.417	0	0
2007-10-27	68.431	69.401	0	0
2007-10-28	71.701	71.863	0	0
2007-10-29	71.955	72.846	0	0
2007-10-30	74.92	75.641	0.09	0
2007-10-31	77.57	78.086	0	0
2008-05-01	80	80	1	1
2008-05-02	79.063	79.126	0.09	0.002
2008-05-03	79.632	80.346	1.01	0.183
2008-05-04	80.001	79.376	0	0
2008-05-05	76.787	77.07	0	0
2008-05-06	81.464	81.781	0	0
2008-05-07	83.008	83.216	0	0
2008-05-08	85.427	83.754	0	0
2008-05-09	87.818	87.825	0	0
2008-05-10	87.014	86.461	0	0.001
2008-05-11	82.772	82.83	0	0.055
2008-05-12	77.501	77.589	0	0
2008-05-13	83.457	83.61	0	0
2008-05-14	83.296	83.683	0.93	0
2008-05-15	86.005	83.167	0.26	0.188
2008-05-16	80.477	81.105	2.2	0.222
2008-05-17	77.029	78.618	0	1.203
2008-05-18	82.444	83.492	0	0
2008-05-19	88.086	88.099	0	0
2008-05-20	89.335	89.843	0	0
2008-05-21	89.803	90.608	0	0
2008-05-22	90.811	90.774	2.66	0.069
2008-05-23	83.045	82.621	0.01	0.198
2008-05-24	83.941	85.115	0	0.18
2008-05-25	84.498	84.516	0.03	0.035
2008-05-26	83.025	82.082	0	0.221
2008-05-27	85.395	86.337	0	0.048
2008-05-28	86.721	84.612	0	0.004
2008-05-29	86.789	87.841	0	0.013
2008-05-30	88.533	87.201	0	0
2008-05-31	86.272	83.486	0	0.09
2008-06-01	87.831	87.294	0	0.037
2008-06-02	88.488	88.8	0	0
2008-06-03	89.14	90.055	0	0
2008-06-04	91.15	90.847	0	0
2008-06-05	86.865	89.732	0	0
2008-06-06	92.368	92.439	0	0.01
2008-06-07	86.677	88.556	0.15	0.008
2008-06-08	88.602	87.106	0	0.205
2008-06-09	86.163	86.504	0	0.035
2008-06-10	86.651	84.235	0.12	0.277
2008-06-11	84.969	83.884	0	0.225
2008-06-12	88.892	87.14	0	0.269
2008-06-13	88.749	87.505	0	0.251
2008-06-14	90.819	88.66	0.04	0.061
2008-06-15	89.099	87.607	0.39	0.16
2008-06-16	91.183	91.554	0	0.152
2008-06-17	93.328	93.154	0	0
2008-06-18	91.094	91.575	0	0.089
2008-06-19	88.851	88.86	0	0
2008-06-20	90.646	89.366	0.06	0
2008-06-21	89.882	90.651	0.14	0.147
2008-06-22	88.22	88.878	0	0.048
2008-06-23	90.881	90.373	0	0
2008-06-24	87.086	87.556	0.52	0.133
2008-06-25	88.054	88.573	0.57	0.169
2008-06-26	88.839	88.677	0.46	0.162
2008-06-27	87.056	90.432	0	0.065
2008-06-28	90.936	92.387	1.08	0.023
2008-06-29	92.123	92.483	0	0.206
2008-06-30	85.528	85.786	0.87	0.324
2008-07-01	87.751	88.11	0	0
2008-07-02	89.298	87.337	0.07	0.012
2008-07-03	86.003	84.687	0.02	0.274
2008-07-04	90.559	88.122	0	0.074
2008-07-05	89.009	91.575	0	0
2008-07-06	93.628	93.899	0	0.003
2008-07-07	90.903	91.17	0	0.127
2008-07-08	89.338	91.071	0.94	0.085
2008-07-09	88.572	89.535	0.21	0.175
2008-07-10	93.045	93.145	0	0.071
2008-07-11	93.81	93.741	0	0.012
2008-07-12	93.814	94.31	0	0
2008-07-13	96.017	95.804	0	0
2008-07-14	94.128	94.56	0.34	0
2008-07-15	91.449	91.252	0	0
2008-07-16	93.516	93.229	0	0
2008-07-17	90.046	87.011	0.01	0.16
2008-07-18	90.536	89.494	0	0.094
2008-07-19	89.017	88.23	0.01	0.009
2008-07-20	91.664	91.391	0	0.072
2008-07-21	92.701	92.801	0	0
2008-07-22	93.43	92.966	0.03	0
2008-07-23	91.322	91.643	0.74	0.236
2008-07-24	91.017	91.641	0.08	0.022
2008-07-25	91.726	93.264	0.02	0.025
2008-07-26	96.031	95.633	0.58	0.007
2008-07-27	98.348	98.448	0.02	0.119
2008-07-28	98.654	101.539	0	0.024
2008-07-29	97.397	99.989	0	0
2008-07-30	90.744	93.04	0.14	0.155
2008-07-31	88.074	87.608	0.03	0.134
2008-08-01	90.378	93.225	1.01	0.034
2008-08-02	90.618	90.137	0	0.195
2008-08-03	95.261	95.657	0	0.051
2008-08-04	90.998	93.439	0	0.08
2008-08-05	89.45	89.282	0	0.289
2008-08-06	90.375	90.314	0	0.001
2008-08-07	94.726	94.347	0	0
2008-08-08	93.417	93.382	0.16	0.17
2008-08-09	90.955	91.634	0	0.014
2008-08-10	92.32	90.57	0	0.21
2008-08-11	88.165	85.472	0.87	0.205
2008-08-12	83.695	87.517	0.05	0.098
2008-08-13	85.035	83.799	2.16	0.408
2008-08-14	90.746	90.181	0	0
2008-08-15	88.307	85.55	0.01	0.193
2008-08-16	87.047	86.401	0.91	0.128
2008-08-17	84.808	85.885	0.01	0.124
2008-08-18	88.608	83.673	0	2.841
2008-08-19	89.197	87.081	0.28	0.144
2008-08-20	91.055	90.909	0	0
2008-08-21	92.498	92.278	0	0
2008-08-22	93.525	92.573	0	0
2008-08-23	91.254	90.857	0	0
2008-08-24	89.776	88.259	1.46	0.08
2008-08-25	92.494	94.053	0	0.002
2008-08-26	93.078	93.33	0	0
2008-08-27	94.48	94.58	0	0.005
2008-08-28	95.008	95.108	0	0.013
2008-08-29	94.958	93.846	0.09	0.11
2008-08-30	93.325	93.051	0	0
2008-08-31	93.3	92.217	0.2	0
2008-09-01	85.225	87.355	2.4	0.926
2008-09-02	90.348	90.556	3.29	0.459
2008-09-03	88.062	87.86	0	0.165
2008-09-04	87.514	86.409	0.31	0.158
2008-09-05	87.042	85.692	0	0.028
2008-09-06	87.427	86.061	0	0.027
2008-09-07	89.187	89.146	0	0.101
2008-09-08	90.684	91.126	0	0
2008-09-09	90.56	90.131	0	0
2008-09-10	91.776	91.831	0	0
2008-09-11	88.259	87.333	0.32	0.043
2008-09-12	90.331	91.093	1.23	0
2008-09-13	85.522	89.07	0	0
2008-09-14	87.972	84.637	0.39	0.177
2008-09-15	82.091	82.174	0.32	0.212
2008-09-16	80.209	81.062	0	0.036
2008-09-17	82.95	80.658	0	0
2008-09-18	82.821	83.787	0	0
2008-09-19	82.779	82.418	0.13	0.064
2008-09-20	83.488	83.435	2.78	0.052
2008-09-21	85.243	84.899	0	0.002
2008-09-22	85.31	85.173	0	0
2008-09-23	84.914	85.69	0	0
2008-09-24	82.679	82.257	0	0
2008-09-25	83.18	82.755	0	0
2008-09-26	84.331	83.232	0	0
2008-09-27	85.236	85.304	0	0
2008-09-28	86.266	87.083	0	0
2008-09-29	86.558	86.692	0	0
2008-09-30	86.067	86.377	0	0
2008-10-01	81.024	81.03	0	0
2008-10-02	82.41	82.626	0	0
2008-10-03	83.628	84.027	0	0.106
2008-10-04	80.583	81.426	0	0.004
2008-10-05	83.64	83.255	0	0
2008-10-06	83.759	81.123	0.04	0
2008-10-07	78.456	80.358	1.65	0.097
2008-10-08	81.401	81.059	0	0.11
2008-10-09	76.944	78.699	0	0
2008-10-10	80.22	78.584	0	0
2008-10-11	82.792	83.297	0	0
2008-10-12	80.045	81.951	0	0.002
2008-10-13	81.557	79.068	0	0.103
2008-10-14	77.49	76.98	0	0.057
2008-10-15	80.488	81.649	0	0.091
2008-10-16	80.542	80.01	0	0.012
2008-10-17	80.888	79.803	0	0.002
2008-10-18	77.111	76.968	0	0.002
2008-10-19	75.683	76.033	0	0
2008-10-20	77.806	77.936	0	0
2008-10-21	79.038	78.28	0	0
2008-10-22	75.654	74.06	0	0.107
2008-10-23	75.437	73.91	0.08	0.361
2008-10-24	72.153	73.016	0.01	0.155
2008-10-25	72.258	73.25	0	0
2008-10-26	77.203	76.726	0	0
2008-10-27	69.155	61.945	0	0
2008-10-28	59.783	59.271	0	0
2008-10-29	63.654	63.299	0	0
2008-10-30	70.612	70.465	0	0
2008-10-31	72.923	72.802	0	0
2009-05-01	80	80	1	1
2009-05-02	81.822	80.541	0	0
2009-05-03	83.436	83.703	0.02	0
2009-05-04	80.61	80.662	0	0.251
2009-05-05	80.107	81.761	0	0.147
2009-05-06	84.996	85.358	0	0
2009-05-07	85.905	85.67	0	0
2009-05-08	85.936	85.906	0	0
2009-05-09	87.32	87.025	0	0
2009-05-10	84.226	83.355	0	0
2009-05-11	85.272	85.351	0	0
2009-05-12	83.18	84.271	0	0.229
2009-05-13	82.794	85.272	0	0.051
2009-05-14	85.623	85.275	0.03	0
2009-05-15	86.189	86.389	0	0
2009-05-16	84.518	83.456	0	0.144
2009-05-17	81.289	80.367	0.13	0.081
2009-05-18	77.378	77.314	0	0
2009-05-19	77.495	77.499	0	0
2009-05-20	81.788	81.8	0	0
2009-05-21	80.22	80.738	0.02	0.012
2009-05-22	79.448	81.011	0	0.016
2009-05-23	76.407	78.141	0.08	0.332
2009-05-24	84.663	80.443	0.94	0.168
2009-05-25	82.081	80.814	1.36	0.147
2009-05-26	81.745	82.703	0.05	0.181
2009-05-27	89.376	84.65	0	0.074
2009-05-28	85.006	84.892	0	0.07
2009-05-29	86.49	86.225	0	0.1
2009-05-30	85.418	85.019	0	0
2009-05-31	87.926	87.897	0	0
2009-06-01	87.855	87.637	0	0
2009-06-02	82.669	82.04	0.44	0.208
2009-06-03	83.275	83.353	0.17	0.285
2009-06-04	82.963	84.392	0.05	0.05
2009-06-05	81.902	84.089	0	0.02
2009-06-06	88.699	89.043	0	0
2009-06-07	88.53	90.696	0	0
2009-06-08	89.774	89.851	0.26	0.011
2009-06-09	88.876	89.392	0	0
2009-06-10	89.352	89.838	0	0
2009-06-11	93.827	93.765	0	0
2009-06-12	94.798	95.01	0	0
2009-06-13	94.801	95.508	0	0
2009-06-14	94.163	94.414	0	0
2009-06-15	95.571	95.978	0	0
2009-06-16	95.48	95.971	0	0
2009-06-17	92.325	92.175	0	0
2009-06-18	94.156	94.079	0	0
2009-06-19	92.169	91.639	0	0
2009-06-20	91.189	94.695	0	0
2009-06-21	90.835	91.635	0.105	0.105
2009-06-22	94.841	94.741	0	0.004
2009-06-23	97.338	97.123	0	0
2009-06-24	97.332	95.769	0	0
2009-06-25	94.587	94.687	0	0.196
2009-06-26	95.601	95.701	0	0.161
2009-06-27	94.317	94.417	0	0.098
2009-06-28	97.176	97.576	1.17	0.001
2009-06-29	93.246	94.219	0.04	0.227
2009-06-30	93.033	92.635	0	0.024
2009-07-01	94.952	94.061	0	0
2009-07-02	95.963	95.014	0	0
2009-07-03	94.299	94.065	0	0.017
2009-07-04	90.459	93.292	0	0.072
2009-07-05	91.051	91.916	0	0.175
2009-07-06	92.671	97.741	0.32	0.012
2009-07-07	90.665	86.535	0.41	0.478
2009-07-08	85.435	88.674	1.63	0.1
2009-07-09	85.977	93.75	0	0.02
2009-07-10	84.157	89.703	0	0.11
2009-07-11	87.328	89.419	0	0.128
2009-07-12	90.625	91.287	0	0
2009-07-13	93.119	94.748	0	0
2009-07-14	92.144	94.777	0	0.018
2009-07-15	87.063	88.606	0.02	0.146
2009-07-16	85.673	86.927	0.52	0.321
2009-07-17	86.749	89.124	0.41	0.219
2009-07-18	88.176	89.7	0	0.111
2009-07-19	87.986	88.071	0	0
2009-07-20	87.452	88.241	0.67	0
2009-07-21	90.191	90.81	0	0
2009-07-22	87.511	88.867	0.1	0.197
2009-07-23	86.673	85.813	0	0.243
2009-07-24	88.08	88.513	0	0.01
2009-07-25	92.264	92.569	0	0
2009-07-26	92.977	93.071	0.21	0
2009-07-27	90.561	88.429	0.1	0.129
2009-07-28	91.743	91.238	0.59	0.177
2009-07-29	94.095	95.114	0	0.001
2009-07-30	92.099	90.718	0.06	0.036
2009-07-31	90.652	90.298	0.69	0.11
2009-08-01	93.878	95.304	0.45	0.252
2009-08-02	94.402	94.234	0.17	0
2009-08-03	96.917	96.412	0.02	0
2009-08-04	96.416	96.516	0.01	0.075
2009-08-05	94.265	94.365	0	0.113
2009-08-06	93.744	94.745	0	0
2009-08-07	92.542	90.898	0	0.326
2009-08-08	88.726	89.821	0.01	0.145
2009-08-09	90.966	90.678	0.01	0.149
2009-08-10	93.064	92.657	0	0.009
2009-08-11	94.276	93.674	2.45	0
2009-08-12	89.048	90.083	0.03	0.381
2009-08-13	90.329	90.536	0	0.091
2009-08-14	92.216	92.526	0	0.005
2009-08-15	92.132	91.316	0.13	0.027
2009-08-16	87.611	88.148	0	0.113
2009-08-17	89.359	89.546	0	0.273
2009-08-18	91.701	91.543	0	0.032
2009-08-19	89.971	90.044	1.32	0.021
2009-08-20	89.347	89.281	0.31	0.131
2009-08-21	86.459	90.169	3.35	0.159
2009-08-22	90.089	90.429	0	0.096
2009-08-23	85.307	87.142	0	0
2009-08-24	83.261	83.835	0	0
2009-08-25	87.492	87.594	0	0
2009-08-26	90.003	89.337	0	0
2009-08-27	90.625	90.098	0	0
2009-08-28	92.371	92.23	0	0.072
2009-08-29	89.807	93.052	0.04	0.119
2009-08-30	84.944	83.147	1.2	0.248
2009-08-31	82.116	82.496	0	0.008
2009-09-01	84.454	84.959	0	0
2009-09-02	82.928	85.387	0	0
2009-09-03	87.228	87.193	0	0.007
2009-09-04	88.065	89.151	0.16	0
2009-09-05	90.531	89.394	0.14	0
2009-09-06	84.682	89.251	0.16	0
2009-09-07	89.924	90.384	0	0
2009-09-08	90.163	91.751	0.32	0
2009-09-09	90.179	90.791	0.7	0
2009-09-10	89.223	89.709	0.54	0
2009-09-11	90.227	90.294	2.36	0
2009-09-12	90.742	89.487	1.93	0
2009-09-13	87.744	88.77	0.17	0.32
2009-09-14	87.367	88.629	0.78	0.088
2009-09-15	84.905	84.506	0	0.024
2009-09-16	89.368	85.367	0	0.264
2009-09-17	88.267	86.11	0	0.028
2009-09-18	85.707	85.521	0.06	0.046
2009-09-19	84.362	84.088	0	0.02
2009-09-20	86.487	86.403	0	0.001
2009-09-21	87.692	89.324	0	0
2009-09-22	88.248	87.819	0.56	0.059
2009-09-23	86.346	87.571	0.5	0.307
2009-09-24	89.739	90.911	0.34	0
2009-09-25	88.8	88.089	0	0.157
2009-09-26	89.081	88.734	0.5	0
2009-09-27	90.474	90.983	0	0
2009-09-28	94.511	95.246	0	0
2009-09-29	84.569	87.338	0	0
2009-09-30	76.675	76.216	0	0
2009-10-01	84.225	83.334	0	0
2009-10-02	85.351	84.407	1.3	0.154
2009-10-03	80.608	81.112	0	0.205
2009-10-04	81.002	82.478	0.87	0.154
2009-10-05	82.437	82.413	0.18	0.266
2009-10-06	90.78	88.776	0	0.254
2009-10-07	85.89	87.96	0.09	0.004
2009-10-08	89.388	89.049	0.02	0
2009-10-09	88.542	88.32	0.19	0.002
2009-10-10	82.907	83.253	0.03	0.484
2009-10-11	76.22	76.426	0.03	0
2009-10-12	85.578	85.809	0.38	0
2009-10-13	82.851	82.331	0.19	0.215
2009-10-14	84.741	87.935	0.37	0.069
2009-10-15	82.636	84.444	0.14	0.041
2009-10-16	79.605	77.911	0.57	0.114
2009-10-17	69.138	69.351	0	0
2009-10-18	63.831	63.753	0	0
2009-10-19	69.927	70.078	0	0
2009-10-20	76.773	76.373	0	0
2009-10-21	79.457	81.762	0	0.011
2009-10-22	80.752	79.832	0.77	0.148
2009-10-23	76.178	75.99	0	0.155
2009-10-24	67.927	67.999	0	0
2009-10-25	70.812	71.323	0	0
2009-10-26	75.611	74.373	0.02	0
2009-10-27	79.334	81.147	0.42	0.106
2009-10-28	67.112	66.768	0	0.014
2009-10-29	80.433	79.797	0	0
2009-10-30	79.413	79.979	0.35	0.139
2009-10-31	77.105	77.403	0.05	0.264
