# Supplementary material for: The role of climate change and urban development on compound dry-hot extremes across US cities
Source: Nat Commun. 2023 Jun 14;14:3509. doi: 10.1038/s41467-023-39205-x (PMC10267174; doi:10.1038/s41467-023-39205-x)
Supplement: Supplementary file 2 — Source Data [file 41467_2023_39205_MOESM2_ESM.zip › SourceData/NewOrleans_Future_Data.xlsx]

## Sheet: Sheet1
Date_Future	Climate_chng_T	Urban_Dev_Climate_chng_T	Climate_chng_prcp	Urban_Dev_Climate_chng_prcp
2090-05-01	80	80	1	1
2090-05-02	94.658	94.63	0.051	0
2090-05-03	90.616	91.47	0.13	0.173
2090-05-04	83.937	83.677	0.215	0.351
2090-05-05	89.523	89.452	0	0
2090-05-06	92.733	92.761	0	0
2090-05-07	93.838	94.031	0	0
2090-05-08	95.321	94.978	0	0
2090-05-09	84.579	86.466	0.029	0.005
2090-05-10	81.358	81.42	0	0
2090-05-11	87.958	87.995	0	0
2090-05-12	86.713	88.115	0	0
2090-05-13	87.866	86.998	0.094	0.11
2090-05-14	83.159	80.495	0.259	0.342
2090-05-15	82.802	82.506	0.041	0.039
2090-05-16	86.594	85.589	0	0
2090-05-17	84.515	87.528	0.289	0.039
2090-05-18	83.459	83.951	0.38	0.345
2090-05-19	85.87	86.148	0.403	0.336
2090-05-20	87.795	86.386	0.419	0.453
2090-05-21	92.589	92.919	0.03	0.026
2090-05-22	95.366	94.649	0	0
2090-05-23	92.011	91.261	0	0
2090-05-24	92.913	95.068	0	0
2090-05-25	94.016	96.121	0	0
2090-05-26	95.515	95.628	0	0
2090-05-27	95.059	96.325	0.15	0
2090-05-28	94.772	95.351	0	0
2090-05-29	95.759	95.734	0	0
2090-05-30	95.802	94.749	0	0
2090-05-31	96.639	95.601	0	0
2090-06-01	93.423	93.01	0	0
2090-06-02	91.7	91.759	0.106	0.289
2090-06-03	90.695	90.563	0.134	0.345
2090-06-04	92.16	92.26	0.051	0.019
2090-06-05	94.892	96.214	0	0
2090-06-06	94.921	94.312	0	0
2090-06-07	96.968	96.296	0	0
2090-06-08	99.348	99.341	0	0
2090-06-09	100.319	99.878	0	0
2090-06-10	98.703	99.358	0.199	0.136
2090-06-11	98.069	97.673	0.372	0.379
2090-06-12	97.061	97.137	0.129	0.265
2090-06-13	92.226	95.125	0.294	0.043
2090-06-14	90.674	93.29	0.223	0.381
2090-06-15	92.891	90.31	0.332	0.193
2090-06-16	89.409	91.495	0.353	0.107
2090-06-17	95.021	92.699	0.095	0
2090-06-18	97.126	97.548	0.059	0.039
2090-06-19	96.707	96.892	0	0
2090-06-20	92.873	93.571	0.217	0.15
2090-06-21	93.114	91.491	0.343	0.294
2090-06-22	93.495	92.728	0.163	0.025
2090-06-23	94.661	92.745	0.367	0.121
2090-06-24	94.67	95.52	0.107	0.016
2090-06-25	95.483	96.366	0.382	0.266
2090-06-26	94.138	94.266	0.46	0.158
2090-06-27	93.063	92.098	0.146	0.188
2090-06-28	96.011	96.024	0.334	0.226
2090-06-29	98.145	98.55	0	0
2090-06-30	96.508	96.463	0.19	0.143
2090-07-01	99.263	96.867	0.003	0
2090-07-02	96.813	94.5	0.414	0.124
2090-07-03	94.637	94.145	0.089	0.189
2090-07-04	96.85	98.036	0.088	0
2090-07-05	98.558	99.66	0	0
2090-07-06	97.167	97.899	0	0.011
2090-07-07	99.663	100.027	0	0
2090-07-08	103.051	102.836	0	0
2090-07-09	105.094	105.476	0	0
2090-07-10	106.605	108.823	0.058	0.002
2090-07-11	99.437	102.962	0.014	0.024
2090-07-12	96.14	95.789	0.076	0.615
2090-07-13	94.248	93.012	0.171	0.323
2090-07-14	93.515	93.615	0	0.122
2090-07-15	97.393	99.772	0.063	0.11
2090-07-16	95.468	97.197	0.072	0.087
2090-07-17	94.558	94.658	0	0.411
2090-07-18	98.231	98.331	0	0.132
2090-07-19	99.969	100.008	0	0
2090-07-20	93.222	95.066	0.545	0.444
2090-07-21	92.377	96.611	0.216	0.084
2090-07-22	97.702	97.802	0.004	0.134
2090-07-23	93.907	95.017	0.182	0.222
2090-07-24	94.215	93.296	0.219	0.11
2090-07-25	92.463	92.563	0	0.238
2090-07-26	91.808	91.908	0	0.104
2090-07-27	93.773	93.155	0.093	0.049
2090-07-28	96.091	95.562	0.068	0.305
2090-07-29	96.101	92.604	0.21	0.436
2090-07-30	95.228	95.917	0.004	0.094
2090-07-31	95.994	96.094	0.045	0.158
2090-08-01	96.049	95.495	0.096	0.027
2090-08-02	98.245	98.688	0.048	0.002
2090-08-03	101.475	102.244	0	0
2090-08-04	103	101.973	0	0
2090-08-05	104.212	103.914	0.005	0.01
2090-08-06	101.219	102.664	0	0.052
2090-08-07	94.039	98.039	0.171	0
2090-08-08	92.89	97.228	0.089	0
2090-08-09	98.038	98.79	0	0
2090-08-10	95.928	96.516	0.068	0.039
2090-08-11	95.847	95.186	0.174	0.17
2090-08-12	97.057	97.973	0	0.223
2090-08-13	94.754	92.863	0.131	0.355
2090-08-14	94.834	94.934	0.001	0.066
2090-08-15	95.863	95.963	0.041	0.088
2090-08-16	94.981	95.758	0.172	0.01
2090-08-17	95.722	96.356	0.078	0.039
2090-08-18	99.337	99.85	0	0.011
2090-08-19	100.211	100.74	0	0
2090-08-20	99.352	99.452	0	0.085
2090-08-21	98.034	98.134	0.01	0.074
2090-08-22	96.853	94.993	0.132	0.28
2090-08-23	95.621	91.543	0.36	0.287
2090-08-24	95.91	96.01	0.033	0.08
2090-08-25	94.165	98.707	0.007	0
2090-08-26	95.624	99.708	0.06	0
2090-08-27	91.296	98.956	0.419	0
2090-08-28	97.678	99.995	0.174	0
2090-08-29	99.438	102.539	0	0
2090-08-30	102.059	105.379	0	0
2090-08-31	95.662	97.249	0	0.025
2090-09-01	91.931	93.743	0	0
2090-09-02	92.404	92.504	0	0
2090-09-03	93.212	93.213	0	0
2090-09-04	92.823	93.214	0	0
2090-09-05	95.705	95.808	0	0
2090-09-06	97.189	97.356	0	0
2090-09-07	94.56	94.66	0	0.092
2090-09-08	93.77	91.773	0.107	0.118
2090-09-09	91.347	89.166	0.096	0.215
2090-09-10	91.699	91.129	0	0
2090-09-11	94.317	93.82	0	0
2090-09-12	93.953	94.045	0	0
2090-09-13	91.273	88.778	0.281	0.422
2090-09-14	88.521	89.406	0.276	0.323
2090-09-15	89.815	89.695	0.428	0.34
2090-09-16	86.787	90.069	0.332	0.479
2090-09-17	85.729	86.146	0.344	0.204
2090-09-18	86.081	88.194	0.252	0.204
2090-09-19	84.057	84.653	0.229	0.224
2090-09-20	85.195	85.845	0.312	0.169
2090-09-21	83.817	85.562	0.394	0.38
2090-09-22	87.508	87.254	0.174	0.12
2090-09-23	87.49	87.24	0.181	0.106
2090-09-24	88.747	89.681	0.211	0.211
2090-09-25	85.287	87.756	0.224	0.292
2090-09-26	84.651	85.423	0.148	0.131
2090-09-27	87.222	84.805	0.003	0.002
2090-09-28	87.804	87.914	0.002	0.009
2090-09-29	87.457	88.119	0.12	0.201
2090-09-30	90.66	90.127	0	0
2090-10-01	88.094	89.095	0.13	0.001
2090-10-02	85.706	89.491	0.049	0.018
2090-10-03	85.563	88.785	0.001	0
2090-10-04	85.73	88.531	0.016	0
2090-10-05	88.093	88.99	0.078	0
2090-10-06	86.063	87.092	0	0.001
2090-10-07	84.819	85.779	0	0
2090-10-08	86.542	87.666	0	0
2090-10-09	88.25	88.587	0	0
2090-10-10	85.971	87.811	0	0
2090-10-11	78.316	81.089	0	0
2090-10-12	81.874	83.154	0	0
2090-10-13	82.886	82.993	0	0
2090-10-14	86.388	86.004	0	0
2090-10-15	85.199	84.036	0	0
2090-10-16	85.574	83.761	0.024	0.158
2090-10-17	83.661	83.551	0.243	0.166
2090-10-18	79	79.797	0.004	0.089
2090-10-19	67.569	67.881	0	0
2090-10-20	71.143	71.554	0	0
2090-10-21	78.212	78.39	0	0
2090-10-22	83.678	83.559	0.212	0.17
2090-10-23	87.404	85.476	0.149	0.087
2090-10-24	86.312	85.268	0.15	0.098
2090-10-25	84.444	84.63	0.205	0.211
2090-10-26	84.941	86.247	0.278	0.355
2090-10-27	75.809	78.116	0.051	0.091
2090-10-28	72.196	72.246	0	0
2090-10-29	73.011	73.239	0	0
2090-10-30	77.282	77.478	0	0
2090-10-31	81.824	81.006	0	0
2091-05-01	80	80	1	1
2091-05-02	83.786	84.777	0.307	0.333
2091-05-03	89.341	88.56	0.141	0.192
2091-05-04	89.579	89.928	0.003	0.019
2091-05-05	88.235	89.28	0.032	0
2091-05-06	87.825	86.836	0.417	0.101
2091-05-07	81.532	84.113	0.325	0.523
2091-05-08	79.515	80.685	0.011	0.067
2091-05-09	78.465	78.743	0	0
2091-05-10	85.371	86.248	0	0
2091-05-11	87.245	88.751	0	0
2091-05-12	90.037	90.405	0.003	0.003
2091-05-13	92.019	92.083	0	0
2091-05-14	90.668	87.788	0.121	0.235
2091-05-15	88.143	89.861	0.243	0.267
2091-05-16	90.17	90.453	0.282	0.213
2091-05-17	88.058	87.773	0.217	0.149
2091-05-18	85.799	85.858	0.259	0.559
2091-05-19	85.268	85.469	0	0
2091-05-20	88.694	83.357	0	0.352
2091-05-21	89.835	90.162	0.001	0.177
2091-05-22	92.743	92.273	0.175	0.002
2091-05-23	93.468	93.356	0.006	0
2091-05-24	93.711	93.485	0	0
2091-05-25	91.821	90.929	0.006	0.013
2091-05-26	91.678	89.63	0.014	0
2091-05-27	90.516	91.82	0.097	0
2091-05-28	90.175	92.854	0.047	0
2091-05-29	91.946	92.445	0	0
2091-05-30	93.504	93.489	0	0
2091-05-31	91.951	91.3	0.005	0.002
2091-06-01	95.345	97.851	0.002	0.116
2091-06-02	91.252	95.719	0	0
2091-06-03	89.39	90.433	0	0.067
2091-06-04	89.341	89.624	0	0
2091-06-05	87.341	88.244	0.193	0.213
2091-06-06	91.804	91.904	0.032	0.014
2091-06-07	93.269	88.181	0.413	0.326
2091-06-08	88.975	90.446	0.285	0.32
2091-06-09	90.376	89.404	0.236	0.276
2091-06-10	87.164	89.596	0.277	0.311
2091-06-11	88.752	90.878	0.349	0.2
2091-06-12	93.475	93.575	0.002	0.12
2091-06-13	94.353	96.459	0	0.011
2091-06-14	95.557	96.565	0	0
2091-06-15	97.811	97.191	0	0
2091-06-16	100.119	100.061	0.068	0
2091-06-17	97.569	98.843	0	0
2091-06-18	100.343	99.557	0	0
2091-06-19	98.984	99.084	0.015	0.076
2091-06-20	93.193	93.932	0.184	0.369
2091-06-21	92.548	92.648	0	0.16
2091-06-22	96.216	96.691	0	0
2091-06-23	96.993	97.095	0.247	0
2091-06-24	94.739	91.817	0.196	0.198
2091-06-25	93.187	93.329	0.087	0.083
2091-06-26	96.239	95.041	0.213	0.176
2091-06-27	97.665	99.029	0.065	0.023
2091-06-28	99.775	99.351	0.011	0
2091-06-29	92.476	91.702	0.368	0.368
2091-06-30	91.338	92.992	0.195	0.151
2091-07-01	89.453	91.184	0.321	0.367
2091-07-02	89.76	90.767	0.37	0.435
2091-07-03	93.3	93.144	0.322	0.233
2091-07-04	94.427	93.603	0.26	0.451
2091-07-05	94.027	95.294	0.12	0.198
2091-07-06	97.419	97.519	0.002	0.075
2091-07-07	95.162	95.958	0.13	0.157
2091-07-08	92.881	95.394	0.304	0.227
2091-07-09	93.39	93.628	0.163	0.338
2091-07-10	94.856	94.956	0.027	0.06
2091-07-11	92.238	94.608	0.093	0
2091-07-12	92.048	93.388	0.151	0.243
2091-07-13	96.739	97.072	0	0.113
2091-07-14	97.126	97.447	0	0
2091-07-15	94.492	94.708	0.054	0.095
2091-07-16	92.146	90.79	0.111	0.224
2091-07-17	89.711	92.413	0.222	0.196
2091-07-18	94.447	95.487	0.058	0.111
2091-07-19	92.766	93.463	0.126	0.118
2091-07-20	91.256	88.985	0.375	0.245
2091-07-21	90.729	89.227	0.372	0.189
2091-07-22	91.883	92.843	0.342	0.401
2091-07-23	90.856	93.197	0.158	0.137
2091-07-24	91.636	93.743	0.266	0.293
2091-07-25	94.012	92.104	0.333	0.153
2091-07-26	89.954	92.628	0.32	0.005
2091-07-27	89.674	91.175	0.411	0.056
2091-07-28	90.852	94.218	0.127	0.059
2091-07-29	90.672	95.331	0.335	0.036
2091-07-30	88.597	93.964	0.511	0.273
2091-07-31	89.822	90.36	0.326	0.266
2091-08-01	92.475	94.646	0.081	0.12
2091-08-02	93.436	93.473	0.174	0.192
2091-08-03	90.953	89.224	0.242	0.268
2091-08-04	91.547	92.18	0.374	0.257
2091-08-05	95.687	96.454	0	0.101
2091-08-06	96.734	97.033	0	0
2091-08-07	94.463	94.254	0.069	0.196
2091-08-08	90.99	90.539	0.194	0.429
2091-08-09	94.182	92.244	0.248	0.151
2091-08-10	93.102	93.202	0	0.138
2091-08-11	93.704	93.337	0.117	0.197
2091-08-12	91.878	91.978	0	0.187
2091-08-13	91.841	89.303	0.048	0.275
2091-08-14	88.268	88.466	0.271	0.446
2091-08-15	90.125	89.819	0.254	0.275
2091-08-16	91.82	90.591	0.189	0.467
2091-08-17	96.963	96.917	0.105	0.011
2091-08-18	97.234	98.843	0	0
2091-08-19	93.852	95.106	0	0.184
2091-08-20	90.615	92.42	0.309	0.177
2091-08-21	89.785	92.167	0.447	0.489
2091-08-22	95.102	95.202	0.044	0.183
2091-08-23	91.989	92.089	0	0.039
2091-08-24	88.496	88.914	0.208	0.186
2091-08-25	87.549	89.946	0.241	0.263
2091-08-26	96.691	96.404	0.144	0.044
2091-08-27	97.735	98.948	0	0.099
2091-08-28	91.717	94.304	0.484	0.334
2091-08-29	91.342	91.875	0	0.088
2091-08-30	90.431	90.227	0	0
2091-08-31	89.581	90.933	0	0.007
2091-09-01	88.714	90.249	0.024	0
2091-09-02	92.149	89.776	0	0.227
2091-09-03	92.992	90.803	0.069	0.247
2091-09-04	92.523	92.296	0	0.017
2091-09-05	92.527	91.897	0.002	0.047
2091-09-06	92.305	91.715	0	0
2091-09-07	90.226	91.108	0.177	0.156
2091-09-08	92.573	93.257	0.025	0.011
2091-09-09	92.494	95.673	0	0
2091-09-10	90.923	93.235	0.229	0
2091-09-11	87.621	92.203	0.315	0.146
2091-09-12	92.365	91.769	0.182	0.01
2091-09-13	91.134	92.971	0.221	0.034
2091-09-14	92.011	92.445	0.006	0
2091-09-15	93.818	94.119	0	0
2091-09-16	92.958	95.93	0	0
2091-09-17	89.628	93.136	0.223	0.277
2091-09-18	90.327	88.229	0.111	0.108
2091-09-19	90.443	91.215	0	0.123
2091-09-20	92.444	92.411	0	0
2091-09-21	89.687	89.787	0.003	0.014
2091-09-22	94.648	93.758	0	0.022
2091-09-23	93.267	94.464	0	0
2091-09-24	91.808	92.88	0	0
2091-09-25	90.377	90.693	0	0.001
2091-09-26	83.669	84.292	0.114	0.084
2091-09-27	82.444	82.844	0	0
2091-09-28	83.182	85.28	0	0
2091-09-29	84.605	89.045	0	0
2091-09-30	89.205	86.881	0	2.307
2091-10-01	89.031	92.137	0.023	0.001
2091-10-02	87.439	87.126	0.034	0.196
2091-10-03	89.768	86.86	0.008	0.071
2091-10-04	88.959	87.489	0.016	0.236
2091-10-05	86.911	85.653	0.13	0.18
2091-10-06	87.024	88.389	0.004	0.054
2091-10-07	88.001	88.27	0.07	0
2091-10-08	87.87	87.783	0.001	0
2091-10-09	83.842	84.678	0.153	0.203
2091-10-10	85.054	86.97	0.33	0.216
2091-10-11	92.054	90.484	0.126	0.274
2091-10-12	91.668	90.679	0.245	0.026
2091-10-13	87.555	86.805	0.101	0.006
2091-10-14	89.746	90.095	0	0
2091-10-15	88.664	90.357	0.009	0.005
2091-10-16	86.48	85.241	0.189	0.195
2091-10-17	90.215	88.836	0.031	0.05
2091-10-18	89.646	90.006	0.011	0.173
2091-10-19	83.334	83.271	0.042	0.472
2091-10-20	72.111	71.503	0	0
2091-10-21	74.829	75.18	0	0
2091-10-22	70.629	71.083	0	0
2091-10-23	77.856	76.618	0	0
2091-10-24	80.611	80.839	0	0
2091-10-25	80.848	80.984	0	0
2091-10-26	80.118	79.914	0	0
2091-10-27	80.753	81.338	0	0
2091-10-28	79.248	78.87	0	0
2091-10-29	80.438	83.496	0.041	0
2091-10-30	77.722	79.557	0.009	0
2091-10-31	74.442	80.039	0	0
2092-05-01	80	80	1	1
2092-05-02	87.022	87.612	0	0
2092-05-03	90.902	91.036	0.003	0.112
2092-05-04	89.792	89.972	0.002	0.002
2092-05-05	92.652	93.371	0.003	0.005
2092-05-06	89.805	92.399	0	0
2092-05-07	86.678	85.64	0.439	0.171
2092-05-08	86.567	88.653	0.096	0.129
2092-05-09	86.221	87.72	0.053	0.14
2092-05-10	84.048	84.599	0.347	0.36
2092-05-11	84.78	84.18	0.188	0.418
2092-05-12	84.528	86.853	0.326	0.305
2092-05-13	88.79	89.127	0.053	0
2092-05-14	91.913	91.987	0	0
2092-05-15	88.15	89.403	0.014	0.02
2092-05-16	88.606	88.279	0	0.011
2092-05-17	86.754	89.139	0.008	0.018
2092-05-18	86.246	86.865	0.129	0.225
2092-05-19	83.204	84.843	0.861	0.249
2092-05-20	90.133	87.354	0.055	0.149
2092-05-21	88.299	89.712	0.167	0.208
2092-05-22	87.468	87.327	0.054	0.07
2092-05-23	89.716	90.047	0	0
2092-05-24	92.22	92.467	0	0
2092-05-25	90.908	90.059	0	0
2092-05-26	90.524	91.069	0	0
2092-05-27	90.126	88.592	0.003	0.036
2092-05-28	88.959	90.763	0.102	0.232
2092-05-29	91.238	91.338	0	0.042
2092-05-30	92.804	92.51	0.205	0.033
2092-05-31	88.88	89.767	0.253	0.196
2092-06-01	89.53	89.953	0.103	0.039
2092-06-02	89.984	90.339	0	0
2092-06-03	91.851	92.877	0	0
2092-06-04	94.637	93.771	0	0.03
2092-06-05	93.316	93.416	0.001	0.068
2092-06-06	93.929	94.927	0.002	0.211
2092-06-07	94.675	95.792	0.001	0
2092-06-08	93.503	93.918	0.111	0.037
2092-06-09	94.585	94.638	0.006	0.232
2092-06-10	97.771	97.923	0.242	0.069
2092-06-11	95.306	96.772	0.288	0.168
2092-06-12	100.42	100.257	0.001	0.05
2092-06-13	100.963	101.484	0	0
2092-06-14	102.021	102.271	0.158	0.134
2092-06-15	102.028	104	0	0
2092-06-16	100.679	100.779	0	0.125
2092-06-17	103.004	100.902	0	0
2092-06-18	102.247	103.443	0	0
2092-06-19	102.097	102.932	0	0
2092-06-20	94.252	96.039	0.034	0.008
2092-06-21	94.295	94.492	0.134	0.036
2092-06-22	95.648	96.137	0.055	0.021
2092-06-23	97.426	98.012	0	0
2092-06-24	96.695	97.478	0.079	0.029
2092-06-25	95.162	95.335	0.073	0.188
2092-06-26	95.84	95.222	0.05	0.004
2092-06-27	94.142	95.94	0.213	0.115
2092-06-28	91.721	93.552	0.161	0.118
2092-06-29	93.271	96.445	0.156	0.04
2092-06-30	90.186	92.58	0.199	0.239
2092-07-01	92.026	92.126	0.04	0.092
2092-07-02	95.054	97.696	0.007	0.047
2092-07-03	93.238	95.157	0.206	0.269
2092-07-04	90.998	93.552	0.276	0.083
2092-07-05	94.116	94.574	0.091	0.112
2092-07-06	97.787	97.327	0.008	0.001
2092-07-07	98.955	98.543	0	0
2092-07-08	94.28	94.522	0.309	0.131
2092-07-09	91.263	93.806	0.163	0.134
2092-07-10	93.253	97.811	0.255	0.361
2092-07-11	96.252	95.92	0.193	0.284
2092-07-12	99.643	100.733	0	0
2092-07-13	99.207	101.013	0	0
2092-07-14	95.128	98.21	0.192	0.124
2092-07-15	96.381	93.698	0.123	0.189
2092-07-16	95.149	98.329	0.113	0.056
2092-07-17	98.507	99.972	0	0
2092-07-18	94.489	98.838	0.186	0.1
2092-07-19	93.099	93.199	0.042	0.147
2092-07-20	96.483	96.778	0	0.001
2092-07-21	98.175	96.315	0	0
2092-07-22	98.144	98.365	0	0
2092-07-23	99.341	99.674	0	0
2092-07-24	100.312	98.702	0	0
2092-07-25	101.7	99.17	0	0.004
2092-07-26	99.608	101.191	0.114	0
2092-07-27	98.285	100.061	0.223	0.085
2092-07-28	98.457	98.557	0.056	0.435
2092-07-29	98.901	101.337	0.236	0.045
2092-07-30	96.825	95.721	0.372	0.16
2092-07-31	94.421	94.085	0.44	0.309
2092-08-01	95.643	95.796	0.281	0.106
2092-08-02	97.203	97.24	0.212	0.283
2092-08-03	96.578	99.711	0.108	0.028
2092-08-04	100.403	101.115	0.018	0
2092-08-05	99.773	99.367	0.12	0.172
2092-08-06	94.583	94.751	0.125	0.132
2092-08-07	92.582	91.36	0.248	0.25
2092-08-08	90.02	89.415	0.383	0.262
2092-08-09	93.021	90.199	0.315	0.358
2092-08-10	94.578	95.488	0.081	0.022
2092-08-11	92.424	94.588	0.019	0.001
2092-08-12	89.296	91.813	0.309	0.405
2092-08-13	91.465	90.625	0.446	0.413
2092-08-14	90.317	90.581	0.294	0.157
2092-08-15	90.333	91.203	0.216	0.296
2092-08-16	91.429	89.508	0.218	0.278
2092-08-17	89.7	89.8	0.011	0.303
2092-08-18	89.211	91.198	0.092	0.24
2092-08-19	88.535	88.564	0.387	0.295
2092-08-20	91.969	90.908	0.303	0.181
2092-08-21	93.987	92.745	0.091	0.374
2092-08-22	96.177	95.93	0.161	0.194
2092-08-23	98.182	99.247	0	0
2092-08-24	103.022	102.813	0	0
2092-08-25	100.893	96.519	0.002	0.045
2092-08-26	98.399	99.111	0	0
2092-08-27	98.937	99.724	0	0
2092-08-28	93.721	94.13	0.17	0.154
2092-08-29	92.612	92.878	0.179	0.183
2092-08-30	95.781	92.447	0.102	0.004
2092-08-31	96.539	96.314	0	0
2092-09-01	98.727	99.028	0	0
2092-09-02	97.754	99.547	0.051	0
2092-09-03	96.335	94.87	0.1	0.153
2092-09-04	92.748	93.379	0.211	0.209
2092-09-05	93.851	92.631	0	0.028
2092-09-06	94.714	94.528	0	0
2092-09-07	97.962	94.844	0	0.002
2092-09-08	90.171	90.271	0.016	0.628
2092-09-09	90.962	91.062	0	0.166
2092-09-10	96.151	94.385	0.013	0.006
2092-09-11	90.406	93.031	0.298	0
2092-09-12	94.522	88.362	0.094	0.264
2092-09-13	89.57	90.424	0.066	0.273
2092-09-14	90.948	90.832	0	0
2092-09-15	89.163	89.966	0.123	0
2092-09-16	92.322	90.824	0.168	0.085
2092-09-17	92.086	91.819	0	0.092
2092-09-18	90.913	90.622	0	0
2092-09-19	92.023	87.862	0	0.202
2092-09-20	86.533	86.633	0	0.218
2092-09-21	86.539	84.853	0.014	0.181
2092-09-22	89.311	88.659	0.019	0.136
2092-09-23	90.574	90.351	0	0.188
2092-09-24	91.341	89.97	0	0.077
2092-09-25	91.115	91.131	0	0
2092-09-26	92.094	90.944	0	0
2092-09-27	94.526	93.484	0.001	0
2092-09-28	94.188	93.178	0	0
2092-09-29	88.698	88.052	0	0
2092-09-30	89.096	88.509	0	0
2092-10-01	91.133	88.273	0	0
2092-10-02	91.467	91.567	0	0
2092-10-03	91.981	92.081	0	0
2092-10-04	90.929	91.029	0	0
2092-10-05	91.898	91.998	0	0
2092-10-06	92.869	92.98	0	0
2092-10-07	89.698	89.461	0	0.002
2092-10-08	84.84	87.34	0.273	0.001
2092-10-09	88.372	90.482	0.127	0.131
2092-10-10	90.306	89.761	0	0
2092-10-11	90.276	90.137	0	0
2092-10-12	87.135	88.877	0	0.083
2092-10-13	89.044	89.1	0	0
2092-10-14	86.878	87.194	0	0
2092-10-15	84.371	85.881	0	0
2092-10-16	86.495	84.657	0	0
2092-10-17	86.788	85.449	0	0
2092-10-18	87.941	88.744	0.055	0
2092-10-19	82.476	82.323	0.135	0.043
2092-10-20	72.677	76.66	0.473	0.036
2092-10-21	73.986	73.433	0.005	0.01
2092-10-22	76.253	76.393	0	0.002
2092-10-23	76.786	76.3	0	0.039
2092-10-24	80.93	79.159	0	0
2092-10-25	87.751	86.497	0	0
2092-10-26	86.811	86.479	0	0
2092-10-27	82.595	84.094	0.033	0
2092-10-28	82.004	84.301	0.047	0.028
2092-10-29	79.351	80.404	0.097	0.079
2092-10-30	72.809	73.169	0.012	0
2092-10-31	71.252	70.811	0	0
2093-05-01	80	80	1	1
2093-05-02	85.482	87.722	0.228	0.058
2093-05-03	88.572	89.199	0.127	0.13
2093-05-04	90.172	90.337	0	0
2093-05-05	86.206	86.611	0.007	0.058
2093-05-06	83.65	85.15	0.155	0.147
2093-05-07	83.878	83.931	0.193	0.44
2093-05-08	84.344	87.035	0.212	0.347
2093-05-09	85.151	85.687	0.077	0.112
2093-05-10	91.502	91.82	0	0
2093-05-11	90.707	89.142	0	0.098
2093-05-12	86.809	84.73	0.25	0.024
2093-05-13	88.038	88.335	0	0
2093-05-14	88.727	89.037	0	0.008
2093-05-15	90.086	89.99	0.011	0.009
2093-05-16	87.378	88.71	0.004	0
2093-05-17	88.863	88.86	0.205	0.008
2093-05-18	85.794	86.284	0.264	0.271
2093-05-19	87.658	86.884	0.109	0.126
2093-05-20	85.268	85.649	0.423	0.19
2093-05-21	88.366	88.513	0	0
2093-05-22	85.232	87.179	0.191	0.336
2093-05-23	90.815	90.328	0.012	0.192
2093-05-24	88.419	88.388	0.153	0.09
2093-05-25	90.986	90.153	0	0.011
2093-05-26	85.779	84.343	0.317	0.206
2093-05-27	87.414	88.967	0.124	0.118
2093-05-28	87.196	86.825	0.221	0.36
2093-05-29	90.458	91.235	0.128	0.057
2093-05-30	91.951	92.106	0.028	0
2093-05-31	95.865	96.26	0	0
2093-06-01	92.204	92.304	0	0
2093-06-02	93.716	94.498	0	0
2093-06-03	91.679	92.893	0	0
2093-06-04	92.136	92.236	0	0.022
2093-06-05	92.671	92.881	0.01	0
2093-06-06	91.818	90.793	0.264	0.207
2093-06-07	88.272	85.995	0.306	0.223
2093-06-08	88.013	86.69	0.012	0
2093-06-09	89.726	89.159	0	0
2093-06-10	89.503	89.603	0.002	0
2093-06-11	93.738	93.619	0	0
2093-06-12	91.265	91.365	0.016	0
2093-06-13	91.068	94.375	0.09	0
2093-06-14	91.185	91.777	0.041	0.129
2093-06-15	93.429	92.685	0.229	0.163
2093-06-16	90.675	90.775	0.004	0.06
2093-06-17	90.994	91.624	0.281	0.267
2093-06-18	91.591	90.969	0.303	0.297
2093-06-19	89.901	89.634	0.316	0.219
2093-06-20	90.36	92.191	0.157	0.153
2093-06-21	91.527	92.571	0.106	0.196
2093-06-22	94.635	93.146	0.003	0.004
2093-06-23	95.689	94.091	0.238	0.102
2093-06-24	96.9	94.942	0	0.005
2093-06-25	92.147	92.978	0.14	0.141
2093-06-26	91.86	90.913	0.121	0.074
2093-06-27	92.641	94.212	0.011	0.07
2093-06-28	92.833	92.963	0.002	0.013
2093-06-29	91.526	94.382	0	0
2093-06-30	95.107	93.543	0	0.012
2093-07-01	94.352	94.924	0.036	0.003
2093-07-02	96.021	96.121	0.029	0.127
2093-07-03	95.547	95.644	0.012	0
2093-07-04	96.479	97.203	0.006	0
2093-07-05	94.028	94.272	0.052	0.175
2093-07-06	97.528	97.915	0.025	0.001
2093-07-07	96.284	96.984	0	0
2093-07-08	96.985	97.719	0	0.001
2093-07-09	96.442	93.533	0.004	0.017
2093-07-10	94.388	94.488	0.008	0.285
2093-07-11	95.67	92.977	0.211	0.167
2093-07-12	92.771	91.304	0.096	0.066
2093-07-13	89.71	95.748	0.25	0.021
2093-07-14	97.211	97.642	0.003	0
2093-07-15	98.865	99.114	0	0
2093-07-16	100.849	101.42	0	0
2093-07-17	98.528	100.662	0.006	0.004
2093-07-18	96.972	98.525	0.027	0.007
2093-07-19	94.697	96.172	0.132	0.008
2093-07-20	95.737	95.837	0.02	0.105
2093-07-21	99.851	99.983	0.001	0.005
2093-07-22	98.911	99.01	0.126	0.144
2093-07-23	90.344	90.355	0.305	0.361
2093-07-24	95.121	95.77	0.082	0.121
2093-07-25	97.879	96.428	0.001	0.011
2093-07-26	94.516	95.488	0.169	0.052
2093-07-27	98.161	97.625	0.058	0.005
2093-07-28	95.775	96.423	0.115	0.057
2093-07-29	92.674	93.204	0.454	0.143
2093-07-30	93.655	93.752	0.313	0.167
2093-07-31	95.687	95.787	0.01	0.169
2093-08-01	92.997	94.784	0.083	0.014
2093-08-02	93.33	95.728	0.099	0.086
2093-08-03	94.743	95.962	0.008	0.004
2093-08-04	89.668	90.92	0.218	0.381
2093-08-05	91.33	90.004	0.235	0.21
2093-08-06	91.269	91.189	0.279	0.351
2093-08-07	93.868	93.56	0.286	0.134
2093-08-08	95.717	95.706	0.02	0.003
2093-08-09	96.765	96.398	0	0
2093-08-10	98.766	98.729	0	0
2093-08-11	97.457	96.918	0.009	0.045
2093-08-12	91.607	91.571	0.122	0.025
2093-08-13	89.504	89.441	0.109	0.268
2093-08-14	91.761	92.241	0.135	0.293
2093-08-15	91.574	90.713	0.156	0.28
2093-08-16	92.037	92.417	0.111	0.052
2093-08-17	90.625	90.297	0.287	0.278
2093-08-18	89.912	92.559	0.296	0.108
2093-08-19	95.846	96.607	0.115	0.018
2093-08-20	96.666	95.314	0	0
2093-08-21	91.782	92.372	0.085	0
2093-08-22	89.344	91.542	0.473	0.179
2093-08-23	94.244	95.075	0.103	0.048
2093-08-24	99.5	98.414	0.002	0.016
2093-08-25	99.598	100.351	0	0
2093-08-26	97.275	98.338	0	0
2093-08-27	98.022	97.767	0	0.005
2093-08-28	99.02	96.659	0	0
2093-08-29	100.818	99.348	0	0
2093-08-30	94.502	98.973	0.003	0
2093-08-31	92.985	94.386	0.072	0
2093-09-01	88.648	89.92	0.381	0.397
2093-09-02	94.359	94.818	0.237	0.125
2093-09-03	94.116	94.296	0	0
2093-09-04	95.095	95.657	0	0.118
2093-09-05	96.205	96.647	0	0
2093-09-06	91.807	92.964	0.271	0.227
2093-09-07	91.087	91.881	0.133	0.195
2093-09-08	89.659	94.238	0.365	0.053
2093-09-09	96.509	98.095	0.104	0
2093-09-10	99.29	98.943	0	0
2093-09-11	99.035	97.138	0	0.003
2093-09-12	93.63	95.57	0	0
2093-09-13	91.026	91.413	0	0
2093-09-14	85.959	90.263	0.347	0.141
2093-09-15	91.777	92.532	0.212	0.024
2093-09-16	89.799	90.798	0.181	0.273
2093-09-17	90.302	92.212	0.209	0.242
2093-09-18	91.541	90.999	0.245	0.22
2093-09-19	90.565	90.431	0.005	0.135
2093-09-20	90.989	88.386	0.196	0.112
2093-09-21	92.496	91.009	0.022	0.066
2093-09-22	90.946	90.638	0.116	0.013
2093-09-23	87.22	90.272	0.202	0.1
2093-09-24	92.322	93.722	0.059	0
2093-09-25	90.509	90.067	0	0.002
2093-09-26	88.461	92.632	0	0.011
2093-09-27	88.565	90.496	0.126	0.037
2093-09-28	91.512	92.527	0.081	0.116
2093-09-29	93.699	94.989	0	0
2093-09-30	93.285	94.542	0	0
2093-10-01	94.343	95.415	0	0
2093-10-02	94.649	95.142	0	0
2093-10-03	94.413	95.12	0	0
2093-10-04	93.212	94.411	0	0
2093-10-05	90.76	92.056	0	0
2093-10-06	87.653	88.928	0	0.003
2093-10-07	86.659	88.191	0.217	0
2093-10-08	84.626	85.277	0.254	0.2
2093-10-09	86.801	87.219	0.038	0.167
2093-10-10	85.42	86.535	0.02	0.123
2093-10-11	89.611	87.642	0.02	0.102
2093-10-12	85.595	87.195	0.151	0.018
2093-10-13	84.843	83.802	0	0
2093-10-14	78.479	77.425	0	0
2093-10-15	79.718	81.305	0	0
2093-10-16	83.47	85.564	0	0
2093-10-17	86.814	86.916	0	0
2093-10-18	87.435	87.969	0	0
2093-10-19	88.389	88.031	0	0
2093-10-20	85.982	80.05	0.002	0
2093-10-21	86.033	86.651	0.002	0
2093-10-22	87.327	87.927	0	0
2093-10-23	90.01	84.431	0	0.167
2093-10-24	90.24	89.461	0	0.003
2093-10-25	83.558	82.026	0	0.017
2093-10-26	85.585	85.786	0	0
2093-10-27	88.999	89.248	0	0
2093-10-28	81.75	79.833	0	0
2093-10-29	68.036	67.86	0	0
2093-10-30	62.475	63.156	0	0
2093-10-31	68.491	68.322	0	0
2094-05-01	80	80	1	1
2094-05-02	87.838	87.555	0	0
2094-05-03	84.165	84.493	0.162	0.226
2094-05-04	82.492	83.324	0.302	0.238
2094-05-05	87.31	87.904	0.017	0.063
2094-05-06	90.589	90.701	0	0.012
2094-05-07	90.714	90.686	0.025	0.042
2094-05-08	86.234	87.92	0.017	0.018
2094-05-09	88.741	88.995	0	0.011
2094-05-10	86.238	86.621	0	0
2094-05-11	88.771	86.372	0	0
2094-05-12	91.43	91.597	0	0
2094-05-13	88.748	89.006	0.016	0.114
2094-05-14	87.33	84.31	0.161	0.276
2094-05-15	91.198	90.631	0.028	0
2094-05-16	92.999	92.751	0	0
2094-05-17	95.585	95.659	0	0
2094-05-18	90.524	87.907	0.778	0.369
2094-05-19	86.348	87.417	2.158	0.25
2094-05-20	89.604	90.642	0	0
2094-05-21	91.933	89.221	0	0
2094-05-22	90.861	90.84	0.002	0.075
2094-05-23	88.222	86.925	0.121	0.224
2094-05-24	86.021	87.611	0.047	0
2094-05-25	87.905	89.528	0	0
2094-05-26	90.582	91.524	0.09	0.024
2094-05-27	94.634	94.963	0	0
2094-05-28	94.27	95.153	0	0
2094-05-29	94.044	95.684	0.281	0.028
2094-05-30	95.908	96.496	0.017	0.003
2094-05-31	93.059	93.178	0.206	0.355
2094-06-01	88.516	89.47	0.269	0.188
2094-06-02	90.136	88.658	0.175	0.355
2094-06-03	91.666	92.582	0.457	0.313
2094-06-04	92.234	92.334	0.052	0.363
2094-06-05	90.666	92.674	0.168	0.166
2094-06-06	91.367	91.696	0.25	0.373
2094-06-07	90.418	88.407	0.09	0.029
2094-06-08	91.441	90.727	0.033	0.119
2094-06-09	91.007	91.138	0.152	0.206
2094-06-10	91.076	90.819	0.241	0.2
2094-06-11	94.46	96.312	0.005	0.094
2094-06-12	94.476	95.613	0.436	0.173
2094-06-13	91.924	94.231	0.206	0.246
2094-06-14	93.719	94.088	0.06	0.017
2094-06-15	96.329	98.979	0.092	0.16
2094-06-16	99.541	97.498	0.07	0.213
2094-06-17	94.73	95.065	0.089	0.283
2094-06-18	89.182	93.771	0.147	0.252
2094-06-19	93.008	93.169	0.021	0.291
2094-06-20	94.689	95.885	0	0
2094-06-21	93.46	93.56	0.047	0.129
2094-06-22	98.211	98.311	0.026	0.07
2094-06-23	97.117	99.451	0.07	0
2094-06-24	92.044	90.463	0.376	0.246
2094-06-25	89.018	89.375	0.313	3.189
2094-06-26	87.754	90.14	0.227	0.365
2094-06-27	83.294	89.479	2.018	0.3
2094-06-28	95.688	89.591	0.946	0.228
2094-06-29	94.116	90.572	0.291	0.202
2094-06-30	97.08	94.914	0	0.056
2094-07-01	98.417	97.08	0	0
2094-07-02	97.662	97.827	0	0
2094-07-03	99.265	99.407	0	0
2094-07-04	98.384	98.967	0	0
2094-07-05	97.391	97.997	0	0
2094-07-06	98.404	98.842	0	0
2094-07-07	100.803	99.982	0	0
2094-07-08	102.34	101.963	0	0
2094-07-09	102.77	102.582	0	0
2094-07-10	99.354	100.356	0	0
2094-07-11	96.041	95.372	0	0.014
2094-07-12	94.251	93.205	0.016	0
2094-07-13	95.726	95.939	0.01	0.02
2094-07-14	96.26	96.811	0	0
2094-07-15	98.341	99.599	0	0
2094-07-16	98.311	99.448	0	0
2094-07-17	94.264	97.83	0.38	0.006
2094-07-18	94.214	96.648	0.264	0.132
2094-07-19	89.743	93.282	0.149	0.066
2094-07-20	95.58	92.635	0.206	0.104
2094-07-21	94.638	97.662	0.003	0
2094-07-22	94.083	94.006	0.029	0
2094-07-23	93.586	94.72	0	0
2094-07-24	95.88	94.692	0	0
2094-07-25	97.837	98.297	0	0
2094-07-26	98.693	93.747	0	0.028
2094-07-27	97.392	97.971	0	0.006
2094-07-28	94.184	93.724	0.188	0.062
2094-07-29	95.999	95.522	0.092	0.137
2094-07-30	95.033	99.446	0.278	0
2094-07-31	93.657	96.592	0.184	0.086
2094-08-01	90.583	90.809	0.187	0.169
2094-08-02	92.283	92.603	0.229	0.534
2094-08-03	99.033	98.971	0	0.008
2094-08-04	98.903	99.265	0	0
2094-08-05	96.452	94.503	0	0
2094-08-06	99.138	98.987	0.005	0
2094-08-07	97.178	99.125	0.195	0
2094-08-08	93.131	93.231	0.008	0.092
2094-08-09	92.957	94.787	0.143	0
2094-08-10	96.3	96.173	0	0
2094-08-11	94.725	96.39	0.041	0.018
2094-08-12	93.562	92.878	0.061	0.279
2094-08-13	91.034	94.135	0.483	0.262
2094-08-14	95.046	94.483	0.089	0.255
2094-08-15	90.022	90.257	0.367	0.233
2094-08-16	95.067	92.086	0.101	0.474
2094-08-17	93.863	91.689	0.163	0.45
2094-08-18	90.882	90.003	0.428	0.266
2094-08-19	95.948	93.788	0.265	0.11
2094-08-20	97.311	97.75	0	0
2094-08-21	99.394	100.045	0	0
2094-08-22	96.699	97.537	0.104	0.13
2094-08-23	94.834	94.497	0.197	0.184
2094-08-24	90.66	95.047	0.121	0.119
2094-08-25	90.145	91.014	0.165	0.355
2094-08-26	92.935	94.779	0.058	0.107
2094-08-27	91.383	92.024	0.132	0.25
2094-08-28	89.885	90.833	0.28	0.216
2094-08-29	90.892	90.005	0.301	0.428
2094-08-30	96.23	94.38	0.072	0.004
2094-08-31	90.142	90.242	0.011	0.178
2094-09-01	90.823	89.68	0.214	0.322
2094-09-02	92.853	85.247	0.164	2.086
2094-09-03	85.1	85.2	0.018	0.427
2094-09-04	90.507	90.607	0	0.267
2094-09-05	93.829	93.929	0	0.09
2094-09-06	97.122	94.148	0	0.022
2094-09-07	89.575	90.346	0.123	0.124
2094-09-08	89.651	90.254	0.219	0.095
2094-09-09	91.459	92.227	0.085	0.251
2094-09-10	93.804	93.375	0.218	0.041
2094-09-11	94.749	93.759	0	0
2094-09-12	94.901	94.246	0	0
2094-09-13	88.294	89.187	0.334	0.406
2094-09-14	94.798	93.206	0.179	0.266
2094-09-15	96.389	94.787	0	0
2094-09-16	99.512	97.499	0	0
2094-09-17	93.861	92.986	0.098	0
2094-09-18	88.75	87.952	0.221	0.278
2094-09-19	88.978	89.078	0	0.135
2094-09-20	89.16	93.608	0.014	0
2094-09-21	89.547	89.874	0	0
2094-09-22	88.466	89.064	0.112	0.286
2094-09-23	97.344	97.473	0.018	0.014
2094-09-24	97.687	97.059	0	0
2094-09-25	93.875	94.207	0	0
2094-09-26	89.869	89.775	0	0.079
2094-09-27	88.56	88.513	0.022	0
2094-09-28	90.367	89.797	0.043	0
2094-09-29	91.55	91.65	0	0
2094-09-30	92.296	92.396	0	0
2094-10-01	92.044	92.144	0	0
2094-10-02	92.588	92.589	0	0
2094-10-03	86.411	87.027	0.026	0.001
2094-10-04	80.787	79.018	0	0
2094-10-05	85.715	84.207	0	0
2094-10-06	84.312	82.721	0.007	0.014
2094-10-07	88.678	90.069	0.041	0.004
2094-10-08	87.858	86.296	0	0.011
2094-10-09	88.67	87.58	0	0
2094-10-10	90.794	89.529	0	0
2094-10-11	89.911	88.806	0	0
2094-10-12	85.608	85.993	0.322	0.173
2094-10-13	86.423	88.634	0.336	0.352
2094-10-14	85.418	86.311	0.284	0.244
2094-10-15	86.38	85.904	0.136	0.27
2094-10-16	87.283	84.093	0.218	0.104
2094-10-17	88.354	87.963	0.061	0.089
2094-10-18	88.319	88.506	0.009	0.005
2094-10-19	87.788	87.104	0.043	0.042
2094-10-20	86.681	87.131	0.241	0.333
2094-10-21	84.626	84.858	0.049	0.093
2094-10-22	85.642	84.789	0.031	0.021
2094-10-23	84.529	83.765	0	0
2094-10-24	84.595	85.657	0.195	0.162
2094-10-25	86.78	89.285	0.265	0.227
2094-10-26	85.637	85.648	0.313	0.208
2094-10-27	84.23	85.132	0.193	0.295
2094-10-28	79.912	81.953	0.004	0.045
2094-10-29	80.168	82.19	0	0
2094-10-30	79.18	81.373	0.035	0.102
2094-10-31	83.17	84.033	0.174	0.151
2095-05-01	80	80	1	1
2095-05-02	91.675	92.312	0.012	0.004
2095-05-03	85.197	85.963	0.019	0.069
2095-05-04	79.866	82.474	0	0
2095-05-05	78.448	78.363	0	0
2095-05-06	85.355	84.934	0	0
2095-05-07	87.494	87.656	0	0
2095-05-08	83.373	84.286	0.331	0.352
2095-05-09	86.46	86.56	0.012	0.101
2095-05-10	96.874	95.437	0	0.02
2095-05-11	92.717	94.606	0.24	0.312
2095-05-12	93.183	95.054	0.004	0.004
2095-05-13	91.795	90.266	0.356	0.005
2095-05-14	89.957	90.158	0	0
2095-05-15	88.5	89.982	0.32	0.249
2095-05-16	94.138	94.238	0	0.113
2095-05-17	94.579	93.243	0	0
2095-05-18	91.06	91.742	0	0
2095-05-19	91.97	93.064	0.002	0
2095-05-20	94.278	94.596	0.28	0.481
2095-05-21	88.726	88.134	0.175	0.158
2095-05-22	86.866	86.266	0.27	0.273
2095-05-23	85.297	85.475	0.238	0.215
2095-05-24	86.632	91.655	0.372	0.535
2095-05-25	86.144	92.675	0.386	0.226
2095-05-26	93.854	93.563	0.133	0.351
2095-05-27	97.994	99.147	0.136	0.03
2095-05-28	97.943	97.636	0.059	0
2095-05-29	98.457	98.628	0	0
2095-05-30	97.427	97.536	0	0
2095-05-31	100.797	100.767	0	0
2095-06-01	100.789	100.766	0	0
2095-06-02	100.923	100.64	0	0
2095-06-03	101.98	102.086	0	0
2095-06-04	100.467	100.233	0	0
2095-06-05	97.488	97.383	0	0
2095-06-06	98.777	98.657	0	0
2095-06-07	94.326	95.067	0.208	0.14
2095-06-08	92.772	95.95	0.094	0.132
2095-06-09	93.563	94.035	0.011	0.159
2095-06-10	97.327	96.68	0	0
2095-06-11	93.897	93.351	0.262	0.222
2095-06-12	92.821	92.687	0.131	0.17
2095-06-13	94.404	93.234	0.208	0.23
2095-06-14	92.622	93.603	0.301	0.231
2095-06-15	93.887	96.076	0.049	0
2095-06-16	95.436	95.371	0.004	0
2095-06-17	93.557	93.669	0.012	0
2095-06-18	95.137	94.882	0	0
2095-06-19	99.016	97.025	0	0
2095-06-20	97.11	96.616	0.114	0.004
2095-06-21	100.111	99.469	0.028	0.014
2095-06-22	99.474	97.391	0.093	0.232
2095-06-23	93.756	94.063	0.219	0.373
2095-06-24	98.422	97.934	0.183	0.164
2095-06-25	98.777	98.177	0	0
2095-06-26	92.947	93.692	0	0
2095-06-27	97.42	97.455	0	0.024
2095-06-28	96.983	97.47	0.169	0.111
2095-06-29	96.069	94.651	0.109	0.181
2095-06-30	95.181	97.122	0.259	0.014
2095-07-01	97.679	97.779	0	0.109
2095-07-02	99.107	98.961	0	0
2095-07-03	98.103	98.011	0	0
2095-07-04	98.74	98.63	0	0
2095-07-05	96.333	97.418	0	0.072
2095-07-06	91.777	91.877	0.024	0.27
2095-07-07	90.466	90.566	0.001	0.254
2095-07-08	92.7	92.8	0.015	0.202
2095-07-09	98.462	94.539	0	0.006
2095-07-10	96.064	95.956	0.013	0.051
2095-07-11	95.113	97.44	0.005	0.025
2095-07-12	98.556	98.656	0	0.115
2095-07-13	94.087	94.187	0.003	0.216
2095-07-14	94.257	93.556	0.23	0.052
2095-07-15	93.238	91.385	0.286	0.41
2095-07-16	88.826	92.723	0.277	0.317
2095-07-17	92.702	93.712	0.152	0
2095-07-18	97.896	97.758	0.085	0.006
2095-07-19	98.599	98.055	0.005	0.005
2095-07-20	98.976	98.23	0	0
2095-07-21	95.31	96.344	0.041	0
2095-07-22	91.191	92.359	0.011	0.096
2095-07-23	95.708	94.255	0.012	0.008
2095-07-24	97.949	98.032	0.001	0.005
2095-07-25	99.31	99.41	0.032	0.19
2095-07-26	96.012	94.781	0.183	0.07
2095-07-27	97.123	96.859	0.155	0.206
2095-07-28	100.196	100.189	0	0
2095-07-29	96.398	98.835	0.011	0
2095-07-30	100.772	100.232	0	0
2095-07-31	102.013	101.053	0	0
2095-08-01	97.357	98.67	0.138	0
2095-08-02	93.532	94.1	0.297	0.465
2095-08-03	95.444	96.727	0.125	0.018
2095-08-04	95.243	94.731	0.061	0.406
2095-08-05	92.582	94.985	0.136	0.316
2095-08-06	95.497	98.122	0.792	0
2095-08-07	92.954	93.695	0.047	0.024
2095-08-08	95.082	98.594	0	0.171
2095-08-09	98.743	95.912	0	0
2095-08-10	100.138	100.297	0	0
2095-08-11	101.284	101.611	0	0
2095-08-12	103.732	103.644	0	0
2095-08-13	100.597	100.971	0.096	0.089
2095-08-14	98.239	98.512	0.119	0.302
2095-08-15	100.991	101.007	0	0
2095-08-16	97.081	99.672	0	0
2095-08-17	98.595	98.672	0.367	0.073
2095-08-18	98.547	98.612	0.279	0.197
2095-08-19	96.948	97.812	0.141	0.031
2095-08-20	97.763	97.863	0.003	0.06
2095-08-21	96.585	94.668	0.138	0.255
2095-08-22	97.727	99.302	0.003	0.117
2095-08-23	98.206	100.868	0.015	0
2095-08-24	102.064	103.34	0	0
2095-08-25	99.039	98.808	0.128	0.229
2095-08-26	95.256	92.195	0.145	0.165
2095-08-27	93.6	95.209	0.089	0.087
2095-08-28	91.926	92.441	0.306	0.085
2095-08-29	94.34	95.633	0.002	0
2095-08-30	90.508	98.947	0.072	0
2095-08-31	99.884	101.162	0.002	0
2095-09-01	103.465	102.258	0	0
2095-09-02	102.358	103.572	0.068	0.06
2095-09-03	104.259	104.185	0.026	0.058
2095-09-04	97.16	96.292	0.146	0.356
2095-09-05	85.732	85.37	0.177	0.31
2095-09-06	92.113	91.551	0.043	0
2095-09-07	91.044	90.467	0.003	0.087
2095-09-08	89.338	90.809	0.189	0.119
2095-09-09	93.421	94.822	0.056	0.002
2095-09-10	95.093	93.854	0.004	0
2095-09-11	96.978	97.074	0.002	0
2095-09-12	94.775	95.412	0	0
2095-09-13	91.669	90.209	0	0
2095-09-14	91.926	93.162	0	0
2095-09-15	95.07	95.342	0	0
2095-09-16	96.589	95.341	0	0
2095-09-17	91.657	95.36	0.155	0
2095-09-18	95.399	95.891	0.002	0
2095-09-19	91.466	95.577	0.128	0
2095-09-20	93.67	92.656	0.278	0.011
2095-09-21	97.357	97.457	0.057	0.102
2095-09-22	97.197	97.026	0.121	0
2095-09-23	97.011	97.668	0	0
2095-09-24	93.475	93.509	0	0
2095-09-25	96.315	97.986	0.01	0
2095-09-26	94.84	94.925	0	0
2095-09-27	92.519	92.304	0	0
2095-09-28	89.277	88.737	0	0
2095-09-29	91.136	89.771	0	0
2095-09-30	85.035	90.135	0.169	0
2095-10-01	84.751	85.968	0.132	0.076
2095-10-02	90.149	90.166	0.147	0.001
2095-10-03	85.775	92.538	0.25	0.149
2095-10-04	87.212	88.922	0.298	0.032
2095-10-05	83.547	83.859	0.257	0.102
2095-10-06	83.934	83.628	0.731	0.001
2095-10-07	77.571	79.134	0	0
2095-10-08	79.863	80.475	0	0
2095-10-09	83.187	84.377	0	0
2095-10-10	83.802	84.794	0	0
2095-10-11	83.46	85.268	0	0
2095-10-12	85.051	86.777	0	0
2095-10-13	85.852	87.543	0	0
2095-10-14	86.558	88.34	0	0
2095-10-15	86.181	87.375	0	0
2095-10-16	86.543	87.291	0.009	0
2095-10-17	85.028	84.773	0.206	0.265
2095-10-18	85.84	83.706	0.126	0.205
2095-10-19	83.627	82.933	0.417	0.631
2095-10-20	84.225	78.417	0.016	0
2095-10-21	89.674	91.265	0	0
2095-10-22	85.052	86.765	0.095	0.104
2095-10-23	86.305	86.268	0.205	0.31
2095-10-24	88.021	89.36	0.127	0.212
2095-10-25	86.65	89.264	0.039	0
2095-10-26	83.385	83.915	0.2	0.261
2095-10-27	79.703	80.171	0	0
2095-10-28	84.806	84.958	0.178	0.114
2095-10-29	85.522	85.615	0.086	0.358
2095-10-30	86.979	86.805	0.109	0.021
2095-10-31	81.3	81.29	0	0
2096-05-01	80	80	1	1
2096-05-02	91.352	91.133	0	0
2096-05-03	88.522	88.672	0	0
2096-05-04	88.824	87.605	0.001	0.003
2096-05-05	87.643	86.478	0.066	0.313
2096-05-06	85.797	86.758	0.434	0.376
2096-05-07	88.777	88.86	0.081	0.345
2096-05-08	91.311	89.911	0.272	0.169
2096-05-09	93.151	92.105	0.086	0
2096-05-10	89.653	90.268	0.08	0.398
2096-05-11	86.671	87.688	0.135	0.248
2096-05-12	89.15	91.06	0.051	0.25
2096-05-13	84.515	86.049	0.253	0.164
2096-05-14	82.793	83.897	0	0
2096-05-15	82.738	82.705	0	0
2096-05-16	84.268	83.283	0	0
2096-05-17	85.422	88.092	0	0
2096-05-18	88.437	87.76	0	0
2096-05-19	91.263	90.851	0	0
2096-05-20	86.379	85.454	0.513	0.124
2096-05-21	87.173	86.217	0	0
2096-05-22	87.243	88.26	0.001	0
2096-05-23	83.674	84.782	0.025	0.236
2096-05-24	87.749	87.026	0.43	0.287
2096-05-25	85.793	86.14	0.325	0.331
2096-05-26	86.194	84.663	0.226	0.122
2096-05-27	89.726	88.323	0.058	0.05
2096-05-28	89.48	88.21	0.049	0.055
2096-05-29	89.188	87.89	0.021	0.048
2096-05-30	89.427	88.578	0.011	0.007
2096-05-31	89.691	89.658	0.014	0.012
2096-06-01	88.992	90.26	0.127	0.015
2096-06-02	91.336	91.696	0.013	0
2096-06-03	93.093	94.323	0.002	0
2096-06-04	95.71	95.994	0.039	0.085
2096-06-05	95.719	95.882	0	0
2096-06-06	92.297	92.397	0.055	0.095
2096-06-07	93.066	92.219	0.164	0.073
2096-06-08	92.795	92.895	0.02	0.1
2096-06-09	90.133	90.756	0.08	0
2096-06-10	93.032	94.14	0.066	0
2096-06-11	92.506	94.678	0	0
2096-06-12	95.93	92.915	0	0
2096-06-13	92.07	94.454	0	0
2096-06-14	92.058	91.391	0.011	0.135
2096-06-15	88.279	88.592	1.177	1.691
2096-06-16	93.354	93.575	0.186	0.097
2096-06-17	88.888	93.625	0.202	0.209
2096-06-18	91.048	90.976	0.173	0.262
2096-06-19	91.948	92.476	0.201	0.293
2096-06-20	90.13	90.182	0.249	0.183
2096-06-21	92.387	91.543	0.225	0
2096-06-22	94.425	94.721	0	0
2096-06-23	89.966	90.545	0.311	0.351
2096-06-24	92.667	92.509	0.196	0.192
2096-06-25	94.404	94.06	0.088	0.005
2096-06-26	94.045	95.097	0	0.119
2096-06-27	98.243	98.77	0	0
2096-06-28	99.407	100.377	0	0
2096-06-29	97.764	98.386	0	0
2096-06-30	98.916	98.849	0	0
2096-07-01	100.147	100.277	0	0
2096-07-02	97.72	97.249	0	0
2096-07-03	95.265	95.094	0	0.005
2096-07-04	96.761	96.219	0	0
2096-07-05	98.333	98.057	0	0
2096-07-06	96.593	96.874	0.169	0.206
2096-07-07	93.791	96.942	0.263	0.062
2096-07-08	96.692	97.605	0.006	0
2096-07-09	98.832	99.745	0	0
2096-07-10	99.455	98.819	0.004	0.002
2096-07-11	98.754	96.655	0.179	0.116
2096-07-12	98.429	97.304	0.053	0.042
2096-07-13	99.11	99.938	0.056	0.029
2096-07-14	97.661	99.807	0	0.01
2096-07-15	97.687	97.726	0.219	0.103
2096-07-16	92.619	92.864	0.197	0.168
2096-07-17	93.722	93.178	0.164	0.299
2096-07-18	94.113	94.769	0.004	0.004
2096-07-19	98.571	98.464	0	0
2096-07-20	99.514	100.094	0.133	0
2096-07-21	99.812	100.984	0.135	0
2096-07-22	99.023	97.042	0	0
2096-07-23	98.435	95.951	0	0
2096-07-24	97.563	96.644	0	0.042
2096-07-25	92.336	94.035	0.183	0.427
2096-07-26	91.927	91.884	0.331	0.25
2096-07-27	92.167	90.599	0.091	0.147
2096-07-28	94.571	92.519	0.225	0.118
2096-07-29	96.068	96.41	0.062	0.001
2096-07-30	93.802	94.577	0.136	0.011
2096-07-31	95.065	92.431	0.086	0.024
2096-08-01	91.882	94.812	0.018	0.009
2096-08-02	97.634	97.948	0	0
2096-08-03	97.888	99.176	0	0
2096-08-04	95.921	96.501	0.04	0.175
2096-08-05	92.681	93.884	0.182	0.265
2096-08-06	91.079	92.423	0.193	0.311
2096-08-07	92.728	92.828	0	0.184
2096-08-08	97.465	97.565	0	0.076
2096-08-09	96.186	98.551	0.102	0
2096-08-10	95.864	92.158	0.121	0.25
2096-08-11	96.321	96.32	0.013	0
2096-08-12	96.314	95.319	0	0
2096-08-13	95.344	93.654	0.002	0
2096-08-14	95.524	94.572	0.006	0
2096-08-15	94.353	95.753	0.135	0
2096-08-16	93.666	95.747	0.162	0
2096-08-17	91.037	95.406	0.104	0
2096-08-18	94.847	95.431	0.048	0.003
2096-08-19	90.326	94.049	0.459	0.348
2096-08-20	96.98	96.086	0.109	0.221
2096-08-21	96.784	97.483	0.025	0
2096-08-22	90.918	93.105	0.312	0.48
2096-08-23	94.418	95.089	0.21	0.181
2096-08-24	91.991	94.146	0.144	0.082
2096-08-25	92.622	92.557	0.265	0.379
2096-08-26	91.404	92.812	0.214	0.219
2096-08-27	95.293	95.154	0.044	0
2096-08-28	98.689	98.767	0	0
2096-08-29	97.337	97.626	0	0
2096-08-30	100.394	99.712	0.005	0.014
2096-08-31	99.678	100.379	0	0
2096-09-01	99.86	101.074	0	0
2096-09-02	98.311	99.115	0	0
2096-09-03	93.588	95.948	0.01	0.003
2096-09-04	96.605	97.861	0.046	0.005
2096-09-05	96.924	98.253	0	0
2096-09-06	97.9	98.981	0	0
2096-09-07	91.051	94.296	0.101	0.157
2096-09-08	94.936	94.394	0.02	0
2096-09-09	94.467	93.911	0.201	0.022
2096-09-10	97.246	98.041	0	0.175
2096-09-11	92.258	92.731	0.017	0.014
2096-09-12	91.943	92.807	0	0.001
2096-09-13	92.387	92.452	0	0
2096-09-14	90.35	90.45	0	0.13
2096-09-15	91.036	88.425	0.264	0.279
2096-09-16	91.356	87.401	0.08	0.263
2096-09-17	91.725	87.453	0.094	0.347
2096-09-18	95.186	91.079	0.177	0.257
2096-09-19	89.641	87.803	0.002	0.072
2096-09-20	84.799	85.529	0	0
2096-09-21	82.299	82.232	0	0
2096-09-22	85.403	86.337	0	0
2096-09-23	87.032	89.103	0	0
2096-09-24	89.778	91.751	0.185	0
2096-09-25	86.128	86.222	0.286	0.222
2096-09-26	89.708	91.042	0.279	0.13
2096-09-27	87.462	86.751	0.038	0.012
2096-09-28	88.883	87.961	0.192	0.084
2096-09-29	86.995	87.549	0.257	0.215
2096-09-30	89.419	89.158	0.284	0.19
2096-10-01	90.485	89.691	0.025	0.025
2096-10-02	92.279	92.379	0.006	0.089
2096-10-03	94.381	94.986	0	0.008
2096-10-04	95.48	94.943	0	0
2096-10-05	95.928	96.106	0	0
2096-10-06	94.397	94.46	0	0
2096-10-07	92.345	92.232	0	0
2096-10-08	91.685	89.31	0.008	0.021
2096-10-09	90.888	90.708	0	0.206
2096-10-10	88.854	87.716	0.183	0.144
2096-10-11	89.338	88.779	0	0.081
2096-10-12	86.276	86.678	0.236	0.258
2096-10-13	86.208	86.323	0.032	0.012
2096-10-14	86.627	87.586	0	0
2096-10-15	85.49	86.077	0	0
2096-10-16	86.983	87.231	0	0
2096-10-17	83.166	86.54	0.053	0
2096-10-18	83.366	83.271	0.262	0.191
2096-10-19	82.486	83.66	0.42	0.339
2096-10-20	87.423	87.679	0.174	0.089
2096-10-21	82.717	84.346	0	0
2096-10-22	81.336	81.531	0	0.003
2096-10-23	87.675	87.334	0.179	0.229
2096-10-24	86.415	86.588	0.354	2.265
2096-10-25	79.465	81.079	0.035	0.171
2096-10-26	76.644	75.638	0	0
2096-10-27	80.633	81.428	0	0
2096-10-28	86.911	87.251	0.155	0.159
2096-10-29	85.743	85.179	0.162	0.245
2096-10-30	84.913	86.377	0.351	0.267
2096-10-31	82.69	83.711	1.443	0.399
2097-05-01	80	80	1	1
2097-05-02	86.791	87.381	0	0.139
2097-05-03	87.626	87.586	0	0.006
2097-05-04	88.948	89.757	0	0
2097-05-05	92.741	92.707	0.001	0
2097-05-06	92.626	93.086	0	0
2097-05-07	87.437	89.715	0.015	0
2097-05-08	86.006	88.267	0.345	0.259
2097-05-09	89.192	90.517	0.17	0.134
2097-05-10	93.044	93.315	0.127	0.038
2097-05-11	91.509	90.477	0.112	0.112
2097-05-12	85.091	87.973	0.291	0.584
2097-05-13	86.944	86.945	0.138	1.056
2097-05-14	78.981	80.227	0	0
2097-05-15	88.595	88.355	0	0
2097-05-16	90.808	90.508	0	0
2097-05-17	88.241	88.898	0.217	0.294
2097-05-18	90.505	90.352	0.228	0.228
2097-05-19	91.54	91.64	0.032	0.101
2097-05-20	95.058	94.828	0	0.002
2097-05-21	92.018	94.656	0	0
2097-05-22	94.114	94.026	0	0.014
2097-05-23	89.975	89.04	0.179	0.149
2097-05-24	91.692	89.51	0.051	0.175
2097-05-25	86.873	87.167	0.203	0.165
2097-05-26	87.103	88.21	0.311	0.132
2097-05-27	92.506	91.462	0.028	0.021
2097-05-28	90.597	90.619	0.129	0.137
2097-05-29	87.074	86.458	0.348	0.178
2097-05-30	90.08	89.462	0.069	0.045
2097-05-31	92.388	92.611	0	0.009
2097-06-01	90.838	90.569	0.005	0.007
2097-06-02	92.458	88.448	0.022	0.314
2097-06-03	92.044	88.619	0.07	0.215
2097-06-04	94.041	94.629	0.017	0
2097-06-05	91.031	92.081	0.179	0.116
2097-06-06	89.547	91.417	0.273	0.047
2097-06-07	90.364	92.299	0.183	0.395
2097-06-08	94.319	93.296	0.16	0.227
2097-06-09	97.118	97.067	0.003	0.002
2097-06-10	97.397	97.899	0	0
2097-06-11	99.632	100.295	0	0
2097-06-12	99.314	99.414	0	0.061
2097-06-13	96.968	97.683	0.131	0.237
2097-06-14	94.983	95.098	0.121	0.013
2097-06-15	92.195	89.718	0.34	0.335
2097-06-16	93.58	93.604	1.709	0.284
2097-06-17	96.399	96.517	0	0.001
2097-06-18	92.382	92.279	0.125	0.105
2097-06-19	92.767	90.737	0.071	0.116
2097-06-20	85.173	85.273	0	0.755
2097-06-21	90.183	87.474	0.209	0.193
2097-06-22	90.75	91.135	0.156	0.109
2097-06-23	93.806	95.205	0.072	0.077
2097-06-24	96.62	95.757	0	0
2097-06-25	94.444	93.613	0.387	0.149
2097-06-26	92.695	91.762	0.131	0.14
2097-06-27	90.054	88.948	0.182	0.381
2097-06-28	91.012	89.396	0.264	0.191
2097-06-29	87.896	91.18	0.248	0.111
2097-06-30	87.711	92.715	0.283	0.163
2097-07-01	91.188	90.523	0.633	0.069
2097-07-02	91.791	91.873	0.326	0.294
2097-07-03	93.489	93.404	0.214	0.085
2097-07-04	96.524	95.513	0.049	0.032
2097-07-05	97.352	97.358	0	0
2097-07-06	95.572	96.749	0.159	0.434
2097-07-07	91.836	92.873	0.134	0.169
2097-07-08	96.123	95.247	0.044	0.005
2097-07-09	96.317	96.74	0	0
2097-07-10	94.504	93.664	0.112	0.086
2097-07-11	92.889	93.888	0.129	0.261
2097-07-12	93.969	94.629	0.142	0.101
2097-07-13	94.26	94.961	0.228	0.113
2097-07-14	97.07	98.178	0.11	0.016
2097-07-15	97.673	98.238	0	0.012
2097-07-16	99.101	100.319	0	0
2097-07-17	100.516	100.451	0	0
2097-07-18	100.828	100.564	0	0
2097-07-19	96.46	96.513	0.018	0
2097-07-20	98.878	99.636	0.007	0
2097-07-21	101.231	101.31	0	0
2097-07-22	95.353	97.913	0.269	0.371
2097-07-23	96.64	95.343	0.178	0.05
2097-07-24	93.281	95.092	0.227	0.436
2097-07-25	95.816	100.418	0.012	0.161
2097-07-26	94.731	97.282	0.149	0.11
2097-07-27	95.68	93.684	0.149	0.218
2097-07-28	92.923	93.023	0.023	0.093
2097-07-29	97.122	96.981	0.032	0
2097-07-30	97.253	96.509	0.026	0
2097-07-31	94.055	95.159	0.154	0.4
2097-08-01	95.378	94.823	0.257	0.092
2097-08-02	96.945	97.062	0.328	0.074
2097-08-03	98.092	99.315	0	0
2097-08-04	99.601	99.957	0	0
2097-08-05	97.493	98.528	0	0.001
2097-08-06	98.417	98.606	0.075	0
2097-08-07	99.755	102.274	0.066	0.026
2097-08-08	102.128	103.448	0	0
2097-08-09	105.327	104.665	0	0
2097-08-10	103.281	103.566	0.194	0.174
2097-08-11	102.096	102.097	0	0
2097-08-12	103.196	102.18	0.46	0
2097-08-13	99.2	98.257	0.242	0.263
2097-08-14	94.372	98.094	0.653	0.307
2097-08-15	96.73	97.239	0	0
2097-08-16	97.688	98.517	0	0
2097-08-17	97.789	98.754	0	0
2097-08-18	96.465	97.558	0	0
2097-08-19	97.44	98.143	0.007	0
2097-08-20	93.905	95.952	0.245	0.179
2097-08-21	93.118	90.81	0.292	0.227
2097-08-22	94.57	95.446	0	0.001
2097-08-23	94.371	94.104	0.009	0
2097-08-24	90.427	91.927	0.001	0.032
2097-08-25	91.26	91.822	0.058	0.057
2097-08-26	92.624	92.999	0.089	0.332
2097-08-27	91.929	92.092	0.142	0.172
2097-08-28	95.987	95.26	0.223	0.198
2097-08-29	95.709	96.574	0	0
2097-08-30	95.347	95.691	0	0
2097-08-31	94.855	94.36	0	0
2097-09-01	96.377	96.202	0	0
2097-09-02	96.814	96.119	0	0
2097-09-03	96.618	96.625	0	0
2097-09-04	95.861	95.14	0	0
2097-09-05	97.846	96.116	0	0
2097-09-06	93.753	92.926	0.075	0.08
2097-09-07	91.939	93.446	0	0.016
2097-09-08	89.851	92.297	0.288	0.142
2097-09-09	92.057	90.179	0.134	0.236
2097-09-10	93.63	93.73	0.044	0.089
2097-09-11	91.336	93.421	0.02	0
2097-09-12	93.741	92.802	0.002	0.026
2097-09-13	94.334	91.97	0.06	0.185
2097-09-14	89.914	91.015	0.302	0.302
2097-09-15	92.083	89.317	0.142	0.116
2097-09-16	94.559	94.312	0.269	0.267
2097-09-17	92.991	93.086	0	0
2097-09-18	90.063	89.962	0.164	0.134
2097-09-19	88.44	86.576	0.064	0.049
2097-09-20	90.275	89.886	0	0.086
2097-09-21	91.024	91.914	0	0
2097-09-22	90.736	91.103	0	0
2097-09-23	91.7	91.587	0	0
2097-09-24	91.244	91.272	0	0
2097-09-25	92.004	91.57	0	0
2097-09-26	90.608	89.798	0	0
2097-09-27	92.376	94.512	0	0
2097-09-28	91.807	94.257	0	0
2097-09-29	91.393	94.177	0	0
2097-09-30	90.906	89.486	0.004	0.014
2097-10-01	85.477	86.301	0.313	0.378
2097-10-02	88.298	87.225	0.188	0.277
2097-10-03	87.643	86.396	0.001	0.063
2097-10-04	89.038	88.315	0.027	0
2097-10-05	83.443	84.358	0.176	0.204
2097-10-06	84.922	86.119	0.167	0.259
2097-10-07	86.925	87.114	0.128	0.2
2097-10-08	86.263	87.703	0.24	0.091
2097-10-09	86.535	88.4	0.201	0.033
2097-10-10	85.669	86.029	0.171	0.157
2097-10-11	90.474	91.134	0.001	0.045
2097-10-12	90.44	89.66	0.069	0.065
2097-10-13	86.532	88.86	0.3	0.071
2097-10-14	89.682	86.492	0.02	0.255
2097-10-15	90.076	89.762	0	0
2097-10-16	83.608	84.678	0.241	0.346
2097-10-17	85.728	85.974	0.273	0.264
2097-10-18	81.343	81.424	0.151	0.097
2097-10-19	78.627	78.084	0.132	0.106
2097-10-20	74.728	74.448	0	0.046
2097-10-21	78.298	77.926	0	0
2097-10-22	84.483	82.932	0	0
2097-10-23	85.142	83.88	0.183	0.294
2097-10-24	83.4	84.591	0.193	0.319
2097-10-25	77.065	76.635	0	0
2097-10-26	77.602	77.392	0	0
2097-10-27	74.141	75.094	0.585	0.343
2097-10-28	69.855	70.434	0	0
2097-10-29	68.74	69.146	0	0
2097-10-30	71.495	71.253	0	0
2097-10-31	68.816	68.724	0	0
2098-05-01	80	80	1	1
2098-05-02	80.544	82.489	0.155	0.014
2098-05-03	79.464	79.573	0	0
2098-05-04	82.791	83.427	0	0
2098-05-05	83.243	85.502	0.001	0.001
2098-05-06	88.14	89.142	0.192	0.072
2098-05-07	93.727	94.172	0	0
2098-05-08	91.761	93.704	0	0
2098-05-09	88.252	89.451	0.143	0.071
2098-05-10	81.554	83.672	0	0
2098-05-11	88.754	89.67	0	0
2098-05-12	92.839	93.326	0	0
2098-05-13	90.02	89.815	0	0
2098-05-14	90.285	90.555	0	0
2098-05-15	94.011	94.02	0	0
2098-05-16	92.708	93.181	0	0
2098-05-17	92.323	93.09	0.007	0.007
2098-05-18	92.315	94.652	0.011	0
2098-05-19	89.986	92.899	0	0
2098-05-20	89.824	90.207	0	0
2098-05-21	90.15	90.25	0	0
2098-05-22	92.637	93.399	0	0.003
2098-05-23	91.402	91.005	0	0
2098-05-24	90.907	90.783	0	0
2098-05-25	92.179	92.142	0	0
2098-05-26	90.19	91.532	0	0
2098-05-27	93.066	93.925	0	0
2098-05-28	93.163	94.54	0	0
2098-05-29	91.78	92.704	0.008	0
2098-05-30	91.18	94.963	0.004	0
2098-05-31	92.301	91.98	0.089	0.005
2098-06-01	86.443	88.413	0.132	0.228
2098-06-02	88.379	89.788	0.241	0.31
2098-06-03	88.076	88.205	0.291	0.266
2098-06-04	88.175	88.339	0.378	0.408
2098-06-05	93.986	94.456	0.048	0.394
2098-06-06	91.668	87.567	0.21	0.376
2098-06-07	91.344	91.899	0	0
2098-06-08	92.764	92.889	0	0
2098-06-09	94.262	93.651	0	0
2098-06-10	92.19	91.315	0	0
2098-06-11	94.825	93.105	0	0
2098-06-12	93.866	95.663	0	0
2098-06-13	95.618	96.324	0	0
2098-06-14	95.714	96.183	0	0
2098-06-15	97.141	96.236	0	0
2098-06-16	97.679	97.685	0	0
2098-06-17	95.384	95.484	0.006	0.173
2098-06-18	97.447	97.235	0.003	0.014
2098-06-19	98.692	98.748	0	0
2098-06-20	100.113	99.927	0	0
2098-06-21	97.693	97.336	0	0.018
2098-06-22	92.282	91.026	0.209	0.07
2098-06-23	94.291	96.559	0.079	0.009
2098-06-24	97.987	98.158	0	0
2098-06-25	101.993	101.643	0	0
2098-06-26	103.281	102.908	0	0
2098-06-27	104.783	104.797	0	0
2098-06-28	104.531	104.332	0	0
2098-06-29	103.095	103.386	0	0
2098-06-30	101.267	101.84	0	0
2098-07-01	101.175	101.166	0	0
2098-07-02	100.173	100.414	0	0
2098-07-03	98.16	98.926	0	0
2098-07-04	96.839	96.937	0.293	0.19
2098-07-05	93.175	93.74	0.146	0.115
2098-07-06	97.096	98.337	0	0.038
2098-07-07	94.569	96.669	0.011	0
2098-07-08	99.119	99.361	0	0
2098-07-09	102.222	102.36	0	0
2098-07-10	100.716	101.002	0	0
2098-07-11	102.708	102.822	0	0.002
2098-07-12	102.391	102.188	0.093	0.117
2098-07-13	103.086	103.901	0.033	0
2098-07-14	102.05	102.289	0	0
2098-07-15	100.026	100.498	0	0
2098-07-16	99.557	97.871	0	0
2098-07-17	96.179	96.639	0.068	0.05
2098-07-18	93.454	95.364	0.313	0.528
2098-07-19	96.405	96.093	0.128	0.032
2098-07-20	102.761	103.275	0	0.002
2098-07-21	102.621	102.435	0	0
2098-07-22	101.247	101.781	0	0
2098-07-23	100.177	100.861	0.001	0.084
2098-07-24	96.128	96.735	0.007	0.05
2098-07-25	101.203	100.595	0.008	0
2098-07-26	101.383	101.603	0	0
2098-07-27	100.617	98.593	0	0
2098-07-28	93.352	95.822	0.162	0.007
2098-07-29	97.859	97.647	0.425	0.388
2098-07-30	102.608	102.345	0	0
2098-07-31	101.267	101.65	0	0
2098-08-01	98.559	97.759	0.266	0.345
2098-08-02	94.527	94.627	0.002	0.166
2098-08-03	93.232	93.533	0.2	0.185
2098-08-04	100.147	100.651	0.149	0.23
2098-08-05	97.14	98.498	0.424	0.332
2098-08-06	99.269	100.065	0.141	0.467
2098-08-07	98.269	99.253	0	0
2098-08-08	101.165	102.409	0	0
2098-08-09	103.282	102.187	0	0
2098-08-10	100.796	96.366	0	0.014
2098-08-11	105.262	98.719	0	0.037
2098-08-12	98.616	98.716	0	0.061
2098-08-13	99.011	99.111	0.054	0.202
2098-08-14	97.722	97.058	0.096	0.001
2098-08-15	99.103	99.358	0	0
2098-08-16	97.202	99.256	0.035	0
2098-08-17	99.7	100.194	0	0
2098-08-18	100.314	99.737	0	0
2098-08-19	99.018	101.01	0	0
2098-08-20	95.414	97.264	0.166	0.176
2098-08-21	95.898	95.998	0	0.094
2098-08-22	97.325	95.216	0.024	0.051
2098-08-23	95.299	95.399	0.028	0.14
2098-08-24	96.326	94.927	0	0.034
2098-08-25	98.104	98.742	0	0.035
2098-08-26	102.286	102.326	0	0
2098-08-27	100.812	99.984	0	0
2098-08-28	94.74	95.066	0.31	0.187
2098-08-29	91.641	93.034	0.243	0.108
2098-08-30	97.35	94.029	0	0.007
2098-08-31	96.727	96.453	0	0
2098-09-01	98.154	97.836	0	0
2098-09-02	98.643	99.419	0.015	0
2098-09-03	95.594	95.309	0	0
2098-09-04	92.409	90.645	0.26	0.145
2098-09-05	89.643	93.328	0.78	0.214
2098-09-06	93.203	89.556	0.081	0.22
2098-09-07	90.315	91.89	0.109	0.151
2098-09-08	93.023	93.123	0	0.095
2098-09-09	98.614	98.648	0	0
2098-09-10	99.724	100.481	0.005	0.005
2098-09-11	93.052	91.674	0.196	0.251
2098-09-12	97.96	96.23	0	0
2098-09-13	95.374	93.99	0	0.002
2098-09-14	95.254	95.691	0	0
2098-09-15	95.215	94.202	0	0.005
2098-09-16	88.49	90.285	0	0
2098-09-17	86.948	86.404	0	0
2098-09-18	88.672	87.946	0	0
2098-09-19	91.48	91.58	0	0
2098-09-20	95.504	95.236	0	0
2098-09-21	97.874	95.427	0	0
2098-09-22	95.549	96.937	0	0
2098-09-23	93.542	92.9	0	0
2098-09-24	89.941	90.348	0.011	0.052
2098-09-25	88.6	92.309	0.209	0.147
2098-09-26	83.51	85.096	0.493	0.499
2098-09-27	82.692	85.762	1.637	0.858
2098-09-28	94.885	93.663	0.008	0.008
2098-09-29	96.433	95.493	0	0
2098-09-30	95.643	96.698	0	0
2098-10-01	93.835	95.371	0	0
2098-10-02	87.952	93.064	0.113	0
2098-10-03	86.695	87.258	0	0
2098-10-04	84.564	84.537	0.101	0.033
2098-10-05	89.616	88.654	0	0.002
2098-10-06	91.073	91.113	0.011	0.005
2098-10-07	92.103	93.22	0	0
2098-10-08	93.845	94.702	0	0
2098-10-09	88.09	87.845	0.083	0.142
2098-10-10	87.792	87.779	0	0
2098-10-11	89.681	90.989	0	0
2098-10-12	86.996	84.868	0	0
2098-10-13	84.874	85.353	0.026	0.009
2098-10-14	84.637	85.443	0	0
2098-10-15	84.498	85.544	0	0.001
2098-10-16	86.038	87.573	0	0
2098-10-17	87.997	89.354	0	0
2098-10-18	86.44	84.218	0.003	0.209
2098-10-19	88.089	87.214	0.084	0.071
2098-10-20	88.603	84.932	0	0
2098-10-21	89.072	87.827	0.172	0.153
2098-10-22	83.632	83.94	0.149	0.188
2098-10-23	85.163	87.618	0.174	0.075
2098-10-24	85.757	83.657	0.101	0.175
2098-10-25	86.082	87.32	0.002	0.032
2098-10-26	84.981	86.411	0	0
2098-10-27	86.654	83.904	0.1	0.082
2098-10-28	84.234	85.143	0.155	0.261
2098-10-29	85.181	85.569	0.212	0.093
2098-10-30	84.541	83.655	0.131	0.838
2098-10-31	82.569	80.669	0.004	0
2099-05-01	80	80	1	1
2099-05-02	90.31	90.49	0	0
2099-05-03	92.347	92.533	0	0
2099-05-04	90.885	91.923	0	0
2099-05-05	92.419	92.434	0	0
2099-05-06	91.349	90.258	0	0
2099-05-07	88.49	88.305	0.137	0
2099-05-08	87.09	89.702	0	0
2099-05-09	92.835	93.007	0	0
2099-05-10	90.228	89.478	0.016	0.012
2099-05-11	84.221	85.579	0	0
2099-05-12	89.442	87.814	0.026	0
2099-05-13	90.292	87.802	0.005	0.065
2099-05-14	83.9	83.272	0.184	0.264
2099-05-15	84.507	86.369	0.269	0.272
2099-05-16	84.762	86.009	0.19	0.069
2099-05-17	88.59	89.569	0.034	0.045
2099-05-18	89.682	89.365	0.094	0.098
2099-05-19	92.751	92.788	0	0.008
2099-05-20	91.541	90.285	0	0
2099-05-21	87.662	88.292	0	0
2099-05-22	88.69	88.978	0	0
2099-05-23	88.959	89.551	0	0
2099-05-24	89.597	89.418	0	0
2099-05-25	92.172	91.883	0	0
2099-05-26	90.342	90.442	0	0
2099-05-27	90.792	90.892	0	0
2099-05-28	92.439	92.678	0	0
2099-05-29	92.97	93.005	0	0
2099-05-30	91.355	93.731	0	0
2099-05-31	93.676	95.451	0	0
2099-06-01	95.092	94.351	0.181	0.269
2099-06-02	93.016	89.297	0.089	0.228
2099-06-03	91.582	89.835	0.161	0.178
2099-06-04	89.398	89.498	0.008	0.108
2099-06-05	92.726	92.52	0.129	0.153
2099-06-06	93.429	86.677	0.179	0.331
2099-06-07	89.791	89.891	0	0.125
2099-06-08	89.339	87.74	0.249	0.167
2099-06-09	87.731	90.142	0.232	0.135
2099-06-10	96.063	94.931	0	0.017
2099-06-11	95.127	95.198	0	0.208
2099-06-12	94.624	94.56	0.07	0.006
2099-06-13	91.161	90.979	0.063	0.104
2099-06-14	89.498	90.754	0.269	0.057
2099-06-15	90.556	90.725	0.36	0.156
2099-06-16	90.854	92.032	0.092	0.048
2099-06-17	92.212	95.111	0.03	0.017
2099-06-18	92.804	93.019	0.03	0
2099-06-19	88.132	89.265	0.316	0.068
2099-06-20	88.173	88.086	0.011	0.197
2099-06-21	86.593	86.77	0.162	0.272
2099-06-22	88.566	89.251	0.303	0.32
2099-06-23	87.253	90.275	0.428	0.354
2099-06-24	92.06	93.277	0.166	0.145
2099-06-25	94.751	94.556	0.172	0.358
2099-06-26	93.568	94.175	0.212	0.127
2099-06-27	94.277	94.377	0.012	0.255
2099-06-28	95.297	94.009	0.211	0.137
2099-06-29	95.327	91.165	0.475	0.209
2099-06-30	91.77	94.426	0.282	0.065
2099-07-01	93.44	93.773	0.199	0.194
2099-07-02	95.57	97.917	0.148	0.138
2099-07-03	98.705	101.063	0.057	0.023
2099-07-04	96.504	98.499	0.13	0.034
2099-07-05	95.012	98.135	0.125	0
2099-07-06	94.919	96.665	0.35	0.088
2099-07-07	98.548	100.212	0.143	0
2099-07-08	98.03	98.13	0.055	0.297
2099-07-09	100.559	100.119	0.015	0.019
2099-07-10	99.835	100.969	0	0
2099-07-11	98.438	99.362	0.002	0
2099-07-12	96.629	95.788	0.33	0.36
2099-07-13	90.371	92.039	0.274	0.397
2099-07-14	96.736	98.721	0.179	0.002
2099-07-15	101.05	100.848	0	0
2099-07-16	102.743	102.344	0	0
2099-07-17	100.562	104.112	0.036	0
2099-07-18	104.434	104.901	0	0
2099-07-19	104.329	105.642	0	0
2099-07-20	97.735	101.213	0.294	0
2099-07-21	92.164	96.992	0.468	0.456
2099-07-22	97.668	95.957	0.139	0.133
2099-07-23	98.157	98.257	0	0.107
2099-07-24	98.352	97.273	0	0
2099-07-25	99.419	98.253	0	0
2099-07-26	100.283	98.832	0	0
2099-07-27	101.575	100.47	0	0.008
2099-07-28	104.039	102.221	0	0
2099-07-29	107.136	105.056	0	0.053
2099-07-30	102.669	102.769	0	0.147
2099-07-31	90.596	99.103	0.361	0.277
2099-08-01	95.639	94.718	0.156	0.315
2099-08-02	91.872	93.711	0.252	0.213
2099-08-03	93.162	93.635	0.185	0.172
2099-08-04	95.844	95.944	0.053	0.126
2099-08-05	97.239	98.769	0.003	0
2099-08-06	95.529	95.629	0.037	0.408
2099-08-07	92.203	91.705	0.396	0.241
2099-08-08	91.419	91.667	0.384	0.23
2099-08-09	93.308	93.212	0.144	0.063
2099-08-10	93.9	95.56	0.213	0.371
2099-08-11	94.914	96.3	0.188	0.224
2099-08-12	95.433	91.453	0.382	0.259
2099-08-13	93.619	93.575	0.152	0.353
2099-08-14	95.548	95.648	0	0.088
2099-08-15	99.928	99.742	0.002	0
2099-08-16	96.204	98.232	0	0.141
2099-08-17	98.772	96.573	0	0.017
2099-08-18	97.431	97.443	0	0
2099-08-19	94.24	100.545	0.256	0
2099-08-20	99.032	101.203	0.013	0
2099-08-21	93.483	95.94	0.155	0.074
2099-08-22	96.087	94.898	0.12	0.046
2099-08-23	95.932	96.815	0.11	0
2099-08-24	97.357	99.656	0	0
2099-08-25	97.255	99.332	0.034	0
2099-08-26	99.546	100.842	0	0
2099-08-27	98.392	98.58	0	0
2099-08-28	100.478	101.663	0	0.004
2099-08-29	105.696	106.669	0.057	0
2099-08-30	99.95	102.318	0.141	0
2099-08-31	94.946	94.238	0.069	0
2099-09-01	90.561	93.619	0.316	0.035
2099-09-02	97.412	99.112	0.011	0
2099-09-03	99.064	99.136	0	0
2099-09-04	100.917	102.099	0.003	0
2099-09-05	103.897	106.17	0	0
2099-09-06	95.66	99.022	0	0.196
2099-09-07	93.206	90.96	0.34	0.298
2099-09-08	93.484	93.899	0.02	0.097
2099-09-09	94.91	93.929	0	0
2099-09-10	99.364	96.845	0	0
2099-09-11	102.94	102.635	0	0
2099-09-12	99.469	100.126	0.06	0
2099-09-13	93.448	95.053	0.15	0.059
2099-09-14	94.788	96.537	0.087	0
2099-09-15	94.607	97.52	0.005	0
2099-09-16	93.41	93.51	0	0.169
2099-09-17	93.819	93.919	0.002	0.071
2099-09-18	99.308	101.462	0	0
2099-09-19	96.246	98.417	0.428	0
2099-09-20	96.238	96.56	0.003	0
2099-09-21	101.326	100.902	0	0
2099-09-22	90.665	91.3	0.227	0.096
2099-09-23	89.084	88.36	0.111	0.106
2099-09-24	90.781	89.838	0	0
2099-09-25	88.227	89.427	0.789	0.119
2099-09-26	85.702	86.282	1.093	0.82
2099-09-27	87.072	87.287	0.677	0.653
2099-09-28	89.045	88.065	0.059	0.353
2099-09-29	86.617	89.334	0.213	0.035
2099-09-30	90.971	91.156	0.046	0.037
2099-10-01	90.024	90.341	0.067	0
2099-10-02	90.342	91.97	0	0.015
2099-10-03	84.959	92.032	0.279	0
2099-10-04	86.255	89.016	0.391	0
2099-10-05	86.69	91.754	0.499	0.006
2099-10-06	87.072	89.299	0.121	0.13
2099-10-07	86.383	88.211	0.021	0
2099-10-08	85.703	85.167	0	0.037
2099-10-09	88.289	87.048	0	0.014
2099-10-10	85.757	86.226	0	0
2099-10-11	86.38	87.758	0	0
2099-10-12	86.38	87.43	0	0
2099-10-13	80.985	81.747	0	0.001
2099-10-14	85.334	85.528	0.04	0
2099-10-15	83.36	82.714	0.095	0.19
2099-10-16	79.553	80.023	0.168	0.262
2099-10-17	75.029	75.404	0	0
2099-10-18	74.961	75.382	0	0
2099-10-19	78.806	79.487	0	0
2099-10-20	81.17	82.583	0	0
2099-10-21	77.171	77.908	0	0
2099-10-22	74.561	75.429	0	0
2099-10-23	79.676	80.411	0	0
2099-10-24	86.662	86.732	0	0
2099-10-25	85.819	89.826	0	0
2099-10-26	86.084	86.384	0.031	0.147
2099-10-27	78.871	78.907	0.106	0.058
2099-10-28	77.442	77.918	0	0
2099-10-29	77.338	76.514	0	0
2099-10-30	84.909	84.217	0	0
2099-10-31	82.147	83.989	0.135	0.332
