# Supplementary material for: The role of climate change and urban development on compound dry-hot extremes across US cities
Source: Nat Commun. 2023 Jun 14;14:3509. doi: 10.1038/s41467-023-39205-x (PMC10267174; doi:10.1038/s41467-023-39205-x)
Supplement: Supplementary file 2 — Source Data [file 41467_2023_39205_MOESM2_ESM.zip › SourceData/NewYorkCity_Current_Data.xlsx]

## Sheet: Sheet1
Date_Current	Current_T	Urban_Dev_T	Current_prcp	Urban_Dev_Prcp
2000-05-01	80	80	1	1
2000-05-02	66.776	67.234	0.057	0.013
2000-05-03	61.614	62.038	0	0
2000-05-04	60.435	60.57	0	0
2000-05-05	80.494	80.323	0.162	0.139
2000-05-06	82.624	83.916	0.032	0.042
2000-05-07	87.356	87.798	0	0
2000-05-08	85.164	87.658	0.114	0.054
2000-05-09	89.761	90.485	0	0
2000-05-10	86.249	87.055	0.143	0.167
2000-05-11	72.818	73.933	0.128	0.505
2000-05-12	69.631	70.57	0	0.002
2000-05-13	75.113	70.554	0.008	0.041
2000-05-14	78.198	75.924	0.003	0.042
2000-05-15	68.473	68.854	0	0
2000-05-16	67.406	67.594	0	0
2000-05-17	67.089	67.116	0.002	0
2000-05-18	79.111	79.084	0.036	0.03
2000-05-19	73.472	73.443	1.018	1.091
2000-05-20	57.581	59.943	0.028	0.001
2000-05-21	60.664	59.286	0.623	0.501
2000-05-22	63.523	62.223	0.056	0.174
2000-05-23	64.321	63.537	0.033	0.086
2000-05-24	76.303	80.364	0.129	0.311
2000-05-25	78.112	79.377	0.287	0.198
2000-05-26	74.789	74.6	0	0
2000-05-27	71.946	72.783	0	0
2000-05-28	70.891	72.447	0	0
2000-05-29	63.946	64.823	0	0
2000-05-30	66.537	66.49	0.003	0.002
2000-05-31	68.491	67.563	0.003	0
2000-06-01	80.514	79.023	0.031	0.009
2000-06-02	92.771	93.656	0.215	0.005
2000-06-03	85.497	86.597	0.11	0.102
2000-06-04	70.498	71.27	0	0
2000-06-05	69.379	69.391	0	0
2000-06-06	61.932	62.541	0.764	0.628
2000-06-07	71.355	71.543	0.019	0.044
2000-06-08	79.886	78.523	0	0
2000-06-09	88.64	88.74	0	0
2000-06-10	92.976	93.611	0.199	0.091
2000-06-11	92.609	93.108	0	0
2000-06-12	89.748	90.365	1.116	0.465
2000-06-13	64.276	63.351	0.199	0.117
2000-06-14	64.965	66.11	0.001	0.01
2000-06-15	74.087	75.097	0.003	0.041
2000-06-16	91.931	93.06	0.072	0
2000-06-17	90.115	90.556	0.268	0.239
2000-06-18	84.137	84.296	0.259	0.241
2000-06-19	73.006	74.507	0.007	0.008
2000-06-20	81.001	80.946	0	0
2000-06-21	79.312	78.947	0	0
2000-06-22	86.429	87.265	0.032	0.032
2000-06-23	85.177	85.539	0.004	0.001
2000-06-24	81.389	81.333	0	0
2000-06-25	81.086	78.648	0.002	0
2000-06-26	90.989	85.019	0.071	0.457
2000-06-27	89.159	85.638	0.346	0.309
2000-06-28	80.604	79.846	0.132	0.432
2000-06-29	78.154	78.332	0.203	0
2000-06-30	78.146	78.96	0.001	0.03
2000-07-01	78.067	78.379	0	0
2000-07-02	85.021	85.311	0	0.003
2000-07-03	86.107	85.934	0	0
2000-07-04	84.539	85.392	0.181	0.159
2000-07-05	83.925	82.641	0.017	0.364
2000-07-06	80.246	78.581	0	0
2000-07-07	76.993	77.895	0	0
2000-07-08	78.232	78.392	0	0.007
2000-07-09	79.91	81.563	0.017	0.014
2000-07-10	89.771	85.464	0.533	0.644
2000-07-11	82.121	83.396	0.029	0.035
2000-07-12	82.177	82.605	0	0
2000-07-13	81.55	81.434	0	0
2000-07-14	79.627	79.616	0.002	0.018
2000-07-15	74.408	75.19	0.294	0.291
2000-07-16	80.552	77.993	0.803	0.303
2000-07-17	80.7	81.865	0.028	0.177
2000-07-18	84.922	85.027	0.093	0
2000-07-19	78.86	79.916	0.002	0.003
2000-07-20	79.025	79.382	0.016	0.103
2000-07-21	79.486	77.861	0.031	0
2000-07-22	79.869	79.7	0.164	0.165
2000-07-23	78.207	78.426	0.002	0
2000-07-24	77.68	78.002	0	0.001
2000-07-25	69.28	74.948	0.094	0.198
2000-07-26	76.877	79.283	0.004	0.055
2000-07-27	76.577	76.699	0.191	0.122
2000-07-28	77.753	78.976	0.217	0.058
2000-07-29	77.433	76.496	0.037	0.003
2000-07-30	75.948	75.657	0.002	0.097
2000-07-31	76.702	74.017	0	0
2000-08-01	73.493	75.135	0	0
2000-08-02	85.51	83.529	0.186	0.134
2000-08-03	84.428	83.665	0.119	0.267
2000-08-04	81.214	80.3	0.165	0.381
2000-08-05	80.346	80.701	0	0
2000-08-06	79.146	79.742	0	0
2000-08-07	91.845	95.398	0.192	0.991
2000-08-08	89.228	89.695	0	0
2000-08-09	88.943	89.905	0	0
2000-08-10	85.965	86.799	0.536	0.624
2000-08-11	80.414	82.456	0.007	0
2000-08-12	77.344	78.95	0.083	0.077
2000-08-13	71.106	72.892	0	0
2000-08-14	74.729	74.642	0	0.003
2000-08-15	84.237	83.635	0.007	0
2000-08-16	81.714	83.523	0.113	1.055
2000-08-17	74.591	75.485	0	0
2000-08-18	73.148	73.247	0	0.066
2000-08-19	75.401	75.644	0.018	0.019
2000-08-20	69.968	70.11	0	0
2000-08-21	75.991	75.716	0	0
2000-08-22	76.19	76.361	0	0
2000-08-23	78.102	74.353	0.003	0.019
2000-08-24	82.502	82.488	0.009	0.044
2000-08-25	80.65	79.249	0	0
2000-08-26	80.252	80.286	0	0
2000-08-27	81.964	82.345	0	0
2000-08-28	79.845	79.952	0.233	0.132
2000-08-29	77.166	76.116	0.038	0.025
2000-08-30	75.026	75.331	0	0
2000-08-31	76.267	75.795	0	0
2000-09-01	78.274	76.824	0	0
2000-09-02	82.045	81.783	0	0
2000-09-03	78.896	80.226	0	0
2000-09-04	81.409	80.647	0.133	0.15
2000-09-05	68.192	68.447	0.008	0.116
2000-09-06	69.742	70.006	0	0
2000-09-07	70.825	71.4	0	0
2000-09-08	76.568	76.719	0	0
2000-09-09	81.903	81.565	0	0
2000-09-10	80.113	80.778	0.017	0.03
2000-09-11	75.4	74.5	0	0.009
2000-09-12	75.858	75.517	0	0
2000-09-13	79.32	78.93	0.036	0
2000-09-14	75.262	75.373	0	0
2000-09-15	72.729	73.73	0.106	0.08
2000-09-16	63.469	66.816	0.008	0
2000-09-17	70.715	71.22	0	0
2000-09-18	75.959	76.672	0	0
2000-09-19	74.249	75.219	0	0.008
2000-09-20	85.372	83.985	0.344	0.419
2000-09-21	82.714	83.069	0	0
2000-09-22	68.908	69.691	0	0
2000-09-23	70.048	70.35	0	0
2000-09-24	79.551	80.174	0.098	0.177
2000-09-25	71.061	68.538	0	0.012
2000-09-26	58.28	58.328	0.238	0.127
2000-09-27	69.634	70.361	0.207	0
2000-09-28	68.63	70.776	0	0
2000-09-29	60.988	62.144	0	0
2000-09-30	64.597	64.852	0	0
2000-10-01	67.455	67.84	0	0
2000-10-02	65.839	66.194	0	0
2000-10-03	81.747	81.932	0	0
2000-10-04	78.644	78.571	0	0
2000-10-05	72.66	73.36	0	0.02
2000-10-06	75.385	75.014	0.004	0.003
2000-10-07	60.941	59.493	0	0
2000-10-08	55.227	55.472	0	0
2000-10-09	53.772	53.918	0	0
2000-10-10	52.753	52.949	0	0
2000-10-11	67.95	68.116	0	0
2000-10-12	68.293	68.927	0	0
2000-10-13	74.675	75.036	0	0
2000-10-14	77.179	77.168	0	0
2000-10-15	76.528	77.674	0	0
2000-10-16	68.502	72.686	0	0
2000-10-17	62.953	61.491	0	0.014
2000-10-18	60.241	59.809	0.097	0.179
2000-10-19	59.258	56.867	0.011	0.159
2000-10-20	64.12	64.306	0	0
2000-10-21	70.456	72.502	0	0
2000-10-22	67.356	70.143	0	0
2000-10-23	56.928	57.185	0	0
2000-10-24	63.347	63.951	0	0
2000-10-25	60.529	61.498	0	0
2000-10-26	59.84	61.538	0	0
2000-10-27	60.354	62.033	0	0
2000-10-28	59.485	60.215	0	0
2000-10-29	44.894	45.5	0	0
2000-10-30	47.809	47.827	0	0
2000-10-31	51.796	51.785	0	0
2001-05-01	80	80	1	1
2001-05-02	79.891	80.459	0	0
2001-05-03	82.844	83.569	0	0.002
2001-05-04	86.272	86.372	0	0
2001-05-05	84.16	85.049	0.005	0.007
2001-05-06	68.283	68.141	0	0
2001-05-07	59.522	59.345	0	0
2001-05-08	61.394	61.047	0	0
2001-05-09	70.592	70.439	0	0
2001-05-10	80.087	80.244	0	0
2001-05-11	82.404	82.949	0	0
2001-05-12	81.261	81.281	0.059	0.121
2001-05-13	65.577	65.785	0.005	0.022
2001-05-14	66.558	65.953	0.054	0.035
2001-05-15	67.88	68.393	0	0.073
2001-05-16	61.293	63.859	0	0
2001-05-17	59.455	58.53	0	0
2001-05-18	59.721	59.809	0.056	0.005
2001-05-19	78.991	78.66	0	0.001
2001-05-20	77.245	77.838	0	0
2001-05-21	60.181	59.626	0.593	0.942
2001-05-22	70.86	69.801	0.573	0.882
2001-05-23	70.895	71.826	0.244	0.593
2001-05-24	75.233	74.434	0	0
2001-05-25	68.278	65.889	0	0
2001-05-26	65.351	65.874	0	0
2001-05-27	66.672	67.68	0.022	0
2001-05-28	74.095	71.783	0.013	0.017
2001-05-29	73.073	73.805	0.005	0.11
2001-05-30	71.671	71.108	0.036	0.049
2001-05-31	66.48	66.967	0	0
2001-06-01	66.211	64.871	0	0
2001-06-02	78.663	78.567	0.159	0.208
2001-06-03	74.751	76.718	0.009	0.004
2001-06-04	74.63	74.925	0	0
2001-06-05	77.312	78.289	0	0
2001-06-06	77.189	77.156	0	0
2001-06-07	74.953	76.003	0	0
2001-06-08	79.257	79.791	0	0
2001-06-09	78.999	79.318	0	0
2001-06-10	79.898	80.922	0.017	0.016
2001-06-11	80.415	82.264	0.005	0.007
2001-06-12	82.895	83.115	0.307	1.132
2001-06-13	81.338	82.45	0	0
2001-06-14	77.725	78.283	0	0
2001-06-15	75.013	75.237	0	0
2001-06-16	72.19	76.429	0	0.003
2001-06-17	80.108	82.243	0.232	0.121
2001-06-18	84.048	84.418	0	0
2001-06-19	83.28	84.984	0	0
2001-06-20	83.751	85.007	0	0
2001-06-21	82.697	83.685	0	0
2001-06-22	77.056	75.544	0.024	0.26
2001-06-23	77.817	76.912	0.153	0.164
2001-06-24	80.796	76.389	0.276	0.25
2001-06-25	80.015	83.996	0.084	0.125
2001-06-26	82.902	85.286	0.01	0
2001-06-27	86.882	90.251	0.007	0.019
2001-06-28	90.101	90.295	0	0
2001-06-29	84.088	86.216	0.001	0.01
2001-06-30	87.809	89.714	0.072	0.046
2001-07-01	88.331	88.684	0.172	0.112
2001-07-02	75.115	75.957	0.134	0.1
2001-07-03	74.883	74.745	0	0
2001-07-04	77.297	76.598	0.083	0.126
2001-07-05	81.653	81.901	0.285	0.257
2001-07-06	78.853	79.567	0	0
2001-07-07	80.32	80.925	0	0
2001-07-08	80.536	81.566	0.207	1.177
2001-07-09	86.404	86.696	0.034	0
2001-07-10	87.951	88.154	0	0
2001-07-11	85.459	85.42	0.052	0.014
2001-07-12	74.416	75.165	0	0
2001-07-13	79.309	79.103	0	0
2001-07-14	75.197	75.945	0.014	0.06
2001-07-15	79.455	79.704	0	0
2001-07-16	79.983	80.632	0	0
2001-07-17	80.942	81.985	0.139	0.074
2001-07-18	79.587	79.56	0.125	0.107
2001-07-19	76.226	73.663	0.001	0.023
2001-07-20	79.645	79.383	0	0
2001-07-21	80.088	79.513	0	0
2001-07-22	81.224	80.257	0	0
2001-07-23	81.661	82.367	0	0
2001-07-24	89.93	89.25	0	0
2001-07-25	94	94.1	0	0
2001-07-26	84.157	83.852	0.188	0.253
2001-07-27	75.31	75.891	0.77	0.026
2001-07-28	72.626	73.629	0	0
2001-07-29	72.761	72.472	0.001	0.001
2001-07-30	77.269	70.445	0	0.003
2001-07-31	79.329	79.425	0	0
2001-08-01	83.252	84.744	0	0
2001-08-02	85.025	84.93	0	0
2001-08-03	83.875	87.844	0	0
2001-08-04	84.167	87.269	0.115	0.396
2001-08-05	80.282	80.092	0.163	0.294
2001-08-06	88.626	88.726	0	0.015
2001-08-07	93.152	93.655	0.118	0.169
2001-08-08	90.534	91	0.211	0.176
2001-08-09	91.433	93.087	0	0
2001-08-10	91.15	91.993	0.098	0.223
2001-08-11	85.513	87.644	0.093	0.215
2001-08-12	79.707	80.127	0.695	0.122
2001-08-13	79.455	85.724	0.318	0.482
2001-08-14	80.6	82.656	0.252	0.096
2001-08-15	81.706	80.687	0.002	0
2001-08-16	79.605	81.39	0	0
2001-08-17	82.493	81.849	0.024	0.143
2001-08-18	82.27	81.923	0.143	0.175
2001-08-19	80.366	80.598	0	0
2001-08-20	83.07	86.506	0.935	0.282
2001-08-21	83.104	81.795	0.195	0
2001-08-22	82.944	82.147	0	0
2001-08-23	81.808	80.466	0	0
2001-08-24	83.131	81.291	0.057	0.046
2001-08-25	79.714	77.58	0	0
2001-08-26	76.312	76.133	0	0
2001-08-27	81.214	80.852	0.05	0.037
2001-08-28	87.308	87.555	0.433	0.608
2001-08-29	85.581	86.826	0.001	0.003
2001-08-30	80.82	81.227	0	0
2001-08-31	78.471	79.022	0.012	0.008
2001-09-01	76.379	77.642	0.122	0.084
2001-09-02	73.355	73.45	0	0
2001-09-03	74.063	74.339	0	0
2001-09-04	81.436	81.619	0	0
2001-09-05	78.93	79.51	0.024	0.017
2001-09-06	77.424	77.732	0	0
2001-09-07	78.293	78.654	0	0
2001-09-08	78.269	79.316	0	0
2001-09-09	78.153	77.982	0.008	0.008
2001-09-10	79.019	79.318	0.034	0.033
2001-09-11	78.355	77.928	0.023	0.069
2001-09-12	73.681	73.383	0	0
2001-09-13	79.343	80.584	0	0
2001-09-14	77.438	78.922	0.125	0.086
2001-09-15	68.011	68.365	0	0
2001-09-16	73.696	73.941	0	0
2001-09-17	75.396	75.694	0	0
2001-09-18	73.872	74.319	0	0
2001-09-19	72.706	72.954	0	0
2001-09-20	72.189	72.785	0.065	0.09
2001-09-21	75.061	75.217	0.299	0.381
2001-09-22	74.612	74.109	0.237	0.135
2001-09-23	73.264	74.293	0.143	0.042
2001-09-24	71.67	71.94	0.036	0.073
2001-09-25	73.059	73.524	0.326	0.343
2001-09-26	67.02	68.907	0.074	0.002
2001-09-27	65.615	64.972	0	0
2001-09-28	67.013	63.313	0	0.048
2001-09-29	65.914	65.874	0	0.075
2001-09-30	62.87	64.217	0	0
2001-10-01	69.789	69.617	0	0
2001-10-02	73.949	73.297	0	0
2001-10-03	79.984	80.142	0	0
2001-10-04	81.882	82.681	0	0
2001-10-05	79.739	80.205	0	0
2001-10-06	75.781	75.901	0.163	0.027
2001-10-07	59.739	59.934	0	0
2001-10-08	52.842	52.79	0	0
2001-10-09	58.765	59.831	0	0
2001-10-10	67.129	67.672	0	0
2001-10-11	66.348	68.903	0	0
2001-10-12	66.815	68.882	0	0
2001-10-13	66.034	69.458	0	0
2001-10-14	63.182	67.168	0	0
2001-10-15	68.121	67.016	0.275	0.265
2001-10-16	65.214	64.379	0	0
2001-10-17	60.577	59.687	0.024	0.006
2001-10-18	56.387	56.548	0	0
2001-10-19	59.919	60.133	0	0
2001-10-20	68.543	69.161	0	0
2001-10-21	71.308	71.717	0	0
2001-10-22	72.678	72.776	0	0
2001-10-23	69.931	72.181	0	0.002
2001-10-24	65.84	69.596	0.002	0.007
2001-10-25	68.519	71.277	0.001	0.001
2001-10-26	64.415	65.536	0	0
2001-10-27	51.214	50.995	0	0
2001-10-28	49.169	49.455	0	0
2001-10-29	56.857	57.484	0	0
2001-10-30	55.069	56.376	0	0
2001-10-31	52.51	52.718	0	0
2002-05-01	80	80	1	1
2002-05-02	57.158	58.858	0.657	0.529
2002-05-03	56.541	57.159	0.055	0.031
2002-05-04	60.559	60.712	0	0
2002-05-05	63.682	63.31	0	0
2002-05-06	65.164	65.176	0	0
2002-05-07	70.114	67.353	0	0.022
2002-05-08	67.987	68.698	0	0
2002-05-09	60.057	60.244	0.147	0.037
2002-05-10	73.871	74.588	0.151	0.032
2002-05-11	67.703	68.441	0	0
2002-05-12	64.577	65.035	0.112	0.131
2002-05-13	65.866	66.649	0.065	0.243
2002-05-14	58.813	58.65	0.463	0.061
2002-05-15	63.762	63.824	0	0
2002-05-16	75.984	76.387	0	0
2002-05-17	73.688	75.114	0.003	0
2002-05-18	65.415	64.376	0.505	0.44
2002-05-19	57.663	58.568	0	0
2002-05-20	56.5	56.505	0.001	0.001
2002-05-21	57.875	58.602	0.056	0.151
2002-05-22	66.492	66.724	0	0
2002-05-23	69.459	69.587	0	0
2002-05-24	82.503	83.125	0	0
2002-05-25	69.983	76.034	0.019	0.073
2002-05-26	73.751	73.299	0	0
2002-05-27	74.426	76.166	0.116	0.118
2002-05-28	71.733	72.244	0.04	0.076
2002-05-29	70.429	69.592	0.002	0.001
2002-05-30	66.466	68.361	0.002	0
2002-05-31	80.111	81.058	0.01	0.009
2002-06-01	84.707	85.112	0.011	0.045
2002-06-02	81.622	82.156	0.001	0.001
2002-06-03	70.385	71.392	0	0
2002-06-04	68.716	70.54	0	0
2002-06-05	86.068	84.854	0.072	0.057
2002-06-06	82.152	81.046	0.255	0.381
2002-06-07	65.833	69.33	1.367	0.632
2002-06-08	70.689	70.029	0	0
2002-06-09	81.276	80.656	0.028	0.014
2002-06-10	80.809	80.694	0.026	0.014
2002-06-11	86.9	87.633	0.01	0.001
2002-06-12	87.537	87.637	0.039	0.02
2002-06-13	80.883	81.674	0.051	0.122
2002-06-14	67.325	65.81	0	0
2002-06-15	72.486	74.114	1.159	0.553
2002-06-16	74.585	74.48	0.085	0.093
2002-06-17	72.491	74.344	0.106	0.08
2002-06-18	71.848	74.186	0.019	0.016
2002-06-19	74.592	77.983	0.035	0.088
2002-06-20	76.621	76.978	0	0
2002-06-21	78.57	75.505	0	0
2002-06-22	79.847	80.603	0	0
2002-06-23	79.481	79.844	0	0
2002-06-24	87.063	88.174	0	0.001
2002-06-25	85.662	86.862	0	0
2002-06-26	92.172	92.272	0	0
2002-06-27	90.696	91.02	0.039	0.039
2002-06-28	86.954	87.702	0.01	0.042
2002-06-29	86.423	86.845	0.006	0.008
2002-06-30	84.026	84.988	0	0
2002-07-01	88.293	89.76	0.093	0.132
2002-07-02	94.181	95.364	0	0.017
2002-07-03	94.714	95.629	0	0
2002-07-04	94.59	95.13	0	0
2002-07-05	91.362	91.919	0.009	0
2002-07-06	82.997	83.182	0	0
2002-07-07	86.691	86.716	0	0.001
2002-07-08	89.01	89.527	0	0
2002-07-09	89.491	90.08	0.002	0
2002-07-10	86.286	87.263	0.074	0.317
2002-07-11	76.271	77.161	0	0
2002-07-12	79.81	79.952	0	0
2002-07-13	79.733	81.156	0	0
2002-07-14	81.315	80.853	0	0
2002-07-15	88.086	87.588	0	0.054
2002-07-16	85.75	85.698	0.008	0
2002-07-17	89.878	90.834	0.007	0.008
2002-07-18	90.387	92.048	0.179	0.167
2002-07-19	86.215	87.314	0.194	0.289
2002-07-20	80.567	81.799	0.371	0.433
2002-07-21	79.46	80.084	0.053	0.019
2002-07-22	82.08	81.529	0	0
2002-07-23	89.819	87.539	0.087	0.312
2002-07-24	86.234	84.58	0.478	0.27
2002-07-25	76.087	78.539	0.002	0
2002-07-26	72.967	76.333	0	0
2002-07-27	77.046	80.885	0.02	0.002
2002-07-28	82.973	88.542	0.027	0
2002-07-29	94.598	98.265	0.245	0
2002-07-30	92.053	94.667	0.171	0.045
2002-07-31	90.279	91.442	0.003	0.006
2002-08-01	88.453	89.466	0	0
2002-08-02	89.148	89.094	0.051	0.009
2002-08-03	88.666	87.967	0.238	0.09
2002-08-04	83.74	85.618	0.259	0.284
2002-08-05	89.58	90.748	0.006	0.055
2002-08-06	80.418	85.136	0.12	0.238
2002-08-07	76.887	77.433	0	0
2002-08-08	77.746	78.236	0	0
2002-08-09	81.056	81.313	0	0
2002-08-10	84.408	84.84	0	0
2002-08-11	85.929	86.813	0	0
2002-08-12	87.266	87.994	0.006	0
2002-08-13	89.507	89.718	0.014	0
2002-08-14	90.023	90.122	0	0.001
2002-08-15	85.625	85.408	0.13	0.091
2002-08-16	85.841	88.474	0.002	0.015
2002-08-17	89.471	89.05	0.31	0.05
2002-08-18	88.231	92.423	0	0.013
2002-08-19	87.234	88.574	0	0.02
2002-08-20	82.894	86.255	0	0
2002-08-21	80.371	80.535	0	0
2002-08-22	84.065	83.867	0	0
2002-08-23	83.555	83.579	0	0.028
2002-08-24	78.091	77.388	0.322	0.237
2002-08-25	82.936	83.62	0.089	0.163
2002-08-26	81.489	81.483	0	0
2002-08-27	80.707	81.059	0	0
2002-08-28	75.844	76.52	0	0
2002-08-29	70.691	71.959	0.023	0.033
2002-08-30	81.024	72.994	0.018	0.779
2002-08-31	78.138	75.195	0	0
2002-09-01	72.522	74.393	0	0
2002-09-02	73.751	76.596	0.008	0.03
2002-09-03	79.91	75.824	0.004	0.001
2002-09-04	80.674	82.335	0.003	0.029
2002-09-05	80.285	80.984	0.019	0
2002-09-06	76.953	76.954	0	0
2002-09-07	79.37	78.706	0	0
2002-09-08	81.17	80.374	0	0
2002-09-09	86.221	86.321	0	0
2002-09-10	84.447	84.327	0	0
2002-09-11	81.665	80.926	0.005	0.003
2002-09-12	71.248	71.773	0	0
2002-09-13	80.791	81.464	0	0
2002-09-14	79.691	79.691	0	0
2002-09-15	76.73	76.922	0.043	0.112
2002-09-16	79.295	81.004	0.206	0.25
2002-09-17	80.991	81.616	0.055	0.003
2002-09-18	78.513	79.989	0	0
2002-09-19	73.249	73.451	0	0
2002-09-20	75.97	75.994	0	0
2002-09-21	75.532	75.651	0	0
2002-09-22	75.527	78.103	0.006	0.005
2002-09-23	75.147	75.921	0.085	0.039
2002-09-24	78.213	78.476	0	0
2002-09-25	74.247	74.789	0	0
2002-09-26	71.697	72.589	0.001	0.001
2002-09-27	72.865	71.646	0.003	0.001
2002-09-28	76.01	75.562	0.052	0.036
2002-09-29	70.158	70.272	0	0
2002-09-30	72.669	73.036	0	0
2002-10-01	78.954	80.088	0	0
2002-10-02	85.612	87.417	0	0
2002-10-03	81.035	82.861	0.023	0.035
2002-10-04	71.639	70.175	0.004	0
2002-10-05	83.702	83.677	0.034	0.015
2002-10-06	71.744	72.456	0	0
2002-10-07	73.229	74.39	0.074	0.06
2002-10-08	66.24	67.203	0.003	0
2002-10-09	62.019	62.655	0	0
2002-10-10	64.643	65.332	0	0
2002-10-11	63.24	64.103	0.001	0
2002-10-12	60.595	61.372	0.092	0.046
2002-10-13	68.5	69.885	0	0
2002-10-14	67.804	69.119	0	0
2002-10-15	56.944	57.748	0	0
2002-10-16	57.241	57.29	0.535	0.93
2002-10-17	61.46	60.233	0.001	0.054
2002-10-18	61.094	60.35	0	0
2002-10-19	61.664	61.439	0.019	0.008
2002-10-20	63.442	62.281	0	0
2002-10-21	56.282	56.741	0	0
2002-10-22	55.891	55.801	0	0
2002-10-23	54.611	56.876	0	0
2002-10-24	52.976	49.403	0.032	0.068
2002-10-25	51.813	51.709	0	0
2002-10-26	61.056	60.829	0.176	0.577
2002-10-27	57.584	57.712	0.137	0.018
2002-10-28	53.91	53.005	0	0
2002-10-29	49.049	48.518	0	0
2002-10-30	45.469	46.493	0.018	0.003
2002-10-31	47.961	47.468	0.001	0.003
2003-05-01	80	80	1	1
2003-05-02	72.436	73.104	0	0
2003-05-03	63.286	63.707	0.073	0.23
2003-05-04	60.417	61.363	0	0
2003-05-05	60.363	60.026	0	0
2003-05-06	59.546	60.595	0.022	0.024
2003-05-07	74.597	75.356	0	0
2003-05-08	70.12	72.427	0.359	0.021
2003-05-09	66.148	66.113	0.099	0.079
2003-05-10	72.155	71.613	0	0
2003-05-11	71.505	70.786	0	0.006
2003-05-12	63.891	64.894	0.027	0.014
2003-05-13	61.742	62.074	0	0
2003-05-14	61.164	61.245	0	0
2003-05-15	62.802	63.599	0	0
2003-05-16	59.166	61.033	0.003	0.005
2003-05-17	60.25	60.434	0	0.001
2003-05-18	65.538	65.588	0	0
2003-05-19	72.61	72.857	0	0
2003-05-20	71.484	70.941	0	0
2003-05-21	66.189	66.242	0.037	0.207
2003-05-22	58.721	59.702	0.008	0.246
2003-05-23	59.501	58.612	0.047	0.225
2003-05-24	63.403	63.613	0.135	0.427
2003-05-25	73.731	74.92	0.086	0.224
2003-05-26	71.104	72.21	0	0
2003-05-27	63.97	66.127	0.024	0.011
2003-05-28	63.039	62.927	0.011	0
2003-05-29	73.52	74.437	0.164	0.046
2003-05-30	73.598	74.035	0.066	0
2003-05-31	72.622	72.898	0.082	0.015
2003-06-01	62.347	63.052	1.929	0.409
2003-06-02	74.023	74.586	0.002	0.039
2003-06-03	75.255	76.025	0.005	0.004
2003-06-04	73.728	74.333	0.869	0.698
2003-06-05	72.68	73.302	0.705	0.882
2003-06-06	76.069	76.179	0	0
2003-06-07	74.724	73.86	0	0
2003-06-08	71.487	76.777	0.016	0.022
2003-06-09	81.2	82.023	0.004	0.038
2003-06-10	77.16	74.834	0	0
2003-06-11	78.36	78.008	0	0
2003-06-12	81.859	80.969	0.031	0.127
2003-06-13	77.272	76.707	0.138	0.092
2003-06-14	83.626	85.818	0.275	0.122
2003-06-15	82.567	80.8	0	0
2003-06-16	78.595	78.314	0	0
2003-06-17	65.577	65.86	0	0
2003-06-18	68.768	71.643	0.082	0.028
2003-06-19	73.374	76.964	0.071	0.198
2003-06-20	75.942	77.766	0.107	0.208
2003-06-21	73.166	75.156	1.011	1.167
2003-06-22	73.406	71.361	1.165	0.623
2003-06-23	89.78	89.88	0.008	0.008
2003-06-24	92.131	93.154	0.075	0.128
2003-06-25	91.39	92.085	0	0
2003-06-26	93.686	92.733	0	0
2003-06-27	91.16	92.208	0.096	0
2003-06-28	83.842	83.829	0.08	0.08
2003-06-29	81.684	80.86	0.148	0.192
2003-06-30	81.833	83.338	0.091	0.145
2003-07-01	83.3	83.055	0	0
2003-07-02	81.855	81.177	0.007	0
2003-07-03	80.746	80.88	0.075	0.003
2003-07-04	81.258	85.535	0.12	0.178
2003-07-05	91.549	93.489	0.029	0
2003-07-06	89.95	90.888	0	0.003
2003-07-07	86.652	87.982	0	0.013
2003-07-08	90.923	92.245	0.261	0.301
2003-07-09	90.624	91.194	0.083	0
2003-07-10	79.704	82.529	0.263	0.021
2003-07-11	89.49	91.955	0.315	0.483
2003-07-12	83.451	85.896	0.122	0.027
2003-07-13	82.312	82.772	0.026	0.052
2003-07-14	80.596	81.019	0	0
2003-07-15	79.62	80.213	0	0.043
2003-07-16	86.62	88.94	0.005	0.006
2003-07-17	84.047	86.929	0.007	0.003
2003-07-18	84.592	84.417	0.16	0.077
2003-07-19	81.114	81.439	0.237	0.089
2003-07-20	80.625	81.744	0	0
2003-07-21	78.76	79.185	0	0
2003-07-22	81.937	82.25	0.346	0.065
2003-07-23	80.07	80.554	0.548	0.215
2003-07-24	80.624	78.651	0.001	0.244
2003-07-25	83.294	83.344	0.002	0.082
2003-07-26	84.871	86.123	0	0
2003-07-27	90.214	91.341	0	0
2003-07-28	87.973	89.188	0	0.052
2003-07-29	79.751	78.823	0	0.001
2003-07-30	80.441	77.964	0	0.005
2003-07-31	80.386	80.627	0	0
2003-08-01	80.867	76.58	0.166	0.384
2003-08-02	83.332	81.516	0.044	0.317
2003-08-03	80.401	83.161	0.014	0.084
2003-08-04	81.718	80.783	0.033	0.081
2003-08-05	79.72	80.346	0.063	0.146
2003-08-06	84.475	85.494	0.55	0.245
2003-08-07	81.917	83.635	0	0.003
2003-08-08	80.43	79.204	0.212	0.228
2003-08-09	79.74	80.746	0.205	0.155
2003-08-10	80.047	81.42	0.057	0.023
2003-08-11	78.826	80.364	0.3	0.144
2003-08-12	83.267	81.29	0.058	0.168
2003-08-13	87.975	88.075	0.004	0.028
2003-08-14	90.059	90.038	0	0.047
2003-08-15	89.061	88.917	0	0
2003-08-16	87.77	88.107	0	0
2003-08-17	83.148	84.035	0.268	0.37
2003-08-18	79.829	79.77	0.037	0.11
2003-08-19	81.889	83.397	0.02	0.006
2003-08-20	88.06	88.595	0	0
2003-08-21	88.019	88.321	0	0
2003-08-22	88.15	88.367	0.007	0.007
2003-08-23	84.705	85.536	0.116	0.026
2003-08-24	76.415	76.841	0	0
2003-08-25	84	83.842	0	0
2003-08-26	87.116	87.011	0	0.001
2003-08-27	88.765	89.306	0.189	0.131
2003-08-28	80.53	81.336	0	0
2003-08-29	77.779	78.342	0.019	0.037
2003-08-30	86.027	85.994	0.078	0.166
2003-08-31	82.312	78.698	0.553	0.051
2003-09-01	71.304	72.876	0.012	0.116
2003-09-02	70.247	70.339	0.655	0.339
2003-09-03	72.236	75.834	0.545	0.051
2003-09-04	78.691	79.078	0.177	0.212
2003-09-05	78.01	77.442	0.075	0.038
2003-09-06	77.366	76.955	0	0
2003-09-07	80.856	79.788	0	0
2003-09-08	78.847	79.046	0	0
2003-09-09	72.532	73.259	0	0
2003-09-10	74.631	75.473	0	0
2003-09-11	80.363	78.743	0	0
2003-09-12	75.345	74.206	0	0
2003-09-13	73.095	74.118	0.074	0.103
2003-09-14	76.739	79.137	0.223	0.086
2003-09-15	77.011	77.695	0.032	0.032
2003-09-16	80.691	80.719	0.475	0.203
2003-09-17	78.521	78.239	0	0
2003-09-18	74.993	76.102	0	0
2003-09-19	76.441	76.643	0.322	0.305
2003-09-20	82.061	79.787	0	0.001
2003-09-21	79.529	78.906	0	0
2003-09-22	72.104	73.268	0	0
2003-09-23	75.937	76.872	0.512	0.261
2003-09-24	73.022	74.589	0	0
2003-09-25	74.49	75.183	0	0
2003-09-26	74.898	76.33	0	0
2003-09-27	71.668	72.978	0.02	0.138
2003-09-28	73.612	73.284	0.256	0.289
2003-09-29	66.283	70.524	0.009	0.001
2003-09-30	64.017	64.415	0	0
2003-10-01	62.233	63.118	0	0
2003-10-02	60.352	61.81	0	0
2003-10-03	54.269	54.51	0	0
2003-10-04	60.867	61.85	0	0
2003-10-05	59.547	59.826	0	0
2003-10-06	56.669	57.39	0	0
2003-10-07	60.49	60.579	0	0
2003-10-08	70.099	71.704	0	0
2003-10-09	74.876	75.85	0	0
2003-10-10	73.024	73.864	0	0
2003-10-11	70.735	70.499	0	0
2003-10-12	72.277	73.093	0	0
2003-10-13	71.189	71.664	0	0
2003-10-14	66.713	68.275	0	0
2003-10-15	65.35	65.523	0.832	0.453
2003-10-16	62.417	62.563	0	0
2003-10-17	54.568	58.761	0.138	0.036
2003-10-18	52.992	53.422	0	0
2003-10-19	53.701	53.839	0.002	0
2003-10-20	55.953	56.686	0	0
2003-10-21	66.972	67.58	0	0
2003-10-22	65.624	65.664	0	0
2003-10-23	48.016	48.178	0.001	0.001
2003-10-24	50.102	50.346	0	0
2003-10-25	59.081	59.182	0	0
2003-10-26	64.384	65.234	0.166	0.101
2003-10-27	66.566	66.549	0.196	0.248
2003-10-28	66.036	65.858	0.252	0.239
2003-10-29	58.686	56.621	0.579	0.465
2003-10-30	57.141	57.679	0	0
2003-10-31	60.272	60.345	0	0
2004-05-01	80	80	1	1
2004-05-02	65.358	65.99	0.018	0.027
2004-05-03	63.379	63.056	0.188	0.208
2004-05-04	58.726	58.879	0	0.11
2004-05-05	64.824	65.315	0.068	0.071
2004-05-06	68.068	67.857	0.159	0.133
2004-05-07	71.129	72.141	0.35	0.064
2004-05-08	67.562	67.711	0	0
2004-05-09	77.519	77.583	0.013	0.04
2004-05-10	70.705	75.033	0.21	0.123
2004-05-11	78.843	79.339	0.272	0.252
2004-05-12	75.8	77.828	0.139	0.079
2004-05-13	65.633	70.865	0.07	0.071
2004-05-14	65.949	66.102	0	0
2004-05-15	85.948	86.657	0	0
2004-05-16	79.976	80.156	0.163	0.21
2004-05-17	78.042	78.078	0	0
2004-05-18	79.126	79.175	0.029	0.01
2004-05-19	77.257	77.83	0.008	0.019
2004-05-20	71.738	73.212	0	0
2004-05-21	78.075	77.847	0.002	0
2004-05-22	83.274	82.429	0.01	0.008
2004-05-23	89.649	90.604	0.425	0.476
2004-05-24	88.328	90.08	0	0
2004-05-25	85.287	85.35	0	0
2004-05-26	74.932	77.898	0.462	0.75
2004-05-27	76.715	78.344	0.09	0.157
2004-05-28	78.236	79.477	0.081	0.049
2004-05-29	71.272	69.022	0.002	0
2004-05-30	72.35	72.894	0	0
2004-05-31	70.874	71.679	0.008	0.028
2004-06-01	77.928	77.049	0.212	0.228
2004-06-02	82.778	82.409	0.022	0.064
2004-06-03	75.17	74.978	0.069	0.047
2004-06-04	70.198	70.112	0	0
2004-06-05	66.484	65.657	0.36	0.258
2004-06-06	68.828	68.132	0.28	0.15
2004-06-07	76.848	80.753	0	0
2004-06-08	82.126	83.54	0	0
2004-06-09	90.069	91.659	0	0
2004-06-10	86.215	88.932	0.145	0.056
2004-06-11	68.794	70.947	0	0
2004-06-12	73.661	73.442	0	0
2004-06-13	71.033	71.082	0	0
2004-06-14	76.461	76.379	0.069	0.049
2004-06-15	87.831	87.931	0.017	0.017
2004-06-16	84.836	83.373	0	0
2004-06-17	79.682	79.98	0	0
2004-06-18	87.408	88.735	0.281	0.108
2004-06-19	85.379	86.238	0.021	0.053
2004-06-20	74.371	74.645	0	0
2004-06-21	77.64	78.24	0	0
2004-06-22	81.407	81.773	0.035	0.012
2004-06-23	80.224	81.431	0.248	0.088
2004-06-24	79.18	80.837	0	0
2004-06-25	76.928	75.924	0	0
2004-06-26	75.688	74.058	0.108	0.084
2004-06-27	76.797	77.163	0	0
2004-06-28	76.256	77.433	0	0
2004-06-29	78.92	78.273	0.022	0.009
2004-06-30	78.196	78.742	0.036	0.018
2004-07-01	79.103	79.732	0.011	0.026
2004-07-02	78.794	81.55	0.25	0.137
2004-07-03	82.404	82.683	0.076	0.005
2004-07-04	80.976	82.307	0	0
2004-07-05	81.133	77.54	0.67	0.052
2004-07-06	81.546	81.64	0.129	0
2004-07-07	79.961	80.49	0.004	0
2004-07-08	81.045	88.347	0.215	0.107
2004-07-09	79.423	83.736	0.076	0
2004-07-10	84.881	85.095	0	0
2004-07-11	82.705	83.71	0	0
2004-07-12	78.849	81.896	0.259	0.148
2004-07-13	76.505	82.122	0.242	1.528
2004-07-14	82.296	83.53	0.057	0.017
2004-07-15	79.859	82.042	0.074	0.143
2004-07-16	80.475	81.31	0.02	0
2004-07-17	84.223	80.964	0.026	0.051
2004-07-18	82.229	81.774	0.028	0.097
2004-07-19	84.167	85.777	0.041	0
2004-07-20	83.551	84.819	0	0
2004-07-21	85.231	85.37	0.189	0.093
2004-07-22	83.366	81.519	0.031	0
2004-07-23	81.059	79.627	0.222	0.174
2004-07-24	78.066	78.18	0.738	0.496
2004-07-25	69.147	70.908	0	0
2004-07-26	68.242	69.211	0	0
2004-07-27	73.372	74.597	0.009	0
2004-07-28	79.439	81.184	0.17	0.16
2004-07-29	82.859	82.917	0.155	0.221
2004-07-30	81.371	81.466	0.005	0.014
2004-07-31	82.399	81.861	0.003	0.022
2004-08-01	81.097	82.001	0.252	0.253
2004-08-02	82.633	85.308	0.048	0.264
2004-08-03	84.333	85.894	0.08	0
2004-08-04	85.282	85.543	0	0
2004-08-05	82.239	82.826	0.167	0.401
2004-08-06	73.662	70.992	0	0.002
2004-08-07	68.58	69.203	0	0
2004-08-08	73.375	73.314	0	0
2004-08-09	82.455	83.145	0	0
2004-08-10	80.667	80.98	0.01	0.013
2004-08-11	80.339	80.835	0.27	0.23
2004-08-12	77.843	79.136	0.282	0.159
2004-08-13	76.739	80.048	0.428	0.188
2004-08-14	81.474	79.977	0.236	0.225
2004-08-15	79.076	79.166	0.853	0.373
2004-08-16	71.779	68.418	1.037	0.254
2004-08-17	77.958	78.968	0.169	0.261
2004-08-18	77.121	79.052	0.007	0
2004-08-19	80.757	84.633	0.019	0.096
2004-08-20	84.225	85.551	0.095	0.093
2004-08-21	81.383	83.422	0.108	0.144
2004-08-22	78.958	78.81	0.676	0.889
2004-08-23	81.657	82.396	0	0
2004-08-24	81.095	82.811	0	0
2004-08-25	75.595	75.715	0	0
2004-08-26	75.402	74.842	0	0
2004-08-27	79.856	78.415	0	0
2004-08-28	82.47	82.869	0	0
2004-08-29	83.113	82.407	0	0.003
2004-08-30	81.361	83.377	0	0
2004-08-31	80.205	80.997	0.05	0.183
2004-09-01	78.097	79.255	0	0.006
2004-09-02	72.903	72.812	0	0
2004-09-03	75.178	75.02	0	0
2004-09-04	81.4	83.064	0	0
2004-09-05	80.5	81.2	0	0.001
2004-09-06	71.114	72.919	0	0
2004-09-07	77.572	77.147	0.197	0.205
2004-09-08	77.963	78.846	0.14	0.205
2004-09-09	78.016	78.121	0.159	0.22
2004-09-10	77.571	77.655	0.02	0.016
2004-09-11	71.771	72.229	0	0
2004-09-12	75.967	76.244	0	0
2004-09-13	80.666	81.83	0	0
2004-09-14	75.447	78.461	0	0.005
2004-09-15	75.664	76.922	0	0
2004-09-16	77.268	80.052	0	0
2004-09-17	75.356	77.97	0	0
2004-09-18	72.049	74.129	0.525	0.435
2004-09-19	62.678	63.172	0.014	0.023
2004-09-20	70.485	71.004	0	0
2004-09-21	81.029	80.56	0	0
2004-09-22	83.303	84.148	0	0
2004-09-23	81.326	81.419	0	0
2004-09-24	77.082	77.56	0	0
2004-09-25	75.668	75.888	0	0
2004-09-26	76.157	76.47	0	0
2004-09-27	73.689	75.08	0	0
2004-09-28	73.65	72.759	0.978	0.88
2004-09-29	66.63	67.049	1.048	0.516
2004-09-30	70.562	68.167	0	0
2004-10-01	71.449	71.715	0	0
2004-10-02	70.109	69.917	0	0
2004-10-03	69.02	69.653	0.003	0.002
2004-10-04	71.491	72.243	0	0
2004-10-05	68.092	69.5	0	0
2004-10-06	64.385	64.692	0	0
2004-10-07	74.867	75.632	0	0
2004-10-08	73.742	75.332	0	0
2004-10-09	70.631	70.322	0	0
2004-10-10	67.185	67.614	0.001	0
2004-10-11	57.76	56.95	0	0
2004-10-12	63.204	63.568	0	0
2004-10-13	67.723	68.347	0	0
2004-10-14	67.398	67.5	0	0
2004-10-15	63.737	65.011	0.083	0.056
2004-10-16	63.098	62.477	0.188	0.428
2004-10-17	53.736	55.1	0.042	0.043
2004-10-18	56.362	57.29	0	0
2004-10-19	55.413	56.942	0.386	0.33
2004-10-20	52.787	52.894	0.456	0.451
2004-10-21	50.303	51.714	0.011	0.022
2004-10-22	50.585	51.678	0	0
2004-10-23	49.468	50.009	0	0
2004-10-24	46.432	47.661	0	0
2004-10-25	52.369	51.605	0	0
2004-10-26	59.4	58.34	0	0
2004-10-27	55.993	57.094	0	0
2004-10-28	55.298	55.142	0	0
2004-10-29	56.442	55.576	0	0
2004-10-30	61.438	61.978	0.004	0.017
2004-10-31	66.472	66.854	0.001	0
2005-05-01	80	80	1	1
2005-05-02	63.055	63.591	0.006	0.009
2005-05-03	59.543	60.279	0	0
2005-05-04	57.77	57.826	0.016	0.01
2005-05-05	59.785	59.757	0.005	0.011
2005-05-06	57.883	58.575	0	0
2005-05-07	53.731	53.985	0.002	0.106
2005-05-08	61.523	56.293	0	0
2005-05-09	67.026	67.115	0	0
2005-05-10	65.485	65.17	0	0
2005-05-11	75.263	73.634	0.005	0
2005-05-12	77.207	75.77	0.072	0.078
2005-05-13	59.383	58.959	0	0
2005-05-14	74.544	74.543	0	0
2005-05-15	77.781	73.405	0.116	0.172
2005-05-16	72.159	69.096	0	0.007
2005-05-17	64.603	66.304	0	0
2005-05-18	67.373	66.714	0	0
2005-05-19	70.172	69.626	0.002	0.013
2005-05-20	65.575	65.514	0.51	0.507
2005-05-21	64.55	65.313	0.035	0.038
2005-05-22	60.713	63.388	0.047	0.026
2005-05-23	63.451	61.57	0	0
2005-05-24	61.943	57.768	0	0.018
2005-05-25	51.992	51.717	0.219	0.03
2005-05-26	60.669	61.486	0.039	0.022
2005-05-27	78.23	77.909	0.003	0.001
2005-05-28	75.529	78.09	0.014	0.035
2005-05-29	72.685	73.265	0.076	0.137
2005-05-30	72.689	73.546	0.005	0.005
2005-05-31	71.263	70.672	0.085	0.557
2005-06-01	67.053	67.626	0	0.019
2005-06-02	65.441	65.461	0	0
2005-06-03	65.768	65.104	0.008	0.01
2005-06-04	72.198	71.819	0.001	0.311
2005-06-05	79.211	79.782	0	0
2005-06-06	78.203	76.793	0	0
2005-06-07	88.355	88.455	0.006	0.006
2005-06-08	85.702	86.008	0	0
2005-06-09	78.716	77.254	0.006	0
2005-06-10	76.709	79.183	0.02	0.006
2005-06-11	81.534	83.308	0.001	0
2005-06-12	87.304	87.655	0.004	0.004
2005-06-13	87.597	87.215	0	0.025
2005-06-14	92.119	93.041	0.002	0.006
2005-06-15	89.83	90.114	0.124	0.161
2005-06-16	81.148	84.491	0.103	0.049
2005-06-17	73.751	73.525	0.013	0.101
2005-06-18	71.263	71.224	0	0
2005-06-19	69.082	69.73	0	0
2005-06-20	74.502	73.108	0	0
2005-06-21	80.549	80.537	0	0
2005-06-22	79.94	80.706	0.003	0.033
2005-06-23	78.437	78.168	0	0
2005-06-24	86.065	86.431	0	0
2005-06-25	89.772	90.998	0	0
2005-06-26	87.479	88.235	0	0
2005-06-27	87.44	87.591	0	0
2005-06-28	80.747	81.357	0.026	0.035
2005-06-29	86.489	84.586	0.166	0.019
2005-06-30	82.923	83.411	0.183	0.221
2005-07-01	83.268	85.454	0.101	0.026
2005-07-02	81.957	85.009	0.232	0.502
2005-07-03	78.31	77.774	0	0
2005-07-04	79.285	79.297	0	0
2005-07-05	78.108	79.33	0	0
2005-07-06	82.06	81.779	0.225	0.407
2005-07-07	79.366	80.889	0.168	0.081
2005-07-08	73.694	73.78	1.379	2.495
2005-07-09	81.227	82.501	0.005	0
2005-07-10	88.419	88.461	0.044	0.003
2005-07-11	90.117	90.531	0	0
2005-07-12	87.307	87.591	0	0
2005-07-13	79.202	78.91	0.035	0.01
2005-07-14	79.656	80.539	0.053	0.143
2005-07-15	82.606	82.619	0	0.012
2005-07-16	79.089	79.753	0.023	0.009
2005-07-17	81.431	81.544	0.211	0.221
2005-07-18	90.975	91.619	0.297	0.211
2005-07-19	93.205	91.984	0.043	0.036
2005-07-20	88.653	88.753	0.026	0.026
2005-07-21	85.693	86.957	0	0
2005-07-22	89.111	89.167	0	0
2005-07-23	87.591	87.648	0.019	0.019
2005-07-24	82.611	82.773	0	0
2005-07-25	83.663	90.555	0	0.001
2005-07-26	91.16	91.261	0.021	0
2005-07-27	93.89	95.625	0.02	0.039
2005-07-28	82.991	91.197	0.296	0.161
2005-07-29	83.598	83.702	0.013	0.008
2005-07-30	81.47	82.58	0	0
2005-07-31	79.806	80.734	0	0
2005-08-01	84.913	86.889	0	0
2005-08-02	85.913	87.367	0.003	0.005
2005-08-03	89.7	89.94	0	0
2005-08-04	88.228	89.165	0	0
2005-08-05	93.217	94.238	0.002	0
2005-08-06	89.992	89.369	0.099	0.104
2005-08-07	85.074	83.137	0.106	0
2005-08-08	81.731	81.144	0.385	0.149
2005-08-09	81.319	81.413	0.164	0.199
2005-08-10	82.098	82.623	0.186	0.051
2005-08-11	87.155	90.159	0.132	0.014
2005-08-12	85.508	88.497	0.086	0.009
2005-08-13	92.532	93.971	0.073	0
2005-08-14	90.551	92.505	0.481	0.209
2005-08-15	87.428	86.998	0.226	0.291
2005-08-16	79.747	81.139	0.125	0.004
2005-08-17	81.576	83.487	0.081	0.06
2005-08-18	79.545	82.954	0.09	0
2005-08-19	80.33	75.756	0	0.065
2005-08-20	80.341	82.646	0	0.011
2005-08-21	86.888	87.6	0.072	0
2005-08-22	83.474	83.879	0	0
2005-08-23	76.305	76.995	0	0
2005-08-24	74.055	74.186	0	0
2005-08-25	77.692	78.49	0	0
2005-08-26	78.033	78.552	0	0
2005-08-27	78.608	78.265	0	0.009
2005-08-28	79.384	80.115	0.103	0.103
2005-08-29	80.735	82.316	0.336	0.251
2005-08-30	83.942	83.962	0.211	0.009
2005-08-31	80.992	80.916	0.209	0.196
2005-09-01	81.619	81.519	0.146	0.153
2005-09-02	83.742	83.156	0	0
2005-09-03	81.599	81.077	0	0
2005-09-04	75.521	75.596	0	0
2005-09-05	76.794	77.177	0	0
2005-09-06	77.44	78.006	0	0
2005-09-07	78.291	78.249	0	0
2005-09-08	81.955	82.168	0	0
2005-09-09	80.213	81.436	0	0
2005-09-10	74.707	75.071	0	0
2005-09-11	75.396	76.101	0	0
2005-09-12	89.358	90.098	0	0
2005-09-13	88.428	87.987	0	0
2005-09-14	83.841	83.561	0	0
2005-09-15	79.84	79.97	0.061	0.108
2005-09-16	78.13	78.595	0.016	0.002
2005-09-17	80.131	80.043	0.002	0.004
2005-09-18	77.709	75.798	0.014	0.139
2005-09-19	81.216	80.452	0	0
2005-09-20	82.118	82.477	0.005	0
2005-09-21	79.196	79.95	0.002	0
2005-09-22	77.902	78.52	0	0
2005-09-23	82.03	83.699	0	0
2005-09-24	75.783	75.925	0	0
2005-09-25	73.717	73.331	0	0
2005-09-26	78.844	78.504	0	0.023
2005-09-27	76.953	77.031	0.096	0.216
2005-09-28	71.752	71.794	0	0
2005-09-29	76.133	75.417	0.138	0.129
2005-09-30	64.292	64.491	0	0
2005-10-01	68.891	68.9	0	0
2005-10-02	75.019	75.559	0	0
2005-10-03	73.357	73.431	0	0
2005-10-04	73.127	72.72	0	0
2005-10-05	69.699	69.956	0	0
2005-10-06	70.672	71.833	0	0
2005-10-07	74.121	73.813	0.016	0.009
2005-10-08	75.018	75.986	0.243	0.314
2005-10-09	68.356	71.388	0.741	0.961
2005-10-10	68.131	66.378	0.019	0.058
2005-10-11	71.363	68.993	0.548	0.717
2005-10-12	65.007	65.39	1.766	0.454
2005-10-13	64.386	64.114	0.265	0.225
2005-10-14	68.484	68.242	0.743	0.32
2005-10-15	68.826	69.076	0.999	2.073
2005-10-16	61.444	60.625	0	0
2005-10-17	55.762	55.584	0	0
2005-10-18	65.423	66.131	0	0
2005-10-19	67.815	68.896	0	0
2005-10-20	65.547	66.861	0	0
2005-10-21	58.621	59.982	0	0.004
2005-10-22	59.989	60.385	0.854	0.533
2005-10-23	61.145	62.451	0.593	0.68
2005-10-24	51.415	52.723	0	0
2005-10-25	49.954	51.063	0.273	0.254
2005-10-26	50.292	50.269	0.051	0.022
2005-10-27	49.987	49.419	0	0
2005-10-28	47.456	47.639	0	0
2005-10-29	47.287	47.675	0	0
2005-10-30	67.611	68.044	0	0
2005-10-31	64.34	66.078	0	0
2006-05-01	80	80	1	1
2006-05-02	58.984	59.803	0	0
2006-05-03	55.692	56.127	0.046	0
2006-05-04	75.659	75.242	0.019	0
2006-05-05	76.376	78.092	0	0
2006-05-06	72.972	75.551	0	0
2006-05-07	62.788	65.4	0	0
2006-05-08	66.021	66.049	0	0
2006-05-09	69.609	70.274	0	0
2006-05-10	73.049	72.86	0	0
2006-05-11	67.63	69.145	0	0
2006-05-12	74.575	74.595	0.205	0.311
2006-05-13	71.95	71.624	0	0
2006-05-14	65.375	66.011	0.003	0.003
2006-05-15	62.162	62.186	0.305	0.308
2006-05-16	64.945	67.692	0.078	0.051
2006-05-17	69.042	70.031	0.006	0.007
2006-05-18	69.187	68.324	0.03	0.018
2006-05-19	67.289	67.371	0.048	0.055
2006-05-20	65.258	65.081	0.003	0.02
2006-05-21	66.909	66.346	0.11	0.043
2006-05-22	63.575	62.246	0.002	0
2006-05-23	65.705	64.844	0	0
2006-05-24	72.949	73.185	0	0
2006-05-25	78.379	78.85	0	0
2006-05-26	78.08	78.626	0.237	0.301
2006-05-27	83.518	83.327	0.111	0.255
2006-05-28	80.049	81.385	0	0
2006-05-29	84.442	84.49	0	0
2006-05-30	83.472	83.991	0.071	0.23
2006-05-31	78.987	77.772	0.01	0.105
2006-06-01	83.273	83.529	0	0
2006-06-02	83.033	81.574	0.145	0.213
2006-06-03	79.4	79.589	0.4	0.331
2006-06-04	72.416	75.181	0.227	0.083
2006-06-05	70.142	69.47	0	0
2006-06-06	68.464	69.134	0.033	0.009
2006-06-07	70.956	73.048	0	0
2006-06-08	68.886	71.971	0.002	0.003
2006-06-09	74.208	73.773	0.12	0.028
2006-06-10	64.561	65.741	0.051	0.675
2006-06-11	69.813	70.103	0	0
2006-06-12	77.334	77.327	0	0
2006-06-13	81.641	81.616	0.016	0
2006-06-14	79.967	80.451	0	0
2006-06-15	78.818	79.046	0.001	0.614
2006-06-16	83.985	84.098	0.003	0.003
2006-06-17	85.091	85.321	0	0
2006-06-18	89.946	90.498	0	0
2006-06-19	87.583	89.068	0	0
2006-06-20	84.199	85.4	0.249	0.567
2006-06-21	80.019	81.159	0.047	0
2006-06-22	90.93	90.772	0.278	0.111
2006-06-23	85.812	87.973	0.468	0.859
2006-06-24	80.041	79.139	0.228	0.599
2006-06-25	76.606	76.37	0.179	0.243
2006-06-26	76.884	76.49	0.014	0.014
2006-06-27	75.905	76.345	0.025	0.024
2006-06-28	75.358	76.019	0.152	0.26
2006-06-29	80.679	82.054	0.576	0.08
2006-06-30	81.101	81.575	0.057	0.266
2006-07-01	85.35	85.647	0	0
2006-07-02	92.79	94.086	0	0
2006-07-03	87.654	90.862	0.508	0.594
2006-07-04	89.629	89.498	0.165	0.122
2006-07-05	83.84	84.349	0.105	0.214
2006-07-06	78.936	80.019	0	0
2006-07-07	81.585	82.711	0	0
2006-07-08	82.311	81.662	0	0
2006-07-09	80.837	77.963	0.03	0.443
2006-07-10	86.175	86.59	0.124	1.72
2006-07-11	84.253	84.879	0.1	0.094
2006-07-12	82.877	87.198	0.033	0.135
2006-07-13	85.583	88.797	0.146	0.171
2006-07-14	85.942	87.703	0.138	0.069
2006-07-15	81.909	83.359	0	0
2006-07-16	83.71	86.639	0.024	0
2006-07-17	93.287	92.387	0.045	0.037
2006-07-18	95.953	95.181	0	0
2006-07-19	95.054	92.434	0.101	0.112
2006-07-20	79.619	79.412	0.021	0.025
2006-07-21	83.351	82.589	0.102	0.144
2006-07-22	84.499	87.492	0.303	0.27
2006-07-23	80.204	79.916	1.734	0.917
2006-07-24	84.018	84.24	0.011	0
2006-07-25	82.935	83.331	0	0
2006-07-26	85.341	85.649	0	0
2006-07-27	84.519	84.915	0	0
2006-07-28	91.26	87.656	0.236	0.317
2006-07-29	90.596	91.672	0.245	0.107
2006-07-30	88.583	89.232	0.026	0.005
2006-07-31	90.118	86.878	0	0.003
2006-08-01	101.042	101.644	0.005	0.032
2006-08-02	101.85	101.727	0	0.002
2006-08-03	98.113	97.945	0	0
2006-08-04	94.223	94.734	0.014	0.012
2006-08-05	86.799	86.899	0	0.021
2006-08-06	83.944	82.508	0	0
2006-08-07	86.652	86.78	0.037	0
2006-08-08	84.496	86.204	0.182	0.135
2006-08-09	81.541	81.409	0	0
2006-08-10	80.54	81.081	0	0
2006-08-11	77.434	77.577	0	0.011
2006-08-12	76.538	77.394	0	0
2006-08-13	79.652	80.064	0	0
2006-08-14	84.194	85.379	0	0
2006-08-15	86.121	85.605	0	0.038
2006-08-16	83.362	83.69	0	0
2006-08-17	80.538	80.774	0	0
2006-08-18	78.258	78.81	0	0
2006-08-19	79.286	79.769	0	0
2006-08-20	82.21	85.104	0.117	0.151
2006-08-21	84.315	85.327	0.021	0
2006-08-22	83.689	84.967	0	0
2006-08-23	82.821	83.78	0.004	0.028
2006-08-24	79.883	79.328	0.049	0.065
2006-08-25	75.32	77.035	0	0.227
2006-08-26	74.458	72.284	0.249	0.329
2006-08-27	74.035	73.223	0	0
2006-08-28	81.453	83.428	0.317	0.022
2006-08-29	81.73	82.4	0.005	0
2006-08-30	76.244	79.748	0.555	0.444
2006-08-31	73.846	74.16	0	0
2006-09-01	71.874	72.449	0	0
2006-09-02	70.369	68.732	0.135	0.14
2006-09-03	79.968	80.127	0.67	0.852
2006-09-04	76.655	78.315	0	0
2006-09-05	72.023	71.532	0	0
2006-09-06	75.173	77.346	0	0
2006-09-07	78.238	78.831	0	0
2006-09-08	76.764	79.17	0	0
2006-09-09	80.889	82.211	0	0
2006-09-10	79.715	81.609	0	0.012
2006-09-11	69.019	68.998	0	0
2006-09-12	69.897	69.974	0	0
2006-09-13	68.644	68.845	0	0
2006-09-14	72.299	72.176	0.049	0.15
2006-09-15	74.942	73.282	0.125	0.564
2006-09-16	77.316	78.543	0.021	0
2006-09-17	81.008	81.161	0	0
2006-09-18	78.843	78.21	0	0
2006-09-19	75.799	77.333	0	0
2006-09-20	75.238	72.868	0.47	0.6
2006-09-21	67.11	67.67	0	0
2006-09-22	66.778	67.237	0	0
2006-09-23	74.893	77.49	0.005	0.004
2006-09-24	81.724	82.101	0.177	0.148
2006-09-25	76.931	78.183	0.001	0.008
2006-09-26	72.079	72.63	0	0
2006-09-27	70.89	71.356	0	0
2006-09-28	69.222	69.257	0	0
2006-09-29	67.884	68.2	0.47	0.231
2006-09-30	63.425	64.394	0	0
2006-10-01	66.362	66.981	0.11	0.072
2006-10-02	64.12	65.194	0.06	0.082
2006-10-03	76.922	77.685	0	0
2006-10-04	86.898	86.677	0	0.025
2006-10-05	75.732	82.675	0.882	0.373
2006-10-06	59.349	59.374	0	0
2006-10-07	65.899	66.25	0	0
2006-10-08	68.957	69.553	0	0
2006-10-09	73.586	74.41	0	0
2006-10-10	72.785	73.431	0	0
2006-10-11	66.579	67.299	0.004	0
2006-10-12	68.4	69.908	0.006	0.057
2006-10-13	59.021	59.573	0	0
2006-10-14	56.735	56.848	0	0
2006-10-15	56.731	57.272	0	0
2006-10-16	58.273	58.361	0	0
2006-10-17	59.916	60.633	0.132	0.144
2006-10-18	69.183	69.847	0.258	0.164
2006-10-19	62.166	61.873	0	0
2006-10-20	64.058	64.216	0.109	0.018
2006-10-21	56.075	57.111	0	0
2006-10-22	59.413	58.984	0	0
2006-10-23	58.746	57.91	0.032	0.063
2006-10-24	50.067	49.75	0	0
2006-10-25	49.536	48.738	0	0
2006-10-26	49.985	50.188	0	0
2006-10-27	50.801	51.344	0	0
2006-10-28	66.326	66.471	0.751	0.902
2006-10-29	49.444	49.744	0	0
2006-10-30	56.379	57.033	0	0
2006-10-31	64.151	64.922	0	0
2007-05-01	80	80	1	1
2007-05-02	60.432	60.858	0.016	0.003
2007-05-03	65.689	65.959	0	0
2007-05-04	66.979	67.159	0	0
2007-05-05	69.395	69.224	0	0
2007-05-06	65.675	66.327	0	0
2007-05-07	62.042	62.301	0	0
2007-05-08	64.433	64.611	0	0
2007-05-09	71.611	72.31	0	0
2007-05-10	67.701	69.151	0	0
2007-05-11	71.852	72.438	0.003	0
2007-05-12	72.095	72.654	0	0.01
2007-05-13	65.473	65.538	0.547	0.347
2007-05-14	66.875	66.8	0	0
2007-05-15	80.899	81.738	0	0
2007-05-16	81.271	80.13	0.03	0.056
2007-05-17	72.573	71.693	0.051	0
2007-05-18	61.132	64.049	0	0
2007-05-19	55.71	55.848	0.004	0.037
2007-05-20	76.954	76.835	0.169	0.144
2007-05-21	73.016	72.3	0	0
2007-05-22	67.751	68.059	0	0
2007-05-23	67.697	67.66	0	0
2007-05-24	79.223	79.254	0	0
2007-05-25	85.337	85.665	0	0
2007-05-26	82.984	83.563	0.134	0.199
2007-05-27	81.928	80.44	0.066	0.159
2007-05-28	84.339	84.356	0.013	0.042
2007-05-29	78.821	78.746	0	0
2007-05-30	80.397	80.146	0	0
2007-05-31	88.141	88.801	0	0
2007-06-01	87.016	88.125	0.148	0.197
2007-06-02	82.916	83.597	0.097	0.135
2007-06-03	78.812	80.379	0.167	0.134
2007-06-04	72.829	72.95	0.93	0.744
2007-06-05	78.281	76.527	0	0
2007-06-06	67.605	68.563	0	0
2007-06-07	75.167	75.207	0	0
2007-06-08	85.358	87.091	0	0
2007-06-09	84.017	85.676	0.13	0.068
2007-06-10	74	75.197	0.004	0.003
2007-06-11	80.637	81.625	0	0
2007-06-12	79.75	81.491	0.188	0.24
2007-06-13	75.459	76.093	0.118	0.094
2007-06-14	70.581	70.617	0	0
2007-06-15	72.368	72.456	0	0
2007-06-16	77.593	77.797	0.018	0
2007-06-17	87.507	88.562	0.055	0.055
2007-06-18	85.776	86.469	0.014	0.003
2007-06-19	82.059	80.702	0.028	0.009
2007-06-20	80.51	81.849	0.07	0.022
2007-06-21	79.76	79.345	0	0
2007-06-22	76.552	77.807	0.003	0.009
2007-06-23	72.394	73.069	0	0
2007-06-24	80.295	81.056	0	0
2007-06-25	80.446	82.392	0.088	0
2007-06-26	84.839	86.118	0	0
2007-06-27	87.533	87.633	0.009	0.009
2007-06-28	85.93	88.572	0.155	0.251
2007-06-29	83.137	86.04	0	0.013
2007-06-30	80.299	80.539	0	0
2007-07-01	77.97	78.93	0.005	0.001
2007-07-02	72.992	73.473	0	0
2007-07-03	77.508	78.08	0	0
2007-07-04	76.805	77.548	0	0
2007-07-05	78.495	83.59	0.096	0.117
2007-07-06	83.74	84.153	0.178	0.271
2007-07-07	82.865	83.494	0.006	0.017
2007-07-08	89.016	90.115	0	0
2007-07-09	93.642	93.513	0	0
2007-07-10	92.592	93.692	0	0
2007-07-11	83.741	83.54	0.007	0.17
2007-07-12	82.808	84.698	0.246	0.066
2007-07-13	81.283	82.564	0.004	0
2007-07-14	79.843	80.96	0.115	0.053
2007-07-15	88.732	90.373	0.179	0.17
2007-07-16	83.826	85.385	0.097	0.032
2007-07-17	81.801	80.838	0.007	0
2007-07-18	82.341	82.101	0.213	0.267
2007-07-19	81.223	77.295	0.099	0.625
2007-07-20	84.714	80.507	0.14	0.163
2007-07-21	81.019	82.388	0	0
2007-07-22	80.159	80.29	0	0.003
2007-07-23	75.087	73.066	0.173	0.259
2007-07-24	79.677	80.627	0.244	0.236
2007-07-25	82.641	79.02	0.008	0.2
2007-07-26	79.667	83.448	0	0.009
2007-07-27	79.201	79.87	0.243	0
2007-07-28	79.298	80.794	0.235	0
2007-07-29	80.121	78.398	0.431	0.022
2007-07-30	77.925	84.111	0.133	0.103
2007-07-31	84.203	88.062	0	0.19
2007-08-01	87.55	88.058	0	0
2007-08-02	87.477	86.963	0	0
2007-08-03	88.024	87.989	0.097	0
2007-08-04	88.624	88.724	0.046	0.046
2007-08-05	82.011	83.683	0	0
2007-08-06	83.977	83.839	0.303	0.27
2007-08-07	86.818	89.125	0.165	0.132
2007-08-08	92.884	92.867	0.102	0.041
2007-08-09	87.737	88.907	0	0
2007-08-10	77.861	78.124	0.078	0.008
2007-08-11	83.193	81.586	0.215	0.216
2007-08-12	86.203	86.416	0	0
2007-08-13	85.256	85.55	0.058	0.011
2007-08-14	79.263	80.045	0	0
2007-08-15	87.362	87.974	0	0
2007-08-16	88.004	86.787	0.019	0.009
2007-08-17	84.485	85.583	0.346	0.286
2007-08-18	75.141	75.864	0.022	0.056
2007-08-19	72.435	70.284	0	0
2007-08-20	68.41	68.354	0.807	0.308
2007-08-21	65.57	65.105	0.534	0.73
2007-08-22	68.611	71.277	0.002	0.068
2007-08-23	74.734	74.803	0	0
2007-08-24	79.398	80.67	0	0
2007-08-25	84.569	87.425	0	0
2007-08-26	82.776	84.838	0.107	0.055
2007-08-27	77.382	81.537	0.318	0.314
2007-08-28	80.09	80.69	0	0
2007-08-29	79.388	79.266	0	0
2007-08-30	79.85	80.233	0	0
2007-08-31	82.967	79.077	0.179	0.085
2007-09-01	77.551	78.278	0.008	0
2007-09-02	76.904	77.304	0	0
2007-09-03	82.803	84.219	0	0
2007-09-04	81.354	81.853	0	0
2007-09-05	78.393	79.835	0	0
2007-09-06	75.983	77.074	0	0.009
2007-09-07	82.835	83.17	0	0.002
2007-09-08	82.167	83.728	0	0
2007-09-09	81.683	81.967	0	0
2007-09-10	80.991	78.345	0.012	0
2007-09-11	76.789	75.727	0.547	0.65
2007-09-12	75.718	74.186	0	0.329
2007-09-13	72.538	72.416	0	0
2007-09-14	73.526	73.51	0.001	0.008
2007-09-15	73.086	73.649	0.074	0.06
2007-09-16	64.665	65.442	0	0
2007-09-17	69.076	69.622	0	0
2007-09-18	71.336	71.866	0	0
2007-09-19	71.684	71.935	0	0
2007-09-20	76.509	77.918	0	0
2007-09-21	75.065	75.152	0	0
2007-09-22	71.251	72.176	0	0
2007-09-23	78.286	79.593	0	0
2007-09-24	77.987	77.888	0	0
2007-09-25	81.842	82.738	0	0
2007-09-26	80.315	82.313	0	0
2007-09-27	78.043	80.045	0.038	0.032
2007-09-28	74.857	76.191	0.135	0.097
2007-09-29	69.212	70.613	0	0
2007-09-30	67.941	68.218	0	0
2007-10-01	68.635	68.617	0	0
2007-10-02	70.624	70.442	0	0
2007-10-03	69.339	70.795	0.001	0
2007-10-04	75.578	76.426	0	0
2007-10-05	74.316	75.675	0	0
2007-10-06	73.276	74.383	0	0
2007-10-07	83.418	84.452	0	0
2007-10-08	85.424	86.172	0	0
2007-10-09	82.563	83.247	0	0
2007-10-10	72.719	72.078	0.259	0.219
2007-10-11	70.599	68.178	0.452	0.06
2007-10-12	63.044	62.511	0.819	0.35
2007-10-13	60.627	61.079	0	0
2007-10-14	65.722	65.779	0	0
2007-10-15	61.656	61.748	0	0
2007-10-16	64.041	65.128	0	0
2007-10-17	68.422	69.188	0	0
2007-10-18	72.803	74.23	0.001	0.003
2007-10-19	72.568	72.444	0.088	0.181
2007-10-20	72.445	71.902	0.198	0.328
2007-10-21	75.197	75.75	0	0
2007-10-22	73.123	73.965	0	0
2007-10-23	73.756	75.998	0.002	0.003
2007-10-24	73.645	75.512	0.188	0.053
2007-10-25	58.735	57.73	0	0.044
2007-10-26	62.408	62.088	0	0
2007-10-27	69.404	69.564	0.639	0.385
2007-10-28	68.181	68.274	0.001	0
2007-10-29	52.393	52.772	0	0
2007-10-30	63.582	64.315	0	0
2007-10-31	62.79	63.201	0	0
2008-05-01	80	80	1	1
2008-05-02	68.661	67.989	0	0.021
2008-05-03	70.243	68.756	0	0
2008-05-04	73.335	75.276	0.191	0.139
2008-05-05	70.5	71.075	0	0
2008-05-06	70.595	70.719	0	0
2008-05-07	70.878	71.242	0.025	0.006
2008-05-08	70.387	70.847	0.084	0.041
2008-05-09	67.922	69.346	0.763	0.692
2008-05-10	66.642	67.462	0.445	0.346
2008-05-11	62.211	64.44	0	0
2008-05-12	51.845	56.657	0.161	0.29
2008-05-13	67.037	67.443	0	0
2008-05-14	68.994	69.039	0	0
2008-05-15	74.46	75.641	0.029	0.015
2008-05-16	71.264	71.884	0.356	0.337
2008-05-17	72.266	72.634	0.108	0.154
2008-05-18	69.601	68.082	0.274	0.306
2008-05-19	60.474	61.808	0.009	0
2008-05-20	57.374	58.061	0	0
2008-05-21	64.24	64.26	0.037	0.045
2008-05-22	59.269	59.431	0.069	0.049
2008-05-23	65.927	66.422	0	0
2008-05-24	68.169	68.805	0	0
2008-05-25	74.16	74.523	0	0
2008-05-26	77.733	78.369	0	0
2008-05-27	84.231	82.996	0.023	0
2008-05-28	73.385	74.092	0.169	0.169
2008-05-29	74.258	74.814	0	0
2008-05-30	73.874	73.983	0	0
2008-05-31	81.594	83.534	0.162	0.185
2008-06-01	80.263	83.247	0	0
2008-06-02	78.017	77.567	0	0
2008-06-03	77.17	77.33	0	0
2008-06-04	76.594	76.577	0.552	0.122
2008-06-05	82.655	82.512	0.294	0.379
2008-06-06	78.041	85.07	0	0
2008-06-07	93.435	94.932	0	0
2008-06-08	92.668	93.546	0.004	0.037
2008-06-09	95.752	96.695	0.039	0
2008-06-10	92.825	93.484	0	0
2008-06-11	90.28	92.923	0.046	0.047
2008-06-12	85.201	86.477	0	0
2008-06-13	77.874	77.871	0	0
2008-06-14	82.229	84.851	0	0
2008-06-15	85.843	86.017	0.137	0.16
2008-06-16	83.468	84.411	0.074	0.19
2008-06-17	76.493	76.086	0.193	0.267
2008-06-18	67.373	69.344	0.052	0.004
2008-06-19	71.243	70.152	0.266	0.023
2008-06-20	74.966	73.647	0	0.067
2008-06-21	77.329	78.451	0	0.008
2008-06-22	77.497	79.91	0.057	1.172
2008-06-23	78.056	80.685	0.18	0.126
2008-06-24	75.977	78.424	0.296	0.332
2008-06-25	81.646	81.951	0	0.021
2008-06-26	83.34	85.131	0.285	0.037
2008-06-27	85.604	84.144	0.12	0.283
2008-06-28	89.356	89.219	0.248	0.184
2008-06-29	87.881	87.625	0.225	0.288
2008-06-30	83.376	85.297	0.2	0.33
2008-07-01	78.937	81.713	0	0.037
2008-07-02	80.688	83.333	0	0.045
2008-07-03	87.203	87.881	0	0
2008-07-04	85.208	86.447	0.001	0.193
2008-07-05	78.763	77.009	0.202	0.271
2008-07-06	78.968	80.685	0.005	0.063
2008-07-07	80.992	82.369	0.124	0.154
2008-07-08	84.386	83.665	0.046	0.058
2008-07-09	86.993	83.24	0.154	0.395
2008-07-10	85.3	85.61	0.096	1.093
2008-07-11	84.016	84.845	0	0
2008-07-12	82.717	82.172	0	0
2008-07-13	79.315	79.779	0	0
2008-07-14	83.488	81.474	0.078	0.074
2008-07-15	83.111	84.888	0	0
2008-07-16	84.354	84.632	0	0
2008-07-17	85.594	86.035	0.022	0
2008-07-18	87.386	88.789	0.084	0.073
2008-07-19	92.596	92.095	0.084	0.012
2008-07-20	91.201	92.385	0	0.03
2008-07-21	88.361	91.251	0.084	0
2008-07-22	86.698	86.798	0	0
2008-07-23	85.492	82.053	0.632	0.263
2008-07-24	82.961	79.902	0.758	0.381
2008-07-25	84.271	85.26	0	0.109
2008-07-26	82.605	84.052	0	0
2008-07-27	81.666	82.535	0.209	0.123
2008-07-28	84.981	85.39	0.321	0.155
2008-07-29	83.816	84.238	0.003	0.008
2008-07-30	82.655	83.245	0.136	0.033
2008-07-31	84.704	86.236	0.118	0.095
2008-08-01	82.62	84.542	0	0
2008-08-02	74.651	80.137	0.679	0.005
2008-08-03	78.925	79.69	0	0.079
2008-08-04	78.64	81.204	0	0
2008-08-05	79.938	81.4	0	0
2008-08-06	75.406	75.947	1.074	1.474
2008-08-07	79.297	81.135	0.02	0.011
2008-08-08	78.031	77.455	0.123	0.177
2008-08-09	77.081	77.608	0.073	0.135
2008-08-10	79.267	79.028	0	0
2008-08-11	76.25	76.185	0.262	0.214
2008-08-12	76.24	76.446	0.068	0.106
2008-08-13	77.205	77.39	0	0
2008-08-14	77.471	77.553	0.084	0.041
2008-08-15	76.399	76.569	0.12	0.077
2008-08-16	76.112	77.333	0.231	0.04
2008-08-17	83.305	83.5	0	0
2008-08-18	84.594	85.17	0	0
2008-08-19	82.429	83.312	0.016	0.038
2008-08-20	74.842	75.374	0	0
2008-08-21	79.345	79.888	0	0
2008-08-22	78.412	78.761	0	0
2008-08-23	77.252	77.32	0	0
2008-08-24	77.609	77.764	0	0
2008-08-25	82.38	81.853	0.126	0.131
2008-08-26	76.866	77.208	0	0
2008-08-27	76.334	76.813	0	0
2008-08-28	79.476	79.172	0	0
2008-08-29	77.066	76.993	0	0
2008-08-30	80.602	79.456	0.001	0.003
2008-08-31	81.811	82.208	0.222	0.125
2008-09-01	82.459	82.998	0	0
2008-09-02	86.219	86.394	0	0
2008-09-03	83.47	83.955	0.148	0.14
2008-09-04	84.466	85.089	0.091	0.052
2008-09-05	81.935	81.888	0	0
2008-09-06	80.474	79.65	0.183	0.363
2008-09-07	76.753	77.764	2.375	2.816
2008-09-08	77.575	79.422	0	0
2008-09-09	81.596	80.155	0.193	0.182
2008-09-10	69.11	69.41	0.317	0.7
2008-09-11	70.415	70.54	0	0
2008-09-12	69.998	70.178	0	0
2008-09-13	85.598	84.895	0	0.075
2008-09-14	89.243	88.754	0	0.006
2008-09-15	83.981	84.446	0	0
2008-09-16	71.755	71.184	0	0
2008-09-17	72.742	73.503	0	0
2008-09-18	72.885	73.275	0	0
2008-09-19	66.715	67.099	0	0
2008-09-20	67.427	67.962	0.006	0.004
2008-09-21	76.967	78.482	0	0
2008-09-22	74.23	76.638	0	0
2008-09-23	68.904	69.09	0	0
2008-09-24	70.884	71.429	0	0
2008-09-25	70.043	69.898	0	0
2008-09-26	70.238	70.91	0.32	0.339
2008-09-27	75.378	75.616	0.355	0.312
2008-09-28	75.456	74.182	0.643	0.342
2008-09-29	75.517	74.135	0.036	0.115
2008-09-30	65.989	64.937	0	0
2008-10-01	62.973	62.494	0	0.031
2008-10-02	62.116	62.664	0	0.062
2008-10-03	63.312	63.456	0	0
2008-10-04	65.433	65.495	0	0
2008-10-05	63.565	64.302	0.037	0.039
2008-10-06	58.225	59.445	0	0
2008-10-07	63.224	63.738	0	0
2008-10-08	63.578	63.413	0	0
2008-10-09	70.842	71.793	0.004	0.063
2008-10-10	71.181	71.975	0	0
2008-10-11	68.587	68.885	0	0
2008-10-12	66.354	66.982	0	0
2008-10-13	75.83	77.907	0	0
2008-10-14	71.276	72.422	0	0
2008-10-15	73.457	75.121	0	0
2008-10-16	73.5	74.826	0.001	0
2008-10-17	63.103	62.093	0	0
2008-10-18	53.928	56.452	0	0
2008-10-19	54.636	54.894	0	0
2008-10-20	61.739	62.332	0	0
2008-10-21	61.369	62.312	0	0.017
2008-10-22	49.697	49.638	0	0.023
2008-10-23	52.007	52.308	0	0
2008-10-24	57.386	57.318	0	0
2008-10-25	66.282	66.196	0.177	0.101
2008-10-26	66.642	67.152	0.198	0.514
2008-10-27	62.045	62.321	0	0
2008-10-28	56.863	57.932	0.266	0.29
2008-10-29	44.802	44.598	0.157	0.135
2008-10-30	48.204	48.557	0.001	0
2008-10-31	60.244	61.116	0	0
2009-05-01	80	80	1	1
2009-05-02	71.495	73.138	0.289	0.253
2009-05-03	63.935	63.475	0	0
2009-05-04	60.758	61.531	0.075	0.06
2009-05-05	63.019	61.678	1.308	0.972
2009-05-06	71.715	71.724	0.717	0.345
2009-05-07	75.649	76.222	0.115	0.09
2009-05-08	75.32	75.825	0	0
2009-05-09	77.832	79.536	0.006	0.189
2009-05-10	74.34	76.761	0.021	0
2009-05-11	65.363	65.273	0	0
2009-05-12	65.993	66.049	0	0
2009-05-13	64.157	64.97	0	0
2009-05-14	66.309	66.859	0	0
2009-05-15	77.029	78.145	0.25	0.35
2009-05-16	73.193	72.919	0.009	0.003
2009-05-17	67.561	67.317	0.266	0.372
2009-05-18	61.455	61.254	0	0
2009-05-19	68.421	68.99	0	0
2009-05-20	77.294	77.358	0	0
2009-05-21	81.277	81.574	0	0
2009-05-22	82.501	83.25	0	0
2009-05-23	79.855	81.46	0	0
2009-05-24	79.863	79.695	0.203	0.192
2009-05-25	73.658	76.273	0.184	0.283
2009-05-26	72.093	72.264	0	0
2009-05-27	70.759	70.047	0	0
2009-05-28	70.455	70.978	0	0
2009-05-29	70.335	74.538	0.046	0.012
2009-05-30	72.836	75.787	0.065	0.188
2009-05-31	74.631	75.664	0.029	0.012
2009-06-01	70.273	70.449	0	0
2009-06-02	80.177	79.438	0.011	0.002
2009-06-03	76.552	77.196	0.115	0.016
2009-06-04	69.563	70.738	0.059	0.08
2009-06-05	66.652	66.82	0	0
2009-06-06	76.659	78.251	0.022	0
2009-06-07	76.648	77.397	0	0
2009-06-08	75.295	76.319	0.077	0.098
2009-06-09	69.636	83.352	0.051	0.277
2009-06-10	71.985	78.379	0	0.261
2009-06-11	68.874	68.542	0.08	0
2009-06-12	77.381	72.495	0.115	0.271
2009-06-13	75.743	74.678	0.064	0
2009-06-14	73.017	68.542	0.033	0.017
2009-06-15	73.935	69.658	0.099	0.05
2009-06-16	66.846	67.203	0.252	0.077
2009-06-17	67.87	66.503	0	0
2009-06-18	67.805	69.581	0.51	0.438
2009-06-19	77.338	73.98	0.302	0.405
2009-06-20	73.76	70.579	0	0.001
2009-06-21	71.258	72.333	0.503	0.341
2009-06-22	73.234	71.67	0.001	0
2009-06-23	78.993	78.078	0.009	0.007
2009-06-24	77.069	76.256	0.053	0.039
2009-06-25	84.689	79.873	0.069	0.011
2009-06-26	83.696	84.263	0.145	0.195
2009-06-27	80.354	82.435	0.063	0.163
2009-06-28	78.941	77.835	0.077	0.081
2009-06-29	82.065	81.06	0.029	0.036
2009-06-30	79.231	79.742	0.192	0.137
2009-07-01	77.438	77.982	0.124	0.13
2009-07-02	78.808	79.002	0.109	0.042
2009-07-03	77.376	79.714	0.142	0.035
2009-07-04	76.078	76.079	0.011	0
2009-07-05	78.82	79.149	0	0
2009-07-06	77.676	78.529	0.021	0
2009-07-07	79.443	81.034	0.008	0.055
2009-07-08	77.379	75.906	0	0
2009-07-09	70.366	73.187	0.001	0
2009-07-10	73.775	74.337	0	0
2009-07-11	74.014	75.004	0	0
2009-07-12	80.153	80.08	0.463	0.135
2009-07-13	77.848	78.168	0.014	0
2009-07-14	78.669	79.009	0	0
2009-07-15	80.137	80.645	0	0
2009-07-16	84.089	80.748	0.252	0.434
2009-07-17	83.538	82.929	0.219	0
2009-07-18	80.233	80.768	0.653	0.753
2009-07-19	78.587	78.901	0.288	0.049
2009-07-20	78.183	78.937	0	0
2009-07-21	77.378	77.481	0.364	0.161
2009-07-22	83.394	83.911	0.262	0
2009-07-23	82.019	82.959	0	0
2009-07-24	78.891	80.323	0.004	0.016
2009-07-25	81.586	82.17	0.34	0.663
2009-07-26	82.882	89.076	0.334	0.262
2009-07-27	83.353	85.199	0.164	0.573
2009-07-28	83.546	85.406	0	0
2009-07-29	80.839	82.41	0.041	0.254
2009-07-30	90.173	88.516	0.252	0.068
2009-07-31	87.683	85.879	0.337	0.297
2009-08-01	85.913	86.233	0.241	0.205
2009-08-02	84.07	82.752	0	0
2009-08-03	84.485	83.207	0.125	0.176
2009-08-04	83.77	85.173	0	0
2009-08-05	85.613	86.779	0.201	0.121
2009-08-06	81.361	82.101	0.2	0.182
2009-08-07	79.743	80.161	0.03	0
2009-08-08	80.055	80.533	0	0
2009-08-09	86.652	82.415	0.464	0.001
2009-08-10	94.544	95.805	0.107	0
2009-08-11	88.981	91.13	0.243	0.202
2009-08-12	83.842	80.236	0.141	0.208
2009-08-13	78.75	79.852	0	0
2009-08-14	82.253	81.713	0	0
2009-08-15	85.19	83.958	0	0
2009-08-16	84.961	85.977	0	0
2009-08-17	85.568	86.029	0	0
2009-08-18	83.367	84.399	0.098	0.284
2009-08-19	89.046	87.457	0.287	0.284
2009-08-20	87.356	88.112	0.017	0.023
2009-08-21	83.152	82.592	0.335	0.22
2009-08-22	82.063	81.15	0.193	0.295
2009-08-23	82.725	83.341	0.182	0.028
2009-08-24	81.48	82.578	0.127	0.036
2009-08-25	81.382	81.939	0	0
2009-08-26	86.053	86.551	0	0
2009-08-27	83.015	83.797	0	0
2009-08-28	74.661	75.548	0	0
2009-08-29	80.12	77.78	0.369	0.894
2009-08-30	81.833	80.228	0	0
2009-08-31	76.898	74.992	0.009	0
2009-09-01	74.183	74.44	0	0
2009-09-02	76.61	76.786	0	0
2009-09-03	78.598	79.324	0	0
2009-09-04	76.864	83.446	0	0
2009-09-05	82.693	82.44	0	0
2009-09-06	79.685	79.842	0	0
2009-09-07	74.597	74.769	0	0
2009-09-08	71.169	72.841	0	0
2009-09-09	75.358	76.03	0.001	0
2009-09-10	72.576	72.516	0	0
2009-09-11	65.752	66.348	0.266	0.142
2009-09-12	65.57	68.312	0.051	0.329
2009-09-13	78.66	79.52	0	0
2009-09-14	76.971	77.639	0	0
2009-09-15	75.095	75.66	0	0
2009-09-16	73.96	73.715	0	0
2009-09-17	63.372	66.399	0.032	0
2009-09-18	73.53	71.84	0	0
2009-09-19	72.309	70.686	0	0
2009-09-20	69.35	69.195	0	0
2009-09-21	70.96	70.799	0	0
2009-09-22	73.255	74.205	0	0
2009-09-23	77.147	75.877	0.008	0
2009-09-24	75.809	78.58	0.019	0.055
2009-09-25	72.013	77.655	0	0.037
2009-09-26	64.967	65.45	0	0
2009-09-27	71.383	76.017	0.983	0.618
2009-09-28	73.616	72.989	0.013	0
2009-09-29	71.894	72.075	0.027	0.043
2009-09-30	60.732	60.575	0	0
2009-10-01	56.533	56.973	0	0
2009-10-02	65.726	66.176	0	0
2009-10-03	70.142	68.093	1.029	1.012
2009-10-04	68.959	69.615	0.261	0.256
2009-10-05	63.74	63.485	0	0
2009-10-06	64.442	64.961	0	0
2009-10-07	68.449	68.968	0.862	0.468
2009-10-08	63.802	63.064	0	0
2009-10-09	75.356	74.785	0	0
2009-10-10	73.036	73.194	0.004	0.005
2009-10-11	62.703	62.808	0	0
2009-10-12	57.435	58.265	0	0
2009-10-13	64.44	65.461	0.002	0
2009-10-14	54.288	54.773	0.034	0.008
2009-10-15	50.115	52.485	0.073	0.07
2009-10-16	51.121	51.415	0.358	0.297
2009-10-17	51.382	50.635	0	0.001
2009-10-18	47.771	48.581	0.441	0.092
2009-10-19	56.148	57.232	0.442	0
2009-10-20	62.748	64.634	0	0
2009-10-21	64.728	65.13	0	0
2009-10-22	70.975	73.011	0	0
2009-10-23	67.198	69.407	0	0
2009-10-24	71.189	71.082	0.029	0.038
2009-10-25	70.517	70.753	0.394	0.537
2009-10-26	57.118	57.265	0	0
2009-10-27	58.294	57.712	0	0.052
2009-10-28	55.576	56.81	0.985	0.673
2009-10-29	52.878	53.307	0.002	0
2009-10-30	57.069	57.306	0	0
2009-10-31	69.514	69.34	0	0.001
