# Supplementary material for: The role of climate change and urban development on compound dry-hot extremes across US cities
Source: Nat Commun. 2023 Jun 14;14:3509. doi: 10.1038/s41467-023-39205-x (PMC10267174; doi:10.1038/s41467-023-39205-x)
Supplement: Supplementary file 2 — Source Data [file 41467_2023_39205_MOESM2_ESM.zip › SourceData/NewYorkCity_Future_Data.xlsx]

## Sheet: Sheet1
Date_Future	Climate_chng_T	Urban_Dev_Climate_chng_T	Climate_chng_prcp	Urban_Dev_Climate_chng_prcp
2090-05-01	80	80	1	1
2090-05-02	68.416	75.552	0.174	0.18
2090-05-03	66.362	68.673	0.137	0.06
2090-05-04	62.151	63.371	0.225	0.174
2090-05-05	64.478	64.188	0	0
2090-05-06	71.208	72.575	0.023	0.011
2090-05-07	74.122	76.041	0	0
2090-05-08	69.875	71.305	0.164	0.156
2090-05-09	66.413	66.713	0.124	0.335
2090-05-10	63.729	64.389	0	0
2090-05-11	62.981	63.476	0	0
2090-05-12	70.341	70.205	0	0
2090-05-13	68.516	67.489	0	0
2090-05-14	73.856	73.528	0.295	0.02
2090-05-15	65.497	62.945	0.007	0.084
2090-05-16	77.022	77.395	0	0
2090-05-17	78.879	79.234	0	0
2090-05-18	81.658	82.734	0	0
2090-05-19	80.567	80.059	0.006	0.041
2090-05-20	78.107	77.527	0.057	0
2090-05-21	73.575	74.766	0.091	0.146
2090-05-22	74.047	74.774	0.24	0.77
2090-05-23	68.648	67.532	0	0
2090-05-24	65.257	67.182	0.015	0.001
2090-05-25	77.352	81.335	0.006	0.002
2090-05-26	75.276	73.908	0.23	0.333
2090-05-27	84.158	84.107	0	0
2090-05-28	76.535	78.882	0	0
2090-05-29	70.109	69.082	0.348	1.221
2090-05-30	79.591	80.912	0.026	0
2090-05-31	77.815	77.198	0	0
2090-06-01	85.692	85.781	0	0
2090-06-02	88.473	91.513	0	0
2090-06-03	86.592	90.711	0.01	0.191
2090-06-04	78.622	75.962	0	0.029
2090-06-05	78.466	78.547	0.164	0.052
2090-06-06	80.559	82.159	0	0
2090-06-07	80.962	81.151	0	0
2090-06-08	87.247	87.725	0	0
2090-06-09	90.186	89.535	0	0
2090-06-10	88.925	88.584	0	0
2090-06-11	83.08	84.774	0.002	0.003
2090-06-12	85.569	87.651	0	0.206
2090-06-13	88.944	85.518	0.218	0.183
2090-06-14	86.005	83.644	0.075	0
2090-06-15	89.123	88.907	0	0
2090-06-16	89.616	88.88	0	0
2090-06-17	84.547	84.349	0	0
2090-06-18	87.098	85.404	0.432	0.57
2090-06-19	80.848	87.2	0.368	0.048
2090-06-20	79.288	84.355	0	0
2090-06-21	83.231	86.05	0	0
2090-06-22	91.138	91.139	0	0
2090-06-23	92.892	93.891	0	0
2090-06-24	92.369	93.409	0	0
2090-06-25	89.586	90.195	0.052	0
2090-06-26	96.583	96.898	0.197	0.245
2090-06-27	97.379	97.479	0.051	0.307
2090-06-28	97.622	95.09	0.336	0.366
2090-06-29	91.785	95.043	0.2	0.182
2090-06-30	81.727	81.963	0	0
2090-07-01	84.072	84.847	0	0
2090-07-02	86.749	87.32	0	0
2090-07-03	86.336	86.654	0	0
2090-07-04	87.095	86.008	0.352	0.179
2090-07-05	87.833	88.047	0.015	0.028
2090-07-06	88.08	86.499	0	0
2090-07-07	86.172	85.949	0	0
2090-07-08	85.132	84.629	0.076	0.479
2090-07-09	90.505	90.349	0.182	0.628
2090-07-10	95.502	94.809	0	0
2090-07-11	95.087	94.434	0.369	0.124
2090-07-12	103.695	101.254	0.064	0.393
2090-07-13	99.596	99.472	0	0
2090-07-14	100.052	102.435	0	0
2090-07-15	94.665	95.583	0	0
2090-07-16	95.333	94.973	0.118	0.355
2090-07-17	90.732	90.812	0	0
2090-07-18	87.584	88.123	0	0
2090-07-19	84.552	83.507	0.616	0.513
2090-07-20	90.074	90.094	1.033	0.356
2090-07-21	87.333	87.549	0.022	0.042
2090-07-22	83.189	82.308	0.008	0.021
2090-07-23	90.099	93.19	0.239	0.064
2090-07-24	92.389	93.5	0.075	0.204
2090-07-25	89.501	90.187	0.035	0
2090-07-26	88.068	89.187	0.001	0.034
2090-07-27	92.394	93.771	0	0
2090-07-28	104.035	104.965	0	0.113
2090-07-29	101.05	101.54	0	0
2090-07-30	100.877	101.252	0	0
2090-07-31	104.381	104.602	0.083	0
2090-08-01	102.152	101.83	0	0
2090-08-02	98.764	99.271	0	0
2090-08-03	91.266	92.29	0	0
2090-08-04	90.449	90.636	0	0
2090-08-05	84.657	86.414	0.042	0
2090-08-06	86.928	83.266	1.334	0.228
2090-08-07	84.932	85.533	0	0
2090-08-08	85.153	86.155	0	0
2090-08-09	85.613	86.852	0	0
2090-08-10	84.757	83.941	0	0
2090-08-11	86.01	85.491	0	0
2090-08-12	87.817	88.279	0	0
2090-08-13	87.838	87.764	0.103	0.259
2090-08-14	82.221	83.345	0.185	0.207
2090-08-15	83.203	84.369	0.05	0
2090-08-16	95.285	95.628	0	0
2090-08-17	93.331	93.48	0	0.072
2090-08-18	87.244	88.852	0	0
2090-08-19	83.468	84.304	0	0
2090-08-20	87.456	85.232	0.245	0.105
2090-08-21	88.609	87.646	2.856	0.244
2090-08-22	85.871	88.511	0.252	0.058
2090-08-23	86.163	86.694	0	0
2090-08-24	91.97	93.318	0	0
2090-08-25	91.339	91.813	0	0
2090-08-26	90.241	90.929	0	0
2090-08-27	86.19	86.357	0	0
2090-08-28	86.152	84.797	0	0.093
2090-08-29	83.884	85.45	0.211	0.142
2090-08-30	84.36	85.58	0.157	0.676
2090-08-31	79.724	79.803	0.297	1.279
2090-09-01	79.661	80.182	0	0
2090-09-02	79.431	79.421	0	0
2090-09-03	78.944	79.061	0	0
2090-09-04	80.164	80.287	0	0
2090-09-05	81.425	81.932	0.536	3.183
2090-09-06	85.587	85.59	0.135	0.14
2090-09-07	79.067	81.735	0	0
2090-09-08	77.855	77.207	0	0
2090-09-09	74.5	74.38	0	0
2090-09-10	69.447	67.23	0.139	0.165
2090-09-11	74.055	73.692	0.033	0.001
2090-09-12	73.545	72.991	0.008	0.458
2090-09-13	81.419	81.489	0.002	0
2090-09-14	84.245	84.408	0	0
2090-09-15	86.067	86.884	0	0
2090-09-16	85.355	85.752	0	0
2090-09-17	82.515	84.538	0	0
2090-09-18	80.891	82.28	0.057	0.089
2090-09-19	80.851	79.762	0.032	0.009
2090-09-20	77.732	77.951	0.052	0.022
2090-09-21	76.862	80.807	0.051	0.076
2090-09-22	80.408	81.142	0.175	0.095
2090-09-23	81.887	82.292	0.133	0.134
2090-09-24	78.804	80.4	0.002	0
2090-09-25	70.457	69.771	0	0
2090-09-26	72.01	72.281	0	0
2090-09-27	74.678	74.442	0	0
2090-09-28	81.839	81.618	0	0.001
2090-09-29	79.659	79.663	0.046	0.053
2090-09-30	74.91	74.983	0.046	0
2090-10-01	68.086	67.846	0	0
2090-10-02	73.365	73.4	0	0
2090-10-03	73.846	76.798	0.155	0.05
2090-10-04	69.948	69.093	0	0
2090-10-05	68.701	68.788	0	0
2090-10-06	69.186	67.046	0	0
2090-10-07	68.951	68.263	0	0
2090-10-08	66.29	67.204	0	0
2090-10-09	68.656	67.775	0	0
2090-10-10	72.028	72.871	0.311	0.077
2090-10-11	62.6	65.642	0	0
2090-10-12	59.654	59.956	0	0
2090-10-13	64.973	65.441	0	0
2090-10-14	71.48	71.856	0	0
2090-10-15	74.099	72.507	0	0.001
2090-10-16	71.145	73.307	0.153	0.004
2090-10-17	72.675	73.329	0.214	0.04
2090-10-18	72.235	71.7	0.224	0.265
2090-10-19	59.101	59.948	0	0
2090-10-20	54.528	54.432	0	0
2090-10-21	59.377	59.503	0	0
2090-10-22	65.349	66.14	0	0
2090-10-23	71.117	70.545	0	0
2090-10-24	70.915	70.154	0.449	0.399
2090-10-25	68.674	69.751	0.204	0.192
2090-10-26	74.763	73.471	0.554	0.513
2090-10-27	65.481	66.5	0	0
2090-10-28	59.539	57.974	0	0.008
2090-10-29	58.187	58.164	0	0
2090-10-30	67.789	68.201	0	0
2090-10-31	68.088	68.845	0	0
2091-05-01	80	80	1	1
2091-05-02	75.431	76.033	0	0
2091-05-03	87.974	90.388	0.115	0.024
2091-05-04	84.864	76.838	0.063	0.286
2091-05-05	86.933	87.428	0	0.006
2091-05-06	86.683	89.336	0.294	0.225
2091-05-07	83.679	82.618	0.049	0.09
2091-05-08	72.881	74.864	0	0
2091-05-09	70.542	70.393	0	0
2091-05-10	73.59	73.242	0	0.001
2091-05-11	75.786	76.194	0	0
2091-05-12	81.939	83.133	0	0
2091-05-13	80.882	81.936	0	0
2091-05-14	85.676	82.35	0.256	0.222
2091-05-15	84.089	84.622	0.009	0.12
2091-05-16	89.653	89.543	0.002	0.001
2091-05-17	84.476	85.892	0.189	0.27
2091-05-18	78.647	79.563	0.038	0.249
2091-05-19	75.477	73.97	0	0
2091-05-20	73.169	72.807	0.032	0.095
2091-05-21	72.836	72.59	0.027	0.063
2091-05-22	74.795	73.932	0	0
2091-05-23	69.298	67.887	0.063	0.004
2091-05-24	65.872	68.181	0	0.051
2091-05-25	62.282	65.901	0	0
2091-05-26	69.616	70.188	0.115	0.136
2091-05-27	74.695	73.015	0	0
2091-05-28	78.258	80.628	0.045	0.035
2091-05-29	87.731	88.28	0.018	0.07
2091-05-30	83.57	84.706	0	0
2091-05-31	77.175	77.547	0	0
2091-06-01	74.247	74.565	0	0
2091-06-02	73.577	70.62	0	0
2091-06-03	66.98	66.786	0.1	0.036
2091-06-04	78.931	75.77	0	0
2091-06-05	81.571	82.384	0	0
2091-06-06	87.762	87.939	0	0
2091-06-07	86.846	90.086	0.041	0.158
2091-06-08	84.384	86.258	0.03	0.098
2091-06-09	86.594	87.63	0	0.003
2091-06-10	95.128	95.289	0	0.001
2091-06-11	95.401	96.919	0	0
2091-06-12	94.123	95.404	0.101	0.027
2091-06-13	94.412	91.033	0.284	0.365
2091-06-14	86.669	88.345	0.022	0.13
2091-06-15	83.155	83.731	0	0
2091-06-16	77.547	79.402	0	0
2091-06-17	74.394	74.479	0	0
2091-06-18	74.876	74.138	0	0
2091-06-19	77.912	78.312	0	0
2091-06-20	83.343	82.575	0	0
2091-06-21	88.803	87.288	0	0
2091-06-22	92.366	91.212	0	0
2091-06-23	90.993	90.466	0	0
2091-06-24	86.493	86.472	0.002	0.001
2091-06-25	83.737	85.797	0.201	0.241
2091-06-26	85.121	85.182	0.153	0.074
2091-06-27	90.814	89.462	0.012	0.003
2091-06-28	86.564	86.613	0.157	0.111
2091-06-29	82.677	83.362	0.019	0.006
2091-06-30	85.522	85.227	0	0
2091-07-01	89.101	89.782	0	0
2091-07-02	84.591	84.539	0	0.028
2091-07-03	83.724	84.694	0.03	0
2091-07-04	86.378	86.469	0	0
2091-07-05	85.421	86.208	0	0
2091-07-06	84.977	88.433	0.237	0.284
2091-07-07	88.395	86.477	0.254	0.177
2091-07-08	91.344	91.444	0.014	0.252
2091-07-09	95.136	93.777	0.307	0.486
2091-07-10	91.764	90.746	0.449	0.102
2091-07-11	94.793	93.352	0.239	0.113
2091-07-12	97.488	97.719	0	0
2091-07-13	99.286	100.864	0	0
2091-07-14	97.022	99.699	0.033	0.365
2091-07-15	104.373	104.914	0.546	0.308
2091-07-16	101.236	101.971	0	0
2091-07-17	94.982	95.082	0.004	0.211
2091-07-18	92.698	92.866	0	0
2091-07-19	92.209	93.314	0.415	0
2091-07-20	87.844	88.399	0.144	0.15
2091-07-21	83.741	84.053	0.267	0.229
2091-07-22	93.344	93.869	0.02	0
2091-07-23	103.884	104.208	0.081	0.088
2091-07-24	109.227	109.303	0	0
2091-07-25	96.119	96.219	0.007	0.378
2091-07-26	90.037	92.818	0.269	0.34
2091-07-27	90.554	90.916	0.041	0.032
2091-07-28	84.638	84.609	0.234	0.094
2091-07-29	85.539	87.576	0.238	0.1
2091-07-30	91.795	96.511	0.079	0.14
2091-07-31	93.88	94.767	0.079	0.123
2091-08-01	92.369	92.992	0	0
2091-08-02	87.927	89.175	0.323	0.012
2091-08-03	95.659	99.814	0.4	0.063
2091-08-04	90.426	91.941	0.041	0.24
2091-08-05	85.029	85.129	0	0.115
2091-08-06	83.89	82.574	0	0
2091-08-07	80.197	84.421	0	0
2091-08-08	85.381	85.19	0	0
2091-08-09	86.561	88.217	0	0
2091-08-10	85.947	85.191	0	0.003
2091-08-11	90.114	95.273	0.276	0.09
2091-08-12	93.224	94.465	0.078	0.054
2091-08-13	91.36	93.469	0	0
2091-08-14	99.84	94.553	0.118	0
2091-08-15	101.106	98.586	0	0.001
2091-08-16	95.309	93.824	0	0
2091-08-17	89.03	87.705	0.376	0.033
2091-08-18	94.678	87.806	0.368	0.227
2091-08-19	102.778	103.205	0	0
2091-08-20	99.43	100.231	0	0
2091-08-21	88.739	89.587	0	0
2091-08-22	96.069	96.435	0	0
2091-08-23	91.586	94.598	0.144	0
2091-08-24	85.238	85.267	0	0
2091-08-25	86.032	86	0	0
2091-08-26	80.926	82.082	0	0
2091-08-27	77.154	78.991	0.082	0
2091-08-28	77.63	76.972	0.021	0
2091-08-29	78.654	77.865	0	0
2091-08-30	76.77	77.412	0	0
2091-08-31	72.605	73.487	0.014	0.021
2091-09-01	82.868	82.366	0.02	0.01
2091-09-02	84.738	86.774	0.202	0.204
2091-09-03	84.583	85.146	0	0
2091-09-04	85.132	85.787	0	0
2091-09-05	86.75	86.688	0	0
2091-09-06	85.547	86.112	0	0
2091-09-07	85.356	85.727	0	0
2091-09-08	83.634	81.356	0	0
2091-09-09	80.298	83.293	0.008	0.192
2091-09-10	82.036	85.002	0.036	0.075
2091-09-11	81.453	81.922	0	0
2091-09-12	85.605	85.908	0	0
2091-09-13	84.715	85.865	0	0.006
2091-09-14	80.081	80.069	0.027	0.024
2091-09-15	75.431	82.939	0.02	0.807
2091-09-16	75.974	75.346	0	0
2091-09-17	77.953	75.188	0	0
2091-09-18	77.249	74.926	0.111	0.121
2091-09-19	84.142	76.455	0.128	0.066
2091-09-20	85.421	78.257	0	0
2091-09-21	84.866	84.966	0.002	0.001
2091-09-22	87.947	88.567	0	0
2091-09-23	85.529	86.76	0	0
2091-09-24	76.389	76.81	0	0
2091-09-25	77.607	76.258	0.053	0.094
2091-09-26	63.403	63.604	0.074	0.127
2091-09-27	65.435	65.386	0	0
2091-09-28	73.869	74.112	0	0
2091-09-29	71.795	72.83	0	0
2091-09-30	74.452	75.664	0	0
2091-10-01	88.416	89.844	0	0
2091-10-02	86.02	86.929	0	0
2091-10-03	74.587	75.5	0.009	0.019
2091-10-04	79.539	80.599	0	0.005
2091-10-05	76.334	77.708	0.093	0.216
2091-10-06	70.946	71.461	0.003	0
2091-10-07	69.65	69.15	0	0
2091-10-08	71.746	71.662	0	0
2091-10-09	71.16	71.084	0	0
2091-10-10	70.047	69.857	0	0
2091-10-11	75.372	75.748	0	0
2091-10-12	83.207	80.358	0.003	0
2091-10-13	79.081	80.256	0	0.011
2091-10-14	67.495	70.487	0	0
2091-10-15	61.75	61.665	0	0
2091-10-16	72	73.26	0	0.001
2091-10-17	83.755	85.224	0	0
2091-10-18	84.463	85.405	0.024	0.065
2091-10-19	83.401	80.894	0.619	0.882
2091-10-20	78.74	77.151	0.558	0.237
2091-10-21	63.556	64.016	0.002	0.024
2091-10-22	66.703	66.668	0	0
2091-10-23	70.346	71.772	0	0
2091-10-24	68.554	71.959	0	0
2091-10-25	52.052	52.691	0	0
2091-10-26	57.821	58.209	0	0
2091-10-27	66.858	67.206	0	0
2091-10-28	66.497	66.961	0	0
2091-10-29	64.849	65.027	0	0
2091-10-30	64.659	65.607	0	0
2091-10-31	66.254	68.259	0	0
2092-05-01	80	80	1	1
2092-05-02	71.043	70.031	0	0
2092-05-03	66.71	63.612	0	0
2092-05-04	74.528	74.305	0.187	0.39
2092-05-05	81.965	81.66	0.075	0.084
2092-05-06	79.652	80.548	0	0
2092-05-07	70.566	71.65	0	0
2092-05-08	72.996	73.487	0.341	0.298
2092-05-09	68.208	68.43	0	0
2092-05-10	74.211	74.542	0	0
2092-05-11	72.751	73.419	0	0
2092-05-12	68.223	69.853	0	0
2092-05-13	63.64	63.425	0.294	0.246
2092-05-14	68.05	67.362	0.009	0.049
2092-05-15	69.128	69.396	0	0
2092-05-16	88.806	90.845	0.151	0.035
2092-05-17	87.055	87.354	0	0
2092-05-18	86.198	86.535	0	0
2092-05-19	75.614	75.263	0	0
2092-05-20	72.878	72.177	0	0
2092-05-21	72.785	73.576	0	0
2092-05-22	77.439	77.049	0	0
2092-05-23	86.537	86.413	0.009	0.001
2092-05-24	85.052	87.66	0	0
2092-05-25	91.23	93.008	0	0
2092-05-26	88.313	89.503	0.001	0.272
2092-05-27	72.815	72.031	0.178	0.076
2092-05-28	83.096	82.135	0.158	0.323
2092-05-29	84.125	84.324	0.019	0.058
2092-05-30	82.722	82.45	0	0
2092-05-31	77.19	77.053	0.009	0.001
2092-06-01	76.534	76.839	0.211	0.278
2092-06-02	81.609	85.495	0.206	0.354
2092-06-03	82.364	82.57	0	0
2092-06-04	82.829	82.662	0	0
2092-06-05	81.262	80.688	0	0
2092-06-06	80.942	79.564	0	0
2092-06-07	85.213	85.313	0.001	0
2092-06-08	82.557	83.876	0	0
2092-06-09	88.682	86.356	0.078	0.097
2092-06-10	89.876	92.495	0.018	0
2092-06-11	92.746	93.681	0	0
2092-06-12	90.775	91.628	0.007	0
2092-06-13	89.211	89.311	0	0.079
2092-06-14	94.122	95.296	0.16	0.269
2092-06-15	87.411	87.511	0.057	0.094
2092-06-16	79.91	79.493	0	0.005
2092-06-17	81.699	81.75	0	0
2092-06-18	88.05	88.056	0	0
2092-06-19	88.803	88.527	0	0
2092-06-20	87.212	87.859	0	0
2092-06-21	96.669	96.59	0.36	0.27
2092-06-22	94.715	95.548	0.043	0.205
2092-06-23	89.03	89.675	0.003	0.006
2092-06-24	87.508	87.891	0	0
2092-06-25	92.525	92.791	0	0
2092-06-26	91.319	92.192	0.172	0.006
2092-06-27	84.299	87.409	0	0
2092-06-28	85.332	85.639	0	0
2092-06-29	88.63	89.287	0	0
2092-06-30	96.068	93.722	0	0
2092-07-01	94.255	97.434	0	0
2092-07-02	92.288	93.662	0.218	0.287
2092-07-03	89.353	90.936	0	0
2092-07-04	83.977	86.605	0	0.005
2092-07-05	86.024	84.399	0	0
2092-07-06	83.857	84.014	0	0
2092-07-07	100.902	100.094	0.83	0.775
2092-07-08	96.359	96.459	0	0.13
2092-07-09	92.341	92.348	0.404	0.582
2092-07-10	87.915	89.597	0	0
2092-07-11	82.989	81.688	0	0
2092-07-12	83.917	81.873	0	0
2092-07-13	85.778	83.663	0	0
2092-07-14	91.016	89.731	0	0
2092-07-15	97.085	96.179	0	0
2092-07-16	94.877	95.025	0.506	0.528
2092-07-17	88.703	89.467	0.468	0.879
2092-07-18	87.792	88.233	0	0
2092-07-19	87.661	87.886	0	0
2092-07-20	86.092	82.465	0.007	0.062
2092-07-21	83.429	86.175	0.039	0.215
2092-07-22	89.9	87.444	0.183	0.211
2092-07-23	91.104	91.146	0	0.021
2092-07-24	88.473	88.573	0.01	0.278
2092-07-25	86.449	86.308	0.162	0.012
2092-07-26	88.517	90.783	0.061	0.867
2092-07-27	87.977	87.36	0.051	0
2092-07-28	86.754	86.244	0	0
2092-07-29	85.394	85.311	0	0
2092-07-30	84.424	85.824	0	0
2092-07-31	86.076	85.421	0	0
2092-08-01	91.314	91.195	0.339	0.17
2092-08-02	101.817	102.945	0.305	0.35
2092-08-03	100.679	101.055	0.289	0.548
2092-08-04	96.151	93.165	0	0.003
2092-08-05	97.503	92.365	0.167	0.093
2092-08-06	86.383	88.361	0.044	0.465
2092-08-07	86.743	87.619	0	0
2092-08-08	85.224	86.766	0	0
2092-08-09	85.545	86.18	0	0
2092-08-10	88.882	88.289	0.004	0.001
2092-08-11	91.313	91.426	0.011	0.012
2092-08-12	91.986	92.269	0	0
2092-08-13	98.069	94.562	0	0
2092-08-14	94.742	94.313	0	0
2092-08-15	94.693	97.081	0.028	0.002
2092-08-16	89.452	91.868	0.072	0.004
2092-08-17	89.752	89.616	0	0
2092-08-18	92.29	94.161	0.209	0.362
2092-08-19	89.966	90.954	0.269	0.264
2092-08-20	88.09	86.47	0.007	0.023
2092-08-21	86.953	88.105	0.004	0.01
2092-08-22	92.718	93.216	0.188	0.263
2092-08-23	93.245	94.854	0.053	0.191
2092-08-24	89.677	89.133	0.133	0
2092-08-25	85.69	85.046	0	0
2092-08-26	85.08	85.523	0	0
2092-08-27	86.227	86.973	0	0
2092-08-28	85.041	90.485	0.164	0
2092-08-29	87.642	91.133	0.035	0
2092-08-30	82.73	88.886	0.306	0.095
2092-08-31	84.094	85.239	0.22	0.288
2092-09-01	82.264	83.46	0.088	0.091
2092-09-02	77.961	77.886	0.013	0.052
2092-09-03	73.242	74.877	0	0
2092-09-04	79.341	79.647	0	0.092
2092-09-05	85.667	82.568	0	0.029
2092-09-06	85.137	82.804	0.124	0.008
2092-09-07	88.706	88.539	0.158	0.064
2092-09-08	89.823	89.354	0	0
2092-09-09	84.956	85.056	0	0
2092-09-10	81.969	81.374	0	0
2092-09-11	81.912	82.771	0	0
2092-09-12	87.128	87.082	0	0
2092-09-13	90.551	90.361	0	0
2092-09-14	90.516	90.428	0.004	0.023
2092-09-15	84.856	85.487	0.001	0.082
2092-09-16	76.841	76.48	0	0
2092-09-17	79.984	78.62	0	0
2092-09-18	86.203	84.807	0.139	0.036
2092-09-19	81.109	80.897	0.157	0.07
2092-09-20	74.397	75.261	0	0
2092-09-21	74.762	78.51	0.01	0
2092-09-22	84.317	85.165	0	0
2092-09-23	89.606	91.456	0	0
2092-09-24	92.302	93.46	0	0
2092-09-25	91.421	92.829	0.169	0.146
2092-09-26	80.792	85.332	0.165	0.164
2092-09-27	87.113	89.731	0.008	0.01
2092-09-28	74.049	76.338	0.015	0.025
2092-09-29	69.381	70.087	0	0
2092-09-30	70.975	71.791	0	0
2092-10-01	78.499	77.706	0.181	0.273
2092-10-02	77.128	81.936	0.173	0
2092-10-03	79.45	78.953	0.001	0
2092-10-04	79.233	77.581	0	0
2092-10-05	81.693	82.069	0	0
2092-10-06	81.619	81.774	0	0
2092-10-07	78.686	80.246	0	0
2092-10-08	80.959	73.962	0	0
2092-10-09	77.365	73.949	0	0
2092-10-10	72.506	72.916	0	0
2092-10-11	75.321	75.374	0	0
2092-10-12	72.145	77.609	0	0
2092-10-13	66.854	65.044	0	0
2092-10-14	65.394	65.607	0	0
2092-10-15	70.737	71.105	0	0
2092-10-16	72.932	72.074	0	0
2092-10-17	72.348	72.489	0	0
2092-10-18	67.773	68.813	0	0
2092-10-19	62.428	62.453	0	0
2092-10-20	65.914	64.574	0.056	0.003
2092-10-21	66.264	66.136	0	0
2092-10-22	67.632	68.072	0	0
2092-10-23	67.789	68.274	0	0
2092-10-24	67.908	68.625	0	0
2092-10-25	68.439	68.954	0.178	0.054
2092-10-26	67.258	68.285	0	0.005
2092-10-27	69.849	70.583	0	0
2092-10-28	70.244	70.813	0.003	0.003
2092-10-29	61.922	63.306	0.073	0.003
2092-10-30	62.591	62.916	0.407	0.454
2092-10-31	57.553	58.99	0	0
2093-05-01	80	80	1	1
2093-05-02	74.15	75.317	0.005	0.053
2093-05-03	75.846	77.629	0	0
2093-05-04	84.475	85.295	0	0
2093-05-05	85.084	85.626	0.484	0.213
2093-05-06	70.024	70.404	0.11	0.069
2093-05-07	73.521	73.633	0	0
2093-05-08	72.241	75.099	0	0
2093-05-09	75.197	74.496	0.183	0.019
2093-05-10	80.334	81.005	0.001	0.171
2093-05-11	77.627	77.081	0.014	0
2093-05-12	73.689	74.814	0	0
2093-05-13	77.161	78.152	0	0
2093-05-14	77.503	78.284	0	0
2093-05-15	79.802	78.619	0	0
2093-05-16	87.066	86.893	0	0
2093-05-17	90.549	90.958	0	0
2093-05-18	86.54	87.43	0.002	0.001
2093-05-19	86.583	87.756	0.034	0.028
2093-05-20	80.857	80.932	0.11	0.012
2093-05-21	76.761	77.523	0.007	0.001
2093-05-22	70.532	71.415	0	0
2093-05-23	81.748	81.698	0	0
2093-05-24	82.459	82.311	0.211	0.009
2093-05-25	82.893	79.787	0.31	0.317
2093-05-26	81.469	79.774	0.403	0.383
2093-05-27	79.077	79.892	0	0.003
2093-05-28	75.672	77.319	0.007	0.013
2093-05-29	70.002	70.184	0.013	0
2093-05-30	68.462	69.127	0	0
2093-05-31	69.899	69.117	0	0
2093-06-01	69.994	70.124	0	0
2093-06-02	71.772	70.467	0.324	0.322
2093-06-03	73.541	73.265	0.536	0.201
2093-06-04	71.923	72.707	0.005	0.091
2093-06-05	73.916	74.216	0	0
2093-06-06	76.264	76.073	0	0
2093-06-07	73.076	72.767	0	0.074
2093-06-08	82.267	71.069	0	0.757
2093-06-09	85.136	85.236	0	0.047
2093-06-10	88.291	88.288	0.066	0.003
2093-06-11	90.109	89.391	0.062	0.017
2093-06-12	86.656	86.928	0.055	0.095
2093-06-13	80.434	79.448	0	0
2093-06-14	80.605	80.808	0	0
2093-06-15	76.768	77.206	0	0
2093-06-16	85.784	87.784	0.027	0
2093-06-17	97.289	96.22	0.021	0.026
2093-06-18	94.261	94.118	0	0.003
2093-06-19	92.286	92.1	0	0
2093-06-20	88.658	89.276	0	0
2093-06-21	85.953	86.06	0	0
2093-06-22	82.023	83.075	0	0
2093-06-23	79.952	80.145	0	0
2093-06-24	83.306	82.911	0	0
2093-06-25	84.89	85.083	0	0
2093-06-26	90.875	90.137	0.231	0.363
2093-06-27	90.233	90.629	0	0
2093-06-28	88.382	89.832	0.028	0.027
2093-06-29	84.941	85.794	0.015	0
2093-06-30	78.886	78.414	0	0
2093-07-01	86.326	87.298	0.278	0.505
2093-07-02	89.68	91.232	0.094	0.232
2093-07-03	84.242	85.108	1.463	0.101
2093-07-04	80.236	84.044	0.079	0.147
2093-07-05	84.929	85.123	0.345	0
2093-07-06	85.189	84.82	0	0.014
2093-07-07	83.723	85.592	0	0
2093-07-08	83.543	83.643	0.039	0.253
2093-07-09	89.691	89.318	0.595	0.209
2093-07-10	88.154	85.275	0.273	0.241
2093-07-11	94.911	95.751	0.805	0.385
2093-07-12	92.046	94.138	0.175	0.14
2093-07-13	86.279	89.975	0.118	0.01
2093-07-14	84.563	88.279	0.023	0.007
2093-07-15	86.753	86.03	0.106	0.2
2093-07-16	85.863	87.051	0	0
2093-07-17	89.781	90.013	0	0
2093-07-18	89.264	89.866	0.416	0.544
2093-07-19	86.672	86.208	0.308	0.374
2093-07-20	83.113	83.42	0.387	0.408
2093-07-21	87.015	84.92	5.475	2.989
2093-07-22	89.584	90.742	0.084	0.029
2093-07-23	89.08	89.644	0.007	0.005
2093-07-24	85.788	85.807	0	0
2093-07-25	83.402	84.112	0.054	0.026
2093-07-26	85.68	85.773	0.101	0.16
2093-07-27	87.424	84.364	0.088	0.242
2093-07-28	85.531	83.143	0.211	0.225
2093-07-29	84.087	83.108	0.014	0.062
2093-07-30	82.707	83.489	0	0
2093-07-31	93.381	91.529	0.09	0.169
2093-08-01	93.622	95.444	0.064	0.185
2093-08-02	94.933	95.262	0.168	0.015
2093-08-03	92.255	94.279	0	0.041
2093-08-04	90.179	92.012	0	0
2093-08-05	91.572	94.004	0.231	0.05
2093-08-06	91.76	92.641	0.098	0
2093-08-07	87.802	86.232	0	0.01
2093-08-08	86.454	88.56	0.005	0.016
2093-08-09	85.682	86.995	0	0
2093-08-10	87.938	88.499	0	0
2093-08-11	84.971	85.769	0.041	0.001
2093-08-12	87.442	86.997	0.003	0.028
2093-08-13	88.65	88.686	0.466	0.386
2093-08-14	88.858	89.497	0.295	0.356
2093-08-15	89.522	91.35	0.022	0.006
2093-08-16	93.026	92.92	0.206	0
2093-08-17	92.473	90.434	0	0
2093-08-18	97.166	97.623	0.102	0.003
2093-08-19	99.032	96.034	0.333	0.16
2093-08-20	97.747	98.034	0	0
2093-08-21	94.634	95.039	0.008	0.056
2093-08-22	92.508	92.546	0.058	0.132
2093-08-23	93.479	93.879	0.105	0.019
2093-08-24	91.352	93.69	0.252	0
2093-08-25	87.915	92.556	0.163	0.615
2093-08-26	86.034	88.182	0	0
2093-08-27	87.58	88.476	0	0
2093-08-28	86.316	87.31	0.012	0
2093-08-29	80.141	80.988	0	0
2093-08-30	83.783	83.907	0	0
2093-08-31	83.521	84.04	0.004	0
2093-09-01	84.235	85.166	0	0
2093-09-02	91.562	92.131	0	0
2093-09-03	92.558	91.504	0.284	0.261
2093-09-04	83.079	82.944	0.138	0.05
2093-09-05	81.614	81.954	0	0
2093-09-06	82.613	83.011	0	0
2093-09-07	79.923	81.5	0	0
2093-09-08	77.217	79.515	0.249	0.275
2093-09-09	78.623	78.396	0.454	0.334
2093-09-10	79.847	79.977	0.246	0.467
2093-09-11	79.751	80.668	0.163	0.185
2093-09-12	80.838	80.759	0.022	0.062
2093-09-13	80.233	79.845	0	0
2093-09-14	77.932	78.433	0.016	0.032
2093-09-15	85.423	85.113	0.003	0.066
2093-09-16	82.944	81.796	0.011	0.115
2093-09-17	75.956	75.431	0	0
2093-09-18	76.688	76.672	0	0
2093-09-19	83.087	84.681	0.101	0
2093-09-20	87.143	86.792	0.103	0.075
2093-09-21	85.446	87.024	0.006	0.011
2093-09-22	79.833	81.286	0	0
2093-09-23	78.099	78.804	0	0
2093-09-24	75.483	77.832	0	0
2093-09-25	81.93	81.541	0	0.048
2093-09-26	85.63	83.499	0.073	0.081
2093-09-27	92.886	93.456	0	0
2093-09-28	91.364	91.431	0.004	0.107
2093-09-29	80.583	82.592	0	0
2093-09-30	78.815	79.476	0	0
2093-10-01	77.473	77.946	0	0
2093-10-02	78.718	79.055	0	0
2093-10-03	78.775	78.195	0.03	0.019
2093-10-04	80.438	81.418	0.081	0.073
2093-10-05	79.804	82.041	0	0
2093-10-06	85.188	84.903	0	0
2093-10-07	81.48	81.789	0	0
2093-10-08	85.782	86.228	0.009	0
2093-10-09	80.25	83.254	0	0
2093-10-10	78.627	77.459	0	0
2093-10-11	84.08	84.253	0	0
2093-10-12	84.946	88.638	0.029	0.03
2093-10-13	82.8	77.214	0.086	0.072
2093-10-14	67.799	67.905	0	0
2093-10-15	69.404	69.78	0	0
2093-10-16	74.424	75.086	0	0
2093-10-17	75.434	75.731	0	0
2093-10-18	73.091	73.582	0	0
2093-10-19	69.838	71.334	0	0
2093-10-20	70.945	72.324	0	0
2093-10-21	74.441	72.435	0	0.001
2093-10-22	62.821	63.56	0	0
2093-10-23	58.756	58.56	0	0
2093-10-24	68.473	68.424	0.005	0.036
2093-10-25	68.727	68.154	0.131	0.419
2093-10-26	62.621	63.03	0	0
2093-10-27	71.869	72.126	0	0
2093-10-28	70.093	71.385	0	0
2093-10-29	59.163	59.414	0	0
2093-10-30	55.409	53.908	0	0
2093-10-31	53.059	52.976	0	0
2094-05-01	80	80	1	1
2094-05-02	81.896	83.223	0.036	0.023
2094-05-03	68.081	67.97	0	0
2094-05-04	70.423	70.548	0	0
2094-05-05	81.323	81.521	0	0
2094-05-06	81.781	82.19	0	0
2094-05-07	88.934	90.124	0.262	0.175
2094-05-08	87.294	87.897	0.148	0.071
2094-05-09	88.813	91.241	0.102	0.057
2094-05-10	75.421	77.287	0	0
2094-05-11	71.687	69.91	0	0
2094-05-12	74.202	76.61	0.094	0.264
2094-05-13	72.013	72.028	0.001	0.001
2094-05-14	72.598	72.768	0.007	0.005
2094-05-15	73.219	73.389	0	0
2094-05-16	82.536	84.626	0.71	0.414
2094-05-17	73.765	74.751	0.286	0.74
2094-05-18	77.294	77.367	0.073	0.023
2094-05-19	73.157	69.429	0.012	0.032
2094-05-20	71.422	71.812	0	0
2094-05-21	70.115	70.748	0	0
2094-05-22	66.645	67.697	0	0
2094-05-23	67.482	67.877	0.943	0.32
2094-05-24	71.826	72.534	0.069	0.15
2094-05-25	76.867	76.495	0	0
2094-05-26	76.139	76.054	0	0
2094-05-27	83.895	85.562	0.02	0.43
2094-05-28	85.795	86.281	0.251	0.144
2094-05-29	69.901	70.538	0	0
2094-05-30	69.041	69.294	0	0
2094-05-31	70.396	70.798	0	0
2094-06-01	76.57	77.25	0	0
2094-06-02	82.986	85.296	0	0
2094-06-03	84.733	86.743	0.176	0.26
2094-06-04	81.289	84.126	0.035	0.037
2094-06-05	77.068	77.485	0.091	0.132
2094-06-06	66.45	70.385	0.78	1.514
2094-06-07	71.318	74.253	0.048	0.006
2094-06-08	73.943	73.903	0	0
2094-06-09	84.592	85.908	0	0
2094-06-10	91.444	92.379	0.151	0.112
2094-06-11	88.981	89.298	0.246	0.264
2094-06-12	87.186	86.707	0.006	0.007
2094-06-13	79.656	83.917	0.001	0
2094-06-14	81.494	80.885	0.05	0.006
2094-06-15	84.802	86.465	0.013	0
2094-06-16	79.723	81.238	0	0
2094-06-17	78.423	78.679	0	0
2094-06-18	92.387	93.325	0	0
2094-06-19	98.503	99.271	0	0
2094-06-20	96.234	96.689	0.6	0.469
2094-06-21	86.003	84.141	0.084	0.145
2094-06-22	86.528	86.57	0.067	0.007
2094-06-23	84.596	85.785	0.153	0.16
2094-06-24	90.186	92.084	0.163	0.236
2094-06-25	89.31	91.346	0.234	0.222
2094-06-26	83.091	83.137	0	0
2094-06-27	82.914	83.28	0	0
2094-06-28	82.734	82.647	0	0
2094-06-29	84.005	83.207	0	0
2094-06-30	85.837	86.267	0	0
2094-07-01	83.001	86.05	0.452	0.148
2094-07-02	84.651	84.329	0.307	0.533
2094-07-03	89.413	90.461	0.188	0.493
2094-07-04	86.702	87.865	0	0
2094-07-05	84.904	84.667	0	0
2094-07-06	85.796	88.755	0	0
2094-07-07	80.031	81.936	0.236	0.229
2094-07-08	86.004	86.958	0.519	0.31
2094-07-09	89.81	90.819	0.227	0.08
2094-07-10	89.976	88.658	0.296	0.214
2094-07-11	93.744	93.58	0.225	0.312
2094-07-12	94.535	94.254	0.266	0.116
2094-07-13	94.77	94.837	0	0
2094-07-14	92.292	94.264	0.006	0.001
2094-07-15	90.986	93.408	0.258	0.209
2094-07-16	90.43	93.469	0.185	0.124
2094-07-17	87.506	87.565	0	0
2094-07-18	84.25	84.165	0	0.04
2094-07-19	85.168	87.147	0.244	0.189
2094-07-20	97.734	98.47	0.279	0.423
2094-07-21	95.867	97.788	0.007	0.002
2094-07-22	94.91	95.644	0.021	0.054
2094-07-23	92.479	93.234	0	0
2094-07-24	94.602	94.169	0	0
2094-07-25	95.856	94.472	0	0.054
2094-07-26	97.347	97.799	0.033	0.202
2094-07-27	101.707	103.85	0	0
2094-07-28	98.937	101.132	0.11	0.225
2094-07-29	90.927	91.389	0	0
2094-07-30	91.459	90.854	0	0
2094-07-31	90.191	91.683	0.001	0
2094-08-01	90.87	92.309	0.008	0
2094-08-02	89.218	89.74	0.089	0.27
2094-08-03	93.864	95.684	0.033	0.414
2094-08-04	89.82	91.932	0.081	0.297
2094-08-05	92.702	94.168	0	0
2094-08-06	92.723	94.964	0.046	0.04
2094-08-07	80.664	80.96	0	0
2094-08-08	81.392	82.206	0	0
2094-08-09	82.665	82.539	0	0
2094-08-10	82.501	83.244	0	0
2094-08-11	81.19	84.041	0	0
2094-08-12	86.345	89.502	0	0
2094-08-13	89.921	90.184	0.027	0.011
2094-08-14	88.983	87.228	0.077	0.042
2094-08-15	95.259	96.088	0.007	0.006
2094-08-16	97.734	98.503	0.001	0
2094-08-17	98.329	97.958	0.01	0
2094-08-18	98.689	99.808	0	0
2094-08-19	103.079	103.169	0	0
2094-08-20	99.288	99.33	0.153	0.077
2094-08-21	95.495	96.53	0.118	0.329
2094-08-22	89.182	90.949	0.405	0.381
2094-08-23	87.3	86.634	0.527	0.449
2094-08-24	87.301	87.528	0	0
2094-08-25	87.148	87.557	0	0
2094-08-26	87.712	87.128	0	0
2094-08-27	84.974	85.335	0	0.001
2094-08-28	79.46	80.28	0	0
2094-08-29	74.654	74.885	0	0
2094-08-30	83.216	83.637	0	0
2094-08-31	81.199	82.05	0	0
2094-09-01	82.164	80.311	0	0
2094-09-02	83.805	82.895	0.023	0.005
2094-09-03	87.678	91.536	0.059	0.065
2094-09-04	87.847	91.652	0.074	0.107
2094-09-05	84.533	85.68	0	0
2094-09-06	76.412	76.561	0	0
2094-09-07	81.526	81.751	0	0.027
2094-09-08	93.393	96.026	0	0.007
2094-09-09	95.551	95.758	0	0
2094-09-10	95.636	96.162	0	0
2094-09-11	93.735	94.912	0.071	0.126
2094-09-12	84.573	84.571	0	0
2094-09-13	80.71	79.686	0	0
2094-09-14	81.468	81.572	0	0
2094-09-15	84.122	85.787	0.071	0.005
2094-09-16	80.516	82.625	0.139	0.155
2094-09-17	78.799	83.649	0.026	0.206
2094-09-18	78.999	83.517	0	0.016
2094-09-19	76.422	77.156	0.225	0.358
2094-09-20	72.446	76.965	0.166	0
2094-09-21	79.169	77.374	0	0
2094-09-22	75.687	77.495	0	0
2094-09-23	80.719	81.125	0.039	0.043
2094-09-24	72.149	72.573	0	0
2094-09-25	69.567	69.744	0	0
2094-09-26	67.899	68.079	0	0
2094-09-27	68.165	68.591	0	0
2094-09-28	75.282	75.425	0	0
2094-09-29	76.867	77.26	0.315	0.002
2094-09-30	72.732	72.868	0	0
2094-10-01	71.369	72.238	0	0
2094-10-02	73.705	74.453	0	0
2094-10-03	71.613	71.622	0.484	0.189
2094-10-04	63.604	63.959	0	0
2094-10-05	67.3	67.878	0	0
2094-10-06	71.111	70.795	0	0
2094-10-07	73.378	73.35	0	0
2094-10-08	75.861	75.817	0	0
2094-10-09	70.951	72.136	0	0.001
2094-10-10	66.341	67.327	0.267	0.279
2094-10-11	78.059	78.142	0.599	0.861
2094-10-12	73.3	72.323	0	0
2094-10-13	74.285	74.066	0	0
2094-10-14	72.194	73.174	0	0
2094-10-15	72.488	72.698	0	0
2094-10-16	70.313	69.95	0	0
2094-10-17	71.044	71.698	0	0
2094-10-18	74.606	77.839	0	0
2094-10-19	72.404	73.365	0	0
2094-10-20	69.481	72.224	0	0.009
2094-10-21	75.323	75.861	0.092	0.075
2094-10-22	67.924	71.077	0.002	0
2094-10-23	76.378	76.844	0	0
2094-10-24	78.435	79.531	0	0
2094-10-25	76.037	77.168	0	0
2094-10-26	71.105	72.059	0.003	0.001
2094-10-27	74.179	75.611	0.001	0.001
2094-10-28	73.128	73.452	0.112	0.064
2094-10-29	64.133	64.963	0	0
2094-10-30	69.596	69.037	0.177	0.043
2094-10-31	70.387	69.229	0	0
2095-05-01	80	80	1	1
2095-05-02	74.041	74.342	0.657	0.171
2095-05-03	82.042	80.536	0.313	0.235
2095-05-04	72.634	73.343	0	0
2095-05-05	65.159	65.248	0	0
2095-05-06	64.27	64.351	0	0
2095-05-07	70.91	71.945	0.043	0.031
2095-05-08	83.216	84.006	0.07	0.041
2095-05-09	84.242	83.899	0.085	0.155
2095-05-10	74.805	74.471	0	0
2095-05-11	73.481	72.752	0	0
2095-05-12	76.387	72.674	0.208	0.136
2095-05-13	71.459	72.191	0	0.113
2095-05-14	75.344	74.444	0	0
2095-05-15	74.688	75.628	0	0
2095-05-16	79.451	80.209	0	0
2095-05-17	92.161	90.482	0	0
2095-05-18	94.989	95.897	0.096	0.022
2095-05-19	83.623	81.916	0.46	0.325
2095-05-20	77.095	77.672	0	0
2095-05-21	71.171	72.671	0	0
2095-05-22	73.474	73.66	0.01	0.014
2095-05-23	74.03	73.907	0.023	0.045
2095-05-24	80.2	80.676	0	0
2095-05-25	80.907	81.298	0.032	0.014
2095-05-26	75.983	76.615	0.006	0.003
2095-05-27	72.105	72.718	0	0
2095-05-28	73.679	74.208	0.142	0.114
2095-05-29	89.045	88.79	0.009	0.054
2095-05-30	87.561	88.11	0	0
2095-05-31	89.868	91.724	0.052	0.258
2095-06-01	91.65	91.936	0.188	0.013
2095-06-02	85.587	85.179	0	0
2095-06-03	87.767	89.456	0	0
2095-06-04	103.975	104.84	0	0
2095-06-05	99.367	100.749	0.011	0
2095-06-06	86.414	87.528	0	0
2095-06-07	87.15	86.273	0.308	0.166
2095-06-08	78.707	82.83	0.184	0.195
2095-06-09	85.267	84.975	0.016	0.015
2095-06-10	81.221	83.101	0.313	0.255
2095-06-11	80.233	81.162	0.939	0.33
2095-06-12	78.802	78.689	0.988	0.371
2095-06-13	84.357	85.194	0.18	0.198
2095-06-14	87.241	87.75	0.011	0.102
2095-06-15	89.488	90.171	0	0
2095-06-16	92.899	93.778	0	0
2095-06-17	91.533	92.413	0.369	0.275
2095-06-18	87.551	87.16	0.119	0.175
2095-06-19	80.844	81.776	0.002	0.096
2095-06-20	79.863	80.906	0.004	0.001
2095-06-21	84.147	86.305	0.308	0.413
2095-06-22	84.204	86.144	0.135	0.085
2095-06-23	81.9	80.364	0	0
2095-06-24	83.15	83.896	0	0
2095-06-25	84.129	86.073	0.277	0.306
2095-06-26	88.858	89.219	0.012	0.138
2095-06-27	88.869	92.518	0.234	0.191
2095-06-28	87.334	89.25	0.1	0.038
2095-06-29	90.376	91.277	0.009	0.082
2095-06-30	88.32	89.066	0.005	0
2095-07-01	91.577	92.27	0.249	0.537
2095-07-02	90.089	91.194	0.057	0.068
2095-07-03	95.532	94.46	0.162	0.075
2095-07-04	93.21	92.773	0.08	0.148
2095-07-05	91.047	90.652	0	0
2095-07-06	89.039	91.381	0.173	0.264
2095-07-07	91.127	95.101	0.284	0.293
2095-07-08	86.931	90.81	0.258	1.161
2095-07-09	86.64	90.089	0.223	0.168
2095-07-10	87.186	85.94	0.126	0.093
2095-07-11	86.862	88.216	0	0.022
2095-07-12	88.343	94.884	0.251	0.171
2095-07-13	91.926	92.732	0.112	0.14
2095-07-14	88.497	89.632	0.297	0.317
2095-07-15	96.427	93.823	0.118	0.22
2095-07-16	95.685	98.335	0	0.049
2095-07-17	96.573	98.245	0	0.001
2095-07-18	95.306	97.544	0.002	0.261
2095-07-19	83.948	84.278	0.084	0.042
2095-07-20	81.025	83.941	0.094	0.124
2095-07-21	82.732	82.583	0	0
2095-07-22	93.094	96.571	0.404	0.087
2095-07-23	96.058	96.548	0.276	0.285
2095-07-24	94.4	95.494	0	0
2095-07-25	95.603	100.423	0.011	0.107
2095-07-26	100.776	100.815	0	0
2095-07-27	97.79	98.275	0	0
2095-07-28	96.205	96.077	0.071	0
2095-07-29	92.723	90.638	0.065	0.263
2095-07-30	87.027	83.787	2.187	0.683
2095-07-31	86.556	88.46	0	0
2095-08-01	88.298	88.033	0.004	0.011
2095-08-02	89.998	92.301	0.004	0.001
2095-08-03	95.785	95.885	0.048	0.412
2095-08-04	95.571	99.899	0.101	0
2095-08-05	91.887	97.686	0	0.174
2095-08-06	91.46	90.335	0.161	0.365
2095-08-07	92.063	94.959	0.421	0.352
2095-08-08	91.266	92.598	0.056	0
2095-08-09	90.25	90.303	0.008	0.328
2095-08-10	88.83	89.211	0	0
2095-08-11	89.604	88.996	0	0
2095-08-12	89.444	88.932	0	0
2095-08-13	91.046	92.163	0	0
2095-08-14	90.125	90.025	0	0
2095-08-15	90.387	90.487	0	0.093
2095-08-16	85.864	84.941	2.032	0.428
2095-08-17	88.919	87.96	0.262	0.146
2095-08-18	85.631	85.731	0	0.018
2095-08-19	84.591	84.691	0	0
2095-08-20	86.15	83.672	0.011	0.015
2095-08-21	80.835	88.7	0.546	0.697
2095-08-22	88.772	87.711	0.041	0.01
2095-08-23	90.273	90.552	0	0
2095-08-24	87.081	87.621	0.135	0.167
2095-08-25	85.03	85.178	0.11	0.158
2095-08-26	83.842	84.176	0	0
2095-08-27	82.2	82.686	0	0
2095-08-28	77.872	78.888	0	0
2095-08-29	78.414	78.803	0	0
2095-08-30	78.845	78.767	0	0
2095-08-31	87.901	87.241	0	0
2095-09-01	90.225	92.01	0.246	0
2095-09-02	87.746	89.313	0.188	0.216
2095-09-03	83.531	85.459	0.061	0.093
2095-09-04	83.31	83.41	0	0.174
2095-09-05	84.598	83.397	0	0.009
2095-09-06	82.468	80.995	0	0
2095-09-07	84.834	84.745	0	0
2095-09-08	82.451	82.121	0.01	0.04
2095-09-09	82.981	80.125	0.005	0.065
2095-09-10	84.395	84.482	0	0
2095-09-11	81.894	81.273	0	0
2095-09-12	78.049	76.209	0	0
2095-09-13	74.145	72.786	0	0
2095-09-14	80.372	80.88	0	0
2095-09-15	81.943	83.148	0	0
2095-09-16	85.769	85.47	0	0
2095-09-17	82.925	83.51	0	0
2095-09-18	82.861	84.091	0	0.004
2095-09-19	84.09	84.44	0	0
2095-09-20	83.111	81.896	0	0
2095-09-21	85.043	85.143	0.002	0.074
2095-09-22	84.928	84.45	0.004	0.078
2095-09-23	72.264	72.219	0	0
2095-09-24	79.846	80.326	0	0
2095-09-25	80.092	79.985	0	0
2095-09-26	71.005	70.833	0	0
2095-09-27	64.894	64.959	0	0
2095-09-28	67.342	67.173	0	0
2095-09-29	70.858	72.043	0	0
2095-09-30	75.376	75.269	0	0
2095-10-01	80.006	80.593	0	0.012
2095-10-02	71.366	70.735	0	0
2095-10-03	71.65	73.132	0.036	0.058
2095-10-04	71.076	72.886	0.087	0.485
2095-10-05	67.113	69.008	0	0
2095-10-06	65.014	64.874	0	0
2095-10-07	72.341	72.11	0.001	0
2095-10-08	69.121	69.457	0	0
2095-10-09	68.714	69.164	0	0
2095-10-10	75.217	75.27	0	0
2095-10-11	77.331	77.194	0	0
2095-10-12	76.237	77.647	0	0
2095-10-13	66.483	69.048	0	0
2095-10-14	63.806	64.027	0	0
2095-10-15	68.044	68.251	0	0
2095-10-16	66.55	67.189	0	0
2095-10-17	69.019	70.181	0.033	0.013
2095-10-18	65.793	65.647	0.056	0.018
2095-10-19	63.108	63.383	0	0
2095-10-20	68.124	69.252	0	0
2095-10-21	70.476	70.454	0.372	0.603
2095-10-22	74.759	75.245	0.353	0.489
2095-10-23	77.16	77.933	0	0
2095-10-24	83.01	81.498	0	0.013
2095-10-25	76.989	80.263	0.194	0.421
2095-10-26	77.735	77.9	0.593	0.038
2095-10-27	75.964	75.478	0.183	0.1
2095-10-28	64.201	65.16	0	0
2095-10-29	68.726	68.651	0	0
2095-10-30	73.49	72.691	0.142	0.375
2095-10-31	67.022	67.767	0	0
2096-05-01	80	80	1	1
2096-05-02	67.666	68.134	0	0
2096-05-03	72.651	72.477	0	0
2096-05-04	72.338	75.302	0	0
2096-05-05	76.825	74.467	0.027	0.011
2096-05-06	74.793	76.378	0.156	0.708
2096-05-07	73.54	75.924	0.119	0.041
2096-05-08	81.798	82.438	0.013	0.001
2096-05-09	76.331	77.434	0	0
2096-05-10	76.22	74.509	0	0
2096-05-11	75.307	76.595	0	0
2096-05-12	74.437	75.033	0	0
2096-05-13	72.049	74.624	0.114	0.116
2096-05-14	73.017	75.856	0.103	0.143
2096-05-15	69.423	70.59	0.234	0.881
2096-05-16	63.536	66.564	0	0
2096-05-17	67.932	70.125	0	0
2096-05-18	69.026	69.777	0.83	0.137
2096-05-19	65.09	65.409	0.512	0.684
2096-05-20	62.449	63.131	0	0.002
2096-05-21	77.379	77.498	0	0
2096-05-22	80.093	82.011	0	0
2096-05-23	79.081	79.548	0	0
2096-05-24	76.626	74.248	0	0
2096-05-25	70.925	71.141	0	0
2096-05-26	70.913	70.844	0.034	0.019
2096-05-27	70.218	72.885	0	0
2096-05-28	72.251	71.933	0	0
2096-05-29	71.93	73.336	0	0.001
2096-05-30	84.238	84.338	0	0.11
2096-05-31	82.855	81.511	0	0
2096-06-01	80.13	80.189	0	0
2096-06-02	76.499	76.685	0	0
2096-06-03	75.2	76.406	0.8	0.252
2096-06-04	83.527	83.678	0.753	0.281
2096-06-05	81.238	82.199	0.108	0.167
2096-06-06	81.536	82.204	0	0.013
2096-06-07	85.09	84.544	0	0
2096-06-08	91.164	90.88	0.016	0.024
2096-06-09	90.963	90.049	0.097	0.261
2096-06-10	93.707	93.565	0.026	0.004
2096-06-11	92.223	92.226	0	0
2096-06-12	88.238	89.636	0.077	0
2096-06-13	75.962	76.447	0.063	0.206
2096-06-14	76.928	77.716	0	0
2096-06-15	78.765	77.619	0	0
2096-06-16	83.524	82.63	0	0
2096-06-17	88.811	87.824	0	0
2096-06-18	85.905	84.768	0.034	0.05
2096-06-19	88.391	88.491	0	0.064
2096-06-20	89.246	90.953	0.122	0.122
2096-06-21	88.424	91.22	0.259	0.131
2096-06-22	92.992	93.618	0.056	0.013
2096-06-23	93.481	94.231	0	0
2096-06-24	92.451	93.505	0.038	0.314
2096-06-25	86.173	86.273	0.005	0.278
2096-06-26	83.083	83.379	0	0
2096-06-27	83.775	84.813	0	0
2096-06-28	84.384	85.712	0	0
2096-06-29	84.079	86.756	0	0
2096-06-30	83.315	88.231	0	0
2096-07-01	83.162	81.087	0.004	0
2096-07-02	100.163	99.969	0.043	0.008
2096-07-03	98.873	98.42	0.005	0.002
2096-07-04	95.552	95.366	0	0.002
2096-07-05	89.04	89.094	0.007	0.026
2096-07-06	84.105	83.961	0	0
2096-07-07	86.445	86.864	0	0
2096-07-08	89.468	94.892	0.214	0.583
2096-07-09	88.422	88.54	0.238	0.177
2096-07-10	84.445	84.954	0	0
2096-07-11	84.805	86.999	0	0
2096-07-12	93.457	92.469	0.341	0.003
2096-07-13	90.297	88.641	0.101	0.302
2096-07-14	86.858	90.584	0.212	0.325
2096-07-15	86.924	87.724	0	0
2096-07-16	90.656	89.773	0	0.01
2096-07-17	95.658	95.877	0	0
2096-07-18	94.743	94.945	0	0
2096-07-19	90.586	93.995	0	0.082
2096-07-20	94.295	97.401	0.163	0.013
2096-07-21	91.336	93.179	0.026	0.018
2096-07-22	91.944	91.423	0	0
2096-07-23	85.766	85.29	0.173	0.132
2096-07-24	87.233	87.05	0.163	0.064
2096-07-25	90.015	90.051	0	0.005
2096-07-26	91.474	91.273	0.014	0.008
2096-07-27	98.765	98.28	0	0.016
2096-07-28	95.196	93.712	0.235	0.219
2096-07-29	87.427	90.349	0.37	0.325
2096-07-30	89.872	89.972	0.059	0.188
2096-07-31	97.197	97.352	0.009	0.011
2096-08-01	98.635	99.446	0	0
2096-08-02	98.756	100.893	0	0
2096-08-03	96.312	98.635	0.296	0.043
2096-08-04	92.583	88.02	0.139	0.052
2096-08-05	99.119	97.561	0.07	0.281
2096-08-06	96.033	93.371	0	0
2096-08-07	90.83	91.085	0	0
2096-08-08	89.652	90.321	0	0
2096-08-09	85.751	85.851	0	0.017
2096-08-10	85.835	84.391	0.1	0.177
2096-08-11	87.752	88.324	0.214	0.179
2096-08-12	90.647	87.568	0.237	0.202
2096-08-13	84.961	85.061	0.014	0.194
2096-08-14	86.405	88.373	0	0.233
2096-08-15	85.738	86.229	0	0.023
2096-08-16	85.23	86.067	0.016	0.013
2096-08-17	87.051	88.665	0.118	0.012
2096-08-18	92.074	90.654	0	0
2096-08-19	89.725	91.734	0.053	0
2096-08-20	86.857	92.597	0.22	0.008
2096-08-21	95.841	100.904	0	0.035
2096-08-22	97.948	99.177	0	0
2096-08-23	94.483	94.583	0.007	0.102
2096-08-24	92.071	91.529	0.19	0.176
2096-08-25	85.788	88.282	0.028	0.251
2096-08-26	89.951	92.359	0.047	0.259
2096-08-27	91.188	94.033	0.539	0.285
2096-08-28	88.129	87.744	0.611	0.226
2096-08-29	83.079	82.736	0.042	0
2096-08-30	83.993	81.822	0.002	0
2096-08-31	85.018	85.653	0	0
2096-09-01	86.516	86.653	0	0
2096-09-02	85.441	86.701	0	0
2096-09-03	90.187	86.94	0	0
2096-09-04	88.613	87.595	0.001	0.002
2096-09-05	73.815	74.715	0	0
2096-09-06	74.592	74.666	0	0
2096-09-07	75.415	75.351	0	0
2096-09-08	87.559	89.002	0.016	0
2096-09-09	78.241	79.653	0	0
2096-09-10	74.112	74.564	0	0
2096-09-11	75.594	75.903	0	0
2096-09-12	76.969	77.543	0	0
2096-09-13	77.78	77.899	0	0
2096-09-14	75.924	76.916	0.001	0.001
2096-09-15	84.069	83.079	0	0
2096-09-16	86.274	87.321	0	0
2096-09-17	82.421	83.846	0	0
2096-09-18	75.017	76.951	0	0.039
2096-09-19	71.999	65.269	1.535	0.208
2096-09-20	64.495	71.564	0	0
2096-09-21	77.071	78.579	0	0
2096-09-22	76.438	77.906	0	0
2096-09-23	83.445	84.07	0	0
2096-09-24	82.251	83.634	0	0
2096-09-25	84.331	85.087	0	0
2096-09-26	81.545	82.715	0.359	0.306
2096-09-27	69.849	70.727	0	0
2096-09-28	74.496	75.318	0	0
2096-09-29	74.125	74.958	0	0
2096-09-30	79.62	80.655	0.006	0.014
2096-10-01	77.272	77.053	0.167	0.012
2096-10-02	80.033	77.202	0.074	0.101
2096-10-03	73.5	72.086	0.007	0
2096-10-04	71.873	72.03	0.014	0.005
2096-10-05	69.64	69.893	0	0
2096-10-06	72.072	73.149	0.031	0.214
2096-10-07	68.752	68.804	0	0
2096-10-08	68.281	68.651	0	0
2096-10-09	67.993	68	0	0
2096-10-10	67.285	67.536	0.021	0.019
2096-10-11	71.202	72.542	0.01	0.073
2096-10-12	66.372	68.199	0	0
2096-10-13	67.353	67.79	0	0
2096-10-14	72.696	73.455	0	0
2096-10-15	69.473	68.93	0	0
2096-10-16	67.157	67.472	0	0
2096-10-17	69.1	69.237	0	0
2096-10-18	68.672	71.157	0	0
2096-10-19	78.584	79.426	0.01	0.016
2096-10-20	77.345	74.662	0.312	0.1
2096-10-21	60.551	60.986	0	0
2096-10-22	64.262	64.328	0	0
2096-10-23	67.929	69.2	0	0
2096-10-24	75.528	76.426	0	0
2096-10-25	73.566	72.833	0	0
2096-10-26	64.785	65.475	0	0
2096-10-27	66.727	67.603	0.003	0
2096-10-28	69.722	71.421	0	0
2096-10-29	68.058	69.872	0	0
2096-10-30	70.695	70.866	0.002	0.001
2096-10-31	68.334	67.136	0	0
2097-05-01	80	80	1	1
2097-05-02	79.154	79.112	0	0.001
2097-05-03	75.126	75.399	0.036	0
2097-05-04	73.385	73.388	0	0
2097-05-05	71.751	71.921	0	0
2097-05-06	85.837	86.855	0.233	0.036
2097-05-07	80.003	82.037	0.173	0.197
2097-05-08	70.529	71.386	0	0
2097-05-09	74.483	74.729	0	0
2097-05-10	75.018	77.077	0	0
2097-05-11	72.718	75.81	0	0
2097-05-12	76.405	79.254	0.156	0.033
2097-05-13	80.677	84.025	0.094	0.171
2097-05-14	72.932	75.918	0.143	0.072
2097-05-15	75.072	75.289	0	0
2097-05-16	82.573	82.65	0.001	0.006
2097-05-17	80.484	81.857	0.001	0
2097-05-18	80.845	80.968	0.018	0.082
2097-05-19	79.608	79.021	0	0
2097-05-20	77.225	77.589	0	0
2097-05-21	76.572	77.838	0	0
2097-05-22	81.241	81.466	0	0
2097-05-23	92.127	93.553	0	0
2097-05-24	87.792	89.627	0	0
2097-05-25	97.961	98.432	0	0
2097-05-26	93.04	94.5	0.302	0.2
2097-05-27	76.424	76.676	0.047	0.069
2097-05-28	76.523	74.448	0	0
2097-05-29	78.353	76.36	0.003	0
2097-05-30	80.992	81.176	0	0
2097-05-31	74.782	77.136	0	0
2097-06-01	77.778	78.215	0	0
2097-06-02	79.257	79.182	0	0
2097-06-03	80.467	81.429	0.439	0.171
2097-06-04	82.503	82.037	0.862	0.493
2097-06-05	80.046	80.558	0	0
2097-06-06	82.026	81.878	0	0
2097-06-07	80.19	80.408	0.001	0
2097-06-08	71.46	68.207	0.441	0.353
2097-06-09	72.063	72.318	0.017	0.157
2097-06-10	72.43	69.874	0.192	0.087
2097-06-11	69.627	68.599	0	0.001
2097-06-12	75.285	70.023	0	0
2097-06-13	70.377	70.861	0	0
2097-06-14	82.05	81.089	0	0
2097-06-15	89.526	89.616	0	0.008
2097-06-16	90.324	91.228	0	0
2097-06-17	89.05	91.013	0.113	0.355
2097-06-18	83.753	84.319	0	0
2097-06-19	86.037	86.137	0	0.006
2097-06-20	89.604	89.455	0.025	0.033
2097-06-21	93.191	94.345	0.004	0.002
2097-06-22	89.282	90.707	0.169	0.231
2097-06-23	85.116	85.949	0.258	0.486
2097-06-24	86.122	86.031	0	0
2097-06-25	83.332	83.238	0.011	0.014
2097-06-26	81.408	81.063	0.03	0.078
2097-06-27	80.05	80.009	0	0
2097-06-28	81.699	81.938	0	0
2097-06-29	83.861	84.476	0	0
2097-06-30	84.67	90.568	0.176	0.26
2097-07-01	90.352	89.252	0	0
2097-07-02	92.841	93.168	0.309	0.407
2097-07-03	88.613	90.286	0	0.22
2097-07-04	81.842	82.207	0.038	0
2097-07-05	86.869	90.689	0.573	0.101
2097-07-06	86.836	88.656	0	0
2097-07-07	84.453	82.66	0.33	0.295
2097-07-08	93.858	92.947	0.603	0.641
2097-07-09	89.682	91.413	0	0
2097-07-10	83.587	84.721	0	0
2097-07-11	82.391	84.098	0	0
2097-07-12	86.911	84.605	1.013	0.104
2097-07-13	89.022	95.269	0.101	0.31
2097-07-14	92.467	95.476	0.013	0.012
2097-07-15	96.402	96.328	0.061	0.154
2097-07-16	92.495	93.839	0	0
2097-07-17	92.819	91.607	0	0
2097-07-18	90.631	93.436	0	0
2097-07-19	92.027	92.453	0.009	0
2097-07-20	91.072	92.28	0.037	0.469
2097-07-21	87.329	95.273	0.27	0.105
2097-07-22	89.752	93.596	0.06	0.019
2097-07-23	90.212	92.221	0.024	0
2097-07-24	85.42	88.693	0.126	0.167
2097-07-25	91.468	96.462	0.05	0.045
2097-07-26	91.817	94.184	0.153	0.166
2097-07-27	88.754	90.406	0.125	0.084
2097-07-28	91.051	89.832	0.015	0.035
2097-07-29	88.067	88.167	0.045	0.231
2097-07-30	91.594	90.28	0.121	0.3
2097-07-31	89.359	91.397	0.153	0.129
2097-08-01	93.352	94.459	0.062	0
2097-08-02	94.146	95.514	0	0
2097-08-03	93.215	96.072	0.002	0
2097-08-04	90.092	93.033	0.036	0.002
2097-08-05	88.767	87.396	0.094	0
2097-08-06	91.946	93.447	0.185	0.106
2097-08-07	90.122	90.63	0.055	0.314
2097-08-08	88.956	91.168	0.145	0.004
2097-08-09	88.06	89.663	0	0
2097-08-10	85.997	86.097	0	0.001
2097-08-11	82.331	82.431	0	0.002
2097-08-12	83.844	83.944	0	0.066
2097-08-13	84.902	83.69	0.177	0.17
2097-08-14	85.792	92.825	0.3	0.527
2097-08-15	85.371	90.114	0.153	0
2097-08-16	88.485	88.781	0	0
2097-08-17	92.769	93.449	0	0
2097-08-18	90.268	90.86	0	0
2097-08-19	91.911	90.193	0.172	0.007
2097-08-20	88.889	90.601	0	0
2097-08-21	89.732	91.068	0	0
2097-08-22	89.203	89.494	0	0
2097-08-23	89.011	89.791	0	0
2097-08-24	89.548	90.336	0	0
2097-08-25	83.994	87.671	0.002	0
2097-08-26	87.243	87.386	0.014	0
2097-08-27	88.089	90.766	0	0
2097-08-28	90.683	91.835	0	0
2097-08-29	91.237	90.604	0	0
2097-08-30	93.135	93.789	0	0
2097-08-31	90.785	91.609	0	0
2097-09-01	86.29	86.836	0.004	0
2097-09-02	88.47	90.13	0	0
2097-09-03	92.624	92.724	0	0.153
2097-09-04	98.519	98.436	0.021	0.001
2097-09-05	95.249	94.398	0.013	0
2097-09-06	93.091	92.028	0	0
2097-09-07	94.866	91.316	0	0
2097-09-08	92.136	91.776	0	0
2097-09-09	92.872	93.283	0.045	0.008
2097-09-10	89.104	89.204	0.019	0.074
2097-09-11	88.782	88.496	0.072	0.006
2097-09-12	90.334	90.016	0	0
2097-09-13	90.279	90.608	0	0
2097-09-14	87.06	89.617	0	0
2097-09-15	84.701	84.729	0	0.22
2097-09-16	84.615	84.076	0.049	0.187
2097-09-17	80.842	81.98	0	0
2097-09-18	73.049	73.345	0	0
2097-09-19	77.282	77.38	0	0
2097-09-20	82.213	81.175	0	0
2097-09-21	85.829	85.013	0.03	0.01
2097-09-22	82.896	83.323	0.038	0.033
2097-09-23	82.212	79.898	0.034	0
2097-09-24	85.585	85.685	0	0
2097-09-25	80.308	79.982	0	0
2097-09-26	74.615	74.407	0	0
2097-09-27	78.086	77.246	0	0
2097-09-28	85.709	85.078	0	0
2097-09-29	87.63	87.128	0	0
2097-09-30	83.974	86.767	0	0
2097-10-01	84.943	79.704	0	0
2097-10-02	77.49	77.59	0	0
2097-10-03	82.626	85.564	0	0.006
2097-10-04	74.676	73.559	0	0
2097-10-05	68.818	69.357	0	0
2097-10-06	67.846	69.005	0	0
2097-10-07	72.152	73.081	0.122	0
2097-10-08	65.852	68.214	0	0
2097-10-09	64.009	64.341	0	0
2097-10-10	73.955	74.159	0.205	0.083
2097-10-11	76.108	77.884	0.11	0.175
2097-10-12	74.194	75.702	0.027	0
2097-10-13	73.183	74.419	0	0
2097-10-14	72.081	72.295	0	0
2097-10-15	73.097	74.425	0	0
2097-10-16	71.241	71.837	0	0
2097-10-17	72.813	72.241	0	0
2097-10-18	84.097	83.854	0.014	0.001
2097-10-19	80.131	80.822	0.011	0
2097-10-20	64.783	65.589	0	0
2097-10-21	65.643	65.528	0	0
2097-10-22	66.183	67.969	0	0.352
2097-10-23	69.576	73.116	0.797	0.404
2097-10-24	72.144	73.149	0	0
2097-10-25	71.006	71.364	0.278	0.637
2097-10-26	71.389	72.033	0.29	0.32
2097-10-27	67.883	68.822	0	0
2097-10-28	60.297	60.867	0	0
2097-10-29	62.905	63.25	0	0
2097-10-30	59.412	59.89	0	0
2097-10-31	53.218	53.825	0	0
2098-05-01	80	80	1	1
2098-05-02	61.427	64.291	0	0
2098-05-03	60.585	61.87	0	0.023
2098-05-04	66.125	66.64	0	0.008
2098-05-05	65.726	66.758	0	0.002
2098-05-06	70.145	69.432	0	0
2098-05-07	72.227	71.89	0	0
2098-05-08	69.094	68.411	0	0.05
2098-05-09	75.823	76.409	0.806	0.676
2098-05-10	72.918	74.835	0	0.009
2098-05-11	70.779	72.177	0	0
2098-05-12	67.928	68.433	0.059	0.062
2098-05-13	65.633	67.068	0.079	0.039
2098-05-14	68.401	69.151	0	0
2098-05-15	82.138	80.709	0.424	0.432
2098-05-16	84.733	82.664	0.187	0.344
2098-05-17	79.856	77.491	0	0
2098-05-18	63.614	65.759	0.009	0.804
2098-05-19	59.435	59.863	0.593	0.219
2098-05-20	63.077	69.729	0.622	0.157
2098-05-21	62.74	73.236	0.502	0.002
2098-05-22	69.896	79.045	0.001	0.003
2098-05-23	77.507	78.309	0	0.043
2098-05-24	88.433	87.24	0.077	0.14
2098-05-25	84.576	83.657	0.004	0.002
2098-05-26	73.834	75.13	0	0
2098-05-27	89.264	89.831	0.1	0.107
2098-05-28	95.676	96.967	0.196	0.353
2098-05-29	93.721	92.691	0.474	0.204
2098-05-30	85.138	82.942	0.357	0.062
2098-05-31	76.363	76.7	0	0
2098-06-01	76.669	78.051	0	0
2098-06-02	86.674	87.25	0	0
2098-06-03	76.094	77.984	0.102	0.094
2098-06-04	80.014	79.877	0	0
2098-06-05	82.845	80.031	0	0.009
2098-06-06	88.979	86.973	0.007	0.008
2098-06-07	84.724	85.44	0.033	0.183
2098-06-08	77.198	77.906	0	0
2098-06-09	81.695	80.304	0	0
2098-06-10	80.937	82.718	0	0
2098-06-11	89.582	88.527	0.139	0.023
2098-06-12	88.041	87.007	0.144	0.233
2098-06-13	82.867	83.56	0.407	0.474
2098-06-14	91.27	92.373	0.123	0.362
2098-06-15	89.581	90.849	0	0
2098-06-16	88.221	90.235	1.555	1.073
2098-06-17	85.832	87.522	0.38	0.226
2098-06-18	82.732	84.645	0.462	0.297
2098-06-19	81.18	84.865	0.067	0.225
2098-06-20	87.511	87.116	0	0
2098-06-21	84.066	85.498	0.118	0.228
2098-06-22	85.127	84.979	0.063	0.075
2098-06-23	88.712	90.288	0.465	0.053
2098-06-24	84.446	84.159	0	0
2098-06-25	81.056	82.314	0	0.006
2098-06-26	85.521	86.418	0	0
2098-06-27	84.606	85.057	0	0
2098-06-28	83.38	84.095	0.39	0.014
2098-06-29	78.81	77.313	0.084	0.09
2098-06-30	74.966	77.097	0.076	0.068
2098-07-01	84.54	84.588	0.011	0.035
2098-07-02	88.198	88.547	0.006	0.015
2098-07-03	87.582	88.4	0	0
2098-07-04	85.438	87.034	0	0.003
2098-07-05	83.122	86.107	0.012	0
2098-07-06	89.241	88.169	0.303	0.215
2098-07-07	96.076	97.56	0.162	0.267
2098-07-08	99.207	99.307	0.001	0.222
2098-07-09	97.158	97.757	0.157	0.191
2098-07-10	99.468	99.774	0	0
2098-07-11	101.962	101.973	0.006	0
2098-07-12	96.493	97.755	0	0
2098-07-13	96.67	98.778	0	0.001
2098-07-14	91.06	91.002	0	0
2098-07-15	95.501	96.468	0.112	0.104
2098-07-16	91.832	94.56	0.326	0.287
2098-07-17	87.078	92.658	0.899	0.697
2098-07-18	95.815	97.258	0.272	0.128
2098-07-19	104.806	106.608	0.023	0
2098-07-20	105.426	106.098	0	0
2098-07-21	105.129	106.524	0	0
2098-07-22	102.632	103.294	0	0
2098-07-23	98.156	99.315	0	0
2098-07-24	102.748	102.695	0.001	0
2098-07-25	104.008	104.034	0.001	0
2098-07-26	101.59	102.204	0.347	0.22
2098-07-27	105.432	106.338	0	0
2098-07-28	103.557	102.357	0	0
2098-07-29	103.649	104.421	0.085	0.16
2098-07-30	103.229	103.155	0	0
2098-07-31	100.79	101.392	0	0
2098-08-01	97.471	100.673	0.028	0.006
2098-08-02	96.408	99.122	0.601	0.426
2098-08-03	94.659	94.998	0.413	0.359
2098-08-04	92.537	92.542	0.153	0.093
2098-08-05	87.201	88.688	0.24	0.097
2098-08-06	98.627	101.959	0.242	0.202
2098-08-07	97.941	99.829	0.163	0.045
2098-08-08	88.593	88.252	0.343	0.17
2098-08-09	94.388	98.076	0.147	0.055
2098-08-10	100.624	101.341	0	0.068
2098-08-11	96.714	98.843	0.372	0.615
2098-08-12	87.514	88.555	0.35	0.512
2098-08-13	79.445	77.471	0.019	1.662
2098-08-14	80.551	67.881	0	0.334
2098-08-15	88.009	88.109	0	0.305
2098-08-16	87.492	89.088	0.002	0
2098-08-17	89.712	89.506	0	0
2098-08-18	88.794	89.647	0	0
2098-08-19	90.781	90.881	0.001	0.273
2098-08-20	89.534	90.811	0.161	0.137
2098-08-21	85.417	86.76	0.187	0.101
2098-08-22	84.395	85.188	0	0
2098-08-23	88.005	87.317	0	0
2098-08-24	85.755	85.855	0	0
2098-08-25	82.595	83.159	0.03	0
2098-08-26	86.008	87.688	0.001	0.051
2098-08-27	90.112	92.824	0.311	0.015
2098-08-28	88.063	91.914	0.23	0
2098-08-29	87.071	87.527	0	0.031
2098-08-30	86.538	89.325	0	0
2098-08-31	91.083	94.947	0.122	0
2098-09-01	87.498	89.431	0.006	0
2098-09-02	84.552	87.4	0	0.222
2098-09-03	85.41	84.972	0	0
2098-09-04	80.764	82.199	0.012	0.004
2098-09-05	80.974	80.639	0	0
2098-09-06	86.019	89.039	0	0
2098-09-07	94.509	94.592	0	0
2098-09-08	91.252	91.452	0	0.002
2098-09-09	81.746	82.026	1.048	0.306
2098-09-10	80.462	75.591	0.071	0.011
2098-09-11	83.232	82.857	0.108	0.022
2098-09-12	83.692	81.531	0.031	0
2098-09-13	81.641	79.561	0.101	0.063
2098-09-14	82.759	83.126	0.059	0.036
2098-09-15	81.884	82.908	0.147	0.005
2098-09-16	68.487	69.006	0	0
2098-09-17	74.607	74.81	0	0
2098-09-18	79.796	80.405	0	0
2098-09-19	75.639	76.939	0.409	0.004
2098-09-20	83.197	83.517	0.755	0.461
2098-09-21	83.679	81.684	0	0.097
2098-09-22	78.557	78.793	0.005	0.142
2098-09-23	82.075	83.083	0.026	0.062
2098-09-24	78.181	78.224	0.013	0
2098-09-25	71.31	71.582	0	0
2098-09-26	74.344	74.537	0	0
2098-09-27	75.401	75.181	0	0
2098-09-28	78.485	80.453	0.198	0.141
2098-09-29	79.006	80.023	0.212	0.319
2098-09-30	83.374	85.217	0.43	1.143
2098-10-01	81.622	81.416	0	0
2098-10-02	66.889	68.478	0	0
2098-10-03	64.618	64.822	0	0
2098-10-04	68.602	68.5	0	0
2098-10-05	73.883	73.704	0	0
2098-10-06	76.939	77.148	0	0
2098-10-07	75.384	76.789	0.549	0.327
2098-10-08	65.013	65.389	0	0
2098-10-09	66.666	66.556	0	0
2098-10-10	69.403	72.277	0	0
2098-10-11	72.217	71.959	0.341	0.268
2098-10-12	68.437	68.531	0	0
2098-10-13	64.75	65.651	0	0
2098-10-14	71.182	70.668	0	0
2098-10-15	70.837	74.483	0.023	0
2098-10-16	69.369	72.443	0	0
2098-10-17	63.05	63.21	0	0
2098-10-18	64.606	64.632	0	0
2098-10-19	77.757	77.858	0	0
2098-10-20	73.282	74.697	0.156	0.245
2098-10-21	69.268	66.407	0.013	0.005
2098-10-22	67.683	67.685	0	0
2098-10-23	70.249	70.385	0	0
2098-10-24	68.36	71.291	0	0.001
2098-10-25	67.024	70.217	0.003	0.005
2098-10-26	55.622	56.878	0	0
2098-10-27	57.522	58.092	0	0
2098-10-28	56.11	56.352	0	0
2098-10-29	61.513	61.861	0	0
2098-10-30	67.135	66.055	0	0
2098-10-31	68.287	69.106	0.308	0.371
2099-05-01	80	80	1	1
2099-05-02	66.109	62.886	0.098	0.198
2099-05-03	57.46	58.295	0.296	0.04
2099-05-04	67.575	67.824	0.005	0
2099-05-05	71.4	71.757	0.051	0.061
2099-05-06	68.473	66.246	0.147	0.122
2099-05-07	65.96	65.426	0.255	0.025
2099-05-08	65.057	64.222	0.009	0.014
2099-05-09	57.833	58.417	0.33	0.249
2099-05-10	69.755	69.072	0	0
2099-05-11	80.73	79.942	0	0
2099-05-12	91.386	91.505	0	0
2099-05-13	93.14	94.534	0	0
2099-05-14	91.792	92.288	0	0
2099-05-15	89.7	89.732	0.07	0.161
2099-05-16	85.551	85.651	0.01	0.04
2099-05-17	78.792	79.291	0	0
2099-05-18	78.467	78.635	0.062	0.071
2099-05-19	69.981	72.02	0.026	0.111
2099-05-20	69.869	69.202	0.024	0.047
2099-05-21	73.4	73.194	0	0
2099-05-22	80.026	80.115	0	0
2099-05-23	89.886	90.706	0	0
2099-05-24	86.285	87.297	0.106	0.109
2099-05-25	80.962	82.433	0.156	0.065
2099-05-26	74.408	75.875	0	0
2099-05-27	82.36	81.784	0.127	0.15
2099-05-28	77.284	77.761	0	0
2099-05-29	80.085	82.545	0	0
2099-05-30	90.378	87.139	0.232	0.079
2099-05-31	78.885	76.349	0.319	0.549
2099-06-01	63.845	62.948	0.021	0.101
2099-06-02	77.481	80.148	0	0.016
2099-06-03	84.924	85.671	0	0
2099-06-04	83.011	86.019	0	0
2099-06-05	82.51	84.455	0.377	0.653
2099-06-06	78.692	78.539	0.481	0.589
2099-06-07	80.103	79.916	0	0
2099-06-08	83.779	83.186	0	0
2099-06-09	79.516	79.916	0	0
2099-06-10	76.456	78.037	0.027	0.022
2099-06-11	81.59	80.093	0.221	0.364
2099-06-12	89.682	90.111	0.007	0.107
2099-06-13	87.264	87.427	0	0
2099-06-14	88.391	90.936	0	0
2099-06-15	97.021	97.31	0	0
2099-06-16	93.976	94.658	0.557	0.262
2099-06-17	87.174	88.473	0.403	0.189
2099-06-18	82.304	83.414	0.175	0.246
2099-06-19	82.616	78.796	0.083	0.126
2099-06-20	84.605	86.411	0.255	0.149
2099-06-21	86.987	87.236	0.142	0.077
2099-06-22	86.695	87.345	0	0
2099-06-23	88.226	87.59	0	0
2099-06-24	95.473	95.249	0.007	0.016
2099-06-25	95.411	95.133	0	0.004
2099-06-26	92.094	92.938	0	0
2099-06-27	91.238	91.403	0	0
2099-06-28	84.605	85.406	0	0
2099-06-29	97.087	97.86	0	0.009
2099-06-30	94.579	93.851	0.111	0.305
2099-07-01	83.721	86.777	0.002	0.003
2099-07-02	86.861	91.563	0.036	0
2099-07-03	92.684	89.914	0.079	0.318
2099-07-04	90.87	88.38	0.029	0.01
2099-07-05	85.252	85.996	0	0
2099-07-06	89.486	88.865	0	0
2099-07-07	90.311	88.232	0	0
2099-07-08	89.125	93.23	0.526	0.01
2099-07-09	89.365	90.843	0.148	0
2099-07-10	89.645	87.385	0	0.016
2099-07-11	88	88.1	0.002	0.143
2099-07-12	86.159	85.665	0.002	0
2099-07-13	84.077	83.727	0	0
2099-07-14	82.478	85.605	0.075	0.002
2099-07-15	84.022	86.048	0.045	0.017
2099-07-16	90.274	92.838	0.252	0.016
2099-07-17	84.238	84.234	0	0
2099-07-18	79.811	80.145	0	0
2099-07-19	95.344	95.865	0.206	0.478
2099-07-20	93.441	96.957	0.034	0
2099-07-21	96.052	96.579	0	0
2099-07-22	92.829	93.357	0	0
2099-07-23	95.693	92.38	0.492	0.781
2099-07-24	97.007	98.3	0.333	0.544
2099-07-25	88.423	90.235	0	0
2099-07-26	87.953	89.397	0	0
2099-07-27	85.161	86.096	0	0
2099-07-28	80.152	80.902	0	0
2099-07-29	83.12	83.862	0	0
2099-07-30	85.936	85.848	0	0.004
2099-07-31	100.592	97.826	0.626	0.072
2099-08-01	102.267	103.009	0.293	0.393
2099-08-02	94.269	94.841	0	0.004
2099-08-03	95.631	94.817	0.108	0.666
2099-08-04	93.106	91.113	2.013	0.717
2099-08-05	87.178	85.79	0.215	0.335
2099-08-06	82.955	82.606	0	0.157
2099-08-07	83.753	86.045	0	0
2099-08-08	88.981	90.776	0.006	0
2099-08-09	95.333	96.938	0	0
2099-08-10	94.637	96.729	0.099	0
2099-08-11	89.882	90.608	0.33	0.528
2099-08-12	88.229	88.831	0.021	0
2099-08-13	91.845	91.03	0.418	0.543
2099-08-14	86.21	88.799	0.267	0.295
2099-08-15	90.512	92.577	0.006	0.048
2099-08-16	98.479	98.619	0	0
2099-08-17	94.261	96.713	0.645	0.151
2099-08-18	93.069	92.906	0.105	0.433
2099-08-19	99.038	96.741	0	0
2099-08-20	97.409	96.854	0	0
2099-08-21	91.434	90.915	0	0
2099-08-22	96.35	93.908	0.194	0.19
2099-08-23	91.578	93.989	0.189	0.111
2099-08-24	88.981	90.745	0	0.026
2099-08-25	89.301	89.81	0	0
2099-08-26	88.854	87.799	0.031	0.048
2099-08-27	87.677	88.331	0.487	0.292
2099-08-28	87.86	90.921	0	0
2099-08-29	87.248	88.295	0.004	0
2099-08-30	89.355	89.105	0	0
2099-08-31	92.421	91.038	0	0
2099-09-01	105.01	106.763	0.276	0
2099-09-02	103.163	104.616	0	0.044
2099-09-03	101.424	103.211	0	0.008
2099-09-04	99.802	101.212	0.093	0.063
2099-09-05	73.122	73.644	0	0
2099-09-06	74.212	74.423	0	0
2099-09-07	74.946	75.138	0	0
2099-09-08	74.187	72.875	0	0
2099-09-09	76.595	77.743	0	0
2099-09-10	76.819	78.914	0	0
2099-09-11	80.517	82.757	0	0
2099-09-12	83.531	84.652	0	0
2099-09-13	79.672	80.271	0.27	1.341
2099-09-14	75.002	74.718	0.732	1.235
2099-09-15	76.494	79.327	0.027	0.047
2099-09-16	80.814	83.019	0	0
2099-09-17	89.441	91.31	0	0
2099-09-18	90.734	91.419	0.006	0
2099-09-19	93.622	95.939	0	0
2099-09-20	76.985	77.997	0.074	0.122
2099-09-21	66.477	67.141	0	0
2099-09-22	71.488	71.759	0	0
2099-09-23	77.495	78.066	0	0
2099-09-24	82.582	83.751	0	0
2099-09-25	85.95	86.842	0	0
2099-09-26	85.891	87.136	0	0
2099-09-27	82.777	84.014	0	0
2099-09-28	80.937	78.393	0	0
2099-09-29	80.727	80.818	0	0.004
2099-09-30	79.816	79.572	0	0
2099-10-01	86.248	86.488	0	0
2099-10-02	70.452	83.005	0	0
2099-10-03	73.655	72.445	0	0
2099-10-04	76.374	77.521	0	0
2099-10-05	74.574	77.044	0	0
2099-10-06	90.226	90.011	0	0
2099-10-07	87.715	85.807	0.168	0.005
2099-10-08	70.45	72.923	0	0
2099-10-09	86.214	86.264	0.007	0.005
2099-10-10	88.853	89.097	0	0
2099-10-11	76.605	79.84	0	0
2099-10-12	57.379	58.091	0	0
2099-10-13	61.576	62.093	0	0
2099-10-14	64.7	66.193	0	0
2099-10-15	67.475	67.916	0	0
2099-10-16	65.958	67.037	0.034	0.145
2099-10-17	64.082	65.437	0.938	0.882
2099-10-18	60.117	60.78	0	0
2099-10-19	62.899	62.381	0	0
2099-10-20	67.725	68.655	0	0
2099-10-21	67.468	69.091	0	0
2099-10-22	63.34	64.161	0	0
2099-10-23	56.611	57.228	0	0
2099-10-24	74.582	75.593	0	0
2099-10-25	79.763	81.662	0	0
2099-10-26	78.127	79.791	0	0
2099-10-27	72.001	72.23	0.103	0.031
2099-10-28	58.898	59.793	0	0
2099-10-29	63.196	64.023	0.004	0
2099-10-30	61.972	63.569	0	0
2099-10-31	67.175	67.509	0	0
