# Supplementary material for: The role of climate change and urban development on compound dry-hot extremes across US cities
Source: Nat Commun. 2023 Jun 14;14:3509. doi: 10.1038/s41467-023-39205-x (PMC10267174; doi:10.1038/s41467-023-39205-x)
Supplement: Supplementary file 2 — Source Data [file 41467_2023_39205_MOESM2_ESM.zip › SourceData/Norfolk_Current_Data.xlsx]

## Sheet: Sheet1
Date_Current	Current_T	Urban_Dev_T	Current_prcp	Urban_Dev_Prcp
2000-05-01	80	80	1	1
2000-05-02	69.411	69.768	0	0
2000-05-03	66.802	66.569	0	0
2000-05-04	64.906	64.588	0	0
2000-05-05	73.318	73.351	0	0
2000-05-06	73.424	73.605	0	0
2000-05-07	75.048	75.365	0	0
2000-05-08	78.183	78.326	0	0
2000-05-09	78.265	78.321	0	0
2000-05-10	78.847	78.908	0	0
2000-05-11	74.483	75.788	0.195	0.087
2000-05-12	79.174	79.447	0	0
2000-05-13	81.247	81.364	0	0
2000-05-14	80.352	80.53	0	0
2000-05-15	70.791	71.29	0	0
2000-05-16	69.644	69.696	0	0
2000-05-17	72.438	72.962	0.005	0.001
2000-05-18	77.767	78.068	0.009	0.01
2000-05-19	80.777	80.79	0	0
2000-05-20	79.827	79.68	0	0
2000-05-21	75.6	77.433	0.28	0.182
2000-05-22	70.811	72.088	1.036	0.332
2000-05-23	70.668	72.875	0.011	0.008
2000-05-24	76.754	76.638	0.055	0.001
2000-05-25	79.137	79.464	0.112	0.031
2000-05-26	78.21	78.104	0	0
2000-05-27	75.874	77.904	0.037	0.014
2000-05-28	76.189	76.524	0.11	1.242
2000-05-29	71.477	71.388	0.284	1.172
2000-05-30	66.75	66.757	0.087	0.051
2000-05-31	66.165	66.271	0.001	0.001
2000-06-01	76.486	76.834	0	0
2000-06-02	79.347	79.713	0	0
2000-06-03	81.239	81.796	0	0
2000-06-04	70.051	70.071	0	0
2000-06-05	71.257	71.038	0.545	1.072
2000-06-06	72.724	74.006	0.244	0.174
2000-06-07	70.636	72.005	0.003	0.005
2000-06-08	75.669	75.623	0	0
2000-06-09	78.424	78.342	0	0
2000-06-10	89.146	89.161	0	0
2000-06-11	89.506	89.688	0	0
2000-06-12	89.653	89.908	0	0
2000-06-13	83.124	83.284	0	0
2000-06-14	83.021	83.026	0	0.005
2000-06-15	89.158	89.854	0	0
2000-06-16	89.866	89.951	0	0
2000-06-17	89.171	89.291	0	0
2000-06-18	89.122	89.632	0.22	0.33
2000-06-19	83.655	83.523	0.304	0.148
2000-06-20	77.03	75.538	0.125	1.043
2000-06-21	81.778	81.867	0	0
2000-06-22	84.674	84.908	0	0.007
2000-06-23	84.762	84.882	0	0
2000-06-24	83.025	83.121	0	0
2000-06-25	82.478	83.976	0.233	0
2000-06-26	85.753	85.853	0	0
2000-06-27	85.495	85.055	0.006	0.001
2000-06-28	84.173	84.744	0.235	0.134
2000-06-29	79.669	78.171	0.442	0.199
2000-06-30	77.791	77.541	0.001	0.001
2000-07-01	78.999	78.652	0	0
2000-07-02	79.095	79.74	0	0
2000-07-03	84.303	83.199	0	0
2000-07-04	85.374	86.211	0.076	0
2000-07-05	84.943	85.828	0.071	0.265
2000-07-06	80.834	81.817	0	0
2000-07-07	80.041	80.181	0.053	0.055
2000-07-08	79.292	78.668	0	0.001
2000-07-09	83.804	84.164	0	0
2000-07-10	87.942	87.994	0	0
2000-07-11	87.318	87.769	0.087	0.123
2000-07-12	78.423	78.625	0.008	1.111
2000-07-13	78.209	78.66	0	0
2000-07-14	79.719	80.513	0	0.001
2000-07-15	79.513	80.089	0.156	0.088
2000-07-16	82.6	79.401	0.002	0.186
2000-07-17	82.297	80.928	0	0
2000-07-18	83.009	82.904	0	0
2000-07-19	85.999	86.74	0	0
2000-07-20	84.212	84.299	0.195	0.115
2000-07-21	80.629	80.952	0	0
2000-07-22	80.801	81.915	0.567	0.027
2000-07-23	77.953	80.683	0.005	0
2000-07-24	79.089	77.932	0.729	0.378
2000-07-25	75.386	79.563	0.003	0.27
2000-07-26	78.897	80.704	0.001	0.044
2000-07-27	79.025	81.083	0.015	0.072
2000-07-28	79.835	80.809	0.034	0.055
2000-07-29	80.074	80.969	0.001	0.152
2000-07-30	79.993	81.43	0.007	0
2000-07-31	80.868	81.061	0.04	0.001
2000-08-01	83.198	83.287	0.1	0.02
2000-08-02	85.001	84.508	0.072	0.005
2000-08-03	84.94	85.096	0.063	0.094
2000-08-04	83.594	83.735	0.195	0.306
2000-08-05	80.731	79.262	0.217	0.22
2000-08-06	85.062	85.162	0	0
2000-08-07	89.708	89.58	0	0
2000-08-08	88.839	87.718	0.028	0
2000-08-09	89.995	89.966	0.241	0.189
2000-08-10	87.623	86.769	0	0
2000-08-11	82.547	82.85	0	0
2000-08-12	82.292	80.998	0	0
2000-08-13	77.998	77.727	0.056	0.139
2000-08-14	78.813	81.236	0	0.034
2000-08-15	82.258	81.775	0	0
2000-08-16	82.619	82.184	0.132	0.057
2000-08-17	83.26	84.076	0	0
2000-08-18	84.748	85.146	0	0
2000-08-19	84.325	84.373	0.036	0.029
2000-08-20	77.647	77.24	0	0
2000-08-21	75.175	75.05	0	0
2000-08-22	75.84	75.848	0	0
2000-08-23	79.127	81.49	0	0
2000-08-24	80.831	81.05	0	0
2000-08-25	79.127	78.837	0.158	0.005
2000-08-26	78.988	78.113	0	0
2000-08-27	80.263	81.027	0	0
2000-08-28	79.291	79.254	0.121	0.047
2000-08-29	80.233	79.872	0.281	0.165
2000-08-30	80.309	80.159	0.24	0.108
2000-08-31	80.525	80.636	0.183	0.452
2000-09-01	80.068	79.624	0.022	0.03
2000-09-02	79.646	78.974	0.005	0
2000-09-03	79.653	79.36	0.106	0.103
2000-09-04	79.719	79.414	0.113	0.059
2000-09-05	78.994	80.266	0.055	0.079
2000-09-06	75.472	75.524	0	0.413
2000-09-07	75.806	76.006	0.007	0.01
2000-09-08	76.524	76.989	0	0
2000-09-09	76.833	77.05	0	0.001
2000-09-10	76.813	76.628	0	0
2000-09-11	78.38	78.232	0.037	0.005
2000-09-12	78.186	78.333	0.001	0.001
2000-09-13	78.829	78.62	0	0.002
2000-09-14	78.39	78.338	0.022	0
2000-09-15	81.47	81.102	0	0
2000-09-16	75.681	76.142	0	0
2000-09-17	72.131	72.596	0	0
2000-09-18	74.646	74.998	0	0
2000-09-19	80.392	81.784	0.129	0.058
2000-09-20	82.506	82.536	0	0
2000-09-21	81.918	81.816	0	0.01
2000-09-22	79.257	79.075	0.015	0
2000-09-23	77.251	76.82	0.055	0.125
2000-09-24	80.959	80.533	0.18	0.021
2000-09-25	80.341	80.712	0.276	0.053
2000-09-26	74.074	74.238	0.135	0.821
2000-09-27	68.732	68.888	0.003	0.022
2000-09-28	72.686	72.591	0	0
2000-09-29	73.708	73.404	0.035	0.016
2000-09-30	72.122	71.847	0.006	0.008
2000-10-01	73.297	73.92	0.022	0.017
2000-10-02	73.742	74.141	0.012	0.006
2000-10-03	79.992	80.134	0	0
2000-10-04	77.902	78.25	0	0
2000-10-05	76.234	76.505	0	0
2000-10-06	76.847	77.79	0	0
2000-10-07	76.387	76.16	0.002	0.014
2000-10-08	66.119	65.871	0	0
2000-10-09	59.264	59.362	0	0
2000-10-10	64.796	64.809	0	0
2000-10-11	71.161	71.125	0	0
2000-10-12	71.521	71.413	0	0
2000-10-13	70.427	70.492	0	0
2000-10-14	74.244	74.437	0	0
2000-10-15	73.36	73.803	0	0
2000-10-16	74.683	75.238	0	0
2000-10-17	71.665	72.437	0	0
2000-10-18	70.472	70.232	0.001	0
2000-10-19	70.302	69.612	0.003	0
2000-10-20	70.846	70.844	0	0
2000-10-21	69.673	69.377	0	0
2000-10-22	69.836	69.903	0	0
2000-10-23	65.869	65.886	0	0
2000-10-24	65.777	65.753	0	0
2000-10-25	67.365	67.378	0	0
2000-10-26	68.534	68.776	0.01	0.001
2000-10-27	68.264	68.744	0.002	0.004
2000-10-28	65.65	65.37	0.001	0
2000-10-29	62.299	63.057	0	0
2000-10-30	61.449	61.52	0	0
2000-10-31	62.088	62.305	0	0
2001-05-01	80	80	1	1
2001-05-02	69.816	70.13	0	0
2001-05-03	70.717	71.258	0	0
2001-05-04	71.607	72.038	0	0
2001-05-05	72.188	72.735	0	0
2001-05-06	69.093	70.153	0.029	0
2001-05-07	62.02	62.094	0	0.001
2001-05-08	63.956	64.001	0	0
2001-05-09	63.725	63.709	0	0
2001-05-10	70.472	69.84	0	0
2001-05-11	71.904	72.727	0	0
2001-05-12	75.61	74.539	0	0.02
2001-05-13	69.225	69.896	0.21	0.128
2001-05-14	66.105	66.244	0	0
2001-05-15	67.075	67.752	0	0
2001-05-16	66.388	66.553	0	0
2001-05-17	65.559	63.037	0	0.057
2001-05-18	69.913	68.586	0.006	0.022
2001-05-19	70.512	69.38	0.316	0.903
2001-05-20	67.621	68.436	0.002	0.451
2001-05-21	74.318	75.372	0.054	0.121
2001-05-22	78.247	78.404	0.029	0.11
2001-05-23	76.229	77.276	0.034	0
2001-05-24	71.174	71.938	0	0
2001-05-25	71.309	71.314	0	0
2001-05-26	70.322	71.03	0.68	0.19
2001-05-27	75.259	75.054	0.767	0.684
2001-05-28	75.039	75.171	0.117	0.051
2001-05-29	72.856	70.875	0.466	0.067
2001-05-30	70.302	70.217	0	0
2001-05-31	67.733	67.857	0	0
2001-06-01	72.859	75.584	0	0
2001-06-02	73.84	74.124	0.125	0.136
2001-06-03	77.277	77.177	0	0
2001-06-04	76.661	76.545	0	0
2001-06-05	75.444	74.94	0.204	0.492
2001-06-06	80.738	79.907	0.273	0.265
2001-06-07	76.833	75.945	0.598	0.259
2001-06-08	73.543	73.653	0.001	0.004
2001-06-09	74.783	74.919	0	0.006
2001-06-10	78.103	78.624	0	0
2001-06-11	80.781	79.143	0.039	0.093
2001-06-12	81.015	82.665	0.034	0.061
2001-06-13	81.811	81.246	0.109	0.018
2001-06-14	80.103	79.866	0.003	0.01
2001-06-15	78.548	77.709	0.045	0.086
2001-06-16	78.663	76.914	0.026	0.03
2001-06-17	78.139	79.264	0.096	0.055
2001-06-18	78.102	79.363	0.019	0
2001-06-19	77.909	77.535	0	0
2001-06-20	76.998	78.706	0	0
2001-06-21	79.559	79.073	0	0.12
2001-06-22	81.33	84.059	0.115	0.152
2001-06-23	81.11	82.575	0.135	0.235
2001-06-24	80.631	80.343	0.082	0.124
2001-06-25	77.911	78.834	0	0
2001-06-26	78.473	79.02	0	0
2001-06-27	79.413	81.897	0	0
2001-06-28	84.171	84.096	0	0
2001-06-29	83.749	84.103	0.018	0.001
2001-06-30	84.313	84.682	0	0
2001-07-01	84.637	84.915	0	0
2001-07-02	83.831	83.834	0.283	0.596
2001-07-03	76.522	76.794	0	0
2001-07-04	82.226	81.924	0.061	0.049
2001-07-05	81.411	82.487	0.086	0.067
2001-07-06	81.833	81.341	0	0.028
2001-07-07	78.328	78.656	0	0
2001-07-08	82.583	84.571	0.134	0
2001-07-09	81.198	81.068	0.478	0.202
2001-07-10	89.857	89.069	0	0
2001-07-11	89.114	89.655	0	0.101
2001-07-12	80.875	80.66	0	0.001
2001-07-13	78.125	78.135	0	0
2001-07-14	77.786	77.656	0.007	0
2001-07-15	78.552	79.385	0	0
2001-07-16	79.578	81.302	0	0
2001-07-17	83.351	83.566	0	0
2001-07-18	82.656	84.369	0	0.005
2001-07-19	81.658	79.914	0.096	0.155
2001-07-20	76.945	76.877	0.005	0.064
2001-07-21	76.499	76.488	0.011	0
2001-07-22	77.516	77.128	0	0
2001-07-23	78.223	77.447	0.002	0
2001-07-24	82.425	81.984	0.005	0
2001-07-25	86.861	86.744	0.004	0
2001-07-26	86.437	86.502	0	0
2001-07-27	84.088	84.898	0.03	0.316
2001-07-28	76.662	76.774	0.013	0
2001-07-29	77.752	80.192	0.227	0.11
2001-07-30	76.724	79.876	0.064	0.264
2001-07-31	76.258	76.033	0.022	0.003
2001-08-01	76.795	75.618	0	0
2001-08-02	76.736	76.395	0.001	0
2001-08-03	78.75	78.188	0.071	0
2001-08-04	79.892	82.363	0.226	0
2001-08-05	79.833	80.367	0	0
2001-08-06	89.657	89.757	0	0
2001-08-07	89.188	89.266	0	0
2001-08-08	89.751	89.492	0	0
2001-08-09	89.161	89.148	0	0.04
2001-08-10	89.506	89.798	0.016	0
2001-08-11	89.156	89.923	0.15	0
2001-08-12	89.359	89.381	0.076	0
2001-08-13	89.691	89.791	0.033	0.311
2001-08-14	83.484	83.113	0.982	1.275
2001-08-15	80.282	80.062	0	0.092
2001-08-16	78.511	79.788	0.004	0
2001-08-17	86.76	86.86	0	0
2001-08-18	86.376	86.476	0.005	0.032
2001-08-19	83.959	83.708	0.1	0.118
2001-08-20	83.028	83.584	0.235	0.149
2001-08-21	80.826	82.689	0.277	0.104
2001-08-22	81.582	80.391	0	0
2001-08-23	84.174	82.963	0	0
2001-08-24	84.607	83.1	0.032	0.022
2001-08-25	80.128	80.324	0.248	0.107
2001-08-26	80.112	79.777	0.113	0
2001-08-27	85.407	85.009	0	0.058
2001-08-28	83.738	83.21	0.453	0.42
2001-08-29	81.22	81.502	0	0
2001-08-30	81.222	81.448	0	0
2001-08-31	83.017	83.33	0.036	0.248
2001-09-01	82.173	83.096	0.29	0.534
2001-09-02	78.782	78.949	0.004	0.016
2001-09-03	78.459	78.478	0.012	0.003
2001-09-04	79.033	79.208	0.012	0
2001-09-05	79.787	80.081	0	0
2001-09-06	78.037	78.165	0	0
2001-09-07	78.281	78.221	0	0
2001-09-08	79.385	80.092	0.004	0.001
2001-09-09	80.603	80.966	0.008	0.018
2001-09-10	80.266	80.161	0.001	0.009
2001-09-11	79.842	79.631	0.001	0.013
2001-09-12	80.208	79.928	0	0.015
2001-09-13	76.475	76.141	0.006	0
2001-09-14	76.557	76.611	0.003	0.004
2001-09-15	72.46	72.424	0	0
2001-09-16	73.633	73.709	0	0.004
2001-09-17	74.167	74.409	0	0
2001-09-18	75.384	75.349	0	0
2001-09-19	75.562	75.922	0	0
2001-09-20	78.068	77.989	0	0.002
2001-09-21	77.374	77.878	0.059	0.07
2001-09-22	76.53	76.764	0	0.073
2001-09-23	76.101	76.081	0.024	0.001
2001-09-24	76.465	77.575	0.043	0.02
2001-09-25	76.895	76.898	0.182	0.114
2001-09-26	72.477	70.938	0	0
2001-09-27	74.583	75.406	0	0
2001-09-28	74.411	75.424	0	0
2001-09-29	67.95	67.896	0.083	0.036
2001-09-30	66.968	67.72	0.109	0.034
2001-10-01	67.639	66.754	0.303	0
2001-10-02	73.879	73.294	0	0
2001-10-03	77.112	76.699	0	0
2001-10-04	77.808	78.111	0	0
2001-10-05	77.143	76.848	0	0
2001-10-06	74.583	74.447	0.002	0.021
2001-10-07	63.966	64.221	0.001	0.08
2001-10-08	61.553	61.438	0	0
2001-10-09	64.983	64.909	0	0
2001-10-10	68.839	68.861	0	0
2001-10-11	69.928	69.936	0	0
2001-10-12	69.322	69.35	0	0
2001-10-13	68.57	68.826	0	0
2001-10-14	74.229	74.521	0	0
2001-10-15	72.743	73.005	0.276	0.164
2001-10-16	69.301	69.213	0	0
2001-10-17	70.449	70.72	0	0
2001-10-18	60.916	60.536	0	0
2001-10-19	66.956	66.857	0	0
2001-10-20	69.793	69.666	0	0
2001-10-21	70.608	70.613	0	0
2001-10-22	70.172	70.106	0	0
2001-10-23	71.097	70.467	0.003	0
2001-10-24	71.951	71.725	0.094	0.026
2001-10-25	74.193	74.706	0	0
2001-10-26	72.27	72.634	0	0
2001-10-27	59.884	59.778	0	0
2001-10-28	56.022	56.052	0.001	0
2001-10-29	58.709	58.771	0	0
2001-10-30	60.778	60.866	0	0
2001-10-31	64.442	64.971	0	0
2002-05-01	80	80	1	1
2002-05-02	75.853	76.134	0	0
2002-05-03	74.415	74.701	0.058	0
2002-05-04	62.603	62.427	0	0.016
2002-05-05	58.91	58.876	0.147	0.182
2002-05-06	63.671	63.315	0	0
2002-05-07	72.302	72.694	0	0
2002-05-08	71.9	72.11	0.472	0.497
2002-05-09	72.59	72.621	0	0.024
2002-05-10	72.07	72.516	0.013	0
2002-05-11	68.578	67.875	0	0
2002-05-12	71.994	71.557	0.04	0.054
2002-05-13	76.976	77.172	0	0
2002-05-14	74.791	74.372	0.168	0.311
2002-05-15	67.727	67.793	0	0
2002-05-16	71.987	72.035	0	0
2002-05-17	74.869	74.8	0	0
2002-05-18	74.271	74.598	0.144	0.191
2002-05-19	60.92	60.916	0	0
2002-05-20	61.8	61.494	0	0
2002-05-21	62.392	62.531	0	0
2002-05-22	61.436	61.643	0	0
2002-05-23	63.112	63.094	0	0
2002-05-24	73.54	73.618	0	0
2002-05-25	73.147	73.256	0	0
2002-05-26	74.362	74.737	0	0
2002-05-27	72.58	72.909	0	0
2002-05-28	70.395	70.398	0	0
2002-05-29	69.944	69.737	0	0.003
2002-05-30	70.169	70.201	0.001	0.001
2002-05-31	74.822	74.25	0	0
2002-06-01	77.269	76.962	0	0
2002-06-02	80.809	81.006	0	0
2002-06-03	81.048	81.244	0.002	0.006
2002-06-04	76.509	76.814	0	0.005
2002-06-05	81.315	81.892	0.018	0.104
2002-06-06	80.52	81.843	0.102	0.004
2002-06-07	79.247	80.851	0.227	0.533
2002-06-08	70.256	68.497	0.001	0
2002-06-09	69.343	69.503	0	0
2002-06-10	75.929	75.673	0	0
2002-06-11	77.105	77.417	0	0
2002-06-12	81.207	81.546	0	0
2002-06-13	82.762	82.858	0	0
2002-06-14	82.807	83.465	0.22	0.023
2002-06-15	78.829	80.521	0.458	0.666
2002-06-16	79.561	79.48	0	0
2002-06-17	78.934	79.303	0	0
2002-06-18	76.369	79.05	0	0
2002-06-19	76.015	77.541	0	0
2002-06-20	75.36	75.147	0	0
2002-06-21	73.774	74.589	0	0.046
2002-06-22	77.21	75.605	0.006	0.001
2002-06-23	79.352	79.081	0.082	0.002
2002-06-24	81.266	81.268	0	0
2002-06-25	82.508	81.872	0	0.042
2002-06-26	84.169	84.674	0.001	0
2002-06-27	85.646	85.564	0	0.048
2002-06-28	86.165	84.607	0.061	0.025
2002-06-29	80.919	80.946	0.134	0.126
2002-06-30	78.681	78.51	0	0
2002-07-01	79.61	80.674	0	0
2002-07-02	82.851	83.617	0	0
2002-07-03	84.7	84.362	0.041	0.014
2002-07-04	86.137	85.528	0	0
2002-07-05	85.772	85.916	0	0
2002-07-06	83.378	83.912	0.042	0.076
2002-07-07	82.762	82.622	0	0
2002-07-08	82.311	82.062	0	0
2002-07-09	83.994	84.065	0	0
2002-07-10	88.076	87.669	0	0
2002-07-11	86.796	85.275	0	0.054
2002-07-12	76.771	76.884	0	0
2002-07-13	79.465	79.999	0.003	0.016
2002-07-14	79.055	79.449	0	0.086
2002-07-15	80.059	79.917	0	0.002
2002-07-16	80.819	81.499	0	0.001
2002-07-17	81.779	81.937	0	0
2002-07-18	85.731	85.477	0	0.001
2002-07-19	85.545	85.02	0.292	0.398
2002-07-20	82.485	83.475	0.143	0.123
2002-07-21	81.583	82.955	0.003	0.02
2002-07-22	84.558	84.923	0.166	0.077
2002-07-23	86.422	86.488	0.04	0.114
2002-07-24	84.894	85.342	0.08	0.073
2002-07-25	81.745	82.035	0.18	0.324
2002-07-26	83.676	82.528	0.184	0.139
2002-07-27	85.066	86.565	0.041	0.089
2002-07-28	86.843	87.499	0.096	0.136
2002-07-29	89.408	89.551	0	0
2002-07-30	89.926	89.38	0	0
2002-07-31	89.814	88.954	0.112	0.001
2002-08-01	85.315	85.115	0	0
2002-08-02	85.295	85.395	0	0
2002-08-03	85.045	85.402	0	0
2002-08-04	84.158	84.695	0	0.003
2002-08-05	86.276	86.239	0	0
2002-08-06	86.901	85.647	0	0.016
2002-08-07	80.771	80.682	0	0
2002-08-08	79.453	79.535	0	0
2002-08-09	79.547	79.643	0	0
2002-08-10	79.171	79.182	0	0
2002-08-11	89.671	89.283	0	0
2002-08-12	89.559	89.633	0	0
2002-08-13	89.01	89.126	0	0
2002-08-14	89.063	89.759	0	0
2002-08-15	89.614	89.29	0	0
2002-08-16	89.316	89.381	0.01	0.01
2002-08-17	89.484	89.208	0.85	0.98
2002-08-18	89.75	89.909	0	0
2002-08-19	89.267	89.265	0	0
2002-08-20	84.401	83.272	0.153	0
2002-08-21	81.657	82.142	0	0
2002-08-22	81.11	81.086	0	0
2002-08-23	86.053	85.949	0	0
2002-08-24	88.211	88.625	0.064	0
2002-08-25	88.094	89.122	0.127	0.005
2002-08-26	80.264	81.192	0.011	0.404
2002-08-27	80.843	80.219	0.12	0.523
2002-08-28	80.144	82.146	0	0.008
2002-08-29	80.378	81.863	0.097	0.204
2002-08-30	80.161	82.738	0.019	0
2002-08-31	79.772	80.014	0.171	0.108
2002-09-01	80.088	80.634	0.218	0.116
2002-09-02	80.015	80.378	0.081	0.01
2002-09-03	79.306	79.508	0	0.089
2002-09-04	80.122	80.016	0	0
2002-09-05	81.086	81.08	0	0
2002-09-06	78.902	78.396	0.019	0.013
2002-09-07	77.16	77.139	0	0
2002-09-08	78.757	78.149	0.008	0.022
2002-09-09	78.405	78.627	0.001	0.005
2002-09-10	78.676	78.824	0.092	0.16
2002-09-11	79.425	78.989	0	0
2002-09-12	78.24	77.523	0	0
2002-09-13	75.4	75.319	0	0
2002-09-14	78.699	79.034	0	0
2002-09-15	80.419	79.529	0.132	0.144
2002-09-16	79.94	79.355	0.055	0.098
2002-09-17	79.412	78.895	0.078	0.311
2002-09-18	77.542	76.585	0	0
2002-09-19	77.291	77.034	0.001	0
2002-09-20	78.41	78.563	0	0
2002-09-21	78.692	78.598	0.001	0
2002-09-22	78.635	78.338	0.024	0.008
2002-09-23	78.251	78.116	0.013	0.008
2002-09-24	78.117	77.09	0	0
2002-09-25	78.951	78.3	0	0
2002-09-26	76.959	76.283	0.027	0.008
2002-09-27	84.233	84.089	0.063	0.003
2002-09-28	81.877	81.925	0.038	0.079
2002-09-29	76.405	76.568	0.002	0.001
2002-09-30	76.152	75.637	0.001	0
2002-10-01	77.711	76.765	0.074	0.046
2002-10-02	81.565	81.727	0	0
2002-10-03	81.457	81.979	0	0
2002-10-04	80.886	81.025	0	0
2002-10-05	83.097	83.039	0	0
2002-10-06	82.777	82.202	0.013	0.011
2002-10-07	77.917	77.604	0.043	0.053
2002-10-08	78.261	77.532	0	0.038
2002-10-09	72.94	72.683	0	0.019
2002-10-10	73.821	74.042	0.015	0.015
2002-10-11	73.566	74.353	0.006	0.121
2002-10-12	73.349	72.386	0.003	0.07
2002-10-13	73.211	71.979	0	0.012
2002-10-14	75.756	74.881	0	0
2002-10-15	71.353	70.932	0	0
2002-10-16	72.85	72.647	0.131	0.334
2002-10-17	67.82	66.858	0.365	0.023
2002-10-18	69.223	68.21	0	0
2002-10-19	73.578	73.385	0	0
2002-10-20	71.49	71.946	0	0
2002-10-21	70.236	70.536	0.089	0.023
2002-10-22	66.585	66.67	0.112	0.029
2002-10-23	65.815	66.051	0.002	0.011
2002-10-24	66.638	67.101	0	0
2002-10-25	65.144	64.959	0	0
2002-10-26	69.99	69.955	0.036	0.15
2002-10-27	65.771	67.648	0	0.001
2002-10-28	62.438	64.02	0	0
2002-10-29	62.651	63.162	0.381	0.39
2002-10-30	66.75	66.74	0.372	0.506
2002-10-31	57.704	56.843	0.049	0.051
2003-05-01	80	80	1	1
2003-05-02	65.918	65.987	0	0
2003-05-03	66.026	66.614	0.024	0.066
2003-05-04	57.014	56.922	0.104	0.038
2003-05-05	57.523	57.999	0	0
2003-05-06	69.629	69.145	0.231	0.369
2003-05-07	67.942	68.116	0.139	0.176
2003-05-08	69.868	71.093	0.154	0.327
2003-05-09	68.63	70.309	0	0
2003-05-10	64.097	64.528	0.014	0.008
2003-05-11	75.321	75.413	0	0
2003-05-12	72.749	72.947	0	0
2003-05-13	67.685	67.184	0	0
2003-05-14	66.376	66.949	0	0
2003-05-15	69.466	68.818	0.005	0.035
2003-05-16	68.557	68.529	0.096	0.238
2003-05-17	65.895	65.008	0.128	0.006
2003-05-18	60.054	60.28	0.003	0.007
2003-05-19	59.426	60.111	0.001	0.004
2003-05-20	61.457	61.255	0	0
2003-05-21	67.2	67.197	0	0
2003-05-22	65.886	65.373	0.069	0.211
2003-05-23	64.224	64.338	0.375	0.124
2003-05-24	69.839	68.145	0.081	0.081
2003-05-25	69.789	69.393	0.2	0.06
2003-05-26	64.44	65.263	0.406	0
2003-05-27	62.299	64.443	0.001	0
2003-05-28	63.758	65.189	0.191	0.027
2003-05-29	67.359	67.545	0.132	0.025
2003-05-30	64.967	64.811	0.232	0.245
2003-05-31	72.533	72.913	0.009	0.008
2003-06-01	68.445	68.499	1.296	0.269
2003-06-02	68.644	68.922	0	0
2003-06-03	67.836	67.803	0	0
2003-06-04	73.938	74.15	0	0.006
2003-06-05	72.536	72.355	0.048	0.097
2003-06-06	72.085	71.693	0	0
2003-06-07	73.051	70.968	0.027	0
2003-06-08	74.78	74.856	0.171	0.2
2003-06-09	76.495	76.491	0.165	0.003
2003-06-10	75.697	75.993	0	0
2003-06-11	78.162	78.136	0	0
2003-06-12	78.388	78.216	0	0
2003-06-13	79.745	80.152	0	0
2003-06-14	81.482	79.802	0	0.101
2003-06-15	78.12	78.942	0.912	0.831
2003-06-16	70.658	70.612	0	0
2003-06-17	70.129	70.285	0	0
2003-06-18	75.558	75.953	0	0
2003-06-19	74.351	75.399	0.001	0.028
2003-06-20	74.089	73.4	0.277	0.065
2003-06-21	70.59	69.607	0.036	0.152
2003-06-22	76.575	74.797	0.008	0.003
2003-06-23	78.727	77.025	0	0
2003-06-24	78.871	79.214	0	0
2003-06-25	78.761	78.248	0	0
2003-06-26	82.336	81.268	0	0
2003-06-27	84.516	83.538	0	0
2003-06-28	84.34	83.636	0.188	0.162
2003-06-29	80.439	81.881	0.109	0.064
2003-06-30	80.337	81.98	0.078	0.006
2003-07-01	79.256	79.475	0	0
2003-07-02	79.524	79.892	0	0
2003-07-03	81.633	81.597	0.063	0.199
2003-07-04	81.693	82.918	0.096	0.172
2003-07-05	84.868	84.321	0	0.001
2003-07-06	85.958	86.259	0.006	0.001
2003-07-07	84.092	85.42	0.085	0.054
2003-07-08	87.498	86.003	0	0
2003-07-09	87.927	85.98	0.128	0
2003-07-10	87.969	87.999	0.072	0.201
2003-07-11	86.315	86.27	0.063	0.108
2003-07-12	84.003	84.785	0.31	0.401
2003-07-13	81.457	81.651	0	0
2003-07-14	78.875	80.154	0.126	0.116
2003-07-15	78.823	79.578	0.113	0.143
2003-07-16	81.594	81.978	0	0
2003-07-17	82.03	82.614	0	0
2003-07-18	79.143	78.764	0	0.021
2003-07-19	79.575	78.35	0.083	0
2003-07-20	75.822	77.237	0.027	0.005
2003-07-21	82.013	82.288	0	0
2003-07-22	84.025	84.769	0.001	0.135
2003-07-23	84.24	84.146	0.178	0.375
2003-07-24	81.45	79.858	0.254	0.602
2003-07-25	78.185	80.678	0.105	0.021
2003-07-26	77.809	77.691	0	0
2003-07-27	84.164	84.489	0	0
2003-07-28	83.842	84.823	0.002	0
2003-07-29	81.9	83.186	0.093	0.037
2003-07-30	77.798	78.664	0.086	0.076
2003-07-31	78.181	79.165	0.015	0.151
2003-08-01	82.768	82.952	0	0.073
2003-08-02	81.564	81.874	0	0.032
2003-08-03	80.902	81.701	0	0.101
2003-08-04	81.124	83.329	0.006	0.092
2003-08-05	82.412	81.828	0.23	0.175
2003-08-06	79.124	78.629	0.362	0.549
2003-08-07	79.383	79.291	0.009	0.081
2003-08-08	80.301	80.725	0.132	0.109
2003-08-09	79.172	79.337	0.251	0.182
2003-08-10	78.756	78.735	0.077	0.174
2003-08-11	78.958	78.308	0.111	0.17
2003-08-12	78.124	78.113	0.117	0.008
2003-08-13	75.54	76.059	0	0
2003-08-14	75.491	75.487	0.046	0.004
2003-08-15	78.499	79.2	0	0
2003-08-16	80.137	80.572	0	0.029
2003-08-17	80.399	80.719	0.064	0.231
2003-08-18	79.925	80.416	0.048	0.03
2003-08-19	76.832	76.805	0.001	0
2003-08-20	76.825	77.907	0	0
2003-08-21	78.685	80.213	0	0
2003-08-22	82.321	82.457	0	0
2003-08-23	83.288	83.451	0.067	0.064
2003-08-24	80.685	80.758	0	0
2003-08-25	81.229	82.167	0	0
2003-08-26	84.915	85.203	0	0
2003-08-27	86.518	87.056	0	0
2003-08-28	85.837	86.521	0.261	0.207
2003-08-29	84.044	84.073	0.132	0.003
2003-08-30	84.324	85.506	0	0
2003-08-31	83.563	84.625	0	0
2003-09-01	84.43	83.89	0.002	0.06
2003-09-02	83.56	83.682	0	0
2003-09-03	82.019	82.571	0.017	0.249
2003-09-04	80.843	81.131	0.003	0.093
2003-09-05	80.262	80.396	0.153	0.226
2003-09-06	76.757	76.955	0	0
2003-09-07	75.573	76.001	0	0
2003-09-08	76.749	76.632	0	0
2003-09-09	76.42	75.935	0.014	0.01
2003-09-10	74.594	74.571	0	0
2003-09-11	74.266	74.265	0	0
2003-09-12	75.537	75.207	0.372	0.076
2003-09-13	76.977	76.765	0.098	0.154
2003-09-14	76.936	77.573	0.118	0.084
2003-09-15	75.715	75.976	0.057	0
2003-09-16	75.157	74.725	0.004	0.001
2003-09-17	76.032	75.855	0	0
2003-09-18	76.914	76.661	0.985	1.346
2003-09-19	80.556	81.312	0.054	0.191
2003-09-20	78.678	80.235	0	0
2003-09-21	73.045	71.269	0	0
2003-09-22	74.519	74.451	0.005	0
2003-09-23	76.842	75.743	0.022	0.058
2003-09-24	76.378	75.106	0	0
2003-09-25	74.137	74.896	0	0
2003-09-26	75.02	74.898	0	0
2003-09-27	77.111	76.882	0.018	0.035
2003-09-28	76.787	77.777	0.088	0.01
2003-09-29	76.334	76.876	0.003	0.008
2003-09-30	68.445	68.378	0	0
2003-10-01	68.751	68.548	0	0
2003-10-02	69.844	69.893	0	0
2003-10-03	62.498	62.637	0	0
2003-10-04	72.705	72.944	0	0
2003-10-05	72.282	72.671	0	0
2003-10-06	67.419	66.954	0	0
2003-10-07	67.325	66.879	0	0
2003-10-08	69.604	69.63	0	0
2003-10-09	70.958	70.919	0	0
2003-10-10	72.009	72.247	0.286	0.146
2003-10-11	72.101	72.418	0.904	0.122
2003-10-12	71.902	71.582	0.01	0.003
2003-10-13	69.344	69.528	0	0.002
2003-10-14	71.853	72.678	0	0
2003-10-15	72.85	72.777	0.131	0.583
2003-10-16	69.27	69.246	0	0
2003-10-17	68.111	68.289	0	0
2003-10-18	65.529	65.399	0.001	0
2003-10-19	69.742	69.892	0	0
2003-10-20	67.577	67.825	0	0
2003-10-21	73.571	73.846	0	0
2003-10-22	72.585	72.769	0	0
2003-10-23	59.061	59.455	0	0
2003-10-24	57.828	57.903	0	0
2003-10-25	68.479	68.591	0	0
2003-10-26	70.573	71.124	0.001	0
2003-10-27	72.01	72.572	0.039	0.058
2003-10-28	70.556	70.771	0.134	0.073
2003-10-29	66.855	66.58	0.28	0.399
2003-10-30	65.768	66.236	0.001	0.007
2003-10-31	65.43	65.407	0	0
2004-05-01	80	80	1	1
2004-05-02	68.388	68.797	0.01	0.001
2004-05-03	67.092	67.358	0.435	0.275
2004-05-04	56.606	56.005	0.003	0.009
2004-05-05	66.635	66.538	0	0
2004-05-06	66.477	66.67	0.041	0.092
2004-05-07	74.892	74.996	0	0
2004-05-08	72.346	71.826	0.106	0.089
2004-05-09	69.45	69.063	0	0
2004-05-10	74.511	74.572	0	0
2004-05-11	74.879	75.036	0	0
2004-05-12	74.021	74.434	0	0.011
2004-05-13	72.075	73.037	0	0
2004-05-14	73.068	73.593	0	0
2004-05-15	74.971	75.215	0	0
2004-05-16	74.211	74.326	0	0
2004-05-17	73.07	73.565	0	0
2004-05-18	74.946	75.01	0	0
2004-05-19	76.935	76.957	0	0
2004-05-20	71.563	71.834	0.196	0.125
2004-05-21	73.598	74.238	0	0
2004-05-22	78.137	78.542	0	0
2004-05-23	79.16	79.487	0	0
2004-05-24	80.812	81.038	0	0
2004-05-25	80.065	80.501	0.129	0.089
2004-05-26	80.764	80.656	0	0
2004-05-27	79.871	80.167	0.264	0.223
2004-05-28	81.036	80.731	0.145	0.001
2004-05-29	79.026	78.965	0.035	0.068
2004-05-30	74.311	74.211	0	0
2004-05-31	80.352	80.222	0.002	0.026
2004-06-01	78.988	78.949	0.382	0.098
2004-06-02	81.957	80.997	0	0.009
2004-06-03	80.679	80.111	0	0
2004-06-04	76.306	76.926	0.066	0.051
2004-06-05	74.46	76.772	0.183	0.263
2004-06-06	71.673	75.575	0.002	0
2004-06-07	74.991	75.308	0	0
2004-06-08	74.252	75.252	0.008	0.003
2004-06-09	77.034	78.235	0	0.004
2004-06-10	82.297	82.322	0	0
2004-06-11	81.252	81.4	0.144	0.382
2004-06-12	72.16	72.516	0.005	0.114
2004-06-13	75.292	75.865	0	0
2004-06-14	80.188	80.078	0	0
2004-06-15	79.341	79.742	0.169	0.249
2004-06-16	78.806	78.648	0.093	0.167
2004-06-17	82.269	80.94	0.01	0.081
2004-06-18	83.858	82.891	0	0.116
2004-06-19	83.219	83.775	0.02	0.202
2004-06-20	79.739	78.91	0.073	0
2004-06-21	76.928	77.11	0	0
2004-06-22	81.446	80.702	0	0.082
2004-06-23	83.04	82.019	0.004	0.077
2004-06-24	76.081	77.156	0	0
2004-06-25	78.835	77.914	0	0
2004-06-26	78.743	78.873	0.018	0.036
2004-06-27	78.36	79.158	0	0.014
2004-06-28	76.86	76.158	0.042	0.093
2004-06-29	78.243	78.461	0.017	0.026
2004-06-30	78.756	79.182	0.009	0
2004-07-01	77.957	78.187	0.003	0.001
2004-07-02	77.738	77.821	0.02	0.003
2004-07-03	78.97	76.705	0	0
2004-07-04	81.479	79.376	0.003	0.007
2004-07-05	85.496	84.945	0.091	0.096
2004-07-06	82.596	85.881	0.55	0.057
2004-07-07	88.364	87.56	0	0
2004-07-08	87.748	88.575	0.142	0.145
2004-07-09	85.546	85.646	0	0.041
2004-07-10	82.415	82.449	0	0
2004-07-11	83.577	84.43	0	0
2004-07-12	84.82	85.947	0.121	0.101
2004-07-13	86.241	86.35	0.209	0.032
2004-07-14	87.364	86.875	0.001	0.025
2004-07-15	87.085	88.432	0.035	0.004
2004-07-16	84.599	85.537	0	0
2004-07-17	85.811	86.022	0	0
2004-07-18	83.011	83.137	0.21	0.151
2004-07-19	81.409	80.913	0.079	0.048
2004-07-20	81.918	81.666	0.024	0.069
2004-07-21	83.462	83.827	0	0
2004-07-22	86.403	85.866	0	0.015
2004-07-23	85.083	85.411	0.064	0.156
2004-07-24	83.106	85.503	0.139	0.003
2004-07-25	81.053	80.139	0	0
2004-07-26	80.841	80.072	0.005	0.01
2004-07-27	83.162	82.154	0.003	0.051
2004-07-28	84.022	85.38	0.051	0.08
2004-07-29	83.448	83.208	0.286	0.336
2004-07-30	84.663	84.384	0.031	0.13
2004-07-31	83.719	83.787	0.075	0.074
2004-08-01	83.649	82.9	0.147	0.132
2004-08-02	83.515	82.644	0.168	0.07
2004-08-03	81.901	83.746	0.245	0.003
2004-08-04	86.177	86.277	0	0
2004-08-05	85.523	85.717	0.08	0.271
2004-08-06	76.48	76.181	0.03	0.092
2004-08-07	76.227	76.065	0	0
2004-08-08	79.833	79.922	0	0
2004-08-09	79.955	79.56	0	0
2004-08-10	82.959	83.045	0	0
2004-08-11	83.164	83.726	0	0
2004-08-12	83.11	82.557	0.017	0.084
2004-08-13	82.426	82.053	0.312	0.13
2004-08-14	80.08	80.372	0.257	0.068
2004-08-15	78.964	80.374	0.468	0.169
2004-08-16	79.134	79.424	0.169	0.082
2004-08-17	76.459	77.121	0.002	0.012
2004-08-18	80.683	81.864	0.002	0
2004-08-19	85	85.205	0.005	0
2004-08-20	84.514	84.596	0	0
2004-08-21	83.249	84.386	0.015	0.104
2004-08-22	82.851	84.735	0.159	0.037
2004-08-23	76.485	78.614	0	0.009
2004-08-24	77.727	78.654	0	0.009
2004-08-25	78.002	78.75	0.002	0
2004-08-26	78.57	79.921	0	0
2004-08-27	77.984	79.532	0	0.012
2004-08-28	78.938	81.95	0	0.006
2004-08-29	81.672	82.415	0	0.006
2004-08-30	79.689	81.435	0	0
2004-08-31	80.08	80.927	0	0.036
2004-09-01	80.524	81.134	0	0.009
2004-09-02	78.373	78.444	0.007	0.005
2004-09-03	77.947	77.77	0	0.003
2004-09-04	77.609	77.444	0.011	0.005
2004-09-05	77.477	77.744	0	0.001
2004-09-06	78.288	77.863	0.019	0.004
2004-09-07	79.087	79.053	0.015	0.003
2004-09-08	80.053	79.948	0.025	0.043
2004-09-09	82.18	81.924	0.004	0.032
2004-09-10	80.979	80.519	0.007	0
2004-09-11	76.706	76.308	0.018	0.027
2004-09-12	75.704	75.31	0.009	0.004
2004-09-13	75.313	75.782	0.001	0.003
2004-09-14	77.51	77.446	0	0
2004-09-15	77.196	77.351	0.264	0.183
2004-09-16	77.206	76.774	0.014	0
2004-09-17	79.896	80.127	0.139	0.075
2004-09-18	79.592	79.897	0.098	0.197
2004-09-19	70.175	71.024	0.032	0.062
2004-09-20	71.209	71.13	0	0
2004-09-21	73.452	73.297	0	0
2004-09-22	76.09	76.008	0	0
2004-09-23	77.392	76.804	0	0
2004-09-24	74.696	74.344	0	0
2004-09-25	73.587	73.631	0	0
2004-09-26	73.732	73.768	0	0
2004-09-27	75.459	75.417	0.127	0.118
2004-09-28	77.06	77.722	0.176	0.101
2004-09-29	75.899	74.809	0.152	0.187
2004-09-30	72.277	71.901	0	0
2004-10-01	72.526	72.795	0	0
2004-10-02	72.673	73.933	0	0
2004-10-03	74.011	74.154	0.061	0.086
2004-10-04	70.677	70.83	0	0
2004-10-05	71.877	72.549	0	0
2004-10-06	66.86	66.465	0	0
2004-10-07	68.014	68.161	0	0
2004-10-08	70.474	70.585	0	0
2004-10-09	70.819	70.854	0	0
2004-10-10	70.26	70.645	0	0.006
2004-10-11	70.988	71.125	0	0
2004-10-12	65.231	65.417	0	0
2004-10-13	66.214	66.604	0.001	0
2004-10-14	67.035	68.062	0.077	0.013
2004-10-15	66.452	67.747	0.202	1.929
2004-10-16	68.392	68.225	0.134	0.067
2004-10-17	66.828	66.792	0	0
2004-10-18	65.313	65.229	0	0
2004-10-19	73.778	74.225	0.015	0.022
2004-10-20	72.724	72.78	0.041	0.056
2004-10-21	66.887	66.324	0.01	0.003
2004-10-22	62.543	62.727	0.003	0.005
2004-10-23	60.571	59.932	0	0
2004-10-24	60.294	60.139	0	0
2004-10-25	61.519	61.327	0	0
2004-10-26	62.207	61.132	0	0
2004-10-27	61.586	61.489	0	0
2004-10-28	61.866	61.903	0	0
2004-10-29	61.959	61.341	0	0
2004-10-30	72.887	73.08	0	0
2004-10-31	72.044	72.2	0	0
2005-05-01	80	80	1	1
2005-05-02	63.795	63.877	0	0
2005-05-03	59.394	59.54	0.048	0.039
2005-05-04	58.605	58.925	0	0
2005-05-05	57.499	57.608	0	0
2005-05-06	56.977	57.25	0.468	0.721
2005-05-07	60.753	60.667	0.287	0.287
2005-05-08	63.371	63.055	0.004	0
2005-05-09	64.168	63.774	0	0
2005-05-10	57.72	58.006	0	0
2005-05-11	67.436	67.496	0	0
2005-05-12	67.634	67.658	0.057	0.007
2005-05-13	57.799	57.926	0	0
2005-05-14	68.531	68.397	0	0
2005-05-15	67.996	68.245	0.065	0.057
2005-05-16	67.151	67.11	0.424	1.175
2005-05-17	60.276	60.479	0	0
2005-05-18	62.081	63.502	0	0
2005-05-19	65.963	66.052	0	0
2005-05-20	69.329	69.179	0.064	0.029
2005-05-21	65.508	65.44	0.281	0.476
2005-05-22	66.141	66.76	0	0
2005-05-23	67.48	67.651	0	0
2005-05-24	62.658	61.691	0.129	0.035
2005-05-25	59.469	58.808	0.314	0.17
2005-05-26	67.016	67.213	0.039	0.034
2005-05-27	69.552	69.527	0	0
2005-05-28	71.321	71.982	0.066	0.171
2005-05-29	70.626	68.661	0.096	0.014
2005-05-30	67.395	72.06	0.005	0.004
2005-05-31	68.735	68.987	0.327	0.154
2005-06-01	63.649	63.627	0.002	0.002
2005-06-02	66.857	65.874	0.015	0.011
2005-06-03	70.866	72.021	0.257	0.251
2005-06-04	70.999	72.469	0.204	0.239
2005-06-05	67.748	68.914	0	0.002
2005-06-06	71.546	71.832	0	0
2005-06-07	73.135	74.002	0	0
2005-06-08	73.26	74.112	0.048	0.001
2005-06-09	74.328	74.389	0.069	0.105
2005-06-10	73.264	73.86	0.001	0
2005-06-11	75.643	75.782	0	0
2005-06-12	78.263	78.11	0	0
2005-06-13	79.621	80.582	0	0
2005-06-14	83.086	83.748	0	0
2005-06-15	85.354	85.509	0	0
2005-06-16	84.667	84.883	0	0
2005-06-17	81.309	81.368	0	0.005
2005-06-18	79.275	78.621	0	0
2005-06-19	75.781	75.462	0.021	0.007
2005-06-20	74.204	74.275	0.188	0.286
2005-06-21	72.119	71.641	0.97	0.272
2005-06-22	79.328	79.349	0	0
2005-06-23	79.545	78.995	0	0
2005-06-24	75.052	75.06	0	0
2005-06-25	75.999	76.228	0	0
2005-06-26	76.553	76.102	0.001	0.039
2005-06-27	80.979	80.301	0.109	0.057
2005-06-28	81.144	80.5	0	0.05
2005-06-29	81.167	80.95	0	0
2005-06-30	80.002	80.56	0.103	0.077
2005-07-01	80.485	80.85	0.099	0.082
2005-07-02	81.675	82.193	0	0
2005-07-03	75.663	75.794	0	0
2005-07-04	75.81	76.154	0.001	0
2005-07-05	79.873	79.582	0.079	0.048
2005-07-06	81.306	80.13	0.127	0.053
2005-07-07	80.966	80.26	0.059	0.012
2005-07-08	81.654	80.365	0.028	0.085
2005-07-09	80.238	80.299	0.185	1.004
2005-07-10	79.98	80.034	0	0.02
2005-07-11	82.069	82.027	0	0
2005-07-12	82.674	83.069	0.048	0
2005-07-13	83.02	83.274	0.28	0.281
2005-07-14	83.279	83.455	0.018	0.04
2005-07-15	84.46	83.924	0.166	0.26
2005-07-16	84.577	85.135	0.19	0.109
2005-07-17	85.942	85.883	0.102	0.092
2005-07-18	86.84	86.693	0.036	0.019
2005-07-19	87.134	87.986	0	0.038
2005-07-20	86.485	87.431	0.059	0.051
2005-07-21	83.484	83.946	0.089	0.156
2005-07-22	82.126	83.121	0.118	0.078
2005-07-23	82.076	82.264	0	0
2005-07-24	82.881	82.682	0.043	0.004
2005-07-25	88.3	88.35	0	0
2005-07-26	87.476	87.257	0.053	0
2005-07-27	88.767	89.494	0	0
2005-07-28	89.605	90.135	0.035	0
2005-07-29	82.14	82.62	0.4	0.062
2005-07-30	82.067	82.722	0.249	0.208
2005-07-31	81.142	81.6	0.271	0.269
2005-08-01	80.798	81.192	1.068	0.01
2005-08-02	82.618	84.687	0	0
2005-08-03	83.794	84.975	0	0
2005-08-04	82.728	82.817	0	0
2005-08-05	86.294	86.563	0	0
2005-08-06	85.607	86.162	0	0
2005-08-07	84.219	84.55	0.008	0
2005-08-08	85.125	85.225	0.014	0.012
2005-08-09	85.148	85.132	0.185	0.018
2005-08-10	86.341	86.441	0.051	0.147
2005-08-11	84.652	85.642	0.089	0
2005-08-12	86.091	86.568	0	0.005
2005-08-13	88.38	87.049	0	0
2005-08-14	87.186	87.26	0.01	0.101
2005-08-15	87.788	87.888	0.001	0.108
2005-08-16	87.286	87.386	0.028	0.39
2005-08-17	86.542	86.642	0.001	0.207
2005-08-18	84.872	83.978	0.223	0.102
2005-08-19	82.939	87.231	0.131	0.228
2005-08-20	85.218	87.686	0.004	0.03
2005-08-21	86.957	85.771	0	0
2005-08-22	84.971	85.795	0.053	0.109
2005-08-23	83.691	83.883	0.029	0
2005-08-24	80.494	81.329	0	0
2005-08-25	79.26	79.669	0.027	0
2005-08-26	81.462	81.917	0.045	0.001
2005-08-27	82.441	82.062	0.128	0.098
2005-08-28	82.208	82.844	0.097	0.2
2005-08-29	83.182	83.45	0	0
2005-08-30	85.02	85.12	0	0.028
2005-08-31	87.551	87.693	0	0.005
2005-09-01	85.925	86.52	0	0
2005-09-02	80.67	81.016	0	0
2005-09-03	81.2	81.108	0	0
2005-09-04	79.263	79.561	0	0
2005-09-05	78.808	78.892	0.021	0.01
2005-09-06	78.624	78.626	0.01	0.012
2005-09-07	78.701	78.677	0.006	0.007
2005-09-08	77.963	77.963	0.004	0.007
2005-09-09	77.982	77.883	0	0
2005-09-10	78.339	78.37	0	0
2005-09-11	76.69	76.794	0	0
2005-09-12	75.93	76.069	0	0
2005-09-13	78.143	78.169	0	0
2005-09-14	78.557	78.374	0.003	0.01
2005-09-15	78.586	78.603	0.025	0.036
2005-09-16	77.817	78.597	0	0.02
2005-09-17	81.952	82.178	0	0.005
2005-09-18	81.171	81.176	0	0
2005-09-19	78.258	76.886	0	0
2005-09-20	83.231	83.814	0	0
2005-09-21	82.302	83.189	0.001	0
2005-09-22	76.85	76.982	0.002	0.001
2005-09-23	81.863	82.974	0	0
2005-09-24	80.408	81.196	0.02	0.05
2005-09-25	78.761	79.071	0.019	0.014
2005-09-26	84.478	84.373	0	0.002
2005-09-27	83.095	83.248	0.092	0.138
2005-09-28	77.956	77.855	0	0
2005-09-29	81.193	79.588	0	0.003
2005-09-30	77.202	77.974	0.046	0.036
2005-10-01	74.066	74.005	0	0
2005-10-02	76.53	76.287	0	0
2005-10-03	76.205	76.108	0.007	0.021
2005-10-04	76.416	76.244	0.014	0.015
2005-10-05	76.409	76.048	0.014	0.015
2005-10-06	76.654	76.415	0.004	0.032
2005-10-07	78.203	78.458	0.079	0.041
2005-10-08	78.48	78.221	0.103	0.117
2005-10-09	77.511	77.692	0.358	0.113
2005-10-10	74.372	73.321	0.291	0.037
2005-10-11	75.006	73.743	0.853	0.688
2005-10-12	71.726	71.252	0	0
2005-10-13	70.552	69.73	0	0
2005-10-14	71.984	71.599	0	0
2005-10-15	72.481	72.597	0	0
2005-10-16	71.647	71.805	0	0
2005-10-17	65.815	66.137	0	0
2005-10-18	75.491	75.003	0	0
2005-10-19	73.964	73.954	0	0
2005-10-20	72.74	72.4	0	0
2005-10-21	71.278	71.224	0.002	0.003
2005-10-22	73.877	73.064	0.001	0.162
2005-10-23	72.339	71.71	0.011	0.027
2005-10-24	65.555	65.876	0.568	0.549
2005-10-25	61.228	61.29	0.537	0.583
2005-10-26	60.486	60.529	0	0
2005-10-27	61.151	60.688	0	0
2005-10-28	58.834	58.896	0	0.009
2005-10-29	58.493	58.586	0	0
2005-10-30	64.126	63.955	0	0
2005-10-31	67.959	68.409	0	0
2006-05-01	80	80	1	1
2006-05-02	61.559	61.714	0	0
2006-05-03	65.056	65.215	0	0.001
2006-05-04	64.786	64.653	0	0
2006-05-05	65.176	65.254	0.004	0
2006-05-06	66.833	66.391	0.137	0.081
2006-05-07	65.154	61.773	0	0
2006-05-08	62.295	61.1	0.455	0.248
2006-05-09	63.585	63.409	0.287	0
2006-05-10	68.01	68.392	0	0
2006-05-11	68.765	69.153	0	0.101
2006-05-12	68.507	68.778	0.139	0.374
2006-05-13	66.637	66.127	0.002	0.017
2006-05-14	65.475	66.767	0.041	0.042
2006-05-15	64.394	67.131	0.117	0.067
2006-05-16	66.227	67.359	0.03	0.026
2006-05-17	68.509	68.32	0	0
2006-05-18	70.487	70.626	0	0
2006-05-19	69.637	69.605	0.125	0.062
2006-05-20	70.525	70.682	0	0
2006-05-21	74.825	75	0	0.003
2006-05-22	71.855	72.14	0.092	0.119
2006-05-23	68.079	67.707	0	0
2006-05-24	66.732	66.686	0	0
2006-05-25	74.583	75.069	0	0
2006-05-26	76.035	76.383	0.092	0.067
2006-05-27	74.776	74.782	0.245	0.077
2006-05-28	71.517	71.833	0	0
2006-05-29	66.961	66.999	0	0
2006-05-30	71.307	72.046	0	0
2006-05-31	71.284	72.165	0	0
2006-06-01	76.48	76.694	0	0
2006-06-02	77.954	78.5	0.019	0.016
2006-06-03	78.269	78.983	0.051	0.145
2006-06-04	74.283	75.487	0.246	0.086
2006-06-05	74.999	75.049	0	0
2006-06-06	71.097	71.195	0	0.001
2006-06-07	74.881	74.255	0	0
2006-06-08	77.398	78.252	0.217	0.247
2006-06-09	76.287	75.504	0.093	0.132
2006-06-10	76.613	75.581	0	0
2006-06-11	74.816	74.995	0	0
2006-06-12	73.806	74.102	1.832	1.182
2006-06-13	73.809	73.539	0.083	0.372
2006-06-14	74.656	74.667	0.647	0.51
2006-06-15	74.515	74.455	1.253	0.523
2006-06-16	75.288	74.939	0	0
2006-06-17	76.158	76.207	0	0
2006-06-18	77.424	77.822	0	0
2006-06-19	78.51	78.81	0	0
2006-06-20	78.674	81.612	0.013	0
2006-06-21	80.303	81.515	0	0
2006-06-22	82.165	82.029	0	0
2006-06-23	82.353	82.59	0	0
2006-06-24	81.633	81.752	0.039	0
2006-06-25	79.786	79.916	0.001	0.011
2006-06-26	80.076	80.234	0.144	0.091
2006-06-27	80.959	80.826	0.106	0.168
2006-06-28	80.959	82.481	0.082	0.057
2006-06-29	81.23	81.962	0.102	0.061
2006-06-30	79.86	80.851	0	0
2006-07-01	81.181	80.932	0	0
2006-07-02	85.305	85.624	0	0
2006-07-03	85.487	85.555	0.029	0.09
2006-07-04	86.706	86.659	0.068	0.056
2006-07-05	86.451	86.099	0.163	0.138
2006-07-06	80.637	81.859	0.294	0.774
2006-07-07	77.822	77.7	0	0.014
2006-07-08	77.769	77.585	0	0
2006-07-09	81.51	81.419	1.845	0.027
2006-07-10	82.853	83.207	0	0
2006-07-11	83.09	83.318	0	0
2006-07-12	83.172	82.55	0	0
2006-07-13	85.11	85.21	0	0
2006-07-14	84.451	84.911	0.024	0.073
2006-07-15	84.219	85.014	0.16	0.191
2006-07-16	83.947	85.581	0.158	0.022
2006-07-17	81.402	81.302	0.003	0
2006-07-18	84.038	82.574	0	0
2006-07-19	86.12	86.22	0	0
2006-07-20	85.384	85.484	0.015	0
2006-07-21	87.65	88.14	0	0.041
2006-07-22	86.719	87.665	0.05	0.082
2006-07-23	85.805	86.481	0.073	0.314
2006-07-24	81.247	80.135	0.024	0.066
2006-07-25	80.347	79.427	0	0.003
2006-07-26	80.485	81.203	0	0
2006-07-27	86.574	86.025	0	0
2006-07-28	86.36	88.522	0	0
2006-07-29	86.871	88.826	0	0
2006-07-30	87.115	86.563	0	0
2006-07-31	86.88	86.741	0	0
2006-08-01	85.164	85.102	0	0
2006-08-02	88.111	87.591	0	0
2006-08-03	89.387	89.192	0	0
2006-08-04	89.408	90.577	0.634	0.0656
2006-08-05	87.089	90.964	0.109	0.185
2006-08-06	84.777	84.423	0.008	0
2006-08-07	85.332	85.561	0.003	0
2006-08-08	86.267	86.792	0	0.097
2006-08-09	83.352	84.998	0	0
2006-08-10	85.087	85.187	0	0
2006-08-11	85.302	86.165	0.062	0.065
2006-08-12	80.489	80.578	0.007	0.006
2006-08-13	79.433	79.503	0	0
2006-08-14	80.26	80.66	0	0
2006-08-15	83.741	83.031	0	0
2006-08-16	81.876	81.945	0	0
2006-08-17	80.08	80.085	0.012	0
2006-08-18	79.76	78.887	0.004	0.003
2006-08-19	79.01	79.11	0.02	0.002
2006-08-20	85.186	87.155	0.001	0.008
2006-08-21	84.633	85.962	0.275	0.036
2006-08-22	80.365	80.654	0	0.215
2006-08-23	80.587	80.133	0.007	0.041
2006-08-24	82.986	82.015	0	0
2006-08-25	84.225	83.228	0	0
2006-08-26	82.773	81.95	0	0
2006-08-27	80.974	82.378	0	0.072
2006-08-28	84.731	83.854	0	0
2006-08-29	85.992	86.092	0	0
2006-08-30	87.606	84.758	0.081	0.021
2006-08-31	81.29	80.445	0.23	0.787
2006-09-01	81.165	80.648	0.975	0.655
2006-09-02	82.364	82.632	0.291	0.324
2006-09-03	81.471	81.898	0	0
2006-09-04	78.638	78.543	0	0
2006-09-05	77.35	76.796	0	0
2006-09-06	76.068	76.37	0	0.003
2006-09-07	76.187	76.618	0	0
2006-09-08	75.669	76.647	0	0
2006-09-09	76.091	75.991	0	0
2006-09-10	75.143	75.462	0	0
2006-09-11	74.426	74.232	0	0.003
2006-09-12	72.884	73.168	0	0
2006-09-13	75.897	76.453	0	0.002
2006-09-14	76.433	76.955	0.078	0.31
2006-09-15	75.635	77.089	1.198	0.222
2006-09-16	75.189	75.486	0.03	0.126
2006-09-17	75.344	75.743	0	0
2006-09-18	76.343	76.346	0	0
2006-09-19	81.772	82.2	0	0
2006-09-20	80.852	79.955	0.13	0.337
2006-09-21	72.022	72.494	0	0
2006-09-22	73.733	73.544	0	0
2006-09-23	80.397	80.622	0	0
2006-09-24	83.116	83.285	0	0
2006-09-25	81.481	81.858	0.069	0
2006-09-26	74.63	74.086	0	0
2006-09-27	72.791	72.716	0	0
2006-09-28	77.481	76.559	0	0
2006-09-29	74.576	74.246	0.006	0.027
2006-09-30	72.304	72.184	0	0
2006-10-01	74.056	73.696	0	0
2006-10-02	74.306	74.266	0	0
2006-10-03	76.664	76.89	0	0
2006-10-04	80.76	80.729	0	0
2006-10-05	79.107	79.938	0	0.021
2006-10-06	71.444	70.735	0.206	0.371
2006-10-07	71.574	71.614	0.942	0.705
2006-10-08	71.882	72.038	0.177	0.417
2006-10-09	71.876	71.889	0.195	0.032
2006-10-10	72.056	71.977	0	0.033
2006-10-11	71.673	71.767	0	0
2006-10-12	74.112	73.941	0	0
2006-10-13	69.393	69.839	0	0
2006-10-14	63.986	64.112	0	0
2006-10-15	64.212	64.164	0	0
2006-10-16	65.023	65.206	0	0
2006-10-17	69.65	69.202	0.819	0.32
2006-10-18	71.584	71.847	0.215	0.144
2006-10-19	68.568	68.06	0	0
2006-10-20	70.925	70.93	0.007	0.046
2006-10-21	67.496	68.905	0	0
2006-10-22	71.054	70.945	0	0
2006-10-23	69.923	69.679	0.006	0.025
2006-10-24	59.177	59.368	0	0
2006-10-25	58.499	58.571	0	0
2006-10-26	58.487	58.737	0	0
2006-10-27	59.808	59.887	0.008	0.014
2006-10-28	69.14	68.709	0.49	0.468
2006-10-29	64.126	64.195	0	0
2006-10-30	63.786	63.961	0	0
2006-10-31	67.737	68.043	0	0
2007-05-01	80	80	1	1
2007-05-02	68.509	68.727	0	0.001
2007-05-03	63.31	63.368	0	0
2007-05-04	58.766	58.645	0	0
2007-05-05	60.255	60.4	0	0
2007-05-06	60.766	60.721	0	0
2007-05-07	55.58	55.521	0	0
2007-05-08	57.567	57.443	0	0
2007-05-09	62.838	62.249	0.074	0.024
2007-05-10	62.773	62.229	0.123	0.102
2007-05-11	62.48	61.553	0	0
2007-05-12	63.441	63.272	0	0
2007-05-13	62.543	61.814	0.055	0.031
2007-05-14	58.437	58.311	0	0
2007-05-15	68.547	68.604	0	0
2007-05-16	71.027	71.075	0	0
2007-05-17	70.145	70.438	0.071	0.129
2007-05-18	58.758	58.996	0	0
2007-05-19	62.169	62.59	0	0
2007-05-20	68.26	69.02	0.015	0
2007-05-21	66.545	65.543	0.013	0.014
2007-05-22	62.142	62.665	0	0
2007-05-23	62.092	61.92	0	0
2007-05-24	63.324	63.235	0	0
2007-05-25	68.388	68.396	0	0
2007-05-26	73.433	73.733	0	0
2007-05-27	75.595	75.735	0	0
2007-05-28	76.541	76.954	0	0
2007-05-29	76.09	76.777	0	0
2007-05-30	69.978	69.906	0	0
2007-05-31	72.814	72.627	0	0
2007-06-01	75.671	75.927	0	0
2007-06-02	75.262	75.371	0	0
2007-06-03	73.642	73.99	0.781	0.433
2007-06-04	79.122	79.211	0.481	0.473
2007-06-05	78.368	78.173	0.001	0
2007-06-06	76.515	76.275	0	0
2007-06-07	77.638	77.193	0	0
2007-06-08	80.425	80.435	0	0
2007-06-09	79.76	80.011	0.017	0.072
2007-06-10	73.027	72.043	0	0.006
2007-06-11	72.869	73.061	0	0
2007-06-12	73.689	73.82	0	0
2007-06-13	72.375	72.308	0.002	0
2007-06-14	69.803	69.808	0.031	0.019
2007-06-15	69.008	68.83	0.007	0.011
2007-06-16	71.809	72.158	0.017	0.011
2007-06-17	77.483	77.38	0	0
2007-06-18	78.983	79.23	0	0
2007-06-19	80.628	81.581	0.004	0.021
2007-06-20	82.39	80.702	0.023	0.243
2007-06-21	77.641	77.593	0	0
2007-06-22	78.949	78.85	0	0
2007-06-23	76.199	76.375	0	0
2007-06-24	78.376	78.48	0	0.033
2007-06-25	79.75	78.992	0	0.003
2007-06-26	81.632	81.066	0.036	0
2007-06-27	83.139	82.654	0	0
2007-06-28	84.757	84.876	0	0
2007-06-29	84.369	84.591	0.127	0.235
2007-06-30	79.475	78.113	0.406	0.33
2007-07-01	76.287	75.143	0.188	0.171
2007-07-02	75.101	75.147	0	0
2007-07-03	74.927	74.824	0	0
2007-07-04	80.858	80.874	0	0
2007-07-05	84.205	84.58	0	0
2007-07-06	82.246	82.84	0	0.12
2007-07-07	80.871	80.858	0	0
2007-07-08	80.839	80.078	0.005	0.001
2007-07-09	82.816	82.395	0.002	0
2007-07-10	83.47	82.572	0.106	0
2007-07-11	88.771	88.544	0.021	0
2007-07-12	87.973	86.775	0.127	0.206
2007-07-13	82.7	81.333	0	0
2007-07-14	83.461	83.24	0.234	0.181
2007-07-15	85.493	84.904	0.145	0.101
2007-07-16	84.419	83.818	0.179	0.185
2007-07-17	82.635	83.623	0.004	0.127
2007-07-18	84.983	84.657	0.097	0.033
2007-07-19	86.05	86.515	0.211	0.319
2007-07-20	86.412	87.269	0.215	0.001
2007-07-21	81.597	81.594	0.053	0.039
2007-07-22	78.925	78.999	0.003	0.003
2007-07-23	81.179	80.745	0.036	0.017
2007-07-24	85.025	85.125	0	0
2007-07-25	84.847	81.588	0	0.075
2007-07-26	79.939	82.145	0.103	0
2007-07-27	80.05	79.966	0	0
2007-07-28	83.64	83.52	0.185	0.19
2007-07-29	83.754	83.799	0.091	0.003
2007-07-30	82.941	82.606	0.001	0.39
2007-07-31	80.212	80.133	0.171	0.143
2007-08-01	81.391	82.228	0	0
2007-08-02	81.627	81.764	0	0
2007-08-03	82.944	82.271	0	0
2007-08-04	84.377	83.897	0	0
2007-08-05	85.12	85.183	0.006	0
2007-08-06	86.344	85.229	0.109	0.104
2007-08-07	85.747	85.847	0.038	0.119
2007-08-08	91.285	91.233	0	0
2007-08-09	91.308	91.283	0.012	0.023
2007-08-10	87.369	88.982	0.231	0.345
2007-08-11	86.902	88.379	0.029	0.018
2007-08-12	81.994	82.263	0.003	0.004
2007-08-13	83.498	82.608	0.098	0.067
2007-08-14	82.725	83.437	0.074	0.027
2007-08-15	83.883	84.206	0	0
2007-08-16	88.67	88.48	0	0
2007-08-17	86.979	87.483	0.241	0.054
2007-08-18	82.171	81.463	0.028	2.605
2007-08-19	81.72	83.623	0	0
2007-08-20	87.535	87.962	0	0
2007-08-21	87.019	87.969	0	0.007
2007-08-22	84.432	84.186	0.146	0.223
2007-08-23	82.095	81.225	0.164	0.049
2007-08-24	80.032	80.05	0.002	0
2007-08-25	80.878	80.121	0	0
2007-08-26	84.17	84.544	0	0
2007-08-27	82.618	83.434	0.001	0.001
2007-08-28	80.039	80.337	0.011	0.005
2007-08-29	80.504	79.967	0.021	0.02
2007-08-30	80.575	79.245	0.006	0.001
2007-08-31	82.046	80.504	0.008	0.004
2007-09-01	82.837	81.096	0.012	0.025
2007-09-02	78.903	78.658	0	0
2007-09-03	77.862	78.158	0	0
2007-09-04	81.444	82.258	0	0
2007-09-05	80.924	81.742	0	0
2007-09-06	79.619	79.854	0	0
2007-09-07	80.793	81.19	0	0
2007-09-08	80.851	80.989	0	0.006
2007-09-09	82.868	81.78	0.12	0.111
2007-09-10	82.653	81.533	0.107	0.018
2007-09-11	89.539	88.857	0.002	0.005
2007-09-12	86.714	87.458	0.002	0.078
2007-09-13	78.85	78.283	0	0
2007-09-14	79.228	79.352	0.01	0.063
2007-09-15	79.11	79.537	0.077	0.054
2007-09-16	75.632	75.23	0	0
2007-09-17	74.403	74.526	0.017	0.009
2007-09-18	74.549	74.382	0.007	0
2007-09-19	75.218	75.712	0.026	0.054
2007-09-20	75.041	75.545	0.002	0.01
2007-09-21	75.076	75.382	0	0
2007-09-22	76.011	76.111	0.058	0.173
2007-09-23	76.03	75.635	0	0.006
2007-09-24	75.738	75.71	0	0
2007-09-25	77.691	77.323	0	0
2007-09-26	79.886	78.789	0.003	0
2007-09-27	78.037	77.706	0.073	0.057
2007-09-28	78.002	78.385	0	0.001
2007-09-29	76.667	76.093	0	0
2007-09-30	74.132	73.854	0	0
2007-10-01	74.733	74.672	0.004	0.003
2007-10-02	75.883	75.854	0.013	0.001
2007-10-03	76.092	76.438	0.002	0
2007-10-04	76.635	76.51	0.012	0.001
2007-10-05	76.132	75.989	0.009	0
2007-10-06	76.478	76.232	0.091	0.082
2007-10-07	75.334	76.655	0.005	0.01
2007-10-08	79.118	78.334	0	0
2007-10-09	81.892	81.8	0	0
2007-10-10	82.072	81.516	0.007	0.004
2007-10-11	76.224	77.052	0.081	0
2007-10-12	71.231	70.016	0.018	0
2007-10-13	69.782	69.936	0	0
2007-10-14	69.923	69.973	0	0
2007-10-15	72.113	72.026	0	0
2007-10-16	71.172	71.627	0	0
2007-10-17	74.236	74.745	0	0
2007-10-18	77.091	76.752	0	0
2007-10-19	79.022	79.882	0.003	0.001
2007-10-20	77.702	78.535	0.089	0.064
2007-10-21	76.337	76.453	0	0
2007-10-22	76.88	76.858	0	0
2007-10-23	78.942	79.716	0.002	0
2007-10-24	77.434	78.18	0.103	0.197
2007-10-25	76.285	76.114	0.223	0.211
2007-10-26	75.829	75.791	0.153	0.125
2007-10-27	77.054	76.976	0.068	0.453
2007-10-28	74.327	74.695	0	0
2007-10-29	63.209	63.215	0	0
2007-10-30	63.703	63.889	0	0
2007-10-31	70.728	70.54	0	0.002
2008-05-01	80	80	1	1
2008-05-02	69.065	69.123	0	0
2008-05-03	69.077	68.679	0	0
2008-05-04	67.194	66.655	0.049	0.048
2008-05-05	61.649	62.496	0	0
2008-05-06	61.575	61.602	0	0
2008-05-07	69.443	69.916	0	0
2008-05-08	71.034	71.115	0	0
2008-05-09	71.439	71.057	0.067	0.04
2008-05-10	70.297	70.148	0.005	0.043
2008-05-11	66.338	66.008	0.011	0
2008-05-12	66.864	66.531	0.487	0.778
2008-05-13	62.662	62.895	0.065	0.031
2008-05-14	65.629	65.863	0	0
2008-05-15	70.875	71.054	0	0
2008-05-16	70.336	70.46	0.178	0.162
2008-05-17	66.457	66.679	0.143	0.129
2008-05-18	68.269	68.596	0.022	0.009
2008-05-19	66.111	65.947	0.121	0.008
2008-05-20	69.86	70.786	0.185	0.183
2008-05-21	67.409	67.382	0	0.01
2008-05-22	67.688	67.799	0.001	0
2008-05-23	67.533	67.553	0	0
2008-05-24	65.874	65.795	0	0
2008-05-25	66.846	66.639	0	0
2008-05-26	70.549	70.969	0	0
2008-05-27	76.121	76.144	0	0
2008-05-28	75.461	75.699	0.281	0.105
2008-05-29	64.086	64.424	0	0.008
2008-05-30	69.238	69.438	0	0
2008-05-31	77.977	78.027	0.007	0.014
2008-06-01	74.902	75.371	0.239	0.224
2008-06-02	70.819	70.143	0.373	0.466
2008-06-03	71.624	72.783	0	0
2008-06-04	79.743	79.628	0	0
2008-06-05	82.545	82.79	0	0
2008-06-06	83.293	83.547	0	0
2008-06-07	83.582	81.258	0.002	0
2008-06-08	83.108	81.965	0	0
2008-06-09	83.962	82.731	0	0.011
2008-06-10	85.1	85.448	0.027	0
2008-06-11	86.183	86.787	0	0
2008-06-12	80.171	80.465	0.014	0.031
2008-06-13	79.413	78.921	0	0
2008-06-14	81.342	81.022	0	0
2008-06-15	80.877	80.737	0.132	0.187
2008-06-16	82.196	82.415	0	0
2008-06-17	82.478	83.053	0.249	0.09
2008-06-18	80.111	79.979	0	0
2008-06-19	80.489	80.108	0.007	0.012
2008-06-20	75.314	76.588	0.052	0.008
2008-06-21	77.922	80.489	0.377	0
2008-06-22	79.586	81.314	0.388	0.058
2008-06-23	78.605	79.507	0.176	0.059
2008-06-24	80.309	80.351	0	0
2008-06-25	79.828	79.688	0	0
2008-06-26	85.613	85.499	0	0
2008-06-27	85.89	85.404	0	0.026
2008-06-28	84.825	86.942	0	0.119
2008-06-29	86.674	87.507	0	0.001
2008-06-30	83.199	82.326	0.594	0.362
2008-07-01	81.632	81.931	0.004	0
2008-07-02	78.361	78.716	0.001	0
2008-07-03	81.109	82.676	0	0
2008-07-04	83.973	82.999	0	0.031
2008-07-05	83.735	83.711	0	0.147
2008-07-06	82.924	83.361	0	0
2008-07-07	82.166	82.753	0.061	0.127
2008-07-08	82.755	82.684	0.063	0
2008-07-09	84.148	84.738	0.04	0.004
2008-07-10	82.928	82.426	0	0.322
2008-07-11	79.863	78.431	0	0.154
2008-07-12	78.208	76.955	0	0
2008-07-13	80.263	79.055	0.023	0
2008-07-14	80.179	81.244	0	0.227
2008-07-15	79.129	79.185	0	0.132
2008-07-16	79.11	78.745	0	0
2008-07-17	79.573	79.074	0	0
2008-07-18	78.252	78.008	0	0
2008-07-19	80.677	80.342	0	0
2008-07-20	82.422	83.765	0	0
2008-07-21	85.989	86.089	0	0.163
2008-07-22	84.897	84.09	0.048	0
2008-07-23	86.888	87.625	0.304	0
2008-07-24	84.811	84.728	0.266	0.387
2008-07-25	81.62	82.102	0	0
2008-07-26	82.01	82.686	0	0.052
2008-07-27	84.222	83.905	0.21	0.097
2008-07-28	83.473	83.373	0.116	0.084
2008-07-29	83.045	83.441	0	0.09
2008-07-30	84.965	84.274	0.467	0.14
2008-07-31	84.403	84.059	0.268	0.262
2008-08-01	81.738	83.012	0.09	0.003
2008-08-02	84.116	85.583	0.197	0.25
2008-08-03	81.053	80.461	0.101	0.103
2008-08-04	82.86	81.851	0	0
2008-08-05	87.736	86.727	0	0
2008-08-06	87.594	87.444	0	0
2008-08-07	87.237	86.184	0	0.011
2008-08-08	83.304	84.044	0.005	0
2008-08-09	81.221	81.759	0.002	0.005
2008-08-10	81.046	80.876	0	0
2008-08-11	81.32	81.103	0.017	0
2008-08-12	78.71	78.352	0	0
2008-08-13	79.32	79.283	0	0
2008-08-14	79.324	79.627	0.508	0.052
2008-08-15	82.009	81.349	0.006	0.089
2008-08-16	80.953	79.78	0.088	0.326
2008-08-17	77.577	77.652	0	0
2008-08-18	79.331	79.012	0	0
2008-08-19	82.322	82.235	0	0
2008-08-20	82.341	82.208	0.006	0.009
2008-08-21	78.428	78.54	0	0
2008-08-22	79.734	79.55	0.001	0
2008-08-23	80.363	80.167	0.013	0.007
2008-08-24	79.409	79.403	0	0
2008-08-25	82.719	82.53	0	0
2008-08-26	81.277	80.835	0.1	0.035
2008-08-27	79.288	79.551	0	0
2008-08-28	79.791	79.895	0.011	0
2008-08-29	79.756	79.677	0.022	0
2008-08-30	79.727	79.252	0.115	0.001
2008-08-31	79.411	78.675	0.011	0
2008-09-01	78.545	78.529	0	0
2008-09-02	79.821	79.553	0	0
2008-09-03	82.862	82.547	0	0
2008-09-04	81.946	81.782	0	0
2008-09-05	81.054	80.799	0.091	0.049
2008-09-06	82.653	82.094	0.091	0.085
2008-09-07	83.008	82.823	0	0
2008-09-08	80.762	80.209	0	0
2008-09-09	80.399	80.218	0.024	0.147
2008-09-10	80.642	80.933	0.027	0.004
2008-09-11	75.649	75.973	0.003	0
2008-09-12	76.309	76.389	0	0
2008-09-13	83.853	83.374	0	0
2008-09-14	84.97	85.176	0	0
2008-09-15	84.148	84.085	0	0
2008-09-16	80.682	79.976	0.006	0
2008-09-17	75.338	76.53	0.002	0.071
2008-09-18	76.645	76.336	0	0.005
2008-09-19	75.114	75.165	0.001	0
2008-09-20	73.144	73.289	0.003	0.012
2008-09-21	75.368	74.613	0	0
2008-09-22	75.338	75.315	0	0
2008-09-23	71.979	73.491	0.007	0.004
2008-09-24	72.194	72.039	0	0
2008-09-25	73.265	73.367	0.177	0.4
2008-09-26	75.922	76.036	0.446	0.336
2008-09-27	75.567	75.712	0.115	0.056
2008-09-28	74.746	74.883	0.074	0.283
2008-09-29	74.206	75.115	0.003	0.004
2008-09-30	70.151	70.307	0	0.002
2008-10-01	70.67	70.788	0.008	0.003
2008-10-02	72.394	72.409	0	0
2008-10-03	72.058	72.536	0	0
2008-10-04	72.421	72.435	0	0
2008-10-05	72.231	71.176	0	0
2008-10-06	72.612	71.39	0	0.002
2008-10-07	68.859	69.131	0	0
2008-10-08	71.364	71.382	0	0
2008-10-09	74.854	75.373	0	0
2008-10-10	74.175	74.428	0.226	1.18
2008-10-11	72.065	72.624	0	0
2008-10-12	71.553	71.351	0	0
2008-10-13	69.83	69.896	0	0
2008-10-14	73.205	73.503	0	0
2008-10-15	74.592	74.814	0	0
2008-10-16	78.793	78.703	0	0
2008-10-17	77.417	77.409	0	0.196
2008-10-18	66.202	65.861	0.583	0.257
2008-10-19	65.319	65.101	0.024	0.026
2008-10-20	63.078	63.399	0	0
2008-10-21	72.402	72.471	0	0
2008-10-22	67.096	67.104	0	0
2008-10-23	61.441	61.41	0	0
2008-10-24	68.164	68.432	0	0
2008-10-25	70.59	70.495	0.128	0.172
2008-10-26	68.975	70.038	0.086	0.25
2008-10-27	65.101	65.667	0	0
2008-10-28	60.116	60.523	0.001	0.001
2008-10-29	57.123	57.147	0	0.004
2008-10-30	57.729	57.726	0	0
2008-10-31	61.775	61.888	0	0
2009-05-01	80	80	1	1
2009-05-02	73.331	72.478	0	0.019
2009-05-03	68.986	68.403	0.565	0.255
2009-05-04	68.789	68.346	0.376	0.285
2009-05-05	70.742	71.269	0.015	0
2009-05-06	68.567	69.039	0.075	0.028
2009-05-07	70.492	70.665	0.079	0.109
2009-05-08	71.222	71.569	0.029	0.016
2009-05-09	77.83	78.155	0	0
2009-05-10	74.913	75.348	0.053	0.017
2009-05-11	70.958	70.973	0.434	0.104
2009-05-12	66.251	65.067	0.155	0.022
2009-05-13	66.589	66.511	0	0
2009-05-14	70.689	70.292	0.001	0
2009-05-15	71.017	71.296	0.074	0.056
2009-05-16	72.132	72.331	0.017	0.004
2009-05-17	71.499	71.468	0.306	0.205
2009-05-18	62.849	63.081	0.08	0.094
2009-05-19	62.774	62.914	0	0
2009-05-20	62.609	62.606	0	0
2009-05-21	66.344	66.458	0	0
2009-05-22	66.56	66.452	0	0
2009-05-23	67.905	70.108	0	0
2009-05-24	72.72	71.865	0	0
2009-05-25	73.044	73.31	0.006	0
2009-05-26	72.828	73.056	0	0
2009-05-27	71.19	70.835	0.02	0.004
2009-05-28	73.016	72.848	0.001	0.002
2009-05-29	76.903	77.768	0.001	0.012
2009-05-30	75.185	76.395	0.14	0.1
2009-05-31	77.982	78.025	0	0.001
2009-06-01	76.032	77.065	0	0.023
2009-06-02	78.701	80.862	0.04	0
2009-06-03	80.682	80.992	0.099	0.052
2009-06-04	80.379	80.588	0.199	0.251
2009-06-05	73.278	74.785	0.634	0.944
2009-06-06	72.952	73.486	0	0.006
2009-06-07	74.724	73.667	0.01	0
2009-06-08	79.342	78.57	0.067	0
2009-06-09	79.803	80.984	0.004	0.011
2009-06-10	78.454	80.329	0.156	0.16
2009-06-11	79.965	80.451	0.328	0.209
2009-06-12	85.333	85.284	0.037	0
2009-06-13	81.113	80.54	0.264	0.237
2009-06-14	75.766	74.515	0.018	0.008
2009-06-15	75.449	75.34	0.009	0.03
2009-06-16	75.085	74.444	0	0
2009-06-17	75.66	75.744	0	0
2009-06-18	80.23	77.7	0.081	0.341
2009-06-19	80.254	79.872	0	0
2009-06-20	86.816	86.751	0.21	0.167
2009-06-21	84.284	84.731	0.032	0.066
2009-06-22	78.303	77.415	0.025	0.032
2009-06-23	77.431	76.675	0.004	0.011
2009-06-24	76.383	77.586	0.008	0.01
2009-06-25	79.579	79.217	0	0
2009-06-26	85.62	85.462	0	0
2009-06-27	84.995	85.287	0.112	0.026
2009-06-28	82.186	81.908	0	0
2009-06-29	82.728	82.991	0	0
2009-06-30	83.857	84.603	0	0
2009-07-01	84.312	84.39	0	0.001
2009-07-02	83.73	83.788	0	0.004
2009-07-03	84.03	83.185	0.04	0.023
2009-07-04	80.206	80.493	0	0
2009-07-05	81.179	81.456	0	0.125
2009-07-06	80.911	82.135	0.83	0.037
2009-07-07	78.825	78.259	0.004	0
2009-07-08	79.138	79.67	0	0
2009-07-09	78.859	79.469	0.117	0
2009-07-10	76.794	77.185	0.027	0.012
2009-07-11	76.208	77.781	0	0
2009-07-12	80.445	80.87	0.009	0.078
2009-07-13	82.577	81.035	0	0
2009-07-14	79.297	79.117	0.001	0.019
2009-07-15	80.709	80.683	0	0
2009-07-16	82.599	83.659	0.185	0.037
2009-07-17	83.323	83.949	0.003	0.005
2009-07-18	80.792	83.122	0.118	0.194
2009-07-19	80.835	83.726	0.003	0
2009-07-20	77.761	77.827	0	0
2009-07-21	77.248	78.035	0	0
2009-07-22	78.195	79.01	0	0
2009-07-23	78.389	78.303	0	0
2009-07-24	82.021	82.626	0.02	0.163
2009-07-25	83.307	83.063	0.082	0.225
2009-07-26	87.981	88.124	0	0
2009-07-27	86.692	87.154	0.173	0.082
2009-07-28	82.801	83.414	0.119	0.199
2009-07-29	87.979	88.403	0.033	0.156
2009-07-30	88.895	88.016	0.069	0
2009-07-31	88.711	89.645	0.236	0.154
2009-08-01	87.174	87.486	0.089	0.387
2009-08-02	83.207	83.088	0.255	0.137
2009-08-03	82.162	82.657	0.295	0.055
2009-08-04	84.08	84.178	0	0
2009-08-05	85.472	85.482	0	0.069
2009-08-06	83.798	85.113	0.143	0.187
2009-08-07	78.128	77.902	0.035	0.113
2009-08-08	81.381	81.439	0	0
2009-08-09	87.597	87.848	0	0
2009-08-10	88.987	88.559	0	0
2009-08-11	89.104	88.859	0	0
2009-08-12	88.414	87.91	0.098	0.002
2009-08-13	82.35	83.953	0.183	0.341
2009-08-14	81.96	81.701	0.203	0.11
2009-08-15	80.343	80.503	0.15	0.11
2009-08-16	80.133	80.26	0.005	0.06
2009-08-17	80.415	81.687	0	0
2009-08-18	84.542	85.128	0	0
2009-08-19	84.872	84.75	0	0
2009-08-20	85.583	85.656	0	0
2009-08-21	86.025	85.628	0.024	0.009
2009-08-22	85.711	84.804	0.137	0.179
2009-08-23	82.263	82.189	0.198	0.042
2009-08-24	83.006	83.244	0	0.017
2009-08-25	82.477	82.171	0.01	0
2009-08-26	82.001	82.139	0	0.035
2009-08-27	83.698	83.575	0	0
2009-08-28	83.773	83.353	0.065	0.123
2009-08-29	85.999	86.069	0.487	0.631
2009-08-30	85.473	85.761	0.067	0.022
2009-08-31	82.475	81.181	0.129	0.013
2009-09-01	78.314	78.379	0.095	0.076
2009-09-02	78.311	78.013	0.006	0
2009-09-03	79.085	78.671	0.255	0.294
2009-09-04	78.827	78.908	0.301	0.157
2009-09-05	78.317	78.707	0.006	0.006
2009-09-06	79.12	78.964	0.003	0.147
2009-09-07	79.128	79.357	3.092	0.287
2009-09-08	78.486	78.238	0.038	0.302
2009-09-09	76.28	77.748	0	0
2009-09-10	74.637	76.22	0	0.012
2009-09-11	76.004	75.664	0.015	0.004
2009-09-12	75.515	75.214	0.138	0.001
2009-09-13	74.992	73.778	0	0.005
2009-09-14	76.084	75.843	0	0
2009-09-15	77.2	76.916	0	0
2009-09-16	76.404	75.051	0	0
2009-09-17	74.551	73.909	0.004	0.019
2009-09-18	72.668	72.54	0.008	0
2009-09-19	73.937	74.289	0	0
2009-09-20	73.588	74.059	0	0
2009-09-21	76.571	76.703	0.002	0
2009-09-22	76.536	76.922	0.018	0
2009-09-23	77.555	77.672	0.064	0.077
2009-09-24	76.617	78.939	0	0
2009-09-25	77.626	79.3	0.036	0.029
2009-09-26	75.834	75.754	0	0
2009-09-27	79.279	79.288	0.088	0.103
2009-09-28	80.057	80.361	0.012	0.004
2009-09-29	78.99	79.291	0.008	0.008
2009-09-30	69.259	69.661	0	0
2009-10-01	68.956	68.815	0	0
2009-10-02	75.66	75.82	0	0
2009-10-03	75.24	77.383	0.072	0.194
2009-10-04	75.856	75.684	0.001	0
2009-10-05	72.695	72.821	0	0
2009-10-06	76.634	75.754	0	0
2009-10-07	77.207	76.842	0.496	0.074
2009-10-08	73.728	72.934	0	0
2009-10-09	78.782	78.575	0	0
2009-10-10	77.549	77.658	0.058	0.216
2009-10-11	72.423	72.975	0.002	0.003
2009-10-12	70.171	71.106	0	0
2009-10-13	73.555	73.089	0.074	0.054
2009-10-14	74.605	74.462	0	0
2009-10-15	70.339	69.319	0.244	0.405
2009-10-16	70.319	69.334	0.147	0.145
2009-10-17	58.992	59.404	0.139	0.105
2009-10-18	54.998	55.719	0.005	0.021
2009-10-19	60.906	60.699	0.017	0.023
2009-10-20	63.733	63.798	0	0
2009-10-21	68.08	68.002	0	0
2009-10-22	72.086	71.926	0	0
2009-10-23	70.982	71.238	0	0
2009-10-24	73.479	73.266	0.025	0.03
2009-10-25	73.486	73.126	0.165	0.085
2009-10-26	64.597	64.453	0	0
2009-10-27	66.969	67.219	0.015	0.006
2009-10-28	72.227	72.604	0.013	0.022
2009-10-29	67.602	69.808	0.003	0.003
2009-10-30	66.237	66.093	0.004	0.001
2009-10-31	73.447	73.932	0.001	0
