# Supplementary material for: The role of climate change and urban development on compound dry-hot extremes across US cities
Source: Nat Commun. 2023 Jun 14;14:3509. doi: 10.1038/s41467-023-39205-x (PMC10267174; doi:10.1038/s41467-023-39205-x)
Supplement: Supplementary file 2 — Source Data [file 41467_2023_39205_MOESM2_ESM.zip › SourceData/Norfolk_Future_Data.xlsx]

## Sheet: Sheet1
Date_Future	Climate_chng_T	Urban_Dev_Climate_chng_T	Climate_chng_prcp	Urban_Dev_Climate_chng_prcp
2090-05-01	80	80	1	1
2090-05-02	71.781	71.703	0.235	0.179
2090-05-03	72.077	71.47	0	0
2090-05-04	69.949	69.925	0.611	0.447
2090-05-05	71.821	71.56	0	0
2090-05-06	72.688	73.086	0	0
2090-05-07	72.936	73.351	0.017	0
2090-05-08	80.252	80.3	0	0.08
2090-05-09	79.666	79.941	0.16	0.096
2090-05-10	69.219	68.892	0	0
2090-05-11	66.842	66.169	0	0
2090-05-12	66.606	66.51	0	0
2090-05-13	76.71	76.889	0	0
2090-05-14	75.807	76.716	0	0
2090-05-15	71.013	69.488	0.649	0.432
2090-05-16	69.89	69.105	0	0
2090-05-17	72.669	72.488	0	0
2090-05-18	73.772	73.664	0	0
2090-05-19	74.468	74.047	0	0
2090-05-20	74.326	74.106	0	0
2090-05-21	75.936	75.528	0	0.007
2090-05-22	74.651	74.517	0.035	0.094
2090-05-23	69.18	68.629	0	0
2090-05-24	70.693	73.679	0	0
2090-05-25	71.03	72.736	0	0.075
2090-05-26	78.184	79.671	0.191	0
2090-05-27	75.883	77.398	0.003	0.07
2090-05-28	71.192	70.597	0.027	0
2090-05-29	76.031	75.917	0.17	0
2090-05-30	74.885	75.96	0.276	0.365
2090-05-31	76.703	77.292	0	0
2090-06-01	75.169	75.05	0	0
2090-06-02	82.474	81.575	0	0
2090-06-03	82.426	82.409	0.003	0
2090-06-04	78.508	79.315	0.008	0.001
2090-06-05	77.505	76.011	0.246	0.92
2090-06-06	74.642	75.008	0.003	0
2090-06-07	76.398	76.261	0	0
2090-06-08	78.324	77.689	0	0
2090-06-09	79.262	78.865	0	0
2090-06-10	79.097	79.627	0	0
2090-06-11	81.383	81.743	0	0
2090-06-12	84.168	83.891	0	0.012
2090-06-13	83.506	83.247	0	0
2090-06-14	80.483	79.609	0	0.005
2090-06-15	78.246	77.692	0	0
2090-06-16	80.673	81.366	0.002	0.009
2090-06-17	82.879	82.976	0.095	0.05
2090-06-18	84.233	83.828	0.07	0.002
2090-06-19	81.723	83.651	0.194	0.101
2090-06-20	78.951	79.913	0	0.126
2090-06-21	78.932	79.262	0.028	0.006
2090-06-22	78.007	79.358	0	0.012
2090-06-23	79.974	81.778	0	0
2090-06-24	80.159	81.414	0	0
2090-06-25	83.431	84.604	0	0
2090-06-26	84.525	86.116	0	0
2090-06-27	88.2	87.998	0	0
2090-06-28	88.362	88.654	0	0.001
2090-06-29	89.229	89.36	0.271	0.097
2090-06-30	79.973	82.781	0.179	0.14
2090-07-01	80.781	81.315	0.002	0
2090-07-02	81.691	82.459	0	0
2090-07-03	84.667	84.253	0	0
2090-07-04	86.617	87.318	0.84	0.148
2090-07-05	82.428	86.182	1.243	0.09
2090-07-06	82.14	82.989	0	0
2090-07-07	82.712	83.476	0	0
2090-07-08	86.764	86.382	0.23	0.002
2090-07-09	85.158	85.799	0.019	0.049
2090-07-10	85.804	85.904	0	0.209
2090-07-11	89.329	89.151	0.004	0
2090-07-12	90.911	90.899	0	0
2090-07-13	90.578	90.629	0.125	0.119
2090-07-14	92.317	90.09	0.143	0.208
2090-07-15	92.353	90.904	0	0
2090-07-16	92.713	92.586	0	0.002
2090-07-17	91.309	91.386	0	0.051
2090-07-18	87.112	86.799	0	0
2090-07-19	88.912	89.284	0	0
2090-07-20	88.653	88.553	0.17	0.1
2090-07-21	85.893	85.111	0.33	0.16
2090-07-22	85.789	86.33	0.287	0.187
2090-07-23	89.31	90.062	0.425	0.192
2090-07-24	91.411	91.824	0	0.001
2090-07-25	91.214	91.621	0	0
2090-07-26	91.322	88.948	0.153	0.113
2090-07-27	86.74	86.84	0.012	0.063
2090-07-28	89.651	89.823	0	0
2090-07-29	91.406	91.407	0	0
2090-07-30	91.554	91.831	0.058	0.124
2090-07-31	87.993	88.434	0.11	0
2090-08-01	87.811	89.146	0.006	0
2090-08-02	87.054	89.077	0	0
2090-08-03	87.05	86.243	0	0
2090-08-04	83.576	83.667	0	0
2090-08-05	85.741	84.94	0.27	0.211
2090-08-06	82.071	83.647	0.198	0.227
2090-08-07	82.917	84.379	0	0
2090-08-08	83.084	83.207	0	0
2090-08-09	82.428	83.006	0	0
2090-08-10	82.094	82.73	0	0.237
2090-08-11	82.968	83.319	0.308	0.452
2090-08-12	82.832	82.94	0.225	0.13
2090-08-13	82.516	82.194	0	0
2090-08-14	82.592	82.316	0.036	0.085
2090-08-15	82.504	82.448	0.02	0.248
2090-08-16	85.851	85.74	0	0
2090-08-17	88.543	88.645	0	0
2090-08-18	87.492	88.399	0	0.009
2090-08-19	84.879	83.805	0	0
2090-08-20	87.057	86.997	0.051	0
2090-08-21	87.237	86.457	0	0
2090-08-22	86.7	86.208	0.196	0.171
2090-08-23	83.375	83.233	0	0.003
2090-08-24	82.892	83.096	0	0
2090-08-25	83.581	83.832	0	0
2090-08-26	82.786	82.763	0	0.002
2090-08-27	82.931	83.117	0.082	0.208
2090-08-28	82.812	83.548	0.006	0
2090-08-29	84.988	85.634	0.058	0
2090-08-30	85.31	85.54	0	0.021
2090-08-31	82.564	82.72	0.051	0.446
2090-09-01	77.478	77.47	0	0
2090-09-02	78.247	78.26	0.013	0.025
2090-09-03	79.307	79.557	0.261	0.23
2090-09-04	80.316	80.746	0.678	0.361
2090-09-05	81.07	81.165	0.137	0.16
2090-09-06	80.079	80.482	0.184	0.01
2090-09-07	78.841	78.729	0	0.005
2090-09-08	77.534	78.221	0	0.002
2090-09-09	79.499	79.202	0.001	0.006
2090-09-10	80.011	78.717	0.002	0.112
2090-09-11	79.197	79.54	0.026	0.241
2090-09-12	78.529	79.355	0.208	0
2090-09-13	77.589	78.327	0	0
2090-09-14	76.463	77.774	0.001	0
2090-09-15	77.191	77.694	0	0
2090-09-16	79.078	79.649	0	0
2090-09-17	79.106	79.021	0	0
2090-09-18	78.264	78.457	0.001	0
2090-09-19	76.663	76.775	0	0
2090-09-20	78.828	78.978	0.06	0.242
2090-09-21	79.399	79.762	0.082	0.049
2090-09-22	79.992	79.659	0.13	0.103
2090-09-23	79.124	79.034	0	0
2090-09-24	77.18	77.105	0.047	0.062
2090-09-25	75.964	76.097	0.014	0.015
2090-09-26	78.061	78.225	0.054	0.055
2090-09-27	77.184	77.204	0.01	0.008
2090-09-28	75.227	75.43	0	0.001
2090-09-29	75.836	75.986	0	0
2090-09-30	76.384	76.346	0.02	0.022
2090-10-01	75.136	75.224	0.009	0
2090-10-02	70.272	70.423	0	0
2090-10-03	76.238	76.393	0	0
2090-10-04	73.731	73.784	0.021	0.041
2090-10-05	68.746	68.76	0	0
2090-10-06	69.374	69.391	0	0
2090-10-07	69.247	69.146	0	0
2090-10-08	68.395	67.898	0	0
2090-10-09	70.192	69.514	0	0
2090-10-10	74.753	74.233	0	0.073
2090-10-11	71.282	70.939	0.046	0.013
2090-10-12	64.344	64.524	0	0
2090-10-13	67.49	67.264	0	0
2090-10-14	69.197	69.016	0	0
2090-10-15	70.797	70.549	0	0
2090-10-16	72.527	71.876	0	0
2090-10-17	74.203	73.912	0.001	0.003
2090-10-18	73.483	73.279	0.023	0.095
2090-10-19	61.081	61.635	0.637	0.26
2090-10-20	60.086	60.147	0	0
2090-10-21	60.545	60.359	0	0
2090-10-22	67.606	67.349	0	0
2090-10-23	72.412	72.222	0	0
2090-10-24	74.972	74.888	0	0.011
2090-10-25	74.2	74.147	0.011	0.123
2090-10-26	74.695	74.194	0.135	0.243
2090-10-27	72.098	71.769	0.001	0.029
2090-10-28	62.74	63.152	0.138	0.111
2090-10-29	62.924	62.906	0	0
2090-10-30	66.022	66.01	0	0
2090-10-31	67.271	67.297	0	0
2091-05-01	80	80	1	1
2091-05-02	71.682	71.648	0	0
2091-05-03	75.578	75.581	0	0
2091-05-04	75.853	75.856	0	0
2091-05-05	79.092	79.339	0.002	0
2091-05-06	78.642	79.131	0	0
2091-05-07	78.086	78.592	0.112	0.064
2091-05-08	72.06	74.388	0.043	0.049
2091-05-09	67.614	67.86	0	0
2091-05-10	70.502	70.221	0	0
2091-05-11	72.612	72.73	0	0
2091-05-12	76.521	76.292	0.005	0.01
2091-05-13	76.73	77.152	0.089	0.131
2091-05-14	75.863	76.413	0.018	0.045
2091-05-15	74.668	75.078	0	0
2091-05-16	77.305	77.588	0	0
2091-05-17	79.136	79.119	0.047	0.024
2091-05-18	78.169	77.65	0.167	0
2091-05-19	73.934	73.615	0	0
2091-05-20	76.524	76.885	0	0
2091-05-21	76.193	76.76	0	0
2091-05-22	72.689	73.004	0.027	0.002
2091-05-23	73.878	73.633	0	0.037
2091-05-24	72.945	73.104	0.09	0.166
2091-05-25	72.121	71.634	0.008	0.034
2091-05-26	73.959	73.869	0.004	0.003
2091-05-27	73.651	73.756	0.003	0.053
2091-05-28	74.484	74.194	0.032	0
2091-05-29	74.776	74.145	0.018	0.112
2091-05-30	74.872	74.795	0	0
2091-05-31	76.848	77.216	0	0.157
2091-06-01	76.342	76.886	0.108	0.598
2091-06-02	74.935	74.577	0.547	1.477
2091-06-03	72.877	73.448	0.022	0.014
2091-06-04	74.445	74.859	0.008	0
2091-06-05	77.096	76.83	0	0
2091-06-06	78.571	78.085	0	0
2091-06-07	80.435	80.034	0	0
2091-06-08	80.887	80.397	0	0
2091-06-09	81.22	80.433	0	0
2091-06-10	81.544	81.4	0	0
2091-06-11	83.005	83.415	0	0
2091-06-12	84.277	84.515	0	0
2091-06-13	84.624	84.681	0	0
2091-06-14	83.908	83.295	0.474	1.13
2091-06-15	82.496	81.969	0	0
2091-06-16	76.043	75.567	0	0
2091-06-17	75.403	75.834	0	0.073
2091-06-18	75.567	76.431	0	0
2091-06-19	76.277	76.156	0.015	0.006
2091-06-20	77.537	77.659	0.072	0.146
2091-06-21	77.477	77.714	0.053	0.194
2091-06-22	78.384	78.49	0.002	0.003
2091-06-23	80.454	78.8	0	0.007
2091-06-24	81.291	81.841	0.107	0.109
2091-06-25	81.421	81.785	0.205	0.131
2091-06-26	81.127	81.497	0.055	0.134
2091-06-27	78.166	77.24	0	0
2091-06-28	77.221	76.927	0	0
2091-06-29	78.622	78.808	0.013	0.004
2091-06-30	78.371	79.04	0.006	0.086
2091-07-01	82.666	80.898	0.291	0.01
2091-07-02	83.46	81.59	0.324	0.065
2091-07-03	83.615	81.746	0.182	0.085
2091-07-04	81.286	80.243	0.119	0.025
2091-07-05	81.571	83.244	0.032	0
2091-07-06	85.478	85.568	0.062	0.076
2091-07-07	85.557	85.735	0.121	0.103
2091-07-08	84.717	85.018	0.214	0.047
2091-07-09	88.442	88.98	0.016	0
2091-07-10	90.258	90.439	0	0
2091-07-11	89.744	90.071	0	0
2091-07-12	87.953	86.997	0.001	0
2091-07-13	88.131	88.333	0	0
2091-07-14	88.775	88.926	0	0
2091-07-15	87.554	88.923	0	0
2091-07-16	91.318	91.236	0	0
2091-07-17	91.012	90.851	0.238	1.528
2091-07-18	84.805	84.313	0	0
2091-07-19	84.901	85.265	0	0
2091-07-20	84.763	84.863	0	0
2091-07-21	85.164	85.079	0.085	0.044
2091-07-22	85.681	85.781	0.03	0.082
2091-07-23	90.246	91.011	0	0
2091-07-24	91.218	90.607	0.075	0.206
2091-07-25	90.672	90.808	0	0
2091-07-26	86.555	90.31	0.778	0.737
2091-07-27	84.288	84.193	0.12	0.519
2091-07-28	83.961	83.809	0.306	0
2091-07-29	86.422	85.439	0.044	0.056
2091-07-30	87.844	87.851	0.107	0.22
2091-07-31	87.175	87.637	0.286	0.179
2091-08-01	87.144	87.037	0.081	0
2091-08-02	86.769	86.869	0	0.156
2091-08-03	87.553	87.484	0	0.001
2091-08-04	88.162	87.632	0	0
2091-08-05	86.034	88.158	0.029	0
2091-08-06	83.968	82.971	0.237	0.582
2091-08-07	81.243	81.182	0	0.646
2091-08-08	82.148	81.371	0.02	0.223
2091-08-09	81.866	82.388	0.028	0
2091-08-10	85.723	87.187	0.063	0.053
2091-08-11	85.658	85.902	0.134	0.112
2091-08-12	86.311	88.018	0.045	0.097
2091-08-13	84.546	84.646	0.043	0.056
2091-08-14	89.084	86.138	0	0
2091-08-15	89.202	87.01	0	0
2091-08-16	87.883	86.583	0.004	0.025
2091-08-17	85.863	86.266	0.008	0.094
2091-08-18	85.113	85.324	0	0
2091-08-19	85.651	86.755	0	0.084
2091-08-20	86.214	87.658	0	0
2091-08-21	82.626	82.532	0	0
2091-08-22	83.474	83.658	0	0
2091-08-23	85.783	85.734	0	0.014
2091-08-24	84.904	85.144	0.507	0.367
2091-08-25	81.275	81.353	0.008	0.024
2091-08-26	81.955	82.315	0	0
2091-08-27	81.695	81.765	0.211	0.138
2091-08-28	79.589	80.661	0.131	0.628
2091-08-29	79.996	79.785	0.09	0.132
2091-08-30	79.689	79.202	0.141	0.223
2091-08-31	79.782	80.142	0.316	0.282
2091-09-01	79.73	80.873	0.006	0
2091-09-02	83.816	83.344	0	0
2091-09-03	83.525	82.905	0.001	0
2091-09-04	79.16	78.918	0	0
2091-09-05	79.482	79.88	0	0
2091-09-06	79.592	79.983	0	0
2091-09-07	79.379	79.525	0	0
2091-09-08	79.16	81.091	0	0.196
2091-09-09	79.854	82.021	0	0.209
2091-09-10	80.685	82.326	0.005	0
2091-09-11	81.493	82.503	0.159	0
2091-09-12	81.285	82.507	0.001	0.007
2091-09-13	84.76	85.101	0	0
2091-09-14	83.89	84.727	0.162	0.003
2091-09-15	83.74	84.556	0.016	0.176
2091-09-16	80.341	81.172	0.273	0.422
2091-09-17	80.013	79.118	0.114	0.334
2091-09-18	80.19	79.07	0	0.001
2091-09-19	79.333	78.232	0	0.016
2091-09-20	82.664	78.572	0	0
2091-09-21	81.998	79.994	0	0.003
2091-09-22	79.843	79.774	0.026	0.052
2091-09-23	78.724	78.574	0	0.017
2091-09-24	77.699	77.817	0.005	0.004
2091-09-25	77.717	77.365	0	0
2091-09-26	76.002	73.457	0	0
2091-09-27	70.767	70.472	0	0
2091-09-28	73.492	72.468	0	0
2091-09-29	75.928	75.73	0	0
2091-09-30	76.322	75.301	0	0
2091-10-01	75.812	74.966	0	0
2091-10-02	73.814	73.991	0	0
2091-10-03	75.783	75.712	0	0.004
2091-10-04	76.559	75.786	0	0
2091-10-05	76.056	75.955	0	0
2091-10-06	75.156	74.948	0.136	0.145
2091-10-07	70.269	70.308	0.002	0.005
2091-10-08	70.824	70.702	0.003	0.008
2091-10-09	70.589	70.837	0	0
2091-10-10	71.96	72.188	0	0
2091-10-11	75.197	75.939	0	0
2091-10-12	78.485	78.176	0	0
2091-10-13	77.191	77.376	0	0.026
2091-10-14	73.192	72.808	0	0.009
2091-10-15	69.515	69.376	0	0
2091-10-16	74.184	74.485	0	0
2091-10-17	77.712	77.78	0	0
2091-10-18	78.289	78.26	0	0
2091-10-19	77.346	77.89	0	0
2091-10-20	76.116	76.437	0.023	0
2091-10-21	67.78	67.628	0.014	0.006
2091-10-22	72.052	72.029	0	0
2091-10-23	72.464	72.365	0	0.017
2091-10-24	71.413	71.28	0	0
2091-10-25	63.179	63.654	0	0
2091-10-26	67.07	66.866	0	0
2091-10-27	67.832	67.522	0	0
2091-10-28	68.826	68.946	0	0
2091-10-29	71.549	71.678	0	0
2091-10-30	71.706	71.842	0	0.003
2091-10-31	70.925	71.914	0.134	0.082
2092-05-01	80	80	1	1
2092-05-02	66.61	66.882	0	0
2092-05-03	71.215	71.571	0	0.001
2092-05-04	75.311	75.574	0	0
2092-05-05	74.758	74.79	0.114	0.093
2092-05-06	72.759	73.502	0	0
2092-05-07	72.788	72.782	0	0
2092-05-08	73.697	73.084	0.104	0.213
2092-05-09	73.063	73.188	0.021	0.001
2092-05-10	68.39	68.36	0	0
2092-05-11	73.516	73.043	0	0
2092-05-12	73.536	73.478	0	0
2092-05-13	72.411	72.205	0	0
2092-05-14	71.296	71.199	0	0
2092-05-15	71.204	71.009	0	0
2092-05-16	78.194	78.248	0	0
2092-05-17	77.971	78.149	0	0.003
2092-05-18	75.753	75.297	0	0
2092-05-19	72.921	73.478	0	0
2092-05-20	69.328	69.274	0	0
2092-05-21	67.36	67.4	0	0
2092-05-22	70.436	70.406	0	0
2092-05-23	75.686	75.631	0	0
2092-05-24	76.837	77.045	0	0
2092-05-25	77.299	77.951	0.058	0
2092-05-26	77.625	77.832	0.108	0.155
2092-05-27	76.62	76.872	0.066	0.157
2092-05-28	80.008	78.917	0.123	0.112
2092-05-29	77.54	78.855	0.209	0.226
2092-05-30	73.203	72.48	0	0
2092-05-31	80.9	81.13	0.125	0.061
2092-06-01	80.496	80.946	0.129	0.326
2092-06-02	79.81	79.893	0.266	0.214
2092-06-03	79.357	79.721	0	0
2092-06-04	75.184	75.478	0	0
2092-06-05	78.992	79.022	0.22	0.124
2092-06-06	81.345	81.541	1.228	0.182
2092-06-07	81.411	80.876	0.001	0
2092-06-08	80.008	78.308	0	0.013
2092-06-09	84.468	84.738	0	0
2092-06-10	84.024	84.341	0	0
2092-06-11	82.701	83.201	0	0
2092-06-12	82.598	84.939	0.002	0.072
2092-06-13	82.656	83.168	0.363	0.205
2092-06-14	86.984	87.084	0	0.33
2092-06-15	84.168	85.96	0.076	0.245
2092-06-16	79.812	80.031	0	0
2092-06-17	79.159	78.786	0	0
2092-06-18	79.347	80.112	0.025	0.023
2092-06-19	81.059	80.722	0	0
2092-06-20	84.308	84.032	0	0
2092-06-21	85.758	86.013	0.152	0.039
2092-06-22	86.935	86.829	0.14	0.198
2092-06-23	83.203	82.13	0.097	0.242
2092-06-24	81.154	81.074	0	0
2092-06-25	84.569	84.159	0	0
2092-06-26	85.177	85.732	0	0.3
2092-06-27	83.079	81.94	0.191	0.017
2092-06-28	79.727	79.41	0	0
2092-06-29	82.093	80.413	0	0
2092-06-30	83.887	84.054	0	0
2092-07-01	86.559	86.669	0	0
2092-07-02	85.985	87.04	0.118	0.14
2092-07-03	83.655	83.199	0.4	0.324
2092-07-04	86.865	86.188	0.329	0.345
2092-07-05	84.179	83.983	0.302	0.229
2092-07-06	83.869	84.159	0.007	0.288
2092-07-07	88.644	89.456	0	0
2092-07-08	89.431	89.638	0	0
2092-07-09	89.574	88.95	0	0
2092-07-10	87.907	83.641	0.252	0.359
2092-07-11	81.37	81.325	0.088	0.002
2092-07-12	80.565	81.292	0.002	0
2092-07-13	78.948	79.423	0	0
2092-07-14	79.633	78.579	0	0
2092-07-15	81.854	81.954	0	0
2092-07-16	87.078	85.764	0	0
2092-07-17	86.651	86.585	0.009	0.007
2092-07-18	83.946	84.459	0.12	0.181
2092-07-19	83.015	82.95	0.079	0.115
2092-07-20	84.444	85.089	0.074	0.099
2092-07-21	85.953	85.646	0.046	0.056
2092-07-22	85.789	85.943	0.014	0.001
2092-07-23	84.762	85.251	0.008	0
2092-07-24	85.024	84.436	0.14	0.249
2092-07-25	84.312	83.815	0.084	0.095
2092-07-26	83.771	83.651	0.423	0.082
2092-07-27	82.678	83.245	0.078	0.181
2092-07-28	81.536	80.678	0.101	0.002
2092-07-29	80.35	80.714	0	0
2092-07-30	81.151	81.369	0	0
2092-07-31	87.569	87.39	0	0
2092-08-01	88.593	88.262	0.075	0.236
2092-08-02	89.109	88.73	0.131	0.036
2092-08-03	91.585	92.117	0.016	0.052
2092-08-04	90.562	90.058	0.257	0.018
2092-08-05	90.264	89.356	0.117	0
2092-08-06	89.628	88.527	0.116	0.421
2092-08-07	85.389	86.185	0.263	0.203
2092-08-08	85.106	83.018	0.931	0
2092-08-09	84.682	84.65	0.094	0.192
2092-08-10	83.639	84.176	0.02	0.021
2092-08-11	83.275	83.382	0	0
2092-08-12	83.952	83.76	0.001	0.001
2092-08-13	85.174	86.252	0	0
2092-08-14	85.348	85.564	0	0
2092-08-15	87.605	87.677	0	0
2092-08-16	87.632	87.817	0	0.006
2092-08-17	84.475	85.089	0	0
2092-08-18	85.111	85.869	0	0
2092-08-19	85.834	86.51	0.012	0
2092-08-20	84.637	85.218	0.012	0.002
2092-08-21	84.483	84.284	0	0
2092-08-22	89.2	89.166	0	0
2092-08-23	86.658	89.215	0.026	0.106
2092-08-24	84.374	86.467	0	0.001
2092-08-25	83.511	84.403	0.008	0
2092-08-26	83.734	82.884	0.006	0
2092-08-27	84.431	82.813	0.269	0
2092-08-28	84.54	84.603	0.266	0
2092-08-29	83.953	84.953	0.129	0.041
2092-08-30	83.18	83.919	0.003	0.086
2092-08-31	81.67	81.049	0	0
2092-09-01	81.909	81.785	0	0
2092-09-02	80.303	79.462	0.011	0.017
2092-09-03	79.031	79.267	0.089	0.037
2092-09-04	79.352	79.564	0.015	0.025
2092-09-05	79.597	80.953	0.002	0
2092-09-06	83.095	83.125	0.007	0
2092-09-07	82.006	82.438	0.006	0.029
2092-09-08	81.499	81.815	0	0
2092-09-09	80.483	80.683	0.009	0
2092-09-10	80.21	79.157	0	0
2092-09-11	79.142	78.498	0	0
2092-09-12	78.874	78.687	0	0
2092-09-13	78.851	79.134	0	0
2092-09-14	80.362	80.16	0	0
2092-09-15	81.256	81.073	0	0
2092-09-16	80.275	80.427	0.177	0.186
2092-09-17	77.817	78.425	0.016	0.011
2092-09-18	78.83	78.503	0.008	0
2092-09-19	79.224	79.213	0	0
2092-09-20	79.4	79.652	0.102	0.049
2092-09-21	80.769	79.612	0.835	0.24
2092-09-22	79.547	78.78	0.034	0.007
2092-09-23	78.598	77.865	0.004	0
2092-09-24	78.376	80.047	0	0
2092-09-25	81.056	81.293	0	0
2092-09-26	80.607	80.722	0	0
2092-09-27	79.907	79.844	0	0.034
2092-09-28	79.669	79.64	0.096	0.058
2092-09-29	77.455	77.663	0.057	0.057
2092-09-30	79.47	79.216	0.251	0.301
2092-10-01	79.781	79.542	0.643	0.782
2092-10-02	76.163	76.228	0.082	1.13
2092-10-03	74.191	74.709	0.158	0.039
2092-10-04	75.451	75.654	0.014	0.009
2092-10-05	75.514	75.767	0	0
2092-10-06	74.061	74.366	0	0
2092-10-07	74.019	73.423	0	0
2092-10-08	75.332	73.996	0	0
2092-10-09	74.732	74.299	0.001	0
2092-10-10	71.509	73.819	0.01	0
2092-10-11	70.036	70.241	0	0
2092-10-12	74.19	74.818	0	0
2092-10-13	73.54	73.105	0	0
2092-10-14	69.013	68.7	0	0
2092-10-15	70.428	69.118	0.013	0
2092-10-16	71.159	70.869	0.011	0.009
2092-10-17	72.017	72.009	0.005	0
2092-10-18	72.534	72.93	0.023	0.084
2092-10-19	71.372	71.092	0.018	0.018
2092-10-20	68.997	69.432	0	0
2092-10-21	69.976	69.74	0	0
2092-10-22	69.49	69.487	0	0
2092-10-23	71.749	71.529	0	0
2092-10-24	73.644	74.459	0.16	0.385
2092-10-25	72.577	72.46	0.539	0.571
2092-10-26	73.168	72.607	0	0.001
2092-10-27	74.801	74.848	0	0
2092-10-28	73.836	74.186	0	0
2092-10-29	73.892	73.779	0.037	0.003
2092-10-30	73.842	73.426	0.597	0.395
2092-10-31	65.053	64.645	0	0
2093-05-01	80	80	1	1
2093-05-02	71.225	71.439	0	0
2093-05-03	69.862	69.888	0	0
2093-05-04	68.709	68.982	0	0
2093-05-05	72.776	73.055	0	0
2093-05-06	73.03	72.828	0.019	0.035
2093-05-07	64.809	64.821	0	0
2093-05-08	71.793	71.926	0	0
2093-05-09	72.501	72.335	0.304	0.368
2093-05-10	73.972	74.041	0.535	0.046
2093-05-11	73.102	72.974	0.029	0.054
2093-05-12	72.08	71.902	0	0.005
2093-05-13	69.317	69.312	0	0
2093-05-14	68.384	68.431	0	0
2093-05-15	69.551	68.289	0	0
2093-05-16	73.235	73.14	0	0
2093-05-17	77.3	77.495	0	0
2093-05-18	77.962	77.96	0	0
2093-05-19	78.355	78.509	0	0
2093-05-20	76.491	76.405	0.088	0.01
2093-05-21	74.117	74.38	0	0
2093-05-22	72.378	73.204	0	0
2093-05-23	75.989	76.053	0	0.002
2093-05-24	78.447	78.338	0	0
2093-05-25	79.076	79.184	0	0
2093-05-26	78.316	78.532	0	0
2093-05-27	73.572	73.996	0	0
2093-05-28	73.77	74.491	0.004	0.186
2093-05-29	74.631	74.918	0.081	0.12
2093-05-30	69.116	68.904	0.344	0.286
2093-05-31	71.198	70.642	0.159	0.024
2093-06-01	74.832	73.849	0.005	0.004
2093-06-02	79.326	78.747	0.001	0.001
2093-06-03	79.804	79.167	0.052	0.066
2093-06-04	77.245	77.652	0.002	0.008
2093-06-05	70.739	72.005	0.086	0.25
2093-06-06	71.273	72.218	0.263	0.401
2093-06-07	72.431	72.093	0.124	0.185
2093-06-08	69.63	69.689	0.034	0.028
2093-06-09	77.88	77.613	0.02	0.029
2093-06-10	80.19	80.181	0	0
2093-06-11	83.646	83.734	0	0
2093-06-12	82.633	83.063	0.033	0
2093-06-13	78.715	78.701	0	0.002
2093-06-14	77.127	76.742	0	0
2093-06-15	82.138	82.043	0	0
2093-06-16	84.977	83.243	0	0
2093-06-17	85.279	85.191	0	0
2093-06-18	86.067	85.866	0	0.002
2093-06-19	82.46	85.616	0.008	0
2093-06-20	80.042	79.765	0	0.001
2093-06-21	79.372	79.364	0.405	1.587
2093-06-22	78.003	77.638	0.431	0.465
2093-06-23	78.199	78.482	0	0.001
2093-06-24	80.207	80.262	0	0
2093-06-25	81.118	81.27	0	0
2093-06-26	83.777	83.895	0.198	0.202
2093-06-27	81.933	83.098	0	0.132
2093-06-28	80.336	79.037	0	0.046
2093-06-29	78.847	80.491	0	0
2093-06-30	79.804	82.658	0.221	0
2093-07-01	87.165	87.705	0.014	0.048
2093-07-02	85.626	86.48	0.161	0
2093-07-03	86.154	87	0.079	0.172
2093-07-04	86.528	87.754	0.26	0.298
2093-07-05	83.895	84.35	0.26	0.293
2093-07-06	83.824	84.57	0.808	0.526
2093-07-07	83.394	82.797	0.085	0.101
2093-07-08	88.487	89.348	0.098	0.109
2093-07-09	88.069	88.498	0.063	0.008
2093-07-10	87.468	88.625	0.067	0
2093-07-11	86.998	87.025	0.003	0.06
2093-07-12	88.119	87.634	0.077	0
2093-07-13	87.699	87.232	0.201	0.088
2093-07-14	87.371	88.02	0.145	0.254
2093-07-15	84.217	84.945	0.156	0.169
2093-07-16	84.165	84.174	0.012	0.007
2093-07-17	86.577	87.125	0.025	0.048
2093-07-18	86.425	87.006	0.035	0.02
2093-07-19	84.885	85.134	0	0
2093-07-20	84.006	83.862	0.224	0.104
2093-07-21	85.207	85.921	0.234	0.148
2093-07-22	84.525	85.305	0	0.011
2093-07-23	83.511	83.209	0.071	0
2093-07-24	83.206	83.315	0.121	0.014
2093-07-25	83.491	83.533	0.139	0.029
2093-07-26	83.578	83.331	0.051	0.065
2093-07-27	83.335	82.799	0.349	0.115
2093-07-28	83.368	81.492	0	0.04
2093-07-29	82.559	81.769	0.004	0
2093-07-30	84.636	84.823	0.019	0.004
2093-07-31	87.451	87.549	0.011	0
2093-08-01	87.971	87.564	0	0
2093-08-02	87.405	87.724	0	0
2093-08-03	88.556	88.891	0	0
2093-08-04	87.327	88.294	0	0
2093-08-05	87.211	87.461	0.007	0
2093-08-06	86.758	86.814	0.271	0.112
2093-08-07	84.49	85.383	0.071	0.087
2093-08-08	84.748	84.848	0	0.066
2093-08-09	85.862	84.847	0.135	0.066
2093-08-10	84.165	84.394	0.019	0.137
2093-08-11	84.868	84.875	0.054	0.089
2093-08-12	84.949	84.789	0	0.004
2093-08-13	84.566	85.184	0.13	0.041
2093-08-14	84.463	84.79	0	0.004
2093-08-15	85.825	85.925	0	0.102
2093-08-16	88.713	88.575	0	0.023
2093-08-17	87.983	88.128	0.057	0.002
2093-08-18	88.04	87.622	0.007	0
2093-08-19	88.214	88.303	0	0
2093-08-20	88.49	88.3	0	0
2093-08-21	88.51	88.528	0	0
2093-08-22	88.624	89.369	0	0
2093-08-23	88.115	88.198	0	0.006
2093-08-24	85.698	85.23	0	0
2093-08-25	85.43	85.53	0	0.247
2093-08-26	83.016	84.313	0	0.289
2093-08-27	82.76	82.985	0	0
2093-08-28	82.383	83.552	0.113	0.002
2093-08-29	81.126	81.65	0.192	0.103
2093-08-30	80.171	80.085	0	0
2093-08-31	80.316	79.623	0.008	0.002
2093-09-01	80.499	79.613	0	0
2093-09-02	80.561	81.074	0	0
2093-09-03	82.814	83.22	0	0
2093-09-04	83.233	83.637	0	0
2093-09-05	80.318	80.692	0.008	0
2093-09-06	78.923	78.948	0	0
2093-09-07	78.967	79.387	0	0
2093-09-08	82.209	81.289	0	0
2093-09-09	80.704	80.64	0.054	0.221
2093-09-10	80.066	80.311	0.099	0.001
2093-09-11	78.957	79.872	0.008	0.001
2093-09-12	79.493	80.037	0.004	0.002
2093-09-13	78.479	78.811	0.002	0.024
2093-09-14	80.165	80.436	0.015	0.025
2093-09-15	81.522	80.333	0	0.009
2093-09-16	81.724	80.199	0	0
2093-09-17	80.706	79.548	0	0.004
2093-09-18	79.838	79.491	0	0
2093-09-19	81.235	81.205	0	0
2093-09-20	82.816	82.956	0	0
2093-09-21	83.343	83.155	0.085	0.078
2093-09-22	80.623	81.21	0.107	0.181
2093-09-23	78.222	77.907	0.007	0
2093-09-24	77.907	77.897	0	0.004
2093-09-25	78.601	79.481	0.001	0.009
2093-09-26	81.078	81.532	0	0
2093-09-27	83.569	83.81	0	0
2093-09-28	84.09	84.204	0	0
2093-09-29	79.938	80.183	0.012	0.006
2093-09-30	77.749	77.508	0	0.003
2093-10-01	77.643	77.7	0.001	0.02
2093-10-02	76.784	76.573	0	0.008
2093-10-03	77.575	76.91	0.004	0.024
2093-10-04	76.8	78.517	0	0
2093-10-05	77.027	77.61	0	0.092
2093-10-06	76.089	76.565	0	0
2093-10-07	76.793	77.545	0	0
2093-10-08	79.011	79.923	0	0
2093-10-09	78.274	78.808	0.013	0.005
2093-10-10	75.433	75.546	0.002	0
2093-10-11	74.731	75.379	0	0
2093-10-12	76.625	77.569	0	0
2093-10-13	76.871	77.227	0	0
2093-10-14	73.946	71.184	0.102	0.02
2093-10-15	73.859	73.497	0.073	0.073
2093-10-16	74.061	73.85	0	0
2093-10-17	74.162	74.586	0.007	0
2093-10-18	75.069	74.747	0.001	0.005
2093-10-19	75.052	75.052	0	0.003
2093-10-20	73.927	73.907	0	0.004
2093-10-21	73.485	73.746	0	0
2093-10-22	73.747	73.264	0	0
2093-10-23	71.367	71.947	0	0
2093-10-24	71.939	72.783	0	0
2093-10-25	73.151	73.83	0	0
2093-10-26	69.083	69.325	0	0
2093-10-27	75.095	76.173	0	0
2093-10-28	73.847	75.498	0	0
2093-10-29	66.183	66.423	0	0
2093-10-30	58.539	58.432	0	0
2093-10-31	59.522	59.016	0	0
2094-05-01	80	80	1	1
2094-05-02	78.37	78.884	0.057	0.092
2094-05-03	74.348	74.908	0	0
2094-05-04	71.573	73.572	0.015	0.028
2094-05-05	71.269	71.247	0	0
2094-05-06	74.277	73.88	0	0
2094-05-07	78.485	78.693	0	0
2094-05-08	77.969	78.304	0.001	0
2094-05-09	79.59	79.662	0.001	0
2094-05-10	76.311	76.281	0	0.036
2094-05-11	76.396	76.989	0.097	0.129
2094-05-12	76.176	76.948	0.047	0.002
2094-05-13	71.876	71.328	0	0
2094-05-14	73.924	74.031	0	0
2094-05-15	74.89	74.969	0	0
2094-05-16	76.606	77.212	0.009	0
2094-05-17	80.626	80.645	0.068	0.054
2094-05-18	79.172	79.968	0.01	0
2094-05-19	75.397	76.292	0	0
2094-05-20	71.968	71.827	0	0
2094-05-21	71.561	71.128	0	0.002
2094-05-22	72.365	70.928	0	0
2094-05-23	76.353	77.644	0.422	0.003
2094-05-24	74.768	74.977	0.313	0.309
2094-05-25	74.768	74.757	0	0
2094-05-26	74.736	74.859	0	0
2094-05-27	79.489	79.561	0	0
2094-05-28	80.027	79.614	0.013	0.086
2094-05-29	76.441	78.212	0.155	0.226
2094-05-30	71.105	71.116	0.029	0.047
2094-05-31	74.082	74.034	0.017	0.019
2094-06-01	75.874	75.621	0.013	0.014
2094-06-02	77.209	77.178	0.008	0.006
2094-06-03	80.632	81.289	0.019	0.014
2094-06-04	80.888	80.927	0.072	0.353
2094-06-05	80.103	80.839	0	0
2094-06-06	79.869	80.345	0.322	0.07
2094-06-07	78.197	78.472	0	0
2094-06-08	75.084	75.38	0	0
2094-06-09	83.285	83.912	0	0
2094-06-10	83.917	84.017	0.003	0.02
2094-06-11	84.096	83.484	0.001	0.03
2094-06-12	82.896	82.363	0.056	0.149
2094-06-13	81.978	81.056	0.161	0
2094-06-14	82.997	81.499	0.159	0.151
2094-06-15	82.204	81.884	0.057	0.11
2094-06-16	81.51	81.577	0.022	0.002
2094-06-17	76.936	76.78	0	0.008
2094-06-18	82.138	82.056	0	0
2094-06-19	84.379	84.335	0	0
2094-06-20	84.273	84.456	0	0
2094-06-21	83.096	84.183	0	0
2094-06-22	82.488	82.937	0.004	0.066
2094-06-23	81.965	82.511	0.029	0.149
2094-06-24	84.559	84.547	0.108	0.081
2094-06-25	84.562	83.963	0.169	0.228
2094-06-26	79.674	79.775	0	0
2094-06-27	79.631	79.413	0	0
2094-06-28	78.459	78.858	0	0
2094-06-29	79.775	79.317	0	0
2094-06-30	83.059	82.66	0	0
2094-07-01	86.394	86.106	0	0
2094-07-02	85.234	85.997	0.158	0.105
2094-07-03	83.904	84.407	0.185	0.111
2094-07-04	82.787	83.528	0.066	0.647
2094-07-05	80.97	80.366	0.02	0.229
2094-07-06	80.605	81.77	0.001	0
2094-07-07	90.125	89.203	0	0
2094-07-08	89.049	87.756	0.216	0.272
2094-07-09	87.436	85.836	0.085	0.169
2094-07-10	87.342	87.479	0.146	0.119
2094-07-11	87.709	87.809	0.054	0.221
2094-07-12	88.832	89.12	0.081	0.242
2094-07-13	86.837	88.676	0.002	0.007
2094-07-14	87.268	88.724	0.052	0.072
2094-07-15	86.949	87.336	0.28	0.138
2094-07-16	85.79	86.481	0.252	0.121
2094-07-17	83.45	84.168	0.3	0.506
2094-07-18	84.081	84.423	0.002	0.029
2094-07-19	86.395	86.699	0	0
2094-07-20	87.195	87.242	0	0
2094-07-21	87.118	87.095	0	0.011
2094-07-22	87.519	87.534	0.032	0.047
2094-07-23	86.456	86.047	0.299	0.15
2094-07-24	85.964	84.528	0.085	0
2094-07-25	85.373	85.844	0.089	0
2094-07-26	85.388	86.785	0	0
2094-07-27	87.323	86.957	0.002	0
2094-07-28	87.142	87.697	0	0.272
2094-07-29	85.729	85.829	0.054	0.289
2094-07-30	81.753	81.452	0	0
2094-07-31	84.142	84.242	0	0
2094-08-01	85.888	85.259	0	0
2094-08-02	86.454	86.361	0	0
2094-08-03	87.295	86.968	0.028	0
2094-08-04	87.631	86.811	0	0.013
2094-08-05	84.081	85.692	0.004	0
2094-08-06	87.219	86.496	0	0.005
2094-08-07	81.954	84.525	0.196	0.19
2094-08-08	80.932	81.336	0.001	0.026
2094-08-09	80.467	81.763	0.022	0.046
2094-08-10	81.879	82.531	0.005	0.244
2094-08-11	82.658	83.66	0.716	0.277
2094-08-12	83.122	84.352	0.149	0.151
2094-08-13	82.84	83.165	0	0.004
2094-08-14	83.783	83.963	0	0
2094-08-15	86.492	86.938	0	0
2094-08-16	87.444	87.317	0	0
2094-08-17	88.494	88.011	0	0
2094-08-18	89.995	89.935	0	0
2094-08-19	89.764	90.118	0	0
2094-08-20	89.337	89.654	0	0
2094-08-21	89.332	89.919	0	0
2094-08-22	89.166	89.708	0.002	0.181
2094-08-23	85.007	85.107	0.026	0.193
2094-08-24	83.264	82.906	0.192	0.128
2094-08-25	83.128	82.223	0.278	0.085
2094-08-26	82.946	81.821	0.36	0.013
2094-08-27	85.067	85.982	0.098	0
2094-08-28	85.438	86.154	0.01	0.035
2094-08-29	79.852	80.765	0	0
2094-08-30	79.17	78.624	0	0
2094-08-31	79.773	80.702	0.002	0
2094-09-01	82.06	80.793	0	0
2094-09-02	81.435	81.122	0.362	0.016
2094-09-03	81.747	81.848	0.023	0
2094-09-04	82.398	86.004	0	0
2094-09-05	82.41	85.879	0	0.102
2094-09-06	81.869	82.343	0	0.002
2094-09-07	80.927	82.075	0	0
2094-09-08	82.631	82.866	0	0
2094-09-09	82.326	82.806	0	0
2094-09-10	82.696	83.104	0	0
2094-09-11	81.637	83.504	0	0
2094-09-12	81.012	81.55	0	0.041
2094-09-13	81.148	80.878	0	0.001
2094-09-14	81.067	81.134	0.007	0
2094-09-15	79.888	79.509	0.004	0.002
2094-09-16	82.448	82.719	0	0
2094-09-17	82.433	84.798	0.004	0.006
2094-09-18	84.993	84.372	0.002	0.003
2094-09-19	83.921	84.021	0	0.191
2094-09-20	83.807	81.55	0.139	0.02
2094-09-21	78.775	78.87	0.451	1.26
2094-09-22	78.244	78.573	0.004	0.018
2094-09-23	80.884	80.535	0	0.013
2094-09-24	80.132	80.7	0.043	0.036
2094-09-25	74.14	73.931	0.017	0.019
2094-09-26	72.6	73.267	0.007	0.015
2094-09-27	72.119	72.466	0	0
2094-09-28	76.535	77.328	0	0
2094-09-29	78.444	78.613	0	0
2094-09-30	79.123	79.28	0	0
2094-10-01	75.79	76.069	0	0
2094-10-02	75.502	76.423	0	0
2094-10-03	74.155	74.982	0	0.193
2094-10-04	67.557	67.729	0	0
2094-10-05	69.518	69.396	0	0
2094-10-06	70.52	70.813	0.004	0.002
2094-10-07	71.651	72.21	0.005	0.004
2094-10-08	72.475	72.324	0.01	0.011
2094-10-09	73.97	73.792	0.073	0.092
2094-10-10	73.853	73.461	0.814	0.875
2094-10-11	71.558	72.313	0.005	0
2094-10-12	72.346	72.261	0	0
2094-10-13	71.297	70.932	0	0
2094-10-14	70.791	70.867	0	0
2094-10-15	70.751	70.641	0.006	0.01
2094-10-16	70.994	70.758	0.003	0.004
2094-10-17	73.501	73.99	0	0
2094-10-18	74.264	74.276	0.001	0.003
2094-10-19	73.518	73.945	0.048	0.035
2094-10-20	73.301	74.801	0.006	0.18
2094-10-21	75.036	75.434	0.011	0.01
2094-10-22	73.971	73.436	0.04	0.062
2094-10-23	68.83	69.242	0	0
2094-10-24	70.959	70.746	0	0
2094-10-25	74.047	73.795	0	0
2094-10-26	75.302	75.21	0	0.001
2094-10-27	75.97	75.816	0	0.003
2094-10-28	75.771	75.71	0.136	0.122
2094-10-29	69.903	70.922	0.001	0.004
2094-10-30	72.68	72.899	0.002	0.02
2094-10-31	72.321	71.901	0.394	0.094
2095-05-01	80	80	1	1
2095-05-02	77.154	75.958	0	0.008
2095-05-03	78.192	78.489	0.419	0.557
2095-05-04	71.874	71.666	0.09	0.468
2095-05-05	65.815	65.917	0	0
2095-05-06	65.363	65.257	0	0
2095-05-07	74.3	74.105	0	0
2095-05-08	75.535	76.283	0	0
2095-05-09	79.126	79.279	0.193	0.154
2095-05-10	73.528	73.952	0.177	0.176
2095-05-11	70.605	71.44	0	0
2095-05-12	76.823	75.741	0.016	0.066
2095-05-13	75.96	75.045	0.005	0.006
2095-05-14	71.631	72.244	0	0
2095-05-15	71.724	71.38	0	0
2095-05-16	75.531	74.482	0	0
2095-05-17	78.72	77.644	0	0.045
2095-05-18	78.945	80.322	0	0
2095-05-19	81.596	82.204	0.004	0
2095-05-20	75.408	76.917	0.302	0.274
2095-05-21	69.85	69.987	0	0
2095-05-22	73.312	72.344	0	0
2095-05-23	75.348	75.295	0	0
2095-05-24	74.842	75.215	0	0
2095-05-25	74.805	75.674	0.039	0.05
2095-05-26	74.638	75.125	0.005	0.286
2095-05-27	76.285	75.814	0.034	0.024
2095-05-28	77.12	76.744	0.137	0.234
2095-05-29	78.458	78.219	0.003	0.007
2095-05-30	77.82	78.823	0	0
2095-05-31	86.556	87.197	0.208	0
2095-06-01	84.966	85.959	0.193	0.11
2095-06-02	81.721	82.911	0	0
2095-06-03	83.064	84.713	0.417	0.15
2095-06-04	87.913	88.143	0	0
2095-06-05	86.913	88.376	0.021	0.053
2095-06-06	81.295	81.862	0.15	0.059
2095-06-07	80.318	80.767	0.003	0.002
2095-06-08	82.819	82.766	0.125	0.149
2095-06-09	83.614	83.777	0	0
2095-06-10	84.119	83.917	0	0
2095-06-11	83.033	83.033	0.1	0.09
2095-06-12	82.162	82.212	0.077	0.142
2095-06-13	81.131	81.87	0.124	0.115
2095-06-14	82.12	82.914	0	0
2095-06-15	82.5	82.924	0.001	0.001
2095-06-16	82.659	82.149	0	0
2095-06-17	83.483	83.119	0	0
2095-06-18	86.387	86.194	0	0
2095-06-19	82.273	83.496	0.224	0.313
2095-06-20	83.357	83.068	0.109	0.185
2095-06-21	85.532	85.992	0.037	0.058
2095-06-22	83.201	82.816	0.035	0.093
2095-06-23	83.316	83.155	0	0
2095-06-24	82.043	82.152	0	0.003
2095-06-25	82.999	82.852	0.186	0.152
2095-06-26	87.463	87.642	0.207	0.213
2095-06-27	85.707	85.807	0.017	0.2
2095-06-28	85.405	85.505	0.018	0.165
2095-06-29	84.234	85.852	0.148	0.165
2095-06-30	85.477	85.309	0.298	0.393
2095-07-01	86.107	86.145	0.051	0.212
2095-07-02	87.896	87.924	0.103	0.05
2095-07-03	88.28	88.445	0	0.02
2095-07-04	86.408	86.508	0.054	0.311
2095-07-05	86.067	86.167	0.026	0.54
2095-07-06	89.573	89.837	0.056	0.145
2095-07-07	89.534	89.753	0.191	0
2095-07-08	88.831	88.801	0.007	0
2095-07-09	84.714	87.135	0.522	0.126
2095-07-10	82.121	83.94	0.259	0.383
2095-07-11	85.473	85.005	0.142	0.223
2095-07-12	86.946	87.614	0.008	0.056
2095-07-13	86.806	86.906	0	0.098
2095-07-14	87.969	88.722	0.331	0.174
2095-07-15	88.456	88.525	0	0
2095-07-16	88.025	88.969	0	0
2095-07-17	88.717	89.271	0	0.002
2095-07-18	89.273	89.5	0	0
2095-07-19	88.899	89.274	0.275	0.047
2095-07-20	81.03	82.542	0.045	0.078
2095-07-21	81.336	81.336	0	0.003
2095-07-22	85.769	86.037	0	0
2095-07-23	85.791	86.789	0	0
2095-07-24	86.678	86.79	0.148	0
2095-07-25	84.912	85.133	0.059	0
2095-07-26	87.288	86.984	0	0
2095-07-27	89.158	88.22	0	0
2095-07-28	88.958	89.983	0	0
2095-07-29	90.41	90.438	0	0
2095-07-30	90	90.263	0	0
2095-07-31	88.452	87.712	0.012	0.032
2095-08-01	83.994	84.147	0.054	0.002
2095-08-02	83.847	84.94	0	0
2095-08-03	88.145	87.241	0	0
2095-08-04	89.459	87.918	0	0
2095-08-05	89.291	87.81	0	0
2095-08-06	87.828	87.712	0	0
2095-08-07	90.136	91.242	0.055	0
2095-08-08	91.119	90.349	0	0
2095-08-09	90.581	90.582	0.279	0.065
2095-08-10	84.367	84.467	0.009	0.244
2095-08-11	86.4	85.214	0.296	0.8
2095-08-12	84.29	85.476	0	0.099
2095-08-13	84.483	83.974	0.083	1.712
2095-08-14	85.082	84.463	1.361	0
2095-08-15	88.039	86.263	0	0.004
2095-08-16	87.827	87.743	0.131	0.268
2095-08-17	87.698	85.818	0.006	0.007
2095-08-18	84.965	85.594	0	0.186
2095-08-19	83.402	83.927	1.087	1.456
2095-08-20	86.411	86.304	0.826	0.317
2095-08-21	89.339	88.098	0.009	0.025
2095-08-22	88.135	89.013	0.16	0.055
2095-08-23	85.553	86.182	0	0
2095-08-24	84.644	85.139	0	0.003
2095-08-25	84.071	83.998	0	0
2095-08-26	84.83	84.774	0.107	0.124
2095-08-27	82.44	82.351	0.03	0.029
2095-08-28	81.062	81.124	0.04	0.042
2095-08-29	81.574	81.778	0.185	0.137
2095-08-30	80.972	81.106	0.113	0.165
2095-08-31	80.205	79.451	0	0
2095-09-01	82.338	82.049	0	0
2095-09-02	81.511	82.082	0	0
2095-09-03	80.335	80.761	0	0.012
2095-09-04	81.312	82.416	0	0.006
2095-09-05	81.567	81.149	0.021	0.051
2095-09-06	80.426	80.208	0.023	0
2095-09-07	80.254	80.4	0.017	0
2095-09-08	80.148	80.627	0.412	0.131
2095-09-09	78.454	80.038	0.001	0.11
2095-09-10	79.49	79.467	0.221	0
2095-09-11	79.758	79.469	0.109	0.316
2095-09-12	78.622	78.795	0.004	0.024
2095-09-13	80.12	80.179	0.294	0.26
2095-09-14	80.136	80.149	0.321	0.355
2095-09-15	79.982	80.142	0.483	0.34
2095-09-16	77.762	78.113	0	0.014
2095-09-17	78.52	78.918	0.001	0
2095-09-18	77.55	77.602	0.005	0
2095-09-19	77.697	77.97	0.002	0
2095-09-20	79.493	80.523	0.001	0.001
2095-09-21	82.772	82.186	0	0
2095-09-22	82.085	81.046	0.118	0
2095-09-23	74.704	74.891	0	0
2095-09-24	74.021	73.992	0	0
2095-09-25	75.887	76.572	0	0
2095-09-26	77.85	77.816	0	0
2095-09-27	72.522	71.536	0	0.027
2095-09-28	73.597	72.946	0.026	0.25
2095-09-29	73.722	75.046	0.034	0.047
2095-09-30	74.746	77.41	0	0.004
2095-10-01	76.297	77.514	0	0
2095-10-02	76.218	73.32	0.002	0
2095-10-03	72.674	74.421	0	0.001
2095-10-04	74.148	74.371	0	0
2095-10-05	73.322	72.613	0.201	0.006
2095-10-06	72.063	72.847	0.482	0.346
2095-10-07	72.448	73.473	0.145	0.292
2095-10-08	71.356	71.242	0	0
2095-10-09	70.4	70.032	0	0
2095-10-10	68.76	68.945	0	0
2095-10-11	70.065	70.232	0	0
2095-10-12	72.276	72.593	0	0
2095-10-13	73.307	73.455	0.036	0.043
2095-10-14	70.327	70.296	0.045	0.059
2095-10-15	67.808	67.744	0	0
2095-10-16	68.109	68.255	0	0
2095-10-17	74.864	75.463	0	0
2095-10-18	73.928	73.877	0	0
2095-10-19	71.911	71.829	0	0.004
2095-10-20	72.316	72.026	0.021	0
2095-10-21	76.383	75.778	0.097	0.202
2095-10-22	74.76	75.866	0	0
2095-10-23	76.325	76.632	0	0
2095-10-24	75.473	75.945	0	0
2095-10-25	77.439	77.814	0	0
2095-10-26	79.015	79.235	0	0
2095-10-27	76.829	77.38	0.067	0.03
2095-10-28	69.477	69.418	0	0
2095-10-29	73.641	73.78	0	0
2095-10-30	73.95	74.2	0	0
2095-10-31	74.387	73.909	0	0
2096-05-01	80	80	1	1
2096-05-02	70.464	70.564	0	0.003
2096-05-03	71.166	71.178	0	0
2096-05-04	73.362	73.049	0.032	0.009
2096-05-05	73.215	73.395	0.016	0
2096-05-06	71.881	72.138	0.004	0
2096-05-07	71.343	71.2	0.235	0.17
2096-05-08	71.447	70.782	0	0.001
2096-05-09	70.834	70.471	0	0
2096-05-10	71.304	69.916	0.001	0
2096-05-11	72.132	72.079	0	0.006
2096-05-12	71.77	71.732	0.031	0.088
2096-05-13	71.675	71.935	0.03	0.036
2096-05-14	73.084	71.594	0.031	0.075
2096-05-15	72.237	72.529	0.196	0.103
2096-05-16	70.569	71.716	0	0
2096-05-17	67.603	70.055	0	0
2096-05-18	75.25	75.784	0	0
2096-05-19	72.853	75.624	0.139	0.202
2096-05-20	72.719	72.8	0	0
2096-05-21	72.493	72.24	0	0
2096-05-22	73.391	73.993	0	0
2096-05-23	73.454	74.449	0	0
2096-05-24	70.22	71.214	0	0
2096-05-25	72.494	72.283	0	0
2096-05-26	73.216	73.461	0.227	0.122
2096-05-27	72.679	72.434	0.068	0.005
2096-05-28	70.34	70.157	0.003	0.002
2096-05-29	73.898	74.113	0	0
2096-05-30	80.103	76.049	0.303	0.026
2096-05-31	78.071	77.799	0.305	0.101
2096-06-01	79.277	78.824	0.028	0.04
2096-06-02	75.894	75.101	0	0
2096-06-03	81.069	81.849	0	0
2096-06-04	81.433	80.942	0.045	0.222
2096-06-05	81.611	81.733	0	0.002
2096-06-06	80.127	79.201	0	0
2096-06-07	79.797	80.107	0	0
2096-06-08	82.017	81.162	0	0
2096-06-09	85.094	86.729	0.001	0
2096-06-10	85.446	86.348	0.033	0
2096-06-11	80.501	81.721	0.193	0
2096-06-12	82.245	82.779	0	0.063
2096-06-13	80.591	82.161	0.313	0.031
2096-06-14	77.033	77.54	0.724	0.047
2096-06-15	77.564	78.77	0.02	0.11
2096-06-16	78.432	79.079	0	0
2096-06-17	80.601	81.122	0	0.228
2096-06-18	82.238	82.445	0	0.026
2096-06-19	83.494	83.639	0	0
2096-06-20	84.761	84.756	0.007	0.034
2096-06-21	87.037	86.31	0.042	0
2096-06-22	84.908	84.986	0.068	0.126
2096-06-23	82.413	82.53	0	0
2096-06-24	86.11	86.688	0.003	0.017
2096-06-25	85.23	85.999	0.113	0.097
2096-06-26	78.16	78.336	0.003	0.007
2096-06-27	78.696	78.817	0	0.002
2096-06-28	78.525	78.807	0	0
2096-06-29	78.703	78.23	0	0
2096-06-30	78.996	78.83	0.002	0
2096-07-01	83.227	82.049	0.024	0.001
2096-07-02	90.717	90.59	0	0
2096-07-03	89.4	89.866	0	0
2096-07-04	89.052	88.993	0	0
2096-07-05	88.671	89.078	0.132	0.077
2096-07-06	80.899	80.221	0	0
2096-07-07	84.091	82.941	0	0
2096-07-08	86.974	88.094	0	0
2096-07-09	87.068	87.786	0.104	0.224
2096-07-10	81.592	81.379	0	0.004
2096-07-11	81.552	82.602	0	0
2096-07-12	86.73	87.493	0	0
2096-07-13	86.698	86.798	0	0.385
2096-07-14	85.238	85.338	0.001	0.179
2096-07-15	84.806	82.91	0.008	0.024
2096-07-16	81.128	80.863	0.001	0
2096-07-17	85.137	85.046	0	0
2096-07-18	88.335	88.092	0	0
2096-07-19	89.496	89.072	0	0
2096-07-20	88.613	88.431	0.11	0.046
2096-07-21	86.599	86.535	0.084	0.136
2096-07-22	85.86	85.47	0.166	0.122
2096-07-23	85.721	85.505	0.107	0.207
2096-07-24	86.525	86.625	0.018	0.065
2096-07-25	86.667	86.725	0.042	0.016
2096-07-26	87.824	87.757	0.001	0
2096-07-27	87.706	87.622	0.017	0.004
2096-07-28	86.84	86.94	0.005	0.186
2096-07-29	87.823	86.448	0.122	0.102
2096-07-30	86.422	86.665	0.179	0.082
2096-07-31	85.884	85.984	0	0.08
2096-08-01	88.863	87.914	0	0
2096-08-02	88.916	88.879	0	0
2096-08-03	88.464	88.661	0	0
2096-08-04	87.951	88.231	0	0
2096-08-05	89.309	90.422	0	0.001
2096-08-06	88.633	90.082	0.396	0.214
2096-08-07	84.1	84.759	0.166	0
2096-08-08	84.706	85.769	0.177	0.155
2096-08-09	85.356	86.08	0.033	0
2096-08-10	84.931	86.471	0.255	0.056
2096-08-11	85.569	85.669	0.033	0.111
2096-08-12	84.336	85.77	1.09	0.054
2096-08-13	83.277	84.399	0	0.139
2096-08-14	83.017	82.957	0.042	0.257
2096-08-15	83.128	82.714	0.163	0.004
2096-08-16	85.27	84.405	0.155	0.232
2096-08-17	84.855	84.955	0.006	0.054
2096-08-18	85.329	85.016	0.061	0.001
2096-08-19	85.821	86.715	0	0
2096-08-20	86.021	88.387	0	0.094
2096-08-21	86.436	88.146	0.029	0
2096-08-22	86.922	88.158	0	0
2096-08-23	88.528	88.585	0	0
2096-08-24	87.686	88.311	0.007	0
2096-08-25	87.868	88.005	0	0
2096-08-26	87.992	87.468	0	0
2096-08-27	87.749	87.631	0	0
2096-08-28	88.157	87.454	0	0.002
2096-08-29	83.5	83.114	0.004	0.062
2096-08-30	81.302	81.658	0	0
2096-08-31	85.522	85.079	0	0
2096-09-01	81.971	83.17	0	0
2096-09-02	79.703	79.795	0	0
2096-09-03	81.658	80.793	0	0.192
2096-09-04	82.825	81.502	0	0
2096-09-05	79.576	78.591	0.001	0.012
2096-09-06	75.386	75.931	0	0
2096-09-07	76.206	78.087	0	0.007
2096-09-08	83.663	83.515	0	0
2096-09-09	80.41	82.301	0.364	0.606
2096-09-10	75.443	75.422	0	0
2096-09-11	75.273	75.112	0	0
2096-09-12	75.406	75.187	0	0
2096-09-13	77.062	77.005	0.013	0.032
2096-09-14	77.319	77.07	0.023	0.031
2096-09-15	75.933	76.52	0.004	0.002
2096-09-16	77.38	78.159	0	0
2096-09-17	78.6	78.814	0	0
2096-09-18	79.518	82.31	0	0.002
2096-09-19	78.758	80.574	0.849	0.175
2096-09-20	75.176	74.346	0	0
2096-09-21	73.597	73.72	0	0
2096-09-22	74.226	74.666	0	0
2096-09-23	77.272	76.937	0	0
2096-09-24	78.7	78.71	0	0
2096-09-25	80.248	80.279	0	0
2096-09-26	79.763	79.965	0.148	0.134
2096-09-27	67.538	68.133	0	0
2096-09-28	71.98	72.146	0	0
2096-09-29	77.58	77.776	0	0
2096-09-30	79.787	79.781	0.012	0
2096-10-01	78.471	78.575	0.073	0.129
2096-10-02	77.238	76.845	0.098	0.001
2096-10-03	76.782	73.917	0	0
2096-10-04	74.086	75.191	0.003	0.004
2096-10-05	73.597	75.039	0.001	0.002
2096-10-06	74.22	74.738	0	0.001
2096-10-07	71.465	71.562	0	0
2096-10-08	69.245	69.348	0	0
2096-10-09	71.844	71.984	0	0.007
2096-10-10	72.866	72.516	0.008	0
2096-10-11	72.497	72.518	0.003	0.01
2096-10-12	70.627	69.854	0	0.001
2096-10-13	68.841	68.869	0	0
2096-10-14	67.711	67.868	0	0
2096-10-15	70.166	70.212	0.001	0.007
2096-10-16	68.367	68.41	0.004	0.012
2096-10-17	70.483	69.878	0	0
2096-10-18	73.589	74.16	0	0.014
2096-10-19	76.004	76.177	0.003	0.006
2096-10-20	75.065	75.004	0.034	0.017
2096-10-21	67.865	67.799	0	0
2096-10-22	70.823	70.681	0.022	0.034
2096-10-23	72.051	72.114	0.007	0.014
2096-10-24	71.794	71.654	0.005	0.003
2096-10-25	70.721	71.121	0.002	0.007
2096-10-26	71.83	71.679	0.003	0.002
2096-10-27	72.473	72.333	0	0
2096-10-28	71.077	70.543	0.004	0.011
2096-10-29	72.696	73.2	0	0
2096-10-30	72.194	72.572	0	0
2096-10-31	68.772	68.689	0	0
2097-05-01	80	80	1	1
2097-05-02	74.855	75.585	0.173	0.032
2097-05-03	70.333	70.823	0.371	0.24
2097-05-04	68.282	68.733	0	0
2097-05-05	74.711	74.329	0	0
2097-05-06	78.565	78.346	0	0
2097-05-07	77.715	77.686	0	0
2097-05-08	71.189	71.151	0	0
2097-05-09	69.688	69.932	0	0
2097-05-10	72.766	73.037	0	0
2097-05-11	73.837	74.202	0	0
2097-05-12	77.632	77.374	0.104	0.115
2097-05-13	76.788	77.355	0.138	0.281
2097-05-14	75.391	77.339	0.055	0.056
2097-05-15	71.756	72.058	0	0
2097-05-16	75.552	75.273	0	0
2097-05-17	77.759	77.632	0	0
2097-05-18	76.207	76.199	0.141	0.137
2097-05-19	72.07	72.093	0	0.009
2097-05-20	73.099	70.676	0.143	0
2097-05-21	72.679	71.056	0.001	0
2097-05-22	76.978	78.164	0	0
2097-05-23	78.122	79.249	0.059	0.048
2097-05-24	79.502	79.644	0.109	0.084
2097-05-25	81.494	81.584	0	0.081
2097-05-26	81.093	81.341	0	0
2097-05-27	79.526	79.798	0.221	0.168
2097-05-28	79.515	78.501	0.188	0.393
2097-05-29	74.638	74.405	0	0.018
2097-05-30	75.319	75.092	0	0
2097-05-31	77.185	77.349	0	0.002
2097-06-01	76.453	75.439	0	0.004
2097-06-02	78.876	77.736	0	0
2097-06-03	81.621	83.328	0.031	0
2097-06-04	80.268	82.032	0.051	0
2097-06-05	78.844	79.846	0	0
2097-06-06	75.884	76.101	0	0
2097-06-07	81.668	82.71	0	0
2097-06-08	81.457	82.144	0	0.005
2097-06-09	80.941	82.594	0.141	0.011
2097-06-10	79.805	80.552	0.034	0.069
2097-06-11	78.329	78.785	0.012	0.051
2097-06-12	76	76.56	0	0
2097-06-13	80.129	77.45	0	0
2097-06-14	78.922	77.771	0	0
2097-06-15	80.483	80.574	0	0
2097-06-16	84.528	84.243	0	0
2097-06-17	85.222	85.085	0.001	0
2097-06-18	81.095	81.132	0	0.003
2097-06-19	77.537	77.641	0	0.002
2097-06-20	81.076	81.303	0	0
2097-06-21	83.033	83.073	0	0
2097-06-22	86.301	85.56	0	0
2097-06-23	86.185	85.72	0.074	0.001
2097-06-24	80.803	80.537	0.14	0
2097-06-25	80.128	80.976	0	0
2097-06-26	80.512	80.433	0	0
2097-06-27	79.202	79.258	0	0
2097-06-28	78.025	77.997	0.017	0.013
2097-06-29	81.679	82.167	0	0
2097-06-30	85.505	85.636	0	0
2097-07-01	87.917	88.654	0.011	0
2097-07-02	89.828	90.406	0.002	0
2097-07-03	86.916	85.495	0.135	0.133
2097-07-04	83.153	83.253	0	0
2097-07-05	85.096	83.824	0.18	0.077
2097-07-06	85.818	85.724	0	0
2097-07-07	89.324	91.131	0	0
2097-07-08	91.736	92.856	0.241	0
2097-07-09	87.602	90.108	0.597	0.179
2097-07-10	83.493	83.454	0.002	0
2097-07-11	83.846	83.946	0	0
2097-07-12	89.113	88.206	0.018	0.021
2097-07-13	88.652	88.75	0	0.002
2097-07-14	90.047	90.134	0	0
2097-07-15	90.741	91.105	0	0
2097-07-16	90.14	90.629	0.16	0.039
2097-07-17	86.197	86.052	0.141	0.247
2097-07-18	87.224	86.221	0.069	0.157
2097-07-19	86.363	86.468	0.147	0.138
2097-07-20	90.722	88.843	0	0.005
2097-07-21	88.063	90.114	0.08	0.021
2097-07-22	87.064	88.316	0.058	0.084
2097-07-23	86.265	86.933	0.215	0.08
2097-07-24	89.689	89.46	0	0.003
2097-07-25	90.096	89.315	0.213	0.129
2097-07-26	87.739	87.075	0.079	0.075
2097-07-27	86.87	86.766	0.109	0.207
2097-07-28	86.478	87.757	0.269	0.151
2097-07-29	86.278	87.144	0.147	0.151
2097-07-30	87.436	88.053	0	0
2097-07-31	87.169	88.069	0	0
2097-08-01	84.416	86.923	0.021	0
2097-08-02	84.628	85.972	0.101	0.01
2097-08-03	84.717	84.787	0	0
2097-08-04	82.988	83.408	0	0
2097-08-05	87.736	88.142	0	0
2097-08-06	87.209	87.674	0	0
2097-08-07	85.352	86.331	0.388	0.273
2097-08-08	82.585	83.01	0.097	0.108
2097-08-09	82.81	83.24	0	0
2097-08-10	83	83.232	0.127	0.081
2097-08-11	84.172	85.07	0.098	0.097
2097-08-12	84.516	85.037	0.174	0.075
2097-08-13	85.481	84.26	0.532	0.159
2097-08-14	85.833	85.04	0.13	0.156
2097-08-15	83.681	84.713	0.118	0.252
2097-08-16	81.846	82.435	0	0
2097-08-17	81.582	83.179	0	0
2097-08-18	86.126	86.674	0	0
2097-08-19	85.213	86.128	0.497	0
2097-08-20	82.538	83.596	0.206	0
2097-08-21	81.357	80.876	0.003	0
2097-08-22	81.007	81.034	0	0
2097-08-23	80.225	79.892	0	0
2097-08-24	82.774	80.586	0.632	0.025
2097-08-25	81.062	80.932	0.025	0.031
2097-08-26	80.585	81.147	0.03	0.019
2097-08-27	80.796	80.239	0.007	0
2097-08-28	80.474	79.72	0	0
2097-08-29	79.715	80.091	0	0
2097-08-30	80.832	81.339	0	0
2097-08-31	82.423	82.024	0.21	0.18
2097-09-01	82.804	82.637	0.254	0.169
2097-09-02	82.304	82.4	0.109	0.02
2097-09-03	82.651	82.468	0.154	0.156
2097-09-04	83.172	82.873	0.02	0.03
2097-09-05	82.882	83.425	0	0
2097-09-06	81.634	81.565	0	0
2097-09-07	79.871	80.144	0	0
2097-09-08	80.749	81.53	0	0
2097-09-09	81.432	82.21	0	0
2097-09-10	81.386	81.493	0	0.002
2097-09-11	80.21	80.081	0	0
2097-09-12	80.249	80.658	0.002	0.007
2097-09-13	79.735	79.765	0.007	0
2097-09-14	80.893	81.57	0	0
2097-09-15	82.307	82.855	0	0
2097-09-16	81.448	82.358	0.004	0.015
2097-09-17	80.338	80.701	0	0
2097-09-18	76.184	76.386	0	0
2097-09-19	75.441	75.503	0	0
2097-09-20	77.289	76.983	0	0
2097-09-21	77.644	77.789	0	0
2097-09-22	78.999	78.76	0	0
2097-09-23	79.338	78.716	0	0
2097-09-24	78.468	78.728	0	0
2097-09-25	79.026	79.698	0.089	0.017
2097-09-26	77.523	76.631	0.039	0.002
2097-09-27	76.755	77.223	0.004	0
2097-09-28	77.627	78.32	0	0
2097-09-29	78.569	78.873	0	0
2097-09-30	78.871	78.731	0	0
2097-10-01	77.933	77.994	0	0
2097-10-02	75.079	74.489	0	0.004
2097-10-03	78.089	74.793	0	0
2097-10-04	78.165	75.856	0	0.001
2097-10-05	71.63	71.325	0	0
2097-10-06	75.019	72.842	0	0
2097-10-07	74.601	74.6	0.011	0.006
2097-10-08	73.057	73.633	0.01	0.027
2097-10-09	71.337	71.484	0	0
2097-10-10	76.894	76.753	0	0
2097-10-11	75.977	75.975	0	0
2097-10-12	74.986	75.384	0	0
2097-10-13	73.847	73.585	0.001	0.004
2097-10-14	72.744	73.35	0.001	0.003
2097-10-15	73.647	72.959	0.011	0.014
2097-10-16	72.621	72.282	0.018	0.002
2097-10-17	71.995	71.589	0	0
2097-10-18	78.63	78.124	0	0
2097-10-19	77.098	76.903	0.021	0.06
2097-10-20	68.992	69.13	0	0
2097-10-21	72.9	72.869	0	0
2097-10-22	75.591	75.689	0.248	0.031
2097-10-23	75.218	74.501	0.015	0.013
2097-10-24	73.305	73.445	0	0
2097-10-25	76.797	77.535	0.067	0.045
2097-10-26	75.596	75.876	0.055	0.024
2097-10-27	71.285	72.115	0	0
2097-10-28	66.826	66.347	0.001	0
2097-10-29	68.572	68.954	0	0
2097-10-30	67.848	67.994	0	0
2097-10-31	62.308	62.5	0	0
2098-05-01	80	80	1	1
2098-05-02	70.98	71.265	0.271	0.001
2098-05-03	66.466	65.802	0.089	0.474
2098-05-04	68.704	68.185	0.01	0.005
2098-05-05	68.924	68.906	0	0
2098-05-06	69.232	69.433	0	0
2098-05-07	70.013	70.809	0.005	0
2098-05-08	76.186	75.642	0.001	0
2098-05-09	77.491	78.238	0.137	0.007
2098-05-10	72.409	74.903	0.045	0.078
2098-05-11	71.338	71.642	0	0
2098-05-12	76.359	76.439	0	0
2098-05-13	74.178	74.686	0.07	0.06
2098-05-14	74.328	76.488	0.122	0
2098-05-15	82.105	82.435	0	0
2098-05-16	81.193	81.445	0	0
2098-05-17	79.881	80.067	0	0.22
2098-05-18	76.478	76.718	0.12	0.158
2098-05-19	71.559	72.629	0.11	0.273
2098-05-20	71.256	73.033	0.095	0.283
2098-05-21	72.429	73.023	0.235	0.699
2098-05-22	73.33	73.505	0.024	0.075
2098-05-23	78.931	79.1	0	0.03
2098-05-24	80.327	80.029	0.008	0.044
2098-05-25	76.113	76.134	0.439	0.389
2098-05-26	77.349	77.371	0.123	0.098
2098-05-27	80.615	79.268	0.004	0.178
2098-05-28	82.856	82.98	0.165	0.036
2098-05-29	82.47	82.668	0	0
2098-05-30	81.962	82.284	0	0
2098-05-31	77.4	78.599	1.028	1.711
2098-06-01	74.797	74.791	0.011	0.001
2098-06-02	79.661	79.376	0	0
2098-06-03	80.569	80.622	0	0
2098-06-04	80.023	80.173	0.009	0
2098-06-05	80.367	81.312	0.001	0.087
2098-06-06	84.488	84.588	0.001	0.18
2098-06-07	84.162	84.266	0.037	0.053
2098-06-08	76.928	77.545	0	0
2098-06-09	75.181	75.303	0	0
2098-06-10	78.292	78.604	0	0
2098-06-11	83.436	81.79	0	0.095
2098-06-12	85.095	85.358	0	0
2098-06-13	83.589	84.328	0.197	0
2098-06-14	84.265	84.263	0.192	0.211
2098-06-15	84.968	85.365	0.079	0.143
2098-06-16	83.682	83.854	1.427	0.149
2098-06-17	81.019	82.384	0.165	0.545
2098-06-18	80.595	81.614	0	0.005
2098-06-19	78.591	77.908	0.106	0.1
2098-06-20	79.776	80.49	0	0
2098-06-21	84.371	84.413	0	0
2098-06-22	84.871	84.229	0.012	0.007
2098-06-23	86.382	86.433	0.328	0.343
2098-06-24	82.076	83.622	0.006	0.179
2098-06-25	82.944	80.778	0.322	0.297
2098-06-26	80.499	80.069	2.756	0.295
2098-06-27	79.896	78.51	1.297	2.138
2098-06-28	78.505	78.632	0.05	0.005
2098-06-29	79.096	78.988	0.151	0.125
2098-06-30	78.425	78.744	0.065	0.233
2098-07-01	81.144	80.741	0	0
2098-07-02	83.192	83.12	0	0
2098-07-03	83.317	83.417	0.007	0.173
2098-07-04	87.213	84.268	1.069	0.484
2098-07-05	89.355	84.376	0.334	0.076
2098-07-06	91.569	91.912	0	0.11
2098-07-07	91.776	91.502	0	0.015
2098-07-08	92.008	92.091	0	0
2098-07-09	91.747	91.931	0	0
2098-07-10	88.992	90.309	0	0
2098-07-11	91.432	92.297	0	0
2098-07-12	90.958	92.226	0	0.003
2098-07-13	91.05	91.43	0	0
2098-07-14	90.398	90.689	0	0
2098-07-15	90.996	91.217	0	0
2098-07-16	92.715	92.756	0	0
2098-07-17	93.582	93.548	0	0
2098-07-18	93.097	93.137	0	0.029
2098-07-19	93.142	91.446	0	0
2098-07-20	92.606	91.848	0	0
2098-07-21	91.489	90.814	0	0
2098-07-22	90.832	90.688	0	0
2098-07-23	91.03	91.125	0	0
2098-07-24	92.151	92.192	0	0
2098-07-25	91.702	92.253	0	0
2098-07-26	91.537	91.166	0	0
2098-07-27	90.648	91.732	0	0
2098-07-28	91.143	91.075	0.19	0
2098-07-29	89.723	88.149	0	0
2098-07-30	89.401	88.938	0	0
2098-07-31	88.486	88.247	0	0
2098-08-01	88.128	87.91	0.068	0
2098-08-02	88.506	90.034	0.227	0
2098-08-03	87.796	89.501	0.029	0.002
2098-08-04	87.241	87.889	0.234	0.108
2098-08-05	85.376	84.797	0.15	0.224
2098-08-06	89.395	89.166	0	0
2098-08-07	90.409	91.023	0	0
2098-08-08	84.829	89.325	0.198	0.01
2098-08-09	88.694	88.758	0	0
2098-08-10	89.128	89.239	0	0
2098-08-11	90.372	90.389	0	0
2098-08-12	89.871	89.361	0.495	0.129
2098-08-13	83.563	85.875	0.243	0.327
2098-08-14	80.66	80.281	0.051	0
2098-08-15	81.373	81.795	0	0
2098-08-16	85.975	85.506	0	0
2098-08-17	84.678	85.522	0	0.001
2098-08-18	86.656	86.766	0	0
2098-08-19	90.227	90.738	0	0
2098-08-20	91.002	91.348	0.23	0.227
2098-08-21	88.985	90.046	0	0.099
2098-08-22	82.156	82.769	0	0
2098-08-23	81.838	82.274	0	0
2098-08-24	82.478	82.58	0.329	0.219
2098-08-25	83.207	84.183	0.219	0.274
2098-08-26	83.98	84.02	0.068	0.158
2098-08-27	85.552	85.98	0	0
2098-08-28	85.491	87.138	0	0.002
2098-08-29	85.43	87.069	0.075	0.151
2098-08-30	84.653	85.34	0.244	0.023
2098-08-31	81.217	82.353	0	0
2098-09-01	80.833	81.969	0	0
2098-09-02	80.872	81.607	0	0
2098-09-03	80.345	81.112	0	0.003
2098-09-04	80.02	80.35	0.002	0.04
2098-09-05	80.038	80.328	0.105	0.072
2098-09-06	79.344	79.891	0	0.008
2098-09-07	79.141	78.987	0	0
2098-09-08	82.361	82.705	0	0
2098-09-09	81.545	82.031	0.073	0.114
2098-09-10	79.372	79.359	0	0.254
2098-09-11	79.252	78.731	0	0
2098-09-12	79.491	79.49	0	0
2098-09-13	79.61	78.925	0	0
2098-09-14	79.953	79.076	0	0
2098-09-15	79.75	79.383	0	0
2098-09-16	73.067	72.809	0	0
2098-09-17	75.4	75.061	0.001	0
2098-09-18	78.853	78.14	0.147	0.121
2098-09-19	80.115	80.293	0.336	0.228
2098-09-20	79.971	80.07	0.124	0.02
2098-09-21	79.466	79.912	0	0
2098-09-22	79.165	79.215	0	0
2098-09-23	78.121	78.563	0.127	0.208
2098-09-24	78.256	78.317	0.051	0.138
2098-09-25	76.617	77.113	0.046	0.068
2098-09-26	77.478	76.234	0.028	0.03
2098-09-27	78.752	79.382	0.122	0.142
2098-09-28	79.801	80.046	0.367	0.234
2098-09-29	80.219	80.455	0.174	0.173
2098-09-30	79.693	79.504	0.016	0
2098-10-01	76.612	78.578	0	0.001
2098-10-02	73.181	72.863	0.024	0.012
2098-10-03	69.892	70.374	0.002	0
2098-10-04	72.263	71.842	0.003	0.009
2098-10-05	72.129	72.304	0	0
2098-10-06	73.108	73.198	0	0
2098-10-07	73.301	73.476	0.016	0.017
2098-10-08	70.307	69.954	0.001	0.001
2098-10-09	71.519	71.238	0	0
2098-10-10	72.057	71.924	0	0
2098-10-11	72.473	72.521	0.017	0.089
2098-10-12	70.959	70.396	0.04	0.083
2098-10-13	73.353	72.741	0.093	0.106
2098-10-14	73.297	72.462	0.008	0.017
2098-10-15	71.475	71.314	0.003	0.001
2098-10-16	71.222	71.105	0	0
2098-10-17	71.167	70.804	0	0
2098-10-18	68.885	68.975	0	0
2098-10-19	73.064	73.272	0	0
2098-10-20	73.2	74.461	0.136	0.053
2098-10-21	72.71	73.152	0.042	0.003
2098-10-22	68.054	67.962	0	0
2098-10-23	71.821	71.758	0	0
2098-10-24	71.605	71.654	1.223	0.597
2098-10-25	70.462	70.19	0.062	0.286
2098-10-26	67.423	68.09	0.037	0.011
2098-10-27	64.527	65.376	0	0.006
2098-10-28	65.303	65.745	0	0
2098-10-29	68.257	67.627	0	0
2098-10-30	71.861	71.91	0.001	0.002
2098-10-31	71.487	71.497	0	0
2099-05-01	80	80	1	1
2099-05-02	69.514	68.666	0.053	0.086
2099-05-03	68.904	68.641	0.033	0.01
2099-05-04	70.357	70.814	0	0
2099-05-05	72.967	73.061	0.597	0.332
2099-05-06	73.122	73.15	0.001	0.002
2099-05-07	69.347	69.813	0	0.001
2099-05-08	76.835	76.64	0	0.001
2099-05-09	75.664	75.983	0.437	0.602
2099-05-10	67.083	67.061	0.02	0.018
2099-05-11	73.18	73.762	0	0
2099-05-12	76.756	76.734	0	0
2099-05-13	76.232	76.515	0	0
2099-05-14	78.584	78.751	0	0
2099-05-15	79.108	79.173	0	0
2099-05-16	78.25	78.672	0.031	0.139
2099-05-17	70.675	70.786	0	0
2099-05-18	70.19	70.785	0	0
2099-05-19	70.285	70.787	0.002	0.006
2099-05-20	67.422	67.385	0.006	0.01
2099-05-21	68.116	68.347	0	0.008
2099-05-22	70.958	71.085	0	0
2099-05-23	76.633	77.11	0	0
2099-05-24	77.039	77.288	0	0
2099-05-25	76.152	76.525	0	0
2099-05-26	77.002	76.796	0	0.006
2099-05-27	78.78	76.849	0.155	0.073
2099-05-28	75.452	76.256	0.07	0
2099-05-29	78.825	78.936	0.12	0
2099-05-30	81.064	81.127	0.115	0
2099-05-31	82.736	83.032	0.305	0.38
2099-06-01	80.416	81.965	0.306	0.208
2099-06-02	74.956	74.763	0.029	0.001
2099-06-03	73.697	74.556	0.003	0.008
2099-06-04	79.104	80.153	0	0
2099-06-05	83.789	83.898	0	0
2099-06-06	82.756	83.628	0.414	0.135
2099-06-07	73.923	73.864	0	0
2099-06-08	74.568	74.376	0	0
2099-06-09	74.509	74.471	0.001	0.002
2099-06-10	78.84	79.812	0.008	0.01
2099-06-11	79.472	79.956	0.144	0.266
2099-06-12	79.239	80.094	0.1	0.047
2099-06-13	76.919	77.528	0	0
2099-06-14	80.026	79.214	0.01	0
2099-06-15	83.893	84.14	0	0
2099-06-16	83.856	83.882	0	0
2099-06-17	83.381	83.413	0	0
2099-06-18	82.648	82.87	0.192	0.134
2099-06-19	81.657	82.26	0.13	0.08
2099-06-20	80.842	81.647	0.172	0.113
2099-06-21	80.096	80.528	0	0.009
2099-06-22	78.288	77.764	0.004	0.001
2099-06-23	77.329	78.664	0	0.002
2099-06-24	82.935	83.035	0	0
2099-06-25	84.593	83.521	0.014	0
2099-06-26	83.303	83.558	0	0.005
2099-06-27	81.924	80.578	0	0
2099-06-28	83.492	84.432	0	0.243
2099-06-29	85.058	85.95	0	0
2099-06-30	86.001	86.195	0	0
2099-07-01	86.392	86.492	0.007	0.064
2099-07-02	84.746	86.543	0.188	0.004
2099-07-03	86.927	85.78	0.352	0.123
2099-07-04	82.757	83.859	0.568	0.282
2099-07-05	82.353	83.89	0.03	0
2099-07-06	80.179	80.289	0.002	0
2099-07-07	84.744	81.886	0	0
2099-07-08	86.256	85.446	0.072	0.09
2099-07-09	82.802	82.438	0.382	0.292
2099-07-10	81.703	82.916	0	0
2099-07-11	84.186	85.315	0	0.004
2099-07-12	83.981	84.843	0	0.119
2099-07-13	81.526	82.064	0.023	0.025
2099-07-14	81.682	83.005	0.03	0.178
2099-07-15	84.236	84.399	0.57	0.224
2099-07-16	83.388	83.152	0.049	0.173
2099-07-17	85.49	85.662	0.064	0.077
2099-07-18	82.135	82.069	0	0
2099-07-19	91.014	90.462	0	0
2099-07-20	92.686	93.012	0	0
2099-07-21	92.876	92.771	0	0
2099-07-22	91.614	92.685	0.27	0
2099-07-23	89.784	91.768	0.096	0
2099-07-24	90.179	91.039	0.013	0.36
2099-07-25	84.889	85.229	0.105	0.002
2099-07-26	83.583	83.98	0	0
2099-07-27	83.806	85.287	0	0
2099-07-28	82.727	84.545	0.179	0.242
2099-07-29	81.02	82.249	0.001	0.187
2099-07-30	81.24	80.511	0	0.001
2099-07-31	91.198	88.684	0	0
2099-08-01	92.83	92.3	0.116	0
2099-08-02	92.973	91.816	0	0
2099-08-03	93.566	92.975	0.307	0.3
2099-08-04	92.511	93.309	0	0
2099-08-05	91.659	90.713	0.062	0.008
2099-08-06	86.238	85.135	0.497	0.285
2099-08-07	83.965	84.812	0.014	0.057
2099-08-08	83.551	83.276	0	0
2099-08-09	86.155	85.611	0	0
2099-08-10	89.947	89.486	0	0
2099-08-11	89.609	89.273	0	0.048
2099-08-12	88.706	90.573	0	0
2099-08-13	91.576	92.021	0	0.301
2099-08-14	91.521	92.464	0	0.038
2099-08-15	87.424	87.307	0	0.001
2099-08-16	88.621	88.192	0	0
2099-08-17	90.96	90.05	0	0
2099-08-18	90.463	89.48	0	0.009
2099-08-19	87.747	87.372	0	0
2099-08-20	91.114	90.335	0	0
2099-08-21	90.562	90.176	0	0
2099-08-22	87.708	89.002	0	0
2099-08-23	90.058	89.718	0	0.002
2099-08-24	89.745	89.138	0.089	0.136
2099-08-25	86.792	86.892	0.049	0.07
2099-08-26	86.603	88.22	0	0
2099-08-27	86.071	86.572	0.038	0.069
2099-08-28	86.777	85.144	0	0
2099-08-29	88.466	85.912	0	0.005
2099-08-30	84.875	86.229	0	0.046
2099-08-31	87.342	86.811	0	0
2099-09-01	87.564	89.434	0	0
2099-09-02	86.588	87.823	0	0
2099-09-03	86.871	87.315	0.017	0
2099-09-04	86.428	85.334	0.095	0.46
2099-09-05	80.409	79.604	0.784	0.759
2099-09-06	77.236	76.726	0	0.034
2099-09-07	76.482	76.125	0.017	0.012
2099-09-08	78.032	78.025	0.049	0.018
2099-09-09	77.314	77.294	0.005	0.013
2099-09-10	77.483	77.387	0.002	0
2099-09-11	77.855	78.591	0	0
2099-09-12	80.403	80.406	0	0
2099-09-13	80.729	80.388	0	0
2099-09-14	79.874	79.507	0.027	0.007
2099-09-15	78.153	76.732	0.044	0.036
2099-09-16	77.268	77.136	0.003	0.007
2099-09-17	78.362	79.53	0	0
2099-09-18	80.63	81.111	0	0
2099-09-19	84.596	84.696	0	0
2099-09-20	84.377	83.845	0	0.001
2099-09-21	73.811	74.214	0.148	0.091
2099-09-22	73.592	73.772	0.077	0.037
2099-09-23	74.234	74.125	0	0
2099-09-24	74.395	74.521	0	0
2099-09-25	78.902	78.521	0	0
2099-09-26	79.665	79.339	0	0
2099-09-27	77.627	77.417	0.002	0
2099-09-28	75.532	75.347	0.017	0.015
2099-09-29	75.412	75.209	0.012	0.013
2099-09-30	76.92	77.152	0.009	0.006
2099-10-01	77.303	77.401	0	0
2099-10-02	76.999	75.84	0	0
2099-10-03	70.568	70.93	0	0
2099-10-04	76.516	74.534	0	0
2099-10-05	77.274	76.002	0	0
2099-10-06	77.545	78.077	0	0
2099-10-07	76.554	77.508	0	0
2099-10-08	72.054	72.528	0	0
2099-10-09	78.1	75.781	0	0
2099-10-10	80.643	80.683	0	0
2099-10-11	79.124	79.739	0	0
2099-10-12	64.712	63.822	0	0
2099-10-13	62.543	62.657	0	0
2099-10-14	65.552	65.504	0	0
2099-10-15	68.243	68.046	0	0
2099-10-16	69.555	69.966	0.022	0.002
2099-10-17	69.883	69.503	0.063	0
2099-10-18	67.004	68.127	0	0
2099-10-19	66.394	67.22	0	0
2099-10-20	71.544	71.858	0	0
2099-10-21	70.263	69.773	0	0
2099-10-22	67.789	68.171	0	0
2099-10-23	63.83	63.899	0	0
2099-10-24	73.527	73.49	0	0
2099-10-25	75.636	75.677	0	0
2099-10-26	77.082	76.868	0	0
2099-10-27	75.328	75.14	0.145	0.125
2099-10-28	67.265	67.066	0	0
2099-10-29	69.294	69.411	0	0
2099-10-30	69.172	69.093	0	0
2099-10-31	63.352	63.378	0	0
