# Supplementary material for: The role of climate change and urban development on compound dry-hot extremes across US cities
Source: Nat Commun. 2023 Jun 14;14:3509. doi: 10.1038/s41467-023-39205-x (PMC10267174; doi:10.1038/s41467-023-39205-x)
Supplement: Supplementary file 2 — Source Data [file 41467_2023_39205_MOESM2_ESM.zip › SourceData/OklahomaCity_Current_Data.xlsx]

## Sheet: Sheet1
Date_Current	Current_T	Urban_Dev_T	Current_prcp	Urban_Dev_Prcp
2000-05-01	80	80	1	1
2000-05-02	72.801	72.278	0.955	0.977
2000-05-03	72.616	71.313	0.139	0.229
2000-05-04	78.583	78.483	0	0.004
2000-05-05	80.224	79.653	0.009	0
2000-05-06	79.158	81.53	0.179	0.181
2000-05-07	91.2	91.176	0	0
2000-05-08	90.838	91.262	0	0
2000-05-09	85.716	86.028	0	0
2000-05-10	82.132	82.94	0	0
2000-05-11	93.37	93.078	0	0
2000-05-12	88.635	89.433	0	0
2000-05-13	79.579	78.893	0	0
2000-05-14	75.972	75.925	0	0
2000-05-15	81.286	81.374	0.021	0.008
2000-05-16	89.729	89.909	0	0
2000-05-17	94.542	94.364	0	0
2000-05-18	93.203	94.306	0	0
2000-05-19	77.725	77.017	0	0
2000-05-20	76.675	77.199	0	0
2000-05-21	82.712	82.515	0.017	0.013
2000-05-22	97.279	96.727	0	0
2000-05-23	104.348	103.745	0	0
2000-05-24	106.772	107.114	0	0
2000-05-25	97.983	98.155	0	0
2000-05-26	88.75	89.799	0.072	0.479
2000-05-27	85.796	85.885	0	0
2000-05-28	91.105	91.026	0	0
2000-05-29	98.687	98.224	0	0
2000-05-30	96.681	96.262	0	0
2000-05-31	94.474	94.988	0	0
2000-06-01	92.073	92.749	0	0
2000-06-02	90.251	91.04	0.227	0.195
2000-06-03	81.037	84.698	0.12	0.194
2000-06-04	83.697	83.612	0.046	0.104
2000-06-05	81.193	81.817	0.057	0.039
2000-06-06	78.909	78.329	0	0
2000-06-07	83.406	84.027	0	0
2000-06-08	85.773	86.115	0	0
2000-06-09	87.914	88.212	0	0
2000-06-10	89.748	89.038	0	0
2000-06-11	84.274	83.699	0.093	0.211
2000-06-12	92.275	92.394	0.001	0.004
2000-06-13	91.782	91.281	0	0
2000-06-14	90.334	90.69	0.673	0.271
2000-06-15	87.97	88.928	0	0
2000-06-16	87.62	89.122	0	0.027
2000-06-17	81.518	77.45	1.672	1.724
2000-06-18	77.946	80.676	0.342	0.074
2000-06-19	86.818	87.944	0.064	0.182
2000-06-20	91.6	92.915	0	0
2000-06-21	91.24	91.559	1.271	0.673
2000-06-22	88.565	88.589	0.022	0.053
2000-06-23	89.381	90.071	0.001	0
2000-06-24	96.075	96.358	0	0
2000-06-25	95.518	96.436	0.107	0.158
2000-06-26	91.782	92.868	0.114	0.097
2000-06-27	83.331	83.367	0	0
2000-06-28	81.007	81.466	1.597	0.56
2000-06-29	81.383	81.157	0.002	0.065
2000-06-30	94.295	93.025	0.017	0.063
2000-07-01	98.005	98.012	0	0
2000-07-02	95.448	96.362	0	0
2000-07-03	93.134	95.091	0.108	0
2000-07-04	94.783	94.889	0	0.015
2000-07-05	94.971	94.883	0	0
2000-07-06	94.83	94.269	0	0
2000-07-07	93.315	93.959	0	0
2000-07-08	94.936	95.499	0	0
2000-07-09	99.389	98.584	0	0
2000-07-10	101.878	101.978	0	0
2000-07-11	102.588	102.004	0	0
2000-07-12	100.137	99.669	0.065	0.056
2000-07-13	99.418	100.496	0	0
2000-07-14	96.282	96.794	0	0
2000-07-15	100.669	101.436	0	0
2000-07-16	105.255	104.465	0	0
2000-07-17	105.558	104.719	0	0
2000-07-18	103.539	104.469	0	0
2000-07-19	106.009	105.014	0	0
2000-07-20	103.846	104.99	0	0
2000-07-21	102.945	103.379	0	0
2000-07-22	101.733	101.833	0.005	0.022
2000-07-23	86.135	86.44	0.002	0.008
2000-07-24	89.901	89.035	0	0
2000-07-25	93.545	91.917	0	0.021
2000-07-26	97.593	97.119	0.11	0.09
2000-07-27	99.712	101.053	0.033	0.006
2000-07-28	99.681	101.356	0.039	0.041
2000-07-29	99.276	101.1	0.124	0.049
2000-07-30	81.471	85.472	0	0
2000-07-31	87.154	85.455	0	0
2000-08-01	92.336	90.804	0	0
2000-08-02	98.436	97.136	0	0
2000-08-03	102.815	101.914	0	0
2000-08-04	107.286	105.516	0	0
2000-08-05	106.443	104.232	0	0
2000-08-06	104.734	103.94	0	0
2000-08-07	104.033	102.919	0	0
2000-08-08	102.855	101.965	0	0
2000-08-09	101.75	101.336	0	0
2000-08-10	100.28	99.895	0	0
2000-08-11	101.994	101.417	0	0
2000-08-12	101.513	101.037	0	0
2000-08-13	99.758	100.168	0	0
2000-08-14	97.882	99.266	0	0
2000-08-15	100.187	99.145	0	0
2000-08-16	99.597	98.924	0	0
2000-08-17	99.58	100.037	0	0
2000-08-18	99.869	103.529	0.2	0.2
2000-08-19	104.779	104.08	0	0
2000-08-20	103.093	103.792	0	0
2000-08-21	101.522	102.299	0	0
2000-08-22	102.273	102.239	0	0
2000-08-23	101.817	101.761	0	0
2000-08-24	101.23	101.77	0	0
2000-08-25	102.842	102.895	0	0
2000-08-26	103.683	103.311	0	0
2000-08-27	101.821	101.94	0	0
2000-08-28	100.945	101.045	0	0
2000-08-29	100.619	100.378	0	0
2000-08-30	99.61	100.197	0	0
2000-08-31	100.315	99.909	0	0
2000-09-01	105.021	104.926	0	0
2000-09-02	106.105	105.988	0	0
2000-09-03	106.588	106.508	0	0
2000-09-04	107.531	107.451	0	0
2000-09-05	106.643	105.786	0.001	0.004
2000-09-06	92.487	91.562	0	0
2000-09-07	92.494	91.907	0	0
2000-09-08	91.929	91.528	0	0
2000-09-09	92.884	92.129	0	0
2000-09-10	101.766	101.866	0	0
2000-09-11	104.549	102.696	0	0
2000-09-12	96.724	101.772	0.046	0.084
2000-09-13	93.961	92.894	0.085	0.032
2000-09-14	101.286	101.386	0	0
2000-09-15	93.738	94.797	0	0
2000-09-16	85.272	85.149	0	0
2000-09-17	88.006	87.652	0	0
2000-09-18	91.523	91.748	0	0
2000-09-19	97.253	97.006	0	0
2000-09-20	92.533	93.315	0	0
2000-09-21	82.665	82.576	0	0
2000-09-22	94.348	93.771	0	0
2000-09-23	95.585	95.325	0	0
2000-09-24	83.52	83.975	0.005	0.008
2000-09-25	63.561	64.318	0	0
2000-09-26	76.632	76.439	0	0
2000-09-27	85.801	85.745	0	0
2000-09-28	88.512	88.604	0	0
2000-09-29	86.895	86.753	0	0
2000-09-30	89.453	89.687	0	0
2000-10-01	95.975	95.814	0	0
2000-10-02	98.941	98.547	0	0
2000-10-03	100.175	99.609	0	0
2000-10-04	95.263	93.485	0	0
2000-10-05	86.87	87.003	0	0
2000-10-06	79.332	80.354	0.091	0.1
2000-10-07	54.278	54.515	0.015	0.057
2000-10-08	51.649	51.454	0	0
2000-10-09	58.374	57.75	0	0
2000-10-10	64.341	64.063	0	0
2000-10-11	57.504	60.574	0	0
2000-10-12	71.077	70.324	0	0
2000-10-13	81.705	82.286	0	0
2000-10-14	78.808	79.153	0.032	0.032
2000-10-15	71.693	71.729	0.503	0.446
2000-10-16	68.949	69.621	0.799	0.783
2000-10-17	73.924	69.466	0	0
2000-10-18	77.479	74.239	0	0
2000-10-19	76.92	74.599	0	0
2000-10-20	77.389	76.768	0	0
2000-10-21	77.627	76.93	0	0
2000-10-22	71.791	74.865	0.35	0.222
2000-10-23	70.229	71.028	0.061	0.074
2000-10-24	79.494	79.23	0.011	0.058
2000-10-25	77.367	76.647	0.017	0
2000-10-26	70.628	70.803	0.068	0.118
2000-10-27	73.063	73.326	0.078	0.153
2000-10-28	75.26	75.808	0.04	0.005
2000-10-29	77.514	77.239	0.014	0.023
2000-10-30	67.731	68.753	0	0
2000-10-31	70.029	68.164	0.001	0.001
2001-05-01	80	80	1	1
2001-05-02	80.865	81.636	0	0
2001-05-03	76.464	77.163	0	0
2001-05-04	74.753	75.7	0.008	0.012
2001-05-05	75.514	71.714	1.375	0.888
2001-05-06	79.804	79.073	0.094	0.036
2001-05-07	76.395	76.695	0	0
2001-05-08	77.349	77.743	0	0
2001-05-09	80.878	81.435	0	0
2001-05-10	83.786	84.039	0	0
2001-05-11	81.154	81.517	0.116	0.108
2001-05-12	79.763	79.803	0.024	0.044
2001-05-13	78.771	78.968	0	0
2001-05-14	84.262	84.697	0	0
2001-05-15	85.179	84.91	0	0
2001-05-16	86.465	86.683	0	0
2001-05-17	86.796	85.142	0.036	0
2001-05-18	80.145	82.701	2.644	0.482
2001-05-19	81.424	81.724	0.048	0
2001-05-20	82.537	81.62	0.07	0.158
2001-05-21	77.659	75.887	0.027	0.362
2001-05-22	79.834	79.701	0	0
2001-05-23	85.051	84.818	0	0
2001-05-24	84.547	85.11	0.002	0.002
2001-05-25	74.996	75.936	0	0
2001-05-26	73.835	73.631	0.077	0.07
2001-05-27	80.325	80.097	0.047	0
2001-05-28	79.36	79.617	0.65	0.983
2001-05-29	78.399	76.963	0.001	0.008
2001-05-30	84.404	84.075	0.084	0.73
2001-05-31	76.915	78.161	0.116	0.156
2001-06-01	84.734	84.85	0.01	0.015
2001-06-02	84.715	84.939	0.049	0.032
2001-06-03	94.068	94.271	0	0
2001-06-04	90.425	91.08	0	0
2001-06-05	88.792	89.436	0	0
2001-06-06	87.33	87.807	0.046	0.009
2001-06-07	84.556	85.341	0.034	0.013
2001-06-08	85.006	85.456	0.009	0.002
2001-06-09	86.825	87.854	0	0
2001-06-10	86.126	86.981	0	0
2001-06-11	89.472	90.995	0	0
2001-06-12	92.699	93.801	0	0
2001-06-13	91.326	93.251	0	0
2001-06-14	90.558	91.927	0.298	0.203
2001-06-15	88.695	89.831	0.18	0.927
2001-06-16	92.113	92.353	0	0
2001-06-17	91.423	91.876	0	0
2001-06-18	89.441	89.685	0	0
2001-06-19	90.263	90.582	0	0
2001-06-20	90.2	91.459	0	0
2001-06-21	89.025	90.224	0.059	0.012
2001-06-22	85.655	85.578	0	0
2001-06-23	88.855	88.831	0	0
2001-06-24	91.206	91.361	0	0
2001-06-25	89.129	89.989	0	0
2001-06-26	88.891	90.03	0	0
2001-06-27	91.124	91.653	0	0
2001-06-28	94.267	93.626	0.063	0.05
2001-06-29	92.673	91.168	0.051	0.065
2001-06-30	96.3	96.034	0	0.026
2001-07-01	92.867	92.208	0	0
2001-07-02	87.486	87.966	0.005	0
2001-07-03	91.451	91.998	0	0
2001-07-04	96.749	97.678	0	0
2001-07-05	102.584	103.081	0	0
2001-07-06	105.778	106.332	0	0
2001-07-07	105.265	105.721	0	0
2001-07-08	103.191	103.652	0	0
2001-07-09	104.36	104.048	0	0
2001-07-10	105.056	105.043	0	0
2001-07-11	105.536	105.48	0	0
2001-07-12	106.972	106.349	0	0
2001-07-13	105.878	106.027	0	0
2001-07-14	89.092	92.804	0	0
2001-07-15	94.95	97.521	0.002	0.003
2001-07-16	109.544	109.219	0	0
2001-07-17	110.228	108.085	0	0
2001-07-18	107.978	104.902	0	0
2001-07-19	104.563	102.598	0	0
2001-07-20	101.728	101.011	0	0
2001-07-21	106.059	104.938	0	0
2001-07-22	107.05	106.018	0	0
2001-07-23	106.989	105.113	0	0
2001-07-24	105.078	102.568	0	0
2001-07-25	103.116	103.026	0	0
2001-07-26	102.505	102.997	0	0
2001-07-27	99.738	100.531	0	0.008
2001-07-28	100.183	102.381	0	0
2001-07-29	98.206	97.793	0.112	0.101
2001-07-30	104.575	104.424	0	0.015
2001-07-31	103.943	102.914	0	0.001
2001-08-01	100.926	101.036	0	0
2001-08-02	100.677	100.491	0	0
2001-08-03	98.073	96.897	0	0
2001-08-04	99.324	98.144	0	0
2001-08-05	101.516	101.616	0	0
2001-08-06	101.47	101.248	0	0.002
2001-08-07	97.203	94.395	0	0
2001-08-08	94.95	96.033	0	0
2001-08-09	104.048	102.336	0	0
2001-08-10	104.058	104.367	0	0
2001-08-11	105.271	103.646	0	0.029
2001-08-12	103.771	103.151	0	0
2001-08-13	101.234	103.392	0	0.005
2001-08-14	94.902	96.39	0.119	0.168
2001-08-15	101.074	101.174	0	0
2001-08-16	99.545	100.054	0	0.011
2001-08-17	94.015	93.719	0.012	0.021
2001-08-18	94.46	94.366	0.159	0.177
2001-08-19	100.316	99.638	0	0
2001-08-20	103.119	104.503	0	0
2001-08-21	101.267	103.431	0	0
2001-08-22	99.022	99.208	0	0
2001-08-23	99.524	98.807	0	0.005
2001-08-24	102.142	102.242	0	0
2001-08-25	104.585	104.685	0.032	0
2001-08-26	94.25	92.609	0.149	0.056
2001-08-27	95.053	94.884	0	0
2001-08-28	97.105	95.368	0	0
2001-08-29	96.268	94.698	0.001	0
2001-08-30	88.3	88.639	0.061	0.077
2001-08-31	85.303	84.125	0.187	0.101
2001-09-01	81.957	84.016	0.084	0.082
2001-09-02	86.388	86.3	0.019	0.001
2001-09-03	90.72	89.981	0	0
2001-09-04	90.67	92.593	0	0
2001-09-05	86.992	89.237	0	0
2001-09-06	93.411	88.191	0	0
2001-09-07	95.912	100.961	0	0.001
2001-09-08	91.833	101.288	0	0
2001-09-09	91.14	91.056	0.006	0.005
2001-09-10	85.218	84.789	0	0
2001-09-11	84.256	84.985	0	0
2001-09-12	87.997	87.59	0	0
2001-09-13	88.808	88.474	0	0
2001-09-14	87.491	87.637	0	0
2001-09-15	86.979	86.434	0	0
2001-09-16	88.521	88.102	0	0.001
2001-09-17	92.57	92.303	0	0.042
2001-09-18	88.907	88.521	0.574	0.19
2001-09-19	80.07	81.83	0.264	0.294
2001-09-20	90.913	93.804	0	0
2001-09-21	88.637	87.62	0.105	0.123
2001-09-22	88.298	87.872	0	0
2001-09-23	86.13	85.929	0.052	0.078
2001-09-24	70.985	77.176	0.1	0.009
2001-09-25	70.397	70.577	0	0
2001-09-26	78.344	78.932	0	0
2001-09-27	85.468	86.322	0	0
2001-09-28	83.873	83.422	0	0
2001-09-29	79.011	80.222	0	0
2001-09-30	77.482	76.803	0	0
2001-10-01	80.618	80.23	0	0
2001-10-02	83.164	83.472	0	0
2001-10-03	84.465	84.703	0	0
2001-10-04	85.774	87.589	0	0
2001-10-05	78.735	82.533	0.036	0.003
2001-10-06	64.121	64.049	0	0
2001-10-07	70.229	70.553	0	0
2001-10-08	77.816	78.63	0	0
2001-10-09	71.32	72.161	0.354	0.192
2001-10-10	72.843	71.636	0.172	0.521
2001-10-11	70.16	70.823	0.001	0.003
2001-10-12	72.961	73.688	0	0
2001-10-13	68.501	68.626	0	0
2001-10-14	70.386	70.478	0	0
2001-10-15	70.586	70.591	0	0
2001-10-16	64.528	64.32	0	0
2001-10-17	72.504	72.876	0	0
2001-10-18	79.174	79.396	0	0
2001-10-19	74.617	74.875	0	0
2001-10-20	81.656	82.097	0	0
2001-10-21	83.27	83.803	0	0
2001-10-22	80.844	81.729	0	0
2001-10-23	80.351	83.664	0	0
2001-10-24	69.086	72.943	0	0
2001-10-25	62.682	62.532	0	0
2001-10-26	70.543	71.277	0	0
2001-10-27	63.667	64.006	0	0
2001-10-28	72.121	72.938	0	0
2001-10-29	76.259	76.944	0	0
2001-10-30	74.049	74.662	0	0
2001-10-31	71.36	71.588	0	0
2002-05-01	80	80	1	1
2002-05-02	92.904	94.055	0	0
2002-05-03	72.265	71.993	0	0
2002-05-04	71.163	71.069	0	0
2002-05-05	80.028	78.25	0	0
2002-05-06	83.884	83.689	0.047	0.171
2002-05-07	86.493	86.12	0.007	0
2002-05-08	89.73	89.604	0.001	0
2002-05-09	82.994	82.577	0.02	0.034
2002-05-10	69.288	69.62	0.099	0.047
2002-05-11	77.14	77.46	0.01	0.098
2002-05-12	77.193	78.592	0.016	0.003
2002-05-13	70.098	70.111	0.273	0.135
2002-05-14	73.831	73.86	0	0
2002-05-15	76.603	77.403	0	0
2002-05-16	86.722	86.673	0	0
2002-05-17	85.22	84.453	0.033	0.006
2002-05-18	67.532	69.058	0	0
2002-05-19	72.172	72.283	0	0
2002-05-20	73.494	73.868	0	0.002
2002-05-21	75.892	76.345	0	0
2002-05-22	80.248	80.023	0	0
2002-05-23	77.944	78.414	0.015	0.01
2002-05-24	84.993	83.78	0	0
2002-05-25	81.15	83.317	0.088	0.245
2002-05-26	82.959	82.883	0	0
2002-05-27	85.315	86.398	0	0
2002-05-28	74.88	77.869	1.047	0.794
2002-05-29	81.799	81.768	2.451	0.981
2002-05-30	81.229	83.311	0.072	0
2002-05-31	85.995	87.856	0	0
2002-06-01	88.71	89.532	0	0
2002-06-02	90.867	91.898	0	0
2002-06-03	89.566	90.302	0	0
2002-06-04	87.107	88.324	0.16	0.103
2002-06-05	74.305	75.997	1.876	0.781
2002-06-06	79.945	81.477	0	0
2002-06-07	83.097	84.188	0	0
2002-06-08	83.804	85.387	0	0
2002-06-09	92.751	87.512	0	0.108
2002-06-10	91.389	92.58	0.2	0.251
2002-06-11	93.623	95.107	0	0
2002-06-12	97.106	97.807	0.047	0.024
2002-06-13	95.343	95.707	0.119	0.07
2002-06-14	86.955	86.737	0	0.013
2002-06-15	83.482	84.5	0.334	0.022
2002-06-16	71.669	83.756	0.168	1.257
2002-06-17	77.456	78.955	0	0.049
2002-06-18	83.302	86.674	0	0
2002-06-19	89.511	90.264	0	0
2002-06-20	88.95	89.267	0	0
2002-06-21	86.609	86.771	0	0
2002-06-22	86.137	87.306	0.001	0
2002-06-23	89.563	90.619	0	0
2002-06-24	92.439	91.658	0	0
2002-06-25	94.211	90.295	0	0
2002-06-26	93.232	90.635	0	0
2002-06-27	92.261	89.813	0.064	0.023
2002-06-28	85.676	85.95	0.048	0.118
2002-06-29	87.985	83.042	0.001	0.032
2002-06-30	86.43	84.573	0	0
2002-07-01	90.558	90.75	0.006	0.087
2002-07-02	90.699	90.016	0	0
2002-07-03	91.622	89.251	0.02	0.158
2002-07-04	88.3	87.257	0.099	0.165
2002-07-05	91.717	91.919	0.083	0.093
2002-07-06	92.854	92.975	0	0
2002-07-07	91.904	92.039	0	0.042
2002-07-08	92.886	91.497	0	0
2002-07-09	95.956	97.336	0	0
2002-07-10	97.142	97.974	0	0
2002-07-11	96.118	96.447	0	0.004
2002-07-12	82.963	86.048	0.33	0.329
2002-07-13	83.167	82.199	0.001	0.003
2002-07-14	85.527	86.033	0	0
2002-07-15	88.796	89.086	0	0
2002-07-16	88.194	88.532	0	0
2002-07-17	87.418	85.819	0.174	0.056
2002-07-18	88.068	88.479	0.128	0.21
2002-07-19	96.477	96.732	0	0.012
2002-07-20	97.68	97.457	0	0
2002-07-21	97.829	98.378	0	0
2002-07-22	99.435	100.988	0	0
2002-07-23	98.147	99.569	0	0
2002-07-24	99.325	96.631	0.066	0
2002-07-25	107.536	106.499	0.022	0
2002-07-26	106.232	105.516	0	0
2002-07-27	101.795	104.038	0	0
2002-07-28	98.058	99.368	0	0
2002-07-29	96.415	97.793	0.263	0.228
2002-07-30	85.384	84.813	0.292	0.357
2002-07-31	92.394	93.164	0.121	0.054
2002-08-01	103.054	102.915	0	0
2002-08-02	100.682	102.202	0	0
2002-08-03	99.141	101.184	0	0
2002-08-04	96.285	99.878	0	0
2002-08-05	93.801	95.512	0	0
2002-08-06	92.143	91.773	0	0
2002-08-07	89.413	90.18	0.015	0.012
2002-08-08	86.735	88.345	0	0.043
2002-08-09	90.577	90.917	0	0
2002-08-10	89.402	89.356	0.126	0.1
2002-08-11	92.193	91.101	0	0.131
2002-08-12	94.89	95.501	0	0.009
2002-08-13	92.677	93.991	0.108	0.096
2002-08-14	82.907	84.124	0.601	0.354
2002-08-15	97.933	94.984	0	0
2002-08-16	92.953	94.236	0.003	0.166
2002-08-17	99.318	98.682	0	0
2002-08-18	100.204	99.408	0	0
2002-08-19	98.667	98.939	0	0
2002-08-20	96.493	96.393	0	0
2002-08-21	96.857	95.367	0	0
2002-08-22	98.123	96.459	0	0
2002-08-23	101.514	101.614	0	0
2002-08-24	104.857	102.358	0.001	0
2002-08-25	93.486	99.441	0.114	0.117
2002-08-26	90.93	94.893	0	0
2002-08-27	91.361	92.885	0	0.01
2002-08-28	89.873	91.58	0	0
2002-08-29	87.126	89.742	0	0
2002-08-30	88.326	88.84	0	0
2002-08-31	89.058	89.747	0	0
2002-09-01	90.631	91.975	0	0
2002-09-02	96.194	98.255	0	0
2002-09-03	96.75	99.133	0	0
2002-09-04	95.151	96.958	0	0
2002-09-05	93.843	95.006	0	0
2002-09-06	93.266	94.261	0	0
2002-09-07	93.135	93.582	0	0
2002-09-08	91.031	91.081	0	0
2002-09-09	91.542	89.31	0	0
2002-09-10	91.47	91.467	0	0
2002-09-11	90.52	91.186	0	0
2002-09-12	89.293	89.927	0.002	0
2002-09-13	90.72	92.251	0.001	0
2002-09-14	89.392	90.235	0.093	0.043
2002-09-15	81.69	80.584	0.015	0.112
2002-09-16	84.132	80.856	0.036	0.079
2002-09-17	88.365	87.812	0.087	0.071
2002-09-18	99.016	98.64	0	0
2002-09-19	95.354	90.704	0.076	0.029
2002-09-20	82.435	81.956	0	0
2002-09-21	89.698	90.277	0	0
2002-09-22	82.584	87.136	0	0
2002-09-23	80.002	80.07	0	0
2002-09-24	81.223	81.054	0	0
2002-09-25	82.985	82.942	0	0
2002-09-26	83.738	84.154	0	0
2002-09-27	88.908	88.156	0	0
2002-09-28	94.205	92.978	0	0
2002-09-29	95.905	95.652	0	0
2002-09-30	92.11	91.931	0	0
2002-10-01	89.444	89.422	0	0
2002-10-02	89.61	89.296	0	0
2002-10-03	88.928	88.963	0	0
2002-10-04	85.963	86.622	0.054	0.061
2002-10-05	80.041	80.265	0	0
2002-10-06	77.39	77.502	0.705	0.149
2002-10-07	71.705	71.963	0	0
2002-10-08	62.867	65.607	0.223	0.105
2002-10-09	66.682	62.2	0.004	0.131
2002-10-10	75.099	73.342	0	0
2002-10-11	82.255	81.834	0	0
2002-10-12	74.096	74.887	0	0
2002-10-13	66.831	65.925	0	0
2002-10-14	61.608	64.172	0	0
2002-10-15	69.403	69.494	0	0
2002-10-16	68.954	69.578	0	0
2002-10-17	66.975	66.789	0	0
2002-10-18	74.757	75.025	0.003	0
2002-10-19	64.785	65.919	0.187	0.258
2002-10-20	65.109	64.844	0.105	0.097
2002-10-21	71.563	72.348	0	0
2002-10-22	74.308	74.681	0	0
2002-10-23	68.854	69.942	0	0.028
2002-10-24	63.82	58.89	0.219	0.286
2002-10-25	56.049	57.096	0.02	0.022
2002-10-26	63.786	65.364	0	0
2002-10-27	56.682	60.565	0.052	0.161
2002-10-28	59.066	63.409	0.057	0.001
2002-10-29	59.598	60.999	0.013	0.005
2002-10-30	58.447	57.907	0.003	0.023
2002-10-31	47.75	49.202	0.001	0
2003-05-01	80	80	1	1
2003-05-02	74.429	75.138	0	0
2003-05-03	72.881	73.134	0	0
2003-05-04	90.319	90.4	0.018	0.018
2003-05-05	89.277	89.474	0	0
2003-05-06	91.69	91.545	0	0
2003-05-07	87.086	86.791	0	0
2003-05-08	90.41	91.51	0.114	0.113
2003-05-09	95.36	95.721	0.005	0
2003-05-10	90.08	90.031	0.043	0.075
2003-05-11	84.594	85.043	0	0
2003-05-12	83.819	84.096	0	0
2003-05-13	82.117	82.787	0.033	0.148
2003-05-14	82.215	86.028	0.131	0.237
2003-05-15	78.506	81.827	0.003	0.003
2003-05-16	79.212	80.195	0.356	0.323
2003-05-17	78.728	76.633	0.768	0.383
2003-05-18	85.426	85.454	0	0
2003-05-19	92.224	92.135	0	0
2003-05-20	84.643	89.834	0.309	0.465
2003-05-21	70.22	73.093	0.022	0.001
2003-05-22	78.982	80.462	0	0
2003-05-23	84.433	83.328	0.033	0.061
2003-05-24	91.617	91.56	0.096	0.043
2003-05-25	88.407	89.508	0.079	0.032
2003-05-26	72.247	74.441	0.024	0
2003-05-27	77.29	78.06	0	0
2003-05-28	86.97	88.167	0	0
2003-05-29	87.843	89.953	0	0
2003-05-30	104.672	104.949	0	0
2003-05-31	104.414	105.531	0	0
2003-06-01	83.7	84.233	0.01	0.011
2003-06-02	80.916	82.328	0.19	0.242
2003-06-03	81.585	83.623	0.043	0
2003-06-04	80.016	75.956	0.006	0.022
2003-06-05	67.27	65.868	1.276	0.796
2003-06-06	78.902	80.255	0.114	0.144
2003-06-07	86.107	87.732	0	0
2003-06-08	80.75	81.2	0.074	0.024
2003-06-09	83.598	86.827	0.001	0.033
2003-06-10	86.404	90.234	0.189	0.254
2003-06-11	92.969	94.284	0.555	0.306
2003-06-12	92.341	93.333	0.235	0.657
2003-06-13	88.901	94.803	0	0
2003-06-14	84.001	82.156	0.001	0
2003-06-15	82.369	82.38	0.007	0.148
2003-06-16	82.814	83.219	0	0
2003-06-17	83.886	83.843	0	0
2003-06-18	82.609	83.855	0.093	0
2003-06-19	82.508	84.533	0.034	0
2003-06-20	82.924	84.057	0.094	0.085
2003-06-21	79.724	83.415	0.115	0.092
2003-06-22	93.943	95.266	0	0
2003-06-23	95.175	96.423	0	0
2003-06-24	92.626	94.355	0	0
2003-06-25	90.188	89.553	0.355	0.197
2003-06-26	89.603	89.427	0.406	1.097
2003-06-27	85.271	85.894	0	0
2003-06-28	90.169	92.356	0	0
2003-06-29	88.949	91.272	0	0
2003-06-30	87.908	89.313	0	0
2003-07-01	88.18	89.345	0	0
2003-07-02	92.62	93.65	0	0
2003-07-03	95.858	97.269	0	0
2003-07-04	94.326	96.391	0	0
2003-07-05	93.639	94.691	0	0
2003-07-06	93.14	93.811	0	0
2003-07-07	92.786	94.671	0	0
2003-07-08	91.65	93.737	0	0
2003-07-09	96.069	97.16	0	0
2003-07-10	97.883	97.809	0.257	0.032
2003-07-11	100.478	102.2	0	0
2003-07-12	104.929	103.296	0.016	0.024
2003-07-13	104.951	105.549	0.049	0.031
2003-07-14	104.625	106.181	0	0
2003-07-15	104.774	107.252	0	0
2003-07-16	103.211	106.703	0	0
2003-07-17	98.999	100.411	0	0
2003-07-18	105.258	105.459	0	0
2003-07-19	109.472	108.926	0	0
2003-07-20	111.274	111.675	0	0.001
2003-07-21	109.956	109.839	0.053	0.043
2003-07-22	94.549	97.289	0.013	0.025
2003-07-23	88.614	97.338	0	0
2003-07-24	89.233	97.05	0	0
2003-07-25	92.053	97.196	0.049	0.024
2003-07-26	97.329	97.485	0.049	0.04
2003-07-27	98.971	98.577	0	0
2003-07-28	102.156	101.291	0	0
2003-07-29	101.694	101.18	0	0
2003-07-30	91.768	98.341	0.098	0.017
2003-07-31	96.352	96.794	0	0
2003-08-01	102.329	101.759	0	0
2003-08-02	101.54	101.669	0.041	0.015
2003-08-03	94.602	96.085	0.002	0.019
2003-08-04	103.458	103.023	0	0.008
2003-08-05	107.103	106.442	0	0
2003-08-06	100.495	100.651	0	0
2003-08-07	99.156	98.873	0	0
2003-08-08	96.725	99.781	0	0
2003-08-09	94.162	98.64	0	0.073
2003-08-10	90.535	93.07	0	0
2003-08-11	92.367	94.475	0.227	0.063
2003-08-12	83.139	84.748	0.006	0.013
2003-08-13	82.449	84.384	0.044	0.004
2003-08-14	86.664	88	0.029	0.013
2003-08-15	90.975	93.152	0	0.005
2003-08-16	97.134	97.774	0	0
2003-08-17	99.867	101.05	0	0
2003-08-18	99.372	101.056	0	0.014
2003-08-19	99.082	98.585	0	0.032
2003-08-20	102.457	102.557	0	0
2003-08-21	102.901	103.661	0	0.008
2003-08-22	102.384	103.853	0	0
2003-08-23	99.411	101.457	0.008	0.02
2003-08-24	97.676	98.547	0.001	0.002
2003-08-25	96.582	98.855	0	0
2003-08-26	95.907	97.9	0	0.001
2003-08-27	96.161	97.139	0.023	0
2003-08-28	99.007	98.961	0	0
2003-08-29	97.859	91.055	0.02	0.074
2003-08-30	97.021	89.686	0.009	0.073
2003-08-31	86.537	86.947	0.054	0.139
2003-09-01	82.179	84.545	0.079	0.08
2003-09-02	80.766	77.288	0.004	0
2003-09-03	84.323	83.075	0	0
2003-09-04	87.334	88.684	0	0
2003-09-05	83.947	86.101	0	0
2003-09-06	84.971	85.625	0	0
2003-09-07	84.071	85.603	0	0
2003-09-08	86.797	87.038	0	0.004
2003-09-09	86.851	90.945	0.006	0.018
2003-09-10	92.761	92.759	0	0
2003-09-11	88.493	90.788	0.711	0.592
2003-09-12	70.204	65.797	0.432	0.926
2003-09-13	75.105	69.592	0.009	0.558
2003-09-14	77.262	78.041	0.016	0.013
2003-09-15	84.877	83.617	0	0
2003-09-16	89.051	87.01	0.044	0.059
2003-09-17	90.865	89.217	0	0
2003-09-18	85.891	85.199	0	0
2003-09-19	73.452	72.966	0	0
2003-09-20	81.334	80.559	0	0
2003-09-21	79.551	81.433	0.207	0.125
2003-09-22	76.794	82.727	0.149	0.198
2003-09-23	85.951	86.739	0	0
2003-09-24	94.079	93.997	0	0
2003-09-25	88.588	89.213	0	0
2003-09-26	93.866	92.878	0	0
2003-09-27	86.92	89.33	0	0
2003-09-28	73.216	76.135	0	0
2003-09-29	69.517	69.618	0.098	0.076
2003-09-30	80.364	79.493	0.043	0.053
2003-10-01	78.005	76.831	0	0
2003-10-02	72.343	73.104	0.005	0
2003-10-03	81.713	82.268	0.072	0.052
2003-10-04	75.22	76.871	0.052	0.089
2003-10-05	77.719	75.793	0.068	0.005
2003-10-06	73.956	73.558	0	0
2003-10-07	69.185	70.608	0	0
2003-10-08	70.836	72.362	0	0
2003-10-09	69.576	69.682	0.51	0.506
2003-10-10	73.392	70.451	0.001	0
2003-10-11	72.085	67.574	0.214	0.168
2003-10-12	69.942	70.247	0.004	0.007
2003-10-13	82.562	82.488	0.018	0.004
2003-10-14	77.833	80.918	0	0
2003-10-15	79.649	78.896	0	0
2003-10-16	87.505	86.071	0	0
2003-10-17	73.637	74.468	0	0
2003-10-18	81.482	81.211	0	0
2003-10-19	87.298	87.094	0	0
2003-10-20	90.468	89.966	0	0
2003-10-21	88.55	88.287	0	0
2003-10-22	81.42	81.474	0	0
2003-10-23	88.999	88.657	0	0
2003-10-24	88.435	87.93	0	0
2003-10-25	71.148	70.974	0.096	0.157
2003-10-26	57.404	57.286	0	0
2003-10-27	69.067	68.683	0	0
2003-10-28	68.659	68.56	0	0
2003-10-29	77.669	77.113	0	0
2003-10-30	85.808	84.798	0	0
2003-10-31	77.98	78.217	0	0
2004-05-01	80	80	1	1
2004-05-02	73.672	74.032	0	0
2004-05-03	70.473	69.883	0	0
2004-05-04	89.65	90.041	0	0
2004-05-05	89.005	89.445	0	0
2004-05-06	88.901	89.127	0	0
2004-05-07	85.677	85.972	0	0
2004-05-08	85.749	86.033	0	0
2004-05-09	83.325	83.721	0	0
2004-05-10	80.289	81.026	0	0
2004-05-11	77.976	79.246	0.004	0.018
2004-05-12	85.703	83.287	0.012	0.008
2004-05-13	85.859	84.447	0	0
2004-05-14	75.755	76.316	0.26	0.448
2004-05-15	73.631	73.741	0	0
2004-05-16	80.141	81.918	0	0
2004-05-17	86.955	87.113	0	0
2004-05-18	88.485	89.113	0	0
2004-05-19	98.204	98.989	0	0
2004-05-20	94.346	94.486	0	0
2004-05-21	91.232	91.152	0	0
2004-05-22	86.25	88.283	0	0
2004-05-23	96.821	96.779	0	0
2004-05-24	97.137	98.287	0	0
2004-05-25	98.302	98.89	0.045	0.069
2004-05-26	96.241	96.428	0	0.01
2004-05-27	96.187	96.332	0	0
2004-05-28	93.586	93.686	0.01	0.004
2004-05-29	92.168	92.802	0	0
2004-05-30	88.488	89.919	0.002	0.029
2004-05-31	87.903	88.111	0	0
2004-06-01	87.893	89.164	0.016	0
2004-06-02	87.995	84.526	0	0.115
2004-06-03	80.515	80.963	0.401	0.386
2004-06-04	80.938	83.843	0	0
2004-06-05	83.698	86.064	0.312	0.128
2004-06-06	90.551	91.664	0.087	0.048
2004-06-07	87.377	88.409	0	0.059
2004-06-08	87.997	87.635	0.011	0.023
2004-06-09	85.966	85.809	0.073	0.253
2004-06-10	87.312	86.011	0.558	0.25
2004-06-11	94.933	95.549	0	0
2004-06-12	93.199	94.248	0	0
2004-06-13	94.087	94.354	0	0
2004-06-14	95.559	96.328	0	0
2004-06-15	92.083	93.559	0	0
2004-06-16	91.177	90.912	0	0
2004-06-17	95.28	94.766	0	0
2004-06-18	94.168	92.395	0.184	0.267
2004-06-19	89.7	89.827	0.287	0.304
2004-06-20	92.392	94.859	0	0.311
2004-06-21	97.338	96.406	0	0
2004-06-22	95.758	95.534	0.221	0.168
2004-06-23	83.022	82.937	0	0
2004-06-24	87.6	88.31	0	0
2004-06-25	87.385	87.414	0.003	0
2004-06-26	80.134	81.125	0	0
2004-06-27	85.203	83.079	0	0
2004-06-28	82.825	80.881	0.133	0.206
2004-06-29	84.448	83.163	0.102	0.114
2004-06-30	82.914	83.804	0.068	0.223
2004-07-01	86.895	89.589	0.25	0.363
2004-07-02	94.238	96.461	0.289	0.359
2004-07-03	95.939	98.509	0	0
2004-07-04	105.428	105.537	0	0
2004-07-05	101.385	101.193	0.009	0.034
2004-07-06	96.833	97.452	0	0.038
2004-07-07	86.839	86.755	0.258	0.286
2004-07-08	96.944	99.766	0.015	0
2004-07-09	96.849	98.517	0	0
2004-07-10	95.228	96.497	0	0
2004-07-11	95.39	95.585	0	0
2004-07-12	96.721	97.587	0	0
2004-07-13	100.802	101.932	0	0
2004-07-14	103.513	103.62	0	0
2004-07-15	104.039	104.635	0	0
2004-07-16	106.113	105.929	0	0
2004-07-17	103.453	104.264	0.001	0
2004-07-18	87.229	86.848	0	0
2004-07-19	93.424	93.486	0	0
2004-07-20	96.447	96.888	0	0
2004-07-21	95.188	96.02	0	0
2004-07-22	94.25	95.319	0	0
2004-07-23	94.499	94.732	0	0
2004-07-24	91.459	94.393	0.082	0.252
2004-07-25	80.503	80.175	0.175	0.112
2004-07-26	80.592	80.927	0	0
2004-07-27	85.888	86.47	0	0
2004-07-28	86.206	85.843	0.051	0.019
2004-07-29	85.116	82.966	0.295	0.145
2004-07-30	83.095	83.51	0.05	0
2004-07-31	93.041	93.045	0	0
2004-08-01	96.702	98.496	0	0
2004-08-02	99.857	100.607	0	0
2004-08-03	102.681	101.808	0	0
2004-08-04	104.019	104.735	0	0
2004-08-05	97.605	100.818	0	0
2004-08-06	83.455	84.307	0	0
2004-08-07	82.396	80.677	0	0.103
2004-08-08	85.87	80.942	0	0.007
2004-08-09	91.353	91.43	0	0.026
2004-08-10	94.329	93.105	0	0.027
2004-08-11	93.411	82.218	0.089	0.554
2004-08-12	82.608	82.909	0	0.001
2004-08-13	82.302	83.634	0	0
2004-08-14	79.444	80.741	0.039	0.025
2004-08-15	82.846	81.85	0.04	0.005
2004-08-16	87.048	87.006	0.047	0.038
2004-08-17	94.878	94.369	0.025	0.01
2004-08-18	93.85	93.4	0	0
2004-08-19	92.3	91.23	0.007	0.166
2004-08-20	87.652	84.883	0.054	0.101
2004-08-21	84.911	81.865	0.102	0
2004-08-22	85.929	86.969	0.263	0.164
2004-08-23	98.991	93.187	0.113	0
2004-08-24	99.056	97.363	0	0
2004-08-25	102.525	101.416	0	0.004
2004-08-26	103.329	104.224	0	0.056
2004-08-27	101.598	102.765	0.016	0
2004-08-28	99.662	99.579	0.121	0.109
2004-08-29	82.831	82.488	0	0
2004-08-30	86.764	86.847	0	0
2004-08-31	86.925	87.435	0	0
2004-09-01	86.046	86.705	0	0
2004-09-02	86.9	87.506	0	0
2004-09-03	90.739	91.486	0	0
2004-09-04	93.608	92.852	0	0
2004-09-05	95.388	94.855	0	0
2004-09-06	93.8	93.452	0.011	0.078
2004-09-07	82.206	83.559	0	0
2004-09-08	80.545	80.614	0	0
2004-09-09	85.323	85.464	0	0
2004-09-10	87.373	87.344	0	0
2004-09-11	90.97	91.033	0	0
2004-09-12	90.502	90.369	0	0
2004-09-13	92.323	92.464	0	0
2004-09-14	94.524	93.298	0	0
2004-09-15	96.153	95.558	0	0
2004-09-16	90.151	92.135	0.023	0
2004-09-17	93.186	93.658	0.046	0.014
2004-09-18	95.366	94.882	0	0
2004-09-19	90.316	90.604	0	0
2004-09-20	85.43	85.973	0	0
2004-09-21	87.491	87.611	0	0
2004-09-22	87.21	87.767	0	0
2004-09-23	83.93	85.391	0.015	0.011
2004-09-24	80.343	82.263	0.028	0.047
2004-09-25	83.758	83.629	0	0
2004-09-26	81.937	82.45	0	0
2004-09-27	79.584	80.31	0	0
2004-09-28	76.383	79.323	0	0
2004-09-29	80.216	80.156	0	0
2004-09-30	82.293	82.733	0	0
2004-10-01	87.91	87.957	0.003	0.007
2004-10-02	78.746	79.51	0.014	0.008
2004-10-03	79.41	79.378	0	0
2004-10-04	70.663	74.733	0.032	0.068
2004-10-05	77.822	78.438	0.16	0.136
2004-10-06	79.803	80.66	0.019	0.043
2004-10-07	80.972	81.322	0.191	0.033
2004-10-08	77.852	76.043	0.044	0.014
2004-10-09	70.191	69.107	0.015	0
2004-10-10	66.89	64.603	0.102	0.478
2004-10-11	64.684	61.703	0.688	0.519
2004-10-12	64.799	65.838	0.027	0.086
2004-10-13	70.631	71.74	0.015	0.001
2004-10-14	59.628	59.116	0.019	0.091
2004-10-15	75.929	75.544	0	0
2004-10-16	69.471	69.918	0.005	0.006
2004-10-17	72.739	73.705	0	0
2004-10-18	84.268	83.857	0	0
2004-10-19	77.228	78.518	0	0
2004-10-20	71.062	73.596	0	0
2004-10-21	71.635	70.84	0	0
2004-10-22	70.411	70.439	0.878	0.542
2004-10-23	71.641	71.609	0.027	0.023
2004-10-24	76.475	76.432	0	0
2004-10-25	77.483	71.54	0.166	0.097
2004-10-26	70.646	71.47	0.519	0.342
2004-10-27	72.683	72.863	0.076	0.105
2004-10-28	71.602	72.504	0.046	0.046
2004-10-29	72.841	74.101	0.157	0.121
2004-10-30	69.907	71.43	0.114	0.1
2004-10-31	60.392	60.485	0.462	0.479
2005-05-01	80	80	1	1
2005-05-02	57.077	56.785	0.346	0.248
2005-05-03	52.84	55.104	0.372	0.39
2005-05-04	55.546	55.809	0.062	0.053
2005-05-05	64.491	65.79	0.003	0
2005-05-06	77.879	78.581	0	0
2005-05-07	76.38	76.088	0.008	0.001
2005-05-08	78.532	76.873	0.004	0.001
2005-05-09	75.878	75.146	0.001	0.024
2005-05-10	90.839	91.458	0	0
2005-05-11	88.601	89.596	0	0
2005-05-12	81.15	82.241	0	0
2005-05-13	76.801	77.758	0.002	0.003
2005-05-14	77.082	76.5	0.228	0.724
2005-05-15	75.986	75.911	0	0
2005-05-16	75.469	76.831	0	0
2005-05-17	81.565	82.216	0	0
2005-05-18	88.483	88.641	0	0
2005-05-19	90.242	90.591	0.334	0.296
2005-05-20	93.898	93.612	0	0
2005-05-21	91.554	91.485	0	0
2005-05-22	93.131	93.683	0	0.018
2005-05-23	93.337	94.832	0	0
2005-05-24	95.05	96.358	0.084	0.068
2005-05-25	92.975	94.569	0.014	0
2005-05-26	79.85	81.44	0.274	0.588
2005-05-27	78.564	78.653	0.023	0.07
2005-05-28	83.14	80.818	0	0.102
2005-05-29	78.511	80.131	1.32	0.09
2005-05-30	75.33	80.652	0.1	0.003
2005-05-31	79.335	80.123	0.002	0
2005-06-01	82.362	82.192	0.093	0.068
2005-06-02	89.261	86.746	0	0
2005-06-03	91.135	90.405	0	0
2005-06-04	95.774	97.952	0.596	0.246
2005-06-05	96.023	97.473	0.111	0.078
2005-06-06	91.442	93.249	0.305	0.178
2005-06-07	91.351	93.189	0	0
2005-06-08	96.92	98.41	0	0
2005-06-09	95.262	96.67	0	0
2005-06-10	90.003	91.876	0	0.008
2005-06-11	90.85	91.44	0	0
2005-06-12	92.163	93.069	0.029	0
2005-06-13	91.954	93.38	0.135	0.095
2005-06-14	91.327	93.445	0	0
2005-06-15	91.626	92.507	0	0
2005-06-16	93.416	93.245	0	0
2005-06-17	93.815	92.935	0.186	0.225
2005-06-18	88.898	84.654	0	0
2005-06-19	87.739	87.618	0	0
2005-06-20	88.274	89.342	0	0
2005-06-21	90.202	91.265	0	0
2005-06-22	91.733	92.8	0	0
2005-06-23	93.243	94.6	0	0
2005-06-24	95.851	96.808	0	0
2005-06-25	93.56	94.707	0	0
2005-06-26	93.215	93.238	0	0
2005-06-27	95.328	95.639	0	0
2005-06-28	99.735	100.6	0	0
2005-06-29	100.283	101.445	0	0
2005-06-30	100.945	101.832	0	0
2005-07-01	99.533	100.288	0	0.034
2005-07-02	91.77	92.534	0.164	0.083
2005-07-03	99.599	100.7	0	0
2005-07-04	98.275	100.075	0.007	0.003
2005-07-05	86.743	88.375	0.588	0.301
2005-07-06	87.611	87.93	0	0
2005-07-07	89.034	89.73	0	0
2005-07-08	92.224	92.992	0	0
2005-07-09	91.667	93.275	0	0
2005-07-10	90.01	92.188	0	0
2005-07-11	92.427	92.719	0	0
2005-07-12	93.879	94.222	0	0.037
2005-07-13	93.079	92.848	0.08	0.134
2005-07-14	84.486	86.511	0.162	0.073
2005-07-15	91.366	92.736	0.002	0.006
2005-07-16	92.238	93.487	0	0
2005-07-17	93.901	95.492	0	0
2005-07-18	98.527	98.379	0	0
2005-07-19	99.326	99.736	0.02	0
2005-07-20	98.157	98.579	0	0
2005-07-21	98.776	100.015	0	0
2005-07-22	100.179	101.257	0	0
2005-07-23	100.622	101.784	0	0
2005-07-24	99.676	100.742	0	0
2005-07-25	97.741	98.651	0	0
2005-07-26	100.98	102.428	0	0
2005-07-27	99.651	99.069	0.016	0.066
2005-07-28	87.953	87.627	0	0
2005-07-29	92.32	93.241	0	0
2005-07-30	94.445	95.857	0	0
2005-07-31	95.388	97.742	0	0
2005-08-01	97.127	98.608	0	0
2005-08-02	97.453	99.862	0	0
2005-08-03	98.037	99.039	0	0
2005-08-04	97.616	98.576	0	0
2005-08-05	88.893	89.188	0.171	0.352
2005-08-06	86.216	87.083	0.199	0.16
2005-08-07	87.783	87.536	0.13	0.056
2005-08-08	86.629	87.057	0.214	0.082
2005-08-09	87.604	92.343	0.001	0
2005-08-10	93.501	93.977	0	0
2005-08-11	96.78	98.368	0	0
2005-08-12	100.494	100.84	0	0
2005-08-13	98.623	98.956	0	0
2005-08-14	96.327	96.633	0.175	0.054
2005-08-15	88.85	89.572	0.166	0.133
2005-08-16	83.468	88.087	0.337	0.311
2005-08-17	94.327	91.595	0.101	0.105
2005-08-18	101.671	101.969	0	0.016
2005-08-19	99.541	100.989	0	0
2005-08-20	100.952	101.264	0	0
2005-08-21	99.398	99.583	0.034	0.049
2005-08-22	100.594	101.531	0.041	0.074
2005-08-23	102.928	102.694	0	0
2005-08-24	101.385	101.485	0	0
2005-08-25	99.674	99.149	0	0
2005-08-26	100.972	101.449	0	0
2005-08-27	99.734	105.001	0.023	0
2005-08-28	96.76	102.733	0.036	0.089
2005-08-29	93.226	93.976	0.812	0.101
2005-08-30	91.766	93.062	0.005	0.018
2005-08-31	97.081	99.987	0.018	0.039
2005-09-01	98.09	99.716	0	0
2005-09-02	97.003	98.739	0.029	0.001
2005-09-03	92.483	91.796	0.089	0.187
2005-09-04	91.541	92.381	0	0
2005-09-05	90.022	91.668	0	0
2005-09-06	91.344	91.847	0	0
2005-09-07	89.662	91.282	0	0
2005-09-08	88.467	89.523	0	0
2005-09-09	92.657	92.432	0	0
2005-09-10	92.762	91.571	0	0
2005-09-11	90.982	91.145	0	0
2005-09-12	89.402	89.341	0	0
2005-09-13	94.058	94.02	0	0
2005-09-14	88.12	87.559	0.088	0.122
2005-09-15	83.022	84.436	0.858	0.881
2005-09-16	83.922	83.174	0	0
2005-09-17	91.088	89.433	0	0
2005-09-18	97.021	98.041	0	0
2005-09-19	97.129	97.266	0	0
2005-09-20	92.729	95.006	0	0
2005-09-21	95.111	95.982	0	0
2005-09-22	99.376	99.69	0	0
2005-09-23	95.385	95.47	0	0
2005-09-24	91.2	93.385	0	0
2005-09-25	94.016	95.23	0	0
2005-09-26	89.446	94.759	0	0
2005-09-27	83.054	83.364	0	0
2005-09-28	93.217	93.579	0	0
2005-09-29	74.434	74.85	0	0
2005-09-30	82.686	83.099	0	0
2005-10-01	82.968	85.567	0.002	0
2005-10-02	87.479	88.976	0	0
2005-10-03	86.192	87.166	0	0
2005-10-04	88.999	89.556	0	0
2005-10-05	88.909	90.264	0	0
2005-10-06	79.542	82.108	0	0
2005-10-07	65.44	65.528	0	0
2005-10-08	67.932	69.39	0	0
2005-10-09	80.159	81.292	0	0
2005-10-10	77.911	77.018	0	0
2005-10-11	76.435	74.36	0.049	0.025
2005-10-12	76.951	77.518	0	0
2005-10-13	74.552	74.941	0	0
2005-10-14	82.307	82.079	0	0
2005-10-15	84.405	84.532	0	0
2005-10-16	84.317	84.733	0	0
2005-10-17	89.566	89.506	0	0
2005-10-18	88.476	89.148	0	0
2005-10-19	89.151	89.648	0	0
2005-10-20	82.902	85.113	0	0
2005-10-21	69.246	68.032	0	0
2005-10-22	61.68	62.901	0	0
2005-10-23	58.603	58.148	0	0
2005-10-24	56.908	57.109	0	0
2005-10-25	65.831	66.009	0	0
2005-10-26	73.552	74.029	0	0
2005-10-27	72.781	73.657	0	0
2005-10-28	71.538	72.254	0	0
2005-10-29	69.511	70.011	0	0
2005-10-30	77.038	77.103	0	0.002
2005-10-31	70.137	72.805	0.292	0.125
2006-05-01	80	80	1	1
2006-05-02	86.261	88.443	0	0
2006-05-03	87.913	88.364	0	0
2006-05-04	84.609	86.184	0.26	0.263
2006-05-05	77.567	76.997	0.053	0.176
2006-05-06	76.084	76.768	0.645	0.376
2006-05-07	67.858	73.346	0.01	0.015
2006-05-08	72.702	74.967	0.177	0.398
2006-05-09	79.054	80.01	0	0
2006-05-10	77.775	78.555	0	0.469
2006-05-11	70.298	70.515	0	0
2006-05-12	80.885	82.076	0	0
2006-05-13	85.639	88.731	0	0
2006-05-14	81.723	83.451	0	0
2006-05-15	73.148	74.454	0	0
2006-05-16	75.7	76.254	0	0
2006-05-17	79.602	80.16	0	0
2006-05-18	91.16	91.653	0	0
2006-05-19	98.779	98.655	0	0
2006-05-20	98.367	100.624	0	0
2006-05-21	96.057	97.098	0	0
2006-05-22	94.01	95.283	0.119	0.007
2006-05-23	88.709	89.38	0	0
2006-05-24	92.774	93.397	0.025	0.037
2006-05-25	96.974	97.533	0	0.014
2006-05-26	96.264	96.792	0	0
2006-05-27	93.644	94.358	0	0
2006-05-28	89.798	91.211	0	0
2006-05-29	90.915	91.463	0	0.054
2006-05-30	89.735	90.114	0	0
2006-05-31	86.33	87.36	0.222	0.229
2006-06-01	87.017	87.427	0.261	0.297
2006-06-02	85.901	85.501	0	0
2006-06-03	88.969	89.404	0	0
2006-06-04	94.452	95.432	0.019	0.012
2006-06-05	97.861	97.028	0.015	0
2006-06-06	98.038	97.349	0.001	0
2006-06-07	93.202	94.968	0	0
2006-06-08	92.785	93.635	0	0
2006-06-09	97.395	99.242	0	0
2006-06-10	99.208	100.572	0	0
2006-06-11	102.1	102.192	0	0
2006-06-12	100.243	101.605	0.008	0
2006-06-13	96.661	98.094	0.008	0.064
2006-06-14	94.365	95.086	0	0
2006-06-15	95.446	96.308	0	0
2006-06-16	93.544	94.678	0	0
2006-06-17	95.063	94.424	0.003	0
2006-06-18	93.898	94.892	0.313	0.061
2006-06-19	98.923	99.412	0	0
2006-06-20	101.662	102.114	0	0
2006-06-21	100.05	101.192	0	0
2006-06-22	96.104	97.953	0.008	0
2006-06-23	95.462	96.855	0.086	0.11
2006-06-24	90.352	91.287	0.03	0.125
2006-06-25	91.224	91.448	0.024	0.103
2006-06-26	84.675	84.518	0.041	0.068
2006-06-27	88.098	88.269	0	0
2006-06-28	94.162	95.221	0	0
2006-06-29	96.348	97.04	0	0
2006-06-30	96.316	96.594	0	0
2006-07-01	95.422	95.825	0	0
2006-07-02	95.125	95.774	0	0
2006-07-03	97.267	95.58	0	0.014
2006-07-04	99.349	99.785	0	0
2006-07-05	97.127	93.873	0.055	0.069
2006-07-06	90.051	89.038	0.067	0.166
2006-07-07	90.618	90.007	0	0
2006-07-08	92.645	92.812	0	0
2006-07-09	96.289	97.977	0	0
2006-07-10	99.318	97.804	0	0
2006-07-11	102.426	101.181	0	0
2006-07-12	102.148	100.412	0.106	0.145
2006-07-13	106.768	102.105	0	0.056
2006-07-14	100.443	102.739	0.172	0.092
2006-07-15	102.963	103.188	0	0
2006-07-16	106.498	105.744	0	0
2006-07-17	108.56	108.244	0	0
2006-07-18	110.455	111.375	0.013	0
2006-07-19	109.378	109.468	0.103	0.122
2006-07-20	106.107	106.935	0.054	0.009
2006-07-21	106.892	108.253	0	0
2006-07-22	107.055	101.551	0	0
2006-07-23	90.947	90.911	0	0
2006-07-24	96.295	95.493	0	0
2006-07-25	102.312	102.519	0	0
2006-07-26	101.343	102.147	0	0
2006-07-27	100.7	101.932	0	0
2006-07-28	98.344	102.478	0.046	0.23
2006-07-29	100.254	100.406	0.425	0.175
2006-07-30	100.168	100.699	0	0
2006-07-31	101.612	101.91	0	0
2006-08-01	100.087	101.089	0	0
2006-08-02	101.401	101.326	0	0
2006-08-03	100.851	101.958	0.021	0.206
2006-08-04	102.407	102.507	0.024	0.052
2006-08-05	102.632	102.422	0	0.051
2006-08-06	101.931	102.918	0	0
2006-08-07	101.905	105.078	0.028	0.001
2006-08-08	102.394	103.597	0.01	0.016
2006-08-09	103.644	104.699	0	0
2006-08-10	105.226	106.252	0	0
2006-08-11	106.683	107.637	0	0
2006-08-12	106.305	106.51	0	0
2006-08-13	105.094	105.174	0	0
2006-08-14	102.88	103.093	0.028	0.019
2006-08-15	100.967	104.262	0.039	0.01
2006-08-16	104.958	104.263	0.021	0.009
2006-08-17	106.09	105.721	0	0
2006-08-18	106.856	105.299	0	0
2006-08-19	106.769	104.168	0	0.031
2006-08-20	97.633	102.804	0.136	0.052
2006-08-21	96.342	100.268	0.125	0.142
2006-08-22	98.285	101.527	0.046	0.086
2006-08-23	105.424	104.672	0.019	0.016
2006-08-24	109.355	109.767	0.003	0
2006-08-25	109.141	109.029	0	0
2006-08-26	106.691	107.228	0	0.044
2006-08-27	102.283	99.062	0.203	0.058
2006-08-28	87.569	90.38	0.106	0.22
2006-08-29	85.901	85.998	0.012	0.117
2006-08-30	89.247	88.496	0	0
2006-08-31	91.74	91.362	0	0.011
2006-09-01	92.3	92.016	0.005	0
2006-09-02	89.382	92.519	0.012	0.002
2006-09-03	81.504	81.644	0.001	0.013
2006-09-04	83.334	83.348	0	0
2006-09-05	81.635	82.138	0	0
2006-09-06	84.123	83.097	0	0
2006-09-07	87.129	86.631	0	0
2006-09-08	89.645	89.715	0	0
2006-09-09	92.462	92.096	0	0
2006-09-10	90.907	90.552	0.173	0.09
2006-09-11	78.624	83.205	0.122	0.31
2006-09-12	80.378	80.914	0	0.034
2006-09-13	85.154	82.569	0	0
2006-09-14	88.439	87.012	0	0
2006-09-15	94.084	93.081	0	0
2006-09-16	95.325	95.422	0	0
2006-09-17	91.454	93.143	0.169	0.082
2006-09-18	81.769	82.511	0	0
2006-09-19	78.787	78.563	0	0
2006-09-20	88.025	87.927	0	0
2006-09-21	83.784	89.069	0.04	0.012
2006-09-22	92.431	92.247	0	0
2006-09-23	88.816	91.206	0	0
2006-09-24	79.097	79.622	0	0
2006-09-25	81.678	81.269	0	0
2006-09-26	89.159	89.626	0	0
2006-09-27	90.461	90.468	0.025	0.01
2006-09-28	82.587	82.806	0	0
2006-09-29	87.969	88.199	0	0
2006-09-30	91.656	91.153	0	0
2006-10-01	97.713	96.848	0	0
2006-10-02	94.849	95.097	0	0
2006-10-03	93.032	93.495	0	0
2006-10-04	92.596	92.99	0	0
2006-10-05	86.938	87.154	0.001	0.009
2006-10-06	85.636	86.017	0	0
2006-10-07	81.989	83.354	0	0
2006-10-08	81.587	82.636	0	0
2006-10-09	82.275	82.343	0	0
2006-10-10	71.591	75.437	0.026	0.023
2006-10-11	76.052	76.149	0.031	0.043
2006-10-12	68.027	70.621	0	0
2006-10-13	75.948	75.987	0	0
2006-10-14	82.179	81.423	0	0
2006-10-15	78.04	78.835	0.079	0.289
2006-10-16	65.606	65.761	0.157	0.211
2006-10-17	87.235	87.956	0	0
2006-10-18	79.129	79.704	0	0
2006-10-19	59.604	59.124	0	0
2006-10-20	74.379	73.928	0	0
2006-10-21	69.092	69.024	0	0
2006-10-22	59.161	58.722	0	0
2006-10-23	70.057	69.851	0	0
2006-10-24	75.881	75.122	0	0
2006-10-25	70.104	71.026	0.184	0.148
2006-10-26	66.196	70.574	0.005	0.003
2006-10-27	63.267	63.075	0.095	0.091
2006-10-28	71.469	71.382	0	0
2006-10-29	81.686	81.326	0	0
2006-10-30	77.334	76.065	0	0
2006-10-31	70.841	71.08	0	0
2007-05-01	80	80	1	1
2007-05-02	69.037	70.846	0.243	0.278
2007-05-03	67.538	69.211	0.518	0.143
2007-05-04	83.433	85.254	0.097	0.086
2007-05-05	84.6	87.224	0	0
2007-05-06	73.902	74.437	0.167	0.137
2007-05-07	78.683	79	0.16	0.434
2007-05-08	79.32	78.955	0.194	0.299
2007-05-09	79.241	77.606	0.169	0.248
2007-05-10	81.894	81.26	0.096	0.213
2007-05-11	77.391	81.221	0.189	0.198
2007-05-12	76.128	76.387	0.079	0.141
2007-05-13	83.155	84.405	0.044	0.036
2007-05-14	83.893	84.884	0	0
2007-05-15	81.821	82.199	0.123	0.023
2007-05-16	73.172	73.433	0.002	0
2007-05-17	76.727	77.056	0	0
2007-05-18	76.216	76.696	0	0
2007-05-19	76.427	75.881	0	0
2007-05-20	76.521	74.428	0.001	0
2007-05-21	76.012	78.61	0.056	0.047
2007-05-22	78.214	76.699	0	0
2007-05-23	78.189	78.573	0	0
2007-05-24	80.11	81.262	0.238	0.204
2007-05-25	76.364	71.714	0.243	0.158
2007-05-26	75.054	76.172	0.092	0.038
2007-05-27	81.166	81.504	0.015	0.018
2007-05-28	79.519	80.185	0.016	0.064
2007-05-29	78.204	76.153	0.089	0.125
2007-05-30	77.491	78.794	0.139	0.326
2007-05-31	76.837	79.476	0.489	0.431
2007-06-01	85.056	88.08	1.625	0.063
2007-06-02	83.017	82.014	0.567	0.656
2007-06-03	84.048	85.164	0.066	0.108
2007-06-04	85.898	85.706	0	0
2007-06-05	87.929	88.084	0.054	0.084
2007-06-06	88.556	89.416	0.004	0.002
2007-06-07	94.829	94.847	0	0
2007-06-08	92.188	92.725	0	0
2007-06-09	86.488	86.531	0	0
2007-06-10	88.807	90.154	0	0
2007-06-11	90.158	90.91	0.161	0.139
2007-06-12	88.972	89.408	0	0
2007-06-13	85.778	85.654	0.038	0.07
2007-06-14	86.82	86.675	0.064	0.006
2007-06-15	83.909	85.303	0.132	0.2
2007-06-16	82.05	79.852	0.101	0.212
2007-06-17	83.488	84.186	0.111	0.002
2007-06-18	82.882	86.848	0.007	0.003
2007-06-19	86.988	89.675	0	0.131
2007-06-20	88.833	89.167	0	0
2007-06-21	88.653	88.555	0	0
2007-06-22	89.871	89.444	0	0
2007-06-23	91.269	90.022	0	0.007
2007-06-24	90.148	86.937	0.062	0.148
2007-06-25	89.797	89.409	0	0
2007-06-26	86.889	88.035	0.237	0.157
2007-06-27	79.197	83.116	0.236	0.214
2007-06-28	79.069	88.355	0.603	0.116
2007-06-29	84.623	87.352	0.353	0.344
2007-06-30	84.268	84.43	0.153	0.226
2007-07-01	83.89	80.511	0.079	0.355
2007-07-02	83.236	83.659	0.228	0.219
2007-07-03	85.116	86.751	0.003	0
2007-07-04	86.587	90.166	0.001	0
2007-07-05	84.515	89.997	0.13	0.205
2007-07-06	87.962	89.395	0.125	0.128
2007-07-07	88.361	89.834	0	0
2007-07-08	87.352	87.069	0.002	0.173
2007-07-09	93.249	90.927	0.076	0.052
2007-07-10	92.164	93.314	0.608	0.008
2007-07-11	91.629	93.364	0	0
2007-07-12	92.569	92.933	0.142	0.04
2007-07-13	91.292	92.736	0.1	0.109
2007-07-14	83.711	86.816	0.204	0.014
2007-07-15	90.642	91.925	0	0
2007-07-16	90.614	92.099	0	0.004
2007-07-17	90.548	92.16	0	0
2007-07-18	91.401	91.619	0	0
2007-07-19	92.553	93.297	0	0
2007-07-20	92.204	92.077	0	0
2007-07-21	92.666	92.781	0	0
2007-07-22	91.359	91.269	0.077	0.066
2007-07-23	84.331	86.323	0.085	0.09
2007-07-24	84.726	86.129	0	0.049
2007-07-25	87.726	88.399	0	0
2007-07-26	91.448	91.831	0	0
2007-07-27	91.877	91.943	0	0
2007-07-28	93.005	93.112	0	0
2007-07-29	92.091	93.113	0	0.125
2007-07-30	89.11	87.065	0	0.022
2007-07-31	86.93	86.176	0.003	0
2007-08-01	90.006	89.84	0.005	0
2007-08-02	88.56	90.514	0.062	0
2007-08-03	89.84	92.174	0	0.006
2007-08-04	91.514	92.246	0	0
2007-08-05	94.353	94.174	0	0
2007-08-06	95.156	95.439	0	0
2007-08-07	96.365	96.41	0	0
2007-08-08	97.397	98.226	0	0
2007-08-09	99.42	100.959	0	0
2007-08-10	98.717	99.845	0	0
2007-08-11	98.211	98.83	0	0
2007-08-12	99.257	100.12	0	0
2007-08-13	99.178	99.95	0	0
2007-08-14	98.468	100.232	0	0
2007-08-15	98.673	100.016	0	0
2007-08-16	98.744	99.099	0	0
2007-08-17	95.85	96.52	0	0
2007-08-18	91.893	88.257	0.041	0.102
2007-08-19	85.548	86.852	0.227	0.136
2007-08-20	94.448	94.629	0.126	0.096
2007-08-21	93.001	93.708	0	0
2007-08-22	92.41	92.81	0	0
2007-08-23	92.932	92.878	0	0
2007-08-24	93.693	94.938	0	0
2007-08-25	94.988	95.909	0	0
2007-08-26	96.205	97.191	0.005	0.129
2007-08-27	95.815	96.532	0	0
2007-08-28	94.802	94.934	0.005	0.004
2007-08-29	95.666	95.68	0	0
2007-08-30	94.641	95.048	0	0.079
2007-08-31	90.29	89.995	0.049	0.071
2007-09-01	89.385	89.664	0	0
2007-09-02	90.607	90.68	0	0
2007-09-03	91.68	89.872	0	0.001
2007-09-04	91.435	86.079	0	0.224
2007-09-05	85.735	85.173	0.287	0.075
2007-09-06	94.352	96.197	0	0
2007-09-07	93.839	94.117	0.103	0.142
2007-09-08	81.146	86.888	0.282	0.323
2007-09-09	85.712	86.258	0.076	0.181
2007-09-10	84.653	84.938	0.002	0.126
2007-09-11	82.188	79.689	0	0.041
2007-09-12	82.469	82.425	0	0
2007-09-13	88.039	88.851	0	0
2007-09-14	87.055	87.563	0	0
2007-09-15	81.11	82.883	0	0
2007-09-16	92.359	92.356	0	0
2007-09-17	92.233	92.757	0	0
2007-09-18	89.438	89.842	0	0
2007-09-19	86.702	88.873	0.001	0
2007-09-20	88.795	89.774	0.01	0
2007-09-21	89.406	88.23	0	0
2007-09-22	91.663	92.094	0.053	0
2007-09-23	88.664	91.12	0	0
2007-09-24	91.326	91.552	0.006	0.019
2007-09-25	87.042	89.131	0	0
2007-09-26	82.474	82.965	0	0
2007-09-27	87.042	88.093	0.033	0.008
2007-09-28	85.223	85.937	0	0
2007-09-29	82.006	83.712	0	0
2007-09-30	87.438	88.172	0	0
2007-10-01	85.34	85.827	0	0
2007-10-02	86.841	87.584	0	0
2007-10-03	84.151	85.715	0.069	0.401
2007-10-04	89.341	88.317	0	0
2007-10-05	89.717	90.159	0	0
2007-10-06	84.93	87.069	0	0
2007-10-07	83.941	83.73	0.002	0.06
2007-10-08	77.796	78.946	0.2	0.257
2007-10-09	79.276	79.696	0	0
2007-10-10	81.916	82.02	0	0
2007-10-11	73.243	73.933	0	0
2007-10-12	75.895	77.221	0	0
2007-10-13	84.413	84.849	0	0
2007-10-14	80.881	81.634	0	0
2007-10-15	77.553	77.399	0.114	0.136
2007-10-16	74.074	74.446	0	0.007
2007-10-17	76.635	77.278	0.168	0.126
2007-10-18	73.677	73.933	0.05	0.048
2007-10-19	73.937	73.766	0	0
2007-10-20	84.313	84.833	0	0
2007-10-21	81.837	82.143	0	0
2007-10-22	65.229	65.244	0.06	0.093
2007-10-23	65.274	65.199	0	0
2007-10-24	65.278	65.336	0	0
2007-10-25	60.778	60.987	0	0
2007-10-26	63.729	64.552	0	0
2007-10-27	65.458	65.952	0	0
2007-10-28	64.134	64.369	0	0
2007-10-29	69.23	69.816	0	0
2007-10-30	72.521	74.025	0	0
2007-10-31	67.636	68.46	0	0
2008-05-01	80	80	1	1
2008-05-02	79.508	79.732	0	0
2008-05-03	71.693	72.058	0	0
2008-05-04	70.865	71.509	0	0
2008-05-05	72.963	71.99	0	0
2008-05-06	68.207	71.112	0.5	0.616
2008-05-07	73.421	74.322	0.1	0.171
2008-05-08	78.493	78.911	0.289	0.37
2008-05-09	78.541	79.118	0	0
2008-05-10	90.357	89.155	0	0
2008-05-11	75.761	75.701	0	0
2008-05-12	72.659	73.069	0	0
2008-05-13	78.879	77.73	0	0
2008-05-14	74.057	75.381	0.281	0.315
2008-05-15	69.459	70.639	0.199	0.132
2008-05-16	75.076	75.135	0	0
2008-05-17	84.379	84.359	0	0
2008-05-18	85.239	85.518	0.023	0.018
2008-05-19	97.021	97.309	0	0
2008-05-20	96.76	97.8	0	0
2008-05-21	83.347	83.645	0.029	0.03
2008-05-22	82.415	83.128	0	0
2008-05-23	85.103	86.273	0	0
2008-05-24	83.211	84.716	0	0
2008-05-25	90.352	90.663	0	0
2008-05-26	89.161	89.78	0	0
2008-05-27	91.307	90.598	0.045	0.075
2008-05-28	77.634	81.122	0.095	0.106
2008-05-29	80.8	82.137	0	0
2008-05-30	91.309	91.344	0	0
2008-05-31	94.733	95.044	0	0
2008-06-01	94.481	95.86	0	0
2008-06-02	94.801	96.646	0	0
2008-06-03	97.827	98.349	0	0
2008-06-04	97.216	98.579	0	0
2008-06-05	91.283	92.122	0	0
2008-06-06	90.995	90.943	0	0
2008-06-07	90.2	89.39	0.028	0.047
2008-06-08	90.431	90.656	0	0
2008-06-09	91.448	90.673	0.85	0.677
2008-06-10	84.62	85.922	0	0
2008-06-11	94.026	94.549	0	0
2008-06-12	93.129	92.844	0	0
2008-06-13	90.196	91.216	0	0
2008-06-14	89.656	90.397	0	0
2008-06-15	94.542	95.202	0	0
2008-06-16	94.874	95.447	0.021	0.024
2008-06-17	90.964	91.992	0.061	0.061
2008-06-18	85.118	86.897	0.221	0.181
2008-06-19	87.458	86.635	1.559	0.074
2008-06-20	87.151	86.932	0.49	0.067
2008-06-21	84.563	86.602	0	0
2008-06-22	89.215	88.75	0.041	0.011
2008-06-23	92.266	93.441	0.047	0.024
2008-06-24	92.181	94.141	0	0
2008-06-25	89.516	92.045	0.057	0
2008-06-26	95.55	95.794	0.014	0
2008-06-27	97.755	100.323	0.044	0
2008-06-28	98.231	101.019	0	0.029
2008-06-29	86.615	88.791	0.242	0.27
2008-06-30	86.934	87.097	0	0
2008-07-01	89.595	90.596	0	0
2008-07-02	91.116	93.448	0	0
2008-07-03	93.752	94.439	0	0
2008-07-04	92.397	93.829	0.025	0.045
2008-07-05	94.128	91.438	0.018	0.121
2008-07-06	96.912	97.738	0.051	0.003
2008-07-07	96.071	97.069	0	0
2008-07-08	95.787	96.712	0.011	0
2008-07-09	94.695	94.907	0.046	0.051
2008-07-10	89.526	88.659	0.228	0.088
2008-07-11	93.507	95.241	0.117	0.041
2008-07-12	98.412	99.532	0	0
2008-07-13	92.243	90.827	0.056	0.093
2008-07-14	87.628	89.393	0	0
2008-07-15	91.127	90.989	0	0
2008-07-16	93.79	95.153	0	0
2008-07-17	95.343	96	0	0
2008-07-18	96.435	97.878	0	0
2008-07-19	96.173	97.732	0	0
2008-07-20	96.339	97.988	0	0
2008-07-21	100.227	101.381	0	0
2008-07-22	100.486	101.436	0	0
2008-07-23	99.396	101.118	0	0
2008-07-24	98.395	99.859	0	0
2008-07-25	98.101	99.165	0	0
2008-07-26	100.962	102.201	0	0
2008-07-27	101.421	105.029	0	0
2008-07-28	102.972	104.322	0	0
2008-07-29	99.783	103.678	0.006	0.005
2008-07-30	97.854	101.045	0.021	0.054
2008-07-31	86.642	87.35	0.023	0.01
2008-08-01	96.213	97.702	0	0
2008-08-02	100.168	100.608	0	0
2008-08-03	102.594	104.05	0	0
2008-08-04	104.681	105.996	0	0
2008-08-05	104.106	106.095	0	0
2008-08-06	101.744	104.274	0	0
2008-08-07	99.969	101.323	0	0
2008-08-08	98.166	97.333	0.025	0.064
2008-08-09	102.817	102.917	0	0
2008-08-10	103.685	103.785	0	0.029
2008-08-11	90.813	91.656	0.015	0.113
2008-08-12	88.195	82.359	0	0
2008-08-13	91.446	90.854	0	0
2008-08-14	91.062	91.514	0.056	0.062
2008-08-15	78.873	80.809	0.384	0.206
2008-08-16	74.31	80.5	0.027	0.371
2008-08-17	81.822	82.246	0	0.008
2008-08-18	83.26	85.176	0	0.006
2008-08-19	84.476	83.218	0.014	0.171
2008-08-20	81.172	84.924	0.227	0.084
2008-08-21	81.247	80.826	0.109	0.336
2008-08-22	88.761	88.285	0.003	0.016
2008-08-23	89.083	89.874	0.173	0.131
2008-08-24	87.526	86.18	0.025	0.014
2008-08-25	87.253	87.174	0.001	0.004
2008-08-26	89.268	88.628	0	0
2008-08-27	89.085	92.593	0.091	0.003
2008-08-28	94.433	96.441	0.021	0.002
2008-08-29	92.952	93.919	0.023	0.073
2008-08-30	85.055	85.837	0.012	0.151
2008-08-31	88.587	88.104	0.007	0.075
2008-09-01	88.788	89.83	0.007	0
2008-09-02	94.234	94.287	0	0
2008-09-03	91.069	91.453	0.016	0.03
2008-09-04	81.268	78.501	0	0
2008-09-05	85.433	83.876	0	0
2008-09-06	89.552	90.506	0	0
2008-09-07	93.433	93.949	0	0
2008-09-08	90.255	91.149	0	0
2008-09-09	84.033	83.822	0.225	0.159
2008-09-10	79.373	75.841	0.017	0.001
2008-09-11	89.266	88.177	0.006	0
2008-09-12	92.017	90.985	0.031	0.019
2008-09-13	89.895	90.274	0.024	0.002
2008-09-14	81.251	79.337	0.002	0
2008-09-15	73.977	73.851	0	0
2008-09-16	77.175	77.362	0	0
2008-09-17	80.542	80.752	0	0
2008-09-18	78.385	80.399	0	0
2008-09-19	80.818	81.166	0	0
2008-09-20	83.559	82.99	0	0
2008-09-21	84.585	84.326	0	0
2008-09-22	86.177	86.542	0	0
2008-09-23	85.949	86.922	0	0
2008-09-24	87.169	87.645	0	0
2008-09-25	85.684	85.707	0	0
2008-09-26	85.156	85.111	0	0
2008-09-27	88.838	89.16	0	0
2008-09-28	90.315	89.274	0	0
2008-09-29	87.576	87.692	0	0
2008-09-30	81.649	82.21	0	0
2008-10-01	86.62	86.804	0	0
2008-10-02	78.51	81.488	0	0
2008-10-03	82.468	80.986	0.026	0.073
2008-10-04	88.84	90.28	0.018	0.015
2008-10-05	84.219	86.251	0	0
2008-10-06	77.806	78.628	0.535	0.812
2008-10-07	70.015	71.525	0.002	0.002
2008-10-08	77.708	78.057	0	0
2008-10-09	80.587	81.028	0	0
2008-10-10	80.776	81.404	0	0
2008-10-11	81.415	81.664	0	0
2008-10-12	81.612	82.05	0	0
2008-10-13	81.314	82.704	0	0
2008-10-14	75.157	79.703	0	0.011
2008-10-15	73.02	73.276	0.004	0.022
2008-10-16	59.545	63.62	0.005	0.067
2008-10-17	73.019	74.143	0	0
2008-10-18	70.986	70.567	0	0
2008-10-19	77.334	77.815	0	0
2008-10-20	81.047	80.547	0	0
2008-10-21	80.336	80.399	0	0
2008-10-22	70.984	73.943	0.102	0.123
2008-10-23	55.882	55.814	0	0
2008-10-24	56.885	57.59	0	0
2008-10-25	71.92	71.814	0	0
2008-10-26	65.633	65.544	0	0
2008-10-27	57.418	59.406	0	0
2008-10-28	60.701	61.116	0	0
2008-10-29	71.005	70.93	0	0
2008-10-30	81.182	81.261	0	0
2008-10-31	79.082	79.026	0	0
2009-05-01	80	80	1	1
2009-05-02	54.123	52.324	0.336	0.241
2009-05-03	53.66	54.292	0.175	0.127
2009-05-04	67.926	67.474	0	0
2009-05-05	68.648	68.681	0.499	0.398
2009-05-06	79.543	79.41	0.128	0.093
2009-05-07	82.367	81.592	0	0
2009-05-08	86.679	85.396	0	0
2009-05-09	76.745	78.674	0.15	0.186
2009-05-10	63.84	63.984	0.115	0.142
2009-05-11	62.349	62.406	0.442	0.47
2009-05-12	81.761	83.157	0.343	0.034
2009-05-13	82.166	83.327	0.063	0.039
2009-05-14	79.6	78.151	0.118	0.273
2009-05-15	88.498	88.622	0.001	0
2009-05-16	85.717	86.643	0.129	0.648
2009-05-17	70.352	69.948	0	0
2009-05-18	75.381	75.317	0	0
2009-05-19	78.842	78.799	0	0
2009-05-20	78.72	78.691	0	0
2009-05-21	80.746	80.477	0	0
2009-05-22	79.597	82.087	0	0
2009-05-23	77.107	77.326	0.108	0.014
2009-05-24	75.107	75.752	0.043	0.058
2009-05-25	79.781	78.012	0.023	0.117
2009-05-26	83.569	85.158	0.242	0.1
2009-05-27	75.465	77.186	0.01	0.118
2009-05-28	80.984	82.168	0	0
2009-05-29	87.325	86.909	0	0
2009-05-30	91.387	90.923	0	0
2009-05-31	90.759	90.903	0	0
2009-06-01	87.796	88.682	0.002	0
2009-06-02	87.575	87.957	0.007	0.049
2009-06-03	84.305	85.563	0.224	0.333
2009-06-04	78.098	76.435	0.006	0.044
2009-06-05	83.42	83.529	0	0
2009-06-06	93.636	92.899	0.004	0.002
2009-06-07	93.25	93.758	0.005	0.027
2009-06-08	96.024	93.71	0	0
2009-06-09	98.314	98.728	0	0
2009-06-10	94.975	96.259	0.007	0
2009-06-11	86.558	84.171	0.217	0.12
2009-06-12	91.411	94.672	0	0
2009-06-13	86.636	88.479	0.034	0
2009-06-14	97.655	96.521	0.11	0.072
2009-06-15	99.292	98.427	0	0.029
2009-06-16	106.332	106.524	0	0
2009-06-17	105.288	105.309	0	0
2009-06-18	98.13	98.734	0	0
2009-06-19	95.877	96.804	0	0
2009-06-20	92.469	92.385	0	0
2009-06-21	93.496	94.424	0.065	0.033
2009-06-22	100.085	99.454	0	0.003
2009-06-23	98.703	99.059	0.12	0
2009-06-24	98.384	98.62	0	0
2009-06-25	99.716	100.64	0	0
2009-06-26	99.817	99.746	0	0
2009-06-27	101.485	101.585	0	0
2009-06-28	100.552	100.202	0	0
2009-06-29	93.417	92.984	0	0
2009-06-30	97.45	97.252	0	0
2009-07-01	100.937	98.768	0.006	0.062
2009-07-02	101.544	101.381	0.005	0.012
2009-07-03	100.506	100.621	0	0
2009-07-04	104.012	101.567	0.003	0.035
2009-07-05	91.304	92.896	0.224	0.142
2009-07-06	85.125	85.747	0	0
2009-07-07	92.342	88.986	0	0.003
2009-07-08	97.885	97.796	0.026	0
2009-07-09	104.816	106.871	0.01	0
2009-07-10	110.411	109.739	0	0
2009-07-11	111.484	111.97	0	0
2009-07-12	111.834	110.018	0.039	0
2009-07-13	112.54	112.097	0	0
2009-07-14	110.331	110.172	0.034	0.016
2009-07-15	109.074	108.762	0	0
2009-07-16	107.331	107.984	0	0
2009-07-17	103.694	103.794	0.046	0.036
2009-07-18	90.183	90.435	0	0.107
2009-07-19	87.957	85.738	0.043	0.078
2009-07-20	82.912	84.923	0.21	0.054
2009-07-21	81.966	86.862	0.52	1.111
2009-07-22	85.488	86.695	0	0
2009-07-23	91.178	91.166	0	0
2009-07-24	96.942	94.571	0.05	0.033
2009-07-25	103.604	103.704	0.001	0.001
2009-07-26	94.995	95.338	0.06	0.02
2009-07-27	91.285	91.574	0.183	0.021
2009-07-28	88.626	92.353	0.007	0.008
2009-07-29	91.574	94.985	0.004	0.646
2009-07-30	89.117	85.808	2.474	0.111
2009-07-31	87.569	89.05	0.074	0.004
2009-08-01	90.229	89.309	0.474	0.248
2009-08-02	90.441	91.354	0.026	0.036
2009-08-03	103.444	103.922	0	0
2009-08-04	106.408	105.44	0	0.018
2009-08-05	107.788	106.317	0.015	0
2009-08-06	105.873	105.973	0	0
2009-08-07	103.307	102.49	0	0
2009-08-08	101.1	101.069	0	0
2009-08-09	98.575	97.935	0	0
2009-08-10	100.818	100.828	0	0
2009-08-11	98.998	101.27	0	0.005
2009-08-12	95.09	97.247	0	0
2009-08-13	92.432	91.743	0	0
2009-08-14	91.963	91.62	0	0
2009-08-15	94.241	95.722	0.026	0.053
2009-08-16	99.538	100.2	0	0
2009-08-17	99.317	99.126	0	0
2009-08-18	97.781	98.08	0	0
2009-08-19	100.924	100.731	0	0.014
2009-08-20	99.549	100.019	0.104	0.204
2009-08-21	91.866	92.069	0	0
2009-08-22	91.696	91.729	0	0
2009-08-23	91.61	94.008	0	0
2009-08-24	91.893	93.145	0.067	0.03
2009-08-25	99.075	99.635	0	0.008
2009-08-26	97.739	98.679	0	0
2009-08-27	95.569	96.027	0.031	0.004
2009-08-28	86.947	80.748	0.003	0.062
2009-08-29	85.18	83.048	0	0
2009-08-30	81.057	82.305	0	0
2009-08-31	79.292	79.858	0	0
2009-09-01	85.785	86.6	0	0
2009-09-02	90.848	91.411	0	0.001
2009-09-03	93.846	91.483	0	0.029
2009-09-04	91.942	91.259	0.003	0.028
2009-09-05	90.71	86.6	0.001	0.048
2009-09-06	85.528	81.033	0.003	0.001
2009-09-07	81.542	83.033	0	0
2009-09-08	84.491	85.179	0.043	0.048
2009-09-09	85.83	87.055	0.169	0.029
2009-09-10	82.253	83.118	0.034	0.225
2009-09-11	84.421	82.499	0	0.035
2009-09-12	83.332	80.336	0.008	0.012
2009-09-13	77.408	81.74	0	0
2009-09-14	81.02	83.57	0	0
2009-09-15	82.077	82.723	0	0
2009-09-16	79.474	79.575	0.011	0.007
2009-09-17	70.21	70.825	0.371	0.046
2009-09-18	76.124	72.44	0.001	0.003
2009-09-19	71.856	68.022	0.164	0.08
2009-09-20	78.94	81.085	0.001	0.008
2009-09-21	88.278	89.895	0.087	0.142
2009-09-22	69.677	72.397	0.234	0.165
2009-09-23	74.733	73.822	0	0
2009-09-24	77.425	72.751	0	0
2009-09-25	74.938	66.959	0	0.144
2009-09-26	79.644	81.075	0.033	0
2009-09-27	96.179	97.345	0	0
2009-09-28	85.858	88.31	0	0
2009-09-29	77.818	77.589	0	0
2009-09-30	87.544	87.146	0	0
2009-10-01	83.514	84.369	0	0
2009-10-02	74.992	74.601	0	0
2009-10-03	71.068	72.772	0	0
2009-10-04	75.943	71.216	0.065	0.154
2009-10-05	69.475	69.741	0.01	0
2009-10-06	78.292	76.778	0.009	0.002
2009-10-07	70.759	70.368	0	0.012
2009-10-08	72.12	70.599	0.794	0.657
2009-10-09	68.92	68.757	1.648	0.819
2009-10-10	61.463	61.831	0	0
2009-10-11	65.542	66.054	0	0
2009-10-12	80.064	80.709	0	0
2009-10-13	74.484	76.119	0.623	0.205
2009-10-14	68.02	67.841	0.022	0.227
2009-10-15	63.625	63.292	0	0
2009-10-16	64.631	63.625	0	0
2009-10-17	58.322	60.374	0	0
2009-10-18	65.414	65.837	0	0
2009-10-19	77.978	78.812	0	0
2009-10-20	78.419	78.979	0	0
2009-10-21	72.526	74.409	0.073	0.181
2009-10-22	63.612	63.778	0.099	0.061
2009-10-23	56.827	56.671	0	0
2009-10-24	67.069	67.425	0	0
2009-10-25	64.404	63.644	0	0
2009-10-26	57.67	56.963	0.091	0.097
2009-10-27	58.155	58.707	0	0
2009-10-28	67.223	67.085	0	0
2009-10-29	64.345	61.923	0.48	0.421
2009-10-30	57.822	57.662	0	0
2009-10-31	64.13	63.968	0	0
