# Supplementary material for: The role of climate change and urban development on compound dry-hot extremes across US cities
Source: Nat Commun. 2023 Jun 14;14:3509. doi: 10.1038/s41467-023-39205-x (PMC10267174; doi:10.1038/s41467-023-39205-x)
Supplement: Supplementary file 2 — Source Data [file 41467_2023_39205_MOESM2_ESM.zip › SourceData/OklahomaCity_Future_Data.xlsx]

## Sheet: Sheet1
Date_Future	Climate_chng_T	Urban_Dev_Climate_chng_T	Climate_chng_prcp	Urban_Dev_Climate_chng_prcp
2090-05-01	80	80	1	1
2090-05-02	80.836	81.113	0.271	0.449
2090-05-03	77.777	77.181	0	0
2090-05-04	88.618	88.897	0	0
2090-05-05	86.924	87.715	0.125	0.058
2090-05-06	90.36	90.928	0.157	0.167
2090-05-07	94.29	94.236	0	0
2090-05-08	94.32	94.994	0	0
2090-05-09	78.605	78.497	0	0
2090-05-10	81.805	81.814	0	0
2090-05-11	87.585	87.383	0	0
2090-05-12	83.548	82.948	0.166	0.311
2090-05-13	73.709	73.986	0.018	0
2090-05-14	74.685	74.846	0	0
2090-05-15	77.218	77.627	0	0
2090-05-16	83.56	83.619	0	0
2090-05-17	89.948	90.499	0	0
2090-05-18	86.67	86.723	0	0
2090-05-19	83.654	89.025	0.001	0
2090-05-20	86.297	85.479	0.423	2.183
2090-05-21	84.615	84.843	0	0
2090-05-22	85.935	85.163	0	0
2090-05-23	89.374	87.199	0	0.398
2090-05-24	87.946	85.085	0.274	0.145
2090-05-25	92.235	91.432	0.135	0.263
2090-05-26	89.754	89.824	0	0
2090-05-27	88.897	89.498	0	0.004
2090-05-28	92.279	90.597	0	0
2090-05-29	85.997	87.275	0.243	0.177
2090-05-30	84.46	86.456	0.332	0.331
2090-05-31	91.55	92.416	0.196	0.685
2090-06-01	96.488	95.703	0.051	0
2090-06-02	93.543	94.479	0.032	0.082
2090-06-03	96.092	96.696	0.096	0.379
2090-06-04	96.122	99.295	0.126	0.262
2090-06-05	97.877	99.258	0	0
2090-06-06	97.428	98.342	0	0
2090-06-07	96.385	96.218	0	0
2090-06-08	113.625	109.509	0	0
2090-06-09	111.314	110.168	0	0
2090-06-10	107.952	107.733	0	0
2090-06-11	101.907	101.913	0	0
2090-06-12	107.336	105.091	0	0
2090-06-13	104.595	102.753	0	0
2090-06-14	100.075	100.886	0	0
2090-06-15	106.685	106.551	0	0
2090-06-16	111.81	108.408	0	0
2090-06-17	110.5	110.169	0.051	0
2090-06-18	107.274	107.374	0.194	0.194
2090-06-19	104.017	104.153	0	0
2090-06-20	101.374	101.487	0	0
2090-06-21	100.285	100.385	0	0
2090-06-22	101.72	101.988	0	0
2090-06-23	102.315	101.026	0	0
2090-06-24	102.626	102.774	0	0
2090-06-25	104.102	104.826	0	0
2090-06-26	106.379	106.203	0	0
2090-06-27	105.846	105.167	0	0
2090-06-28	109.061	107.531	0	0
2090-06-29	106.833	106.088	0.166	0.076
2090-06-30	105.082	104.812	0	0
2090-07-01	104.142	104.454	0	0
2090-07-02	106.64	105.742	0	0
2090-07-03	107.089	107.835	0	0
2090-07-04	112.675	111.875	0	0
2090-07-05	112.269	110.895	0.019	0.028
2090-07-06	110.399	110.217	0	0
2090-07-07	113.328	113.212	0	0.012
2090-07-08	112.712	112.133	0	0
2090-07-09	112.596	112.083	0	0
2090-07-10	112.234	111.169	0	0
2090-07-11	115.195	113.917	0	0
2090-07-12	115.575	115.967	0	0
2090-07-13	115.488	115.478	0	0
2090-07-14	113.394	113.11	0	0
2090-07-15	105.676	105.135	0	0
2090-07-16	106.24	104.854	0	0
2090-07-17	105.515	105.838	0	0
2090-07-18	108.757	107.318	0	0
2090-07-19	107.885	108.662	0	0
2090-07-20	108.692	108.664	0	0
2090-07-21	108.408	108.423	0	0
2090-07-22	113.413	113.578	0	0
2090-07-23	114.407	114.259	0.12	0
2090-07-24	112.908	113.268	0	0
2090-07-25	110.549	110.083	0	0
2090-07-26	107.843	106.968	0	0
2090-07-27	108.82	108.499	0	0
2090-07-28	108.066	108.182	0	0
2090-07-29	106.773	107.427	0	0
2090-07-30	108.505	108.12	0	0
2090-07-31	109.042	108.712	0	0
2090-08-01	110.079	109.789	0	0
2090-08-02	110.777	110.674	0	0
2090-08-03	108.857	108.957	0.104	0.104
2090-08-04	109.8	108.459	0	0
2090-08-05	109.083	108.623	0	0
2090-08-06	106.717	102.63	0	0
2090-08-07	94.324	97.469	0.055	0.126
2090-08-08	100.651	95.89	0.071	0.138
2090-08-09	102.928	106.965	0.069	0.069
2090-08-10	104.995	103.035	0.083	0.039
2090-08-11	104.984	106.623	0.126	0.036
2090-08-12	103.567	105.621	0.101	0.103
2090-08-13	100.621	102.742	0.034	0.137
2090-08-14	99.231	99.331	0	0
2090-08-15	100.149	100.249	0	0
2090-08-16	104.46	103.811	0	0
2090-08-17	105.597	104.504	0	0
2090-08-18	106.714	105.55	0	0
2090-08-19	107.408	107.454	0	0
2090-08-20	110.405	110.655	0	0
2090-08-21	113.262	113.926	0	0
2090-08-22	111.825	113.413	0	0
2090-08-23	110.06	103.36	0	0
2090-08-24	97.722	97.822	0	0.112
2090-08-25	106.832	102.336	0.009	0.027
2090-08-26	103.669	101.838	0.025	0
2090-08-27	101.642	103.079	0.115	0
2090-08-28	104.895	103.541	0	0
2090-08-29	105.543	104.382	0	0
2090-08-30	105.417	103.688	0	0
2090-08-31	90.348	92.184	0	0
2090-09-01	90.217	92.723	0.024	0.031
2090-09-02	94.33	93.753	0	0
2090-09-03	99.326	98.72	0	0
2090-09-04	99.451	99.116	0	0
2090-09-05	91.014	91.535	0	0
2090-09-06	86.59	86.814	0	0
2090-09-07	84.252	85.753	0	0
2090-09-08	86.349	86.489	0	0
2090-09-09	85.831	86.298	0	0
2090-09-10	85.178	88.087	0.034	0.003
2090-09-11	98.926	97.401	0.107	0.051
2090-09-12	99.464	99.092	0	0.002
2090-09-13	99.323	98.795	0	0
2090-09-14	98.265	104.708	0.111	0
2090-09-15	89.307	88.887	0.134	0.118
2090-09-16	71.191	65.222	0	0.035
2090-09-17	77.829	72.862	0.01	0.075
2090-09-18	83.28	78.719	0	0.044
2090-09-19	87.436	88.309	0	0
2090-09-20	90.533	89.837	0	0
2090-09-21	94.455	94.429	0	0
2090-09-22	95.657	95.805	0	0
2090-09-23	95.325	94.824	0	0.002
2090-09-24	93.904	93.087	0	0
2090-09-25	85.562	86.175	0.066	0.036
2090-09-26	84.549	82.435	0.041	0.03
2090-09-27	85.077	85.711	0	0
2090-09-28	92.565	91.404	0	0
2090-09-29	96.671	94.127	0	0
2090-09-30	94.596	95.356	0.068	0
2090-10-01	93.129	92.177	0	0
2090-10-02	91.523	89.675	0.073	0
2090-10-03	86.346	83.315	0.075	0.009
2090-10-04	82.104	82.33	0	0
2090-10-05	76.376	81.711	0	0
2090-10-06	76.077	78.312	0.019	0.002
2090-10-07	82.991	85.496	0.15	0.385
2090-10-08	84.74	85.264	0	0
2090-10-09	85.432	85.582	0.008	0
2090-10-10	93.986	92.446	0.001	0.002
2090-10-11	89.678	89.511	0	0
2090-10-12	85.106	84.71	0.001	0.001
2090-10-13	86.331	86.701	0	0
2090-10-14	82.79	85.195	0.003	0
2090-10-15	87.696	85.786	0.034	0.026
2090-10-16	88.809	91.808	0.058	0.015
2090-10-17	66.616	67.267	0.058	0.046
2090-10-18	58.968	59.919	0	0
2090-10-19	60.802	60.623	0	0
2090-10-20	70.084	68.987	0	0
2090-10-21	80.487	80.613	0	0
2090-10-22	83.221	83.31	0.013	0.012
2090-10-23	93.954	94.491	0	0
2090-10-24	77.738	80.058	0.016	0.001
2090-10-25	80.054	81.048	0	0
2090-10-26	73.525	74.166	0	0
2090-10-27	69.041	69.177	0	0
2090-10-28	77.901	77.986	0	0
2090-10-29	86.359	86.661	0	0
2090-10-30	81.953	81.865	0	0
2090-10-31	76.438	76.308	0	0
2091-05-01	80	80	1	1
2091-05-02	85.146	85.805	0	0
2091-05-03	86.217	85.92	0	0.001
2091-05-04	84.949	84.855	0.034	0.137
2091-05-05	85.984	83.824	0	0.08
2091-05-06	80.863	79.966	0.095	0.041
2091-05-07	78.223	78.675	0	0
2091-05-08	81.051	79.973	0	0
2091-05-09	86.889	86.566	0	0.009
2091-05-10	82.962	83.15	0	0
2091-05-11	83.938	83.7	0	0
2091-05-12	93.719	93.12	0.011	0.048
2091-05-13	94.974	95.597	0	0
2091-05-14	89.261	89.554	0	0
2091-05-15	93.656	93.097	0	0
2091-05-16	91.814	91.382	0.13	0.098
2091-05-17	87.036	86.152	0	0
2091-05-18	79.368	79.567	0	0
2091-05-19	89.72	87.835	0.092	0.168
2091-05-20	86.73	86.816	0.367	0.205
2091-05-21	98.725	97.189	0.059	0
2091-05-22	106.626	107.226	0	0
2091-05-23	104.408	104.864	0	0
2091-05-24	97.678	99.511	0.132	0.362
2091-05-25	100.303	101.512	0.123	0
2091-05-26	98.158	97.36	0.317	0.135
2091-05-27	101.176	101.36	0.097	0.177
2091-05-28	100.791	101.437	0.16	0.045
2091-05-29	100.334	100.025	0.05	0.061
2091-05-30	101.317	101.49	0.14	0.033
2091-05-31	99.376	100.186	0.001	0
2091-06-01	90.828	91.756	0.954	0.141
2091-06-02	89.423	85.499	0.014	0.001
2091-06-03	81.503	85.35	0.216	0.003
2091-06-04	86.701	87.433	0.013	0
2091-06-05	93.293	94.426	0	0
2091-06-06	92.317	91.563	0	0
2091-06-07	91.008	92.506	0	0
2091-06-08	102.278	102.582	0.07	0.055
2091-06-09	98.95	101.116	0.012	0.017
2091-06-10	101.278	101.953	0	0
2091-06-11	100.935	101.461	0	0
2091-06-12	102.796	104.176	0	0
2091-06-13	115.664	114.268	0	0
2091-06-14	114.171	115.318	0	0
2091-06-15	112.913	116.226	0.032	0.039
2091-06-16	110.769	113.439	0	0.014
2091-06-17	105.533	106.533	0.127	0.137
2091-06-18	98.601	97.252	0	0.355
2091-06-19	96.049	92.221	0	0.002
2091-06-20	98.292	98.527	0	0
2091-06-21	97.846	98.218	0	0.198
2091-06-22	100.286	98.054	0	0
2091-06-23	97.723	97.823	0	0
2091-06-24	103.948	102.289	0.033	0
2091-06-25	107.72	108.411	0	0
2091-06-26	115.146	113.966	0.046	0.003
2091-06-27	95.556	103.093	0.291	0.087
2091-06-28	94.082	95.345	0.071	0.231
2091-06-29	90.133	89.764	0.094	0.11
2091-06-30	92.333	93.138	0	0
2091-07-01	99.495	99.478	0.042	0.011
2091-07-02	95.973	99.172	0.255	0.008
2091-07-03	97.094	96.73	0.125	0.192
2091-07-04	102.697	102.521	0.162	0.109
2091-07-05	106.687	106.771	0	0
2091-07-06	109.073	108.798	0	0
2091-07-07	110.152	109.896	0	0
2091-07-08	108.748	108.681	0	0
2091-07-09	107.326	107.733	0	0
2091-07-10	107.098	107.003	0	0
2091-07-11	106.442	106.445	0	0
2091-07-12	109.748	109.787	0	0
2091-07-13	109.533	109.481	0	0
2091-07-14	108.029	108.78	0	0
2091-07-15	107.561	107.466	0	0
2091-07-16	106.895	107.247	0	0
2091-07-17	106.301	107.479	0	0
2091-07-18	107.13	107.997	0	0
2091-07-19	107.984	108.272	0	0
2091-07-20	108.409	109.209	0	0
2091-07-21	110.242	110.224	0	0
2091-07-22	110.211	110.086	0	0
2091-07-23	109.953	108.439	0	0
2091-07-24	107.748	109.465	0	0
2091-07-25	106.825	108.038	0	0
2091-07-26	111.22	110.616	0	0
2091-07-27	110.662	110.762	0.075	0.075
2091-07-28	113.257	111.731	0	0
2091-07-29	110.972	112.09	0.097	0.097
2091-07-30	107.755	107.918	0.069	0.069
2091-07-31	101.53	106.995	0.067	0.118
2091-08-01	102.972	108.245	0.092	0
2091-08-02	105.522	106.472	0.074	0
2091-08-03	107.661	108.279	0	0
2091-08-04	107.295	107.94	0.17	0.17
2091-08-05	107.794	109.043	0	0
2091-08-06	110.972	110.982	0	0
2091-08-07	110.725	110.492	0	0
2091-08-08	108.961	109.562	0	0
2091-08-09	107.3	108.454	0.079	0.048
2091-08-10	107.881	110.324	0.079	0.122
2091-08-11	109.842	110.394	0	0.042
2091-08-12	108.266	109.619	0	0
2091-08-13	108.361	109.502	0.107	0.014
2091-08-14	108.495	110.511	0.062	0.062
2091-08-15	108.714	105.649	0	0.04
2091-08-16	110.986	110.546	0	0
2091-08-17	110.928	111.101	0	0
2091-08-18	107.023	106.51	0.032	0.033
2091-08-19	106.224	106.363	0	0.045
2091-08-20	105.488	107.013	0.001	0
2091-08-21	102.85	104.515	0.032	0.011
2091-08-22	99.018	104.184	0.163	0
2091-08-23	103.061	103.569	0	0
2091-08-24	103.455	103.088	0.008	0
2091-08-25	108.632	105.7	0.007	0
2091-08-26	108.365	106.938	0	0
2091-08-27	94.789	100.761	0	0
2091-08-28	94.712	95.876	0	0
2091-08-29	95.741	95.87	0	0
2091-08-30	99.095	94.381	0	0.054
2091-08-31	97.886	89.758	0.03	0.119
2091-09-01	95.534	93.171	0.002	0
2091-09-02	93.461	96.778	0.113	0
2091-09-03	90.01	94.446	0.122	0.02
2091-09-04	91.866	93.832	0.031	0.022
2091-09-05	92.402	92.011	0	0
2091-09-06	93.743	93.631	0.045	0.02
2091-09-07	99.13	100.555	0.009	0.018
2091-09-08	101.76	103.033	0.03	0
2091-09-09	99.008	101.918	0	0
2091-09-10	101.748	102.214	0	0
2091-09-11	98.318	99.013	0	0
2091-09-12	93.713	97.455	0.208	0.171
2091-09-13	102.683	103.235	0.096	0.096
2091-09-14	98.254	99.82	0	0
2091-09-15	96.05	92.404	0	0.009
2091-09-16	97.953	99.008	0.017	0.053
2091-09-17	105.343	105.007	0.051	0.003
2091-09-18	105.854	105.483	0	0
2091-09-19	101.942	101.985	0	0
2091-09-20	102.307	102.083	0	0
2091-09-21	105.339	106.356	0	0
2091-09-22	101.561	103.057	0	0
2091-09-23	99.588	99.284	0	0
2091-09-24	95.16	95.575	0	0
2091-09-25	79.248	74.552	0	0
2091-09-26	80.461	79.896	0	0
2091-09-27	87.577	88.08	0	0
2091-09-28	91.201	91.398	0	0
2091-09-29	90.026	90.147	0	0
2091-09-30	91.538	91.969	0	0
2091-10-01	94.508	95.549	0	0
2091-10-02	94.827	97.773	0	0
2091-10-03	91.489	93.817	0	0
2091-10-04	85.872	90.378	0.002	0.025
2091-10-05	79.937	81.503	0.022	0
2091-10-06	80.94	81.324	0	0
2091-10-07	84.829	86.558	0	0
2091-10-08	85.983	86.794	0	0
2091-10-09	91.256	92.784	0	0
2091-10-10	96.009	96.121	0.012	0
2091-10-11	101.797	101.676	0	0.018
2091-10-12	101.244	101.288	0	0
2091-10-13	90.95	91.48	0	0
2091-10-14	82.008	81.269	0.02	0.092
2091-10-15	88.425	86.835	0.001	0.018
2091-10-16	95.3	95.738	0	0
2091-10-17	89.755	91.248	0.283	0.259
2091-10-18	50.077	50.341	0.055	0.016
2091-10-19	62.075	61.728	0	0
2091-10-20	70.184	70.156	0	0
2091-10-21	76.093	75.98	0	0
2091-10-22	81.476	81.699	0	0
2091-10-23	72.885	72.635	0	0
2091-10-24	67.175	67.944	0	0
2091-10-25	68.481	68.667	0	0
2091-10-26	77.08	77.185	0	0
2091-10-27	76.368	75.922	0	0
2091-10-28	80.127	80.042	0	0
2091-10-29	81.697	81.744	0	0
2091-10-30	80.044	80.035	0	0
2091-10-31	77.261	77.137	0	0
2092-05-01	80	80	1	1
2092-05-02	88.931	89.49	0.001	0
2092-05-03	94.018	95.031	0.001	0
2092-05-04	84.349	85.252	0.138	0.137
2092-05-05	83.805	83.404	0.065	0.09
2092-05-06	85.299	86.786	0.813	2.657
2092-05-07	85.655	88.436	0	0
2092-05-08	84.227	87.082	0	0
2092-05-09	82.765	84.065	0	0
2092-05-10	85.863	85.958	0.017	0
2092-05-11	90.573	91.819	0.028	0
2092-05-12	91.944	92.684	0	0
2092-05-13	92.843	95.399	0.473	0.051
2092-05-14	92.868	94.476	0	0
2092-05-15	88.931	90.523	0	0
2092-05-16	87.861	88.008	0	0
2092-05-17	86.452	85.873	0	0
2092-05-18	91.627	89.034	0	0
2092-05-19	94.802	94.604	0	0
2092-05-20	97.549	97.237	0	0
2092-05-21	95.687	96.234	0	0
2092-05-22	94.446	95.649	0	0
2092-05-23	94.529	94.522	0	0
2092-05-24	95.195	95.656	0	0
2092-05-25	98.157	98.322	0	0
2092-05-26	96.309	97.768	0.043	0.071
2092-05-27	84.152	87.662	1.229	0.919
2092-05-28	96.691	96.146	0.091	0.199
2092-05-29	98.931	100.11	0	0
2092-05-30	100.19	87.291	0.571	0.494
2092-05-31	91.154	89.159	0	0
2092-06-01	96.521	96.7	0	0
2092-06-02	96.291	96.189	0	0
2092-06-03	93.249	93.508	0.036	0.036
2092-06-04	96.477	96.285	0	0
2092-06-05	99.591	99.13	0.002	0.115
2092-06-06	102.658	104.302	0	0
2092-06-07	105.374	108.381	0	0
2092-06-08	104.1	107.029	0.083	0.083
2092-06-09	105.062	106.892	0.067	0.067
2092-06-10	104.708	105.349	0	0
2092-06-11	107.224	107.991	0	0
2092-06-12	111.576	112.45	0	0
2092-06-13	113.379	112.991	0	0
2092-06-14	108.164	105.906	0	0.001
2092-06-15	108.458	108.638	0	0
2092-06-16	108.258	108.884	0	0
2092-06-17	105.789	107.348	0	0
2092-06-18	105.008	105.372	0	0
2092-06-19	106.974	106.52	0	0
2092-06-20	102.731	101.586	0.078	0.037
2092-06-21	105.596	105.358	0	0
2092-06-22	103.602	103.831	0.152	0.098
2092-06-23	106.211	106.602	0.1	0.117
2092-06-24	106.518	106.946	0	0
2092-06-25	107.283	107.37	0	0
2092-06-26	108.629	108.897	0	0
2092-06-27	108.02	108.596	0	0
2092-06-28	109.859	111.159	0.014	0
2092-06-29	110.926	112.929	0	0
2092-06-30	111.605	113.175	0	0.017
2092-07-01	112.535	112.873	0.004	0
2092-07-02	111.175	111.245	0	0
2092-07-03	110.39	108.437	0	0
2092-07-04	112.463	112.108	0	0
2092-07-05	112.136	112.677	0.007	0.019
2092-07-06	118.556	116.87	0	0
2092-07-07	120.116	118.531	0	0
2092-07-08	118.724	117.143	0.062	0
2092-07-09	112.806	111.229	0.288	0.152
2092-07-10	93.711	96.794	0.147	0.052
2092-07-11	103.525	103.535	0.094	0.245
2092-07-12	105.145	102.526	0.132	0.033
2092-07-13	105.738	105.747	0.086	0.086
2092-07-14	112.372	113.309	0	0
2092-07-15	112.18	112.268	0	0
2092-07-16	110.079	106.397	0.191	0.178
2092-07-17	93.625	95.18	0.049	0.178
2092-07-18	93.431	95.492	0	0
2092-07-19	97.542	96.685	0	0
2092-07-20	101.218	101.094	0	0
2092-07-21	103.77	103.356	0	0.001
2092-07-22	107.777	107.943	0	0
2092-07-23	110.547	109.968	0.021	0
2092-07-24	104.858	100.295	0.117	0.158
2092-07-25	94.957	97.868	0.293	0.234
2092-07-26	101.005	98.899	0.187	0.079
2092-07-27	98.624	107.045	0.122	0.239
2092-07-28	96.405	101.077	0.205	0.031
2092-07-29	100.544	101.911	0	0.079
2092-07-30	110.789	110.971	0	0
2092-07-31	111.02	111.096	0	0
2092-08-01	114.075	115.236	0	0
2092-08-02	113.879	115.446	0	0
2092-08-03	113.384	114.173	0	0
2092-08-04	113.449	112.994	0	0
2092-08-05	113.9	113.149	0	0
2092-08-06	114.323	113.26	0.087	0.034
2092-08-07	99.97	100.07	0.036	0.01
2092-08-08	98.233	98.913	0.235	0
2092-08-09	98.017	99.627	0	0
2092-08-10	97.639	97.99	0	0
2092-08-11	97.521	97.157	0.073	0.005
2092-08-12	100.813	100.576	0.002	0.003
2092-08-13	101.788	103.341	0	0
2092-08-14	102.168	103.414	0.01	0
2092-08-15	92.574	95.388	0.268	0.134
2092-08-16	105.438	108.084	0.476	0.026
2092-08-17	103.407	105.505	0.063	0.034
2092-08-18	104.566	103.742	0	0.015
2092-08-19	103.376	103.707	0.047	0.042
2092-08-20	102.91	102.571	0	0.003
2092-08-21	103.102	102.095	0	0
2092-08-22	101.362	101.499	0	0
2092-08-23	101.87	103.511	0	0
2092-08-24	104.812	108.399	0	0
2092-08-25	104.261	108.628	0	0
2092-08-26	102.921	109.148	0	0.056
2092-08-27	99.109	97.078	0	0
2092-08-28	96.788	101.901	0.096	0
2092-08-29	95.669	105.288	0.12	0.004
2092-08-30	86.942	105.35	0.274	0.022
2092-08-31	92.372	103.662	1.875	0
2092-09-01	94.537	102.512	0.142	0.022
2092-09-02	99.967	95.533	0.478	0.219
2092-09-03	91.715	90.812	0.258	0.151
2092-09-04	87.705	91.955	0	0.118
2092-09-05	93.353	98.946	0	0
2092-09-06	96.915	103.085	0	0
2092-09-07	99.108	103.298	0	0
2092-09-08	98.947	105.851	0	0
2092-09-09	97.299	104.773	0.082	0
2092-09-10	96.975	100.073	0	0
2092-09-11	94.654	97.884	0	0
2092-09-12	96.89	98.408	0	0
2092-09-13	95.486	97.449	0	0
2092-09-14	95.618	95.923	0	0
2092-09-15	96.337	96.98	0	0
2092-09-16	94.224	96.203	0	0
2092-09-17	92.822	95.971	0.012	0
2092-09-18	94.734	96.649	0	0
2092-09-19	94.156	96.122	0	0
2092-09-20	95.022	96.816	0	0
2092-09-21	96.335	98.094	0	0
2092-09-22	93.869	96.504	0	0
2092-09-23	92.497	93.831	0	0
2092-09-24	93.52	94.46	0	0
2092-09-25	93.488	94.731	0	0
2092-09-26	94.311	95.837	0	0
2092-09-27	91.507	92.808	0.038	0.007
2092-09-28	92.741	93.044	0	0
2092-09-29	93.024	93.177	0	0
2092-09-30	94.851	96.763	0	0
2092-10-01	96.505	98.845	0	0
2092-10-02	96.825	98.644	0	0
2092-10-03	96.816	97.618	0	0
2092-10-04	97.243	98.047	0	0
2092-10-05	96.437	97.812	0	0
2092-10-06	93.361	94.298	0	0
2092-10-07	96.302	97.737	0	0
2092-10-08	93.402	94.903	0	0
2092-10-09	90.061	89.511	0.061	0.016
2092-10-10	81.966	83.008	0.183	0.2
2092-10-11	80.784	81.567	0.128	0.064
2092-10-12	77.51	80.213	0.133	0.059
2092-10-13	77.907	76.577	0.043	0.036
2092-10-14	77.645	77.528	0.004	0
2092-10-15	81.335	83.257	0	0
2092-10-16	89.138	89.51	0.002	0.001
2092-10-17	79.524	81.722	0.124	0.128
2092-10-18	68.74	70.571	0	0
2092-10-19	54.643	52.241	0.034	0.015
2092-10-20	59.638	57.036	0.013	0.069
2092-10-21	68.051	68.612	0	0.001
2092-10-22	74.475	78.243	0	0
2092-10-23	77.891	78.04	0	0
2092-10-24	72.439	76.32	0.067	0.073
2092-10-25	79.815	82.04	0	0
2092-10-26	78.574	80.196	0	0
2092-10-27	66.538	67.645	0	0
2092-10-28	54.459	54.451	0	0
2092-10-29	66.193	66.811	0	0
2092-10-30	61.336	60.903	0	0
2092-10-31	66.353	68.029	0	0
2093-05-01	80	80	1	1
2093-05-02	85.974	86.846	0	0
2093-05-03	83.605	83.924	0.289	0.309
2093-05-04	81.449	82.5	0.283	0.391
2093-05-05	87.63	87.798	0.001	0
2093-05-06	87.521	88.877	0.171	0.149
2093-05-07	86.252	87.56	0.203	0.216
2093-05-08	86.337	87.094	0	0
2093-05-09	89.749	90.165	0.005	0.016
2093-05-10	89.701	90.683	0.037	0.153
2093-05-11	83.57	83.972	0.06	0.037
2093-05-12	87.862	91.49	0	0
2093-05-13	88.753	89.571	0	0
2093-05-14	83.283	85.596	0.413	0.558
2093-05-15	88.817	90.164	0.149	0.084
2093-05-16	89.178	87.935	0.183	0.271
2093-05-17	88.528	89.743	0	0
2093-05-18	86.887	88.004	0.259	0.256
2093-05-19	85.901	86.401	0	0.001
2093-05-20	86.195	86.949	0	0
2093-05-21	88.752	89.839	0	0.016
2093-05-22	91.205	92.43	0	0
2093-05-23	90.487	90.89	0.068	0.038
2093-05-24	85.971	88.653	0.318	0.542
2093-05-25	81.808	81.604	0.48	0.347
2093-05-26	76.852	77.031	0.616	0.801
2093-05-27	89.559	92.439	0.096	0.009
2093-05-28	94.544	85.12	0.072	1.01
2093-05-29	93.256	93.207	0.555	0.292
2093-05-30	88.743	88.026	0.159	0.002
2093-05-31	85.763	88.486	0.163	0
2093-06-01	97.362	93.724	0.022	0.124
2093-06-02	97.264	97.974	0.118	0
2093-06-03	96.003	97.229	0.075	0.046
2093-06-04	106.154	102.799	0	0
2093-06-05	105.329	105.283	0	0.014
2093-06-06	88.472	83.729	0	0.018
2093-06-07	83.624	83.388	0	0
2093-06-08	83.561	83.183	0	0.023
2093-06-09	92.512	92.998	0	0.112
2093-06-10	99.703	100.454	0	0
2093-06-11	101.891	102.582	0	0
2093-06-12	101.988	102.605	0	0
2093-06-13	98.366	99.186	0	0
2093-06-14	94.789	95.854	0	0
2093-06-15	91.252	92.672	0.059	0
2093-06-16	96.033	96.538	0	0
2093-06-17	98.42	99.528	0.087	0
2093-06-18	96.311	97.358	0.285	0.038
2093-06-19	98.365	99.069	0.121	0
2093-06-20	99.583	100.688	0	0
2093-06-21	98.378	100.08	0	0
2093-06-22	96.061	98.168	0.228	0.122
2093-06-23	99.114	99.122	0.002	0.109
2093-06-24	99.039	101.862	0.123	0.021
2093-06-25	97.718	97.776	0.16	0.228
2093-06-26	94.689	96.893	0.171	0.409
2093-06-27	89.286	91.462	0.28	0.357
2093-06-28	89.292	90.813	0.226	0.103
2093-06-29	93.194	94.949	0.083	0
2093-06-30	95.321	96.368	0	0
2093-07-01	95.513	96.433	0	0
2093-07-02	98.913	100.743	0	0
2093-07-03	96.417	100.607	0.235	0
2093-07-04	90.745	94.233	0.01	0
2093-07-05	87.713	89.82	0	0
2093-07-06	91.054	89.982	0	0.044
2093-07-07	94.029	96.927	0.039	0.403
2093-07-08	95.398	98.711	0.583	1.21
2093-07-09	100.584	102.579	0.082	0.156
2093-07-10	100.548	101.488	0	0
2093-07-11	98.054	99.761	0	0
2093-07-12	98.229	99.403	0	0
2093-07-13	99.624	100.467	0	0
2093-07-14	98.378	99.839	0	0
2093-07-15	98.746	99.529	0	0
2093-07-16	98.675	100.118	0	0
2093-07-17	100.31	101.591	0	0
2093-07-18	99.401	100.42	0	0
2093-07-19	97.476	97.181	0	0
2093-07-20	99.918	99.547	0	0
2093-07-21	103.061	103.817	0	0
2093-07-22	105.875	108.859	0.021	0.008
2093-07-23	105.006	109.452	0.148	0.106
2093-07-24	95.314	98.336	0.038	0
2093-07-25	97.694	97.835	0	0
2093-07-26	100.725	101.718	0	0
2093-07-27	102.86	104.233	0	0
2093-07-28	102.291	103.902	0	0.058
2093-07-29	95.721	93.021	0.108	0.133
2093-07-30	93.674	93.148	0.156	0.245
2093-07-31	98.269	96.685	0.235	0.161
2093-08-01	97.468	96.407	0.212	0.125
2093-08-02	91.86	93.179	0.297	0.076
2093-08-03	93.685	95.067	0	0
2093-08-04	97.365	97.823	0	0
2093-08-05	98.878	100.467	0	0
2093-08-06	100.091	100.191	0	0.047
2093-08-07	102.214	101.883	0	0.043
2093-08-08	100.773	101.21	0.102	0.043
2093-08-09	102.01	102.373	0.063	0.063
2093-08-10	100.409	101.548	0	0.055
2093-08-11	101.019	101.49	0	0
2093-08-12	102.82	102.693	0	0
2093-08-13	101.685	101.574	0	0
2093-08-14	96.346	97.468	0	0
2093-08-15	99.182	101.013	0	0
2093-08-16	98.718	101.05	0	0
2093-08-17	98.595	101.152	0	0
2093-08-18	98.738	100.058	0	0
2093-08-19	97.629	99.228	0.001	0
2093-08-20	100.238	101.254	0	0
2093-08-21	102.456	103.314	0	0
2093-08-22	102.33	103.778	0	0
2093-08-23	100.373	102.408	0	0
2093-08-24	98.445	99.943	0.052	0.056
2093-08-25	95.353	94.8	0.103	0.187
2093-08-26	92.165	89.028	0.224	0.245
2093-08-27	88.462	89.601	0.452	0.308
2093-08-28	90.169	91.681	0.008	0
2093-08-29	97.757	99.293	0	0
2093-08-30	102.549	103.569	0	0.001
2093-08-31	100.56	101.742	0	0
2093-09-01	99.861	100.827	0	0
2093-09-02	96.196	98.44	0.098	0.085
2093-09-03	91.405	92.177	0.222	0.161
2093-09-04	84.002	82.653	0.274	0.159
2093-09-05	88.851	86.531	0.085	0.148
2093-09-06	89.924	86.926	0.246	0.077
2093-09-07	99.276	97.694	0	0.031
2093-09-08	100.343	100.634	0.042	0
2093-09-09	100.584	101.527	0	0
2093-09-10	100.105	101.394	0	0
2093-09-11	98.658	100.357	0	0
2093-09-12	99.144	99.91	0	0
2093-09-13	99.165	100.384	0	0
2093-09-14	97.591	98.315	0.005	0.005
2093-09-15	94.283	97.325	0.122	0.033
2093-09-16	95.319	93.674	0	0.031
2093-09-17	99.866	99.966	0	0
2093-09-18	97.86	97.536	0.135	0.302
2093-09-19	82.282	77.362	0.6	0.337
2093-09-20	80.626	76.899	0.112	0.44
2093-09-21	81.24	80.636	0.001	0
2093-09-22	94.101	94.635	0	0
2093-09-23	94.857	95.216	0.027	0
2093-09-24	92.449	94.502	0	0
2093-09-25	91.993	93.571	0	0
2093-09-26	94.99	95.372	0	0
2093-09-27	91.888	93.061	0.261	0.241
2093-09-28	93.571	92.693	0.151	0.307
2093-09-29	93.284	93.382	0	0.004
2093-09-30	91.629	92.036	0	0
2093-10-01	92.562	93.192	0	0
2093-10-02	94.722	95.275	0	0
2093-10-03	95.512	96.342	0	0
2093-10-04	94.977	94.987	0	0
2093-10-05	93.606	93.736	0	0
2093-10-06	91.768	92.467	0	0
2093-10-07	90.79	92.109	0	0
2093-10-08	86.869	88.709	0	0
2093-10-09	82.854	81.967	0.136	0.33
2093-10-10	80.576	79.874	0.09	0.204
2093-10-11	75.472	78.247	0.003	0.008
2093-10-12	62.55	62.516	0	0
2093-10-13	68.729	68.329	0	0
2093-10-14	78.141	77.922	0	0
2093-10-15	75.749	75.412	0	0
2093-10-16	82.457	82.992	0	0
2093-10-17	80.848	82.023	0	0
2093-10-18	90.227	91.311	0	0.006
2093-10-19	87.749	89.288	0	0
2093-10-20	86.484	86.003	0	0
2093-10-21	84.302	84.703	0	0
2093-10-22	82.179	83.027	0	0
2093-10-23	84.382	80.481	0.051	0.074
2093-10-24	69.473	70.313	0.177	0
2093-10-25	74.792	75.019	0	0
2093-10-26	81.361	81.215	0	0
2093-10-27	76.553	77.646	0	0
2093-10-28	63.967	63.949	0	0
2093-10-29	58.997	59.787	0	0
2093-10-30	59.049	59.064	0	0
2093-10-31	75.644	75.289	0	0
2094-05-01	80	80	1	1
2094-05-02	82.459	82.908	0.257	0.14
2094-05-03	80.473	80.286	0.085	0.443
2094-05-04	89.565	89.372	0.178	0.201
2094-05-05	86.689	87.165	0	0
2094-05-06	86.716	85.915	0	0
2094-05-07	84.333	84.754	0	0
2094-05-08	84.119	83.278	0.254	0.146
2094-05-09	82.731	83.421	0.559	0.55
2094-05-10	91.45	91.912	0.082	0.144
2094-05-11	93.429	92.961	0.178	0.27
2094-05-12	80.723	80.204	0.323	0.487
2094-05-13	77.355	78.075	0.047	0.598
2094-05-14	84.004	86.51	0.115	0.04
2094-05-15	91.019	90.591	0	0
2094-05-16	92.335	93.695	0.086	0
2094-05-17	88.171	92.723	0	0
2094-05-18	81.086	81.243	0	0
2094-05-19	78.746	79.099	0	0.015
2094-05-20	78.962	76.351	0.08	0.052
2094-05-21	81.828	79.914	0.058	0.02
2094-05-22	81.286	77.845	1.511	0.408
2094-05-23	76.311	76.477	0	0
2094-05-24	79.588	79.433	0	0
2094-05-25	84.929	85.715	0.008	0.037
2094-05-26	88.41	88.214	0	0
2094-05-27	98.689	99.704	0	0
2094-05-28	102.245	101.951	0.065	0
2094-05-29	104.716	105.132	0	0
2094-05-30	106.921	107.057	0	0
2094-05-31	101.532	102.368	0	0
2094-06-01	97.814	98.989	0	0
2094-06-02	94.698	95.469	0.107	0.212
2094-06-03	85.897	89.606	0.194	0.055
2094-06-04	90.522	91.417	0	0
2094-06-05	90.341	91.401	0.001	0
2094-06-06	89.074	91.512	0.018	0
2094-06-07	96.366	96.501	0	0
2094-06-08	102.875	104.352	0	0
2094-06-09	105.55	105.745	0.142	0.142
2094-06-10	103.02	104.81	0.052	0.054
2094-06-11	106.997	107.505	0	0
2094-06-12	107.535	108.01	0	0
2094-06-13	105.055	105.308	0	0
2094-06-14	101.959	102.57	0	0
2094-06-15	100.488	100.787	0	0
2094-06-16	99.663	99.763	0	0.021
2094-06-17	100.633	100.83	0.032	0.127
2094-06-18	99.376	101.445	0	0
2094-06-19	99.45	99.919	0	0
2094-06-20	101.177	103.357	0	0
2094-06-21	101.954	103.101	0	0
2094-06-22	103.937	104.749	0	0
2094-06-23	105.406	106.032	0	0
2094-06-24	107.349	108.208	0	0
2094-06-25	109.401	110.298	0	0
2094-06-26	111.903	109.855	0	0
2094-06-27	104.427	104.527	0.17	0.17
2094-06-28	100.389	100.489	0	0.158
2094-06-29	110.154	110.254	0.2	0.2
2094-06-30	108.893	109.043	0	0.017
2094-07-01	92.832	96.11	3.377	0.837
2094-07-02	97.379	93.45	0.015	0.05
2094-07-03	104.254	105.814	0	0
2094-07-04	104.378	106.471	0	0
2094-07-05	105.65	108.012	0	0
2094-07-06	111.6	113.861	0	0
2094-07-07	110.159	112.855	0	0
2094-07-08	113.469	109.563	0.004	0
2094-07-09	113.611	111.548	0.006	0.022
2094-07-10	114.886	111.373	0	0
2094-07-11	116.999	101.192	0.125	0.182
2094-07-12	102.029	102.424	0	0
2094-07-13	106.995	109.132	0	0
2094-07-14	103.317	103.417	0.196	0.196
2094-07-15	104.498	105.699	0.062	0.084
2094-07-16	106.299	107.156	0	0.035
2094-07-17	107.858	108.365	0	0
2094-07-18	109.855	110.552	0	0
2094-07-19	109.304	110.807	0.084	0
2094-07-20	97.343	106.374	0.222	0.073
2094-07-21	91.273	93.969	0	0
2094-07-22	97.67	93.512	0	0.169
2094-07-23	97.415	98.155	0	0.05
2094-07-24	95.104	97.47	0.086	0.085
2094-07-25	100.849	100.045	0.061	0.223
2094-07-26	100.667	101.852	0	0.079
2094-07-27	103.112	102.336	0	0
2094-07-28	103.68	104.628	0	0
2094-07-29	102.802	103.727	0	0
2094-07-30	102.025	101.431	0	0
2094-07-31	101.973	101.054	0	0
2094-08-01	100.571	100.671	0	0
2094-08-02	100.056	100.156	0	0
2094-08-03	96.39	99.04	0	0
2094-08-04	98.909	101.543	0.004	0
2094-08-05	105.095	104.581	0.015	0
2094-08-06	104.974	104.41	0.064	0.007
2094-08-07	91.777	92.984	0.124	0
2094-08-08	91.494	91.229	0	0.003
2094-08-09	92.405	92.337	0	0
2094-08-10	94.244	94.774	0	0
2094-08-11	97.132	95.276	0	0
2094-08-12	94.825	94.132	0.154	0.274
2094-08-13	90.323	90.734	0.122	0.329
2094-08-14	89.901	89.336	0.269	0.197
2094-08-15	95.68	95.78	0	0.071
2094-08-16	100.885	101.075	0	0
2094-08-17	100.709	102.264	0.002	0
2094-08-18	101.095	101.931	0	0
2094-08-19	104.864	105.156	0	0
2094-08-20	103.99	104.252	0.154	0.051
2094-08-21	97.668	99.76	0.138	0.04
2094-08-22	97.091	98.504	0.098	0.123
2094-08-23	90.73	90.628	0.2	0.855
2094-08-24	91.026	98.669	0.187	0.21
2094-08-25	94.194	95.971	0.034	0.121
2094-08-26	91.858	91.944	0.119	0.226
2094-08-27	98.477	99.082	0	0
2094-08-28	99.569	98.198	0	0.109
2094-08-29	98.144	91.882	0.052	0
2094-08-30	90.8	91.002	0	0
2094-08-31	97.971	96.044	0	0
2094-09-01	100.637	100.737	0	0
2094-09-02	103.848	103.647	0	0
2094-09-03	103.906	105.3	0	0
2094-09-04	103.875	104.92	0	0
2094-09-05	102.201	103.098	0	0
2094-09-06	99.874	100.545	0.026	0
2094-09-07	98.845	99.483	0.067	0.091
2094-09-08	99.512	98.221	0	0.048
2094-09-09	97.027	97.023	0.056	0
2094-09-10	95.12	94.466	0.114	0.063
2094-09-11	95.338	91.875	0.077	0.087
2094-09-12	95.833	93.915	0.136	0.197
2094-09-13	100.585	100.674	0.028	0
2094-09-14	99.817	100.04	0	0
2094-09-15	97.486	98.217	0	0
2094-09-16	97.503	97.017	0	0
2094-09-17	99.053	96.462	0	0
2094-09-18	100.745	99.845	0	0
2094-09-19	97.511	97.076	0	0
2094-09-20	95.25	91.527	0.019	0
2094-09-21	99.934	99.58	0	0
2094-09-22	96.171	96.512	0.111	0.12
2094-09-23	85.26	83.911	0.09	0.112
2094-09-24	86.378	83.604	0	0
2094-09-25	95.095	95.742	0.003	0.003
2094-09-26	96.998	97.162	0.007	0
2094-09-27	96.892	96.786	0	0
2094-09-28	90.908	93.559	0	0.012
2094-09-29	88.914	87.348	0	0
2094-09-30	92.708	90.249	0.006	0
2094-10-01	97.23	95.96	0.005	0.003
2094-10-02	90.021	85.645	0.007	0
2094-10-03	72.931	72.834	0	0
2094-10-04	80.538	80.545	0	0
2094-10-05	85.856	85.481	0	0
2094-10-06	87.819	86.267	0	0
2094-10-07	84.874	85.48	0.002	0.108
2094-10-08	80.162	81.448	0.429	0.499
2094-10-09	83.061	82.618	0	0
2094-10-10	85.838	85.543	0	0
2094-10-11	80.505	81.849	0	0
2094-10-12	77.073	78.976	0.072	0.17
2094-10-13	84.119	82.617	0	0.03
2094-10-14	90.095	89.681	0	0
2094-10-15	82.059	82.763	0.454	0.584
2094-10-16	89.328	89.08	0	0
2094-10-17	88.361	87.806	0	0
2094-10-18	87.281	86.956	0.003	0
2094-10-19	89.89	88.86	0	0
2094-10-20	84.615	83.827	0	0
2094-10-21	76.916	75.578	0	0
2094-10-22	76.116	75.747	0	0
2094-10-23	74.618	73.94	0	0
2094-10-24	83.537	85.624	0	0
2094-10-25	88.378	87.974	0	0
2094-10-26	77.863	77.057	0	0
2094-10-27	71.771	72.456	0	0
2094-10-28	66.57	66.26	0	0
2094-10-29	74.009	73.838	0	0
2094-10-30	77.628	76.936	0	0
2094-10-31	78.323	77.878	0	0
2095-05-01	80	80	1	1
2095-05-02	93.898	95.351	0	0
2095-05-03	75.664	75.395	0	0
2095-05-04	72.114	72.318	0	0
2095-05-05	78.273	78.427	0	0
2095-05-06	88.086	88.381	0	0
2095-05-07	93.383	93.622	0	0
2095-05-08	97.935	97.542	0	0
2095-05-09	96.385	96.361	0	0
2095-05-10	95.279	95.373	0	0
2095-05-11	92.953	95.06	0.003	0.198
2095-05-12	91.373	95.151	0.253	0.078
2095-05-13	95.565	97.039	0	0.088
2095-05-14	98.159	98.6	0	0
2095-05-15	99.43	99.77	0	0
2095-05-16	96.711	96.454	0	0
2095-05-17	100.525	99.414	0	0
2095-05-18	98.857	98.429	0.077	0.133
2095-05-19	85.802	85.694	0.276	0.921
2095-05-20	83.76	83.18	0.001	0
2095-05-21	82.551	81.643	0.012	0
2095-05-22	83.638	83.011	0	0
2095-05-23	82.563	83.675	0.011	0.068
2095-05-24	82.254	84.877	1.042	0.154
2095-05-25	82.466	82.278	0.076	0.094
2095-05-26	92.138	93.116	0.009	0
2095-05-27	91.869	93.433	0.147	0.034
2095-05-28	92.919	94.741	0.003	0
2095-05-29	110.56	112.002	0	0
2095-05-30	105.319	106.454	0	0
2095-05-31	102.176	104.058	0.004	0
2095-06-01	101.571	103.276	0	0
2095-06-02	102.584	103.878	0	0
2095-06-03	102.49	103.964	0	0
2095-06-04	101.773	103.719	0	0
2095-06-05	92.606	93.766	0	0
2095-06-06	98.696	97.629	0.161	0.116
2095-06-07	97.607	99.938	0.193	0.233
2095-06-08	100.126	101.294	0.097	0.227
2095-06-09	98.722	101.534	0.691	0.361
2095-06-10	95.438	95.555	0.253	0.196
2095-06-11	99.373	100.231	0.025	0
2095-06-12	100.788	100.017	0	0.033
2095-06-13	100.053	98.949	0.088	0.025
2095-06-14	89.389	88.672	0.003	0.115
2095-06-15	88.839	93.308	0.113	0.2
2095-06-16	95.546	94.774	0	0.004
2095-06-17	96.984	98.431	0	0
2095-06-18	99.149	101.329	0	0
2095-06-19	104.666	107.394	0	0
2095-06-20	103.557	106.846	0.022	0
2095-06-21	92.703	93.635	0	0
2095-06-22	91.534	91.168	0.586	0.596
2095-06-23	85.733	86.823	0.265	0.041
2095-06-24	89.133	97.567	0.166	0.138
2095-06-25	92.515	96.624	0.525	0.314
2095-06-26	99.199	100.958	0.072	0.024
2095-06-27	100.7	103.182	0	0
2095-06-28	104.661	105.821	0	0
2095-06-29	102.737	104.143	0.007	0
2095-06-30	88.196	96.058	0.233	0.249
2095-07-01	95.927	96.608	0.12	0.06
2095-07-02	93.506	96.567	0.421	0.099
2095-07-03	82.46	86.38	1.886	0.408
2095-07-04	85.914	93.789	0.335	0.233
2095-07-05	85.848	91.57	0.155	0.131
2095-07-06	95.946	97.205	0.004	0.123
2095-07-07	98.406	98.272	0.005	0
2095-07-08	99.989	101.708	0	0.064
2095-07-09	99.973	101.526	0	0
2095-07-10	100.905	102.756	0	0
2095-07-11	101.783	103.86	0	0.027
2095-07-12	100.795	102.254	0	0
2095-07-13	102.813	104.039	0.067	0.077
2095-07-14	100.674	98.803	0.139	0.148
2095-07-15	97.878	97.455	0	0
2095-07-16	100.174	101.483	0	0
2095-07-17	99.465	100.599	0	0
2095-07-18	100.73	102.158	0	0
2095-07-19	102.654	103.899	0	0
2095-07-20	102.713	103.458	0	0
2095-07-21	101.782	102.996	0	0
2095-07-22	97.057	99.753	0.002	0
2095-07-23	101.55	101.308	0	0
2095-07-24	101.205	101.659	0	0
2095-07-25	100.487	102.368	0	0
2095-07-26	101.701	103.216	0	0
2095-07-27	101.779	102.099	0	0
2095-07-28	102.263	103.585	0	0
2095-07-29	104.1	105.664	0	0
2095-07-30	105.491	107.568	0	0
2095-07-31	107.471	109.621	0	0
2095-08-01	110.061	110.963	0	0
2095-08-02	110.124	112.188	0	0.032
2095-08-03	108.037	110.33	0.024	0
2095-08-04	105.102	105.747	0.014	0
2095-08-05	107.804	108.808	0	0
2095-08-06	106.46	107.743	0	0.009
2095-08-07	105.572	106.047	0	0
2095-08-08	105.151	105.963	0	0
2095-08-09	105.823	107.84	0	0
2095-08-10	107.631	109.644	0	0.057
2095-08-11	106.615	104.94	0.068	0.049
2095-08-12	98.194	98.908	0.075	0.197
2095-08-13	97.488	94.542	0.115	0.123
2095-08-14	96.919	96.81	0.219	0.367
2095-08-15	106.686	107.628	0.091	0.091
2095-08-16	107.523	107.926	0.095	0.051
2095-08-17	108.653	108.979	0	0
2095-08-18	109.413	110.37	0	0
2095-08-19	107.178	107.995	0.024	0.019
2095-08-20	105.985	104.587	0.27	0
2095-08-21	99.098	100.634	0.058	0
2095-08-22	99.639	100.415	0	0
2095-08-23	98.75	100.864	0	0
2095-08-24	101.555	104.58	0	0
2095-08-25	105.442	107.283	0	0
2095-08-26	104.991	106.995	0	0
2095-08-27	103.975	105.211	0	0
2095-08-28	103.885	103.985	0.068	0.068
2095-08-29	107.521	106.388	0	0
2095-08-30	109.708	108.619	0	0
2095-08-31	111.082	110.246	0	0
2095-09-01	113.728	111.922	0	0
2095-09-02	112.368	110.899	0	0
2095-09-03	97.705	98.885	0	0
2095-09-04	88.922	89.745	0	0
2095-09-05	87.594	87.37	0	0
2095-09-06	84.495	85.151	0	0
2095-09-07	89.118	89.891	0	0
2095-09-08	91.128	92.121	0	0
2095-09-09	94.358	95.985	0	0
2095-09-10	100.274	100.866	0	0
2095-09-11	100.475	100.575	0.002	0.052
2095-09-12	95.953	94.904	0.041	0.014
2095-09-13	85.845	85.411	0.092	0.119
2095-09-14	82.495	85.82	1.308	0.008
2095-09-15	79.222	86.53	0.02	0
2095-09-16	85.039	86.334	0	0
2095-09-17	86.896	87.85	0	0
2095-09-18	86.623	88.211	0	0
2095-09-19	98.406	100.14	0	0
2095-09-20	100.295	102.089	0	0
2095-09-21	101.54	104.949	0	0
2095-09-22	102.192	105.322	0	0
2095-09-23	102.619	106.16	0	0
2095-09-24	104.48	106.94	0	0
2095-09-25	99.321	104.853	0	0
2095-09-26	93.403	96.92	0	0
2095-09-27	99.479	98.728	0	0
2095-09-28	97.937	98.183	0	0
2095-09-29	94.107	95.401	0	0
2095-09-30	94.261	96.137	0	0
2095-10-01	93.904	95.692	0	0
2095-10-02	93.87	94.973	0	0
2095-10-03	87.344	93.273	0.398	0
2095-10-04	72.82	88.03	0.029	0.018
2095-10-05	72.107	71.192	0	0
2095-10-06	71.447	72.462	0	0
2095-10-07	73.202	74.951	0	0
2095-10-08	75.116	76.733	0	0
2095-10-09	76.757	78.472	0	0
2095-10-10	78.739	80.861	0	0
2095-10-11	83.997	85.416	0	0
2095-10-12	86.092	87.565	0	0
2095-10-13	86.726	89.505	0	0
2095-10-14	85.215	87.31	0	0
2095-10-15	86.255	87.897	0	0
2095-10-16	80.188	83.117	0.222	0.311
2095-10-17	74.904	74.159	0.325	0.886
2095-10-18	73.397	79.122	0	0
2095-10-19	79.039	81.047	0	0.012
2095-10-20	90.184	92.439	0	0
2095-10-21	82.041	85.744	0	0
2095-10-22	94.805	96.377	0	0
2095-10-23	87.718	90.432	0	0
2095-10-24	67.467	68.296	0.009	0.007
2095-10-25	68.637	69.172	0.078	0.095
2095-10-26	66.787	68.073	0	0
2095-10-27	78.007	78.794	0	0
2095-10-28	77.679	77.541	0.235	0.001
2095-10-29	82.412	83.283	0	0
2095-10-30	83.668	84.987	0	0
2095-10-31	77.669	79.061	0	0
2096-05-01	80	80	1	1
2096-05-02	85.462	87.173	0.115	0.106
2096-05-03	82.269	83.861	0.08	0.052
2096-05-04	74.534	76.06	0.054	0.067
2096-05-05	76.218	76.647	0	0
2096-05-06	79.032	79.771	0	0
2096-05-07	80.925	80.409	0	0
2096-05-08	79.973	79.026	0.027	0.114
2096-05-09	85.303	84.37	0.348	0.233
2096-05-10	84.833	83.643	0.588	0.13
2096-05-11	84.067	83.594	0	0
2096-05-12	81.28	81.975	0	0
2096-05-13	79.281	80.025	0	0
2096-05-14	78.327	78.29	0.076	0.001
2096-05-15	76.547	76.594	0	0
2096-05-16	76.256	77.588	0.124	0.083
2096-05-17	91.298	91.348	0.065	0.098
2096-05-18	93.267	92.73	0.163	0.035
2096-05-19	92.831	91.377	0.329	0.26
2096-05-20	77.984	78.776	0	0
2096-05-21	80.711	80.884	0	0.001
2096-05-22	82.484	85.09	0.007	0
2096-05-23	87.041	89.614	0.436	0.308
2096-05-24	88.417	88.587	0.15	0.179
2096-05-25	86.133	87.994	0.019	0.23
2096-05-26	92.694	91.094	0	0
2096-05-27	94.822	92.472	0	0.029
2096-05-28	95.049	95.036	0	0
2096-05-29	93.903	93.628	0.201	0.071
2096-05-30	92.294	90.226	0.02	0.307
2096-05-31	91.239	90.486	0	0.197
2096-06-01	90.071	88.907	0.151	0.364
2096-06-02	95.273	94.045	0.209	0.24
2096-06-03	96.133	96.551	0	0.072
2096-06-04	92.768	96.239	0	0
2096-06-05	85.338	87.234	0.204	0.121
2096-06-06	90.106	89.652	0.701	0.811
2096-06-07	97.62	99.177	0.11	0.131
2096-06-08	98.605	99.168	0	0
2096-06-09	97.352	97.511	0	0
2096-06-10	94.056	94.993	0.053	0
2096-06-11	87.598	93.179	0.595	0.495
2096-06-12	88.913	81.421	0.176	0.114
2096-06-13	90.104	87.702	0.002	0.011
2096-06-14	90.552	86.618	0.042	0.025
2096-06-15	88.706	88.906	0.008	0.058
2096-06-16	91.221	90.352	0	0
2096-06-17	92.218	90.213	0.297	0.83
2096-06-18	97.611	98.291	0.038	0
2096-06-19	99.819	99.375	0	0
2096-06-20	91.428	89.898	0.71	0.619
2096-06-21	86.309	88.358	0.26	0.122
2096-06-22	84.399	89.004	0.198	0.274
2096-06-23	95.963	91.553	0.019	0.11
2096-06-24	100.88	93.049	0	0
2096-06-25	99.734	96.704	0.453	0
2096-06-26	108.008	107.736	0	0
2096-06-27	112.365	112.839	0	0
2096-06-28	113.45	113.658	0.025	0
2096-06-29	99.605	100.367	0	0
2096-06-30	101.076	100.189	0.084	0.151
2096-07-01	108.758	108.205	0	0
2096-07-02	105.794	107.035	0.17	0.138
2096-07-03	104.708	104.816	0	0
2096-07-04	103.912	104.544	0	0
2096-07-05	105.42	105.988	0	0
2096-07-06	104.42	105.588	0	0
2096-07-07	107.257	109.051	0	0
2096-07-08	105.608	107.135	0	0
2096-07-09	106.195	105.411	0	0
2096-07-10	107.006	106.371	0	0
2096-07-11	108.318	107.696	0	0
2096-07-12	105.77	104.995	0.093	0.186
2096-07-13	108.795	109.476	0	0
2096-07-14	113.257	112.952	0	0
2096-07-15	110.072	109	0.165	0.035
2096-07-16	101.596	103.655	0.114	0.052
2096-07-17	90.995	95.371	0.183	0.222
2096-07-18	94.645	98.306	0.06	0.043
2096-07-19	101.07	102.076	0.142	0.142
2096-07-20	97.376	99.165	0.112	0.112
2096-07-21	97.327	96.796	0	0.009
2096-07-22	97.55	100.858	0.008	0
2096-07-23	103.447	103.485	0	0
2096-07-24	102.614	101.72	0	0.034
2096-07-25	97.584	98.015	0.008	0.075
2096-07-26	94.577	93.254	0	0.227
2096-07-27	94.437	93.194	0.163	0.138
2096-07-28	95.394	94.86	0	0.326
2096-07-29	96.465	97.571	0	0.052
2096-07-30	100.068	99.483	0	0
2096-07-31	100.744	100.844	0	0
2096-08-01	106.409	107.692	0	0
2096-08-02	106.628	106.591	0	0
2096-08-03	105.55	104.812	0	0
2096-08-04	108.668	107.958	0	0
2096-08-05	107.22	106.978	0	0
2096-08-06	104.782	106.131	0	0
2096-08-07	104.77	106.025	0	0.02
2096-08-08	106.669	107.032	0.043	0
2096-08-09	111.366	108.128	0	0
2096-08-10	112.621	106.89	0.003	0
2096-08-11	109.766	109.032	0	0
2096-08-12	111.335	109.036	0	0
2096-08-13	104.184	104.284	0.118	0.118
2096-08-14	94.871	93.92	0.178	0
2096-08-15	96.926	97.01	0	0
2096-08-16	96.844	97.116	0.026	0.047
2096-08-17	91.367	89.745	0.114	0.101
2096-08-18	94.969	94.505	0.163	0.145
2096-08-19	95.699	100.498	0.4	0.358
2096-08-20	96.745	98.599	0	0.034
2096-08-21	92.31	94.835	3.012	0.798
2096-08-22	96.025	94.01	0	0.146
2096-08-23	93.957	94.007	0.111	0.177
2096-08-24	93.724	92.593	0.101	0.586
2096-08-25	98.684	98.342	0.15	0.002
2096-08-26	97.698	98.2	0	0
2096-08-27	98.894	99.771	0	0
2096-08-28	98.768	99.102	0	0
2096-08-29	99.693	99.583	0	0
2096-08-30	98.913	99.328	0	0
2096-08-31	99.658	100.259	0	0
2096-09-01	100.912	101.203	0	0
2096-09-02	103.045	103.297	0	0
2096-09-03	105.833	105.947	0	0
2096-09-04	105.982	107.213	0	0
2096-09-05	104.408	104.75	0	0
2096-09-06	100.695	102.647	0	0
2096-09-07	99.245	99.332	0	0
2096-09-08	99.613	100.105	0	0
2096-09-09	100.339	100.623	0	0
2096-09-10	100.751	101.527	0	0
2096-09-11	100.359	100.227	0	0
2096-09-12	99.175	99.21	0	0
2096-09-13	98.975	98.478	0	0
2096-09-14	100.571	100.898	0	0
2096-09-15	101.088	101.46	0	0
2096-09-16	98.939	100.727	0	0
2096-09-17	96.187	98.441	0	0.001
2096-09-18	79.595	78.912	0.078	0.116
2096-09-19	78.776	78.699	0	0
2096-09-20	80.122	81.357	0	0
2096-09-21	82.84	82.383	0	0
2096-09-22	87.724	87.923	0	0
2096-09-23	89.6	89.024	0	0.015
2096-09-24	84.731	86.601	0.002	0
2096-09-25	80.408	81.325	0.622	0.242
2096-09-26	72.676	71.9	0	0
2096-09-27	70.176	69.593	0.001	0.173
2096-09-28	78.346	75.972	0.046	0.51
2096-09-29	90.905	84.467	0	0
2096-09-30	82.42	84.128	0	0
2096-10-01	83.324	86.077	0.068	0.076
2096-10-02	95.713	95.623	0	0.038
2096-10-03	96.853	96.375	0	0
2096-10-04	98.364	98.924	0	0
2096-10-05	84.908	88.127	0	0
2096-10-06	80.033	79.879	0	0
2096-10-07	83.268	82.756	0.397	0.492
2096-10-08	87.286	88.067	0.019	0.021
2096-10-09	85.097	86.386	0	0
2096-10-10	78.046	78.48	0	0
2096-10-11	83.13	83.126	0	0
2096-10-12	82.988	82.882	0	0
2096-10-13	80.208	79.627	0.124	0.081
2096-10-14	75.862	75.436	1.259	1.166
2096-10-15	77.365	78.195	0	0
2096-10-16	83.404	84.068	0	0
2096-10-17	86.714	86.958	0	0
2096-10-18	84.582	85.578	0	0
2096-10-19	80.925	82.509	0.069	0.095
2096-10-20	70.434	71.23	0.01	0.035
2096-10-21	68.219	67.382	0.053	0.119
2096-10-22	76.316	76.286	0.135	0.164
2096-10-23	75.36	75.612	0.565	0.874
2096-10-24	60.459	60.33	0.6	0.271
2096-10-25	62.693	62.708	0	0.064
2096-10-26	71.39	70.458	0	0
2096-10-27	71.002	72.79	0	0
2096-10-28	72.965	73.126	0.003	0.003
2096-10-29	74.052	74.451	0	0
2096-10-30	64.546	65.916	0.022	0.037
2096-10-31	52.185	51.181	0	0.006
2097-05-01	80	80	1	1
2097-05-02	91.33	92.168	0	0
2097-05-03	92.263	89.441	0.073	0.121
2097-05-04	92.053	89.782	0	0
2097-05-05	100.748	100.848	0	0
2097-05-06	100.867	100.967	0	0.124
2097-05-07	88.984	89.698	0.092	0.181
2097-05-08	85.91	84.384	0.329	0.37
2097-05-09	95.043	93.644	0.095	0.054
2097-05-10	96.814	97.044	0	0.244
2097-05-11	95.28	96.258	0	0
2097-05-12	85.74	86.081	0	0
2097-05-13	80.33	80.268	0	0
2097-05-14	85.358	84.47	0.015	0
2097-05-15	82.883	82.185	0.368	1.002
2097-05-16	80.744	79.308	0.356	0.25
2097-05-17	82.416	80.808	0	0
2097-05-18	79.423	79.323	0.128	0.492
2097-05-19	78.074	78.472	0.443	0
2097-05-20	107.063	106.312	0.006	0
2097-05-21	100.859	99.97	0	0
2097-05-22	96.869	96.156	0	0
2097-05-23	90.988	90.965	0	0
2097-05-24	96.604	96.541	0	0
2097-05-25	93.699	94.009	0	0
2097-05-26	91.715	92.553	0.207	0.086
2097-05-27	85.932	85.874	0.431	0.317
2097-05-28	88.35	89.141	0	0
2097-05-29	90.608	90.977	0	0
2097-05-30	92.671	93.181	0	0
2097-05-31	93.477	94.563	0	0
2097-06-01	95.073	95.601	0	0
2097-06-02	95.372	95.034	0	0
2097-06-03	94.158	94.307	0.019	0.097
2097-06-04	95.985	97.579	0.001	0
2097-06-05	99.462	100.519	0	0
2097-06-06	97.065	98.76	0	0
2097-06-07	103.11	103.179	0	0
2097-06-08	110.46	109.692	0	0
2097-06-09	111.961	110.523	0.011	0.049
2097-06-10	112.505	113.538	0.156	0.01
2097-06-11	108.562	105.824	0	0
2097-06-12	101.998	100.594	0.067	0.112
2097-06-13	104.787	102.817	0	0
2097-06-14	106.194	103.863	0	0
2097-06-15	106.956	105.763	0	0
2097-06-16	106.138	105.897	0	0
2097-06-17	105.974	105.843	0	0.051
2097-06-18	100.32	100.42	0.035	0
2097-06-19	103.269	103.057	0	0
2097-06-20	102.437	102.439	0	0
2097-06-21	100.007	99.384	0	0
2097-06-22	100.331	98.57	0	0
2097-06-23	102.812	101.398	0	0
2097-06-24	106.611	104.063	0	0
2097-06-25	106.08	105.084	0.176	0
2097-06-26	98.724	105.184	0.162	0.288
2097-06-27	99.915	100.308	0.36	0.102
2097-06-28	102.339	102.176	0.092	0.186
2097-06-29	101.44	99.262	0.125	0.102
2097-06-30	103.669	103.086	0	0.009
2097-07-01	106.565	106.724	0	0
2097-07-02	107.227	108.373	0.051	0
2097-07-03	110.673	111.067	0.094	0.094
2097-07-04	112.327	112.083	0.001	0
2097-07-05	111.691	111.059	0.003	0.001
2097-07-06	109.633	108.863	0.003	0
2097-07-07	111.426	110.065	0	0
2097-07-08	105.506	109.43	0.081	0
2097-07-09	97.625	106.917	0.263	0
2097-07-10	99.566	103.192	0.021	0.103
2097-07-11	94.101	97.13	0.147	0.294
2097-07-12	95.382	94.776	0.279	1.188
2097-07-13	95.051	91.269	0.104	0.109
2097-07-14	96.071	94.445	0.072	0.057
2097-07-15	96.72	98.827	0	0.001
2097-07-16	100.746	99.329	0.097	0
2097-07-17	107.626	106.686	0.115	0.024
2097-07-18	109.393	108.361	0	0
2097-07-19	108.937	107.952	0.09	0.083
2097-07-20	108.566	111.249	0	0
2097-07-21	105.6	108.33	0	0
2097-07-22	102.879	104.084	0.081	0.081
2097-07-23	106.388	105.285	0	0
2097-07-24	102.277	102.377	0.096	0.096
2097-07-25	107.999	108.97	0.024	0
2097-07-26	109.464	110.527	0.196	0.085
2097-07-27	106.089	105.739	0	0.055
2097-07-28	105.799	105.521	0	0.022
2097-07-29	109.447	112.934	0	0.038
2097-07-30	112.716	113.183	0	0
2097-07-31	111.796	112.216	0	0.001
2097-08-01	105.74	105.84	0.077	0.077
2097-08-02	106.083	105.267	0	0
2097-08-03	111.624	109.727	0	0
2097-08-04	113.923	112.567	0	0
2097-08-05	113.247	113.84	0.068	0
2097-08-06	114.356	114.456	0.131	0.131
2097-08-07	116.099	115.899	0.005	0
2097-08-08	116.916	117.285	0	0
2097-08-09	112.61	113.033	0.062	0
2097-08-10	111.447	114.2	0.003	0
2097-08-11	113.94	117.1	0	0
2097-08-12	114.841	109.274	0.006	0.027
2097-08-13	109.375	106.915	0	0
2097-08-14	102.034	102.162	0	0
2097-08-15	106.507	104.661	0	0
2097-08-16	111.6	110.425	0	0
2097-08-17	114.153	112.807	0	0
2097-08-18	116.599	115.247	0	0
2097-08-19	115.759	115.486	0	0
2097-08-20	113.877	109.793	0.016	0.042
2097-08-21	98.586	96.997	0.162	0.131
2097-08-22	97.272	98.872	0.152	0
2097-08-23	98.048	98.067	0	0
2097-08-24	98.776	99.301	0	0
2097-08-25	100.224	100.334	0	0
2097-08-26	99.073	99.391	0	0
2097-08-27	95.284	96.721	0.104	0
2097-08-28	100.886	100.444	0.001	0
2097-08-29	102.889	102.959	0	0
2097-08-30	103.376	103.483	0	0
2097-08-31	101.826	105.019	0	0
2097-09-01	102.406	103.287	0	0
2097-09-02	106.382	105.346	0	0
2097-09-03	104.683	105.806	0	0
2097-09-04	104.033	106.077	0	0
2097-09-05	104.318	104.894	0	0
2097-09-06	108.764	109.115	0	0
2097-09-07	107.707	108.322	0.009	0.023
2097-09-08	108.853	108.643	0	0
2097-09-09	105.473	107.448	0.012	0
2097-09-10	104.012	104.8	0	0.021
2097-09-11	100.253	101.475	0	0.017
2097-09-12	100.881	98.256	0	0.002
2097-09-13	101.52	101.664	0	0
2097-09-14	103.047	101.847	0	0.047
2097-09-15	92.554	98.421	0.038	0.033
2097-09-16	92.342	91.215	0	0.111
2097-09-17	92.97	92.312	0	0
2097-09-18	91.184	91.222	0	0
2097-09-19	84.202	85.152	0.025	0
2097-09-20	92.14	91.103	0.023	0
2097-09-21	92.735	92.524	0.014	0.004
2097-09-22	95.228	94.826	0	0
2097-09-23	95.176	96.091	0	0
2097-09-24	93.368	97.499	0.017	0
2097-09-25	96.883	95.887	0	0
2097-09-26	97.66	92.709	0.007	0.063
2097-09-27	99.496	98.848	0.013	0.002
2097-09-28	103.594	102.209	0	0
2097-09-29	98.93	99.03	0	0
2097-09-30	99.277	98.989	0	0
2097-10-01	100.541	100.962	0	0
2097-10-02	97.327	97.905	0	0
2097-10-03	94.89	92.287	0	0
2097-10-04	94.775	93.15	0	0.002
2097-10-05	95.783	95.467	0	0
2097-10-06	88.618	93.734	0.136	0.046
2097-10-07	78.812	80.417	0.135	0.116
2097-10-08	86.028	86.828	0.05	0.081
2097-10-09	89.4	87.077	0.033	0.111
2097-10-10	97.102	100.604	0.025	0.091
2097-10-11	101.867	102.252	0.009	0
2097-10-12	101.567	101.624	0	0
2097-10-13	95.812	96.636	0	0
2097-10-14	88.742	90.14	0.105	0.177
2097-10-15	85.144	83.311	0.001	0.002
2097-10-16	82.134	80.77	0.516	0.444
2097-10-17	76.223	78.308	0.122	0.13
2097-10-18	71.594	71.067	0	0
2097-10-19	74.677	74.412	0	0
2097-10-20	72.68	71.868	0	0
2097-10-21	80.056	78.345	0	0
2097-10-22	83.526	83.286	0	0
2097-10-23	73.741	74.238	0	0
2097-10-24	67.755	68.677	0.277	0.217
2097-10-25	68.768	68.78	0.05	0.069
2097-10-26	66.211	66.294	0	0
2097-10-27	65.954	65.501	0	0
2097-10-28	78.511	78.211	0	0
2097-10-29	67.967	67.798	0	0
2097-10-30	64.508	64.345	0	0
2097-10-31	71.974	71.844	0	0
2098-05-01	80	80	1	1
2098-05-02	71.97	72.995	0	0
2098-05-03	76.487	77.623	0	0
2098-05-04	75.383	77.128	0	0
2098-05-05	69.227	67.411	0.351	0.16
2098-05-06	76.384	66.705	0.192	0.056
2098-05-07	82.691	83.5	0.23	0.629
2098-05-08	82.334	82.602	0	0
2098-05-09	83.446	82.737	0	0
2098-05-10	86.192	87.07	0.045	0.029
2098-05-11	89.859	91.361	0	0
2098-05-12	100.263	101.201	0	0
2098-05-13	97.578	99.409	0.022	0.005
2098-05-14	95.783	95.647	0.095	0.079
2098-05-15	94.399	97.848	0	0
2098-05-16	95.959	98.151	0	0
2098-05-17	86.487	87.348	0	0.054
2098-05-18	84.125	85.252	0	0
2098-05-19	85.949	83.145	0	0.031
2098-05-20	85.008	85.779	0.034	0.286
2098-05-21	87.208	84.575	0.96	0.109
2098-05-22	84.57	84.335	0.686	0.856
2098-05-23	86.114	87.137	0	0
2098-05-24	84.513	84.672	0.156	0.146
2098-05-25	94.834	94.025	0.139	0.093
2098-05-26	97.019	97.082	0	0
2098-05-27	96.483	97.344	0	0
2098-05-28	97.663	98.242	0	0
2098-05-29	96.871	95.208	0	0
2098-05-30	88.141	83.19	0.341	0.2
2098-05-31	73.138	72.498	0	0
2098-06-01	80.527	80.712	0	0
2098-06-02	86.588	87.027	0	0
2098-06-03	84.338	86.153	0.084	0.182
2098-06-04	81.924	85.967	0.168	0.348
2098-06-05	85.874	87.711	0.066	0.275
2098-06-06	83.181	83.566	0	0
2098-06-07	87.079	88.139	0.011	0.03
2098-06-08	90.759	90.949	0.076	0.179
2098-06-09	90.842	92.812	0.046	0.37
2098-06-10	99.6	100.971	0.001	0
2098-06-11	100.521	100.621	0.024	0.067
2098-06-12	98.696	99.048	0	0
2098-06-13	105.985	106.596	0	0
2098-06-14	111.291	111.155	0	0
2098-06-15	116.439	114.373	0	0
2098-06-16	98.772	98.529	0	0
2098-06-17	103.469	104.283	0	0
2098-06-18	104.773	105.591	0	0
2098-06-19	107.586	108.914	0	0
2098-06-20	105.047	106.715	0	0
2098-06-21	103.418	104.544	0	0
2098-06-22	110.233	110.543	0	0
2098-06-23	107.425	108.306	0	0.053
2098-06-24	105.067	105.572	0.003	0
2098-06-25	102.842	104.194	0.045	0.057
2098-06-26	103.566	104.005	0	0
2098-06-27	107.015	107.768	0	0
2098-06-28	107.424	108.584	0	0
2098-06-29	107.652	107.752	0.102	0.102
2098-06-30	106.984	106.596	0.031	0.022
2098-07-01	98.813	101.316	0.094	0.194
2098-07-02	97.039	105.742	0.113	0.111
2098-07-03	100.809	104.71	0.028	0.079
2098-07-04	103.594	105.535	0.077	0.077
2098-07-05	109.19	110.1	0.001	0.02
2098-07-06	107.8	109.69	0	0
2098-07-07	106.826	106.938	0	0
2098-07-08	107.66	107.232	0	0
2098-07-09	106.952	106.775	0	0
2098-07-10	105.592	106.408	0	0
2098-07-11	102.831	104.262	0	0
2098-07-12	103.793	104.179	0	0
2098-07-13	104.821	104.27	0	0
2098-07-14	106.351	107.468	0	0
2098-07-15	107.77	108.189	0	0
2098-07-16	107.319	107.624	0	0
2098-07-17	106.536	106.715	0	0
2098-07-18	105.492	105.936	0	0
2098-07-19	104.561	105.175	0	0
2098-07-20	103.717	104.245	0	0
2098-07-21	105.189	105.782	0	0
2098-07-22	105.423	106.242	0	0
2098-07-23	106.762	106.842	0	0
2098-07-24	106.778	107.499	0	0
2098-07-25	105.393	106.9	0	0
2098-07-26	106.621	106.911	0	0
2098-07-27	106.81	106.167	0	0.011
2098-07-28	107.345	107.178	0	0.001
2098-07-29	105.758	105.96	0	0
2098-07-30	106.842	107.611	0	0
2098-07-31	107.827	107.938	0	0
2098-08-01	107.187	107.133	0	0.03
2098-08-02	112.639	111.061	0	0
2098-08-03	110.584	111.239	0	0
2098-08-04	106.063	105.861	0.12	0.052
2098-08-05	106.622	106.145	0	0
2098-08-06	109.973	108.801	0	0
2098-08-07	111.741	111.963	0	0
2098-08-08	110.842	110.847	0	0
2098-08-09	109.017	109.132	0	0.036
2098-08-10	111.338	112.697	0	0
2098-08-11	110.808	111.533	0	0
2098-08-12	109.647	111.591	0	0
2098-08-13	112.48	112.952	0.066	0.066
2098-08-14	114.398	111.834	0	0
2098-08-15	117.509	118.17	0	0
2098-08-16	118.714	118.074	0	0
2098-08-17	118.592	115.932	0	0
2098-08-18	118.286	115.81	0.018	0
2098-08-19	108.908	107.942	0.244	0
2098-08-20	103.92	107.23	0.071	0.016
2098-08-21	107.269	104.132	0.005	0.027
2098-08-22	104.412	104.512	0.087	0.087
2098-08-23	105.793	105.68	0.033	0.033
2098-08-24	106.139	106.239	0.123	0.123
2098-08-25	106.546	105.903	0.348	0.121
2098-08-26	90.152	100.233	0.21	0.048
2098-08-27	102.289	106.558	0.324	0.01
2098-08-28	108.634	108.931	0	0
2098-08-29	106.105	107.436	0	0
2098-08-30	105.472	106.192	0	0
2098-08-31	108.01	108.81	0	0
2098-09-01	110.661	111.768	0	0
2098-09-02	108.793	110.421	0	0
2098-09-03	106.501	107.871	0	0
2098-09-04	104.828	106.582	0	0
2098-09-05	104.969	106.706	0.011	0
2098-09-06	103.723	104.898	0.058	0
2098-09-07	100.009	104.305	0	0.031
2098-09-08	101.355	105.309	0	0.012
2098-09-09	99.372	107.266	0.078	0.008
2098-09-10	99.247	101.168	0	0.012
2098-09-11	97.151	98.266	0	0
2098-09-12	95.632	96.979	0	0
2098-09-13	96.022	97.947	0	0
2098-09-14	94.968	97.485	0	0
2098-09-15	84.396	87.407	0	0
2098-09-16	82.696	83.44	0	0
2098-09-17	86.494	88.263	0	0
2098-09-18	88.65	90.273	0	0
2098-09-19	91.41	92.6	0	0
2098-09-20	94.048	95.637	0	0
2098-09-21	96.474	99.217	0	0
2098-09-22	98.062	100.295	0	0
2098-09-23	97.178	97.56	0	0
2098-09-24	95.958	98.532	0	0
2098-09-25	93.299	95.964	0	0
2098-09-26	91.74	93.008	0	0
2098-09-27	91.928	92.853	0	0
2098-09-28	98.123	98.919	0	0
2098-09-29	104.764	106.387	0	0
2098-09-30	104.474	105.662	0	0
2098-10-01	95.078	102.057	0.038	0.024
2098-10-02	90.555	91.707	0	0
2098-10-03	97.289	96.595	0	0.007
2098-10-04	93.092	92.749	0.002	0.024
2098-10-05	94.136	94.975	0	0
2098-10-06	91.971	92.981	0	0
2098-10-07	86.017	89.475	0.379	0.075
2098-10-08	93.717	97.142	0.177	0.051
2098-10-09	91.57	92.934	0	0
2098-10-10	92.726	92.644	0	0.005
2098-10-11	92.616	93.481	0	0.004
2098-10-12	88.441	91.115	0	0
2098-10-13	86.877	88.166	0	0
2098-10-14	89.65	90.973	0	0
2098-10-15	90.012	91.836	0	0
2098-10-16	86.957	86.97	0	0
2098-10-17	89.451	90.815	0	0
2098-10-18	93.372	94.571	0	0
2098-10-19	87.528	90.008	0	0.001
2098-10-20	74.851	75.511	0	0
2098-10-21	79.807	83.523	0	0
2098-10-22	82.832	86.339	0.013	0
2098-10-23	87.993	88.837	0	0
2098-10-24	79.463	81.45	0.199	0.134
2098-10-25	73.53	72.705	0	0
2098-10-26	66.851	66.673	0.036	0.029
2098-10-27	73.513	68.764	0.12	0.288
2098-10-28	81.404	79.533	0.107	0.201
2098-10-29	78.215	78.275	0.07	0.04
2098-10-30	82.266	82.859	0	0
2098-10-31	85.498	85.918	0	0
2099-05-01	80	80	1	1
2099-05-02	95.183	96.428	0	0
2099-05-03	94.385	94.907	0	0
2099-05-04	90.596	90.933	0	0
2099-05-05	89.448	89.567	0	0
2099-05-06	95.258	95.649	0	0
2099-05-07	92.248	92.721	0.276	0.246
2099-05-08	84.711	85.162	2.655	1.077
2099-05-09	84.407	85.125	0	0
2099-05-10	84.024	83.965	0	0
2099-05-11	87.87	88.972	0	0
2099-05-12	86.351	88.263	0.042	0.014
2099-05-13	87.205	88.98	0	0.005
2099-05-14	87.151	88.641	0	0
2099-05-15	86.347	87.058	0	0
2099-05-16	85.675	90.102	0.154	0.026
2099-05-17	94.302	90.689	0.079	0.232
2099-05-18	95.89	97.184	0.214	0.104
2099-05-19	85.26	90.534	0.121	0.062
2099-05-20	75.809	75.425	0.155	0.242
2099-05-21	67.847	66.643	1.095	0.711
2099-05-22	73.476	77.517	0.205	0.009
2099-05-23	85.496	82.186	0.184	0.187
2099-05-24	91.015	91.843	0	0
2099-05-25	93.167	92.984	0	0
2099-05-26	93.079	96.098	0.036	0
2099-05-27	94.257	94.6	0	0
2099-05-28	89.593	89.509	0.096	0.105
2099-05-29	97.404	95.679	0.001	0
2099-05-30	92.176	95.289	0	0
2099-05-31	92.579	93.181	0	0
2099-06-01	90.28	87.376	0.075	0.475
2099-06-02	87.033	89.125	1.194	0
2099-06-03	97.062	98.119	0.006	0.045
2099-06-04	97.876	96.161	0	0
2099-06-05	85.967	85.483	0.136	0.174
2099-06-06	75.66	73.101	0	0
2099-06-07	82.343	81.982	0	0
2099-06-08	87.42	87.839	0.008	0
2099-06-09	87.504	86.71	0	0
2099-06-10	88.927	91.445	0.108	0.094
2099-06-11	89.269	92.526	0.614	0.204
2099-06-12	101.119	102.127	0	0
2099-06-13	99.004	101.419	0	0
2099-06-14	96.505	98.179	0	0
2099-06-15	93.575	95.492	0.368	0.455
2099-06-16	87.565	86.367	0.132	0.477
2099-06-17	77.491	80.34	0.722	1.708
2099-06-18	77.638	77.11	0	0
2099-06-19	82.055	81.561	0	0
2099-06-20	87.899	88.054	0	0
2099-06-21	96.42	97.904	0	0.001
2099-06-22	95.711	97.697	0.027	0.028
2099-06-23	95.922	97.329	0.04	0.104
2099-06-24	93.793	92.04	0.002	0.26
2099-06-25	99.434	103.697	0.153	0.079
2099-06-26	102.074	103.488	0.022	0.059
2099-06-27	107.254	106.725	0	0
2099-06-28	106.749	105.864	0	0.013
2099-06-29	105.937	106.021	0.046	0.018
2099-06-30	103.889	104.875	0	0
2099-07-01	104.243	105.181	0	0
2099-07-02	106.051	106.784	0	0
2099-07-03	109.758	109.67	0	0
2099-07-04	111.111	110.82	0	0
2099-07-05	111.454	111.714	0	0
2099-07-06	110.178	110.846	0	0
2099-07-07	108.723	109.378	0	0
2099-07-08	109.042	108.21	0	0
2099-07-09	111.825	111.578	0	0
2099-07-10	115.384	114.24	0	0
2099-07-11	117.294	117.518	0	0
2099-07-12	115.772	117.7	0	0
2099-07-13	107.505	108.294	0	0
2099-07-14	108.277	105.976	0	0
2099-07-15	113.358	112.208	0	0
2099-07-16	113.242	113.945	0	0
2099-07-17	111.086	112.609	0	0
2099-07-18	110.122	110.846	0	0
2099-07-19	109.854	110.298	0	0
2099-07-20	107.788	108.452	0	0
2099-07-21	109.616	110.003	0.24	0
2099-07-22	112.312	112.258	0	0
2099-07-23	114.704	115.008	0	0
2099-07-24	112.465	113.96	0	0
2099-07-25	109.83	112.1	0	0
2099-07-26	105.832	107.617	0	0
2099-07-27	108.594	108.476	0	0
2099-07-28	110.9	110.703	0	0
2099-07-29	113.077	112.587	0	0
2099-07-30	113.043	112.821	0	0
2099-07-31	112.46	113.726	0	0
2099-08-01	110.513	112.75	0	0
2099-08-02	109.444	112.618	0	0
2099-08-03	111.345	113.475	0	0
2099-08-04	110.263	112.145	0.088	0.088
2099-08-05	99.871	99.007	0.031	0
2099-08-06	94.291	97.763	0.064	0.106
2099-08-07	89.546	97.655	0.753	0.157
2099-08-08	104.198	104.288	0.001	0
2099-08-09	103.566	102.891	0	0
2099-08-10	103.081	104.517	0	0
2099-08-11	100.671	103.778	0	0
2099-08-12	99.679	93.989	0.273	0.074
2099-08-13	100.139	100.127	0.104	0.128
2099-08-14	106.61	107.818	0	0.056
2099-08-15	108.75	108.825	0	0
2099-08-16	105.621	109.702	0.085	0.059
2099-08-17	102.557	102.657	0.126	0.126
2099-08-18	100.918	98.776	0	0.125
2099-08-19	100.567	100.667	0	0
2099-08-20	101.863	102.272	0	0
2099-08-21	105.089	104.574	0	0
2099-08-22	105.863	108.34	0	0
2099-08-23	107.746	110.229	0.128	0.128
2099-08-24	107.432	110.291	0.023	0
2099-08-25	105.758	109.427	0	0
2099-08-26	105.156	107.785	0	0
2099-08-27	107.454	107.652	0	0
2099-08-28	107.026	105.895	0	0
2099-08-29	107.303	107.764	0	0
2099-08-30	105.347	106.505	0	0.051
2099-08-31	104.815	106.529	0	0
2099-09-01	102.38	103.667	0	0
2099-09-02	103.148	105.37	0.001	0
2099-09-03	105.629	106.636	0	0
2099-09-04	108.098	108.37	0	0.007
2099-09-05	104.149	104.227	0.081	0.129
2099-09-06	106.901	105.945	0	0
2099-09-07	107.435	107.283	0	0
2099-09-08	107.807	108.611	0	0
2099-09-09	108.285	109.419	0	0
2099-09-10	110.147	111.655	0	0
2099-09-11	108.369	110.227	0	0
2099-09-12	104.934	104.295	0	0
2099-09-13	102.612	103.021	0	0
2099-09-14	105.807	106.044	0	0
2099-09-15	106.624	106.519	0	0
2099-09-16	106.156	106.356	0	0
2099-09-17	102.734	102.913	0	0
2099-09-18	103.679	102.038	0	0.008
2099-09-19	104.701	101.542	0.016	0.035
2099-09-20	106.335	105.618	0.029	0.002
2099-09-21	101.537	98.934	0.138	0.175
2099-09-22	97.662	98.014	0.024	0
2099-09-23	95.726	96.076	0	0
2099-09-24	93.494	94.549	0	0
2099-09-25	93.465	93.783	0	0
2099-09-26	92.722	92.531	0	0
2099-09-27	90.971	94.445	0.017	0
2099-09-28	90.656	91.253	0.64	0.031
2099-09-29	89.059	90.879	0.593	0.25
2099-09-30	87.518	87.329	0	0.117
2099-10-01	85.917	85.618	1.324	0.207
2099-10-02	91.779	93.193	0	0.026
2099-10-03	88.948	90.185	0	0
2099-10-04	86.186	86.754	0.079	0.045
2099-10-05	90.604	87.689	0.199	0.249
2099-10-06	84.654	85.229	0.243	0.251
2099-10-07	81.882	83.734	0.044	0.096
2099-10-08	81.812	82.186	0.011	0.016
2099-10-09	79.186	79.39	0.181	0.263
2099-10-10	64.487	66.092	1.49	0.402
2099-10-11	56.963	55.458	0.198	0.218
2099-10-12	51.462	52.733	0.028	0.037
2099-10-13	54.327	52.739	0	0.025
2099-10-14	57.836	57.926	0.001	0.003
2099-10-15	65.848	65.556	0	0
2099-10-16	69.425	69.375	0	0
2099-10-17	71.403	71.568	0	0
2099-10-18	74.846	75.23	0	0
2099-10-19	81.547	81.788	0	0
2099-10-20	73.098	74.47	0	0
2099-10-21	66.627	68.609	0	0
2099-10-22	72.997	73.614	0	0
2099-10-23	81.9	82.582	0	0
2099-10-24	85.171	85.594	0	0
2099-10-25	79.47	80.963	0	0
2099-10-26	64.376	64.469	0	0
2099-10-27	69.669	70.218	0	0
2099-10-28	69.53	72.679	0	0
2099-10-29	64.036	69.32	0.009	0
2099-10-30	56.742	56.24	0.322	0.207
2099-10-31	59.089	59.286	0.264	0.012
