# Supplementary material for: The role of climate change and urban development on compound dry-hot extremes across US cities
Source: Nat Commun. 2023 Jun 14;14:3509. doi: 10.1038/s41467-023-39205-x (PMC10267174; doi:10.1038/s41467-023-39205-x)
Supplement: Supplementary file 2 — Source Data [file 41467_2023_39205_MOESM2_ESM.zip › SourceData/Omaha_Current_Data.xlsx]

## Sheet: Sheet1
Date_Current	Current_T	Urban_Dev_T	Current_prcp	Urban_Dev_Prcp
2000-05-01	80	80	1	1
2000-05-02	77.428	77.606	0	0
2000-05-03	77.514	77.419	0	0
2000-05-04	80.048	78.86	0	0
2000-05-05	81.012	81.622	0	0
2000-05-06	80.093	80.096	0.001	0
2000-05-07	88.956	91.643	0	0
2000-05-08	89.307	89.131	0	0
2000-05-09	70.851	70.743	0.041	0.008
2000-05-10	78.477	79.464	0	0
2000-05-11	96.014	96.869	0	0
2000-05-12	85.521	85.166	0	0
2000-05-13	73.13	73.28	0	0
2000-05-14	70.987	71.172	0	0
2000-05-15	73.963	74.928	0	0.004
2000-05-16	83.62	84.7	0	0
2000-05-17	82.972	84.367	0.018	0.012
2000-05-18	82.371	80.393	0.016	0
2000-05-19	67.444	67.145	0.001	0
2000-05-20	76.874	76.886	0	0
2000-05-21	81.717	81.852	0.061	0.138
2000-05-22	87.178	87.044	0	0
2000-05-23	89.041	88.91	0.005	0.003
2000-05-24	87.572	87.406	0	0
2000-05-25	78.63	78.358	0	0
2000-05-26	78.349	78.922	0.965	0.129
2000-05-27	65.247	67.153	0.11	0.265
2000-05-28	75.995	79.065	0	0
2000-05-29	83.203	84.7	0	0
2000-05-30	96.153	97.337	0.007	0.004
2000-05-31	96.664	99.316	0.021	0.017
2000-06-01	96.769	96.869	0	0.129
2000-06-02	81.847	77.669	0.07	0.079
2000-06-03	79.34	79.361	0	0
2000-06-04	79.777	79.846	0.113	0
2000-06-05	72.15	71.09	0	0
2000-06-06	80.886	79.954	0	0
2000-06-07	92.484	92.532	0	0
2000-06-08	96.405	96.297	0	0
2000-06-09	92.774	92.741	0	0
2000-06-10	94.258	93.204	0	0
2000-06-11	92.589	91.804	0.071	0.06
2000-06-12	90.667	90.013	0.088	0
2000-06-13	89.011	89.746	0.358	0.397
2000-06-14	82.214	81.528	0.027	0.208
2000-06-15	92.606	92.85	0	0
2000-06-16	88.498	88.875	0.011	0.016
2000-06-17	73.276	74.22	0	0
2000-06-18	80.882	80.885	0	0
2000-06-19	86.515	87.424	0	0
2000-06-20	85.182	85.428	0.114	0.029
2000-06-21	87.144	87.489	0	0
2000-06-22	92.188	92.282	0	0
2000-06-23	94.19	95.676	0	0
2000-06-24	90.124	91.342	0.131	0.203
2000-06-25	90.079	89.473	0.016	0.049
2000-06-26	81.759	81.085	0.704	1.271
2000-06-27	82.264	82.438	0	0
2000-06-28	78.849	77.557	0.301	0.159
2000-06-29	83.246	83.606	0	0
2000-06-30	82.262	82.443	0	0.001
2000-07-01	79.704	83.794	0	0
2000-07-02	100.767	100.867	0	0.065
2000-07-03	98.998	96.942	0.14	0.091
2000-07-04	94.058	99.347	0.023	0.144
2000-07-05	100.36	100.501	0	0
2000-07-06	98.039	95.7	0.381	0.165
2000-07-07	98.391	99.65	0	0
2000-07-08	99.964	100.055	0	0
2000-07-09	105.92	105.657	0	0
2000-07-10	104.215	104.276	0.022	0.073
2000-07-11	92.689	91.63	0.023	0.047
2000-07-12	89.527	92.252	0.009	0.285
2000-07-13	94.345	96.436	0	0
2000-07-14	95.514	97.271	0.029	0
2000-07-15	94.726	91.901	0.045	0.029
2000-07-16	92.041	91.433	0.103	0.013
2000-07-17	82.59	89.639	1.574	0.011
2000-07-18	81.602	84.213	0	0.001
2000-07-19	78.405	83.114	0.117	0
2000-07-20	83.231	80.746	0	0.008
2000-07-21	81.907	80.438	0	0
2000-07-22	78.538	80.54	0	0
2000-07-23	83.627	84.669	0	0
2000-07-24	86.29	87.796	0	0
2000-07-25	89.724	91.4	0.055	0.118
2000-07-26	92.624	92.937	0.008	0.066
2000-07-27	93.807	94.425	0.015	0.067
2000-07-28	87.367	88.997	0.019	0
2000-07-29	80.679	80.348	0	0
2000-07-30	82.557	79.866	0	0
2000-07-31	85.86	85.615	0	0
2000-08-01	94.767	95.79	0	0
2000-08-02	94.628	95.063	0.048	0.025
2000-08-03	88.157	86.169	0	0
2000-08-04	80.635	84.931	0.042	0
2000-08-05	87.052	93.751	0.042	0
2000-08-06	91.822	96.493	0	0
2000-08-07	93.635	93.863	0.011	0
2000-08-08	108.638	108.738	0.027	0.148
2000-08-09	96.63	96.696	0	0.013
2000-08-10	96.85	96.475	0	0.05
2000-08-11	97.924	101.098	0	0
2000-08-12	101.92	106.962	0	0
2000-08-13	100.208	104.135	0	0
2000-08-14	106.016	108.014	0	0
2000-08-15	103.252	104.937	0.006	0.001
2000-08-16	96.854	99.017	0.008	0.014
2000-08-17	96.955	99.038	0.004	0.041
2000-08-18	87.601	84.069	0	0
2000-08-19	82.701	82.93	0	0.06
2000-08-20	90.531	89.947	0	0.028
2000-08-21	91.225	90.182	0.001	0.022
2000-08-22	91.939	90.063	0.011	0.011
2000-08-23	94.811	91.505	0.076	0.0167
2000-08-24	95.867	91.888	0.045	0.022
2000-08-25	100.51	99.641	0	0
2000-08-26	101.708	100.606	0.002	0.039
2000-08-27	98.133	99.852	0	0.006
2000-08-28	109.201	108.889	0.003	0.012
2000-08-29	108.099	108.301	0.072	0.017
2000-08-30	104.086	103.63	0	0
2000-08-31	105.293	104.994	0	0
2000-09-01	101.745	103.772	0.027	0.012
2000-09-02	102.962	96.408	0	0.015
2000-09-03	99.389	98.995	0.016	0.011
2000-09-04	94.422	95.466	0.011	0.017
2000-09-05	85.414	85.868	0.007	0.005
2000-09-06	88.276	87.982	0	0
2000-09-07	88.608	88.437	0.023	0.011
2000-09-08	95.577	95.765	0	0
2000-09-09	93.195	95.141	0.017	0.011
2000-09-10	98.328	96.891	0.04	0.044
2000-09-11	99.059	98.68	0	0
2000-09-12	83.447	83.156	0	0
2000-09-13	97.914	97.784	0	0
2000-09-14	94.174	94.646	0	0
2000-09-15	76.357	75.989	0	0
2000-09-16	86.473	87.54	0	0
2000-09-17	97.496	97.511	0	0
2000-09-18	98.764	98.281	0	0
2000-09-19	91.844	90.389	0.19	0.123
2000-09-20	67.579	66.789	0	0.004
2000-09-21	71.947	71.939	0	0
2000-09-22	92.485	92.38	0.19	0.006
2000-09-23	82.529	81.657	0	0
2000-09-24	59.812	58.22	0	0.089
2000-09-25	69.743	69.635	0.021	0.001
2000-09-26	80.743	80.799	0	0
2000-09-27	79.568	79.469	0	0
2000-09-28	82.395	82.749	0	0
2000-09-29	91.269	89.892	0	0
2000-09-30	91.568	92.445	0.004	0.009
2000-10-01	96.139	96.239	0	0
2000-10-02	82.693	81.699	0	0
2000-10-03	72.939	71.86	0	0
2000-10-04	68.396	67.007	0	0
2000-10-05	64.74	61.829	0.07	0.074
2000-10-06	48.764	48.502	0.042	0.005
2000-10-07	43.882	43.813	0	0
2000-10-08	49.623	49.512	0	0
2000-10-09	60.468	60.517	0	0
2000-10-10	66.244	66.146	0	0
2000-10-11	70.342	70.247	0	0
2000-10-12	74.378	75.077	0	0
2000-10-13	79.855	78.56	0	0
2000-10-14	73.739	71.596	0.047	0.032
2000-10-15	61.629	59.877	0	0
2000-10-16	69.739	61.839	0	0
2000-10-17	63.198	65.68	0.002	0.002
2000-10-18	80.899	81.015	0	0
2000-10-19	82.961	82.34	0	0
2000-10-20	72.966	73.438	0	0
2000-10-21	79.466	80.112	0	0
2000-10-22	72.808	72.403	0	0
2000-10-23	66.188	68.379	0.055	0.068
2000-10-24	70.323	67.364	0.001	0
2000-10-25	73.361	72.115	0.02	0.012
2000-10-26	72.012	70.891	0.845	0.489
2000-10-27	64.656	64.352	0	0
2000-10-28	57.84	53.353	0.002	0.017
2000-10-29	57.451	60.024	0.372	0.137
2000-10-30	69.445	70.574	0.057	0.213
2000-10-31	62.54	64.004	0	0
2001-05-01	80	80	1	1
2001-05-02	82.157	82.051	0.321	0.203
2001-05-03	50.258	49.505	0.098	0.125
2001-05-04	53.283	56.15	0.434	0.487
2001-05-05	61.626	60.958	0.536	0.119
2001-05-06	64.408	63.63	0.492	0.614
2001-05-07	69.017	69.261	0.08	0.089
2001-05-08	77.101	77.448	0	0
2001-05-09	87.335	87.576	0	0
2001-05-10	85.489	85.229	0.087	0.091
2001-05-11	72.976	73.271	0.135	0.114
2001-05-12	79.51	79.901	0.012	0.009
2001-05-13	90.368	91.221	0.016	0.071
2001-05-14	91.143	91.64	0	0
2001-05-15	96.52	96.62	0	0
2001-05-16	91.669	89.421	0	0.031
2001-05-17	87.054	87.012	0.012	0.032
2001-05-18	79.095	78.518	0	0
2001-05-19	81.718	81.021	0	0
2001-05-20	80.444	80.842	0	0
2001-05-21	62.194	62.662	0.089	0.01
2001-05-22	67.234	67.209	0.001	0.001
2001-05-23	66.065	66.052	0.015	0.01
2001-05-24	52.631	51.231	0	0.032
2001-05-25	70.853	71.1	0.001	0.041
2001-05-26	68.917	69.461	0.001	0
2001-05-27	73.67	77.182	0	0
2001-05-28	76.513	77.484	0.009	0
2001-05-29	75.681	78.511	0	0
2001-05-30	72.911	73.761	0.027	0.399
2001-05-31	64.967	55.031	0.072	0.461
2001-06-01	83.079	81.785	0	0
2001-06-02	72.723	72.385	0.004	0
2001-06-03	72.654	72.852	0.002	0
2001-06-04	64.451	64.012	0.004	0.104
2001-06-05	62.571	61.213	0.179	0.389
2001-06-06	77.514	78.533	0	0
2001-06-07	80.27	80.259	0	0
2001-06-08	82.314	81.469	0	0
2001-06-09	89.858	88.745	0.071	0.069
2001-06-10	91.928	92.078	0.087	0.138
2001-06-11	97.619	97.486	0	0
2001-06-12	95.552	95.203	0.095	0.043
2001-06-13	89.425	90.068	0.181	0.078
2001-06-14	84.588	84.743	0.158	0.17
2001-06-15	85.731	85.911	0	0
2001-06-16	86.407	86.187	0	0
2001-06-17	89.381	87.924	0	0.001
2001-06-18	98.47	97.923	0.014	0
2001-06-19	98.83	97.623	0.267	0.186
2001-06-20	75.319	75.106	0.033	0.021
2001-06-21	73.051	73.002	0.071	0.061
2001-06-22	75.448	75.241	0.006	0.001
2001-06-23	84.259	83.626	0	0
2001-06-24	94.144	94.689	0	0
2001-06-25	96.07	96.17	0	0
2001-06-26	92.039	91.479	0	0
2001-06-27	91.499	90.872	0	0
2001-06-28	89.693	89.056	0	0
2001-06-29	85.503	85.341	0	0
2001-06-30	91.755	90.996	0	0.043
2001-07-01	90.252	90.295	0.454	0.092
2001-07-02	74.71	74.452	0.479	1.316
2001-07-03	86.8	86.338	0.188	0.275
2001-07-04	88.747	88.288	0.072	0.24
2001-07-05	88.007	87.005	0.092	0.044
2001-07-06	90.256	89.527	0	0
2001-07-07	91.416	92.593	0	0.008
2001-07-08	91.098	91.707	0	0
2001-07-09	92.093	91.564	0	0
2001-07-10	90.515	88.41	0	0
2001-07-11	85.421	85.209	0	0.036
2001-07-12	81.704	81.74	0.046	0.185
2001-07-13	78.261	79.894	0	0
2001-07-14	78.503	79.907	0	0
2001-07-15	77.35	79.215	0.015	0
2001-07-16	89.138	89.256	0.174	0.261
2001-07-17	99.872	99.114	0	0
2001-07-18	101.479	97.451	0.005	0.009
2001-07-19	100.881	97.127	0.019	0
2001-07-20	99.22	97.759	0.055	0.031
2001-07-21	100.615	100.803	0.003	0.017
2001-07-22	104.054	102.486	0.001	0.003
2001-07-23	103.455	102.672	0.016	0.008
2001-07-24	94.568	91.079	0.053	0.016
2001-07-25	85.677	85.903	0.002	0.092
2001-07-26	81.293	78.357	0	0
2001-07-27	82.851	82.4	0.136	0.159
2001-07-28	85.689	76.806	0.302	0.737
2001-07-29	82.738	82.553	0	0
2001-07-30	91.7	85.601	0	0
2001-07-31	97.919	98.019	0	0.007
2001-08-01	105.904	103.745	0.014	0
2001-08-02	99.135	98.708	0.108	0
2001-08-03	97.631	96.743	0.019	0
2001-08-04	98.795	97.236	0.06	0.046
2001-08-05	99.216	100.307	0	0
2001-08-06	98.171	98.601	0	0
2001-08-07	96.67	96.77	0	0
2001-08-08	98.109	95.941	0	0
2001-08-09	96.932	97.032	0	0
2001-08-10	86.367	86.811	0.021	0.042
2001-08-11	82.56	82.082	0.037	0
2001-08-12	85.266	86.795	0	0.062
2001-08-13	85.118	86.4	0	0.046
2001-08-14	87.265	82.158	0	0.002
2001-08-15	82.244	80.801	0.726	0.141
2001-08-16	78.445	78.102	0.002	0.064
2001-08-17	82.908	81.964	0.063	0.108
2001-08-18	78.877	80.018	0.031	0.021
2001-08-19	79.938	77.396	0	0
2001-08-20	86.255	84.652	0	0
2001-08-21	99.137	99.237	0.02	0.014
2001-08-22	91.088	90.31	0.077	0.04
2001-08-23	89.184	82.264	0.121	0.261
2001-08-24	85.044	82.509	0.252	0.169
2001-08-25	77.854	79.221	0.606	0.145
2001-08-26	83.991	85.235	0	0
2001-08-27	94.689	94.076	0.021	0.062
2001-08-28	89.737	89.368	0	0
2001-08-29	96.357	99.013	0.01	0
2001-08-30	92.256	91.079	0	0
2001-08-31	82.919	84.529	0	0
2001-09-01	83.453	81.088	0	0
2001-09-02	89.462	87.869	0	0
2001-09-03	92.823	91.917	0	0.055
2001-09-04	93.018	90.838	0	0.085
2001-09-05	89.732	87.413	0	0
2001-09-06	86.212	86.117	0.042	0
2001-09-07	93.721	84.361	0.101	0.23
2001-09-08	74.656	73.639	0.259	0.123
2001-09-09	72.822	72.148	0.032	0.081
2001-09-10	85.803	85.525	0	0
2001-09-11	91.883	91.702	0	0
2001-09-12	86.412	85.032	0	0
2001-09-13	77.975	76.887	0	0
2001-09-14	70.493	71.173	0	0
2001-09-15	67.07	67.072	0.143	0.057
2001-09-16	59.412	60.417	0.17	0.359
2001-09-17	71.31	73.727	0	0
2001-09-18	69.37	70.09	0.789	0.285
2001-09-19	71.331	71.838	0.001	0.074
2001-09-20	81.646	77.55	0	0
2001-09-21	76.96	78.261	0	0
2001-09-22	84.632	84.273	0.036	0.029
2001-09-23	73.913	72.482	0.176	0
2001-09-24	59.8	60.119	0	0
2001-09-25	63.276	63.033	0	0
2001-09-26	73.21	73.763	0	0
2001-09-27	79.019	79.074	0	0
2001-09-28	75.443	75.248	0	0
2001-09-29	75.072	73.955	0	0
2001-09-30	82.139	82.081	0	0
2001-10-01	79.968	80.868	0	0
2001-10-02	89.255	89.213	0	0
2001-10-03	81.191	79.942	0	0
2001-10-04	63.428	63.717	0.087	0.045
2001-10-05	55.538	55.633	0.028	0.011
2001-10-06	64.98	65.227	0	0
2001-10-07	72.636	71.968	0	0
2001-10-08	71.862	72.677	0.002	0
2001-10-09	75.179	78.511	0.066	0.085
2001-10-10	67.805	67.702	0.46	0.123
2001-10-11	67.445	68.433	0	0
2001-10-12	66.183	65.604	0	0
2001-10-13	63.816	63.37	0	0
2001-10-14	57.779	57.987	0	0
2001-10-15	53.395	53.142	0	0
2001-10-16	52.082	52.284	0	0
2001-10-17	69.53	69.735	0	0
2001-10-18	64.976	64.692	0	0
2001-10-19	64.554	64.623	0	0
2001-10-20	69.217	69.592	0	0
2001-10-21	69.324	69.28	0	0
2001-10-22	62.022	60.916	0.001	0
2001-10-23	70.743	70.863	0	0
2001-10-24	64.9	64.24	0.058	0.056
2001-10-25	49.003	48.823	0	0
2001-10-26	46.112	46.375	0	0
2001-10-27	53.768	53.856	0	0
2001-10-28	69.555	69.88	0	0
2001-10-29	60.394	61.002	0	0
2001-10-30	69.729	71.053	0	0
2001-10-31	72.145	73.12	0	0
2002-05-01	80	80	1	1
2002-05-02	54.97	55.255	0.02	0.022
2002-05-03	68.573	68.644	0	0
2002-05-04	67.081	67.314	0	0
2002-05-05	80.903	80.606	0	0
2002-05-06	84.249	85.049	0.804	0.428
2002-05-07	82.955	84.562	0.02	0.255
2002-05-08	70.705	75.963	0.05	0.091
2002-05-09	57.549	57.574	0	0
2002-05-10	60.869	61.284	0	0
2002-05-11	57.097	58.059	0.472	0.732
2002-05-12	63.136	59.204	0.271	0.082
2002-05-13	69.723	69.722	0	0
2002-05-14	74.47	74.482	0	0
2002-05-15	79.851	80.212	0.009	0.011
2002-05-16	80.262	78.938	0.305	0.486
2002-05-17	66.555	66.113	0	0
2002-05-18	61.916	62.062	0	0
2002-05-19	66.974	66.653	0	0
2002-05-20	64.339	64.186	0	0
2002-05-21	69.314	69.802	0	0
2002-05-22	74.884	75.484	0.16	0.142
2002-05-23	75.988	75.687	0.045	0.017
2002-05-24	70.582	70.107	0	0
2002-05-25	70.093	70.054	0.034	0.026
2002-05-26	82.474	82.924	0	0
2002-05-27	81.067	83.324	0.03	0
2002-05-28	80.093	83.549	0.072	0.039
2002-05-29	86.592	86.34	0.24	0.245
2002-05-30	89.112	89.132	0.081	0
2002-05-31	89.241	89.16	0	0
2002-06-01	88.219	88.575	0.068	0.076
2002-06-02	90.567	94.02	0.096	0.15
2002-06-03	92.198	93.656	0	0.001
2002-06-04	84.134	83.469	0.014	0.041
2002-06-05	73.875	72.913	0	0
2002-06-06	84.087	84.168	0	0
2002-06-07	89.233	90.166	0	0
2002-06-08	87.379	88.2	0	0
2002-06-09	90.121	91.641	0	0
2002-06-10	89.433	88.947	0	0.116
2002-06-11	91.536	87.494	0.249	0.088
2002-06-12	85.249	86.485	0.002	0.03
2002-06-13	85.557	85.445	0.031	0.048
2002-06-14	78.086	78.126	0	0
2002-06-15	85.17	85.179	0.001	0
2002-06-16	83.212	83.026	0.01	0.007
2002-06-17	86.234	84.451	0	0.304
2002-06-18	87.404	88.574	1.238	0.065
2002-06-19	92.898	94.772	0	0
2002-06-20	90.681	91.99	0.293	0.075
2002-06-21	91.45	93.052	0	0
2002-06-22	90.163	92.37	0	0
2002-06-23	91.726	93.834	0.032	0
2002-06-24	93.961	94.953	0	0
2002-06-25	92.227	95.083	0.054	0
2002-06-26	92.209	93.078	0.032	0.047
2002-06-27	85.753	88.433	0.01	0.158
2002-06-28	87.786	89.179	0	0.001
2002-06-29	89.879	91.184	0	0
2002-06-30	96.102	95.917	0	0
2002-07-01	93.973	94.944	0	0
2002-07-02	95.27	96.367	0	0
2002-07-03	94.591	95.765	0	0
2002-07-04	93.978	93.2	0.045	0.032
2002-07-05	91.874	90.864	0	0
2002-07-06	94.617	90.593	0	0.101
2002-07-07	90.93	91.398	0.148	0.066
2002-07-08	102.78	101.71	0	0
2002-07-09	102.213	101.232	0.056	0.001
2002-07-10	86.803	86.429	0.111	1.249
2002-07-11	77.902	77.496	0.063	0.087
2002-07-12	77.697	77.361	0	0
2002-07-13	81.53	81.275	0	0
2002-07-14	85.157	84.998	0	0
2002-07-15	87.504	88.246	0	0
2002-07-16	94.02	93.32	0	0
2002-07-17	94.782	96.669	0.051	0
2002-07-18	96.835	96.749	0	0
2002-07-19	100.221	100.987	0	0
2002-07-20	106.998	106.023	0	0
2002-07-21	107.669	107.962	0	0
2002-07-22	106.829	106.68	0	0.018
2002-07-23	87.364	85.765	0	0
2002-07-24	89.577	88.959	0	0
2002-07-25	98.868	98.156	0.054	0.037
2002-07-26	96.151	96.251	0.002	0
2002-07-27	103.697	106.847	0.055	0.015
2002-07-28	96.861	96.961	0.023	0.134
2002-07-29	90.948	93.259	0.162	0.245
2002-07-30	101.639	100.85	0	0
2002-07-31	99.037	99.545	0	0
2002-08-01	95.097	97.681	0.003	0
2002-08-02	85.882	85.79	0.288	0.033
2002-08-03	101.71	99.904	0	0
2002-08-04	98.816	106.962	0.049	0.008
2002-08-05	102.198	105.821	0.016	0
2002-08-06	100.309	99.913	0	0.057
2002-08-07	92.556	95.749	0	0
2002-08-08	90.755	91.18	0	0.001
2002-08-09	91.716	91.151	0.001	0
2002-08-10	94.662	93.832	0	0
2002-08-11	98.372	100.49	0.025	0.01
2002-08-12	88.84	92.691	0.224	0.289
2002-08-13	81.09	80.491	0.504	0.177
2002-08-14	95.666	96.018	0	0
2002-08-15	94.838	95.563	0	0
2002-08-16	91.629	95.535	0.029	0.067
2002-08-17	93.31	96.132	0	0.005
2002-08-18	81.856	84.033	0	0
2002-08-19	85.742	86.328	0	0
2002-08-20	99.479	100.982	0.042	0
2002-08-21	96.337	89.671	0.125	0.23
2002-08-22	97.884	100.027	0.115	0.268
2002-08-23	96.825	97.014	0.026	0.02
2002-08-24	83.374	83.071	0	0
2002-08-25	87.004	87.348	0	0
2002-08-26	89.283	89.886	0.014	0.034
2002-08-27	86.753	90.211	0	0
2002-08-28	86.214	85.93	0	0
2002-08-29	85.66	86.146	0	0
2002-08-30	86.896	86.995	0	0
2002-08-31	91.203	91.357	0	0
2002-09-01	96.929	96.706	0	0
2002-09-02	99.849	99.949	0.04	0.16
2002-09-03	98.675	98.775	0	0
2002-09-04	92.468	92.642	0	0
2002-09-05	97.121	98.659	0.007	0
2002-09-06	99.97	101.018	0.021	0
2002-09-07	97.694	98.9	0	0
2002-09-08	95.723	96.681	0	0
2002-09-09	94.015	94.821	0	0
2002-09-10	90.056	90.528	0.002	0.002
2002-09-11	78.878	79.493	0	0
2002-09-12	79.434	74.988	0	0.001
2002-09-13	87.398	85.909	0.012	0.004
2002-09-14	82.112	82.413	0.022	0.215
2002-09-15	75.035	74.097	0	0
2002-09-16	86.898	86.554	0	0
2002-09-17	81.843	81.42	0	0
2002-09-18	82.363	76.598	0	0.006
2002-09-19	78.569	76.161	0.054	0.102
2002-09-20	81.853	82.085	0.003	0.018
2002-09-21	71.82	71.697	0	0
2002-09-22	69.114	68.848	0	0
2002-09-23	65.68	65.52	0	0
2002-09-24	75.009	74.907	0	0
2002-09-25	85.327	85.295	0	0
2002-09-26	79.401	78.851	0	0
2002-09-27	76.211	76.608	0	0
2002-09-28	88.549	88.112	0.058	0.034
2002-09-29	78.129	79.041	0.053	0.051
2002-09-30	93.78	93.456	0	0.002
2002-10-01	96.026	96.126	0	0
2002-10-02	77.391	84.178	0.154	0.044
2002-10-03	56.401	56.617	0.046	0.175
2002-10-04	61.633	62.257	0.637	0.901
2002-10-05	67.168	66.925	0	0
2002-10-06	64.146	63.506	0	0
2002-10-07	71.58	71.152	0	0
2002-10-08	71.449	71.377	0	0
2002-10-09	73.643	73.741	0	0
2002-10-10	77.578	76.975	0	0
2002-10-11	80.925	80.112	0	0
2002-10-12	75.366	74.207	0	0
2002-10-13	63.868	63.65	0	0
2002-10-14	71.9	71.522	0	0
2002-10-15	65.434	64.601	0	0
2002-10-16	49.499	46.753	0	0.001
2002-10-17	58.843	58.362	0.07	0.086
2002-10-18	69.289	69.4	0	0
2002-10-19	61.587	61.025	0	0
2002-10-20	62.629	62.492	0	0
2002-10-21	56.497	55.386	0	0
2002-10-22	48.353	47.456	0.026	0.054
2002-10-23	34.812	33.74	0.17	0.227
2002-10-24	36.318	34.174	0.144	0.256
2002-10-25	40.327	37.543	0.081	0.069
2002-10-26	38.654	35.627	0.003	0.003
2002-10-27	36.282	35.249	0.231	0.109
2002-10-28	41.132	39.128	0.294	0.202
2002-10-29	40.201	39.425	0.038	0.023
2002-10-30	39.779	38.238	0.208	0.187
2002-10-31	36.571	34.708	0.032	0.029
2003-05-01	80	80	1	1
2003-05-02	62.693	62.623	0.054	0.035
2003-05-03	66.764	65.021	0	0
2003-05-04	64.501	63.457	0.888	0.728
2003-05-05	68.487	69.561	0.074	0.193
2003-05-06	73.122	71.39	0.005	0.003
2003-05-07	74.457	73.641	0	0
2003-05-08	72.864	72.59	0.313	0.252
2003-05-09	77.252	77.257	0.003	0.003
2003-05-10	78.641	78.501	0.109	0.02
2003-05-11	63.013	63.414	0.05	0.042
2003-05-12	69.549	69.423	0	0
2003-05-13	69.569	69.403	0.007	0.045
2003-05-14	73.392	73.85	0.036	0.052
2003-05-15	63.308	63.848	0	0
2003-05-16	71.856	70.443	0	0
2003-05-17	75.597	74.723	0	0
2003-05-18	80.067	80.295	0	0
2003-05-19	79.657	79.116	0.165	0.18
2003-05-20	64.775	64.999	0.348	0.543
2003-05-21	68.733	68.787	0	0
2003-05-22	68.889	68.921	0.027	0.111
2003-05-23	77.122	75.909	0.003	0.01
2003-05-24	75.126	74.581	0.129	0.301
2003-05-25	71.88	67.281	0.043	0.253
2003-05-26	76.134	74.933	0	0
2003-05-27	80.23	79.28	0	0
2003-05-28	80.723	80.871	0.018	0.026
2003-05-29	83.374	83.486	0	0
2003-05-30	83.596	83.547	0	0
2003-05-31	79.809	79.446	0	0
2003-06-01	71.309	70.478	0.38	0.11
2003-06-02	59.493	59.04	0.463	0.862
2003-06-03	59.193	62.031	0.026	0.018
2003-06-04	67.572	68.92	0	0
2003-06-05	73.784	76.667	0.028	0.004
2003-06-06	74.579	73.464	0.239	0.062
2003-06-07	71.619	71.946	0.283	0.016
2003-06-08	66.91	70.583	0.661	0.321
2003-06-09	82.461	83.371	0.005	0
2003-06-10	81.931	80.613	0.028	0.001
2003-06-11	78.932	75.702	0	0
2003-06-12	79.449	78.028	0	0.013
2003-06-13	82.847	82.714	0	0
2003-06-14	83.668	83.118	0	0
2003-06-15	85.301	83.298	0	0
2003-06-16	84.99	82.652	0	0
2003-06-17	85.633	84.988	0	0
2003-06-18	85.353	85.286	0.025	0.05
2003-06-19	82.388	81.635	0	0
2003-06-20	77.441	77.911	0	0
2003-06-21	75.302	74.045	0	0.007
2003-06-22	82.589	81.873	0	0
2003-06-23	95.369	95.07	0	0
2003-06-24	97.323	97.823	0.016	0.005
2003-06-25	92.806	93.884	0.299	0.424
2003-06-26	77.237	77.585	0	0
2003-06-27	89.569	89.635	0	0
2003-06-28	89.073	89.41	0.023	0.017
2003-06-29	81.38	81.462	0.001	0.034
2003-06-30	81.354	81.954	0.001	0
2003-07-01	87.489	86.818	0.054	0.048
2003-07-02	94.239	93.669	0.159	0.015
2003-07-03	97.774	97.894	0.042	0.077
2003-07-04	98.888	100.644	0.031	0.019
2003-07-05	90.284	90.163	0.222	0.308
2003-07-06	94.979	96.008	0.063	0.025
2003-07-07	97.978	97.984	0	0
2003-07-08	87.113	86.702	0.189	0.218
2003-07-09	85.114	83.576	0.077	0.079
2003-07-10	85.433	85.058	0	0.006
2003-07-11	87.16	87.377	0	0
2003-07-12	85.215	85.651	0	0
2003-07-13	86.37	86.037	0	0
2003-07-14	94.466	95.088	0	0
2003-07-15	96.042	96.905	0	0.032
2003-07-16	89.26	88.871	0	0
2003-07-17	94.25	94.998	0	0
2003-07-18	91.877	91.638	0	0.065
2003-07-19	89.238	89.191	0	0
2003-07-20	90.422	89.047	0.137	0.111
2003-07-21	90.584	89.423	0	0.032
2003-07-22	81.168	83.744	0.019	0.007
2003-07-23	77.103	76.501	0.007	0
2003-07-24	89.436	89.548	0	0
2003-07-25	97.445	97.398	0	0
2003-07-26	100.378	101.743	0	0
2003-07-27	101.495	101.929	0	0
2003-07-28	83.092	84.079	0.064	0.039
2003-07-29	83.891	80.284	0	0
2003-07-30	87.804	88.075	0.007	0.003
2003-07-31	85.616	93.255	0.073	0.048
2003-08-01	84.102	81.71	0.041	0.123
2003-08-02	83.405	82.929	0.011	0
2003-08-03	86.075	83.907	0	0
2003-08-04	85.314	82.68	0	0
2003-08-05	88.962	84.382	0.119	0.093
2003-08-06	83.934	81.799	0.001	0
2003-08-07	84.856	85.419	0	0
2003-08-08	83.378	83.808	0	0
2003-08-09	78.394	77.465	0	0
2003-08-10	82.337	84.476	0.163	0.012
2003-08-11	75.263	75.276	0.143	0.167
2003-08-12	77.647	76.967	0	0
2003-08-13	77.29	78.302	0	0
2003-08-14	85.765	84.479	0	0
2003-08-15	92.527	91.901	0	0
2003-08-16	98.562	97.306	0	0
2003-08-17	103.391	103.384	0	0
2003-08-18	103.382	104.722	0	0
2003-08-19	101.472	101.231	0.103	0.057
2003-08-20	97.982	99.06	0.133	0.092
2003-08-21	100.109	99.846	0	0
2003-08-22	91.534	91.341	0	0
2003-08-23	94.557	96.04	0	0
2003-08-24	105.084	107.335	0	0
2003-08-25	105.02	103.299	0.05	0
2003-08-26	102.99	101.257	0.003	0.004
2003-08-27	97.416	97.516	0.004	0.008
2003-08-28	97.094	97.171	0.011	0.03
2003-08-29	90.927	87.289	0.078	0.035
2003-08-30	78.692	80.245	0	0
2003-08-31	76.252	73.576	0	0.179
2003-09-01	75.629	79.965	0.014	0.026
2003-09-02	78.44	79.708	0	0
2003-09-03	80.827	81.758	0.005	0
2003-09-04	78.802	79.424	0	0
2003-09-05	86.274	85.965	0	0.003
2003-09-06	86.918	89.472	0	0
2003-09-07	84.117	84.484	0	0
2003-09-08	83.366	83.181	0	0
2003-09-09	84.121	85.233	0.029	0.003
2003-09-10	88.675	87.9	0	0
2003-09-11	85.471	83.207	0.245	0.081
2003-09-12	80.244	80.534	0.665	1.237
2003-09-13	78.028	77.284	0	0
2003-09-14	68.762	69.608	0	0
2003-09-15	82.365	80.576	0	0
2003-09-16	87.838	87.419	0	0
2003-09-17	85.423	85.502	0	0
2003-09-18	80.857	81.298	0.04	0.04
2003-09-19	67.564	67.79	0	0
2003-09-20	74.023	73.54	0	0
2003-09-21	69.08	67.526	0.001	0.015
2003-09-22	68.72	68.804	0.001	0.001
2003-09-23	87.784	87.222	0	0
2003-09-24	83.374	81.544	0	0
2003-09-25	66.774	66.446	0	0
2003-09-26	76.365	76.539	0	0
2003-09-27	67.361	66.603	0	0
2003-09-28	58.86	58.986	0	0
2003-09-29	63.748	63.101	0	0
2003-09-30	61.661	60.506	0	0
2003-10-01	63.98	63.979	0	0
2003-10-02	65.552	65.611	0	0
2003-10-03	71.868	72.043	0	0
2003-10-04	77.105	77.34	0	0
2003-10-05	82.759	82.55	0	0
2003-10-06	83.08	82.533	0	0
2003-10-07	81.68	81.149	0	0
2003-10-08	75.446	78.86	0	0
2003-10-09	76.108	80.602	0	0
2003-10-10	80.22	81.028	0	0
2003-10-11	69.822	72.674	0.322	0.544
2003-10-12	73.064	72.699	0	0
2003-10-13	67.145	66.524	0	0
2003-10-14	64.932	64.582	0.17	0.193
2003-10-15	72.196	72.283	0	0
2003-10-16	60.282	61.446	0.095	0.106
2003-10-17	62.535	60.37	0.008	0.004
2003-10-18	81.715	81.621	0	0
2003-10-19	87.472	86.714	0	0
2003-10-20	83.761	84.273	0	0
2003-10-21	83.665	83.213	0	0
2003-10-22	81.5	81.492	0	0
2003-10-23	72.335	71.667	0	0
2003-10-24	64.766	63.253	0	0
2003-10-25	57.939	56.212	0	0
2003-10-26	49.339	49.073	0	0
2003-10-27	49.592	48.629	0	0
2003-10-28	57.181	57.315	0	0
2003-10-29	63.206	63.259	0	0
2003-10-30	63.09	62.528	0	0
2003-10-31	56.33	55.146	0.001	0.001
2004-05-01	80	80	1	1
2004-05-02	57.43	57.495	0.009	0
2004-05-03	65.011	64.272	0	0
2004-05-04	74.526	74.536	0	0
2004-05-05	83.351	82.49	0.003	0
2004-05-06	87.769	85.941	0	0.001
2004-05-07	88.558	88.922	0	0.028
2004-05-08	91.129	90.689	0.079	0.1
2004-05-09	91.536	92	0.1	0.331
2004-05-10	76.706	86.411	0.319	0.194
2004-05-11	81.702	82.215	0.013	0.054
2004-05-12	81.531	81.617	0	0
2004-05-13	80.398	79.643	0.333	0.245
2004-05-14	58.377	57.987	0.005	0.012
2004-05-15	65.398	65.889	0.001	0
2004-05-16	78.028	78.51	0	0
2004-05-17	76.197	77.6	0.218	0.165
2004-05-18	73.451	72.637	0.061	0
2004-05-19	77.314	77.466	0.004	0.001
2004-05-20	88.469	87.17	0.005	0.007
2004-05-21	92.834	92.448	0.006	0.001
2004-05-22	91.38	91.523	0.008	0.008
2004-05-23	88.853	91.264	0.05	0
2004-05-24	73.764	75.615	0.042	0.01
2004-05-25	74.326	72.306	0.243	0.223
2004-05-26	72.449	70.747	0.011	0
2004-05-27	80.565	80.934	0	0
2004-05-28	85.778	85.505	0.006	0.004
2004-05-29	87.981	88.163	0	0
2004-05-30	79.526	79.923	0.192	0.217
2004-05-31	77.036	77.384	0	0.005
2004-06-01	75.509	76.333	0.002	0.002
2004-06-02	72.157	75.482	0	0
2004-06-03	75.862	75.279	0	0
2004-06-04	80.886	80.261	0	0
2004-06-05	79.879	79.042	0.104	0.001
2004-06-06	79.42	82.795	0.19	0.001
2004-06-07	95.332	93.907	0	0
2004-06-08	95.885	95.781	0	0
2004-06-09	94.17	93.999	0.159	0.111
2004-06-10	82.44	77.486	0.664	0.622
2004-06-11	87.137	88.747	0.12	0.009
2004-06-12	90.211	92.075	0.086	0.051
2004-06-13	87.831	89.082	0.135	0.364
2004-06-14	87.945	86.753	0.053	0.052
2004-06-15	89.631	87.375	0	0.214
2004-06-16	86.915	84.39	0.257	0.986
2004-06-17	78.296	74.344	1.169	1.154
2004-06-18	79.482	75.233	2.195	2.257
2004-06-19	68.84	68.806	0	0
2004-06-20	68.32	67.295	0.374	0.005
2004-06-21	77.28	79.333	0.012	0.082
2004-06-22	77.092	77.5	0	0
2004-06-23	84.955	85.07	0	0
2004-06-24	86.271	86.298	0.047	0.068
2004-06-25	71.368	71.375	0	0.031
2004-06-26	76.597	76.737	0	0
2004-06-27	75.808	75.45	0	0
2004-06-28	74.654	73.233	0	0
2004-06-29	79.833	77.988	0	0
2004-06-30	84.84	83.304	0.011	0.019
2004-07-01	84.448	82.883	0.037	0
2004-07-02	81.992	83.198	0.042	0.001
2004-07-03	86.91	85.884	0	0.001
2004-07-04	87.606	86.352	0.118	0.033
2004-07-05	82.419	83.104	1.539	1.065
2004-07-06	70.087	69.664	0.034	0.002
2004-07-07	67.777	77.953	0.098	0
2004-07-08	81.929	82.95	0.091	0.089
2004-07-09	82.259	82.897	0.548	0.364
2004-07-10	85.671	87.858	0.184	0.038
2004-07-11	92.142	87.639	0.042	0.144
2004-07-12	93.483	94.247	0	0.049
2004-07-13	94.7	94.033	0	0
2004-07-14	86.276	91.072	0.018	0.039
2004-07-15	87.34	87.403	0	0.019
2004-07-16	88.572	86.362	0.003	0
2004-07-17	79.32	79.024	0	0
2004-07-18	76.293	77.355	0	0
2004-07-19	92.971	94.196	0	0.031
2004-07-20	98.406	99.466	0	0
2004-07-21	95.626	96.949	0.023	0.062
2004-07-22	87.074	89.181	0.27	0.236
2004-07-23	84.8	84.878	0.053	0
2004-07-24	72.228	72.86	0	0
2004-07-25	73.011	73.184	0	0
2004-07-26	75.413	75.533	0	0
2004-07-27	78.575	79.047	0	0
2004-07-28	77.04	82.66	0.032	0
2004-07-29	78.211	78.51	0.201	0.53
2004-07-30	76.739	76.94	0	0
2004-07-31	89.31	90.156	0.049	0.001
2004-08-01	91.578	91.21	0.081	0.186
2004-08-02	94.761	92.161	0	0.096
2004-08-03	91.661	93.453	0.002	0
2004-08-04	78.07	87.795	0.395	0.011
2004-08-05	76.448	77.067	0	0
2004-08-06	75.544	76.247	0	0
2004-08-07	82.258	84.058	0	0
2004-08-08	83.847	86.217	0.076	0.12
2004-08-09	84.791	82.981	0.02	0.148
2004-08-10	77.128	77.336	0.024	0.017
2004-08-11	66.475	69.124	0.587	0.541
2004-08-12	65.067	69.042	0.031	0.075
2004-08-13	69.952	70.081	0.011	0.016
2004-08-14	69.352	69.877	0	0
2004-08-15	74.613	73.692	0	0
2004-08-16	81.909	80.795	0.079	0.09
2004-08-17	78.551	79.006	0.255	0.046
2004-08-18	83.667	84.568	0.066	0.043
2004-08-19	81.293	80.676	0.015	0.089
2004-08-20	76.544	76.475	0.062	0
2004-08-21	78.534	78.171	0	0
2004-08-22	87.933	87.673	0	0
2004-08-23	80.265	86.79	0.251	0.438
2004-08-24	81.933	91.62	0.02	0.182
2004-08-25	85.387	89.28	0.112	0
2004-08-26	93.734	93.551	0	0.077
2004-08-27	84.462	86.226	0	0
2004-08-28	77.065	77.612	0	0
2004-08-29	78.806	78.346	0	0
2004-08-30	83.182	83.145	0	0
2004-08-31	87.412	87.107	0	0
2004-09-01	89.128	89.793	0.009	0.049
2004-09-02	85.738	85.773	0	0
2004-09-03	85.564	85.447	0	0
2004-09-04	88.817	89.273	0	0
2004-09-05	83.535	84.56	0.002	0.002
2004-09-06	78.756	78.881	0.107	0.041
2004-09-07	75.183	75.754	0	0
2004-09-08	74.257	74.241	0	0
2004-09-09	79.928	79.675	0	0
2004-09-10	83.612	80.318	0	0
2004-09-11	87.218	87.558	0	0.001
2004-09-12	86.945	89.356	0	0
2004-09-13	86.409	87.32	0	0
2004-09-14	90.353	90.237	0	0.014
2004-09-15	87.229	80.444	0.013	0.037
2004-09-16	75.728	75.692	0	0
2004-09-17	81.004	80.878	0	0
2004-09-18	87.006	86.435	0	0
2004-09-19	86.962	86.238	0	0
2004-09-20	81.585	81.185	0	0
2004-09-21	83.906	84.464	0	0
2004-09-22	84.099	84.028	0	0
2004-09-23	78.655	78.042	0.003	0.018
2004-09-24	78.64	78.317	0	0
2004-09-25	79.621	79.533	0	0
2004-09-26	83.73	84.13	0	0
2004-09-27	83.714	83.429	0	0
2004-09-28	70.645	70.333	0.016	0.01
2004-09-29	70.782	70.109	0	0
2004-09-30	80.039	80.807	0	0
2004-10-01	75.68	76.858	0.146	0.069
2004-10-02	62.249	62.49	0	0
2004-10-03	78.912	79.309	0	0
2004-10-04	70.257	69.406	0	0
2004-10-05	68.395	67.867	0	0
2004-10-06	68.964	67.783	0	0
2004-10-07	66.941	64.937	0.503	0.463
2004-10-08	71.242	72.738	0.095	0.122
2004-10-09	71.578	71.811	0	0
2004-10-10	69.876	64.718	0	0.004
2004-10-11	65.71	65.404	0	0.013
2004-10-12	62.966	63.142	0	0
2004-10-13	56.933	57.846	0.046	0.07
2004-10-14	53.554	53.647	0	0
2004-10-15	53.02	50.887	0	0
2004-10-16	52.089	52.383	0	0
2004-10-17	67.395	67.101	0	0
2004-10-18	62.162	61.297	0	0
2004-10-19	58.747	58.423	0	0
2004-10-20	54.771	52.66	0	0
2004-10-21	52.001	51.526	0	0
2004-10-22	69.817	69.943	0.002	0.001
2004-10-23	65.441	64.431	0.229	0.098
2004-10-24	73.187	73.65	0	0
2004-10-25	61.743	61.971	0	0
2004-10-26	57.549	57.732	0.293	0.134
2004-10-27	54.878	54.981	0.001	0.002
2004-10-28	60.654	61.751	0.009	0.009
2004-10-29	74.15	75.243	0	0
2004-10-30	67.503	67.401	0	0
2004-10-31	59.068	58.513	0	0
2005-05-01	80	80	1	1
2005-05-02	52.926	53.051	0	0
2005-05-03	59.417	59.553	0	0
2005-05-04	68.59	68.888	0	0.001
2005-05-05	67.846	71.188	0	0
2005-05-06	78.606	80.09	0	0
2005-05-07	76.835	79.038	0.121	0.114
2005-05-08	72.627	73.451	0.013	0.087
2005-05-09	71.539	73.309	0.159	0.092
2005-05-10	83.395	85.384	0	0
2005-05-11	86.745	87.766	0.072	0.044
2005-05-12	76.396	77.704	0.908	0.637
2005-05-13	72.818	72.388	0.501	0.922
2005-05-14	59.88	60.026	0.002	0.049
2005-05-15	62.557	62.593	0	0
2005-05-16	77.526	77.459	0.019	0
2005-05-17	77.564	79.127	0.017	0.052
2005-05-18	74.868	75.316	0.143	0.144
2005-05-19	88.813	88.423	0.001	0.039
2005-05-20	84.982	84.387	0	0
2005-05-21	84.805	84.453	0.029	0.021
2005-05-22	88.051	87.427	0.006	0.016
2005-05-23	86.209	87.345	0	0
2005-05-24	85.97	87.098	0.084	0.007
2005-05-25	78.109	77.984	0.581	0.384
2005-05-26	74.743	75.033	0.003	0.019
2005-05-27	74.862	74.833	0.009	0.011
2005-05-28	75.888	76.148	0	0
2005-05-29	76.948	77.207	0.573	0.242
2005-05-30	71.658	72.994	0.003	0
2005-05-31	76.048	71.63	0	0
2005-06-01	78.841	78.86	0.013	0.035
2005-06-02	82.914	83.363	0	0
2005-06-03	82.068	79.993	0.123	0.073
2005-06-04	79.916	81.085	1.187	0.258
2005-06-05	79.567	80.565	0.005	0.171
2005-06-06	90.473	92.622	0.001	0
2005-06-07	93.967	94.456	0.02	0.021
2005-06-08	91.6	91.535	0	0
2005-06-09	88.017	87.977	0	0
2005-06-10	87.74	86.035	0.081	0.195
2005-06-11	83.7	81.136	0.395	0.391
2005-06-12	80.544	82.967	0.14	0.291
2005-06-13	78.281	80.133	2.142	3.272
2005-06-14	76.311	75.888	0.05	0.049
2005-06-15	77.697	79.89	0	0
2005-06-16	80.417	81.615	0	0
2005-06-17	81.203	81.489	0	0
2005-06-18	81.614	81.567	0	0
2005-06-19	86.568	85.826	0	0
2005-06-20	91.407	87.555	0	0.001
2005-06-21	95.557	94.871	0.097	0.066
2005-06-22	96.352	96.111	0.144	0.165
2005-06-23	95.281	95.665	0	0
2005-06-24	95.376	95.642	0	0
2005-06-25	96.019	95.663	0.287	0.232
2005-06-26	92.473	92.423	0.335	0.122
2005-06-27	90.296	91.746	0.145	0.087
2005-06-28	95.2	97.081	0	0.012
2005-06-29	96.921	98.65	0.01	0.006
2005-06-30	96.813	96.913	0.021	0.067
2005-07-01	81.324	82.143	0	0
2005-07-02	80.584	80.813	0.123	0.084
2005-07-03	87.253	87.225	0.139	0.13
2005-07-04	84.269	84.73	0.651	2.925
2005-07-05	83.444	83.808	0	0
2005-07-06	79.946	80.823	0.057	0.064
2005-07-07	81.639	81.673	0.003	0.02
2005-07-08	85.491	85.12	0	0.058
2005-07-09	88.063	85.421	0	0
2005-07-10	86.543	87.068	0	0
2005-07-11	85.478	86.2	0	0
2005-07-12	84.906	84.86	0.01	0.159
2005-07-13	82.483	82.484	0.144	0.111
2005-07-14	82.594	85.446	0	0.026
2005-07-15	86.371	86.982	0	0
2005-07-16	88.23	89.372	0	0
2005-07-17	95.036	96.014	0	0
2005-07-18	94.937	95.352	1.207	0.522
2005-07-19	87.727	88.365	0	0
2005-07-20	97.221	98.194	0	0
2005-07-21	99.634	100.068	0.054	0.07
2005-07-22	95.162	95.91	0.034	0.005
2005-07-23	104.597	105.898	0	0
2005-07-24	102.392	103.026	0	0
2005-07-25	100.915	100.511	0	0
2005-07-26	96.822	97.264	0.188	0.016
2005-07-27	73.48	74.499	0.006	0.001
2005-07-28	88.063	88.613	0	0
2005-07-29	88.202	90.18	0.002	0.008
2005-07-30	94.249	94.333	0.004	0.002
2005-07-31	94.082	94.523	0.029	0
2005-08-01	91.115	94.807	0	0
2005-08-02	100.787	99.061	0.001	0.024
2005-08-03	103.137	104.632	0	0
2005-08-04	102.297	104.901	0	0.014
2005-08-05	81.138	79.602	0	0.001
2005-08-06	83.996	84.861	0	0
2005-08-07	91.214	91.161	0	0
2005-08-08	93.604	94.647	0	0
2005-08-09	92.28	93.972	0	0
2005-08-10	92.842	92.995	0	0
2005-08-11	93.383	93.856	0.093	0.1
2005-08-12	85.113	84.373	0.26	0.171
2005-08-13	80.29	81.921	0.948	0.111
2005-08-14	72.553	76.042	0	0
2005-08-15	77.102	70.38	0	0.151
2005-08-16	81.548	82.542	0	0
2005-08-17	81.68	81.824	0.006	0.01
2005-08-18	94.293	93.09	0.01	0.228
2005-08-19	96.212	98.445	0	0
2005-08-20	86.787	91.681	0.116	0.098
2005-08-21	85.085	87.36	0	0.006
2005-08-22	79.583	81.988	0	0.041
2005-08-23	74.421	75.269	0.16	0.299
2005-08-24	77.008	74.743	0.258	1.252
2005-08-25	94.32	95.42	0	0.025
2005-08-26	94.29	93.243	0.002	0.101
2005-08-27	91.208	90.897	0	0.126
2005-08-28	86.377	84.752	0.058	0.087
2005-08-29	87.197	82.574	0.077	0.068
2005-08-30	84.746	83.811	0	0
2005-08-31	86.416	85.719	0	0
2005-09-01	86.707	86.394	0	0
2005-09-02	85.625	86.156	0	0
2005-09-03	88.243	88.801	0	0
2005-09-04	88.624	86.725	0	0
2005-09-05	85.748	84.174	0.013	0.015
2005-09-06	81.716	77.268	0.427	0.297
2005-09-07	82.022	80.112	0.546	0.158
2005-09-08	89.588	89.594	0	0
2005-09-09	91.459	89.904	0	0
2005-09-10	94.747	94.69	0	0
2005-09-11	91.143	91.238	0	0
2005-09-12	88.598	91.026	0.013	0
2005-09-13	85.933	87.538	0.096	0
2005-09-14	76.441	76.032	0	0
2005-09-15	79.049	78.662	0	0
2005-09-16	81.683	81.101	0	0
2005-09-17	77.61	76.992	0.063	0.019
2005-09-18	88.733	88.224	0	0
2005-09-19	85.681	83.061	0	0
2005-09-20	86.394	86.622	0	0
2005-09-21	92.411	92.731	0	0
2005-09-22	86.459	87.18	0	0
2005-09-23	71.843	70.036	0	0
2005-09-24	91.495	91.267	0.012	0.012
2005-09-25	88.622	88.372	0	0
2005-09-26	82.778	81.741	0.092	0.063
2005-09-27	83.204	82.463	0	0
2005-09-28	77.444	75.605	0.144	0.251
2005-09-29	67.525	67.522	0	0
2005-09-30	81.478	80.827	0	0
2005-10-01	83.015	83.403	0	0
2005-10-02	90.145	89.898	0	0.002
2005-10-03	92.638	93.403	0	0
2005-10-04	89.158	90.288	0	0
2005-10-05	84.172	84.471	0.017	0.026
2005-10-06	60.883	60.162	0	0
2005-10-07	53.065	53.056	0	0
2005-10-08	62.176	61.963	0	0
2005-10-09	65.895	65.863	0	0
2005-10-10	66.206	66.858	0	0
2005-10-11	67.33	63.11	0	0
2005-10-12	61.607	60.159	0.187	0.105
2005-10-13	63.15	66.869	0	0
2005-10-14	80.878	81.142	0	0
2005-10-15	71.575	71.304	0	0
2005-10-16	69.69	70.332	0	0
2005-10-17	76.339	76.64	0.002	0
2005-10-18	82.934	83.278	0	0
2005-10-19	75.436	75.462	0	0
2005-10-20	62.065	61.584	0.158	0.221
2005-10-21	55.168	55.29	0	0
2005-10-22	50.573	48.253	0	0
2005-10-23	44.214	43.23	0.148	0.042
2005-10-24	44.287	44.018	0	0
2005-10-25	53.185	53.057	0	0
2005-10-26	59.888	60.309	0	0
2005-10-27	61.377	61.838	0	0
2005-10-28	73.454	72.658	0	0
2005-10-29	73.498	73.409	0	0
2005-10-30	67.515	66.384	0.018	0.029
2005-10-31	60.545	60.838	0.018	0.102
2006-05-01	80	80	1	1
2006-05-02	78.718	79.038	0	0.005
2006-05-03	78.352	78.55	0.063	0.065
2006-05-04	66.523	65.865	0	0
2006-05-05	65.367	65.673	0	0.002
2006-05-06	66.891	66.882	0	0
2006-05-07	73.657	73.16	0	0
2006-05-08	80.508	81.153	0.151	0.118
2006-05-09	75.814	74.651	0.134	0.284
2006-05-10	73.679	73.668	0	0
2006-05-11	62.255	63.363	0.011	0.01
2006-05-12	67.212	66.929	0	0
2006-05-13	66.565	66.013	0	0
2006-05-14	61.828	61.121	0	0
2006-05-15	64.161	61.206	0.024	0
2006-05-16	64.77	67.379	0	0
2006-05-17	83.464	83.25	0	0
2006-05-18	77.939	77.521	0	0
2006-05-19	85.697	87.046	0.023	0.011
2006-05-20	86.469	87.774	0	0.013
2006-05-21	83.369	83.115	0	0
2006-05-22	75.222	76.28	0.039	0.024
2006-05-23	80.268	81.156	0.018	0.038
2006-05-24	89.602	90.829	0.584	0.174
2006-05-25	88.236	88.141	0	0
2006-05-26	87.073	86.922	0	0
2006-05-27	96.353	97.448	0.07	0.065
2006-05-28	95.754	94.645	0	0
2006-05-29	94.686	94.825	0	0
2006-05-30	88.764	87.649	0.142	0.143
2006-05-31	86.985	86.219	0	0
2006-06-01	83.78	84.131	0	0
2006-06-02	83.273	83.844	0	0
2006-06-03	87.01	87.297	0	0
2006-06-04	84.958	84.948	0	0.002
2006-06-05	85.943	86.906	0.02	0
2006-06-06	87.458	88.271	0.277	0.021
2006-06-07	91.054	91.466	0	0
2006-06-08	90.126	90.355	0	0.035
2006-06-09	102.011	101.424	0.046	0.02
2006-06-10	99.321	99.421	0.049	0.082
2006-06-11	68.143	66.078	0.027	0.007
2006-06-12	77.696	79.199	0	0
2006-06-13	87.229	88.934	0	0
2006-06-14	94.206	96.267	0	0
2006-06-15	92.443	93.357	0.162	0.098
2006-06-16	91.3	93.777	0.038	0.002
2006-06-17	88.88	88.138	0.265	0.325
2006-06-18	87.725	87.679	0.056	0.246
2006-06-19	88.019	88.215	0.029	0.036
2006-06-20	101.667	101.791	0	0
2006-06-21	98.356	97.743	0.048	0.039
2006-06-22	85.909	85.788	0	0.051
2006-06-23	84.632	84.382	0	0
2006-06-24	84.374	82.946	0.071	0.229
2006-06-25	83.973	83.125	0.059	0.08
2006-06-26	79.987	79.724	0	0
2006-06-27	82.022	82.062	0.046	0.044
2006-06-28	82.46	81.976	0	0
2006-06-29	88.533	89.371	0.013	0
2006-06-30	100.113	99.573	0.008	0
2006-07-01	98.885	100.171	0	0
2006-07-02	92.606	91.894	0.124	0.051
2006-07-03	92.277	91.797	0.068	0.038
2006-07-04	86.183	87.511	0.04	0.005
2006-07-05	83.765	82.878	0	0
2006-07-06	81.115	81.093	0	0
2006-07-07	85.84	84.863	0	0
2006-07-08	83.923	83.351	0.053	0.027
2006-07-09	88.403	88.97	0.036	0.053
2006-07-10	90.053	80.199	0.009	0.421
2006-07-11	83.015	83.722	0.198	0.467
2006-07-12	86.546	86.52	0	0
2006-07-13	92.632	91.986	0	0
2006-07-14	93.009	91.797	0.17	0.072
2006-07-15	93.772	93.966	0	0
2006-07-16	100.16	98.886	0	0
2006-07-17	98.118	96.365	0	0
2006-07-18	94.527	93.293	0	0
2006-07-19	105.443	105.852	0.007	0
2006-07-20	111.088	109.22	0	0
2006-07-21	86.069	85.695	1.475	0.798
2006-07-22	81.982	82.776	0	0.001
2006-07-23	91.362	91.023	0.003	0.002
2006-07-24	97.464	97.681	0	0
2006-07-25	100.879	99.64	0.032	0.015
2006-07-26	96.941	99.638	0.016	0.048
2006-07-27	91.755	91.672	0.035	0
2006-07-28	92.003	94.48	0	0
2006-07-29	92.813	93.959	0	0
2006-07-30	103.536	103.212	0.003	0
2006-07-31	105.401	106.325	0	0
2006-08-01	103.853	104.621	0.011	0
2006-08-02	101.972	102.813	0.027	0.135
2006-08-03	84.01	86.059	0	0.627
2006-08-04	86.455	85.499	0	0
2006-08-05	94.569	86.962	0.16	0.121
2006-08-06	94.932	92.134	0.01	0.033
2006-08-07	90.254	88.941	0.047	0.012
2006-08-08	93.812	92.2	0.005	0
2006-08-09	106.906	105.806	0	0
2006-08-10	105.757	104.626	0	0.009
2006-08-11	86.641	89.674	0	0.006
2006-08-12	89.137	89.324	0	0
2006-08-13	102.293	96.085	0	0
2006-08-14	87.152	90.699	0.016	0
2006-08-15	87.883	88.692	0	0
2006-08-16	90.293	89.399	0	0
2006-08-17	89.422	93.702	0.081	0.09
2006-08-18	98.087	98.187	0.027	0.097
2006-08-19	98.346	98.506	0.187	0
2006-08-20	81.624	82.601	0	0
2006-08-21	88.377	88.048	0	0
2006-08-22	91.958	92.436	0	0
2006-08-23	92.806	92.454	0	0
2006-08-24	98.086	101.246	0	0
2006-08-25	95.916	96.574	0	0
2006-08-26	82.239	86.742	0.015	0.028
2006-08-27	81.375	83.143	0	0
2006-08-28	82.536	79.652	0	0
2006-08-29	81.714	81.17	0.017	0.006
2006-08-30	86.19	85.235	0	0.007
2006-08-31	84.789	84.461	0	0
2006-09-01	82.761	82.413	0	0
2006-09-02	82.137	79.34	0.154	0.003
2006-09-03	67.654	69.434	0.018	0
2006-09-04	71.163	69.971	0.001	0.001
2006-09-05	80.059	80.752	0	0.002
2006-09-06	85.346	85.387	0	0
2006-09-07	88.797	88.557	0	0
2006-09-08	90.054	89.844	0.013	0
2006-09-09	83.792	81.363	0.016	0.014
2006-09-10	74.651	69.516	0.076	0.18
2006-09-11	62.941	67.542	0.026	0.024
2006-09-12	74.412	64.538	0	0
2006-09-13	81.837	73.345	0	0
2006-09-14	90.421	88.366	0	0
2006-09-15	91.273	90.372	0	0
2006-09-16	99.04	98.259	0.13	0.056
2006-09-17	82.906	87.357	0.101	0.093
2006-09-18	70.95	69.606	0	0
2006-09-19	59.469	58.293	0	0
2006-09-20	69.131	68.9	0	0
2006-09-21	66.449	65.059	0.131	0.155
2006-09-22	75.11	74.887	0.158	0.137
2006-09-23	67.483	67.25	0	0
2006-09-24	68.543	68.484	0.019	0
2006-09-25	77.264	76.746	0	0
2006-09-26	85.055	84.918	0	0
2006-09-27	75.708	74.334	0	0
2006-09-28	59.436	59.252	0.093	0.13
2006-09-29	76.837	76.591	0	0
2006-09-30	81.559	81.221	0	0
2006-10-01	94.52	94.256	0	0
2006-10-02	99.478	99.699	0	0
2006-10-03	87.015	88.865	0	0
2006-10-04	83.546	83.449	0	0
2006-10-05	70.878	68.925	0	0
2006-10-06	80.247	81.442	0	0
2006-10-07	89.032	89.529	0	0
2006-10-08	82.65	82.942	0.004	0.013
2006-10-09	64.566	62.153	0	0
2006-10-10	54.688	51.006	0.001	0.011
2006-10-11	48.224	47.517	0.087	0.104
2006-10-12	48.554	48.597	0	0
2006-10-13	53.485	53.437	0	0
2006-10-14	56.737	56.538	0	0
2006-10-15	53.862	53.36	0.107	0.017
2006-10-16	57.827	57.101	0.192	0.159
2006-10-17	60.503	61.163	0.012	0.02
2006-10-18	54.512	56.511	0.185	0.118
2006-10-19	51.01	51.845	0.001	0
2006-10-20	62.299	61.934	0	0
2006-10-21	55.965	55.343	0	0
2006-10-22	42.31	42.446	0	0
2006-10-23	46.089	46.08	0	0
2006-10-24	55.245	55.778	0	0
2006-10-25	55.188	56.819	0	0
2006-10-26	48.944	49.916	0.34	0.428
2006-10-27	59.286	59.025	0	0.001
2006-10-28	62.947	63.022	0	0
2006-10-29	71.486	71.721	0	0
2006-10-30	70.666	70.584	0	0
2006-10-31	54.647	54.431	0	0
2007-05-01	80	80	1	1
2007-05-02	77.939	77.976	0	0
2007-05-03	70.073	71.921	0	0
2007-05-04	71.677	69.972	0.009	0.411
2007-05-05	81.613	81.908	0.053	0.057
2007-05-06	80.578	80.251	0.214	0.273
2007-05-07	73.185	73.103	1.634	0.848
2007-05-08	77.158	77.668	0	0
2007-05-09	80.953	81.478	0	0
2007-05-10	82.879	82.307	0	0
2007-05-11	86.119	85.088	0	0
2007-05-12	87.743	87.219	0	0
2007-05-13	87.386	86.851	0	0
2007-05-14	86.599	84.829	0	0
2007-05-15	82.815	82.314	0.362	0.836
2007-05-16	73.567	74.146	0.001	0
2007-05-17	71.973	72.211	0.001	0.002
2007-05-18	78.888	79.144	0	0
2007-05-19	80.731	81.984	0	0
2007-05-20	79.11	81.156	0.001	0
2007-05-21	78.735	79.408	0.003	0
2007-05-22	76.993	81.191	0.108	0.148
2007-05-23	76.472	79.939	0.284	0.488
2007-05-24	68.156	73.21	0.856	2.541
2007-05-25	71.757	71.448	0	0
2007-05-26	71.816	70.959	0.188	0.298
2007-05-27	74.502	75.359	0	0
2007-05-28	83.265	82.971	0.018	0.066
2007-05-29	82.739	82.01	0	0
2007-05-30	79.371	78.908	0.044	0.13
2007-05-31	76.654	76.117	0.03	0
2007-06-01	72.228	74.53	1.707	0.168
2007-06-02	71.674	73.336	0.129	0.005
2007-06-03	78.688	78.119	0.006	0.005
2007-06-04	78.606	78.678	0.003	0
2007-06-05	74.382	75.382	0.015	0.025
2007-06-06	87.165	87.296	0.095	0.038
2007-06-07	84.174	84.001	0	0
2007-06-08	81.205	81.109	0	0
2007-06-09	82.27	82.586	0	0
2007-06-10	85.41	84.814	0.035	0.034
2007-06-11	83.434	83.849	0.341	0.096
2007-06-12	80.331	79.997	0.018	0.041
2007-06-13	78.913	82.267	0.119	0.067
2007-06-14	83.136	83.325	0	0
2007-06-15	84.985	83.703	0	0
2007-06-16	86.958	87.204	0	0
2007-06-17	86.887	86.551	0	0
2007-06-18	82.88	84.539	0.304	0.46
2007-06-19	80.2	79.808	0.001	0.091
2007-06-20	89.128	88.958	0	0
2007-06-21	92.927	92.169	0	0
2007-06-22	95.581	93.918	0	0
2007-06-23	81.747	81.795	0.221	0.166
2007-06-24	83.782	85.753	0	0
2007-06-25	94.74	92.416	0	0
2007-06-26	93.597	92.383	0	0
2007-06-27	84.512	84.424	0.199	0.17
2007-06-28	81.968	81.411	0	0
2007-06-29	79.582	78.984	0	0
2007-06-30	82.555	81.965	0	0
2007-07-01	84.157	83.101	0	0
2007-07-02	86.418	86.294	0	0
2007-07-03	90.256	89.937	0	0
2007-07-04	89.269	89.177	0.005	0
2007-07-05	89.76	89.254	0	0.003
2007-07-06	84.944	87.615	0.014	0
2007-07-07	92.198	91.972	0	0
2007-07-08	96.635	96.482	0	0
2007-07-09	94.865	94.776	0.177	0.103
2007-07-10	81.912	83.129	0.004	0.166
2007-07-11	79.735	79.222	0	0
2007-07-12	80.785	79.204	0.107	0.068
2007-07-13	81.085	80.692	0.072	0.05
2007-07-14	89.044	89.267	0	0
2007-07-15	87.187	88.313	0.059	0.091
2007-07-16	98.762	99.976	0.266	0.437
2007-07-17	98.392	98.492	0.015	0
2007-07-18	98.993	98.445	0	0
2007-07-19	95.696	95.625	0.066	0.093
2007-07-20	81.062	81.315	0	0
2007-07-21	81.442	79.362	0	0
2007-07-22	87.425	88.168	0	0
2007-07-23	85.367	85.941	0.337	0.772
2007-07-24	85.694	86.85	0.001	0.09
2007-07-25	88.708	89.744	0	0.004
2007-07-26	93.219	93.88	0	0
2007-07-27	93.116	92.797	0.002	0.001
2007-07-28	83.554	83.395	0	0.01
2007-07-29	81.663	81.697	0	0
2007-07-30	82.069	82.579	0	0
2007-07-31	83.981	84.255	0	0
2007-08-01	87.756	88.02	0	0
2007-08-02	85.671	86.524	0.206	0.172
2007-08-03	79.237	86.503	0.123	0.012
2007-08-04	94.189	93.644	0	0
2007-08-05	94.64	95.224	0.036	0.015
2007-08-06	99.094	99.541	0.041	0.1
2007-08-07	97.655	98.216	0	0
2007-08-08	92.535	95.065	0.642	0.031
2007-08-09	91.743	95.143	0.025	0
2007-08-10	92.665	93.606	0.134	0.064
2007-08-11	102.96	102.347	0	0.017
2007-08-12	101.284	100.819	0	0.009
2007-08-13	95.636	97.13	0	0
2007-08-14	104.33	103.876	0	0
2007-08-15	102.681	102.507	0	0
2007-08-16	93.856	92.091	0.035	0.054
2007-08-17	87.882	91.12	0	0.075
2007-08-18	94.848	91.299	0.11	0.143
2007-08-19	93.027	90.693	0.041	0.089
2007-08-20	87.63	92.849	0.358	0.123
2007-08-21	92.967	89.985	0.076	0.256
2007-08-22	95.999	95.246	0.341	0.121
2007-08-23	95.542	93.368	0.085	0.072
2007-08-24	91.982	85.845	1.248	0.911
2007-08-25	76.831	77.355	0	0
2007-08-26	86.193	88.736	0	0
2007-08-27	101.323	101.228	0	0
2007-08-28	98.936	98.457	0	0
2007-08-29	92.56	91.093	0.201	0.306
2007-08-30	80.004	79.96	0	0
2007-08-31	81.679	84.426	0	0
2007-09-01	85.761	87.523	0	0
2007-09-02	91.271	92.495	0	0
2007-09-03	91.871	93.63	0	0
2007-09-04	92.95	92.677	0	0
2007-09-05	90.026	90.561	0	0
2007-09-06	89.924	93.347	0	0
2007-09-07	88.419	91.318	0.033	0
2007-09-08	80.641	81.821	0	0
2007-09-09	79.469	80.454	0.001	0.002
2007-09-10	65.938	69.35	0.169	0.062
2007-09-11	73.424	73.999	0	0
2007-09-12	79.402	81.062	0	0
2007-09-13	84.356	85.574	0	0
2007-09-14	70.026	70.623	0	0
2007-09-15	61.816	59.293	0	0.023
2007-09-16	85.661	87.098	0	0
2007-09-17	97.936	98.758	0.018	0
2007-09-18	91.196	92.216	0.002	0
2007-09-19	83.82	84.338	0.147	0.096
2007-09-20	89.266	90.929	0.158	0.445
2007-09-21	87.851	87.747	0	0.006
2007-09-22	80.308	79.418	0	0
2007-09-23	92.139	92.317	0	0
2007-09-24	92.602	93.14	0	0
2007-09-25	86.565	88.241	0	0
2007-09-26	76.146	76.508	0	0
2007-09-27	75.192	75.537	0	0
2007-09-28	76.655	77.472	0	0
2007-09-29	86.924	85.876	0	0.003
2007-09-30	84.288	82.845	0.022	0.106
2007-10-01	75.975	76.015	0.001	0
2007-10-02	73.1	73.016	0.153	0.129
2007-10-03	80.587	80.722	0	0
2007-10-04	88.983	88.975	0	0
2007-10-05	90.797	89.848	0	0
2007-10-06	91.875	92.021	0	0
2007-10-07	87.003	86.77	0.169	0.136
2007-10-08	70.443	70.829	0.275	0.261
2007-10-09	75.867	76.345	0	0
2007-10-10	64.227	65.139	0	0
2007-10-11	54.699	53.783	0	0
2007-10-12	69.859	69.318	0	0
2007-10-13	64.442	67.274	0.001	0.006
2007-10-14	66.502	66.713	0.085	0.05
2007-10-15	63.139	63.6	0.161	0.033
2007-10-16	55.733	60.019	0.002	0.009
2007-10-17	61.26	63.46	0.297	0.166
2007-10-18	61.247	62.311	0.286	0.256
2007-10-19	63.997	64.147	0.02	0.001
2007-10-20	81.72	82.181	0	0
2007-10-21	73.669	74.161	0	0
2007-10-22	56.747	56.822	0	0
2007-10-23	66.58	66.753	0	0
2007-10-24	62.144	61.154	0	0
2007-10-25	59.078	58.975	0	0
2007-10-26	54.101	53.981	0	0.011
2007-10-27	54.518	54.491	0	0
2007-10-28	59.121	59.293	0	0
2007-10-29	70.466	70.819	0	0
2007-10-30	67.611	67.042	0	0
2007-10-31	62.126	60.633	0	0
2008-05-01	80	80	1	1
2008-05-02	75.945	77.922	0.029	0.002
2008-05-03	54.197	54.4	0.023	0.034
2008-05-04	69.676	69.731	0	0
2008-05-05	74.367	74.466	0	0
2008-05-06	74.061	74.151	0.007	0.005
2008-05-07	66.059	67.68	0.008	0.065
2008-05-08	66.846	67.854	0	0
2008-05-09	65.834	66.417	0.333	0.628
2008-05-10	62.776	61.731	0.021	0.005
2008-05-11	59.998	59.987	0.208	0.253
2008-05-12	71.911	72.457	0	0
2008-05-13	69.924	70.308	0	0
2008-05-14	65.767	65.481	0	0
2008-05-15	69.958	69.873	0	0
2008-05-16	76.193	76.499	0	0
2008-05-17	79.714	79.859	0	0
2008-05-18	77.476	77.495	0	0
2008-05-19	81.559	81.238	0	0
2008-05-20	79.589	80.522	0	0
2008-05-21	68.79	69.742	0	0
2008-05-22	68.582	67.814	0.609	0.406
2008-05-23	55.772	55.794	0.181	0.107
2008-05-24	63.331	66.73	0.066	0.084
2008-05-25	89.999	90.989	0	0.001
2008-05-26	89.636	89.744	0.381	0.054
2008-05-27	80.978	80.255	0.08	0.296
2008-05-28	58.937	54.218	0.01	0
2008-05-29	69.553	69.316	0	0
2008-05-30	85.732	85.583	0.183	0.154
2008-05-31	85.575	84.544	0	0
2008-06-01	81.904	82.558	0	0
2008-06-02	81.434	84.33	0.054	0
2008-06-03	82.442	82.642	0.339	0.423
2008-06-04	78.932	77.871	0	0.004
2008-06-05	86.923	87.081	0.002	0.003
2008-06-06	81.076	80.201	0.188	0.266
2008-06-07	93.263	93.852	0	0
2008-06-08	90.198	92.566	0.408	0.566
2008-06-09	78.676	78.903	0	0
2008-06-10	87.188	87.518	0	0
2008-06-11	85.843	86.023	0.075	0.07
2008-06-12	81.707	81.969	1.176	1.451
2008-06-13	81.298	81.28	0	0
2008-06-14	85.164	85.376	0	0
2008-06-15	85.329	85.326	0	0
2008-06-16	81.619	82.095	0	0
2008-06-17	77.855	79.045	0	0
2008-06-18	76.595	78.905	0	0.007
2008-06-19	80.187	79.955	0.978	0.982
2008-06-20	79.271	83.004	0.078	0.042
2008-06-21	84.007	83.935	0	0
2008-06-22	81.942	82.128	0.011	0.056
2008-06-23	81.225	81.181	0	0
2008-06-24	83.181	79.604	0.001	0.017
2008-06-25	88.441	87.945	0.059	0.087
2008-06-26	92.712	92.726	0	0.003
2008-06-27	91.318	92.894	0.166	0.028
2008-06-28	85.499	85.348	0	0
2008-06-29	77.949	76.199	0	0.002
2008-06-30	81.321	80.623	0	0
2008-07-01	88.694	87.631	0	0
2008-07-02	89.544	89.459	0.051	0.094
2008-07-03	77.393	76.387	0.363	0.786
2008-07-04	78.847	78.481	0	0.019
2008-07-05	83.28	83.214	0	0
2008-07-06	87.807	86.917	0.108	0.207
2008-07-07	99.175	97.948	0	0
2008-07-08	90.568	87.951	0.111	0.117
2008-07-09	85.702	88.348	0.075	0
2008-07-10	88.706	91.113	0.066	0.043
2008-07-11	96.949	96.137	0	0
2008-07-12	93.874	94.862	0.029	0.049
2008-07-13	83.396	83.497	0	0
2008-07-14	93.566	94.066	0	0
2008-07-15	91.594	91.368	0.075	0.121
2008-07-16	89.178	87.637	0.058	0.065
2008-07-17	85.56	90.426	0.11	0.046
2008-07-18	86.844	91.214	0.284	0.042
2008-07-19	97.667	97.767	0	0.092
2008-07-20	97.085	97.185	0.027	0.009
2008-07-21	93.615	95.38	0	0
2008-07-22	87.494	84.763	0	0.024
2008-07-23	80.773	79.534	0	0
2008-07-24	89.693	85.751	0.001	0.034
2008-07-25	87.678	87.321	0.085	0.064
2008-07-26	87.05	88.061	0	0
2008-07-27	90.381	92.06	0	0.029
2008-07-28	94.317	97.167	0	0.042
2008-07-29	93.821	95.106	0.005	0
2008-07-30	91.532	91.694	0	0
2008-07-31	94.002	92.403	0	0
2008-08-01	94.067	91.177	0.03	0
2008-08-02	96.057	96.157	0.039	0.004
2008-08-03	102.468	102.329	0	0
2008-08-04	104.588	100.017	0	0
2008-08-05	100.711	98.118	0.091	0.03
2008-08-06	82.965	83.827	0	0
2008-08-07	82.412	84.496	0	0
2008-08-08	81.755	82.383	0	0
2008-08-09	80.715	80.967	0.169	0.001
2008-08-10	78.557	82.821	0	0.001
2008-08-11	79.389	80.735	0	0
2008-08-12	77.324	76.112	0.209	0.165
2008-08-13	80.594	89.314	0.245	0.126
2008-08-14	83.754	87.184	0	0.045
2008-08-15	76.397	76.472	0.169	0.003
2008-08-16	77.065	77.718	0	0
2008-08-17	79.542	79.94	0	0
2008-08-18	83.618	84.026	0	0
2008-08-19	82.854	83.546	0	0
2008-08-20	81.75	81.575	0	0.027
2008-08-21	81.428	84.378	0.063	0.054
2008-08-22	88.235	82.247	0.032	0.011
2008-08-23	86.069	82.158	0.413	0
2008-08-24	80.093	81.305	0	0
2008-08-25	80.6	81.102	0	0
2008-08-26	80.639	81.639	0	0
2008-08-27	86.253	86.2	0.005	0.008
2008-08-28	82.323	84.431	0.208	0.117
2008-08-29	83.543	85.076	0	0
2008-08-30	85.85	87.282	0	0
2008-08-31	86.209	86.826	0	0
2008-09-01	88.942	89.103	0	0
2008-09-02	85.995	85.973	0.074	0.004
2008-09-03	69.295	70.047	0.001	0
2008-09-04	67.254	67.247	0.005	0.063
2008-09-05	62.934	60.581	0.102	0.191
2008-09-06	67.31	69.186	0	0
2008-09-07	66.144	68.817	0.409	0.221
2008-09-08	64.999	64.628	0.125	0.145
2008-09-09	58.928	61.345	0	0
2008-09-10	68.283	63.428	0	0
2008-09-11	79.116	76.101	0.03	0.097
2008-09-12	73.799	68.716	0.226	0.213
2008-09-13	76.305	76.127	0.049	0.53
2008-09-14	74.793	72.41	0	0.001
2008-09-15	73.902	74.038	0	0
2008-09-16	85.488	85.22	0	0
2008-09-17	85.846	86.255	0	0
2008-09-18	80.423	80.768	0	0
2008-09-19	81.403	81.433	0	0
2008-09-20	81.411	81.814	0	0
2008-09-21	79.305	80.083	0	0
2008-09-22	80.9	81.538	0.031	0.005
2008-09-23	88.3	88.08	0.001	0.01
2008-09-24	78.188	76.103	0.11	0.162
2008-09-25	82.643	82.472	0	0
2008-09-26	86.481	86.44	0	0
2008-09-27	83.042	82.777	0	0
2008-09-28	82.311	81.422	0	0
2008-09-29	78.751	76.609	0.059	0.065
2008-09-30	73.365	73.507	0	0
2008-10-01	67.242	66.999	0	0
2008-10-02	71.393	71.477	0	0
2008-10-03	75.691	75.692	0	0
2008-10-04	70.514	75.135	0.01	0
2008-10-05	84.894	84.876	0.105	0
2008-10-06	78.573	77.128	0.032	0.027
2008-10-07	69.346	73.036	0.044	0.052
2008-10-08	73.993	74.564	0	0
2008-10-09	67.448	67.518	0	0
2008-10-10	78.232	78.578	0	0
2008-10-11	76.908	76.742	0	0
2008-10-12	74.319	75.693	0	0
2008-10-13	72.679	72.182	0.341	0.345
2008-10-14	50.692	49.381	0.399	0.194
2008-10-15	60.234	60.122	0.322	0.278
2008-10-16	59.852	59.654	0	0
2008-10-17	57.695	57.598	0.132	0.139
2008-10-18	57.992	57.421	0	0
2008-10-19	71.67	71.458	0	0
2008-10-20	64.189	64.433	0	0
2008-10-21	52.377	52.316	0	0
2008-10-22	46.333	45.785	0.419	0.508
2008-10-23	48.445	49.573	0.675	0.552
2008-10-24	48.36	46.032	0.006	0.004
2008-10-25	61.38	61.375	0	0
2008-10-26	55.121	54.441	0	0
2008-10-27	41.686	41.717	0	0
2008-10-28	52.852	52.926	0	0
2008-10-29	60.967	60.717	0	0
2008-10-30	70.246	70.352	0	0
2008-10-31	70.126	70.003	0	0
2009-05-01	80	80	1	1
2009-05-02	62.017	61.886	0	0
2009-05-03	67.138	67.394	0	0
2009-05-04	65.256	65.25	0	0
2009-05-05	74.687	73.87	0.069	0.082
2009-05-06	75.076	75.448	0.244	0.243
2009-05-07	72.999	73.353	0.095	0.104
2009-05-08	64.955	65.319	0.022	0.02
2009-05-09	63.921	64.329	0.006	0.006
2009-05-10	67.896	66.813	0	0
2009-05-11	66.485	65.907	0.138	0.105
2009-05-12	67.143	66.816	0.807	0.916
2009-05-13	68.411	68.748	0.145	0.143
2009-05-14	66.979	67.351	0	0
2009-05-15	66.216	70.28	0.109	0.125
2009-05-16	72.727	73.899	0	0.004
2009-05-17	69.831	70.277	0	0
2009-05-18	80.9	80.912	0.006	0.01
2009-05-19	87.725	87.874	0	0
2009-05-20	84.856	84.783	0	0
2009-05-21	80.762	80.02	0	0
2009-05-22	80.181	81.662	0	0
2009-05-23	80.636	80.86	0.121	0.099
2009-05-24	75.593	73.69	0.145	0.175
2009-05-25	75.953	75.588	0.097	0.043
2009-05-26	73.778	74.654	0.177	0.014
2009-05-27	65.907	67.024	0	0
2009-05-28	80.024	80.502	0	0
2009-05-29	83.138	83.913	0	0
2009-05-30	82.081	82.739	0.059	0.022
2009-05-31	84.113	87.548	0	0
2009-06-01	85.786	89.653	0.058	0.002
2009-06-02	76.732	75.525	0.246	1.156
2009-06-03	67.961	70.654	0.266	0.056
2009-06-04	72.412	71.966	0.004	0
2009-06-05	73.193	72.759	0.148	0.7
2009-06-06	85.025	85.564	0.356	0.055
2009-06-07	93.773	92.478	0.081	0.062
2009-06-08	91.947	86.168	0.048	0.063
2009-06-09	71.125	72.349	0.06	0.002
2009-06-10	73.41	73.879	0.221	0.352
2009-06-11	71.476	74.456	0.043	0.002
2009-06-12	70.861	73.567	0.178	0.104
2009-06-13	71.012	71.21	0.023	0.042
2009-06-14	73.301	71.255	0.127	0.736
2009-06-15	81.661	78.433	0.123	0.045
2009-06-16	80.563	84.614	0.4	0.116
2009-06-17	85.201	88.023	0.002	0.186
2009-06-18	100.091	99.419	0	0.033
2009-06-19	96.736	97.633	0.04	0.09
2009-06-20	84.991	86.294	0.003	0
2009-06-21	88.329	88.252	0.267	0.119
2009-06-22	96.997	98.16	0.012	0
2009-06-23	100.076	101.296	0	0
2009-06-24	97.128	99.539	0.027	0.007
2009-06-25	96.586	96.686	0.051	0
2009-06-26	91.311	90.355	0.006	0
2009-06-27	89.798	89.792	0.008	0.001
2009-06-28	83.882	84.404	0.007	0.001
2009-06-29	85.322	85.743	0	0
2009-06-30	83.387	83.42	0	0
2009-07-01	83.158	83.012	0.076	0
2009-07-02	81.991	80.556	0	0.187
2009-07-03	81.334	78.636	0.134	0.038
2009-07-04	73.428	77.921	0.349	0.476
2009-07-05	77.48	77.831	0.006	0
2009-07-06	82.445	78.573	0	0.031
2009-07-07	84.092	84.513	0.012	0.008
2009-07-08	88.149	89.492	0.012	0.251
2009-07-09	87.547	93.968	0.35	0
2009-07-10	86.015	84.837	0.597	0.446
2009-07-11	84.33	84.465	0	0.007
2009-07-12	83.288	83.031	0	0
2009-07-13	81.707	81.58	0	0
2009-07-14	84.664	85.245	0.002	0
2009-07-15	86.471	86.481	0.121	0.069
2009-07-16	80.011	80.761	0	0.003
2009-07-17	74.552	74.912	0.019	0
2009-07-18	75.534	75.568	0	0
2009-07-19	79.642	80.189	0	0
2009-07-20	79.646	81.653	0.069	0.019
2009-07-21	79.393	81.395	0.317	0.138
2009-07-22	81.111	80.791	0.114	0.049
2009-07-23	87.028	88.255	0.157	0.102
2009-07-24	95.114	96.794	0	0.026
2009-07-25	95.264	95.068	0	0
2009-07-26	81.967	81.902	0	0
2009-07-27	84.593	86.263	0.034	0.097
2009-07-28	84.861	84.771	0.121	0.272
2009-07-29	74.3	74.737	0	0
2009-07-30	74.669	74.841	0.001	0
2009-07-31	82.299	83.481	0	0
2009-08-01	80.825	79.914	0.064	0
2009-08-02	88.319	89.762	0	0
2009-08-03	91.507	91.791	0	0
2009-08-04	90.12	91.039	0	0
2009-08-05	80.351	82.325	0.068	0.043
2009-08-06	83.887	85.118	0.005	0
2009-08-07	96.61	99.717	2.168	0.003
2009-08-08	101.029	102.988	0.027	0.012
2009-08-09	99.435	101.022	0.014	0.003
2009-08-10	91.96	92.476	0	0.049
2009-08-11	83.102	88.59	0	0.063
2009-08-12	84.694	83.987	0.001	0
2009-08-13	82.05	81.653	0.162	0.196
2009-08-14	88.155	89.712	0.005	0.021
2009-08-15	84.596	87.254	0	0
2009-08-16	82.674	84.937	0.006	0
2009-08-17	82.506	83.43	0	0
2009-08-18	81.681	82.591	0	0
2009-08-19	82.945	83.728	0.026	0.393
2009-08-20	81.498	76.264	0.314	0.097
2009-08-21	71.6	71.697	0.002	0.001
2009-08-22	72.613	75.021	0	0
2009-08-23	80.832	82.89	0	0
2009-08-24	86.042	87.266	0	0
2009-08-25	85.369	86.983	0.029	0.129
2009-08-26	81.199	82.784	0.001	0.253
2009-08-27	76.022	64.909	0	0.072
2009-08-28	77.745	78.156	0	0
2009-08-29	71.375	70.809	0	0
2009-08-30	69.717	69.094	0	0
2009-08-31	70.046	70.61	0	0
2009-09-01	74.17	76.015	0	0
2009-09-02	76.439	81.215	0.008	0.009
2009-09-03	72.015	76.743	0.041	0.072
2009-09-04	75.732	77.207	0.01	0.083
2009-09-05	77.363	78.032	0	0
2009-09-06	78.104	78.695	0	0
2009-09-07	80.579	80.266	0	0
2009-09-08	79.517	80.386	0	0
2009-09-09	78.182	77.137	0.009	0.001
2009-09-10	79.882	78.072	0.045	0
2009-09-11	80.225	80.15	0.006	0.022
2009-09-12	76.242	80.278	0	0.024
2009-09-13	76.749	78.493	0.007	0
2009-09-14	74.159	75.517	0	0
2009-09-15	70.749	74.263	0	0
2009-09-16	58.795	68.01	0	0
2009-09-17	65.245	62.985	0	0
2009-09-18	75.253	75.781	0	0
2009-09-19	74.366	74.737	0	0
2009-09-20	73.103	73.969	0.028	0
2009-09-21	68.013	70.438	0.48	0.178
2009-09-22	66.617	65.768	0.136	0.006
2009-09-23	71.12	66.634	0	0
2009-09-24	72.738	66.268	0	0
2009-09-25	72.461	68.101	0.021	0.096
2009-09-26	72.377	67.166	0.09	0.164
2009-09-27	82.671	83.245	0	0
2009-09-28	67.642	67.827	0	0
2009-09-29	62.812	63.057	0	0
2009-09-30	68.062	69.572	0.004	0
2009-10-01	65.541	66.634	0.036	0.04
2009-10-02	57.34	57.301	0.051	0.094
2009-10-03	48.922	45.991	0	0.023
2009-10-04	47.761	48.817	0	0
2009-10-05	55.154	53.14	0.209	0.353
2009-10-06	56.826	57.416	0.09	0.183
2009-10-07	72.576	72.998	0	0
2009-10-08	60.877	62.318	0.149	0.056
2009-10-09	51.119	51.003	0.001	0
2009-10-10	43.271	42.688	0.015	0.016
2009-10-11	37.895	37.943	0.009	0.005
2009-10-12	49.864	50.56	0.007	0.02
2009-10-13	46.025	45.803	0.001	0.001
2009-10-14	42.727	41.938	0.133	0.149
2009-10-15	43.752	43.986	0.026	0.018
2009-10-16	40.569	40.322	0	0.002
2009-10-17	39.513	41.462	0.004	0.003
2009-10-18	61.376	62.059	0	0
2009-10-19	70.166	70.522	0	0
2009-10-20	72.699	74.769	0	0
2009-10-21	65.641	66.498	0.332	0.539
2009-10-22	43.141	43.814	0.483	0.454
2009-10-23	38.639	38.237	0.487	0.301
2009-10-24	48.729	48.333	0.004	0.004
2009-10-25	48.454	50.124	0.003	0
2009-10-26	46.406	46.367	0.01	0.002
2009-10-27	48.583	47.305	0.002	0.002
2009-10-28	48.805	51.408	0	0
2009-10-29	47.719	47.348	0.303	0.222
2009-10-30	50.343	49.583	0.085	0.01
2009-10-31	49.566	50.394	0	0
