# Supplementary material for: The role of climate change and urban development on compound dry-hot extremes across US cities
Source: Nat Commun. 2023 Jun 14;14:3509. doi: 10.1038/s41467-023-39205-x (PMC10267174; doi:10.1038/s41467-023-39205-x)
Supplement: Supplementary file 2 — Source Data [file 41467_2023_39205_MOESM2_ESM.zip › SourceData/Omaha_Future_Data.xlsx]

## Sheet: Sheet1
Date_Future	Climate_chng_T	Urban_Dev_Climate_chng_T	Climate_chng_prcp	Urban_Dev_Climate_chng_prcp
2090-05-01	80	80	1	1
2090-05-02	62.247	60.062	0.143	0.047
2090-05-03	78.378	76.999	0.006	0.006
2090-05-04	87.245	86.581	0	0
2090-05-05	82.523	81.857	0	0
2090-05-06	80.761	80.468	0.002	0.023
2090-05-07	70.29	71.849	0.392	0.696
2090-05-08	71.009	71.27	0	0.003
2090-05-09	76.073	76.25	0	0
2090-05-10	82.024	82.923	0	0
2090-05-11	83.462	83.409	0.111	0.118
2090-05-12	84.055	84.126	0	0
2090-05-13	66.777	66.814	0	0
2090-05-14	77.665	77.545	0	0
2090-05-15	77.472	77.539	0	0.004
2090-05-16	88.125	88.113	0.072	0.035
2090-05-17	87.604	86.692	0.287	0.159
2090-05-18	86.592	86.069	0	0.006
2090-05-19	82.634	84.85	0.386	0.072
2090-05-20	81.147	82.156	0.196	0
2090-05-21	83.219	83.089	0	0
2090-05-22	82.458	81.791	0	0
2090-05-23	84.277	82.075	0.002	0.047
2090-05-24	92.672	93.774	0.22	0.131
2090-05-25	95.61	92.565	0.083	0.145
2090-05-26	97.184	96.624	0.141	0.206
2090-05-27	93.763	95.272	0.214	0.354
2090-05-28	84.454	83.737	0.672	0.636
2090-05-29	89.723	89.256	0	0.007
2090-05-30	87.385	89.664	0.588	0.243
2090-05-31	85.098	89.198	0.042	0.061
2090-06-01	82.507	88.304	0.336	0.176
2090-06-02	85.542	84.268	0.149	0.238
2090-06-03	86.209	84.498	0.259	0
2090-06-04	92.469	90.54	0.006	0
2090-06-05	93.035	91.17	0.047	0.106
2090-06-06	93.378	93.582	0	0
2090-06-07	91.96	92.408	0.206	0.106
2090-06-08	92.785	90.472	1.819	0.006
2090-06-09	91.986	88.117	0.154	0.335
2090-06-10	86.322	83.976	0.182	0.989
2090-06-11	84.741	81.972	0	0
2090-06-12	89.893	87.826	0	0
2090-06-13	107.895	106.557	0	0
2090-06-14	108.554	108.374	0.029	0.047
2090-06-15	99.947	99.323	0.069	0.31
2090-06-16	88.881	89.524	0.023	0.151
2090-06-17	87.993	90.232	0	0.027
2090-06-18	91.31	92.291	0.053	0
2090-06-19	99.11	100.011	0	0
2090-06-20	101.523	101.623	0	0.249
2090-06-21	103.912	104.354	0	0
2090-06-22	105.908	106.69	0	0
2090-06-23	105.773	105.963	0	0
2090-06-24	104.998	104.553	0	0
2090-06-25	103.157	104.562	0.128	0.16
2090-06-26	101.349	102.795	0	0.055
2090-06-27	101.211	102.694	0	0
2090-06-28	92.982	95.283	0	0
2090-06-29	80.512	80.003	0.026	0.026
2090-06-30	79.036	83.127	0.426	0.125
2090-07-01	81.226	83.061	0.103	0.058
2090-07-02	94.646	94.07	0.052	0.074
2090-07-03	96.014	94.84	0.2	0.012
2090-07-04	89.803	93.775	0.279	0.311
2090-07-05	100.991	99.172	0.001	0
2090-07-06	100.632	101.394	0.086	0.041
2090-07-07	88.596	93.122	0.11	0.149
2090-07-08	93.525	88.931	0	0
2090-07-09	104.423	104.814	0.081	0
2090-07-10	105.87	106.382	0.005	0
2090-07-11	107.846	109.63	0	0
2090-07-12	124.139	124.753	0	0
2090-07-13	123.413	121.927	0.032	0.044
2090-07-14	120.068	120.406	0	0
2090-07-15	117.572	115.371	0	0
2090-07-16	110.582	110.996	0	0
2090-07-17	113.017	112.837	0	0
2090-07-18	112.84	112.546	0	0
2090-07-19	94.635	92.934	0	0
2090-07-20	86.886	87.898	2.483	2.38
2090-07-21	92.662	91.665	0	0.022
2090-07-22	106.83	104.066	0.147	0.07
2090-07-23	106.797	104.329	0.034	0.001
2090-07-24	95.156	95.256	0	0
2090-07-25	98.162	99.304	0.24	0.073
2090-07-26	113.621	111.087	0	0
2090-07-27	116.509	114.786	0	0
2090-07-28	117.12	107.532	0	0.011
2090-07-29	115.211	115.582	0	0
2090-07-30	116.835	117.301	0.017	0.025
2090-07-31	104.757	108.738	0.007	0.066
2090-08-01	107.92	101.788	0.027	0
2090-08-02	109.133	102.272	0	0
2090-08-03	97.948	99.031	0.105	0.141
2090-08-04	95.052	94.094	0.001	0.121
2090-08-05	86.52	87.318	0	0
2090-08-06	81.891	82.187	0	0
2090-08-07	82.702	83.875	0	0
2090-08-08	82.612	83.357	0.082	0.118
2090-08-09	85.715	83.79	0.184	0.048
2090-08-10	90.515	90.587	0.01	0.009
2090-08-11	90.218	90.356	0.128	0.013
2090-08-12	83.118	87.947	0	0.006
2090-08-13	81.247	86.871	0	0
2090-08-14	97.62	99.291	0	0
2090-08-15	104.415	104.309	0	0
2090-08-16	111.94	110.793	0	0
2090-08-17	111.338	110.614	0	0
2090-08-18	109.052	109.382	0.014	0
2090-08-19	98.698	100.34	0	0
2090-08-20	97.47	98.913	0	0
2090-08-21	89.283	89.009	0.012	0.048
2090-08-22	90.255	88.861	0	0
2090-08-23	95.507	95.607	0.002	0
2090-08-24	98.65	103.408	0	0
2090-08-25	105.944	108.056	0.045	0
2090-08-26	106.217	104.633	0	0
2090-08-27	99.692	103.411	0	0
2090-08-28	98.588	100.35	0.047	0.053
2090-08-29	99.177	94.089	0.646	0.259
2090-08-30	83.493	82.76	0	0
2090-08-31	88.386	87.325	0	0
2090-09-01	89.429	88.412	0	0
2090-09-02	94.732	94.715	0	0
2090-09-03	93.696	93.499	0.088	0
2090-09-04	71.849	75.932	0	0
2090-09-05	74.085	74.008	0	0
2090-09-06	77.422	75.782	0	0
2090-09-07	81.352	80.143	0	0
2090-09-08	84.106	83.162	0	0
2090-09-09	84.23	83.198	0	0
2090-09-10	87.421	86.38	0	0
2090-09-11	92.149	92.22	0	0
2090-09-12	94.502	94.602	0	0.015
2090-09-13	91.763	95.331	0.29	0.295
2090-09-14	80.851	76.521	0.098	0.395
2090-09-15	68.956	63.998	0.397	0.316
2090-09-16	57.496	65.977	0	0.009
2090-09-17	74.647	75.326	0	0
2090-09-18	72.451	72.457	0	0
2090-09-19	77.757	75.735	0	0
2090-09-20	89.356	89.858	0	0
2090-09-21	87.717	89.008	0.056	0.057
2090-09-22	89.104	89.288	0	0
2090-09-23	86.323	84.407	0.021	0.009
2090-09-24	83.996	83.431	0.001	0.001
2090-09-25	89.226	89.201	0	0
2090-09-26	85.35	82.857	0	0.001
2090-09-27	81.139	80.662	0.054	0.004
2090-09-28	79.647	80.15	0.005	0.03
2090-09-29	76.521	76.252	0.007	0.044
2090-09-30	79.923	78.503	0.002	0.001
2090-10-01	83.497	83.855	0	0
2090-10-02	82.359	82.124	0	0
2090-10-03	76.669	76.014	0	0
2090-10-04	65.035	67.02	0	0
2090-10-05	65.478	73.521	0	0
2090-10-06	78.192	71.741	0	0
2090-10-07	72.246	70.784	0.265	0.178
2090-10-08	62.628	64.595	0.798	0.016
2090-10-09	73.296	68.807	0	0
2090-10-10	76.839	76.065	0	0
2090-10-11	78.52	77.478	0	0
2090-10-12	77.261	78.419	0.157	0.096
2090-10-13	67.562	66.845	0	0
2090-10-14	74.686	73.922	0	0
2090-10-15	85.196	83.542	0.015	0.01
2090-10-16	74.78	74.59	0.093	0.061
2090-10-17	53.546	53.498	0	0
2090-10-18	50.087	49.665	0	0
2090-10-19	54.831	54.871	0	0
2090-10-20	66.648	62.04	0	0
2090-10-21	72.119	72.751	0	0
2090-10-22	68.47	69.781	0.003	0.063
2090-10-23	64.962	64.777	0	0.004
2090-10-24	69.117	69.279	0	0
2090-10-25	65.97	66.874	0	0.002
2090-10-26	58.677	58.488	0	0
2090-10-27	56.862	56.824	0	0
2090-10-28	69.422	68.972	0	0
2090-10-29	79.063	78.858	0	0
2090-10-30	70.58	70.19	0	0
2090-10-31	56.006	57.354	0	0
2091-05-01	80	80	1	1
2091-05-02	78.165	79.204	0.028	0.044
2091-05-03	79.679	78.614	0	0
2091-05-04	89.147	84.985	0.067	0.036
2091-05-05	89.576	83.508	0.126	0.277
2091-05-06	69.527	68.456	0.052	0.027
2091-05-07	69.067	68.584	0	0.001
2091-05-08	86.021	86.367	0	0
2091-05-09	89.015	89.217	0	0
2091-05-10	88.322	88.531	0.059	0.037
2091-05-11	77.218	77.605	0.043	0.032
2091-05-12	77.67	77.713	0	0.007
2091-05-13	81.681	82.081	0.097	0.103
2091-05-14	92.27	92.828	0	0
2091-05-15	87.625	88.4	0.274	0.246
2091-05-16	80.396	80.513	0.135	0.098
2091-05-17	79.731	79.598	0	0
2091-05-18	74.921	75.378	0	0
2091-05-19	78.605	78.822	0	0
2091-05-20	78.911	77.855	0	0
2091-05-21	77.744	76.305	0.148	0.135
2091-05-22	83.005	74.118	0.341	0.012
2091-05-23	83.347	82.127	1.884	0.264
2091-05-24	86.405	86.189	0	0
2091-05-25	83.345	85.761	1.538	0.58
2091-05-26	86.228	85.863	0	0
2091-05-27	86.742	85.397	0.726	0.001
2091-05-28	86.112	86.769	0.151	0.003
2091-05-29	92.81	90.525	0.594	0.172
2091-05-30	94.112	91.071	0.107	0.078
2091-05-31	87.583	88.862	0	0
2091-06-01	85.537	84.309	0	0
2091-06-02	81.559	78.825	0	0
2091-06-03	81.361	80.863	0	0
2091-06-04	85.054	86.346	0	0.026
2091-06-05	91.715	91.561	0	0
2091-06-06	94.444	94.544	0	0
2091-06-07	92.032	91.862	0.002	0.01
2091-06-08	90.218	89.173	0.271	0.557
2091-06-09	93.591	92.209	0	0
2091-06-10	95.378	95.478	0	0
2091-06-11	94.766	95.324	0.363	0.137
2091-06-12	94.034	93.528	0.023	0.162
2091-06-13	94.944	95.044	0	0
2091-06-14	99.518	99.618	0	0.664
2091-06-15	101.887	101.962	0	0
2091-06-16	101.184	101.646	0	0
2091-06-17	99.752	95.57	0.412	0.667
2091-06-18	90.269	88.665	0	0
2091-06-19	91.076	90.504	0	0
2091-06-20	92.514	92.412	0	0
2091-06-21	94.797	92.663	0.234	0
2091-06-22	91.673	93.835	0.123	0
2091-06-23	93.356	93.24	0.326	0
2091-06-24	96.998	96.855	0	0
2091-06-25	96.361	94.729	0.777	0.049
2091-06-26	90.059	90.392	0.101	0.294
2091-06-27	90.048	90.095	0.012	0.006
2091-06-28	89.047	87.958	0.013	0.005
2091-06-29	84.365	82.202	0.001	0.012
2091-06-30	85.901	84.145	0	0
2091-07-01	89.081	87.104	0.029	0
2091-07-02	92.874	92.369	0.048	0.367
2091-07-03	88.06	91.391	0.203	0.46
2091-07-04	94.069	93.415	0.26	0.118
2091-07-05	93.33	92.557	0	0
2091-07-06	87.472	89.317	0.119	0.042
2091-07-07	97.972	96.669	0.004	0
2091-07-08	97.026	96.288	0	0
2091-07-09	95.651	95.751	0.004	0
2091-07-10	100.915	100.385	0	0
2091-07-11	109.449	109.198	0	0
2091-07-12	107.932	106.219	0	0
2091-07-13	102.3	99.486	0	0
2091-07-14	114.277	115.584	0	0
2091-07-15	115.837	116	0	0
2091-07-16	109.97	106.595	0	0
2091-07-17	109.329	109.177	0	0
2091-07-18	110.568	109.46	0	0
2091-07-19	111.329	110.56	0	0
2091-07-20	111.85	111.022	0	0
2091-07-21	114.797	114.191	0	0
2091-07-22	114.416	112.515	0	0
2091-07-23	113.818	111.861	0	0
2091-07-24	112.803	110.8	0	0
2091-07-25	107.127	107.227	0	0.084
2091-07-26	109.924	100.436	0	0
2091-07-27	103.657	101.655	0	0.032
2091-07-28	108.127	104.953	0.002	0.034
2091-07-29	106.412	102.086	0.022	0.02
2091-07-30	88.786	88.072	0.017	0
2091-07-31	90.263	89.912	0	0
2091-08-01	102.812	104.272	0	0
2091-08-02	111.752	109.147	0.104	0.239
2091-08-03	107.107	108.011	0.081	0.015
2091-08-04	92.524	90.775	0	0
2091-08-05	91.224	92.236	0.01	0.174
2091-08-06	96.545	95.028	0.114	0.092
2091-08-07	94.484	94.584	0.004	0
2091-08-08	96.818	96.918	0.005	0.074
2091-08-09	100.707	100.181	0	0
2091-08-10	105.753	100.901	0	0
2091-08-11	101.318	101.418	0	0.093
2091-08-12	110.534	109.561	0	0
2091-08-13	111.145	110.967	0	0
2091-08-14	105.469	103.762	0.089	0.169
2091-08-15	110.753	111.172	0.151	0
2091-08-16	112.235	111.925	0	0
2091-08-17	116.301	113.257	0	0.045
2091-08-18	117.949	114.169	0	0
2091-08-19	114.579	110.65	0	0
2091-08-20	106.262	106.155	0.02	0
2091-08-21	100.803	102.248	0.06	0.057
2091-08-22	99.358	102.053	0.029	0.118
2091-08-23	98.44	94.942	0.081	0.208
2091-08-24	93.848	95.247	0	0
2091-08-25	91.508	93.244	0.214	0.072
2091-08-26	81.439	76.476	0.219	0.402
2091-08-27	87.753	80.223	0	0
2091-08-28	86.979	81.544	0.011	0.12
2091-08-29	77.315	79.366	0.386	0.12
2091-08-30	78.726	77.245	0.133	0.065
2091-08-31	75.315	73.097	0.06	0.028
2091-09-01	75.351	77.916	0	0
2091-09-02	79.732	77.652	0	0
2091-09-03	75.613	75.809	0.003	0.058
2091-09-04	80.038	84.026	0.007	0.005
2091-09-05	90.387	92	0	0.002
2091-09-06	92.253	92.197	0.149	0.106
2091-09-07	91.359	89.505	0	0.01
2091-09-08	79.949	81.244	0	0
2091-09-09	79.799	75.466	0	0
2091-09-10	86.508	87.48	0	0
2091-09-11	100.43	101.179	0	0
2091-09-12	96.854	97.987	0.307	0.125
2091-09-13	93.598	93.228	0.514	0.158
2091-09-14	83.397	78.149	0.03	0.291
2091-09-15	81.6	82.492	0	0
2091-09-16	93.309	95.513	0	0.066
2091-09-17	95.725	94.883	0.587	0
2091-09-18	102.95	102.452	0	0
2091-09-19	94.472	92.338	0	0
2091-09-20	90.795	89.616	0	0
2091-09-21	94.305	94.405	0	0
2091-09-22	105.552	104.823	0.076	0.053
2091-09-23	100.248	99.142	0.02	0.011
2091-09-24	74.177	75.062	0.104	0.112
2091-09-25	66.371	65.142	0	0
2091-09-26	79.027	78.148	0	0
2091-09-27	91.381	90.434	0	0
2091-09-28	95.246	95.197	0	0
2091-09-29	93.739	93.408	0	0
2091-09-30	92.786	92.201	0	0
2091-10-01	95.357	93.197	0	0
2091-10-02	92.357	88.145	0	0
2091-10-03	76.38	77.834	0.011	0.002
2091-10-04	73.56	73.356	0.001	0
2091-10-05	69.665	68.828	0	0
2091-10-06	69.996	70.176	0	0
2091-10-07	71.454	79.836	0	0
2091-10-08	87.826	88.212	0.008	0
2091-10-09	82.751	82.815	0.12	0.073
2091-10-10	78.987	79.267	0	0
2091-10-11	89.032	88.292	0	0
2091-10-12	79.211	78.021	0	0
2091-10-13	70.368	70.266	0	0
2091-10-14	70.142	66.892	0	0
2091-10-15	73.353	74.319	0.061	0.194
2091-10-16	67.471	67.311	0.002	0.002
2091-10-17	46.491	45.132	0.116	0.148
2091-10-18	46.598	47.713	0.003	0.016
2091-10-19	58.126	58.072	0	0
2091-10-20	65.641	66.185	0	0
2091-10-21	76.318	76.293	0	0
2091-10-22	79.519	79.328	0	0
2091-10-23	69.246	68.694	0	0
2091-10-24	59.136	58.724	0	0
2091-10-25	70.731	70.294	0	0
2091-10-26	78.289	77.787	0	0
2091-10-27	73.633	73.144	0	0
2091-10-28	80.492	79.847	0	0
2091-10-29	73.804	73.07	0	0
2091-10-30	67.141	67.373	0.042	0.024
2091-10-31	54.521	52.832	0.048	0.053
2092-05-01	80	80	1	1
2092-05-02	78.522	78.139	0.003	0.006
2092-05-03	77.237	77.159	0	0
2092-05-04	83.311	83.295	0	0
2092-05-05	88.004	87.682	0	0
2092-05-06	85.328	85.489	0.111	0.016
2092-05-07	77.41	79.049	0.1	0.127
2092-05-08	76.394	77.136	0	0
2092-05-09	83.664	82.027	0.006	0
2092-05-10	90.383	90.443	0	0
2092-05-11	87.856	87.495	0	0
2092-05-12	83.972	83.941	0.424	0.28
2092-05-13	85.518	84.15	0.396	0.353
2092-05-14	92.23	92.799	0.284	0.256
2092-05-15	94.536	95.036	0.356	0.107
2092-05-16	91.506	90.364	0	0
2092-05-17	87.124	87.58	0.571	0.246
2092-05-18	85.219	86.055	0.47	0.285
2092-05-19	90.438	88.703	0.247	0.578
2092-05-20	93.345	90.438	0.222	0.223
2092-05-21	84.265	83.079	0.527	0.249
2092-05-22	85.714	85.063	0.185	0.002
2092-05-23	94.068	94.975	0.259	0.261
2092-05-24	95.751	95.553	0	0
2092-05-25	93.809	93.746	0	0
2092-05-26	86.217	83.81	0	0
2092-05-27	85.667	85.518	0	0
2092-05-28	85.989	85.177	0	0.015
2092-05-29	80.522	81.956	0.009	0.354
2092-05-30	79.212	81.23	0.007	0.008
2092-05-31	85.727	85.758	0	0
2092-06-01	83.528	84.204	0.002	0
2092-06-02	88.285	88.996	0	0
2092-06-03	88.714	87.217	0.248	0
2092-06-04	86.764	86.614	0	0
2092-06-05	84.671	86.284	0.004	0.011
2092-06-06	91.053	87.296	0	0
2092-06-07	93.876	91.635	0.073	0.069
2092-06-08	92.352	92.634	0	0
2092-06-09	93.306	93.01	0	0
2092-06-10	111.479	110.07	0	0
2092-06-11	111.033	110.827	0	0
2092-06-12	107.043	105.192	0	0
2092-06-13	107.005	104.173	0	0
2092-06-14	88.486	88.707	0	0
2092-06-15	88.204	88.252	0.075	0.112
2092-06-16	99.776	98.645	0.083	0.056
2092-06-17	108.161	108.969	0	0.006
2092-06-18	106.256	106.703	0	0
2092-06-19	105.593	106.201	0.015	0
2092-06-20	91.116	101.196	0.222	0.248
2092-06-21	97.795	96.865	0.205	0.044
2092-06-22	99.582	100.725	0	0.065
2092-06-23	101.445	102.019	0	0
2092-06-24	110.735	113.286	0	0
2092-06-25	111.271	110.942	0.092	0.006
2092-06-26	102.599	100.89	0.006	0.04
2092-06-27	94.353	98.057	0.003	0.16
2092-06-28	90.961	95.231	3.133	0.025
2092-06-29	99.209	101.091	0	0
2092-06-30	107.24	102.378	0	0.025
2092-07-01	99.554	98.109	0.072	0
2092-07-02	95.139	94.878	0.048	0.047
2092-07-03	95.184	91.722	0.115	0.131
2092-07-04	86.3	89.238	0.105	0.186
2092-07-05	99.283	100.264	0	0
2092-07-06	101.086	101.376	0.115	0
2092-07-07	97.043	100.064	0.105	0.189
2092-07-08	98.376	92.166	1.928	0.896
2092-07-09	86.142	85.115	0.059	0
2092-07-10	88.963	88.116	0	0
2092-07-11	103.256	103.38	0	0
2092-07-12	108.913	105.539	0	0
2092-07-13	108.274	106.248	0	0
2092-07-14	111.073	104.624	0	0
2092-07-15	109.798	102.579	0.11	0.001
2092-07-16	94.014	91.419	0.034	0
2092-07-17	88.103	87.009	0	0
2092-07-18	90.128	89.218	0	0
2092-07-19	93.603	91.871	0	0
2092-07-20	95.013	95.113	0	0.024
2092-07-21	97.658	97.601	0	0.022
2092-07-22	99.88	99.721	0	0
2092-07-23	98.484	96.535	0.117	0.162
2092-07-24	88.077	88.793	0.153	0.032
2092-07-25	85.15	84.807	0.001	0
2092-07-26	85.092	82.089	0	0
2092-07-27	84.888	83.589	0	0
2092-07-28	86.74	85.2	0	0
2092-07-29	93.352	89.262	0	0
2092-07-30	104.804	104.196	0.001	0
2092-07-31	109.129	104.694	0	0
2092-08-01	111.364	107.078	0.137	0.061
2092-08-02	106.124	105.202	0.041	0.003
2092-08-03	104.447	103.76	0.005	0.013
2092-08-04	104.606	100.111	0.014	0
2092-08-05	94.231	89.222	0.015	0.052
2092-08-06	91.832	88.293	0	0
2092-08-07	93.395	91.54	0	0
2092-08-08	93.257	92.99	0	0
2092-08-09	94.359	92.422	0	0
2092-08-10	95.378	93.379	0	0
2092-08-11	94.598	94.698	0	0
2092-08-12	101.917	96.734	0	0
2092-08-13	104.8	102.966	0	0
2092-08-14	104.002	104.227	0	0.086
2092-08-15	103.499	101.701	0	0
2092-08-16	103.436	101.989	0	0
2092-08-17	100.75	100.85	0	0.136
2092-08-18	101.588	96.375	0.069	0.099
2092-08-19	100.179	105.924	0.19	0.166
2092-08-20	105.919	104.057	0.341	0.215
2092-08-21	105.895	101.006	0.077	0.041
2092-08-22	105.734	99.797	0.171	0
2092-08-23	92.62	99.156	0.119	0
2092-08-24	92.99	96.27	0	0
2092-08-25	91.794	93.318	0.317	0.031
2092-08-26	91.233	81.969	0.009	0.02
2092-08-27	95.48	87.978	0	0.01
2092-08-28	92.442	92.542	0	0
2092-08-29	97.645	97.745	0	0.088
2092-08-30	107.502	100.921	0	0
2092-08-31	104.394	97.682	0	0
2092-09-01	93.359	93.459	0	0.16
2092-09-02	94.476	89.326	0.108	0.416
2092-09-03	78.632	83.718	0.042	0.501
2092-09-04	74.18	76.79	0	0.088
2092-09-05	88.566	85.797	0	0
2092-09-06	98.791	99.036	0.044	0
2092-09-07	92.99	95.022	0.128	0.083
2092-09-08	88.56	88.441	0.101	0.08
2092-09-09	95.59	92.171	0.009	0
2092-09-10	101.258	98.119	0	0
2092-09-11	99.165	97.808	0	0
2092-09-12	101.831	104.123	0	0
2092-09-13	100.996	103.408	0	0
2092-09-14	97.542	98.976	0.035	0.038
2092-09-15	99.155	99.181	0	0
2092-09-16	96.427	97.465	0.047	0.051
2092-09-17	83.208	82.972	0.102	0.347
2092-09-18	94.871	89.479	0.071	0.165
2092-09-19	99.647	99.531	0.064	0.057
2092-09-20	102.124	103.45	0.117	0
2092-09-21	95.534	97.38	0.016	0
2092-09-22	101.233	100.842	0	0
2092-09-23	98.575	97.603	0	0
2092-09-24	96.729	99.065	0	0
2092-09-25	98.148	98.717	0	0
2092-09-26	92.949	92.729	0	0
2092-09-27	72.977	76.03	0	0
2092-09-28	82.704	77.446	0	0
2092-09-29	92.976	93.593	0.009	0.115
2092-09-30	98.66	97.878	0.005	0
2092-10-01	93.921	94.086	0.007	0.047
2092-10-02	95.028	89.664	0.047	0.06
2092-10-03	96.358	97.54	0	0.019
2092-10-04	92.62	95.116	0.048	0.078
2092-10-05	88.794	89.915	0	0
2092-10-06	88.719	87.634	0	0
2092-10-07	86.127	94.652	0.078	0.061
2092-10-08	86.745	88.939	0.006	0
2092-10-09	82.914	81.241	0.003	0
2092-10-10	77.198	81.512	0.109	0
2092-10-11	81.756	81.015	0.203	0
2092-10-12	75.821	77.645	0.036	0.097
2092-10-13	67.527	66.864	0.003	0
2092-10-14	70.362	70.505	0	0
2092-10-15	75.971	73.987	0	0.002
2092-10-16	69.105	73.957	1.201	0.09
2092-10-17	67.184	66.586	0.71	0.319
2092-10-18	55.79	64.401	0.276	0.478
2092-10-19	67.45	57.224	0.151	0.327
2092-10-20	62.158	56.079	0	0
2092-10-21	53.521	59.128	0	0
2092-10-22	67.263	68.612	0	0
2092-10-23	62.817	65.161	0.176	0.189
2092-10-24	61.383	60.855	0.195	0.121
2092-10-25	71.431	70.615	0	0
2092-10-26	61.764	61.394	0.017	0.018
2092-10-27	53.672	53.241	0	0
2092-10-28	61.988	61.901	0	0
2092-10-29	58.399	58.344	0	0
2092-10-30	58.306	57.666	0	0
2092-10-31	60.731	59.804	0	0
2093-05-01	80	80	1	1
2093-05-02	83.801	84.306	0.155	0.23
2093-05-03	85.193	85.446	0	0
2093-05-04	81.756	80.662	0.047	0.002
2093-05-05	82.738	83.204	0.046	0.061
2093-05-06	82.561	83.594	0.084	0.211
2093-05-07	84.823	85.061	0.334	0.059
2093-05-08	83.232	83.235	0	0
2093-05-09	80.42	80.645	0.001	0
2093-05-10	65.657	65.892	0	0
2093-05-11	70.907	70.328	0	0
2093-05-12	72.557	71.515	0.04	0.03
2093-05-13	94.142	94.442	0	0.001
2093-05-14	91.775	90.751	0.427	0.432
2093-05-15	80.372	72.909	0.794	1.03
2093-05-16	78.318	78.724	0.459	1.127
2093-05-17	83.676	83.631	0	0
2093-05-18	80.99	78.271	0.131	0.225
2093-05-19	78.671	78.99	0	0.008
2093-05-20	79.189	79.327	0.018	0.005
2093-05-21	78.553	77.785	0	0
2093-05-22	85.26	87.508	0.053	0.008
2093-05-23	83.447	85.464	0.195	0.642
2093-05-24	80.522	82.923	0.127	0.121
2093-05-25	79.415	79.763	0	0
2093-05-26	80.637	80.85	0	0
2093-05-27	80.639	84.028	0.108	0.135
2093-05-28	78.288	82.401	0.124	0.285
2093-05-29	75.36	77.296	0.287	0.47
2093-05-30	77.645	78.688	0	0.004
2093-05-31	76.75	80.305	0	0
2093-06-01	82.768	86.5	0	0.056
2093-06-02	92.033	90.533	2.599	0.297
2093-06-03	91.727	90.366	0.868	1.124
2093-06-04	81.955	84.662	0	0
2093-06-05	80.352	82.672	0.01	0.007
2093-06-06	78.301	79.17	0	0
2093-06-07	79.471	79.283	0	0
2093-06-08	84.564	86.583	0	0.001
2093-06-09	82.93	86.582	0.078	0.256
2093-06-10	90.408	94.14	0.6	0.79
2093-06-11	90.522	89.825	0	0
2093-06-12	81.4	83.374	0	0
2093-06-13	84.571	76.728	0.015	0.018
2093-06-14	88.121	87.031	0.122	0.004
2093-06-15	86.814	91.645	0.908	0.734
2093-06-16	86.64	90.148	1.246	0.797
2093-06-17	88.19	88.276	0.296	0.209
2093-06-18	86.912	86.704	0	0
2093-06-19	86.686	84.365	0.372	0.247
2093-06-20	93.608	93.769	0.354	0.428
2093-06-21	92.743	92.909	0	0
2093-06-22	92.861	92.428	0.111	0.308
2093-06-23	95.336	95.19	0.332	0.094
2093-06-24	94.91	94.527	0.084	0.095
2093-06-25	91.951	93.075	0.108	0.028
2093-06-26	83.434	83.321	0.208	0.182
2093-06-27	83.405	85.167	0.215	0.291
2093-06-28	88.685	89.662	0.13	0.108
2093-06-29	93.406	92.06	0.124	0.051
2093-06-30	100.29	100.525	0	0
2093-07-01	99.525	100.086	0.03	0.047
2093-07-02	97.841	99.132	0.063	0.023
2093-07-03	91.65	93.369	0.245	0.37
2093-07-04	80.376	80.367	0	0
2093-07-05	84.043	83.21	0	0
2093-07-06	88.037	90.068	0	0
2093-07-07	86.261	87.447	0.537	0.795
2093-07-08	85.507	85.198	0	0.155
2093-07-09	86.906	90.521	0	0
2093-07-10	91.143	94.001	1.263	0.251
2093-07-11	92.369	93.988	0.426	0.203
2093-07-12	96.698	97.816	0	0
2093-07-13	97.059	98.049	0.029	0
2093-07-14	97.314	100.571	0	0.185
2093-07-15	98.721	101.069	0	0
2093-07-16	97.983	98.666	0	0
2093-07-17	96.699	96.799	0	0.217
2093-07-18	88.978	92.603	0.299	0.367
2093-07-19	94.283	94.106	0.001	0
2093-07-20	92.747	87.21	0.311	0.103
2093-07-21	90.453	88.825	0.001	0.004
2093-07-22	95.407	93.565	0.001	0.003
2093-07-23	94.14	95.012	0	0.029
2093-07-24	92.623	93.579	0	0.003
2093-07-25	97.025	96.406	0	0
2093-07-26	95.463	95.563	0	0
2093-07-27	83.62	87.443	0	0
2093-07-28	84.803	84.957	0	0
2093-07-29	87.388	87.55	0	0
2093-07-30	87.727	90.904	0.098	0.247
2093-07-31	89.35	88.908	0.354	1.526
2093-08-01	87.314	83.856	0.433	0.184
2093-08-02	86.85	86.217	0.015	0
2093-08-03	92.173	92.574	0	0.016
2093-08-04	92.159	91.78	0.149	0.108
2093-08-05	94.501	94.601	0	0.013
2093-08-06	94.775	97.872	0.007	0.119
2093-08-07	97.558	98.798	0	0
2093-08-08	99.719	98.946	0	0
2093-08-09	95.865	95.363	0	0
2093-08-10	98.851	98.068	0.198	0.037
2093-08-11	97.936	97.927	0	0.004
2093-08-12	94.911	96.918	0	0.001
2093-08-13	86.517	94.995	0.184	0
2093-08-14	95.325	95.425	0	0.06
2093-08-15	98.43	97.409	0.084	0.016
2093-08-16	100.564	101.589	0.069	0.008
2093-08-17	102.292	103.876	0	0
2093-08-18	101.118	102.379	0.1	0
2093-08-19	97.893	91.667	0.409	0.48
2093-08-20	94.128	90.406	0	0
2093-08-21	98.826	96.941	0	0
2093-08-22	94.879	95.191	0.143	0.128
2093-08-23	87.599	89.99	0.03	0.257
2093-08-24	84.836	87.549	0	0.185
2093-08-25	84.568	86.267	0	0.157
2093-08-26	85.659	88.157	0.031	0.117
2093-08-27	80.727	81.428	0.303	0.137
2093-08-28	84.443	83.835	0.006	0
2093-08-29	90.074	90.664	0.239	0.278
2093-08-30	97.893	99.893	0.086	0.08
2093-08-31	100.999	103.711	0	0
2093-09-01	99.439	100.743	0.044	0
2093-09-02	76.551	78.729	0.18	0.145
2093-09-03	65.196	65.83	0.081	0.035
2093-09-04	74.489	75	0	0
2093-09-05	72.093	71.107	0	0
2093-09-06	68.539	69.759	0	0.004
2093-09-07	83.431	84.024	0	0
2093-09-08	91.739	92.615	0.008	0.009
2093-09-09	89.301	95.01	0.008	0.024
2093-09-10	89.213	87.157	0.054	0.055
2093-09-11	87.598	88.893	0	0.294
2093-09-12	91.933	95.481	0.056	0.113
2093-09-13	82.869	89.954	0.237	0.277
2093-09-14	81.87	83.365	0	0
2093-09-15	85.323	83.895	0	0
2093-09-16	91.977	93.033	0.155	0.043
2093-09-17	83.91	87.587	0.786	0.374
2093-09-18	69.497	70.193	0.089	0.123
2093-09-19	71.961	68.256	0	0
2093-09-20	70.079	68.031	0	0
2093-09-21	78.288	78.952	0	0
2093-09-22	77.6	85.166	0	0
2093-09-23	95.032	96.068	0	0
2093-09-24	96.377	96.789	0	0
2093-09-25	92.283	91.307	0.071	0.089
2093-09-26	80.449	81.208	0.101	0.096
2093-09-27	79.402	77.855	0	0
2093-09-28	81.689	78.629	0	0
2093-09-29	77.191	73.624	0.086	0.107
2093-09-30	74.723	77.061	0.115	0.02
2093-10-01	78.001	82.68	0.013	0.001
2093-10-02	81.762	83.034	0	0.003
2093-10-03	89.87	88.748	0	0
2093-10-04	95.262	95.628	0	0
2093-10-05	88.883	93.039	0	0.024
2093-10-06	94.306	94.792	0.199	0.073
2093-10-07	90.494	88.964	0.14	0.057
2093-10-08	85.047	85.334	0.318	0.245
2093-10-09	82.839	82.191	0.259	0.155
2093-10-10	79.612	78.414	0.221	0.279
2093-10-11	77.561	77.134	0.907	0.05
2093-10-12	55.526	55.363	0	0
2093-10-13	74.15	73.622	0	0
2093-10-14	79.024	78.799	0	0
2093-10-15	76.522	76.423	0	0
2093-10-16	80.188	80.982	0	0
2093-10-17	77.6	78.528	0	0
2093-10-18	73.453	75.672	0.009	0
2093-10-19	70.825	70.913	0	0
2093-10-20	60.846	65.217	0	0
2093-10-21	54.669	54.442	0.009	0.135
2093-10-22	70.845	71.567	0.395	0.421
2093-10-23	68.361	68.439	0.281	0.409
2093-10-24	66.698	66.61	0	0
2093-10-25	69.859	69.864	0	0
2093-10-26	65.74	66.081	0	0
2093-10-27	51.239	51.125	0	0
2093-10-28	44.133	43.404	0	0
2093-10-29	42.15	41.96	0	0
2093-10-30	47.605	48.063	0	0
2093-10-31	53.492	53.023	0	0
2094-05-01	80	80	1	1
2094-05-02	76.887	76.67	0	0
2094-05-03	81.236	80.819	0	0
2094-05-04	81.234	79.701	0.19	0.167
2094-05-05	78.171	77.539	0.671	0.518
2094-05-06	82.267	82.461	0.291	0.073
2094-05-07	89.529	90.209	0.337	0.289
2094-05-08	82.947	83.455	0.502	0.391
2094-05-09	78.563	77.847	0	0
2094-05-10	89.731	89.503	0	0
2094-05-11	88.514	85.369	0.214	0.118
2094-05-12	76.227	76.273	0	0
2094-05-13	72.239	71.561	0	0.001
2094-05-14	71.623	70.6	0.079	0.018
2094-05-15	85.681	84.153	0.318	0.387
2094-05-16	84.636	84.755	0.001	0
2094-05-17	69.657	69.257	0.007	0
2094-05-18	74.636	74.174	0.001	0
2094-05-19	76.284	76.996	0.043	0.051
2094-05-20	78.752	79.12	0.026	0.052
2094-05-21	81.515	81.229	0.002	0
2094-05-22	76.364	75.922	0.008	0.02
2094-05-23	69.788	69.688	0	0
2094-05-24	76.499	76.656	0	0
2094-05-25	74.91	75.253	0.076	0.15
2094-05-26	77.419	76.851	0.395	0.236
2094-05-27	86.65	85.622	0.148	0.164
2094-05-28	86.305	85.772	0.376	0.494
2094-05-29	86.694	82.602	0.284	0.114
2094-05-30	97.361	93.541	0.182	0.081
2094-05-31	98.257	97.204	0.06	0.094
2094-06-01	88.783	88.429	0.112	0.888
2094-06-02	86.199	84.15	0	0.123
2094-06-03	87.973	87.837	0	0
2094-06-04	90.816	90.873	0	0
2094-06-05	90.937	91.541	0.078	0.21
2094-06-06	93.082	92.632	0.103	0.047
2094-06-07	91.443	90.762	0.18	0.171
2094-06-08	100.319	101.138	0	0.052
2094-06-09	100.501	100.245	0	0
2094-06-10	94.123	94.605	0	0.081
2094-06-11	96.581	96.999	0.096	0.075
2094-06-12	100.419	99.991	0	0
2094-06-13	104.194	104.803	0	0
2094-06-14	104.368	104.655	0	0
2094-06-15	110.652	104.092	0	0
2094-06-16	104.106	106.266	0	0
2094-06-17	102.837	100.005	0	0
2094-06-18	106.369	105.04	0	0
2094-06-19	106.313	106.704	0	0
2094-06-20	105.873	103.947	0	0
2094-06-21	108.917	106.955	0	0
2094-06-22	105.373	107.185	0	0.184
2094-06-23	106.889	108.247	0	0
2094-06-24	102.033	106.274	0	0
2094-06-25	98.105	96.155	0.051	0
2094-06-26	85.175	85.651	0.163	0.277
2094-06-27	86.553	87.245	0.027	0
2094-06-28	90.137	85.608	0	0
2094-06-29	99.491	93.846	0.11	0.003
2094-06-30	93.661	93.73	0.031	0.291
2094-07-01	88.253	88.435	0	0
2094-07-02	89.181	88.833	0.334	0.021
2094-07-03	86.988	86.878	0	0.006
2094-07-04	92.96	88.69	0.02	0.49
2094-07-05	109.851	108.03	0	0
2094-07-06	108.125	105.971	0	0
2094-07-07	103.667	101.527	0	0
2094-07-08	104.909	102.682	0	0
2094-07-09	95.292	95.117	0	0
2094-07-10	94.589	94.475	0	0
2094-07-11	92.915	92.991	0	0
2094-07-12	99.409	97.067	0	0.011
2094-07-13	99.072	94.577	0.144	0.077
2094-07-14	93.403	92.325	0.239	0.392
2094-07-15	90.234	90.112	0	0
2094-07-16	93.135	92.462	0.077	0
2094-07-17	109.507	110.452	0	0
2094-07-18	106.394	105.732	0.066	0.08
2094-07-19	93.227	92.903	0	0
2094-07-20	86.877	86.388	0	0
2094-07-21	87.944	88.27	0	0
2094-07-22	98.964	99.855	0	0
2094-07-23	104.859	101.019	0	0
2094-07-24	106.644	107.019	0	0
2094-07-25	104.843	105.068	0	0
2094-07-26	104.147	103.357	0	0
2094-07-27	104.027	104.248	0	0
2094-07-28	106.031	106.282	0	0
2094-07-29	107.237	105.831	0	0
2094-07-30	107.91	107.346	0	0
2094-07-31	106.582	105.071	0	0
2094-08-01	106.33	104.306	0	0
2094-08-02	107.856	106.726	0	0
2094-08-03	107.735	107.326	0	0
2094-08-04	105.66	105.714	0	0
2094-08-05	101.038	102.257	0	0
2094-08-06	91.788	88.613	0	0
2094-08-07	89.862	87.155	0.004	0.001
2094-08-08	98.853	98.836	0	0
2094-08-09	97.938	96.685	0	0
2094-08-10	95.208	95.308	0	0
2094-08-11	92.298	88.979	0	0.006
2094-08-12	86.509	85.23	0	0
2094-08-13	88.849	85.765	0.012	0
2094-08-14	85.622	83.42	0.002	0
2094-08-15	86.911	92.816	0.094	0.05
2094-08-16	92.116	95.721	0.178	0.17
2094-08-17	102.285	102.122	0.251	0.253
2094-08-18	106.419	104.344	0	0.039
2094-08-19	98.74	100.155	0.264	0.207
2094-08-20	100.221	98.352	0.001	0.01
2094-08-21	97.17	96.361	0.113	0.105
2094-08-22	99.034	96.005	0.104	0
2094-08-23	94.261	94.361	0	0
2094-08-24	91.275	91.375	0.051	0
2094-08-25	94.709	89.6	0.247	0.116
2094-08-26	86.599	85.556	0.015	0.153
2094-08-27	82.731	82.943	0.01	0.303
2094-08-28	75.47	86.092	0	0.339
2094-08-29	83.019	88.321	0	0
2094-08-30	87.334	93.571	0.016	0
2094-08-31	92.456	95.949	0	0
2094-09-01	100.673	98.144	0.348	0
2094-09-02	107.175	103.085	0	0
2094-09-03	102.547	103.709	0.006	0.042
2094-09-04	96.614	98.337	0	0.012
2094-09-05	93.799	101.998	0.009	0.151
2094-09-06	91.839	92.378	0.143	0.167
2094-09-07	96.28	97.115	0.019	0.088
2094-09-08	100.428	101.978	0	0
2094-09-09	95.631	86.754	0.179	0.004
2094-09-10	88.252	85.247	0	0
2094-09-11	84.618	83.686	0	0.01
2094-09-12	86.73	86.852	0	0
2094-09-13	100.236	102.877	0	0
2094-09-14	93.011	86.954	0.086	0.088
2094-09-15	62.765	61.876	0.006	0.42
2094-09-16	80.894	72	0	0
2094-09-17	95.721	92.148	0.098	0.192
2094-09-18	83.487	87.805	0.436	0.296
2094-09-19	79.114	83.079	0	0
2094-09-20	78.152	77.949	0	0
2094-09-21	100.563	100.153	0	0
2094-09-22	92.673	88.071	0.148	0.099
2094-09-23	75.506	75.086	0	0
2094-09-24	81.215	81.242	0	0
2094-09-25	83.927	86.86	0	0
2094-09-26	92.499	90.079	0.071	0.027
2094-09-27	87.794	83.668	0.058	0.15
2094-09-28	81.245	81.318	0	0
2094-09-29	84.526	84.822	0	0
2094-09-30	90.393	87.186	0	0
2094-10-01	83.784	81.378	0.082	0.024
2094-10-02	66.474	60.758	0	0
2094-10-03	70.249	70.36	0	0
2094-10-04	77.731	77.224	0	0
2094-10-05	82.231	81.386	0	0
2094-10-06	90.611	90.105	0	0
2094-10-07	87.305	85.223	0	0.001
2094-10-08	77.383	74.952	0.416	0.319
2094-10-09	78.677	78.165	0	0
2094-10-10	82.508	82.412	0	0
2094-10-11	82.136	83.078	0	0
2094-10-12	78.99	77.363	0	0
2094-10-13	83.179	84.584	0	0
2094-10-14	85.55	89.22	0	0
2094-10-15	81.781	82.968	0.309	0.781
2094-10-16	79.05	79.713	0	0
2094-10-17	80.014	80.112	0	0
2094-10-18	74.404	77.45	0.02	0
2094-10-19	73.255	72.627	0	0
2094-10-20	71.506	70.345	0.562	0.376
2094-10-21	74.958	74.393	0	0
2094-10-22	77.904	76.809	0	0
2094-10-23	77.339	73.148	0	0
2094-10-24	79.176	78.395	0	0
2094-10-25	76.316	75.074	0.156	0.31
2094-10-26	67.353	67.798	0.001	0.02
2094-10-27	65.131	65.264	0	0
2094-10-28	64.932	65.026	0	0
2094-10-29	68.503	68.553	0	0
2094-10-30	75.793	75.921	0	0
2094-10-31	67.904	67.604	0	0
2095-05-01	80	80	1	1
2095-05-02	79.358	79.4	0.005	0.006
2095-05-03	64.271	64.014	0	0
2095-05-04	69.285	69.59	0	0
2095-05-05	77.273	77.524	0	0
2095-05-06	87.703	88.681	0.006	0.003
2095-05-07	87.004	87.186	0.051	0.031
2095-05-08	87.106	85.677	0.005	0.012
2095-05-09	83.812	83.874	0	0.026
2095-05-10	83.657	83.823	0	0.137
2095-05-11	82.497	86.289	0.136	0.276
2095-05-12	82.209	86.965	0	0.006
2095-05-13	85.3	85.587	0.002	0.028
2095-05-14	95.521	89.815	0.162	0.036
2095-05-15	83.626	85.883	0.932	1.036
2095-05-16	83.402	84.637	0.013	0.159
2095-05-17	85.128	85.207	0.075	0.126
2095-05-18	86.405	85.299	0.259	0.292
2095-05-19	77.444	79.824	0	0
2095-05-20	79.456	78.978	0	0
2095-05-21	81.283	79.233	0	0
2095-05-22	83.717	82.984	0	0
2095-05-23	84.043	82.648	0	0.003
2095-05-24	83.999	85.538	0.009	0
2095-05-25	84.078	84.465	0.14	0.242
2095-05-26	81.618	79.641	0.126	0.159
2095-05-27	83.232	82.034	0.149	0.053
2095-05-28	79.699	79.502	0.118	0.117
2095-05-29	79.152	86.201	0.14	0.174
2095-05-30	87.946	94.064	0.043	0
2095-05-31	108.613	109.21	0	0
2095-06-01	106.446	106.917	0	0
2095-06-02	100.865	101.643	0	0.003
2095-06-03	92.701	89.416	0.048	0.111
2095-06-04	92.853	90.476	0	0
2095-06-05	90.808	91.173	0	0
2095-06-06	90.341	90.553	0	0.001
2095-06-07	90.379	88.324	0	0
2095-06-08	88.526	87.46	0	0
2095-06-09	89.084	88.772	0	0
2095-06-10	88.327	88.168	0	0.033
2095-06-11	88.551	89.421	0	0
2095-06-12	87.6	87.052	0.196	0.121
2095-06-13	90.02	90.96	0.007	0
2095-06-14	94.283	92.137	0	0
2095-06-15	96.015	96.408	0	0
2095-06-16	100.569	101.07	0	0
2095-06-17	100.172	100.672	0.173	0
2095-06-18	87.432	90.173	1.859	0.786
2095-06-19	84.165	89.668	0.126	0.349
2095-06-20	88.02	87.848	0.056	0.122
2095-06-21	86.212	84.894	0.001	0.005
2095-06-22	81.947	81.902	0	0
2095-06-23	83.769	82.723	0	0
2095-06-24	89.517	89.823	0.006	0.023
2095-06-25	98.61	97.061	0	0.002
2095-06-26	102.452	104.065	0	0
2095-06-27	99.33	99.631	0.796	0.236
2095-06-28	96.712	95.079	0.177	0.188
2095-06-29	90.575	91.323	0.044	0.038
2095-06-30	87.441	88.497	0.319	0.023
2095-07-01	93.516	95.869	0.28	0.053
2095-07-02	89.321	89.814	0	0
2095-07-03	86.678	86.28	0	0
2095-07-04	88.859	85.928	0	0
2095-07-05	101.763	102.054	0	0
2095-07-06	101.415	102.141	0	0
2095-07-07	93.718	94.001	0.181	0.156
2095-07-08	93.013	92.601	0	0
2095-07-09	95.852	93.927	0.017	0.06
2095-07-10	93.788	92.645	0.245	0.655
2095-07-11	97.426	97.193	0	0
2095-07-12	97.028	96.914	0.102	0.061
2095-07-13	95.072	95.771	0.004	0.108
2095-07-14	95.214	95.314	0	0
2095-07-15	98.719	97.368	0	0
2095-07-16	103.89	104.498	0	0
2095-07-17	104.031	103.948	0	0
2095-07-18	93.196	93.16	0	0
2095-07-19	105.792	106.733	0	0
2095-07-20	101.63	99.8	0.003	0
2095-07-21	97.746	98.671	0.005	0.098
2095-07-22	96.543	97.111	0.262	0.393
2095-07-23	103.208	104.798	0.017	0
2095-07-24	98.877	99.65	0.119	0.132
2095-07-25	104.64	102.81	0.19	0.033
2095-07-26	107.236	103.857	0.08	0.135
2095-07-27	108.097	106.707	0	0
2095-07-28	112.082	108.787	0	0
2095-07-29	98.43	107.11	0	0.026
2095-07-30	96.129	99.025	0.003	0
2095-07-31	95.691	96.197	0.01	0.099
2095-08-01	99.13	97.366	0	0
2095-08-02	107.718	106.367	0	0
2095-08-03	105.498	104.819	0	0
2095-08-04	101.729	104.303	0.038	0.032
2095-08-05	96.18	92.62	0.073	0.006
2095-08-06	90.874	92.534	0	0
2095-08-07	89.253	91.106	0.063	0.022
2095-08-08	90.071	89.686	0	0
2095-08-09	90.407	89.936	0.164	0.11
2095-08-10	88.973	82.522	0.326	0.025
2095-08-11	84.395	86.058	0.173	0.002
2095-08-12	84.52	84.857	0.01	0.007
2095-08-13	86.094	85.689	0	0.047
2095-08-14	88.219	84.288	0	0
2095-08-15	88.936	89.624	0	0
2095-08-16	92.552	91.074	0	0
2095-08-17	106.32	103.387	0	0
2095-08-18	113.796	109.048	0	0
2095-08-19	103.879	101.029	0	0
2095-08-20	93.475	92.675	0.022	0
2095-08-21	96.84	96.872	0	0.321
2095-08-22	103.637	103.737	0.011	0.133
2095-08-23	97.004	98.555	0	0.001
2095-08-24	93.473	97.383	0	0
2095-08-25	100.237	99.826	0	0
2095-08-26	105.732	97.936	0.11	0.132
2095-08-27	94.888	95.342	0.069	0.172
2095-08-28	98.77	96.378	0.247	0.022
2095-08-29	97.657	97.851	0.046	0.087
2095-08-30	94.146	101.437	0	0.039
2095-08-31	94.682	98.584	0	0
2095-09-01	92.445	94.93	0	0
2095-09-02	89.273	90.485	0	0.097
2095-09-03	85.348	85.879	0	0
2095-09-04	83.026	83.959	0	0
2095-09-05	82.776	83.231	0	0
2095-09-06	81.752	82.806	0	0
2095-09-07	87.45	86.965	0	0
2095-09-08	96.28	96.29	0	0
2095-09-09	99.099	98.962	0.047	0
2095-09-10	96.753	99.252	0	0
2095-09-11	90.503	92.166	0	0
2095-09-12	86.243	86.944	0.001	0
2095-09-13	76.99	74.221	0.207	0.094
2095-09-14	75.737	75.039	0.161	0.115
2095-09-15	79.602	81.09	0.041	0
2095-09-16	84.495	84.846	0	0
2095-09-17	82.956	81.71	0	0
2095-09-18	80.434	81.839	0.006	0.004
2095-09-19	80.545	80.559	0.193	0.165
2095-09-20	97.088	92.754	0.175	0.219
2095-09-21	91.547	88.979	0	0
2095-09-22	83.895	83.299	0	0
2095-09-23	88.983	89.807	0	0
2095-09-24	87.492	86.113	0	0
2095-09-25	80.395	79.272	0	0
2095-09-26	73.341	72.812	0.004	0.041
2095-09-27	62.972	60.623	0.067	0
2095-09-28	85.923	86.997	0.028	0.039
2095-09-29	90.852	89.067	0	0
2095-09-30	85.586	84.416	0.026	0.006
2095-10-01	78.768	78.083	0.52	1.003
2095-10-02	75.922	75.347	0.134	0.088
2095-10-03	73.988	73.537	0	0
2095-10-04	69.763	69.265	0	0
2095-10-05	64.47	64.619	0	0
2095-10-06	67.439	67.402	0	0
2095-10-07	74.141	73.947	0	0
2095-10-08	76.291	77.055	0	0
2095-10-09	76.538	76.672	0	0
2095-10-10	76.633	76.558	0	0
2095-10-11	75.844	76.258	0	0
2095-10-12	74.921	77.466	0	0
2095-10-13	76.056	73.879	0	0
2095-10-14	73.547	70.269	0.236	0.032
2095-10-15	70.132	68.21	0.098	0.103
2095-10-16	65.382	67.308	0.252	0.185
2095-10-17	72.515	73.107	0	0
2095-10-18	65.352	65.411	0	0
2095-10-19	73.07	74.015	0	0
2095-10-20	74.068	73.865	0.008	0.008
2095-10-21	70.793	70.512	0	0
2095-10-22	72.841	72.722	0	0
2095-10-23	61.95	61.585	0	0
2095-10-24	54.107	53.844	0.162	0.177
2095-10-25	46.881	46.118	0.279	0.268
2095-10-26	51.174	50.976	0.028	0.015
2095-10-27	71.959	72.062	0	0
2095-10-28	72.606	72.517	0	0
2095-10-29	72.312	72.521	0	0
2095-10-30	70.882	70.712	0	0
2095-10-31	64.532	64.44	0	0
2096-05-01	80	80	1	1
2096-05-02	81.797	78.072	0.417	0.307
2096-05-03	74.123	73.757	0	0.004
2096-05-04	73.198	72.682	0	0.001
2096-05-05	78.192	78.102	0	0
2096-05-06	86.537	86.549	0	0
2096-05-07	84.479	83.973	0	0
2096-05-08	80.935	80.847	0	0
2096-05-09	79.517	78.824	0.306	0.296
2096-05-10	72.06	74.491	1.627	1.012
2096-05-11	67.929	70.277	0.239	0.266
2096-05-12	75.056	74.153	0	0.001
2096-05-13	75.065	74.717	0	0
2096-05-14	75.744	76.44	0	0
2096-05-15	66.757	72.823	0.022	0
2096-05-16	71.352	74.021	0.001	0.065
2096-05-17	80.562	82.129	0.225	0.201
2096-05-18	82.212	80.915	0	0
2096-05-19	77.58	77.32	0	0
2096-05-20	80.043	79.865	0	0
2096-05-21	84.59	84.991	0	0
2096-05-22	81.709	83.366	0	0
2096-05-23	87.533	86.19	0.071	0.299
2096-05-24	85.345	85.023	0	0
2096-05-25	88.759	89.503	0	0
2096-05-26	91.346	89.137	0.177	0.012
2096-05-27	86.917	80.602	0.045	0
2096-05-28	84.388	86.159	2.055	1.3
2096-05-29	84.625	85.158	0	0
2096-05-30	83.984	83.249	0	0
2096-05-31	82.629	84.488	0	0.168
2096-06-01	85.865	85.979	0.243	0.223
2096-06-02	86.757	89.29	0	0.077
2096-06-03	86.562	88.819	0.034	0.077
2096-06-04	82.021	83.173	0	0
2096-06-05	83.315	84.165	0	0
2096-06-06	90.959	92.851	0	0
2096-06-07	92.192	89.794	0.092	0.003
2096-06-08	87.799	87.982	0.417	0.391
2096-06-09	89.378	87.188	0.188	0
2096-06-10	92.125	91.883	0.455	0.236
2096-06-11	87.765	88.092	0.463	0.075
2096-06-12	89.67	90.228	0	0
2096-06-13	89.7	90.195	0	0
2096-06-14	88.202	88.352	0	0
2096-06-15	88.526	88.202	0	0
2096-06-16	88.152	89.012	0	0
2096-06-17	89.445	89.365	0	0
2096-06-18	92.523	91.494	0.06	0.015
2096-06-19	86.966	89.659	0.038	0.293
2096-06-20	90.947	89.975	0.073	0.066
2096-06-21	88.159	89.591	0.083	0.125
2096-06-22	83.657	88.191	0.225	0.19
2096-06-23	87.647	87.71	0.32	0.166
2096-06-24	90.191	92.949	0	0.001
2096-06-25	91.248	91.6	0.304	0.194
2096-06-26	91.022	90.42	0.61	0.129
2096-06-27	94.673	94.513	0.111	0
2096-06-28	95.092	93.321	0	0
2096-06-29	92.098	91.532	0.097	0.068
2096-06-30	87.037	88.69	0.007	0.06
2096-07-01	88.401	92.245	0	0
2096-07-02	90.23	92.787	0.502	0.625
2096-07-03	97.072	94.555	0.14	0
2096-07-04	90.421	88.501	0.309	0.216
2096-07-05	86.83	86.403	0	0.088
2096-07-06	102.105	106.147	0	0.025
2096-07-07	101.601	102.914	0	0.17
2096-07-08	94.649	93.946	0	0.022
2096-07-09	98.513	96.971	0.164	0
2096-07-10	99.218	99.88	0.198	0.312
2096-07-11	99.938	98.646	0	0
2096-07-12	96.001	95.727	0.103	0.157
2096-07-13	89.399	86.342	0.086	0.493
2096-07-14	88.589	85.79	0.006	1.068
2096-07-15	84.717	83.628	0.002	1.296
2096-07-16	85.104	84.744	0.312	0.164
2096-07-17	81.442	82.105	0.444	0.237
2096-07-18	94.514	95.182	0.078	0.029
2096-07-19	94.684	95.428	0	0.014
2096-07-20	92.215	91.865	0.234	0.182
2096-07-21	91.14	91.1	0	0
2096-07-22	100.106	101.958	0	0
2096-07-23	102.481	104.424	0	0
2096-07-24	101.266	102.926	0	0
2096-07-25	100.256	102.538	0.02	0.024
2096-07-26	89.519	90.561	0	0
2096-07-27	89.278	90.332	0	0
2096-07-28	89.649	90.993	0	0
2096-07-29	91.502	93.92	0	0
2096-07-30	94.097	94.256	0	0.009
2096-07-31	101.142	100.564	0	0
2096-08-01	101.742	101.352	0	0
2096-08-02	101.953	102.088	0	0
2096-08-03	103.761	103.338	0.033	0.016
2096-08-04	104.726	104.713	0	0
2096-08-05	102.253	103.124	0	0
2096-08-06	99.908	101.133	0.137	0.197
2096-08-07	92.014	93.907	0.082	0.158
2096-08-08	101.669	98.338	0.169	0.1
2096-08-09	102.397	97.83	0.15	0
2096-08-10	89.943	90.89	0	0.01
2096-08-11	86.31	87.435	0	0.036
2096-08-12	87.69	88.255	0.007	0
2096-08-13	90.576	90.061	0.072	0.129
2096-08-14	94.97	95.502	0	0
2096-08-15	93.492	93.32	0.249	0
2096-08-16	87.41	88.1	0.073	0.058
2096-08-17	86.61	87.543	0.164	0.151
2096-08-18	80.179	79.718	0.172	0.201
2096-08-19	80.225	80.328	0.106	0.105
2096-08-20	83.459	83.115	0	0.017
2096-08-21	89.242	89.515	0	0.001
2096-08-22	93.585	93.028	0.003	0
2096-08-23	91.948	90.285	0.147	0.035
2096-08-24	87.663	87.798	0.09	0.131
2096-08-25	90.307	89.87	0.163	0.168
2096-08-26	89.944	88.902	0	0
2096-08-27	95.39	94.932	0.001	0.023
2096-08-28	98.386	97.907	0	0
2096-08-29	101.034	99.314	0	0
2096-08-30	95.386	95.486	0	0
2096-08-31	91.861	92.986	0	0.001
2096-09-01	90.276	92.083	0	0
2096-09-02	96.128	97.758	0.01	0
2096-09-03	97.25	98.311	0.033	0.013
2096-09-04	89.761	89.012	0.003	0.029
2096-09-05	94.938	93.202	0.048	0.164
2096-09-06	107.334	105.311	0	0
2096-09-07	94.704	101.471	0	0.015
2096-09-08	92.861	93.117	0	0
2096-09-09	94.548	94.605	0	0
2096-09-10	92.164	97.676	0	0
2096-09-11	94.013	95.625	0.022	0.031
2096-09-12	92.622	96.106	0	0
2096-09-13	90.967	92.007	0.068	0.046
2096-09-14	89.208	92.057	0.019	0.07
2096-09-15	85.951	81.476	0.175	0.115
2096-09-16	72.352	75.855	0.553	0.826
2096-09-17	64.256	68.76	0.326	0.059
2096-09-18	69.096	69.48	0	0
2096-09-19	77.015	76.709	0	0
2096-09-20	81.346	81.696	0	0
2096-09-21	81.483	81.188	0	0
2096-09-22	87.918	87.362	0	0
2096-09-23	91.729	92.528	0	0
2096-09-24	78.27	79.558	0	0
2096-09-25	66.354	66.898	0	0
2096-09-26	66.404	66.589	0	0
2096-09-27	68.003	66.199	0	0
2096-09-28	64.309	64.554	0.035	0.014
2096-09-29	62.714	64.832	0.005	0.003
2096-09-30	80.049	82.973	0	0
2096-10-01	84.649	84.771	0	0
2096-10-02	77.112	76.484	0.738	0.348
2096-10-03	76.195	76.857	0.042	0.007
2096-10-04	80.512	80.665	0	0
2096-10-05	65.674	66.092	0	0
2096-10-06	83.814	83.002	0	0
2096-10-07	83.561	82.801	0	0
2096-10-08	74.035	74.614	0.101	0.068
2096-10-09	70.7	70.351	0.364	0.339
2096-10-10	77.311	76.549	0	0
2096-10-11	79.261	79.436	0	0
2096-10-12	87.328	87.05	0	0
2096-10-13	82.602	82.809	0.231	0.534
2096-10-14	70.893	70.59	0	0
2096-10-15	69.4	70.923	0	0
2096-10-16	66.35	72.695	0	0
2096-10-17	71.991	70.663	0	0
2096-10-18	71.716	70.887	0	0.005
2096-10-19	68.777	68.737	0	0
2096-10-20	62.932	62.843	0	0
2096-10-21	60.409	66.272	0.003	0.002
2096-10-22	66.314	65.99	0.431	0.607
2096-10-23	60.734	61.23	0	0.088
2096-10-24	52.855	51.318	0	0
2096-10-25	52.42	54.584	0.026	0.001
2096-10-26	60.059	57.209	0.013	0.004
2096-10-27	71.771	72.068	0	0
2096-10-28	68.176	68.341	0.086	0.11
2096-10-29	68.742	68.706	0	0
2096-10-30	63.545	62.407	0.167	0.136
2096-10-31	42.707	43.019	0.004	0.005
2097-05-01	80	80	1	1
2097-05-02	83.943	83.509	0	0
2097-05-03	80.906	80.927	0	0
2097-05-04	86.576	86.478	0.151	0.256
2097-05-05	88.353	87.946	0.082	0.189
2097-05-06	78.983	78.941	0	0
2097-05-07	66.337	66.252	0.006	0.008
2097-05-08	62.525	64.778	0.063	0.068
2097-05-09	69.954	77.534	0.118	0.135
2097-05-10	80.861	81.433	0.326	0.171
2097-05-11	82.355	82.201	0.043	0.001
2097-05-12	75.5	76.925	0	0
2097-05-13	72.2	72.323	0	0
2097-05-14	72.821	74.457	0	0
2097-05-15	64.52	68.024	0.688	0.415
2097-05-16	61.507	64.279	0.016	0.052
2097-05-17	77.921	78.099	0	0
2097-05-18	75.012	75.07	0	0
2097-05-19	68.977	69.75	0.184	0
2097-05-20	76.472	84.137	0.001	0
2097-05-21	86.337	87.209	0.209	0.121
2097-05-22	84.878	85.064	0.023	0.085
2097-05-23	89.419	89.294	0.138	0.047
2097-05-24	88.698	88.324	0.248	0.24
2097-05-25	71.542	72.215	0	0.015
2097-05-26	73.088	80.739	0	0.013
2097-05-27	86.34	86.484	0	0
2097-05-28	85.891	85.325	0	0
2097-05-29	89.267	91.291	0.446	0.253
2097-05-30	90.226	91.465	1.58	2.197
2097-05-31	80.67	83.087	0.001	0
2097-06-01	95.466	95.566	0	0
2097-06-02	87.134	86.205	2.028	0.525
2097-06-03	84.866	85.206	0.002	0
2097-06-04	84.143	84.318	0	0.051
2097-06-05	81.862	82.336	0.21	0.362
2097-06-06	82.429	82.971	0.379	0.491
2097-06-07	88.089	87.964	0.363	0.105
2097-06-08	89.622	90.464	0.915	0.193
2097-06-09	89.269	90.338	0.162	0
2097-06-10	87.745	85.909	0.558	0.24
2097-06-11	90.639	90.528	0.105	0.037
2097-06-12	95.806	94.689	0.008	0
2097-06-13	94.105	94.205	0	0.283
2097-06-14	89.082	88.808	0.377	0.174
2097-06-15	90.178	89.485	1.393	1.269
2097-06-16	90.345	89.73	0	0
2097-06-17	88.358	87.636	0	0
2097-06-18	88.978	90.728	0.127	0.26
2097-06-19	97.078	96.4	0	0
2097-06-20	98.152	98.719	0	0
2097-06-21	97.044	99.266	0.04	0.02
2097-06-22	95.629	97.708	0.056	0
2097-06-23	88.577	91.194	1.25	0.001
2097-06-24	86.127	86.312	0	0
2097-06-25	86.993	87.352	0	0
2097-06-26	86.539	86.349	0.082	0.001
2097-06-27	93.45	96.887	0.017	0.129
2097-06-28	95.2	94.472	0.255	0.265
2097-06-29	95.223	95.925	0	0
2097-06-30	95.939	97.822	0	0
2097-07-01	95.673	98.854	0	0
2097-07-02	91.206	96.253	0.267	0.185
2097-07-03	92.223	96.693	0	0
2097-07-04	91.33	90.762	0	0
2097-07-05	95.322	90.105	0.009	0
2097-07-06	94.861	89.274	0.776	0.474
2097-07-07	87.58	87.752	0.004	0.032
2097-07-08	81.07	81.793	0	0.09
2097-07-09	83.163	79.738	0.002	0
2097-07-10	85.776	79.762	0.017	0
2097-07-11	92.141	90.947	0.003	0.027
2097-07-12	85.576	78.078	0.628	0.128
2097-07-13	84.275	80.214	0.008	0.003
2097-07-14	92.435	88.505	0.009	0
2097-07-15	92.894	92.32	0.145	0
2097-07-16	92.187	93.134	0.162	0.15
2097-07-17	91.601	95.287	0.455	0.048
2097-07-18	94.709	91.505	0.379	0.307
2097-07-19	89.621	90.082	0	0.5
2097-07-20	89.176	86.719	0	0
2097-07-21	91.165	91.085	0	0
2097-07-22	94.505	94.142	0	0
2097-07-23	95.49	93.737	0.006	0
2097-07-24	90.872	91.101	0.283	0.046
2097-07-25	89.411	89.169	0.159	0.232
2097-07-26	94.273	98.11	0	0.022
2097-07-27	94.818	90.642	0.229	0.075
2097-07-28	90.045	86.939	0.005	0
2097-07-29	92.663	92.158	0.002	0
2097-07-30	96.673	96.576	0	0
2097-07-31	97.736	96.311	0.013	0
2097-08-01	95.963	96.458	0	0.01
2097-08-02	98.871	98.037	0	0
2097-08-03	102.168	103.694	0.152	0
2097-08-04	101.454	103.34	0	0.093
2097-08-05	91.741	91.211	0	0
2097-08-06	92.292	91.035	0	0
2097-08-07	92.692	92.26	0	0
2097-08-08	93.046	93.028	0	0
2097-08-09	94.774	95.28	0	0
2097-08-10	95.319	95.051	0	0
2097-08-11	91.59	87.772	0	0.077
2097-08-12	89.523	91.634	0	0
2097-08-13	90.546	91.332	0.037	0
2097-08-14	88.965	86.366	0.044	0
2097-08-15	89.899	89.092	0.146	0.003
2097-08-16	94.341	94.441	0	0.01
2097-08-17	106.183	105.256	0	0
2097-08-18	105.683	101.944	0	0
2097-08-19	91.711	90.748	0	0
2097-08-20	90.949	90.3	0	0
2097-08-21	94.894	93.688	0	0
2097-08-22	92.188	91.979	0.493	0.497
2097-08-23	86.681	87.645	0.148	0.256
2097-08-24	89.52	86.311	1.222	0.015
2097-08-25	93.211	92.399	0.005	0
2097-08-26	93.064	91.96	0.001	0.001
2097-08-27	95.149	95.249	0	0
2097-08-28	97.648	101.439	0	0
2097-08-29	98.953	98.917	0	0
2097-08-30	102.762	101	0.042	0
2097-08-31	103.261	101.224	0.091	0.073
2097-09-01	104.775	98.468	0.039	0.016
2097-09-02	102.902	103.053	0	0
2097-09-03	102.974	103.066	0	0
2097-09-04	103.02	96.305	0.011	0.009
2097-09-05	90.187	90.287	0.007	0.012
2097-09-06	94.18	94.28	0.01	0.052
2097-09-07	101.466	96.551	0	0
2097-09-08	108.197	102.776	0	0
2097-09-09	111.171	104.599	0	0
2097-09-10	109.153	110.422	0	0
2097-09-11	105.038	107.864	0.001	0
2097-09-12	102.318	104.085	0.026	0
2097-09-13	105.375	103.227	0	0
2097-09-14	84.922	88.099	0.126	0.317
2097-09-15	87.944	86.715	0	0
2097-09-16	84.348	79.352	0	0
2097-09-17	84.395	83.041	0	0
2097-09-18	89.978	85.469	0.075	0.069
2097-09-19	87.543	88.879	0.244	0.072
2097-09-20	92.298	90.625	0	0
2097-09-21	85.48	90.453	0.018	0.104
2097-09-22	85.659	82.514	0.165	0.067
2097-09-23	95.737	95.013	0.007	0
2097-09-24	95.986	97.202	0	0
2097-09-25	88.641	89.534	0.327	0.001
2097-09-26	83.119	83.82	0	0.009
2097-09-27	88.786	86.146	0	0
2097-09-28	94.037	92.757	0	0
2097-09-29	91.859	91.88	0	0
2097-09-30	101.059	98.756	0.001	0
2097-10-01	95.42	95.52	0	0
2097-10-02	87.296	86.869	0.06	0.079
2097-10-03	65.788	62.293	0.152	0.138
2097-10-04	67.584	59.875	0.433	0.504
2097-10-05	78.415	80.769	0.145	0.083
2097-10-06	65.7	66.099	0.052	0.052
2097-10-07	74.719	76.985	0.167	0.633
2097-10-08	73.058	73.189	0.276	1.779
2097-10-09	70.212	68.663	0	0.002
2097-10-10	84.624	86.42	0	0
2097-10-11	80.455	80.133	0	0.03
2097-10-12	77.449	77.051	0	0
2097-10-13	74.739	75.429	0	0
2097-10-14	65.971	66.831	0.005	0.068
2097-10-15	82.413	82.251	0.251	0.239
2097-10-16	79.174	78.032	0.165	0.139
2097-10-17	62.375	61.86	0	0
2097-10-18	66.525	66.151	0	0
2097-10-19	71.437	71.268	0	0
2097-10-20	71.867	71.486	0	0
2097-10-21	72.035	70.919	0	0
2097-10-22	68.169	66.944	0	0
2097-10-23	57.797	57.333	0	0
2097-10-24	59.208	59.379	0	0
2097-10-25	59.566	58.298	0	0
2097-10-26	52.155	50.981	0	0
2097-10-27	61.451	62.447	0	0
2097-10-28	58.882	59.098	0	0
2097-10-29	51.835	51.55	0	0
2097-10-30	52.511	52.725	0	0
2097-10-31	62.254	62.67	0	0
2098-05-01	80	80	1	1
2098-05-02	71.731	71.707	0	0
2098-05-03	65.853	65.838	0	0
2098-05-04	70.653	70.215	0	0
2098-05-05	71.461	69.925	0	0
2098-05-06	69.101	68.893	0	0
2098-05-07	62.888	65.574	1.099	0.132
2098-05-08	57.742	59.749	0.036	0.718
2098-05-09	73.805	73.16	0.058	0
2098-05-10	73.987	73.33	0.821	0.73
2098-05-11	79.342	80.059	0.963	0.951
2098-05-12	80.613	80.601	0.02	0.029
2098-05-13	84.232	83.218	0.008	0.01
2098-05-14	83.035	83.365	0.032	0.027
2098-05-15	78.196	75.536	0.025	0.001
2098-05-16	75.721	76.947	0	0.009
2098-05-17	75.248	70.961	0.129	0.502
2098-05-18	76.453	77.051	0.087	0.045
2098-05-19	79.068	79.265	0	0
2098-05-20	80.848	81.399	0	0
2098-05-21	78.233	77.621	0.286	0.522
2098-05-22	78.197	78.716	0.129	0.028
2098-05-23	78.095	80.042	0.008	0.002
2098-05-24	81.432	70.979	0.08	0
2098-05-25	83.184	84.001	0.148	0.358
2098-05-26	89.704	86.924	0.021	0.327
2098-05-27	95.717	93.538	0.081	0.111
2098-05-28	93.439	92.948	0.231	0.189
2098-05-29	72.741	75.289	0.107	0.006
2098-05-30	71.383	71.376	0.059	0.058
2098-05-31	77.022	77.237	0	0
2098-06-01	85.349	85.65	0	0
2098-06-02	83.055	82.974	0.05	0.086
2098-06-03	85.326	83.656	0.171	0.22
2098-06-04	85.174	82.869	0.001	0.1
2098-06-05	81.119	78.446	0.065	0.087
2098-06-06	77.028	78.231	0	0
2098-06-07	64.964	62.807	0.629	0.753
2098-06-08	73.174	73.117	0.013	0.005
2098-06-09	77.747	77.402	0.405	0.898
2098-06-10	80.9	84.206	0.13	0.097
2098-06-11	78.909	79.958	0.695	0.357
2098-06-12	88.124	89.18	0.004	0.008
2098-06-13	93.673	92.504	0.211	0.029
2098-06-14	92.125	94.322	0.299	0.334
2098-06-15	91.537	93.293	0.062	0
2098-06-16	94.913	93.59	0	0
2098-06-17	93.524	92.87	0.026	0.02
2098-06-18	96.865	97.963	0	0
2098-06-19	99.227	99.508	0	0
2098-06-20	99.481	99.581	0	0.117
2098-06-21	96.915	97.74	0.252	0.034
2098-06-22	99.288	98.073	0	0
2098-06-23	89.219	87.28	0.036	0.019
2098-06-24	80.943	85.75	0	0.395
2098-06-25	86.421	86.739	0	0.005
2098-06-26	91.709	92.903	0	0
2098-06-27	91.423	92.416	0	0
2098-06-28	90.731	91.239	0.178	0
2098-06-29	85.21	88.313	0	0.02
2098-06-30	86.272	87.292	0	0.001
2098-07-01	84.939	87.159	0.002	0.031
2098-07-02	86.18	86.727	0.172	0.027
2098-07-03	88.333	91.459	0.013	0.38
2098-07-04	94.792	94.892	0	0
2098-07-05	98.472	100.067	0	0
2098-07-06	102.998	103.278	0	0
2098-07-07	103.085	102.856	0	0
2098-07-08	101.784	103.361	0	0
2098-07-09	111.426	111.809	0	0
2098-07-10	109.851	109.086	0	0
2098-07-11	106.037	105.476	0	0
2098-07-12	101.671	102.633	0	0
2098-07-13	103.909	104.203	0	0
2098-07-14	106.667	107.34	0	0
2098-07-15	110.648	110.421	0	0
2098-07-16	111.447	110.617	0	0
2098-07-17	112.177	107.827	0	0
2098-07-18	112.917	111.78	0.076	0.076
2098-07-19	110.312	109.701	0	0
2098-07-20	104.955	105.395	0	0
2098-07-21	105.128	105.764	0	0
2098-07-22	105.806	106.287	0	0
2098-07-23	109.497	109.644	0	0
2098-07-24	109.217	108.061	0	0
2098-07-25	110.631	111.258	0	0
2098-07-26	106.798	108.264	0	0
2098-07-27	107.16	107.124	0	0
2098-07-28	106.624	107.473	0	0
2098-07-29	108.393	108.164	0	0
2098-07-30	107.284	108.805	0.076	0
2098-07-31	112.174	111.933	0	0
2098-08-01	107.376	110.558	0	0
2098-08-02	103.981	106.38	0	0
2098-08-03	108.859	110.622	0	0.072
2098-08-04	111.756	110.59	0	0
2098-08-05	111.616	110.494	0	0
2098-08-06	109.665	109.46	0.076	0.017
2098-08-07	100.913	101.615	0	0
2098-08-08	106.258	105.317	0.013	0.037
2098-08-09	111.73	113.843	0.003	0.038
2098-08-10	106.374	108.588	0	0
2098-08-11	104.775	104.734	0.074	0.004
2098-08-12	100.845	101.001	0	0
2098-08-13	101.666	102.115	0	0
2098-08-14	108.211	107.037	0	0
2098-08-15	106.091	103.21	0	0
2098-08-16	106.872	104.963	0	0
2098-08-17	112.749	113.829	0	0
2098-08-18	110.302	102.542	0.075	0.035
2098-08-19	102.119	102.078	0	0
2098-08-20	95.981	96.495	0	0
2098-08-21	97.757	98.14	0	0
2098-08-22	102.693	103.74	0	0
2098-08-23	105.662	108.065	0	0.01
2098-08-24	110.961	107.228	0.152	0.134
2098-08-25	92.12	90.672	0.11	0.116
2098-08-26	93.324	94.337	0	0
2098-08-27	100.114	99.061	0	0
2098-08-28	111.456	114.039	0	0
2098-08-29	108.264	112.5	0.072	0.027
2098-08-30	112.775	112.577	0.057	0
2098-08-31	108.923	112.213	0.106	0.129
2098-09-01	108.165	111.532	0	0
2098-09-02	112.46	109.907	0	0
2098-09-03	116.359	115.806	0	0
2098-09-04	112.077	111.6	0	0
2098-09-05	108.373	109.039	0.023	0.127
2098-09-06	108.843	108.028	0.087	0.007
2098-09-07	105.057	105.443	0.008	0.016
2098-09-08	104.092	97.119	0.027	0.002
2098-09-09	95.406	95.784	0	0
2098-09-10	95.677	95.804	0	0
2098-09-11	96.781	97.937	0	0
2098-09-12	97.996	98.148	0	0
2098-09-13	100.392	100.557	0	0
2098-09-14	80.338	82.437	0.082	0.103
2098-09-15	77.638	77.74	0	0
2098-09-16	86.911	87.002	0	0
2098-09-17	94.264	94.875	0	0
2098-09-18	93.504	94.128	0	0
2098-09-19	96.799	97.818	0	0
2098-09-20	99.854	97.92	0	0
2098-09-21	99.119	99.856	0	0
2098-09-22	99.088	99.72	0	0
2098-09-23	99.193	99.936	0	0
2098-09-24	98.437	99.53	0	0
2098-09-25	97.593	98.025	0	0
2098-09-26	95.414	95.514	0	0
2098-09-27	95.419	96.16	0	0
2098-09-28	97.587	98.815	0	0
2098-09-29	99.846	99.715	0	0
2098-09-30	88.839	91.904	0.082	0.241
2098-10-01	80.843	81.651	0.022	0.17
2098-10-02	73.456	73.297	0.198	0.049
2098-10-03	88.764	89.126	0.035	0.271
2098-10-04	89.59	94.745	0.064	0.041
2098-10-05	93.433	93.88	0.021	0.002
2098-10-06	88.717	89.475	0	0
2098-10-07	83.727	84.207	0.355	1.262
2098-10-08	79.964	79.961	0.023	0
2098-10-09	90.768	90.793	0.036	0.022
2098-10-10	84.658	84.26	0	0
2098-10-11	79.801	78.811	0	0
2098-10-12	80.025	79.677	0	0
2098-10-13	88.374	88.153	0.004	0.008
2098-10-14	81.732	82.084	0.007	0.03
2098-10-15	76.243	76.298	0.014	0.045
2098-10-16	70.603	69.769	0	0
2098-10-17	80.097	81.165	0	0
2098-10-18	90.978	91.65	0.011	0.016
2098-10-19	83.908	81.345	0.091	0.031
2098-10-20	70.098	69.643	0	0
2098-10-21	80.961	81.194	0	0
2098-10-22	74.749	76.224	0	0
2098-10-23	69.788	68.602	0.001	0
2098-10-24	65.317	63.825	0	0
2098-10-25	55.608	59.986	0	0
2098-10-26	56.63	57.633	0	0.01
2098-10-27	63.4	58.191	0.008	0.053
2098-10-28	69.971	69.562	0.395	0.396
2098-10-29	68.623	71.574	0.004	0.013
2098-10-30	72.054	72.213	0	0
2098-10-31	68.695	69.143	0	0
2099-05-01	80	80	1	1
2099-05-02	90.199	90.896	0	0
2099-05-03	89.511	89.536	0	0
2099-05-04	79.863	80.197	0	0
2099-05-05	88.709	89.003	0	0
2099-05-06	103.514	103.586	0	0
2099-05-07	99.709	99.808	0.239	0.201
2099-05-08	82.894	83.799	0	0
2099-05-09	85.447	86.121	0	0
2099-05-10	84.824	85.626	0	0
2099-05-11	93.779	92.988	0	0
2099-05-12	90.648	88.965	0.026	0.177
2099-05-13	91.588	92.134	0.626	0.275
2099-05-14	91.86	91.229	0	0.037
2099-05-15	81.479	81.67	0	0
2099-05-16	87.133	87.564	0	0
2099-05-17	88.695	86.554	0.083	0.195
2099-05-18	80.31	81.715	0.017	0.129
2099-05-19	79.453	79.933	0	0
2099-05-20	76.89	77.192	0	0
2099-05-21	79.402	79.749	0	0
2099-05-22	80.922	81.449	0.001	0
2099-05-23	87.466	89.756	0	0
2099-05-24	95.654	97.043	0	0
2099-05-25	94.833	98.339	0.076	0.066
2099-05-26	86.316	82.612	0.463	0.529
2099-05-27	91.278	92.908	0.05	0.223
2099-05-28	91.926	93.32	0.222	0.1
2099-05-29	79.257	82.524	0.891	0.26
2099-05-30	72.817	77.668	0.718	0.36
2099-05-31	82.2	83.001	0.013	0.052
2099-06-01	88.301	89.027	0	0
2099-06-02	88.818	89.106	0	0
2099-06-03	87.059	88.188	0.139	0.245
2099-06-04	86.436	85.473	0.576	0
2099-06-05	73.599	72.872	0	0
2099-06-06	77.296	76.785	0	0
2099-06-07	81.662	80.61	0	0
2099-06-08	85.737	85.506	0	0
2099-06-09	83.412	76.475	0.259	0.386
2099-06-10	88.236	87.086	0	0.003
2099-06-11	89.747	90.029	0	0
2099-06-12	97.215	99.938	0	0
2099-06-13	99.969	101.085	0	0
2099-06-14	98.072	99.088	0.072	0
2099-06-15	86.849	80.346	0.032	0
2099-06-16	73.523	75.364	0.002	0
2099-06-17	73.962	73.883	0	0
2099-06-18	75.627	75.315	0	0
2099-06-19	81.396	79.431	0	0
2099-06-20	91.327	89.911	0	0
2099-06-21	94.404	89.219	0.013	0
2099-06-22	101.155	100.414	0	0
2099-06-23	101.114	100.301	0	0
2099-06-24	98.074	98.174	0	0.118
2099-06-25	95.777	90.873	0.057	0.129
2099-06-26	105.056	105.92	0.062	0.18
2099-06-27	103.878	107.093	0	0
2099-06-28	92.239	91.401	0.31	0.003
2099-06-29	94.414	94.783	0	0.033
2099-06-30	101.978	99.721	0.227	0
2099-07-01	101.062	96.875	0	0.052
2099-07-02	93.373	93.246	0.623	0.324
2099-07-03	95.445	91.094	0.085	0
2099-07-04	97.931	97.151	0	0
2099-07-05	103.399	102.252	0	0
2099-07-06	109.027	110.056	0	0
2099-07-07	108.041	106.532	0.031	0
2099-07-08	108.349	109.049	0	0
2099-07-09	111.446	114.431	0	0
2099-07-10	104.748	109.962	0.046	0
2099-07-11	90.641	89.871	0.027	0.118
2099-07-12	92.737	92.282	0.002	0
2099-07-13	98.379	96.726	0	0
2099-07-14	98.947	97.462	0	0
2099-07-15	98.341	105.696	0.07	0.084
2099-07-16	99.865	109.081	0.237	0.189
2099-07-17	97.03	92.245	0.072	0.084
2099-07-18	99.743	99.71	0	0
2099-07-19	101.081	101.181	0.023	0.063
2099-07-20	101.924	102.024	0	0.107
2099-07-21	112.414	108.489	0	0
2099-07-22	108.492	104.759	0	0
2099-07-23	103.129	101.972	0	0
2099-07-24	94.87	94.97	0	0.041
2099-07-25	118.671	117.332	0.063	0.017
2099-07-26	116.991	115.44	0	0
2099-07-27	112.228	110.328	0	0
2099-07-28	115.103	113.855	0	0
2099-07-29	118.706	116.536	0	0
2099-07-30	120.066	115.887	0	0
2099-07-31	119.155	116.541	0	0
2099-08-01	111.889	111.209	0	0.022
2099-08-02	109.01	115.124	0	0.031
2099-08-03	111.171	113.555	0	0.091
2099-08-04	90.169	90.291	0	0
2099-08-05	93.639	92.12	0	0
2099-08-06	95.473	94.008	0.042	0.052
2099-08-07	98.676	97.305	0.072	0.114
2099-08-08	97.303	95.283	0.084	0.02
2099-08-09	110.423	104.572	0.008	0.034
2099-08-10	110.066	107.51	0	0
2099-08-11	108.765	107.133	0	0
2099-08-12	107.047	107.072	0	0
2099-08-13	103.419	103.947	0.151	0.203
2099-08-14	111.54	105.703	0.308	0.102
2099-08-15	101.281	105.491	0.05	0.14
2099-08-16	95.254	94.775	0	0
2099-08-17	106.274	112.828	0	0.077
2099-08-18	113.322	111.232	0	0
2099-08-19	111.135	109.083	0	0
2099-08-20	107.953	106.319	0	0
2099-08-21	112.033	110.068	0	0
2099-08-22	104.225	107.113	0	0
2099-08-23	109.549	106.094	0	0
2099-08-24	115.39	116.659	0	0
2099-08-25	104.806	108.967	0.075	0.115
2099-08-26	113.949	114.398	0.083	0
2099-08-27	110.412	108.813	0	0
2099-08-28	106.513	107.852	0	0
2099-08-29	111.247	112.049	0	0
2099-08-30	115.005	114.325	0.068	0.135
2099-08-31	113.344	113.568	0	0.051
2099-09-01	109.897	112.018	0.13	0.093
2099-09-02	113.732	114.375	0	0
2099-09-03	111.717	103.501	0	0
2099-09-04	92.238	92.552	0	0
2099-09-05	95.434	94.806	0.041	0.039
2099-09-06	100.791	99.699	0	0
2099-09-07	106.953	107.215	0	0
2099-09-08	112.789	114.242	0	0
2099-09-09	106.251	107.588	0	0
2099-09-10	110.12	108.844	0.048	0
2099-09-11	106.886	106.098	0	0
2099-09-12	94.699	93.779	0	0
2099-09-13	103.264	99.254	0	0
2099-09-14	111.295	109.381	0	0
2099-09-15	112.85	112.027	0	0
2099-09-16	112.841	112.549	0	0
2099-09-17	108.769	106.759	0	0
2099-09-18	107.299	107.112	0	0
2099-09-19	104.664	99.732	0	0
2099-09-20	94.85	94.471	0	0
2099-09-21	91.44	91.906	0.02	0.092
2099-09-22	96.675	98.46	0	0.107
2099-09-23	100.098	100.914	0	0
2099-09-24	100.277	100.989	0.032	0
2099-09-25	88.517	88.458	0.035	0.039
2099-09-26	86.271	83.95	0.014	0
2099-09-27	94.517	93.644	0.004	0
2099-09-28	87.877	87.356	0.014	0.02
2099-09-29	85.287	75.311	0.119	0.404
2099-09-30	80.091	76.434	0.079	0.309
2099-10-01	74.671	69.269	0	0
2099-10-02	72.958	67.104	0.682	0.528
2099-10-03	77.765	72.009	0.158	0.254
2099-10-04	93.73	90.697	0.389	0
2099-10-05	80.413	83.44	0.24	0.565
2099-10-06	73.966	72.228	0.031	0.104
2099-10-07	92.156	91.577	0.023	0.02
2099-10-08	84.586	86.282	0.572	0.403
2099-10-09	81.919	80.75	0.017	0.057
2099-10-10	60.896	62.532	0	0
2099-10-11	50.396	48.17	0	0
2099-10-12	51.06	50.187	0	0
2099-10-13	50.82	49.914	0	0
2099-10-14	48.791	49.161	0.085	0.094
2099-10-15	52.009	52.571	0.01	0.035
2099-10-16	66.414	66.656	0	0
2099-10-17	66.857	66.771	0	0
2099-10-18	78.542	78.494	0	0
2099-10-19	70.139	69.889	0	0
2099-10-20	63.887	63.122	0	0
2099-10-21	56.622	55.952	0	0
2099-10-22	76.96	76.81	0	0
2099-10-23	85.186	85.34	0	0
2099-10-24	75.444	75.546	0	0
2099-10-25	66.194	65.76	0.169	0.192
2099-10-26	57.627	56.831	0.058	0.064
2099-10-27	70.629	70.652	0	0
2099-10-28	61.882	62.114	0	0
2099-10-29	68.977	69.155	0	0
2099-10-30	62.967	61.804	0	0
2099-10-31	56.481	56.099	0	0
