# Supplementary material for: The role of climate change and urban development on compound dry-hot extremes across US cities
Source: Nat Commun. 2023 Jun 14;14:3509. doi: 10.1038/s41467-023-39205-x (PMC10267174; doi:10.1038/s41467-023-39205-x)
Supplement: Supplementary file 2 — Source Data [file 41467_2023_39205_MOESM2_ESM.zip › SourceData/Orlando_Current_Data.xlsx]

## Sheet: Sheet1
Date_Current	Current_T	Urban_Dev_T	Current_prcp	Urban_Dev_Prcp
2000-05-01	80	80	1	1
2000-05-02	79.026	78.612	0	0
2000-05-03	79.594	79.874	0	0
2000-05-04	81.39	81.352	0	0
2000-05-05	81.709	82.283	0	0
2000-05-06	81.098	81.184	0	0
2000-05-07	81.354	81.107	0	0
2000-05-08	81.573	82.068	0	0
2000-05-09	85.46	85.269	0	0
2000-05-10	82.163	84.105	0.231	0.184
2000-05-11	89.522	89.546	0.016	0.028
2000-05-12	90.096	90.2	0	0
2000-05-13	90.278	90.198	0.02	0.056
2000-05-14	87.489	88.212	0.126	0.146
2000-05-15	82.321	81.854	0.208	0.233
2000-05-16	80.061	80.137	0.04	0.032
2000-05-17	83.082	83.227	0	0
2000-05-18	85.635	85.931	0	0
2000-05-19	87.185	87.099	0	0
2000-05-20	90.516	90.786	0	0
2000-05-21	92.275	92.891	0	0
2000-05-22	87.381	86.832	0.01	0.033
2000-05-23	93.325	91.45	0	0
2000-05-24	93.094	93.161	0	0
2000-05-25	93.182	93.769	0	0
2000-05-26	93.948	94.509	0	0
2000-05-27	91.916	91.772	0.125	0.158
2000-05-28	95.996	96.023	0.018	0.12
2000-05-29	90.557	92.432	0.141	0.007
2000-05-30	87.41	87.226	0.025	0.035
2000-05-31	86.41	86.652	0.001	0
2000-06-01	87.47	87.947	0.04	0.004
2000-06-02	89.936	89.761	0	0
2000-06-03	94.029	94.129	0	0
2000-06-04	86.504	91.932	0.235	0.163
2000-06-05	94.072	95.118	0.086	0.004
2000-06-06	89.814	91.749	0	0
2000-06-07	86.821	87.836	0.002	0
2000-06-08	84.884	84.914	0.007	0.005
2000-06-09	84.921	84.272	0	0
2000-06-10	85.812	86.772	0	0
2000-06-11	81.646	82.502	0.199	0.184
2000-06-12	91.343	90.793	0.197	0.127
2000-06-13	86.806	92.354	0.205	0.208
2000-06-14	91.918	92.541	0.003	0.039
2000-06-15	91.175	91.535	0	0
2000-06-16	90.867	90.921	0	0
2000-06-17	92.016	92.675	0	0
2000-06-18	91.756	92.716	0	0
2000-06-19	90.067	92.406	0.007	0
2000-06-20	93.498	93.919	0	0
2000-06-21	92.345	92.223	0	0
2000-06-22	93.951	93.872	0	0.024
2000-06-23	90.998	92.852	0.144	0.231
2000-06-24	88.319	89.835	0.224	0.288
2000-06-25	84.855	86.842	0.293	0.462
2000-06-26	84.526	85.732	0.327	0.207
2000-06-27	92.162	92.721	0.212	0.052
2000-06-28	93.493	94.197	0.016	0.029
2000-06-29	93.538	93.01	0	0
2000-06-30	91.997	92.366	0	0
2000-07-01	85.214	85.051	0.149	0.218
2000-07-02	86.465	87.197	0.138	0.057
2000-07-03	85.363	87.694	0.01	0
2000-07-04	89.908	86.403	0.006	0.037
2000-07-05	94.415	94.515	0.002	0.008
2000-07-06	93.77	93.87	0.008	0.022
2000-07-07	94.914	91.992	0.081	0.071
2000-07-08	87.025	90.209	0.276	0.292
2000-07-09	86.763	85.921	0.156	0.774
2000-07-10	89.208	86.013	0	0.076
2000-07-11	92.866	92.835	0	0
2000-07-12	94.871	94.971	0.058	0.136
2000-07-13	94.256	94.37	0.074	0.094
2000-07-14	89.47	94.042	0.126	0.307
2000-07-15	93.629	90.804	0.206	0.295
2000-07-16	92.931	94.602	0.031	0.09
2000-07-17	92.514	94.092	0.047	0.084
2000-07-18	87.985	93.205	0.441	0.05
2000-07-19	93.825	93.117	0.256	0.096
2000-07-20	95.834	95.617	0.152	0.212
2000-07-21	93.463	93.784	0.425	1.052
2000-07-22	91.59	95.017	0.358	0.083
2000-07-23	89.986	95.144	0.232	0.031
2000-07-24	89.851	95.228	0.1	0.005
2000-07-25	95.207	96.439	0.014	0.004
2000-07-26	95.408	95.508	0	0.018
2000-07-27	95.314	95.414	0	0.26
2000-07-28	92.104	95.42	0.213	0
2000-07-29	88.468	91.104	0.325	0.147
2000-07-30	93.553	89.935	0.213	0.36
2000-07-31	94.12	94.694	0.122	0.263
2000-08-01	90.871	90.781	0	0.002
2000-08-02	90.951	90.972	0.296	0.213
2000-08-03	91.179	91.263	0.097	0.101
2000-08-04	93.115	94.269	0.259	0.224
2000-08-05	92.356	93.591	0.26	0.288
2000-08-06	91.548	91.899	0.017	0.294
2000-08-07	92.566	92.702	0	0
2000-08-08	90.713	92.632	0	0
2000-08-09	90.914	91.078	0	0
2000-08-10	93.466	94.625	0	0
2000-08-11	91.627	90.143	0.167	0.166
2000-08-12	91.065	89.29	0.121	0.075
2000-08-13	86.985	86.061	0.182	0.175
2000-08-14	85.586	93.062	0.316	0.583
2000-08-15	89.329	90.327	0.262	0.113
2000-08-16	89.087	90.202	0	0.028
2000-08-17	90.507	91.023	0	0
2000-08-18	89.282	89.663	0	0
2000-08-19	94.1	94.312	0	0
2000-08-20	92.739	92.798	0.122	0
2000-08-21	90.674	88.279	0	0.075
2000-08-22	89.614	87.999	0.009	0.154
2000-08-23	91.69	90.211	0.001	0.013
2000-08-24	89.232	90.468	0.135	0
2000-08-25	92.857	94.058	0.05	0
2000-08-26	91.554	91.907	0.23	0.009
2000-08-27	89.483	87.44	0.02	0.128
2000-08-28	92.295	91.851	0.135	0.153
2000-08-29	87.268	91.724	0.375	0.514
2000-08-30	88.347	89.193	0.113	0.018
2000-08-31	87.177	88.183	0.15	0.134
2000-09-01	87.59	92.861	0.151	0.11
2000-09-02	91.729	88.806	0.033	0.339
2000-09-03	87.927	90.559	0.273	0.009
2000-09-04	92.211	92.889	0.003	0.174
2000-09-05	90.2	92.666	0.162	0.005
2000-09-06	91.174	91.601	0.131	0.177
2000-09-07	90.601	91.476	0.435	0.302
2000-09-08	89.931	90.362	0.163	0.256
2000-09-09	84.515	84.635	0.022	0.054
2000-09-10	85.243	86.362	0.136	0.183
2000-09-11	86.681	86.423	0.078	0.276
2000-09-12	89.206	87.995	0	0
2000-09-13	90.557	90.725	0	0
2000-09-14	90.89	90.531	0	0
2000-09-15	92.084	92.667	0	0
2000-09-16	89.468	89.711	0.179	0.139
2000-09-17	84.862	85.746	0.146	0.103
2000-09-18	92.896	93.305	0.245	0.038
2000-09-19	92.865	88.406	0.052	0.035
2000-09-20	89.929	86.001	0.257	0.49
2000-09-21	92.434	92.427	0.2	0.277
2000-09-22	90.033	91.072	0.121	0.009
2000-09-23	89.474	89.905	0.196	0.156
2000-09-24	92.141	92.47	0.145	0.076
2000-09-25	92.937	93.528	0.029	0.108
2000-09-26	90.726	91.6	0	0
2000-09-27	84.443	85.551	0	0
2000-09-28	81.995	83.491	0.008	0.005
2000-09-29	79.204	78.743	0.133	0.121
2000-09-30	78.1	79.968	0.282	0.344
2000-10-01	85.295	85.182	0.034	0.058
2000-10-02	81.87	82.594	0.001	0
2000-10-03	81.377	81.71	0.138	0.103
2000-10-04	85.317	86.784	0.253	0.365
2000-10-05	89.437	90.296	0.034	0.191
2000-10-06	89.813	90.885	0	0
2000-10-07	88.526	88.823	0	0.003
2000-10-08	80.126	80.114	0.006	0.061
2000-10-09	68.948	69.263	0	0
2000-10-10	73.333	71.998	0	0
2000-10-11	77.95	78.083	0	0
2000-10-12	78.903	79.198	0.001	0.003
2000-10-13	79.832	79.804	0	0
2000-10-14	80.198	80.426	0.005	0.004
2000-10-15	80.562	80.346	0	0
2000-10-16	81.564	81.328	0	0
2000-10-17	82.059	81.64	0	0
2000-10-18	81.834	82.31	0	0
2000-10-19	82.332	83.05	0	0
2000-10-20	79.983	81.793	0.003	0.018
2000-10-21	79.466	79.7	0.001	0
2000-10-22	80.43	79.337	0.008	0
2000-10-23	78.907	77.303	0.016	0.008
2000-10-24	80.044	79.605	0.012	0.012
2000-10-25	74.409	73.455	0.124	0.111
2000-10-26	79.703	78.976	0.073	0.039
2000-10-27	79.094	78.441	0.002	0
2000-10-28	79.343	79.066	0	0
2000-10-29	79.541	80.05	0	0
2000-10-30	76.477	75.922	0.037	0.048
2000-10-31	76.423	76.496	0	0
2001-05-01	80	80	1	1
2001-05-02	71.799	72.208	0.097	0.087
2001-05-03	78.37	78.185	0.042	0.097
2001-05-04	77.009	77.918	0.005	0.007
2001-05-05	79.617	79.685	0	0.002
2001-05-06	80.467	80.555	0	0
2001-05-07	79.686	79.449	0.001	0.001
2001-05-08	77.697	77.672	0.036	0.045
2001-05-09	76.929	78.056	0.005	0.004
2001-05-10	79.342	79.304	0.004	0.001
2001-05-11	80.716	80.581	0.012	0
2001-05-12	80.404	82.726	0	0
2001-05-13	88.738	88.329	0	0
2001-05-14	81.346	81.041	0.037	0.036
2001-05-15	85.804	86.263	0	0
2001-05-16	89.087	88.703	0	0.017
2001-05-17	92.343	92.357	0.048	0.049
2001-05-18	88.91	91.386	0.012	0
2001-05-19	87.931	87.505	0.126	0.096
2001-05-20	90.374	90.177	0.001	0.026
2001-05-21	89.474	89.825	0.02	0.027
2001-05-22	90.827	92.953	0.02	0.001
2001-05-23	86.466	86.542	0.262	0.216
2001-05-24	85.568	86.183	0.078	0.022
2001-05-25	92.164	92.472	0	0
2001-05-26	88.315	85.199	0.01	0.103
2001-05-27	90.982	90.106	0.121	0.286
2001-05-28	87.397	89.973	0.129	0.079
2001-05-29	92.128	91.772	0.1	0.255
2001-05-30	93.112	94.651	0.16	0.112
2001-05-31	93.262	95.208	0	0
2001-06-01	93.715	93.913	0.142	0.22
2001-06-02	88.033	89.561	0.184	0.134
2001-06-03	88.82	91.593	0.091	0.047
2001-06-04	91.738	92.092	0.279	0.177
2001-06-05	89.188	89.963	0.208	0.201
2001-06-06	93.04	90.149	0	0.099
2001-06-07	88.171	88.155	0.268	0.384
2001-06-08	90.776	92.869	0.121	0.027
2001-06-09	93.851	94.161	0.143	0.023
2001-06-10	91.468	92.949	0	0
2001-06-11	91.352	92.695	0.029	0.043
2001-06-12	92.435	91.978	0.271	0.227
2001-06-13	93.675	93.312	0.098	0.129
2001-06-14	91.823	93.404	0.221	0.22
2001-06-15	92.648	93.46	0.144	0.115
2001-06-16	96.829	97.479	0.119	0.133
2001-06-17	91.109	92.15	0.115	0.025
2001-06-18	86.698	88.926	0.206	0.396
2001-06-19	90.76	94.166	0.386	0.265
2001-06-20	89.623	89.919	0.184	0.405
2001-06-21	90.246	91.609	0.169	0.27
2001-06-22	91.534	90.479	0.076	0.042
2001-06-23	87.086	89.706	0.106	0.096
2001-06-24	86.734	90.716	0.103	0.047
2001-06-25	91.822	92.293	0	0
2001-06-26	88.349	92.216	0.201	0.08
2001-06-27	88.658	91.423	0.103	0.006
2001-06-28	86.755	89.503	0.225	0
2001-06-29	88.593	90.571	0.1	0.08
2001-06-30	87.435	88.988	0.11	0.007
2001-07-01	90.734	90.743	0.009	0.034
2001-07-02	91.282	91.333	0.06	0.003
2001-07-03	89.389	90.89	0	0
2001-07-04	90.556	91.775	0.01	0.028
2001-07-05	89.773	90.817	0.118	0.113
2001-07-06	89.312	89.212	0.964	0.132
2001-07-07	91.814	90.236	0.036	0.164
2001-07-08	89.425	90.752	0.22	0.061
2001-07-09	92.508	94.403	0.077	0.02
2001-07-10	89.313	89.453	0.176	0.1
2001-07-11	85.388	85.837	0.209	0.214
2001-07-12	88.345	92.567	0.273	0.112
2001-07-13	86.001	91.957	0.441	0.132
2001-07-14	84.446	87.95	0.128	0.016
2001-07-15	85.363	86.18	0.002	0
2001-07-16	87.111	87.996	0.006	0.005
2001-07-17	87.27	88.045	0.012	0
2001-07-18	89.553	89.271	0.135	0.053
2001-07-19	87.84	91.864	0.269	0.372
2001-07-20	91.559	94.205	0.196	0.054
2001-07-21	91.606	89.3	0.025	0.268
2001-07-22	89.756	84.596	0.199	0.334
2001-07-23	92.254	93.605	0.048	0.256
2001-07-24	93.619	93.827	0.109	0
2001-07-25	91.011	91.506	0	0
2001-07-26	89.824	91.028	0	0
2001-07-27	90.57	90.146	0.183	0.072
2001-07-28	91.246	91.298	0.027	0.07
2001-07-29	92.465	92.055	0	0
2001-07-30	92.957	93.478	0	0
2001-07-31	95.903	96.209	0	0
2001-08-01	87.439	91.142	0.286	0.19
2001-08-02	87.53	89.509	0.316	0.109
2001-08-03	84.384	83.755	0.332	0.251
2001-08-04	88.63	88.665	0.068	0.253
2001-08-05	84.653	87.216	0.18	0.228
2001-08-06	90.627	92.775	0.047	0.115
2001-08-07	90.902	94.517	0.221	0
2001-08-08	93.756	93.943	0.198	0.005
2001-08-09	92.392	89.324	0.267	0.385
2001-08-10	94.641	90.51	0.061	0.4
2001-08-11	95.011	95.111	0.029	0.042
2001-08-12	94.324	94.805	0.008	0.154
2001-08-13	93.871	94.364	0.437	0.125
2001-08-14	93.181	94.375	0	0.002
2001-08-15	87.606	94.61	0.242	0
2001-08-16	91.139	95.273	0.365	0
2001-08-17	88.961	93.588	0.392	0.03
2001-08-18	91.65	91.777	0.048	0.037
2001-08-19	95.741	95.841	0.037	0.323
2001-08-20	94.683	94.783	0.014	0.106
2001-08-21	88.51	93.147	0.201	0
2001-08-22	90.157	90.203	0.003	0.317
2001-08-23	88.266	87.385	0.003	0.032
2001-08-24	90.343	90.294	0.063	0.03
2001-08-25	96.003	94.481	0	0.001
2001-08-26	92.209	90.673	0.03	0.004
2001-08-27	89.951	90.67	0	0
2001-08-28	94.469	94.569	0	0
2001-08-29	92.551	93.607	0	0.006
2001-08-30	94.094	94.194	0	0
2001-08-31	93.264	91.325	0.16	0.223
2001-09-01	92.388	92.8	0.071	0.042
2001-09-02	93.399	94.321	0	0.084
2001-09-03	91.351	92.754	0	0.003
2001-09-04	86.023	91.021	0.268	0.081
2001-09-05	87.827	90.142	0	0.04
2001-09-06	88.328	88.83	0	0
2001-09-07	88.067	89.034	0.013	0.001
2001-09-08	87.734	86.691	0.144	0.219
2001-09-09	86.566	88.771	0.051	0.047
2001-09-10	86.606	91.913	0.189	0.076
2001-09-11	88.232	88.691	0.088	0.09
2001-09-12	82.805	82.142	0.228	0.242
2001-09-13	82.634	80.949	0.09	0.242
2001-09-14	80.601	77.53	0.226	0.406
2001-09-15	81.653	77.781	0.169	0.121
2001-09-16	82.826	84.981	0.041	0.029
2001-09-17	86.732	86.58	0.001	0.005
2001-09-18	85.321	84.362	0	0.019
2001-09-19	89.259	86.874	0	0.003
2001-09-20	88.945	88.316	0	0
2001-09-21	91.929	89.463	0	0.001
2001-09-22	89.821	89.147	0.212	0.08
2001-09-23	88.305	87.821	0.04	0.018
2001-09-24	90.763	91.186	0	0.021
2001-09-25	86.274	87.221	0.132	0.206
2001-09-26	80.192	81.078	0.144	0.2
2001-09-27	82	80.183	0.075	0.064
2001-09-28	79.759	80.323	0	0
2001-09-29	76.969	77.168	0.012	0.164
2001-09-30	77.604	78.342	0.117	0.214
2001-10-01	77.488	77.327	0	0.001
2001-10-02	79.773	79.66	0	0
2001-10-03	80.991	79.316	0	0
2001-10-04	81.241	81.669	0	0
2001-10-05	83.739	83.251	0	0
2001-10-06	90.208	89.56	0	0
2001-10-07	83.863	83.735	0.006	0.002
2001-10-08	76.321	77.528	0.037	0.019
2001-10-09	79.197	77.765	0.017	0.003
2001-10-10	80.691	80	0.003	0.004
2001-10-11	81.316	81.144	0.001	0.005
2001-10-12	83.921	81.991	0	0.004
2001-10-13	84.583	85.671	0	0
2001-10-14	86.038	87.833	0.148	0.185
2001-10-15	81.649	81.417	0.098	0.299
2001-10-16	80.916	81.013	0	0.007
2001-10-17	74.954	76.092	0	0
2001-10-18	76.917	75.994	0	0
2001-10-19	77.641	77.8	0.003	0
2001-10-20	77.508	76.979	0.007	0.005
2001-10-21	76.904	78.865	0.106	0.027
2001-10-22	84.452	83.161	0.002	0.005
2001-10-23	85.167	86.308	0.01	0.035
2001-10-24	84.238	86.365	0.012	0.122
2001-10-25	85.568	85.415	0.001	0.001
2001-10-26	77.983	81.23	0.013	0
2001-10-27	65.873	66.239	0	0
2001-10-28	68.335	68.269	0	0
2001-10-29	73.143	73.115	0	0.001
2001-10-30	77.161	76.529	0.002	0
2001-10-31	78.381	76.356	0.026	0.018
2002-05-01	80	80	1	1
2002-05-02	95.261	96.119	0	0
2002-05-03	95.729	96.099	0	0
2002-05-04	96.201	96.767	0.097	0.106
2002-05-05	90.385	91.225	0.002	0.004
2002-05-06	86.318	88.174	0.002	0.003
2002-05-07	87.949	88.441	0	0
2002-05-08	88.493	88.85	0	0
2002-05-09	91.683	92.017	0	0
2002-05-10	89.147	88.887	0	0
2002-05-11	87.978	87.821	0	0
2002-05-12	88.343	88.191	0	0
2002-05-13	93.535	93.713	0	0
2002-05-14	86.818	87.456	0.12	0.033
2002-05-15	80.759	81.314	0	0
2002-05-16	81.444	81.91	0.041	0.025
2002-05-17	83.517	87.785	0.217	0.084
2002-05-18	92.292	89.762	0.11	0.267
2002-05-19	86.088	84.593	0.107	0.116
2002-05-20	77.225	77.399	0.078	0.044
2002-05-21	77.684	77.914	0	0
2002-05-22	76.971	77.274	0.005	0.009
2002-05-23	79.23	78.424	0.018	0.027
2002-05-24	82.277	81.682	0.009	0.016
2002-05-25	80.641	83.621	0	0
2002-05-26	83.515	80.85	0.101	0.101
2002-05-27	80.668	80.36	0.077	0.008
2002-05-28	76.843	78.343	0.454	0.283
2002-05-29	83.52	83.015	0.058	0.093
2002-05-30	82.407	83.269	0.226	0.271
2002-05-31	89.945	90.532	0.058	0.07
2002-06-01	89.828	93.494	0.161	0.141
2002-06-02	93.115	93.335	0.002	0.005
2002-06-03	95.203	95.303	0	0.005
2002-06-04	89.732	90.066	0	0
2002-06-05	88.159	86.31	0.012	0
2002-06-06	89.188	88.056	0.063	0.042
2002-06-07	86.857	87.59	0.323	0.312
2002-06-08	86.306	86.914	0.089	0.127
2002-06-09	85.612	84.467	0.036	0.172
2002-06-10	80.513	82.505	0.017	0.05
2002-06-11	85.345	84.616	0.165	0.338
2002-06-12	88.727	88.665	0.03	0.116
2002-06-13	87.36	85.912	0.211	0.181
2002-06-14	85.939	84.313	0.385	0.231
2002-06-15	90.757	92.004	0.137	0.09
2002-06-16	87.913	88.415	0.179	0.146
2002-06-17	84.507	82.415	0.193	0.489
2002-06-18	87.423	87.616	0.764	0.456
2002-06-19	87.819	88.816	0.25	0.366
2002-06-20	84.346	84.095	0.365	0.299
2002-06-21	84.729	83.05	0.279	0.212
2002-06-22	86.591	86.754	0.483	0.233
2002-06-23	88.814	88.513	0.217	0.144
2002-06-24	87.487	88.565	0.217	0.242
2002-06-25	87.009	86.47	0.161	1.526
2002-06-26	89.924	89.088	0	0.096
2002-06-27	92.089	90.456	0	0
2002-06-28	87.336	90.011	0.211	0.155
2002-06-29	89.69	92.159	0.13	0.322
2002-06-30	90.387	88.704	0.006	0.237
2002-07-01	88.923	87.877	0.022	0.212
2002-07-02	87.681	88.575	0.242	0.056
2002-07-03	88.728	90.097	0.117	0.101
2002-07-04	92.354	93.154	0.147	0.048
2002-07-05	86.852	86.443	0.197	0.317
2002-07-06	90.794	89.374	0.183	0.178
2002-07-07	88.122	87.861	0	0
2002-07-08	88.833	86.016	0.279	0.378
2002-07-09	89.536	89.888	0.059	0.101
2002-07-10	89.293	89.009	0.053	0.068
2002-07-11	85.868	88.128	0.252	0.33
2002-07-12	85.417	86.493	0.241	0.188
2002-07-13	93.399	90.586	0.177	0.225
2002-07-14	92.749	93.791	0.039	0.089
2002-07-15	94.435	94.983	0	0
2002-07-16	94.973	95.783	0	0
2002-07-17	93.44	94.554	0.032	0.17
2002-07-18	93.809	93.427	0.266	0.296
2002-07-19	93.937	94.362	0	0.081
2002-07-20	91.856	93.019	0.179	0.277
2002-07-21	93.312	92.903	0	0
2002-07-22	92.085	85.57	0.057	0.148
2002-07-23	92.313	90.232	0.178	0.359
2002-07-24	92.538	92.565	0.011	0.024
2002-07-25	92.889	93.486	0.158	0.002
2002-07-26	92.106	92.555	0.375	0.058
2002-07-27	91.608	91.798	0.056	0.27
2002-07-28	87.7	88.761	0.128	0.198
2002-07-29	90.465	94.302	0.065	0.002
2002-07-30	93.614	92.416	0	0.132
2002-07-31	93.471	93.568	0.015	0.025
2002-08-01	92.27	92.58	0.194	0.199
2002-08-02	90.147	91.105	0.283	0.233
2002-08-03	87.624	86.566	0.05	0.123
2002-08-04	91.777	93.451	0.037	0.159
2002-08-05	94.784	92.99	0.126	0.212
2002-08-06	91.75	91.484	0.248	0.048
2002-08-07	88.382	88.755	0.165	0.204
2002-08-08	87.076	88.285	0.186	0.063
2002-08-09	86.702	86.978	0.045	0.022
2002-08-10	87.41	88.616	0.003	0.005
2002-08-11	86.033	86.959	0.009	0.057
2002-08-12	88.407	88.227	0.003	0.007
2002-08-13	95.186	95.286	0	0
2002-08-14	92.463	94.06	0.005	0
2002-08-15	91.759	92.902	0.004	0
2002-08-16	91.423	91.172	0.001	0
2002-08-17	88.62	90.302	0.108	0.072
2002-08-18	90.188	90.549	0.108	0.193
2002-08-19	91.929	92.983	0.011	0
2002-08-20	91.161	93.013	0.069	0
2002-08-21	93.493	93.547	0	0
2002-08-22	92.358	93.535	0	0
2002-08-23	91.107	90.846	0	0
2002-08-24	92.741	91.516	0	0
2002-08-25	98.187	97.202	0	0
2002-08-26	91.984	92.739	0.062	0.076
2002-08-27	90.336	90.541	0.119	0.129
2002-08-28	88.443	87.881	0.059	0.149
2002-08-29	86.595	90.198	0.286	0.091
2002-08-30	90.092	90.343	0.116	0.101
2002-08-31	88.66	89.361	0.021	0
2002-09-01	89.69	90.521	0.211	0.196
2002-09-02	93.104	92.35	0.38	0.074
2002-09-03	86.328	91.336	0.303	0.045
2002-09-04	88.248	88.797	0.103	0.094
2002-09-05	86.784	86.86	0.003	0.156
2002-09-06	87.583	87.552	0.041	0.045
2002-09-07	88.724	88.317	0.017	0.004
2002-09-08	89.281	88.147	0.024	0.031
2002-09-09	88.888	89.809	0.001	0.009
2002-09-10	92.959	94.408	0.002	0
2002-09-11	88.97	90.433	0.104	0.199
2002-09-12	83.422	85.237	0.22	0.282
2002-09-13	85.415	85.325	0.258	0.215
2002-09-14	88.728	89.859	0.106	0.053
2002-09-15	90.974	91.746	0.015	0.192
2002-09-16	89.925	90.543	0.175	0.021
2002-09-17	90.638	91.707	0.122	0.107
2002-09-18	92.307	92.674	0.028	0.007
2002-09-19	90.859	90.649	0.002	0
2002-09-20	90.555	86.702	0	0.177
2002-09-21	90.143	87.035	0	0.088
2002-09-22	88.125	87.515	0.02	0.004
2002-09-23	87.492	88.004	0.062	0.043
2002-09-24	87.719	84.767	0.278	0.209
2002-09-25	87.39	87.144	0.173	0.285
2002-09-26	91.858	91.742	0.035	0.031
2002-09-27	91.829	92.882	0.001	0.003
2002-09-28	92.2	91.658	0	0
2002-09-29	88.817	88.086	0	0.025
2002-09-30	87.557	86.928	0.114	0.084
2002-10-01	88.791	85.079	0.032	0.076
2002-10-02	86.449	89.11	0.016	0
2002-10-03	85.915	87.379	0	0
2002-10-04	88.011	88.15	0.008	0
2002-10-05	90.518	90.826	0	0
2002-10-06	89.112	89.571	0	0
2002-10-07	87.887	87.787	0	0
2002-10-08	86.222	85.724	0.004	0
2002-10-09	84.162	87.006	0.021	0
2002-10-10	85.591	84.325	0.006	0.018
2002-10-11	86.334	87.435	0.027	0.018
2002-10-12	85.176	86.609	0.008	0
2002-10-13	87.427	87.105	0.035	0
2002-10-14	80.546	82.292	0.136	0.059
2002-10-15	85.952	86.801	0.108	0.063
2002-10-16	80.783	80.84	0.07	0.083
2002-10-17	81.446	82.879	0	0
2002-10-18	79.432	79.837	0	0
2002-10-19	79.469	81.847	0	0.011
2002-10-20	86.098	85.074	0	0
2002-10-21	85.322	86.733	0	0
2002-10-22	87.531	87.7	0	0
2002-10-23	81.951	82.567	0	0
2002-10-24	82.829	81.767	0	0
2002-10-25	87.597	87.281	0.002	0
2002-10-26	87.722	86.139	0	0
2002-10-27	86.688	86.806	0	0
2002-10-28	88.847	88.86	0	0
2002-10-29	89.95	89.542	0	0.004
2002-10-30	87.65	87.83	0	0
2002-10-31	82.262	82.741	0.024	0.03
2003-05-01	80	80	1	1
2003-05-02	85.076	85.023	0.558	0.128
2003-05-03	86.987	88.269	0	0
2003-05-04	83.552	86.38	0	0
2003-05-05	92.096	92.754	0	0
2003-05-06	91.814	92.139	0	0
2003-05-07	91.33	91.874	0	0
2003-05-08	92.735	93.214	0	0
2003-05-09	93.211	93.791	0	0
2003-05-10	94.315	94.912	0.002	0
2003-05-11	93.993	94.42	0	0
2003-05-12	90.622	90.616	0	0
2003-05-13	85.532	85.447	0	0
2003-05-14	87.46	87.709	0	0
2003-05-15	90.637	89.952	0	0
2003-05-16	92.226	91.664	0	0.012
2003-05-17	90.726	91.097	0.052	0.002
2003-05-18	87.135	86.372	0.215	0.192
2003-05-19	84.597	85.256	0.001	0
2003-05-20	84.771	85.088	0	0
2003-05-21	82.564	85.404	0	0
2003-05-22	85.003	85.954	0	0
2003-05-23	84.994	80.811	0.292	0.274
2003-05-24	87.188	86.544	0.111	0.039
2003-05-25	92.484	90.51	0.076	0.012
2003-05-26	91.02	91.952	0.001	0.024
2003-05-27	90.624	91.469	0.01	0.005
2003-05-28	85.865	88.59	0.08	0
2003-05-29	89.253	90.171	0.068	0.044
2003-05-30	88.342	89.296	0	0
2003-05-31	91.436	92.157	0	0
2003-06-01	90.394	90.733	0.295	0.408
2003-06-02	88.446	85.401	0.552	0.577
2003-06-03	84.631	87.541	0.249	0.472
2003-06-04	91.193	91.387	0.1	0.061
2003-06-05	88.264	90.128	0.053	0.053
2003-06-06	93.24	90.745	0	0.312
2003-06-07	94.127	93.052	0.126	0.461
2003-06-08	88.601	89.978	0.114	0.313
2003-06-09	89.142	87.442	0.056	0.252
2003-06-10	86.601	85.246	0.321	0.298
2003-06-11	89.22	89.256	0.342	0
2003-06-12	90.722	93.083	0.003	0
2003-06-13	91.626	91.892	0.022	0
2003-06-14	93.617	93.728	0	0
2003-06-15	93.781	94.245	0	0.139
2003-06-16	92.584	92.54	0	0.004
2003-06-17	88.649	88.626	0.118	0.148
2003-06-18	92.322	91.819	0.122	0.209
2003-06-19	85.383	86.529	0.381	0.424
2003-06-20	88.954	90.598	0.194	0.256
2003-06-21	89.984	90.083	0.118	0.175
2003-06-22	83.602	83.276	0.277	0.283
2003-06-23	84.881	87.988	0.145	0
2003-06-24	87.056	87.188	0	0
2003-06-25	86.644	87.466	0	0
2003-06-26	87.785	87.508	0.003	0
2003-06-27	88.77	89.438	0.085	0
2003-06-28	88.169	91.8	0.101	0.266
2003-06-29	92.119	92.417	0.104	0.041
2003-06-30	91.996	92.343	0	0
2003-07-01	92.191	92.141	0	0.056
2003-07-02	94.22	94.396	0.005	0.112
2003-07-03	93.149	92.357	0.017	0.015
2003-07-04	94.341	94.132	0.085	0
2003-07-05	90.026	89.989	0.102	0.136
2003-07-06	92.057	91.774	0.092	0.081
2003-07-07	93.867	92.647	0.143	0.001
2003-07-08	93.497	93.236	0.025	0.034
2003-07-09	93.968	94.243	0.063	0.245
2003-07-10	94.391	94.814	0.11	0
2003-07-11	91.349	91.43	0.277	0.236
2003-07-12	92.396	92.364	0.456	0.323
2003-07-13	90.31	90.467	0.249	0.193
2003-07-14	93.14	93.546	0	0
2003-07-15	93.267	91.106	0.027	0.201
2003-07-16	91.651	89.568	0.073	0.224
2003-07-17	93.759	91.315	0.251	0.263
2003-07-18	92.332	93.138	0.27	0.274
2003-07-19	94.172	94.489	0.014	0.016
2003-07-20	91.989	92.237	0	0
2003-07-21	89.549	90.259	0.001	0.003
2003-07-22	89.636	89.741	0.134	0.258
2003-07-23	94.937	95.536	0	0
2003-07-24	91.493	91.19	0.264	0.122
2003-07-25	86.987	85.699	0.367	0.444
2003-07-26	89.955	88.894	0.186	0.233
2003-07-27	89.982	89.117	0.05	0.002
2003-07-28	89.857	91.957	0	0
2003-07-29	93.206	94.306	0.057	0.064
2003-07-30	92.208	91.66	0.209	0.17
2003-07-31	87.87	93.123	0.251	0.08
2003-08-01	93.831	94.533	0.029	0.016
2003-08-02	95.13	95.23	0	0.058
2003-08-03	93.55	94.069	0.09	0.014
2003-08-04	94.664	94.977	0.102	0.087
2003-08-05	93.174	94.438	0.005	0.008
2003-08-06	93.806	93.906	0.014	0.322
2003-08-07	95.184	95.284	0.017	0.119
2003-08-08	89.97	90.973	0.372	0.201
2003-08-09	89.98	89.548	0.295	0.203
2003-08-10	90.16	89.668	0.245	0.197
2003-08-11	89.989	92.497	0.04	0.023
2003-08-12	92.205	92.54	0.059	0.229
2003-08-13	89.296	89.088	0.067	0.002
2003-08-14	87.582	89.253	0.05	0.064
2003-08-15	88.499	88.975	0.06	0.019
2003-08-16	88.137	88.794	0.213	0
2003-08-17	92.626	91.835	0.003	0.016
2003-08-18	90.831	92.387	0.138	0.121
2003-08-19	89.727	95.405	0.105	0.022
2003-08-20	92.724	91.968	0.014	0.103
2003-08-21	88.783	91.806	0.182	0.223
2003-08-22	87.688	85.592	0.151	0.301
2003-08-23	90.325	86.946	0.397	0.274
2003-08-24	90.138	83.847	0.017	0.236
2003-08-25	89.508	88.927	0.024	0.051
2003-08-26	89.698	94.001	0.111	0.011
2003-08-27	92.348	92.453	0.137	0
2003-08-28	85.543	90.584	0.312	0.038
2003-08-29	91.822	91.379	0.019	0.115
2003-08-30	90.599	91.926	0	0
2003-08-31	90.383	90.516	0	0
2003-09-01	89.31	90.185	0.021	0.046
2003-09-02	89.279	89.755	0.001	0.013
2003-09-03	91.45	90.403	0.225	0.174
2003-09-04	88.973	89.041	0.229	0.388
2003-09-05	86.235	89.407	0.199	0.248
2003-09-06	89.618	90.064	0.008	0.002
2003-09-07	88.134	86.861	0.079	0.024
2003-09-08	87.937	89.781	0.003	0.015
2003-09-09	88.736	87.922	0	0
2003-09-10	84.144	87.446	0	0
2003-09-11	87.301	84.509	0.005	0.007
2003-09-12	86.058	88.814	0.109	0
2003-09-13	89.103	86.974	0.027	0.019
2003-09-14	89.478	85.827	0	0.226
2003-09-15	90.395	86.568	0	0.118
2003-09-16	87.609	85.871	0	0.106
2003-09-17	86.681	85.563	0.009	0.006
2003-09-18	89.973	89.051	0	0
2003-09-19	91.065	91.928	0	0
2003-09-20	88.355	89.438	0	0
2003-09-21	88.416	86.603	0.016	0.039
2003-09-22	89.119	88.64	0	0
2003-09-23	88.763	88.837	0	0
2003-09-24	87.521	87.744	0	0
2003-09-25	86.015	87.942	0.086	0.045
2003-09-26	88.442	88.324	0.009	0.079
2003-09-27	88.169	84.83	0.226	0.192
2003-09-28	92.424	91.203	0.001	0.05
2003-09-29	85.98	87.954	0	0
2003-09-30	82.59	80.171	0.012	0.009
2003-10-01	81.473	82.877	0.082	0.05
2003-10-02	79.28	80.112	0.001	0
2003-10-03	80.949	81.371	0	0
2003-10-04	83.199	82.847	0	0
2003-10-05	84.213	82.386	0	0
2003-10-06	84.947	85.351	0	0
2003-10-07	84.267	83.716	0.001	0.012
2003-10-08	83.961	83.708	0.003	0.06
2003-10-09	84.194	82.81	0.001	0.07
2003-10-10	82.396	81.281	0.008	0.002
2003-10-11	87.584	87.043	0	0.004
2003-10-12	85.707	86.087	0	0
2003-10-13	84.104	84.659	0	0
2003-10-14	86.373	88.583	0	0
2003-10-15	82.807	84.262	0	0
2003-10-16	80.888	81.582	0	0
2003-10-17	80.049	80.986	0.011	0.023
2003-10-18	82.194	82.17	0.005	0
2003-10-19	80.691	80.142	0	0
2003-10-20	81.924	81.864	0	0
2003-10-21	84.241	84.779	0.01	0.001
2003-10-22	85.008	85.013	0	0
2003-10-23	85.415	85.066	0	0
2003-10-24	83.217	83.168	0	0
2003-10-25	82.999	83.717	0.026	0.002
2003-10-26	83.146	83.091	0.149	0.126
2003-10-27	86.115	86.554	0.031	0.032
2003-10-28	82.935	84.053	0	0
2003-10-29	78.162	80.716	0.425	0.405
2003-10-30	81.874	81.813	0	0
2003-10-31	81.034	81.201	0	0
2004-05-01	80	80	1	1
2004-05-02	83.322	83.01	0.136	0.014
2004-05-03	79.471	79.732	0.151	0.201
2004-05-04	80.201	79.309	0.14	0.173
2004-05-05	78.876	78.808	0	0
2004-05-06	83.711	83.695	0	0
2004-05-07	83.181	83.328	0	0
2004-05-08	81.887	82.183	0	0
2004-05-09	81.779	81.61	0	0
2004-05-10	83.103	82.561	0.005	0
2004-05-11	84.522	84.424	0.021	0.007
2004-05-12	83.677	83.473	0.005	0.002
2004-05-13	83.315	83.738	0	0
2004-05-14	82.968	83.043	0.002	0
2004-05-15	82.821	82.402	0.007	0.024
2004-05-16	81.375	82.392	0.017	0.039
2004-05-17	83.652	83.487	0.122	0.003
2004-05-18	83.856	83.771	0	0
2004-05-19	83.74	84.804	0	0
2004-05-20	85.18	85.009	0	0
2004-05-21	83.906	85.847	0	0
2004-05-22	88.01	87.939	0	0
2004-05-23	86.939	87.171	0	0
2004-05-24	87.272	86.131	0	0
2004-05-25	89.205	89.43	0	0
2004-05-26	93.825	94.299	0	0
2004-05-27	97.005	98.042	0	0
2004-05-28	97.157	97.332	0	0
2004-05-29	95.824	96.374	0	0
2004-05-30	93.739	93.839	0.008	0.146
2004-05-31	97.816	96.674	0.056	0.047
2004-06-01	96.661	96.759	0.001	0.007
2004-06-02	92.432	92.601	0.18	0.223
2004-06-03	92.07	92.124	0.004	0.105
2004-06-04	89.621	89.424	0.319	0.399
2004-06-05	89.922	89.014	0.183	0.15
2004-06-06	90.693	90.559	0.155	0.174
2004-06-07	91.698	92.849	0.159	0.149
2004-06-08	92.16	91.817	0.114	0.132
2004-06-09	91.798	91.572	0.018	0.131
2004-06-10	91.068	91.523	0.201	0.253
2004-06-11	94.485	94.531	0.023	0.034
2004-06-12	91.99	93.642	0	0
2004-06-13	91.376	93.047	0.199	0.094
2004-06-14	95.467	94.303	0.116	0.256
2004-06-15	90.639	90.44	0.139	0.185
2004-06-16	90.08	90.034	0.011	0.03
2004-06-17	89.806	89.676	0.003	0
2004-06-18	91.205	90.399	0	0
2004-06-19	92.865	93.498	0.134	0.087
2004-06-20	95.72	94.628	0.262	0.226
2004-06-21	91.126	93.462	0.253	0.327
2004-06-22	95.114	95.232	0.002	0.03
2004-06-23	97.782	98.055	0	0
2004-06-24	95.317	95.352	0.063	0.075
2004-06-25	93.687	93.838	0.107	0.243
2004-06-26	93.392	92.504	0.28	0.232
2004-06-27	92.646	92.738	0.232	0.12
2004-06-28	93.279	93.397	0.306	0.234
2004-06-29	92.624	94.328	0.1	0.016
2004-06-30	94.541	94.641	0.017	0.11
2004-07-01	93.028	92.587	0.026	0
2004-07-02	93.046	91.149	0.152	0.017
2004-07-03	96.246	96.523	0.024	0
2004-07-04	94.922	96.627	0.238	0.078
2004-07-05	96.791	97.359	0	0
2004-07-06	98.735	98.848	0	0
2004-07-07	95.063	95.38	0.031	0.013
2004-07-08	96.889	97.004	0.055	0.084
2004-07-09	95.362	95.891	0	0.031
2004-07-10	94.256	95.01	0	0
2004-07-11	94.373	94.568	0	0
2004-07-12	92.79	91.977	0.047	0.021
2004-07-13	95.69	94.467	0	0.05
2004-07-14	95.742	97.373	0.01	0.084
2004-07-15	95.748	95.604	0.175	0.021
2004-07-16	90.246	88.549	0.01	0.424
2004-07-17	86.937	89.474	0.381	0.291
2004-07-18	92.39	93.205	0.071	0.058
2004-07-19	86.524	87.635	0.243	0.342
2004-07-20	85.782	87.94	0.114	0.195
2004-07-21	88.832	91.322	0.099	0.2
2004-07-22	89.411	90.47	0	0
2004-07-23	92.07	92.38	0	0
2004-07-24	93.758	95.652	0	0
2004-07-25	93.655	93.821	0	0.006
2004-07-26	92.233	90.796	0.051	0.21
2004-07-27	89.66	90.617	0.315	1.515
2004-07-28	87.878	92.362	0.293	0.204
2004-07-29	90.622	89.767	0.02	0.316
2004-07-30	88.974	90.648	0.005	0.005
2004-07-31	90.037	91.743	0.281	0.115
2004-08-01	89.37	92.195	0.211	0.262
2004-08-02	88.197	88.338	0.256	0.466
2004-08-03	89.732	90.842	0.06	0.181
2004-08-04	93.686	92.755	0.124	0.121
2004-08-05	90.9	90.979	0.095	0.119
2004-08-06	92.672	91.968	0.089	0.162
2004-08-07	83.806	84.112	1.382	1.413
2004-08-08	86.252	82.761	0.033	0.225
2004-08-09	89.338	88.485	0.082	0.194
2004-08-10	89.425	93.67	0	0.054
2004-08-11	93.895	94.605	0.004	0.066
2004-08-12	94.321	95.742	0.04	0.036
2004-08-13	95.295	92.216	0.561	0.32
2004-08-14	86.644	86.918	1.189	1.448
2004-08-15	90.863	90.943	0.311	0.107
2004-08-16	85.72	87.685	0.693	0.478
2004-08-17	87.759	87.27	0.114	0.001
2004-08-18	88.86	84.94	0.372	0.198
2004-08-19	91.85	93.348	0.317	0.181
2004-08-20	90.322	94.39	0.161	0.009
2004-08-21	93.397	92.726	0.016	0.029
2004-08-22	93.823	93.885	0.062	0.026
2004-08-23	88.87	93.367	0.207	0.242
2004-08-24	87.5	89.398	0.142	0.322
2004-08-25	91.409	88	0.012	0.104
2004-08-26	93.711	94.106	0	0.109
2004-08-27	90.897	90.143	0.076	0.208
2004-08-28	88.435	90.855	0.162	0.207
2004-08-29	91.755	93.657	0.032	0.182
2004-08-30	94.067	94.491	0.011	0.008
2004-08-31	91.873	90.79	0.179	0.025
2004-09-01	90.535	90.605	0.289	0.126
2004-09-02	87.912	89.248	0.219	0
2004-09-03	87.975	88.704	0.055	0.037
2004-09-04	89.262	89.272	0.025	0.026
2004-09-05	81.904	82.167	3.015	3.111
2004-09-06	87.354	87.695	0.935	1.719
2004-09-07	87.771	89.394	0.158	0.046
2004-09-08	89.74	93.636	0.052	0.005
2004-09-09	87.59	89.457	0.152	0.296
2004-09-10	88.88	88.992	0.099	0.09
2004-09-11	86.579	86.784	0.004	0
2004-09-12	87.915	87.033	0	0
2004-09-13	87.261	87.7	0	0.003
2004-09-14	85.575	86.06	0.003	0.001
2004-09-15	90.292	90.415	0.006	0
2004-09-16	91.983	93.177	0	0.003
2004-09-17	93.291	92.969	0.005	0.015
2004-09-18	93.078	93.035	0	0
2004-09-19	89.531	90.36	0	0
2004-09-20	83.492	84.977	0.199	0.104
2004-09-21	83.848	84.031	0.315	0.741
2004-09-22	85.11	85.092	0.006	0.014
2004-09-23	85.119	85.373	0.015	0.011
2004-09-24	85.191	85.122	0.047	0.04
2004-09-25	82.323	80.191	0.046	0.065
2004-09-26	78.082	78.164	1.098	1.048
2004-09-27	81.86	83.915	0.098	0.335
2004-09-28	88.189	88.749	0.068	0.049
2004-09-29	87.525	88.105	0	0
2004-09-30	88.022	87.109	0.002	0.017
2004-10-01	87.103	86.497	0.028	0.02
2004-10-02	86.318	87.186	0.006	0.002
2004-10-03	86.924	87.546	0	0
2004-10-04	85.767	85.528	0	0
2004-10-05	82.609	83.157	0.024	0.052
2004-10-06	82.595	83.785	0.131	0.015
2004-10-07	81.569	82.545	0.012	0.017
2004-10-08	80.746	82.548	0.027	0.011
2004-10-09	82.14	84.308	0.027	0.024
2004-10-10	83.074	84.134	0.005	0.024
2004-10-11	84.809	86.213	0	0
2004-10-12	86.551	85.162	0.078	0.161
2004-10-13	84.084	83.051	0.078	0.015
2004-10-14	80.687	82.28	0	0
2004-10-15	82.648	80.933	0.075	0.146
2004-10-16	77.631	78.228	0	0
2004-10-17	82.065	82.372	0	0
2004-10-18	82.528	82.869	0.001	0.002
2004-10-19	86.019	86.681	0	0.004
2004-10-20	85.971	85.876	0.003	0
2004-10-21	82.437	84.167	0.001	0
2004-10-22	77.926	78.207	0	0
2004-10-23	78.279	78.422	0.001	0
2004-10-24	79.393	79.733	0	0
2004-10-25	80.378	80.717	0	0
2004-10-26	79.285	79.54	0	0
2004-10-27	78.689	79.958	0	0
2004-10-28	79.523	79.537	0	0
2004-10-29	79.737	79.727	0	0.007
2004-10-30	81.586	82.62	0	0
2004-10-31	82.632	82.982	0	0
2005-05-01	80	80	1	1
2005-05-02	78.594	78.534	0.782	0.69
2005-05-03	79.832	80.093	0.008	0
2005-05-04	78.479	78.791	0	0
2005-05-05	75.908	73.434	0.186	0.272
2005-05-06	77.655	78.159	0.275	0.04
2005-05-07	77.656	77.879	0	0
2005-05-08	82.621	82.923	0	0
2005-05-09	83.842	83.688	0	0
2005-05-10	82.638	84.225	0	0
2005-05-11	83.079	82.618	0.08	0.075
2005-05-12	80.405	80.181	0.049	0.064
2005-05-13	79.999	80.073	0	0
2005-05-14	81.947	80.973	0	0
2005-05-15	80.584	83.162	0.173	0.08
2005-05-16	84.278	84.722	0.034	0.049
2005-05-17	80.527	80.278	0.127	0.155
2005-05-18	77.236	79.65	0.249	0.251
2005-05-19	78.756	78.92	0.32	0.238
2005-05-20	82.386	81.228	0.18	0.088
2005-05-21	85.46	84.386	0.226	0.233
2005-05-22	81.724	79.903	0.047	0.117
2005-05-23	89.388	89.56	0	0
2005-05-24	88.325	87.449	0.204	0.128
2005-05-25	87.886	86.942	0.019	0.049
2005-05-26	83.042	83.646	0.039	0.317
2005-05-27	86.115	82.535	0	0.013
2005-05-28	91.119	89.902	0.004	0.009
2005-05-29	88.166	88.495	0.227	0.206
2005-05-30	88.559	90.323	0.131	0.096
2005-05-31	92.353	92.726	0.209	0.326
2005-06-01	91.005	91.217	0.458	0.481
2005-06-02	87.046	87.288	0.251	0.296
2005-06-03	85.835	87.166	0.196	0.303
2005-06-04	89.789	89.862	0.247	0.627
2005-06-05	88.476	88.769	0.195	0.333
2005-06-06	88.13	87.734	0.029	0.054
2005-06-07	88.034	88.672	0.055	0.001
2005-06-08	87.572	87.572	0.002	0.002
2005-06-09	83.205	84.159	0.209	0.22
2005-06-10	83.902	83.808	0.184	0.134
2005-06-11	82.715	83.308	0.198	0.195
2005-06-12	84.227	84.704	0.195	0.189
2005-06-13	88.941	89.765	0	0.018
2005-06-14	91.203	91.608	0	0
2005-06-15	89.446	89.207	0.25	0.204
2005-06-16	92.135	92.755	0.17	0.168
2005-06-17	91.283	90.895	0.232	0.335
2005-06-18	89.553	89.15	0.042	0.082
2005-06-19	84.497	84.625	0.227	0.166
2005-06-20	81.931	82.782	0.18	0.16
2005-06-21	83.635	84.685	0.228	0.275
2005-06-22	87.282	88.054	0.135	0.107
2005-06-23	83.954	86.22	0.172	0.129
2005-06-24	83.4	82.876	0.168	0.096
2005-06-25	87.909	87.552	0.147	0.13
2005-06-26	92.846	93.257	0	0
2005-06-27	88.911	90.682	0.043	0.164
2005-06-28	85.903	87.439	0.282	0.25
2005-06-29	89.817	86.35	0.124	0.132
2005-06-30	87.621	88.807	0.135	0.166
2005-07-01	90.214	92.3	0.321	0.242
2005-07-02	89.941	91.557	0.001	0.003
2005-07-03	92.614	94.789	0.001	0
2005-07-04	95.792	97.453	0.005	0
2005-07-05	95.897	96.629	0.098	0.083
2005-07-06	96.692	96.876	0	0
2005-07-07	95.257	95.377	0	0
2005-07-08	93.827	94.268	0	0
2005-07-09	89.265	90.649	0.001	0.011
2005-07-10	88.757	87.356	0.193	0.145
2005-07-11	90.962	91.761	0.119	0.217
2005-07-12	91.125	91.237	0.016	0.015
2005-07-13	91.993	91.858	0.288	0
2005-07-14	89.773	89.716	0.246	0.154
2005-07-15	90.591	90.467	0.173	0.352
2005-07-16	92.211	92.506	0.197	0.011
2005-07-17	92.015	92.405	0	0
2005-07-18	92.206	91.661	0.005	0
2005-07-19	90.259	90.952	0	0.009
2005-07-20	91.278	92.144	0.006	0
2005-07-21	91.604	91.886	0	0
2005-07-22	96.137	96.621	0	0
2005-07-23	96.607	97.116	0	0.002
2005-07-24	91.915	92.118	0.153	0.087
2005-07-25	89.628	88.039	0.134	3.261
2005-07-26	94.362	95.099	0.009	0
2005-07-27	95.574	95.674	0	0.193
2005-07-28	93.985	92.365	0.188	0.142
2005-07-29	92.157	95.411	0.155	0.03
2005-07-30	93.626	92.951	0.051	0.008
2005-07-31	91.311	91.85	0.15	0.028
2005-08-01	91.059	91.069	0.035	0.112
2005-08-02	92.052	90.462	0.056	0
2005-08-03	91.096	91.708	0	0
2005-08-04	91.546	91.86	0.005	0
2005-08-05	91.019	91.414	0.014	0.024
2005-08-06	93.301	87.571	0.33	0.165
2005-08-07	93.54	93.839	0.032	0.037
2005-08-08	93.167	95.546	0.103	0.311
2005-08-09	91.326	96.231	0.177	0.01
2005-08-10	93.481	94.373	0.045	0.021
2005-08-11	94.861	95.271	0	0.005
2005-08-12	93.875	93.975	0	0
2005-08-13	92.835	91.159	0	0
2005-08-14	94.047	94.147	0	0.169
2005-08-15	94.824	94.924	0.017	0.068
2005-08-16	94.121	94.161	0.114	0
2005-08-17	96.115	94.637	0.001	0
2005-08-18	96.493	97.735	0.007	0
2005-08-19	94.856	96.111	0.114	0
2005-08-20	94.411	94.511	0	0
2005-08-21	93.897	93.997	0	0
2005-08-22	92.706	91.291	0	0.048
2005-08-23	93.945	94.045	0.037	0.037
2005-08-24	90.949	88.755	0.067	0.115
2005-08-25	89.004	91.629	0.074	0.033
2005-08-26	86.845	89.877	0.113	0.005
2005-08-27	93.219	91.198	0.032	0.041
2005-08-28	94.536	94.82	0.002	0.05
2005-08-29	96.67	98.599	0.061	0.004
2005-08-30	94.978	95.978	0.21	0.032
2005-08-31	92.118	95.351	0.197	0.001
2005-09-01	94.807	96.125	0.075	0
2005-09-02	92.764	92.552	0.026	0.009
2005-09-03	87.783	89.378	0.537	0
2005-09-04	88.202	87.762	0.005	0.022
2005-09-05	85.128	88.209	0.148	0.073
2005-09-06	86.245	85.716	0.384	0.079
2005-09-07	86.291	87.793	0.157	0.059
2005-09-08	84.02	84.828	0.11	0.122
2005-09-09	84.204	85.716	0.098	0.091
2005-09-10	83.734	84.449	0.154	0.142
2005-09-11	84.835	86.046	0.14	0.145
2005-09-12	89.842	90.105	0.001	0.007
2005-09-13	90.745	92.751	0	0
2005-09-14	93.089	91.832	0	0
2005-09-15	93.737	94.685	0	0
2005-09-16	93.536	94.49	0	0
2005-09-17	90.65	91.136	0	0
2005-09-18	88.649	88.584	0	0.039
2005-09-19	87.027	87.637	0.009	0.21
2005-09-20	82.842	84.924	0.057	0.116
2005-09-21	87.483	85.628	0.155	0.167
2005-09-22	83.889	85.525	0.273	0.324
2005-09-23	86.719	87.609	0.179	0.099
2005-09-24	87.016	86.319	0.01	0.003
2005-09-25	87.254	86.027	0	0
2005-09-26	87.378	89.898	0.006	0.006
2005-09-27	91.06	90.347	0	0.007
2005-09-28	88.144	88.834	0.005	0.05
2005-09-29	89.208	88.366	0.074	0.175
2005-09-30	88.325	87.991	0.014	0.067
2005-10-01	87.962	87.912	0	0.003
2005-10-02	82.554	83.278	0.138	0.043
2005-10-03	86.199	85.577	0.233	0.196
2005-10-04	82.857	84.849	0.273	0.298
2005-10-05	84.361	86.078	0.235	0.443
2005-10-06	84.643	84.752	0.265	0.205
2005-10-07	84.653	86.25	0.189	0.192
2005-10-08	88.004	87.917	0.023	0.041
2005-10-09	87.376	91.518	0.005	0.005
2005-10-10	87.928	89.469	0.003	0.019
2005-10-11	86.263	84.49	0	0.003
2005-10-12	86.912	85.919	0.006	0.033
2005-10-13	83.845	82.876	0.085	0.187
2005-10-14	85.01	83.805	0.085	0.053
2005-10-15	81.85	82.372	0	0
2005-10-16	82.239	82.182	0	0
2005-10-17	82.534	82.447	0	0
2005-10-18	82.422	81.933	0	0
2005-10-19	84.551	84.355	0	0
2005-10-20	83.774	83.386	0.071	0.05
2005-10-21	85.765	84.732	0.095	0.061
2005-10-22	87.036	86.974	0.042	0.062
2005-10-23	80.968	81.689	0.219	0.331
2005-10-24	76.921	76.653	0.128	0.144
2005-10-25	68.212	67.64	0	0
2005-10-26	68.326	68.598	0	0
2005-10-27	77.233	77.367	0	0
2005-10-28	75.48	76.27	0	0
2005-10-29	73.238	73.766	0	0
2005-10-30	76.42	76.573	0	0
2005-10-31	76.249	80.104	0.003	0.005
2006-05-01	80	80	1	1
2006-05-02	82.854	83.048	0	0
2006-05-03	90.801	90.104	0	0
2006-05-04	92.894	92.634	0	0
2006-05-05	91.456	91.618	0	0
2006-05-06	88.807	89.394	0.035	0
2006-05-07	92.976	92.651	0	0
2006-05-08	92.829	92.74	0	0
2006-05-09	85.005	85.977	0.093	0.082
2006-05-10	92.363	88.619	0.126	0.188
2006-05-11	90.582	90.115	0.028	0.125
2006-05-12	85.447	85.054	0.103	0.034
2006-05-13	84.976	84.443	0	0
2006-05-14	93.737	93.882	0	0
2006-05-15	91.668	90.978	0	0
2006-05-16	82.434	83.022	0.059	0.124
2006-05-17	85.778	85.246	0.011	0.002
2006-05-18	85.234	84.812	0	0
2006-05-19	91.59	91.553	0	0
2006-05-20	92.84	92.67	0	0
2006-05-21	94.999	94.873	0	0
2006-05-22	93.661	93.269	0	0
2006-05-23	93.789	93.909	0	0
2006-05-24	86.441	90.193	0.259	0.397
2006-05-25	85.869	86.148	0.126	0.15
2006-05-26	88.855	90.855	0.213	0.136
2006-05-27	93.238	94.487	0.022	0.027
2006-05-28	93.425	93.385	0.07	0.034
2006-05-29	86.916	86.06	0.167	0.133
2006-05-30	86.194	85.89	0.001	0
2006-05-31	85.936	86.092	0.049	0.052
2006-06-01	87.4	85.124	0.146	0.043
2006-06-02	88.235	86.793	0.025	0.084
2006-06-03	92.828	90.142	0.014	0.026
2006-06-04	88.133	88.514	0.029	0.251
2006-06-05	83.58	89.136	0.228	0.282
2006-06-06	84.179	85.477	0.242	0.124
2006-06-07	89.693	89.832	0	0
2006-06-08	92.93	93.073	0	0
2006-06-09	95.881	96.674	0	0
2006-06-10	93.124	93.421	0.054	0.046
2006-06-11	91.955	91.902	0.292	0.323
2006-06-12	85.451	84.15	0.014	0.298
2006-06-13	93.583	92.515	0.007	0.038
2006-06-14	93.502	94.075	0.073	0.064
2006-06-15	90.016	89.932	0.115	0.001
2006-06-16	86.226	87.592	0.322	0.151
2006-06-17	85.855	85.336	0.007	0.001
2006-06-18	82.767	83.097	0.152	0.188
2006-06-19	88.49	88.822	0.042	0.022
2006-06-20	91.421	92.858	0	0
2006-06-21	91.508	91.002	0	0
2006-06-22	89.044	89.233	0	0
2006-06-23	89.36	89.265	0	0.012
2006-06-24	88.016	88.988	0.083	0.188
2006-06-25	91.282	90.123	0.008	0.034
2006-06-26	87.33	87.556	0.349	0.174
2006-06-27	94.144	92.506	0.139	0.017
2006-06-28	93.049	94.74	0.041	0.661
2006-06-29	89.945	90.861	0.276	0.133
2006-06-30	89.112	90.177	0.013	0.16
2006-07-01	88.473	88.93	0.08	0
2006-07-02	86.792	86.736	0.173	0.39
2006-07-03	86.855	86.748	0.062	0.113
2006-07-04	88.614	85.87	0.049	0.052
2006-07-05	89.96	88.186	0.03	0.003
2006-07-06	91.556	91.164	0.159	0.124
2006-07-07	87.108	90.185	0.448	0.356
2006-07-08	88.784	85.456	0.155	0.253
2006-07-09	84.273	83.939	0.14	0.148
2006-07-10	85.289	87.167	0.124	0.288
2006-07-11	88.784	89.488	0.028	0.042
2006-07-12	87.479	87.585	0.014	0.011
2006-07-13	92.67	92.121	0.264	0.013
2006-07-14	92.932	92.938	0.055	0.109
2006-07-15	92.879	93.324	0	0
2006-07-16	92.485	93.476	0.002	0.03
2006-07-17	94.975	95.075	0	0.247
2006-07-18	91.789	91.128	0.154	0.216
2006-07-19	88.291	89.277	0.014	0.2
2006-07-20	87.388	87.992	0.149	0.264
2006-07-21	90.141	87.35	0.1	0.226
2006-07-22	91.528	89.379	0.102	0.096
2006-07-23	90.372	91.402	0.041	0.1
2006-07-24	95.089	93.699	0.063	0.028
2006-07-25	96.24	95.753	0	0.012
2006-07-26	91.995	93.402	0.023	0.004
2006-07-27	90.991	90.184	0.183	0.243
2006-07-28	92.907	91.728	0.241	0.136
2006-07-29	88.712	88.315	0.324	0.333
2006-07-30	93.28	94.927	0.381	0.397
2006-07-31	95.956	96.223	0	0
2006-08-01	96.318	96.642	0	0
2006-08-02	93.726	97.38	0.03	0
2006-08-03	93.505	97.619	0	0
2006-08-04	96.059	96.159	0.009	0.175
2006-08-05	93.434	94.103	0.277	0.316
2006-08-06	88.34	89.271	0.27	0.178
2006-08-07	91.09	90.684	0.002	0
2006-08-08	92.301	93.157	0	0
2006-08-09	90.78	90.887	0	0
2006-08-10	94.186	94.286	0.018	0
2006-08-11	91.545	91.002	0.131	0.012
2006-08-12	92.375	93.611	0.193	0.037
2006-08-13	87.899	88.087	0.172	0.515
2006-08-14	87.802	89.271	0.267	0.165
2006-08-15	89.799	89.281	0.027	0.073
2006-08-16	86.784	89.836	0.025	0
2006-08-17	92.704	90.275	0.1	0.042
2006-08-18	92.415	90.575	0	0
2006-08-19	90.2	90.186	0.006	0
2006-08-20	92.994	89.794	0	0.017
2006-08-21	93.935	94.035	0	0.04
2006-08-22	95.168	94.52	0.051	0
2006-08-23	92.487	94.01	0.49	0.084
2006-08-24	89.805	89.17	0.422	0.278
2006-08-25	93.109	90.624	0.051	0.171
2006-08-26	91.518	87.631	0.395	0.322
2006-08-27	90.264	91.04	0.254	0.113
2006-08-28	90.489	92.643	0.22	0.053
2006-08-29	92.44	92.354	0.188	0.042
2006-08-30	84.617	84.603	0.465	0.393
2006-08-31	93.126	93.702	0.203	0.108
2006-09-01	90.734	94.2	0.187	0.058
2006-09-02	91.19	89.3	0.028	0.021
2006-09-03	90.558	90.339	0.029	0.008
2006-09-04	89.727	87.125	0.21	0.352
2006-09-05	87.176	89.099	0.204	0.202
2006-09-06	89.876	90.794	0.033	0.05
2006-09-07	90.402	92.123	0.046	0.099
2006-09-08	92.351	93.647	0.15	0.214
2006-09-09	92.798	93.28	0	0.047
2006-09-10	90.268	92.083	0.182	0.307
2006-09-11	83.632	86.602	0.19	0.07
2006-09-12	86.696	88.031	0.285	0.205
2006-09-13	91.493	91.615	0	0
2006-09-14	85.719	84.58	0.213	0.509
2006-09-15	89.212	89.595	0.158	0.132
2006-09-16	87.726	88.403	0	0
2006-09-17	86.92	87.852	0	0
2006-09-18	91.083	90.335	0	0.007
2006-09-19	88.899	91.022	0.113	0.069
2006-09-20	88.79	90.995	0.118	0.04
2006-09-21	86.417	87.596	0	0
2006-09-22	86.434	89.144	0	0.004
2006-09-23	88.737	88.768	0	0
2006-09-24	90.125	91.142	0	0
2006-09-25	90.556	91.176	0.033	0.042
2006-09-26	89.088	90.265	0.316	0.13
2006-09-27	84.854	87.76	0.022	0.073
2006-09-28	85.039	86.267	0.024	0.004
2006-09-29	86.552	87.094	0.013	0.017
2006-09-30	86.842	87.012	0.034	0.05
2006-10-01	86.838	86.47	0.001	0
2006-10-02	85.717	85.539	0	0
2006-10-03	83.264	84.004	0	0.004
2006-10-04	84.515	84.817	0	0.012
2006-10-05	85.303	85.471	0.01	0.004
2006-10-06	85.857	85.888	0	0.007
2006-10-07	81.336	79.556	0.052	0.069
2006-10-08	80.186	80.655	0.024	0.002
2006-10-09	82.532	82.833	0.16	0
2006-10-10	82.945	83.362	0	0
2006-10-11	82.783	83.441	0	0
2006-10-12	86.288	86.689	0.01	0
2006-10-13	79.854	81.733	0	0
2006-10-14	80.906	80.994	0	0
2006-10-15	81.654	82.195	0	0
2006-10-16	83.483	82.921	0	0
2006-10-17	86.676	87.1	0	0
2006-10-18	91.724	92.502	0	0
2006-10-19	89.311	90.936	0.009	0.007
2006-10-20	89.302	89.636	0.007	0.011
2006-10-21	89.769	89.155	0	0
2006-10-22	89.174	89.774	0.017	0.022
2006-10-23	83.734	83.929	0.05	0.043
2006-10-24	69.532	71.187	0	0
2006-10-25	72.311	72.563	0	0
2006-10-26	78.143	77.395	0	0
2006-10-27	81.59	79.928	0	0
2006-10-28	78.281	78.827	0.289	0.283
2006-10-29	75.631	75.682	0	0
2006-10-30	78.045	75.455	0	0
2006-10-31	81.982	82.043	0	0
2007-05-01	80	80	1	1
2007-05-02	83.583	83.19	0	0
2007-05-03	83.763	83.026	0	0.012
2007-05-04	82.691	82.549	0.091	0.094
2007-05-05	86.821	87.421	0.131	0.214
2007-05-06	81.42	81.518	0.116	0.142
2007-05-07	74.021	73.849	0.063	0.123
2007-05-08	79.634	79.711	0.019	0.011
2007-05-09	80.419	81.062	0.009	0
2007-05-10	83.747	83.301	0.009	0
2007-05-11	84.414	86.682	0.034	0.048
2007-05-12	84.764	84.63	0.041	0.096
2007-05-13	84.136	84.242	0	0
2007-05-14	80.45	80.891	0.032	0.028
2007-05-15	81.199	81.176	0.007	0.011
2007-05-16	77.875	79.136	0.224	0.198
2007-05-17	79.852	81.617	0.127	0.101
2007-05-18	78.803	79.659	0	0
2007-05-19	77.91	78.804	0	0
2007-05-20	79.553	79.912	0.006	0
2007-05-21	80.86	80.903	0	0
2007-05-22	83.265	83.71	0	0
2007-05-23	81.464	80.687	0	0
2007-05-24	80.361	81.016	0.011	0.019
2007-05-25	77.784	79.619	0.003	0.004
2007-05-26	79.653	79.267	0.008	0.007
2007-05-27	81.408	81.016	0	0
2007-05-28	81.96	81.378	0.003	0.003
2007-05-29	83.078	82.874	0.007	0.002
2007-05-30	83.555	84.455	0.001	0.003
2007-05-31	84.236	84.437	0	0
2007-06-01	83.872	84.328	0	0
2007-06-02	82.916	83.311	1.192	1.261
2007-06-03	85.547	86.795	0.046	0.233
2007-06-04	89.588	89.927	0	0
2007-06-05	91.814	92.447	0	0
2007-06-06	88.632	89.975	0.13	0.005
2007-06-07	87.834	86.819	0.339	0.442
2007-06-08	83.749	86.043	2.779	0.389
2007-06-09	86.927	86.982	0.08	0.112
2007-06-10	90.125	91.278	0.125	0.007
2007-06-11	90.744	90.681	0.123	0.063
2007-06-12	86.786	84.778	0.225	0.139
2007-06-13	82.808	83.086	0.072	0.292
2007-06-14	81.972	84.407	0.001	0
2007-06-15	84.88	85.056	0	0
2007-06-16	80.992	79.903	0.074	0.13
2007-06-17	84.667	81.753	0.019	0.162
2007-06-18	85.052	83.443	0.141	0.116
2007-06-19	85.586	86.97	0.256	0.124
2007-06-20	92.009	93.856	0.091	0.221
2007-06-21	93.144	94.357	0.087	0.006
2007-06-22	89.648	92.813	0.061	0.019
2007-06-23	91.555	92.235	0.029	0.234
2007-06-24	86.745	81.364	0.359	0.684
2007-06-25	88.663	85.626	0.063	0.554
2007-06-26	87.987	88.2	0	0.386
2007-06-27	86.849	86.558	0.074	0.173
2007-06-28	83.646	83.707	0.112	0.286
2007-06-29	88.312	85.797	0.264	0.345
2007-06-30	90.563	88.618	0.187	0.192
2007-07-01	93.422	90.87	0.286	0.305
2007-07-02	88.851	89.998	0.369	0.319
2007-07-03	83.105	86.073	0.447	0.084
2007-07-04	86.883	86.986	0.123	0
2007-07-05	90.096	88.511	0	0.014
2007-07-06	91.196	93.559	0	0.094
2007-07-07	93.242	93.33	0.018	0.162
2007-07-08	91.984	91.569	0.041	0.121
2007-07-09	92.633	95.749	0.028	0.168
2007-07-10	94.353	96.64	0.004	0.017
2007-07-11	95.184	93.909	0.009	0.022
2007-07-12	95.26	95.707	0	0.013
2007-07-13	93.587	95.208	0.117	0.003
2007-07-14	93.842	95.297	0.296	0.081
2007-07-15	94.815	94.915	0.051	0.279
2007-07-16	95.765	95.193	0.051	0.015
2007-07-17	91.643	92.392	0.018	0.005
2007-07-18	97.043	97.143	0	0.106
2007-07-19	95.424	94.686	0.021	0.03
2007-07-20	93.133	93.034	0.103	0.17
2007-07-21	92.645	93.448	0.01	0.001
2007-07-22	86.156	89.208	0.324	0.33
2007-07-23	86.34	84.212	0.204	0.275
2007-07-24	86.233	85.846	0.471	0.237
2007-07-25	93.843	93.929	0.203	0.045
2007-07-26	92.384	93.532	0	0
2007-07-27	92.064	94.807	0.103	0
2007-07-28	90.344	94.448	0.122	0.063
2007-07-29	94.612	92.653	0.089	0.07
2007-07-30	91.43	94.718	0.082	0.169
2007-07-31	92.639	96.026	0.035	0.007
2007-08-01	87.734	92.297	0.105	0.105
2007-08-02	90.132	91.161	0.161	0.212
2007-08-03	92.354	91.987	0.236	0.135
2007-08-04	94.785	92.033	0.203	0.226
2007-08-05	93.468	94.873	0.004	0.014
2007-08-06	93.018	93.16	0.001	0.025
2007-08-07	92.146	95.527	0.141	0.028
2007-08-08	94.486	95.327	0.003	0.048
2007-08-09	93.215	93.799	0	0
2007-08-10	92.44	92.865	0	0
2007-08-11	95.756	96.494	0	0
2007-08-12	91.467	93.904	0.061	0
2007-08-13	90.45	92.627	0.023	0
2007-08-14	92.822	94.409	0	0
2007-08-15	90.756	90.985	0	0.03
2007-08-16	89.665	90.732	0	0
2007-08-17	90.916	90.857	0	0
2007-08-18	90.23	91.053	0.002	0.056
2007-08-19	91.504	92.226	0.002	0.008
2007-08-20	92.534	92.591	0	0.002
2007-08-21	91.616	91.99	0	0
2007-08-22	91.023	90.814	0	0
2007-08-23	89.937	89.957	0.006	0
2007-08-24	90.536	89.626	0.161	0.135
2007-08-25	96.185	95.826	0	0.056
2007-08-26	94.178	94.629	0.262	0.199
2007-08-27	92.736	94.353	0.047	0.105
2007-08-28	93.677	95.119	0.024	0.006
2007-08-29	92.187	92.255	0.369	0.331
2007-08-30	90.97	91.512	0.089	0.11
2007-08-31	92.643	92.946	0	0
2007-09-01	92.669	92.857	0	0
2007-09-02	92.011	92.649	0.021	0
2007-09-03	89.953	88.302	0.013	0.006
2007-09-04	88.461	89.298	0.003	0.005
2007-09-05	89.969	88.944	0.073	0.011
2007-09-06	87.633	89.072	0.105	0.001
2007-09-07	88.257	87.171	0.022	0.117
2007-09-08	89.551	87.377	0.057	0.078
2007-09-09	94.112	94.592	0.02	2.123
2007-09-10	91.769	90.902	0.201	0.254
2007-09-11	89.9	91.227	0.201	0.021
2007-09-12	90.425	91.959	0.195	0.121
2007-09-13	92.016	92.07	0.116	0.073
2007-09-14	94.979	95.372	0.009	0
2007-09-15	92.164	92.787	0.098	0.022
2007-09-16	90.144	90.018	0.129	0.255
2007-09-17	83.58	87.46	0.217	0.011
2007-09-18	87.613	85.265	0.11	0.222
2007-09-19	85.57	83.358	0.162	0.145
2007-09-20	91.331	91.556	0.181	0.023
2007-09-21	88.562	91.51	0.22	0.123
2007-09-22	87.919	88.351	0.428	0.265
2007-09-23	86.775	87.157	0.198	0.282
2007-09-24	87.167	88.004	0.071	0.104
2007-09-25	84.431	88.692	0.245	0.024
2007-09-26	86.804	87.363	0.008	0
2007-09-27	89.545	90.295	0	0
2007-09-28	92.52	91.197	0	0
2007-09-29	85.25	85.138	0.145	0.1
2007-09-30	84.295	83.622	0.015	0.004
2007-10-01	80.702	85.022	0.253	0.01
2007-10-02	82.558	83.622	0.379	0.088
2007-10-03	90.906	92.22	0.01	0.004
2007-10-04	89.015	88.079	0	0
2007-10-05	86.21	85.485	0.002	0.004
2007-10-06	87.005	86.372	0.149	0.245
2007-10-07	85.177	82.484	0.102	0.105
2007-10-08	86.764	86.456	0.015	0.087
2007-10-09	84.55	85.375	0	0
2007-10-10	86.175	86.982	0	0
2007-10-11	88.878	89.372	0	0
2007-10-12	86.685	87.344	0	0
2007-10-13	83.908	84.355	0	0
2007-10-14	83.787	83.337	0	0
2007-10-15	85.026	84.147	0.008	0.017
2007-10-16	83.923	83.524	0.215	0.016
2007-10-17	87.271	85.577	0	0.034
2007-10-18	89.182	89.23	0.08	0.123
2007-10-19	89.433	90.549	0.104	0.135
2007-10-20	82.821	86.582	0.194	0.194
2007-10-21	83.891	84.087	0.172	0.216
2007-10-22	87.574	87.202	0.002	0.001
2007-10-23	87.482	86.686	0	0
2007-10-24	85.705	86.069	0	0
2007-10-25	78.936	79.161	0.006	0.01
2007-10-26	83.67	82.759	0.024	0.017
2007-10-27	84.992	86.124	0.119	0.067
2007-10-28	82.293	83.97	0	0
2007-10-29	79.552	77.818	0.088	0.079
2007-10-30	77.555	78.072	0.138	0.143
2007-10-31	76.813	77.929	0.188	0.162
2008-05-01	80	80	1	1
2008-05-02	80.314	80.719	0.013	0.001
2008-05-03	82.588	83.518	0	0
2008-05-04	85.626	85.011	0.022	0.062
2008-05-05	86.252	87.539	0.05	0.061
2008-05-06	81.818	85.04	0	0
2008-05-07	82.216	82.241	0.012	0
2008-05-08	88.207	88.8	0	0
2008-05-09	89.471	89.559	0.011	0.006
2008-05-10	87.349	87.252	0	0
2008-05-11	89.806	89.748	0	0
2008-05-12	83.046	83.444	0.014	0.035
2008-05-13	80.852	80.846	0	0
2008-05-14	82.908	82.668	0	0
2008-05-15	88.487	88.434	0	0
2008-05-16	92.857	92.926	0	0
2008-05-17	85.244	85.719	0.04	0.334
2008-05-18	86.552	86.633	0.168	0.148
2008-05-19	90.393	90.993	0.049	0.059
2008-05-20	86.608	87.58	0.017	0.1
2008-05-21	89.38	89.407	0.083	0.1
2008-05-22	89.767	89.688	0.003	0.005
2008-05-23	88.248	88.989	0.148	0.122
2008-05-24	86.689	86.249	0.28	0.234
2008-05-25	83.091	84.924	0.042	0.045
2008-05-26	81.349	78.513	0.02	0.017
2008-05-27	83.394	83.222	0.003	0.009
2008-05-28	82.695	82.69	0.003	0
2008-05-29	84.177	84.151	0.001	0.004
2008-05-30	84.898	82.813	0.001	0.015
2008-05-31	86.973	86.329	0	0
2008-06-01	90.243	90.778	0	0
2008-06-02	89.623	89.56	0.108	0.179
2008-06-03	90.492	90.767	0.273	0.13
2008-06-04	91.645	93.249	0.012	0.043
2008-06-05	90.607	90.596	0	0.004
2008-06-06	89.626	89.875	0.013	0.013
2008-06-07	89.656	89.979	0	0
2008-06-08	88.503	88.613	0	0
2008-06-09	87.969	88.682	0	0
2008-06-10	87.778	87.707	0.123	0.1
2008-06-11	89.333	89.325	0.205	0.255
2008-06-12	85.376	84.627	0.087	0.007
2008-06-13	89.091	91.136	0.271	0.165
2008-06-14	87.971	89.023	0.32	0.249
2008-06-15	90.347	90.589	0.222	0.047
2008-06-16	89.572	90.422	0.161	0.193
2008-06-17	89.364	91.518	0.117	0.1
2008-06-18	86.814	87.423	0.132	0.264
2008-06-19	88.854	87.223	1.635	0.161
2008-06-20	88.614	88.774	0.005	0.06
2008-06-21	89.857	90.931	0.013	0
2008-06-22	85.725	85.93	0.284	0.26
2008-06-23	92.78	94.154	0.162	0.038
2008-06-24	92.042	93.108	0	0
2008-06-25	90.869	91.523	0.002	0
2008-06-26	89.845	90.063	0.378	0.42
2008-06-27	91.992	94.042	0.309	0.061
2008-06-28	91.787	92.451	0.3	0.439
2008-06-29	91.675	92.62	0.391	0.453
2008-06-30	90.398	90.381	0.203	0.251
2008-07-01	86.024	87.889	0.163	0.332
2008-07-02	87.94	87.781	0.122	0.544
2008-07-03	85.708	88.123	0.283	0.26
2008-07-04	87.755	88.861	0.244	0.203
2008-07-05	88.748	88.737	0.207	0.137
2008-07-06	89.944	90.784	0	0.141
2008-07-07	86.834	86.952	0.203	0.21
2008-07-08	86.527	87.621	0.501	0.269
2008-07-09	93.053	93.12	0.01	0.099
2008-07-10	92.953	91.137	0.054	0.15
2008-07-11	91.716	91.878	0.309	0.274
2008-07-12	89.81	91.249	0.149	0.173
2008-07-13	89.941	90.268	0.149	0.163
2008-07-14	86.355	89.293	0.293	0.237
2008-07-15	87.806	85.138	0.204	0.374
2008-07-16	85.657	84.244	0.273	0.315
2008-07-17	91.422	85.681	0.203	0.18
2008-07-18	93.83	93.93	0.013	0
2008-07-19	94.86	94.525	0	0
2008-07-20	93.997	92.664	0.151	0.32
2008-07-21	90.582	92.391	0.15	0.264
2008-07-22	86.169	88.723	0.255	0.227
2008-07-23	86.449	87.935	0.288	0.275
2008-07-24	89.252	89.43	0.049	0.044
2008-07-25	87.408	89.625	0.761	2.131
2008-07-26	87.034	90.343	0.227	0.207
2008-07-27	91.405	93.454	0.006	0.171
2008-07-28	92.15	94.387	0.031	0.003
2008-07-29	91.295	92.21	0.083	0.439
2008-07-30	88.409	88.207	0.076	0.194
2008-07-31	93.304	93.424	0.046	0.004
2008-08-01	94.184	94.284	0	0
2008-08-02	94.784	95.609	0	0
2008-08-03	92.516	92.524	0	0.03
2008-08-04	88.477	93.816	0.176	0.172
2008-08-05	88.79	90.913	0.321	0.153
2008-08-06	92.888	93.369	0.325	0.101
2008-08-07	96.104	94.782	0	0
2008-08-08	92.694	93.405	0.169	0.075
2008-08-09	88.417	88.93	0.221	0.333
2008-08-10	84.466	90.27	0.238	0.005
2008-08-11	90.538	91.835	0.073	0.004
2008-08-12	90.284	90.446	0.105	0.169
2008-08-13	92.717	91.358	0.229	0.244
2008-08-14	89	87.587	0.131	0.188
2008-08-15	87.177	89.479	0.127	0.165
2008-08-16	91.112	91.931	0.029	0.056
2008-08-17	88.47	84.919	0.105	0.27
2008-08-18	88.874	86.352	0	0.043
2008-08-19	83.923	84.14	0.383	0.298
2008-08-20	83.029	81.427	0.274	0.517
2008-08-21	88.879	87.831	0.384	0.291
2008-08-22	90.026	89.72	0.258	0.12
2008-08-23	90.077	90.798	0.04	0.017
2008-08-24	90.539	92.248	0.075	0.045
2008-08-25	92.068	91.824	0.014	0.026
2008-08-26	94.211	94.311	0.022	0.086
2008-08-27	94.866	95.032	0	0
2008-08-28	95.095	95.359	0	0
2008-08-29	92.06	91.947	0	0.002
2008-08-30	86.733	85.602	0.06	0.103
2008-08-31	91.035	90.055	0.001	0.001
2008-09-01	90.861	90.992	0	0
2008-09-02	88.357	90.045	0	0.102
2008-09-03	86.768	84.79	0.015	0.116
2008-09-04	87.533	86.695	0.069	0.027
2008-09-05	90.454	89.613	0.051	0.155
2008-09-06	94.276	94.218	0.038	0.049
2008-09-07	92.388	92.457	0	0
2008-09-08	89.341	89.121	0.001	0.019
2008-09-09	88.594	89.541	0.047	0.039
2008-09-10	86.477	86.661	0.149	0.134
2008-09-11	89.818	89.959	0	0
2008-09-12	90.744	91.699	0	0
2008-09-13	89.339	89.956	0	0
2008-09-14	90.784	91.088	0	0
2008-09-15	91.671	92.211	0.007	0
2008-09-16	93.23	92.954	0.011	0.008
2008-09-17	89.174	90.117	0.009	0.008
2008-09-18	87.964	87.118	0.021	0.274
2008-09-19	85.283	83.013	0.134	0.139
2008-09-20	86.656	85.829	0.02	0.05
2008-09-21	86.775	85.682	0.001	0.118
2008-09-22	87.455	85.562	0	0.101
2008-09-23	81.121	83.359	0.017	0.015
2008-09-24	80.548	79.014	0.009	0.012
2008-09-25	84.965	84.007	0.003	0
2008-09-26	87.286	86.683	0	0
2008-09-27	90.073	90.757	0	0
2008-09-28	88.871	87.801	0	0
2008-09-29	89.338	88.472	0.236	0.252
2008-09-30	80.668	81.6	0.301	0.162
2008-10-01	87.447	88.621	0.005	0.079
2008-10-02	84.626	85.413	0	0
2008-10-03	82.61	83.027	0.018	0.02
2008-10-04	83.854	83.563	0.014	0.007
2008-10-05	84.462	85.468	0	0.01
2008-10-06	85.769	86.952	0.042	0.004
2008-10-07	83.389	86.639	0.104	0
2008-10-08	84.046	88.861	0.115	0.073
2008-10-09	87.627	89.069	0	0.006
2008-10-10	87.157	85.312	0.196	0.206
2008-10-11	80.888	81.731	0.21	0.107
2008-10-12	82.597	80.216	0.183	0.187
2008-10-13	81.159	81.289	0.234	0.197
2008-10-14	83.375	84.358	0.136	0.074
2008-10-15	84.08	83.965	0.004	0.008
2008-10-16	83.3	83.166	0	0
2008-10-17	84.145	83.712	0	0
2008-10-18	83.966	84.033	0	0
2008-10-19	79.642	80.758	0	0
2008-10-20	79.932	79.765	0	0.002
2008-10-21	79.432	79.33	0.002	0.01
2008-10-22	80.409	79.578	0	0
2008-10-23	75.668	77.453	0.187	0.083
2008-10-24	77.508	77.972	0.212	0.176
2008-10-25	77.844	77.824	0.097	0.115
2008-10-26	75.643	76.687	0	0
2008-10-27	77.249	77.817	0	0
2008-10-28	68.534	69.464	0	0
2008-10-29	66.964	66.959	0	0
2008-10-30	72.208	72.195	0	0
2008-10-31	76.053	75.795	0.008	0.004
2009-05-01	80	80	1	1
2009-05-02	87.991	86.396	0.001	0.008
2009-05-03	87.306	86.843	0.004	0.007
2009-05-04	89.922	89.655	0	0
2009-05-05	89.306	89.449	0.004	0.005
2009-05-06	91.438	91.471	0.013	0.02
2009-05-07	90.628	89.289	0.007	0.018
2009-05-08	89.929	90.57	0.005	0.012
2009-05-09	93.68	93.644	0.005	0
2009-05-10	89.845	89.627	0.113	0.089
2009-05-11	89.826	89.484	0.084	0.079
2009-05-12	86.228	88.061	0.217	0.225
2009-05-13	82.23	83.603	0.214	0.213
2009-05-14	86.651	85.807	0.181	0.399
2009-05-15	86.478	86.793	0.054	0.265
2009-05-16	86.789	86.665	0.002	0
2009-05-17	86.432	86.351	0	0.009
2009-05-18	78.782	78.799	0.325	0.289
2009-05-19	75.178	76.579	0.352	0.735
2009-05-20	78.526	76.985	0.356	0.339
2009-05-21	82.355	83.509	0.276	0.27
2009-05-22	82.374	84.019	0.272	0.129
2009-05-23	79.566	80.155	0.199	0.3
2009-05-24	86.291	85.513	0.421	0.427
2009-05-25	86.071	85.378	0.167	0.479
2009-05-26	86.241	86.479	0.294	0.321
2009-05-27	88.13	90.247	0.347	0.168
2009-05-28	91.088	89.319	0.149	0.197
2009-05-29	87.603	86.933	0.037	0.082
2009-05-30	83.708	83.779	0.15	0.498
2009-05-31	87.402	86.435	0.066	0.035
2009-06-01	86.798	87.229	0.097	0
2009-06-02	82.78	84.68	0.209	0
2009-06-03	81.351	87.165	0.277	0.023
2009-06-04	85.071	84.823	0.365	0.274
2009-06-05	89.273	89.562	0.072	0.09
2009-06-06	88.429	88.064	0.11	0.293
2009-06-07	86.087	85.724	0.122	0.13
2009-06-08	88.96	88.783	0.144	0.066
2009-06-09	84.877	85.241	0.297	0.163
2009-06-10	88.952	88.053	0.111	0.316
2009-06-11	88.383	88.343	0.139	0.296
2009-06-12	91.449	90.447	0.203	0.409
2009-06-13	94.042	95.259	0.096	0.003
2009-06-14	91.649	91.615	0.161	0.253
2009-06-15	89.784	89.946	0.293	0.261
2009-06-16	89.701	91.525	0.104	0.058
2009-06-17	92.391	92.065	0	0.005
2009-06-18	90.943	90.961	0.22	0.453
2009-06-19	94.972	95.763	0.191	0.399
2009-06-20	96.438	96.307	0.263	0.36
2009-06-21	99.428	100.68	0.008	0.023
2009-06-22	98.083	98.116	0.003	0
2009-06-23	95.669	95.58	0.068	0.083
2009-06-24	89.669	90.812	0.12	0.097
2009-06-25	91.149	90.776	0.005	0.005
2009-06-26	88.221	90.911	0.104	0.111
2009-06-27	93.069	90.458	0.153	0.155
2009-06-28	92.101	90.928	0.008	0.057
2009-06-29	90.965	87.87	0.076	0.125
2009-06-30	89.788	90.591	0.034	0.071
2009-07-01	87.287	88.315	0.45	0.139
2009-07-02	94.413	94.513	0.004	0.041
2009-07-03	94.319	94.879	0.013	0.017
2009-07-04	85.759	88.316	0.324	0.323
2009-07-05	91.676	92.081	0.107	0.002
2009-07-06	89.912	91.901	0.168	0
2009-07-07	87.516	87.715	0.518	0.041
2009-07-08	93.267	93.459	0.152	0.341
2009-07-09	92.401	91.702	0	0.031
2009-07-10	88.073	94.247	0.371	0
2009-07-11	87.63	87.313	0.158	0.053
2009-07-12	89.169	91.803	0	0
2009-07-13	91.847	92.648	0.001	0.004
2009-07-14	92.433	94.088	0.036	0.005
2009-07-15	93.941	94.041	0.007	0.093
2009-07-16	92.112	97.307	0.111	0.07
2009-07-17	95.27	95.679	0	0
2009-07-18	94.068	94.229	0.036	0.002
2009-07-19	90.84	90.243	0.169	0.348
2009-07-20	90.801	92.287	0.189	0.08
2009-07-21	90.94	90.143	0.038	0.202
2009-07-22	88.603	89.408	0.015	0.079
2009-07-23	94.533	95.19	0.023	0.001
2009-07-24	94.597	94.479	0	0
2009-07-25	93.227	94.312	0	0.022
2009-07-26	88.873	86.923	0.359	0.312
2009-07-27	91.62	91.012	0.118	0.105
2009-07-28	90.981	91	0.166	0.103
2009-07-29	93.934	96.754	0.075	0.296
2009-07-30	92.87	95.465	0.182	0.001
2009-07-31	92.626	91.507	0.281	0.105
2009-08-01	93.246	93.408	0.275	0.327
2009-08-02	95.886	96.4	0	0
2009-08-03	93.451	95.036	0.12	0.044
2009-08-04	96.018	94.646	0.13	0
2009-08-05	94.405	94.668	0.006	0.015
2009-08-06	91.851	92.274	0.044	0.151
2009-08-07	92.65	91.56	0.004	0.052
2009-08-08	91.271	91.883	0	0
2009-08-09	91.01	91.025	0	0
2009-08-10	90.357	89.909	0	0
2009-08-11	90.467	91.491	0.007	0.003
2009-08-12	87.339	90.794	0.252	0.123
2009-08-13	95.146	95.344	0.182	0.028
2009-08-14	95.804	93.845	0	0.003
2009-08-15	90.081	88.86	0.041	0.157
2009-08-16	89.578	91.691	0.242	0.237
2009-08-17	87.704	89.285	0.41	0.051
2009-08-18	90.015	91.75	0.134	0.013
2009-08-19	86.54	86.925	0.381	0.339
2009-08-20	94.478	95.371	0.087	0.046
2009-08-21	94.914	95.233	0.05	0.135
2009-08-22	94.405	93.965	0.001	0
2009-08-23	88.54	89.953	0.143	0.326
2009-08-24	87.319	91.026	0.01	0.109
2009-08-25	91.42	88.179	0.064	0.227
2009-08-26	90.672	89.544	0.195	0.18
2009-08-27	89.189	90.39	0	0.029
2009-08-28	89.62	89.218	0.157	0.194
2009-08-29	92.923	92.52	0.082	0.067
2009-08-30	94.124	94.411	0.007	0
2009-08-31	94.065	94.165	0	0.035
2009-09-01	89.754	88.118	0.502	0.322
2009-09-02	92.205	85.585	0.147	0.439
2009-09-03	90.258	91.567	0	0.143
2009-09-04	87.954	85.188	0.347	0.475
2009-09-05	93.085	90.125	0.008	0
2009-09-06	86.231	88.79	0.31	0.321
2009-09-07	89.336	88.69	0.213	0.115
2009-09-08	89.751	88.668	0	0.315
2009-09-09	89.665	89.568	0	0.345
2009-09-10	93.648	86.502	0	0.269
2009-09-11	94.121	94.221	0.012	0.128
2009-09-12	92.271	88.096	0.134	0.154
2009-09-13	88.144	83.924	0.382	0.336
2009-09-14	87.786	84.369	0.237	0.343
2009-09-15	90.499	88.873	0.225	0.128
2009-09-16	93.463	92.312	0.004	0.109
2009-09-17	93.676	92.516	0	0.039
2009-09-18	93.03	94.135	0	0
2009-09-19	90.673	92.028	0.391	0
2009-09-20	91.93	94.853	0.052	0
2009-09-21	92.884	94.305	0.03	0.003
2009-09-22	90.699	89.622	0	0
2009-09-23	88.366	88.636	0	0
2009-09-24	89.316	88.929	0.015	0.084
2009-09-25	88.177	89.084	0.101	0.073
2009-09-26	88.633	91.311	0.024	0
2009-09-27	89.53	90.354	0.03	0.016
2009-09-28	90.987	91.889	0	0.001
2009-09-29	87.108	87.457	0	0.001
2009-09-30	82.437	82.883	0	0
2009-10-01	85.307	85.285	0	0
2009-10-02	87.396	87.514	0	0
2009-10-03	88.5	88.898	0	0
2009-10-04	86.489	86.759	0	0.003
2009-10-05	82.646	84.077	0.114	0.163
2009-10-06	89.302	93.124	0.013	0
2009-10-07	91.659	89.727	0.002	0
2009-10-08	89.993	91.434	0	0
2009-10-09	89.443	89.893	0	0
2009-10-10	93.611	94.401	0	0
2009-10-11	92.491	92.458	0	0.004
2009-10-12	91.9	92.172	0.016	0.017
2009-10-13	90	90.226	0.201	0.052
2009-10-14	86.049	88.201	0.151	0.249
2009-10-15	88.505	87.418	0.173	0.051
2009-10-16	82.746	82.629	0.202	0.044
2009-10-17	77.314	77.951	0.026	0
2009-10-18	70.588	69.118	0	0
2009-10-19	73.54	73.619	0	0
2009-10-20	80.134	80.041	0	0.002
2009-10-21	82.998	80.396	0.024	0.01
2009-10-22	84.271	83.038	0.006	0.002
2009-10-23	84.546	83.976	0.002	0.004
2009-10-24	89.393	89.433	0	0
2009-10-25	86.347	87.438	0	0
2009-10-26	87.87	85.742	0	0
2009-10-27	86.159	87.952	0.007	0.046
2009-10-28	90.57	91.155	0	0
2009-10-29	89.174	89.484	0.042	0.038
2009-10-30	83.953	84.994	0.002	0
2009-10-31	88.088	88.86	0	0
