# Supplementary material for: The role of climate change and urban development on compound dry-hot extremes across US cities
Source: Nat Commun. 2023 Jun 14;14:3509. doi: 10.1038/s41467-023-39205-x (PMC10267174; doi:10.1038/s41467-023-39205-x)
Supplement: Supplementary file 2 — Source Data [file 41467_2023_39205_MOESM2_ESM.zip › SourceData/Orlando_Future_Data.xlsx]

## Sheet: Sheet1
Date_Future	Climate_chng_T	Urban_Dev_Climate_chng_T	Climate_chng_prcp	Urban_Dev_Climate_chng_prcp
2090-05-01	80	80	1	1
2090-05-02	100.197	100.092	0	0
2090-05-03	97.662	97.914	0.01	0.053
2090-05-04	93.946	94.283	0.083	0.123
2090-05-05	92.067	91.265	0	0
2090-05-06	92.438	92.538	0	0.013
2090-05-07	99.619	97.315	0	0
2090-05-08	97.617	97.103	0	0
2090-05-09	98.031	98.308	0	0
2090-05-10	87.544	88.333	0.031	0.126
2090-05-11	87.294	86.97	0	0
2090-05-12	87.502	87.493	0	0
2090-05-13	90.468	89.25	0	0
2090-05-14	91.391	92.117	0	0
2090-05-15	94.665	94.096	0.242	0.14
2090-05-16	84.128	82.818	0.174	0.196
2090-05-17	83.343	85.083	0.024	0.02
2090-05-18	89.753	90.426	0.003	0.002
2090-05-19	91.296	92.431	0.07	0.111
2090-05-20	93.968	93.126	0.28	0.149
2090-05-21	97.153	96.885	0.334	0.155
2090-05-22	95.244	98.506	0.137	0.012
2090-05-23	96.587	97.033	0.052	0.188
2090-05-24	96.804	95.855	0.116	0.088
2090-05-25	97.697	97.797	0	0.087
2090-05-26	100.456	97.882	0.043	0
2090-05-27	102.579	102.271	0	0
2090-05-28	99.163	97.997	0	0
2090-05-29	96.699	95.033	0	0
2090-05-30	102.083	103.344	0.01	0.006
2090-05-31	100.121	97.681	0.104	0.096
2090-06-01	91.357	90.328	0.044	0
2090-06-02	88.951	89.885	0	0.009
2090-06-03	91.221	92.196	0	0
2090-06-04	99.127	99.773	0	0
2090-06-05	102.134	101.359	0	0
2090-06-06	100.873	101.336	0	0.001
2090-06-07	100.718	101.011	0	0.086
2090-06-08	103.435	105.608	0.275	0.241
2090-06-09	97.782	97.579	0.184	0.131
2090-06-10	90.443	94.008	0.451	0.451
2090-06-11	92.525	89.235	0.351	0.437
2090-06-12	97.9	93.06	0.3	0.563
2090-06-13	94.682	94.587	0.067	0.135
2090-06-14	93.133	95.128	0.215	0.078
2090-06-15	97.761	94.985	0.185	0.949
2090-06-16	93.593	98.88	0.288	0.074
2090-06-17	97.417	99.202	0.095	0.216
2090-06-18	96.141	99.862	0.049	0
2090-06-19	99.503	98.297	0	0
2090-06-20	96.217	96.176	0.007	0.013
2090-06-21	95.914	96.59	0.001	0.002
2090-06-22	96.899	95.945	0	0
2090-06-23	97.033	94.639	0.125	0.144
2090-06-24	99.253	99.353	0.055	0.253
2090-06-25	99.308	99.123	0.005	0
2090-06-26	99.955	100.476	0	0
2090-06-27	98.799	98.591	0.048	0.036
2090-06-28	99.026	97.47	0.106	0.421
2090-06-29	96.785	98.052	0.104	0
2090-06-30	101.145	103.675	0.017	0
2090-07-01	98.981	100.917	0.259	0.166
2090-07-02	90.219	91.721	0.337	0.293
2090-07-03	93.449	89.637	0.006	0.461
2090-07-04	91.736	93.201	0.17	0.348
2090-07-05	96.336	97.883	0.002	0.101
2090-07-06	98.293	95.455	0.342	0.45
2090-07-07	96.347	97.153	0.23	0.439
2090-07-08	93.549	98.051	0.261	0.156
2090-07-09	90.229	94.357	0.224	0.529
2090-07-10	96.391	91.45	0.473	0.275
2090-07-11	98.415	98.78	0.111	0.597
2090-07-12	98.121	95.851	0.26	0.225
2090-07-13	95.319	95.365	0	0.035
2090-07-14	97.511	97.106	0	0
2090-07-15	97.631	97.99	0	0
2090-07-16	97.567	98.224	0	0
2090-07-17	101.051	101.495	0	0
2090-07-18	99.324	101.317	0	0
2090-07-19	96.119	94.902	0.124	0.138
2090-07-20	97.15	96.527	0.004	0
2090-07-21	93.945	96.491	0	0
2090-07-22	96.963	97.043	0	0
2090-07-23	96.983	96.723	0	0
2090-07-24	95.18	95.296	0.021	0
2090-07-25	96.722	97.107	0.002	0.005
2090-07-26	96.872	96.76	0	0
2090-07-27	99.335	99.127	0	0
2090-07-28	99.972	99.551	0	0
2090-07-29	99.994	101.171	0	0
2090-07-30	99.846	101.802	0	0
2090-07-31	98.278	99.847	0	0
2090-08-01	96.898	95.958	0.006	0
2090-08-02	95.377	96.475	0.012	0
2090-08-03	98.044	98.398	0	0
2090-08-04	95.98	98.398	0.146	0
2090-08-05	97.4	97.713	0.171	0.245
2090-08-06	95.552	97.656	0.145	0.19
2090-08-07	96.818	98.739	0.036	0.009
2090-08-08	97.264	97.111	0.237	0.177
2090-08-09	90.473	97.394	0.357	0.187
2090-08-10	97.735	97.945	0	0.011
2090-08-11	95.789	96.337	0	0
2090-08-12	95.032	96.868	0	0
2090-08-13	94.383	95.956	0.001	0
2090-08-14	96.653	96.85	0.009	0.015
2090-08-15	95.494	97.483	0.002	0.122
2090-08-16	95.525	97.432	0.004	0
2090-08-17	96.986	97.71	0	0.031
2090-08-18	98.199	98.299	0	0.193
2090-08-19	97.708	98.918	0	0
2090-08-20	93.328	93.428	0.058	0.138
2090-08-21	97.653	97.493	0.042	0.025
2090-08-22	94.967	93.09	0.259	0.247
2090-08-23	93.735	97.701	0.282	0.064
2090-08-24	94.652	96.346	0.098	0.278
2090-08-25	95.574	93.265	0.066	0.073
2090-08-26	94.378	94.978	0	0
2090-08-27	92.615	92.715	0	0.164
2090-08-28	94.105	94.205	0	0.254
2090-08-29	89.465	89.709	0.324	0.094
2090-08-30	89.541	93.502	0.228	0.344
2090-08-31	89.366	88.476	0.299	0.396
2090-09-01	95.334	93.642	0.25	0.044
2090-09-02	97.383	98.203	0.004	0.009
2090-09-03	96.6	97.253	0.016	0.021
2090-09-04	96.567	95.686	0	0.009
2090-09-05	93.809	93.909	0.029	0.34
2090-09-06	97.899	99.954	0.032	0.401
2090-09-07	98.201	98.301	0.011	0.227
2090-09-08	97.56	97.263	0.084	0.059
2090-09-09	99.881	100.63	0.017	0.051
2090-09-10	97.986	96.9	0	0
2090-09-11	92.587	91.794	0.001	0.002
2090-09-12	96.178	95.142	0	0
2090-09-13	95.539	94.633	0	0
2090-09-14	91.32	92.814	0	0
2090-09-15	93.618	92.359	0	0.011
2090-09-16	93.074	93.371	0.001	0.002
2090-09-17	93.525	93.625	0	0
2090-09-18	94.374	93.992	0	0
2090-09-19	95.035	96.811	0.026	0
2090-09-20	95.983	95.975	0	0
2090-09-21	92.492	93.063	0.374	0.35
2090-09-22	93.311	92.558	0.052	0.173
2090-09-23	93.279	93.497	0	0.003
2090-09-24	94.847	94.204	0	0
2090-09-25	93.433	94.804	0	0.008
2090-09-26	94.081	93.226	0.085	0.042
2090-09-27	88.843	90.376	0.329	0.2
2090-09-28	89.155	92.219	0.17	0.11
2090-09-29	93.255	92.808	0.183	0.279
2090-09-30	91.617	88.686	0.031	0.204
2090-10-01	89.626	87.956	0.125	0.088
2090-10-02	88.146	87.255	0.111	0.157
2090-10-03	86.838	88.094	0.299	0.265
2090-10-04	85.912	85.016	0.157	0.093
2090-10-05	87.276	87.655	0.009	0.032
2090-10-06	87.159	87.58	0.003	0
2090-10-07	88.337	86.317	0	0
2090-10-08	88.148	89.077	0.004	0.015
2090-10-09	85.975	88.943	0.226	0
2090-10-10	84.282	88.27	0.15	0.096
2090-10-11	86.662	88.569	0.216	0.069
2090-10-12	82.575	82.846	0.147	0.07
2090-10-13	87.754	88.927	0.158	0.08
2090-10-14	89.293	87.616	0.002	0.056
2090-10-15	87.187	87.923	0.153	0.302
2090-10-16	89.034	90.124	0.082	0.161
2090-10-17	87.557	90.43	0	0
2090-10-18	86.12	86.545	0.067	0.272
2090-10-19	82.853	83.291	0.083	0.086
2090-10-20	76.175	76.593	0	0
2090-10-21	82.264	82.693	0.021	0
2090-10-22	85.143	86.819	0.027	0.006
2090-10-23	88.518	87.998	0	0
2090-10-24	91.911	91.194	0	0
2090-10-25	90.669	90.67	0.014	0
2090-10-26	89.296	90.366	0.008	0
2090-10-27	88.12	87.012	0.003	0.107
2090-10-28	79.242	80.781	0.124	0.001
2090-10-29	78.792	78.767	0	0
2090-10-30	82.721	82.677	0	0
2090-10-31	81.317	82.021	0.005	0.002
2091-05-01	80	80	1	1
2091-05-02	84.629	87.393	0.001	0.002
2091-05-03	87.034	86.957	0	0.004
2091-05-04	87.709	87.821	0	0.003
2091-05-05	90.883	91.504	0	0
2091-05-06	97.262	96.915	0	0
2091-05-07	94.913	94.872	0.01	0.018
2091-05-08	87.731	87.787	0.204	0.306
2091-05-09	81.428	82.511	0.144	0.127
2091-05-10	84.358	83.925	0.002	0.001
2091-05-11	87.363	87.619	0.011	0.004
2091-05-12	91.868	91.654	0.003	0
2091-05-13	95.797	96.947	0	0
2091-05-14	96.179	96.68	0	0
2091-05-15	97.019	95.637	0.017	0.038
2091-05-16	98.012	99.195	0.287	0.244
2091-05-17	98.891	98.75	0.018	0.011
2091-05-18	91.985	92.834	0.021	0.057
2091-05-19	88.311	88.009	0.012	0.004
2091-05-20	92.472	92.815	0	0
2091-05-21	92.849	92.824	0.005	0.023
2091-05-22	90.329	89.234	0.196	0.372
2091-05-23	97.431	97.434	0.297	0.24
2091-05-24	93.328	96.774	0.18	0.189
2091-05-25	89.825	93.804	0.335	0.206
2091-05-26	93.674	94.272	0.172	0.209
2091-05-27	96.843	94.931	0.013	0.059
2091-05-28	96.877	96.977	0.011	0.175
2091-05-29	98.576	99.184	0	0.021
2091-05-30	95.56	98.937	0	0
2091-05-31	97.469	97.909	0.004	0
2091-06-01	93.971	90.521	0.065	0.047
2091-06-02	97.809	98.047	0.002	0.073
2091-06-03	92.768	92.011	0.052	0.187
2091-06-04	87.711	86.789	0.119	0.125
2091-06-05	88.259	88.823	0.006	0.006
2091-06-06	90.199	89.93	0.105	0.147
2091-06-07	90.686	90.266	0	0.106
2091-06-08	91.567	88.515	0	0
2091-06-09	92.509	93.784	0	0
2091-06-10	93.199	92.825	0.088	0.021
2091-06-11	93.236	94.01	0.102	0.008
2091-06-12	95.337	97.276	0.062	0.001
2091-06-13	101.535	101.454	0	0.037
2091-06-14	96.66	100.746	0.099	0
2091-06-15	93.376	95.915	0.47	0.364
2091-06-16	96.981	91.193	0.286	0.36
2091-06-17	97.435	97.104	0	0.011
2091-06-18	98.637	100.751	0	0
2091-06-19	98.857	99.689	0.077	0.107
2091-06-20	97.261	100.486	0.154	0.022
2091-06-21	96.333	91.236	0.071	0.41
2091-06-22	95.48	95.58	0.049	0.155
2091-06-23	96.922	96.167	0.097	0.24
2091-06-24	97.508	96.57	0.123	0.083
2091-06-25	99.451	99.274	0.096	0
2091-06-26	93.532	93.632	0	0.023
2091-06-27	96.835	95.07	0.002	0.031
2091-06-28	97.87	97.221	0	0
2091-06-29	99.763	100.345	0	0
2091-06-30	98.027	99.609	0.264	0.001
2091-07-01	94.486	94.813	0.498	0.453
2091-07-02	94.846	94.554	0.277	0.541
2091-07-03	94.832	94.009	0.405	0.195
2091-07-04	91.538	90.621	0.252	0.313
2091-07-05	95.037	93.729	0.148	0.387
2091-07-06	95.083	90.449	0.372	0.266
2091-07-07	98.085	98.852	0.024	0.024
2091-07-08	97.694	100.331	0	0
2091-07-09	97.809	97.686	0	0
2091-07-10	99.208	99.194	0	0
2091-07-11	100.694	101.706	0	0
2091-07-12	100.637	100.737	0	0.091
2091-07-13	99.118	97.9	0.163	0.174
2091-07-14	97.121	94.132	0.403	0.382
2091-07-15	98.186	98.186	0.009	0.131
2091-07-16	96.399	97.204	0.008	0.03
2091-07-17	97.05	97.946	0	0.229
2091-07-18	98.218	98.006	0	0
2091-07-19	96.112	98.977	0	0
2091-07-20	95.252	96.003	0.215	0.237
2091-07-21	95.127	94.117	0.366	0.367
2091-07-22	95.341	93.834	0.235	0.281
2091-07-23	94.454	97.124	0.162	0.315
2091-07-24	96.081	98.052	0	0.009
2091-07-25	98.52	98.505	0	0
2091-07-26	98.299	98.277	0.008	0.004
2091-07-27	97.034	95.233	0.185	0.234
2091-07-28	97.91	97.972	0.56	0.412
2091-07-29	96.721	96.748	0.037	0.299
2091-07-30	97.955	97.769	0	0
2091-07-31	95.495	94.377	0	0
2091-08-01	95.222	94.895	0.001	0
2091-08-02	96.784	97.336	0.062	0.003
2091-08-03	92.792	93.814	0.161	0.003
2091-08-04	93.519	95.175	0.255	0.025
2091-08-05	94.295	94.395	0.004	0.213
2091-08-06	98.158	98.643	0.024	0.091
2091-08-07	97.957	97.97	0	0
2091-08-08	97.358	96.687	0.072	0.006
2091-08-09	96.07	96.635	0.164	0.11
2091-08-10	97.938	97.008	0	0
2091-08-11	98.212	96.927	0.001	0
2091-08-12	96.899	95.718	0	0
2091-08-13	95.909	95.244	0	0
2091-08-14	96.896	97.146	0	0
2091-08-15	96.579	96.214	0	0.003
2091-08-16	97.126	95.68	0	0.017
2091-08-17	96.256	96.673	0.002	0.003
2091-08-18	96.116	97.449	0.01	0.008
2091-08-19	96.602	95.871	0.233	0.432
2091-08-20	96.388	95.798	0	0
2091-08-21	91.805	91.905	0.009	0.001
2091-08-22	92.619	93.524	0.332	0.284
2091-08-23	99.142	98.555	0	0.026
2091-08-24	94.698	94.715	0.124	0.255
2091-08-25	102.07	102.17	0.034	0.339
2091-08-26	102.645	102.973	0.128	0.194
2091-08-27	99.803	100.964	0	0
2091-08-28	101.545	100.451	0	0.005
2091-08-29	97.471	100.242	0.17	0.094
2091-08-30	99.021	94.656	0.089	0.002
2091-08-31	96.865	97.082	0.068	0.02
2091-09-01	98.537	96.417	0.003	0.006
2091-09-02	100.523	98.947	0.037	0
2091-09-03	99.135	97.587	0.097	0.124
2091-09-04	98.759	98.859	0.02	0.061
2091-09-05	98.638	98	0	0
2091-09-06	99.491	97.657	0.023	0.001
2091-09-07	101.282	98.964	0.008	0.011
2091-09-08	98.274	97.17	0.073	0.044
2091-09-09	95.17	96.843	0.014	0.014
2091-09-10	96.558	96.867	0.006	0.095
2091-09-11	93.423	91.683	0.045	0.06
2091-09-12	95.55	94.295	0.03	0.015
2091-09-13	91.501	92.254	0.252	0.36
2091-09-14	94.49	95.053	0.01	0.004
2091-09-15	95.437	95.771	0	0
2091-09-16	98.542	98.582	0	0
2091-09-17	98.777	97.845	0	0
2091-09-18	95.844	96.186	0	0
2091-09-19	93.908	94.389	0	0
2091-09-20	93.157	93.257	0	0
2091-09-21	93.209	92.18	0	0.009
2091-09-22	92.259	92.359	0	0.004
2091-09-23	92.698	91.581	0.001	0.008
2091-09-24	92.437	87.821	0.05	0.224
2091-09-25	91.054	91.576	0.03	0.15
2091-09-26	89.418	89.953	0.001	0.153
2091-09-27	88.547	82.365	0	0.487
2091-09-28	80.323	92.094	0.13	0.359
2091-09-29	91.627	91.643	0.149	0.226
2091-09-30	97.347	93.893	0	0
2091-10-01	94.829	89.762	0.196	0.071
2091-10-02	90.608	87.627	0	0.218
2091-10-03	89.866	88.259	0.037	0.22
2091-10-04	92.786	89.881	0.003	0.035
2091-10-05	89.492	89.967	0	0
2091-10-06	88.952	88.893	0.029	0.037
2091-10-07	89.893	89.71	0.002	0.002
2091-10-08	85.59	89.329	0.102	0.081
2091-10-09	89.59	87.855	0.089	0.116
2091-10-10	91.735	91.451	0.003	0
2091-10-11	92.986	92.738	0	0
2091-10-12	91.128	92.939	0	0
2091-10-13	90.422	91.053	0	0
2091-10-14	91.239	90.532	0	0
2091-10-15	87.369	84.388	0.04	0.137
2091-10-16	87.926	89.404	0.008	0.014
2091-10-17	89.966	89.889	0.004	0.008
2091-10-18	92.219	92.167	0	0
2091-10-19	92.101	90.918	0	0
2091-10-20	91.372	91.068	0	0
2091-10-21	88.338	87.083	0.193	0.26
2091-10-22	89.186	89.538	0.067	0.088
2091-10-23	90.036	90.251	0	0.024
2091-10-24	86.135	87.837	0	0.002
2091-10-25	82.37	82.097	0.948	0.239
2091-10-26	84.032	84.36	0.062	0.164
2091-10-27	83.758	85.461	0.038	0.019
2091-10-28	85.919	85.367	0.096	0.043
2091-10-29	82.032	81.437	0.396	1.364
2091-10-30	90.164	91.53	0.722	0.226
2091-10-31	90.108	92.702	0.1	0.022
2092-05-01	80	80	1	1
2092-05-02	85.898	85.739	0.011	0
2092-05-03	86.355	87.773	0	0
2092-05-04	89.634	89.982	0	0
2092-05-05	91.148	91.234	0	0
2092-05-06	91.368	90.736	0	0
2092-05-07	91.128	90.499	0	0
2092-05-08	96.11	95.475	0	0
2092-05-09	90.094	91.758	0.099	0.237
2092-05-10	83.637	84.031	0.225	0.019
2092-05-11	85.678	87.457	0	0
2092-05-12	87.876	89.24	0.33	0.328
2092-05-13	88.489	92.348	0.352	0.237
2092-05-14	86.569	88.256	0.056	0.07
2092-05-15	86.579	86.386	0.04	0.023
2092-05-16	87.126	86.727	0.007	0.012
2092-05-17	87.385	88.238	0.016	0.002
2092-05-18	89.093	89.263	0	0
2092-05-19	88.912	88.86	0	0
2092-05-20	87.406	88.213	0	0
2092-05-21	87.692	87.683	0.002	0.007
2092-05-22	88.294	88.165	0.002	0.007
2092-05-23	88.409	87.792	0.007	0.002
2092-05-24	90.01	90.01	0	0
2092-05-25	91.478	91.923	0	0
2092-05-26	93.656	93.984	0	0
2092-05-27	94.288	94.249	0.014	0.026
2092-05-28	95.782	95.355	0.36	0.088
2092-05-29	94.515	94.283	0.368	0.347
2092-05-30	93.475	93.928	0.103	0.146
2092-05-31	95.14	95.188	0.024	0.253
2092-06-01	94.803	95.357	0.006	0.236
2092-06-02	98.425	96.717	0.001	0.002
2092-06-03	91.255	90.82	0.442	0.546
2092-06-04	95.175	93.668	0.201	0.27
2092-06-05	90.447	91.942	0.224	0.353
2092-06-06	95.637	96.694	0.081	0.155
2092-06-07	96.169	96.155	0.017	0.003
2092-06-08	98.388	99.272	0.017	0.053
2092-06-09	100.202	101.226	0	0
2092-06-10	100.953	101.393	0	0
2092-06-11	97.812	98.333	0.056	0.136
2092-06-12	100.992	99.729	0	0
2092-06-13	99.216	102.654	0	0.124
2092-06-14	102.469	105.206	0.005	0
2092-06-15	103.065	104.204	0.175	0.053
2092-06-16	105.357	106.106	0	0.14
2092-06-17	103.947	104.16	0.032	0
2092-06-18	101.461	101.546	0.122	0.048
2092-06-19	92.776	93.084	0.157	0.02
2092-06-20	91.692	92.559	0	0.01
2092-06-21	93.575	92.734	0	0
2092-06-22	94.891	94.451	0	0
2092-06-23	101.749	102.389	0	0
2092-06-24	101.164	101.867	0.078	0.173
2092-06-25	99.259	98.668	0.071	0.16
2092-06-26	97.959	97.38	0.253	0.368
2092-06-27	93.795	93.046	0.351	0.302
2092-06-28	95.858	98.213	0.396	0.378
2092-06-29	98.256	96.925	0.374	0.438
2092-06-30	95.554	90.26	0.564	0.345
2092-07-01	93.647	94.07	0.399	0.226
2092-07-02	92.263	93.385	0.303	0.306
2092-07-03	98.2	97.796	0.389	0.009
2092-07-04	97.503	97.426	0	0
2092-07-05	93.401	96.645	0.311	0.445
2092-07-06	96.012	95.04	0.226	0.618
2092-07-07	97.66	97.486	0.402	0.387
2092-07-08	98.955	98.902	0	0
2092-07-09	103.036	103.356	0	0
2092-07-10	103.54	103.31	0	0
2092-07-11	104.425	104.661	0	0
2092-07-12	100.942	104.183	0.16	0.219
2092-07-13	96.861	96.428	0.494	0.349
2092-07-14	98.123	98.513	0.524	0.251
2092-07-15	95.402	96.415	0	0
2092-07-16	94.768	94.868	0	0.182
2092-07-17	94.345	94.798	0.228	0.197
2092-07-18	99.273	97.318	0.065	0.275
2092-07-19	97.613	96.217	0.003	0.007
2092-07-20	98.904	97.613	0.112	0.006
2092-07-21	94.466	93.658	0.592	0.533
2092-07-22	96.303	96.378	0.409	0.588
2092-07-23	95.951	96.067	0.005	0.009
2092-07-24	100.576	101.02	0.003	0.003
2092-07-25	97.201	97.741	0.105	0.256
2092-07-26	97.85	97.383	0.069	0.398
2092-07-27	98.114	95.939	0.128	0.15
2092-07-28	97.333	98.053	0.036	0.206
2092-07-29	97.04	98.652	0.023	0.018
2092-07-30	95.656	96.085	0.049	0.012
2092-07-31	100.213	97.673	0	0.049
2092-08-01	99.453	100.455	0.266	0.284
2092-08-02	101.09	97.248	0.147	0.463
2092-08-03	101.785	102.072	0.44	0.229
2092-08-04	97.6	95.775	0.192	0.604
2092-08-05	99.242	98.932	0.277	0.372
2092-08-06	98.389	96.864	0.001	0.01
2092-08-07	95.864	96.813	0	0.015
2092-08-08	96.692	96.447	0	0.001
2092-08-09	90.378	92.202	0.389	0.063
2092-08-10	93.017	92.919	0.164	0.117
2092-08-11	95.183	95.817	0.136	0.259
2092-08-12	95.663	95.788	0.163	0.712
2092-08-13	94.228	94.686	0	0.008
2092-08-14	94.494	95.589	0.02	0.002
2092-08-15	96.155	95.346	0.006	0.037
2092-08-16	97.663	96.646	0.047	0.056
2092-08-17	95.021	93.919	0.315	0.326
2092-08-18	92.023	96.118	0.075	0.103
2092-08-19	96.807	94.465	0.015	0
2092-08-20	94.257	94.349	0	0.049
2092-08-21	93.325	94.839	0.039	0
2092-08-22	94.259	95.965	0	0
2092-08-23	98.108	96.971	0	0.003
2092-08-24	98.918	99.096	0.107	0.415
2092-08-25	95.211	98.325	0.165	0.131
2092-08-26	98.3	98.8	0.106	0.379
2092-08-27	98.345	100.014	0.076	0.199
2092-08-28	97.037	97.681	0.243	0.258
2092-08-29	99.514	99.382	0.001	0.001
2092-08-30	99.225	100.207	0.002	0.002
2092-08-31	100.259	98.823	0.068	0
2092-09-01	91.884	96.319	0.373	0.084
2092-09-02	95.645	94.94	0.071	0
2092-09-03	94.269	94.802	0.003	0
2092-09-04	91.515	94.964	0.188	0.075
2092-09-05	93.355	93.019	0.072	0.197
2092-09-06	98.175	100.877	0.091	0
2092-09-07	94.923	95.023	0	0.256
2092-09-08	97.786	97.688	0.08	0.187
2092-09-09	99.269	96.582	0.24	0.122
2092-09-10	99.724	96.084	0	0.004
2092-09-11	96.58	94.287	0	0.009
2092-09-12	91.558	91.445	0.011	0.01
2092-09-13	87.005	90.962	0.162	0.446
2092-09-14	91.841	89.147	0.624	0.081
2092-09-15	90.841	92.262	0.172	0.149
2092-09-16	87.714	91.023	0.294	0.119
2092-09-17	89.164	90.723	0.136	0.103
2092-09-18	88.083	90.622	0.414	0.01
2092-09-19	91.131	92.507	0.128	0.034
2092-09-20	92.847	92.947	0	0.005
2092-09-21	93.705	95.011	0.126	0
2092-09-22	91.762	92.749	0.097	0
2092-09-23	88.182	89.577	0.179	0.081
2092-09-24	89.015	89.442	0.205	0.069
2092-09-25	88.962	86.672	0.091	0.364
2092-09-26	93.615	91.489	0.005	0.456
2092-09-27	93.592	92.386	0.037	0.007
2092-09-28	89.959	90.059	0.037	0.473
2092-09-29	90.103	92.597	0.184	0.266
2092-09-30	91.938	92.038	0.035	0.011
2092-10-01	92.889	91.661	0.001	0.195
2092-10-02	90.09	91.239	0	0.045
2092-10-03	88.794	89.522	0	0
2092-10-04	85.572	87.542	0.033	0
2092-10-05	90.37	89.965	0	0
2092-10-06	89.511	88.317	0	0
2092-10-07	90.272	91.125	0	0
2092-10-08	87.16	86.729	0.024	0.066
2092-10-09	89.35	89.019	0.009	0.019
2092-10-10	89.846	88.538	0.007	0.005
2092-10-11	88.698	88.045	0.011	0.103
2092-10-12	87.554	87.768	0.072	0.244
2092-10-13	87.338	85.615	0.201	0.297
2092-10-14	87.581	85.106	0.355	0.187
2092-10-15	87.44	90.054	0.044	0.04
2092-10-16	88.51	87.638	0.012	0.428
2092-10-17	85.597	87.257	0.001	0.099
2092-10-18	87.789	87.452	0.003	0.009
2092-10-19	86.64	86.139	0	0
2092-10-20	87.183	82.071	0.213	0.749
2092-10-21	82.244	78.163	0	0.004
2092-10-22	77.801	77.703	0.777	1.024
2092-10-23	83.867	83.765	0.413	0.196
2092-10-24	88.997	90.719	0.073	0.126
2092-10-25	86.259	86.762	0	0
2092-10-26	86.658	87.348	0	0
2092-10-27	89.062	88.975	0	0
2092-10-28	86.668	87.69	0	0
2092-10-29	90.968	90.793	0	0.025
2092-10-30	90.214	90.078	0.112	0.264
2092-10-31	86.064	86.197	0.001	0.069
2093-05-01	80	80	1	1
2093-05-02	86.558	83.674	0.267	0.275
2093-05-03	82.955	83.36	0.345	0.438
2093-05-04	81.107	80.911	0.716	0.266
2093-05-05	81.711	82.362	0.213	0.18
2093-05-06	83.434	81.652	0.23	0.835
2093-05-07	85.917	86.097	0.134	0.103
2093-05-08	84.087	88.206	0.157	0.156
2093-05-09	86.877	91.058	0.221	0.226
2093-05-10	92.356	92.774	0.166	0.056
2093-05-11	94.373	94.942	0	0
2093-05-12	93.186	91.154	0	0.029
2093-05-13	87.019	86.231	0.014	0.024
2093-05-14	86.664	84.976	0	0
2093-05-15	85.819	86.311	0	0.002
2093-05-16	86.635	86.364	0	0.001
2093-05-17	86.142	88.371	0	0
2093-05-18	89.883	89.609	0	0
2093-05-19	92.392	90.665	0	0
2093-05-20	90.432	90.542	0.172	0.101
2093-05-21	92.109	92.708	0.005	0.055
2093-05-22	89.897	89.501	0.001	0.002
2093-05-23	88.694	89.146	0	0
2093-05-24	88.574	89.072	0	0
2093-05-25	89.375	89.64	0.001	0
2093-05-26	89.696	90.164	0	0
2093-05-27	89.828	90.875	0	0
2093-05-28	90.657	90.955	0.009	0.101
2093-05-29	88.732	88.907	0.203	0.293
2093-05-30	87.902	87.277	0.171	0.198
2093-05-31	94.136	90.397	0.13	0.131
2093-06-01	93.826	93.234	0.156	0.207
2093-06-02	97.464	98.553	1.76	0.005
2093-06-03	92.949	95.846	0.373	0.174
2093-06-04	96.787	96.887	0.001	0.23
2093-06-05	93.723	95.339	0.025	0.085
2093-06-06	95.639	97.081	0.004	0.007
2093-06-07	91.901	91.268	0.064	0.049
2093-06-08	90.82	89.924	0.072	0.083
2093-06-09	88.485	89.07	0.005	0.103
2093-06-10	91.05	90.555	0	0.009
2093-06-11	92.534	93.336	0.151	0.014
2093-06-12	93.799	93.899	0.011	0.073
2093-06-13	97.44	98.868	0.016	0.132
2093-06-14	93.672	95.905	0.118	0.048
2093-06-15	91.932	92.05	0.157	0.047
2093-06-16	94.961	95.617	0.017	0
2093-06-17	96.719	96.819	0	0
2093-06-18	97.458	96.538	0	0.002
2093-06-19	97.723	97.25	0	0.03
2093-06-20	97.21	97.124	0.354	0.008
2093-06-21	92.94	92.207	0.169	0.33
2093-06-22	97.394	98.432	0.054	0.073
2093-06-23	93.322	96.272	0.204	0.315
2093-06-24	92.598	92.003	0.325	0.332
2093-06-25	92.174	91.71	0.58	0.422
2093-06-26	97.997	98.761	0.001	0.153
2093-06-27	96.239	98.105	0.018	0
2093-06-28	95.819	97.364	0	0
2093-06-29	97.547	98.037	0	0
2093-06-30	97.794	99.84	0	0
2093-07-01	99.547	100.424	0.053	0
2093-07-02	99.45	101.648	0.145	0.006
2093-07-03	101.469	102.06	0	0.001
2093-07-04	101.86	102.931	0	0
2093-07-05	98.637	99.692	0.015	0.093
2093-07-06	97.077	98.941	0	0
2093-07-07	98.494	98.546	0	0
2093-07-08	98.538	98.949	0	0
2093-07-09	99.139	99.837	0	0
2093-07-10	100.949	101.006	0	0
2093-07-11	100.386	100.233	0	0
2093-07-12	99.328	100.459	0	0
2093-07-13	99.752	97.563	0	0
2093-07-14	97.396	97.557	0.072	0.092
2093-07-15	97.138	97.17	0.258	0.194
2093-07-16	95.383	93.584	0.323	0.488
2093-07-17	91.955	91.609	0.196	0.267
2093-07-18	94.529	94.629	0.031	0.111
2093-07-19	93.872	96.825	0.064	0.135
2093-07-20	96.915	96.744	0.035	0.005
2093-07-21	97.926	96.431	0	0.02
2093-07-22	93.993	95.246	0.095	0.226
2093-07-23	96.542	97.047	0.102	0.105
2093-07-24	101.181	101.281	0.004	0.077
2093-07-25	96.161	98.174	0.184	0.296
2093-07-26	95.562	96.067	0.23	0.193
2093-07-27	96.245	93.979	0.272	0.43
2093-07-28	96.572	96.812	0.017	0.036
2093-07-29	95.683	95.783	0.035	0.351
2093-07-30	94.148	94.404	0.256	0.153
2093-07-31	94.897	95.093	0.003	0.016
2093-08-01	94.954	95.771	0.01	0.069
2093-08-02	95.387	96.587	0.138	0.114
2093-08-03	94.946	95.023	0.034	0.052
2093-08-04	98.529	101.372	0.084	0.043
2093-08-05	97.854	97.894	0.001	0.366
2093-08-06	95.611	96.238	0	0
2093-08-07	96.446	97.328	0	0
2093-08-08	97.982	97.61	0	0
2093-08-09	97.838	98.142	0	0
2093-08-10	95.946	95.877	0	0
2093-08-11	96.255	97.9	0	0
2093-08-12	97.108	98.301	0	0
2093-08-13	96.305	95.616	0	0
2093-08-14	95.693	95.467	0.049	0.024
2093-08-15	95.365	94.579	0.081	0.046
2093-08-16	90.004	91.427	0.124	0.109
2093-08-17	94.114	91.871	0.178	0.331
2093-08-18	96.083	92.778	0.398	0.478
2093-08-19	93.363	93.997	0	0
2093-08-20	94.932	94.92	0	0
2093-08-21	95.548	95.183	0	0
2093-08-22	94.371	94.394	0	0
2093-08-23	92.376	91.327	0	0
2093-08-24	95.601	95.589	0	0
2093-08-25	95.808	97.593	0	0.002
2093-08-26	96.129	96.348	0.004	0
2093-08-27	94.872	95.271	0.149	0.123
2093-08-28	93.865	96.437	0.442	0.277
2093-08-29	93.292	94.549	0.099	0.119
2093-08-30	96.148	96.165	0.012	0.019
2093-08-31	95.596	92.776	0.38	0.265
2093-09-01	93.61	93.839	0.099	0.13
2093-09-02	96.012	96.381	0	0
2093-09-03	92.838	92.938	0	0
2093-09-04	93.399	94.323	0	0
2093-09-05	94.374	95.685	0	0.001
2093-09-06	95.03	94.817	0.002	0
2093-09-07	95.458	95.184	0.016	0.028
2093-09-08	98.051	100.512	0.043	0.02
2093-09-09	98.024	98.124	0	0.164
2093-09-10	99.834	99.728	0.001	0.004
2093-09-11	96.21	94.783	0.204	0
2093-09-12	88.048	91.235	0.278	0.007
2093-09-13	92.393	91.026	0.002	0
2093-09-14	93.933	94.122	0.006	0
2093-09-15	92.653	93.007	0	0.046
2093-09-16	92.288	89.428	0.002	0.251
2093-09-17	93.641	92.278	0.081	0.071
2093-09-18	94.595	94.476	0.121	0
2093-09-19	91.451	90.32	0.008	0.004
2093-09-20	95.538	94.7	0	0
2093-09-21	94.957	94.58	0	0
2093-09-22	92.08	92.67	0	0
2093-09-23	92.688	91.703	0	0
2093-09-24	90.94	92.983	0	0
2093-09-25	93.114	92.961	0	0
2093-09-26	92.711	92.228	0	0
2093-09-27	93.586	92.709	0	0
2093-09-28	91.667	92.829	0.009	0
2093-09-29	91.782	93.747	0.007	0.005
2093-09-30	92.172	90.987	0	0
2093-10-01	93.251	91.909	0	0
2093-10-02	93.188	92.743	0	0
2093-10-03	93.263	93.351	0	0
2093-10-04	93.036	92.694	0	0
2093-10-05	91.675	92.148	0	0
2093-10-06	90.948	89.706	0.002	0.002
2093-10-07	90.98	91.247	0	0
2093-10-08	91.852	90.965	0	0
2093-10-09	88.592	89.683	0.018	0.007
2093-10-10	91.66	92.67	0	0
2093-10-11	92.814	92.029	0	0
2093-10-12	90.982	90.444	0	0
2093-10-13	90.204	91.14	0.002	0
2093-10-14	90.298	89.309	0	0
2093-10-15	89.103	88.53	0.119	0.011
2093-10-16	88.039	90.994	0.375	0.348
2093-10-17	90.931	92.355	0.066	0.057
2093-10-18	90.744	92.049	0.143	0.181
2093-10-19	90.11	90.241	0	0
2093-10-20	91.977	90.262	0	0
2093-10-21	91.12	91.641	0	0
2093-10-22	89.549	90.179	0	0.054
2093-10-23	90.677	91.092	0.019	0.071
2093-10-24	92.934	90.114	0.005	0.113
2093-10-25	88.107	85.907	0.003	0.15
2093-10-26	91.023	89.329	0	0.001
2093-10-27	89.732	89.584	0	0.063
2093-10-28	89.344	89.759	0	0.044
2093-10-29	83.463	86.842	0	0
2093-10-30	68.367	68.09	0	0
2093-10-31	76.718	76.414	0	0
2094-05-01	80	80	1	1
2094-05-02	93.753	95.138	0	0
2094-05-03	92.567	93.2	0.07	0.098
2094-05-04	92.344	92.257	0.066	0.054
2094-05-05	89.559	90.47	0.036	0
2094-05-06	87.514	88.277	0	0
2094-05-07	85.747	86.212	0.002	0
2094-05-08	87.786	88.347	0	0
2094-05-09	88.507	89.092	0	0.001
2094-05-10	90.334	90.443	0	0
2094-05-11	92.289	91.734	0	0
2094-05-12	96.121	96.673	0	0
2094-05-13	96.944	96.658	0	0.001
2094-05-14	86.77	88.322	0.219	0.208
2094-05-15	91.529	90.685	0.139	0.213
2094-05-16	98.253	98.272	0.001	0.003
2094-05-17	96.056	97.825	0.014	0.002
2094-05-18	97.895	96.785	0	0
2094-05-19	94.746	94.794	0.22	0.338
2094-05-20	88.236	85.941	0.589	0.378
2094-05-21	85.422	89.634	0.311	0.123
2094-05-22	93.204	92.419	0.001	0
2094-05-23	99.379	98.226	0	0
2094-05-24	92.812	93.151	0.225	0.382
2094-05-25	86.94	87.262	0.22	0.174
2094-05-26	87.981	89.7	0.015	0
2094-05-27	85.836	90.965	0.018	0
2094-05-28	95.326	96.276	0	0
2094-05-29	94.852	95.926	0.197	0.138
2094-05-30	94.272	94.944	0.115	0.067
2094-05-31	95.55	96.271	0.168	0.183
2094-06-01	94.747	96.254	0.382	0.367
2094-06-02	97.863	99.35	0.059	0.028
2094-06-03	97.452	97.583	0.005	0.001
2094-06-04	97.859	98.245	0.042	0.147
2094-06-05	94.414	94.411	0.257	0.274
2094-06-06	94.893	96.423	0.307	0.247
2094-06-07	95.025	99.808	0.218	0.307
2094-06-08	93.786	96.848	0.018	0.277
2094-06-09	90.621	90.721	0.002	0.355
2094-06-10	88.794	91.707	0.334	0.186
2094-06-11	94.31	95.452	0.151	0.256
2094-06-12	94.217	93.938	0.191	0.278
2094-06-13	95.284	96.152	0.109	0.174
2094-06-14	94.898	92.12	0.329	0.339
2094-06-15	95.911	97.88	0.157	0.006
2094-06-16	94.63	96.239	0.193	0.222
2094-06-17	94.56	95.348	0	0.033
2094-06-18	91.616	95.197	0.062	0
2094-06-19	93.227	94.358	0.055	0
2094-06-20	93.778	94.521	0.065	0.019
2094-06-21	93.329	94.949	0.092	0.195
2094-06-22	95.376	97.161	0.243	0.042
2094-06-23	96.914	100.582	0.021	0.23
2094-06-24	95.715	96.499	0.03	0.173
2094-06-25	96.922	100.47	0.216	0.088
2094-06-26	97.137	99.761	0.189	0.075
2094-06-27	97.394	96.635	0.136	0.241
2094-06-28	97.257	99.763	0.303	0.306
2094-06-29	92.338	100.488	0.294	0.195
2094-06-30	98.092	96.651	0.195	0.454
2094-07-01	93.482	93.262	0.277	0.269
2094-07-02	98.455	100.109	1.728	0.08
2094-07-03	101.641	103.59	0	0
2094-07-04	99.889	99.989	0	0.249
2094-07-05	93.409	92.839	0.387	0.254
2094-07-06	91.394	91.233	0.372	0.393
2094-07-07	99.145	100.302	0.225	0.309
2094-07-08	99.963	100.474	0	0.005
2094-07-09	99.423	100.249	0	0.017
2094-07-10	93.108	98.129	0.357	0.102
2094-07-11	98.779	99.914	0	0.041
2094-07-12	97.78	98.501	0	0
2094-07-13	94.888	94.139	0	0
2094-07-14	96.212	96.163	0.001	0.001
2094-07-15	94.723	95.517	0.018	0.112
2094-07-16	95.048	95.837	0.016	0.01
2094-07-17	91.871	95.565	0.182	0.079
2094-07-18	95.255	96.338	0.085	0.038
2094-07-19	95.853	98.435	0.153	0
2094-07-20	97.609	100.441	0.007	0
2094-07-21	97.226	98.589	0.204	0
2094-07-22	98.244	98.395	0	0
2094-07-23	100.051	101.288	0	0
2094-07-24	98.369	98.665	0.06	0.213
2094-07-25	97.026	97.126	0.031	0.432
2094-07-26	99.022	96.744	0	0.008
2094-07-27	97.597	97.927	0.027	0.023
2094-07-28	92.123	94.762	0.268	0.077
2094-07-29	91.17	91.27	0.001	0.318
2094-07-30	95.399	94.765	0.066	0.209
2094-07-31	95.113	94.43	0.005	0.006
2094-08-01	95.519	95.606	0.027	0.013
2094-08-02	95.657	96.377	0.116	0.071
2094-08-03	95.954	96.908	0.058	0
2094-08-04	99.468	99.644	0	0
2094-08-05	99.927	99.672	0.083	0.032
2094-08-06	99.49	97.83	0.114	0.296
2094-08-07	98.675	94.422	0.16	0.321
2094-08-08	96.401	97.487	0	0.02
2094-08-09	95.518	93.414	0.344	0.429
2094-08-10	95.07	96.304	0.456	0.414
2094-08-11	96.39	96.231	0.033	0.037
2094-08-12	95.894	95.815	0	0
2094-08-13	96.334	95.393	0	0.004
2094-08-14	93.707	94.164	0.309	0.07
2094-08-15	95.956	95.685	0	0
2094-08-16	96.117	95.655	0	0.001
2094-08-17	93.815	94.315	0.22	0.111
2094-08-18	97.436	97.335	0	0
2094-08-19	97.082	97.448	0	0
2094-08-20	93.297	95.207	0	0
2094-08-21	94.911	95.805	0	0.008
2094-08-22	94.471	94.902	0	0
2094-08-23	95.089	95.611	0	0.007
2094-08-24	91.437	94.44	0.067	0
2094-08-25	93.548	95.178	0.069	0.016
2094-08-26	97.168	95.04	0	0
2094-08-27	95.578	95.4	0	0.002
2094-08-28	95.473	96.443	0	0
2094-08-29	98.742	98.91	0	0
2094-08-30	96.471	97.751	0.168	0.092
2094-08-31	97.797	98.952	0.189	0.176
2094-09-01	96.433	99.205	0.286	0.189
2094-09-02	98.276	97.255	0	0
2094-09-03	96.852	95.801	0.018	0
2094-09-04	95.426	92.666	0.19	0
2094-09-05	92.96	93.06	0	0.008
2094-09-06	91.096	92.703	0	0.022
2094-09-07	92.915	94.043	0.037	0.05
2094-09-08	93.487	94.301	0	0.024
2094-09-09	93.18	93.28	0.003	0.001
2094-09-10	92.575	92.28	0.011	0.1
2094-09-11	94.641	93.832	0.097	0.021
2094-09-12	95.394	94.487	0	0
2094-09-13	94.861	94.698	0	0
2094-09-14	94.731	93.979	0	0
2094-09-15	94.182	93.872	0	0
2094-09-16	90.865	91.407	0.14	0.115
2094-09-17	94.044	94.007	0	0
2094-09-18	93.603	94.173	0	0
2094-09-19	93.352	92.865	0	0
2094-09-20	93.668	93.54	0	0
2094-09-21	93.28	93.38	0	0
2094-09-22	91.932	93.871	0	0
2094-09-23	92.651	91.425	0.011	0.038
2094-09-24	91.709	88.109	0	0.249
2094-09-25	86.194	86.4	0.159	0.173
2094-09-26	90.746	91.001	0.067	0
2094-09-27	90.305	90.158	0.168	0.069
2094-09-28	90.43	86.295	0	0.021
2094-09-29	90.641	89.021	0.001	0.005
2094-09-30	87.277	91.671	0.234	0.039
2094-10-01	90.258	88.865	0.089	0.403
2094-10-02	90.335	87.909	0.073	0.168
2094-10-03	90.946	91.563	0	0.034
2094-10-04	86.059	86.442	0.135	0.147
2094-10-05	88.515	87.877	0.079	0.063
2094-10-06	85.463	86.168	0.012	0.025
2094-10-07	85.185	87.598	0.005	0.007
2094-10-08	87.944	88.864	0.014	0.027
2094-10-09	88.556	86.223	0.013	0.011
2094-10-10	90.011	89.754	0	0
2094-10-11	89.757	90.043	0	0
2094-10-12	88.452	89.966	0.057	0
2094-10-13	90.427	88.729	0.043	0.004
2094-10-14	87.781	85.193	0.011	0
2094-10-15	89.007	89.643	0.008	0.005
2094-10-16	86.946	88.131	0.014	0.011
2094-10-17	89.467	89.912	0	0
2094-10-18	89.297	88.898	0	0
2094-10-19	90.981	91.135	0	0
2094-10-20	88.3	89.482	0.015	0.088
2094-10-21	88.139	90.987	0.075	0.008
2094-10-22	83.429	84.894	0.03	0.183
2094-10-23	82.874	87.119	0.149	0.066
2094-10-24	85.566	86.188	0.122	0.322
2094-10-25	90.231	85.892	0.034	0.115
2094-10-26	89.032	87.501	0.06	0.064
2094-10-27	90.624	90.998	0	0
2094-10-28	89.053	88.638	0.034	0.103
2094-10-29	88.881	89.472	0.001	0.016
2094-10-30	89.413	89.922	0.001	0.065
2094-10-31	85.045	85.702	0	0.001
2095-05-01	80	80	1	1
2095-05-02	93.585	95.33	0	0
2095-05-03	91.115	88.379	0.472	0.365
2095-05-04	86.006	84.721	0.256	0.2
2095-05-05	81.756	82.298	0.084	0.019
2095-05-06	84.453	80.859	0.022	0.032
2095-05-07	87.432	86.445	0.009	0.018
2095-05-08	89.641	87.722	0	0
2095-05-09	95.06	93.193	0.15	0.012
2095-05-10	90.031	95.625	0.17	0.293
2095-05-11	93.306	89.738	0.481	0.267
2095-05-12	91.978	93.841	0.25	0.184
2095-05-13	88.689	94.948	0.284	0.023
2095-05-14	92.491	91.107	0.15	0.497
2095-05-15	90.512	88.708	0.192	0.137
2095-05-16	91.534	92.661	0	0.049
2095-05-17	88.064	89.313	0.279	0.09
2095-05-18	90.887	91.165	0.002	0.074
2095-05-19	93.707	94.758	0	0
2095-05-20	94.493	96.075	0.074	0.003
2095-05-21	92.727	94.013	0.122	0.097
2095-05-22	84.59	85.577	0.226	0.182
2095-05-23	86.788	87.828	0.023	0.043
2095-05-24	88.802	86.889	0.029	0.002
2095-05-25	94.362	94.337	0.112	0.091
2095-05-26	93.752	94.283	0.327	0.273
2095-05-27	91.491	94.715	0.395	0.425
2095-05-28	95.75	97.429	0.407	0.321
2095-05-29	97.336	96.679	0.345	0.36
2095-05-30	97.893	98.565	0.107	0.042
2095-05-31	98.821	98.658	0.142	0.134
2095-06-01	104.758	104.041	0	0.031
2095-06-02	105.755	106.755	0.234	0.248
2095-06-03	102.629	104.229	0.097	0.004
2095-06-04	99.346	100.795	0.122	0.339
2095-06-05	94.932	98.944	0.129	0.185
2095-06-06	93.38	95.037	0.263	0.233
2095-06-07	93.737	93.91	0	0.11
2095-06-08	93.359	92.627	0	0
2095-06-09	94.629	94.334	0	0
2095-06-10	94.816	95.904	0	0
2095-06-11	99.343	97.584	0.018	0.031
2095-06-12	92.517	95.924	0.195	0.207
2095-06-13	96.603	95.146	0.206	0.351
2095-06-14	92.592	94.557	0.359	0.031
2095-06-15	92.553	95.101	0.293	0.13
2095-06-16	90.262	88.956	0.148	0.455
2095-06-17	90.297	91.893	0.176	0.098
2095-06-18	93.071	94.592	0.388	0.475
2095-06-19	96.287	99.409	0.213	0.174
2095-06-20	101.013	101.892	0.203	0.209
2095-06-21	99.958	100.996	0.112	0
2095-06-22	99.249	100.366	0	0
2095-06-23	98.505	98.781	0	0
2095-06-24	97.134	97.174	0	0
2095-06-25	94.38	94.498	0	0
2095-06-26	97.655	97.683	0	0
2095-06-27	96.479	96.704	0.388	0.292
2095-06-28	94.456	95.123	0.242	0.268
2095-06-29	96.1	97.758	0.427	0.123
2095-06-30	97.276	97.304	0.133	0.343
2095-07-01	100.611	100.969	0.415	0.464
2095-07-02	98.024	97.05	0	0
2095-07-03	95.929	96.345	0	0
2095-07-04	94.927	95.81	0	0
2095-07-05	95.622	96.263	0	0
2095-07-06	95.294	96.097	0	0
2095-07-07	95.534	93.972	0.006	0.054
2095-07-08	99.139	98.48	0.004	0
2095-07-09	97.236	97.266	0.181	0.392
2095-07-10	91.785	93.802	0.617	0.495
2095-07-11	96.066	97.365	0.193	0.001
2095-07-12	96.048	96.824	0	0
2095-07-13	96.026	95.955	0	0
2095-07-14	95.802	96.175	0	0
2095-07-15	95.63	96.016	0	0
2095-07-16	94.93	95.825	0.015	0.006
2095-07-17	92.954	93.054	0	0.013
2095-07-18	98.897	99.481	0.026	0
2095-07-19	100.466	100.645	0	0.008
2095-07-20	100.754	99.516	0.042	0.026
2095-07-21	101.078	101.207	0.162	0.079
2095-07-22	96.791	98.451	0.115	0.124
2095-07-23	96.328	99.103	0.001	0.018
2095-07-24	94.289	94.421	0.054	0.028
2095-07-25	97.248	96.548	0.072	0.076
2095-07-26	99.145	99.256	0	0.25
2095-07-27	96.641	97.26	0	0
2095-07-28	97.328	97.506	0	0
2095-07-29	97.959	99.114	0	0
2095-07-30	99.279	99.123	0	0.003
2095-07-31	100.259	100.441	0.029	0.153
2095-08-01	100.397	99.566	0.09	0.353
2095-08-02	97.476	97.738	0.117	0.474
2095-08-03	99.015	99.721	0	0
2095-08-04	98.23	98.816	0	0.012
2095-08-05	96.452	97.719	0.009	0.003
2095-08-06	97.451	99.738	0	0
2095-08-07	96.961	98.703	0	0
2095-08-08	96.581	97.856	0.001	0
2095-08-09	102.225	102.795	0	0
2095-08-10	101.032	101.132	0	0.119
2095-08-11	103.471	104.291	0.136	0.045
2095-08-12	102.339	103.608	0.001	0
2095-08-13	100.559	101.25	0.097	0.006
2095-08-14	102.127	101.726	0	0
2095-08-15	102.962	103.179	0	0
2095-08-16	103.145	103.245	0	0.082
2095-08-17	104.817	103.831	0.429	0.263
2095-08-18	97.745	100.167	0.404	0.348
2095-08-19	96.999	97.348	0.108	0.302
2095-08-20	94.106	98.361	3.052	0.314
2095-08-21	99.21	100.034	0.016	0.014
2095-08-22	100.373	101.44	0	0
2095-08-23	96.527	96.887	0.153	0.197
2095-08-24	94.498	94.406	0.221	0.211
2095-08-25	89.974	91.737	0.07	0
2095-08-26	90.413	91.448	0.067	0.033
2095-08-27	92.603	94.007	0.013	0
2095-08-28	96.669	96.944	0	0
2095-08-29	94.725	97.42	0.19	0.051
2095-08-30	94.134	98.291	0.208	0.016
2095-08-31	92.541	92.641	0.009	0.331
2095-09-01	93.405	95.91	0.001	0.001
2095-09-02	91.792	95.89	0.029	0.018
2095-09-03	98.497	96.87	0.01	0.027
2095-09-04	99.284	97.225	0.002	0.025
2095-09-05	98.423	95.245	0.182	0.169
2095-09-06	96.67	96.77	0.011	0.066
2095-09-07	95.443	95.802	0	0
2095-09-08	95.044	94.836	0	0.005
2095-09-09	95.408	95.542	0.022	0
2095-09-10	95.199	96.067	0.017	0.05
2095-09-11	97.098	97.334	0.014	0.068
2095-09-12	98.522	99.447	0.007	0.038
2095-09-13	94.212	92.568	0.37	0.512
2095-09-14	93.174	94.836	0.336	0.12
2095-09-15	95.73	94.76	0.005	0.029
2095-09-16	92.958	93.058	0.009	0.073
2095-09-17	92.214	92.314	0	0.116
2095-09-18	94.721	94.821	0.006	0.143
2095-09-19	94.973	97.264	0.004	0.223
2095-09-20	95.009	97.928	0.022	0.02
2095-09-21	97.149	96.219	0.003	0.003
2095-09-22	95.377	91.648	0.2	0.391
2095-09-23	88.877	90.428	0.357	0.078
2095-09-24	89.295	89.415	0.001	0.023
2095-09-25	88.553	88.885	0	0
2095-09-26	89.851	89.132	0	0
2095-09-27	90.563	87.124	0.009	0.005
2095-09-28	86.562	86.796	0.165	0.127
2095-09-29	88.89	86.593	0.379	0.013
2095-09-30	85.978	88.396	0.212	0.008
2095-10-01	89.252	88.324	0.137	0.025
2095-10-02	91.122	90.585	0	0.061
2095-10-03	91.79	91.42	0	0.012
2095-10-04	92.833	93.358	0.006	0
2095-10-05	92.938	94.081	0.022	0.009
2095-10-06	95.246	96.045	0.059	0
2095-10-07	90.909	92.507	0.154	0.075
2095-10-08	86.362	87.015	0	0.09
2095-10-09	85.863	79.993	0.262	0.827
2095-10-10	85.087	82.275	0.032	0.154
2095-10-11	85.279	82.873	0.261	0.125
2095-10-12	86.507	88.118	0.156	0.172
2095-10-13	88.491	87.101	0.227	0.367
2095-10-14	84.336	86.107	0.211	0.185
2095-10-15	88.221	87.753	0.022	0.053
2095-10-16	84.581	87.15	0.846	0.115
2095-10-17	83.406	85.331	0.179	0.255
2095-10-18	88.81	88.703	0.053	0.143
2095-10-19	89.337	90.388	0.154	0.026
2095-10-20	89.245	90.075	0.036	0
2095-10-21	89.934	90.445	0.009	0
2095-10-22	88.733	89.772	0.197	0.187
2095-10-23	93.088	93.429	0.043	0.325
2095-10-24	93.55	94.187	0	0
2095-10-25	92.886	92.52	0.089	0.114
2095-10-26	93.381	93.423	0.008	0.042
2095-10-27	88.101	88.375	0.042	0.118
2095-10-28	86.526	86.895	0.001	0
2095-10-29	93.388	93.178	0.002	0
2095-10-30	90.064	90.388	0	0
2095-10-31	85.537	86.858	0.006	0.011
2096-05-01	80	80	1	1
2096-05-02	91.021	88.819	0.003	0.007
2096-05-03	90.42	89.278	0.155	0.244
2096-05-04	95.299	94.761	0.148	0.242
2096-05-05	94.494	94.594	0.023	0.093
2096-05-06	95.377	96.368	0	0
2096-05-07	89.765	89.438	0.391	0.412
2096-05-08	85.993	88.024	0.106	0.181
2096-05-09	85.855	85.909	0.118	0.241
2096-05-10	88.127	84.821	0.064	0.09
2096-05-11	92.183	92.794	0	0.104
2096-05-12	95.896	96.128	0	0
2096-05-13	91.081	89.017	0	0.12
2096-05-14	89.694	89.647	0.123	0.096
2096-05-15	90.821	91.65	0	0
2096-05-16	86.681	88.023	0.013	0.281
2096-05-17	85.63	82.107	0.193	0.195
2096-05-18	87.705	86.538	0	0
2096-05-19	94.011	93.981	0	0
2096-05-20	91.356	85.31	0.116	0.136
2096-05-21	84.747	84.724	0.309	0.14
2096-05-22	86.479	88.157	0.046	0.123
2096-05-23	86.71	88.051	0.072	0.094
2096-05-24	86.229	86.287	0	0.041
2096-05-25	87.732	87.024	0.001	0
2096-05-26	87.832	86.098	0	0.018
2096-05-27	93.304	91.176	0	0.011
2096-05-28	92.82	93.361	0.195	0.053
2096-05-29	92.772	92.872	0.052	0.295
2096-05-30	92.798	92.898	0.013	0.157
2096-05-31	97.15	97.51	0.017	0.117
2096-06-01	97.556	96.697	0	0.008
2096-06-02	97.57	97.062	0.199	0
2096-06-03	94.767	94.722	0	0
2096-06-04	95.09	97.686	0	0
2096-06-05	95.772	97.799	0.014	0
2096-06-06	92.065	92.165	0.046	0.271
2096-06-07	92.873	90.69	0.182	0.288
2096-06-08	92.65	87.957	0.079	0.2
2096-06-09	93.151	93.251	0.001	0.006
2096-06-10	97.902	97.151	0	0
2096-06-11	99.088	101.244	0	0
2096-06-12	101.512	99.925	0	0.059
2096-06-13	97.61	97.71	0	0.073
2096-06-14	100.278	96.373	0.049	0.04
2096-06-15	98.125	96.679	0.014	0
2096-06-16	96.869	95.906	0.007	0.033
2096-06-17	93.969	94.306	0.209	0.215
2096-06-18	95.651	95.751	0.02	0.186
2096-06-19	95.393	94.217	0	0
2096-06-20	95.085	95.08	0	0
2096-06-21	97.779	95.165	0	0
2096-06-22	96.587	97.323	0.009	0
2096-06-23	98.661	97.435	0.125	0.012
2096-06-24	98.349	93.594	0.205	0.243
2096-06-25	95.266	97.644	0.315	0.37
2096-06-26	101.541	101.8	0.002	0.472
2096-06-27	98.228	98.328	0	0.073
2096-06-28	94.321	96.359	0.51	0.167
2096-06-29	95.955	94.676	0.453	0.374
2096-06-30	95.414	94.579	0.319	0.382
2096-07-01	97.94	95.502	0.133	0.096
2096-07-02	97.396	96.253	0.116	0.325
2096-07-03	95.377	95.447	0.241	0.309
2096-07-04	101.125	101.569	0.183	0.001
2096-07-05	101.492	100.926	0.198	0
2096-07-06	100.428	100.356	0.011	0
2096-07-07	101.746	102.228	0.066	0.009
2096-07-08	98.377	94.691	0.167	0.267
2096-07-09	100.154	98.723	0.062	0.12
2096-07-10	98.021	98.121	0.032	0.292
2096-07-11	101.207	99.057	0.131	0.167
2096-07-12	99.993	100.341	0.129	0.115
2096-07-13	97.653	100.843	0.187	0.164
2096-07-14	96.956	95.735	0.14	0.57
2096-07-15	94.031	94.131	0.029	1.381
2096-07-16	100.286	97.361	0.229	0.169
2096-07-17	102.023	99.398	0	0.017
2096-07-18	101.952	97.89	0	0
2096-07-19	101.396	101.472	0	0
2096-07-20	101.727	101.524	0.001	0.003
2096-07-21	102.158	101.982	0.019	0.015
2096-07-22	101.704	101.468	0.061	0.058
2096-07-23	100.368	98.954	0.114	0.428
2096-07-24	91.709	96.411	0.447	0.027
2096-07-25	97.8	97.471	0.202	0.026
2096-07-26	98.637	98.436	0.012	0.004
2096-07-27	97.818	97.818	0.214	0.462
2096-07-28	96.547	96.353	0	0
2096-07-29	96.263	96.797	0	0
2096-07-30	99.299	99.208	0	0
2096-07-31	103.359	103.174	0	0
2096-08-01	101.425	101.348	0.293	0.003
2096-08-02	99.386	99.909	0.148	0.087
2096-08-03	97.553	98.496	0.028	0.019
2096-08-04	92.58	94.024	0.092	0.012
2096-08-05	95.733	96.433	0.019	0.027
2096-08-06	98.63	98.528	0.028	0.025
2096-08-07	99.762	98.213	0	0
2096-08-08	100.492	100.697	0	0
2096-08-09	102.275	102.762	0	0
2096-08-10	102.953	103.228	0	0
2096-08-11	102.523	98.604	0.195	0.31
2096-08-12	98.824	99.057	0.09	0.081
2096-08-13	99.204	98.654	0.197	0.169
2096-08-14	99.03	99.191	0.053	0.022
2096-08-15	98.558	100.198	0.132	0.194
2096-08-16	98.458	98.558	0.025	0.246
2096-08-17	100.31	100.115	0	0.039
2096-08-18	97.367	98.233	0	0
2096-08-19	95.226	96.67	0	0
2096-08-20	96.726	96.502	0.005	0
2096-08-21	97.244	95.206	0	0
2096-08-22	97.727	97.939	0.025	0.008
2096-08-23	92.691	94.919	0.354	0.177
2096-08-24	99.659	100.524	0.114	0.219
2096-08-25	100.672	101.233	0.012	0
2096-08-26	101.614	100.536	0.001	0
2096-08-27	99.443	99.403	0.035	0.024
2096-08-28	95.638	97.327	0	0
2096-08-29	96.082	95.139	0.003	0
2096-08-30	93.683	95.78	0.305	0.017
2096-08-31	96.175	93.747	0	0.011
2096-09-01	96.004	94.318	0	0.03
2096-09-02	99.636	98.458	0	0.018
2096-09-03	99.92	98.687	0.005	0.057
2096-09-04	99.476	98.848	0.025	0.033
2096-09-05	98.527	98.783	0.242	0.335
2096-09-06	96.686	97.616	0.106	0.091
2096-09-07	93.567	93.667	0.038	0.008
2096-09-08	96.049	95.565	0	0
2096-09-09	95.743	95.804	0	0
2096-09-10	93.7	93.8	0.009	0.068
2096-09-11	90.827	86.346	0.042	0.171
2096-09-12	92.394	92.494	0	0.168
2096-09-13	99.984	98.922	0	0
2096-09-14	96.664	98.284	0.009	0.016
2096-09-15	91.607	94.958	0.365	0.482
2096-09-16	92.779	92.932	0.038	0.008
2096-09-17	92.249	92.349	0	0
2096-09-18	97.129	98.236	0.008	0
2096-09-19	92.08	92.49	0.143	0.083
2096-09-20	96.023	92.749	0.153	0.093
2096-09-21	89.981	87.922	0.158	0.288
2096-09-22	89.133	85.988	0	0.084
2096-09-23	90.742	86.91	0	0.048
2096-09-24	93.225	87.881	0	0.323
2096-09-25	92.505	86.815	0	0.111
2096-09-26	90.592	92.621	0.137	0.005
2096-09-27	86.301	86.751	0.088	0.005
2096-09-28	89.841	86.9	0	0.005
2096-09-29	92.014	93.028	0.095	0.02
2096-09-30	92.598	95.756	0.31	0.059
2096-10-01	94.463	94.551	0.116	0.054
2096-10-02	93.093	95.357	0.03	0.174
2096-10-03	93.809	95.221	0	0
2096-10-04	92.858	94.766	0	0
2096-10-05	93.707	93.739	0	0.003
2096-10-06	95.466	95.144	0	0
2096-10-07	93.762	94.027	0	0
2096-10-08	91.328	90.342	0	0
2096-10-09	90.698	90.312	0.003	0.004
2096-10-10	90.68	91.005	0.005	0
2096-10-11	89.624	87.624	0.01	0.001
2096-10-12	87.241	88.035	0.104	0.013
2096-10-13	87.632	86.383	0.021	0.034
2096-10-14	87.443	85.946	0.007	0.052
2096-10-15	86.034	86.316	0.013	0.023
2096-10-16	85.479	85.921	0.01	0.004
2096-10-17	89.211	88.598	0.004	0.001
2096-10-18	87.217	87.204	0.01	0.015
2096-10-19	88.732	89.91	0	0.001
2096-10-20	85.506	84.949	0.057	0.11
2096-10-21	84.576	84.355	0.063	0.184
2096-10-22	87.496	84.983	0.004	0.131
2096-10-23	89.464	88.605	0	0
2096-10-24	93.138	93.238	0.023	0
2096-10-25	92.336	92.344	0	0.202
2096-10-26	88.229	89.574	0.314	0.335
2096-10-27	90.679	90.547	0.049	0.068
2096-10-28	88.643	90.041	0	0.002
2096-10-29	91.517	90.819	0	0
2096-10-30	90.492	89.909	0	0
2096-10-31	90.424	89.941	0	0
2097-05-01	80	80	1	1
2097-05-02	86.421	84.54	0	0
2097-05-03	93.638	93.758	0	0.008
2097-05-04	95.093	93.994	0	0
2097-05-05	93.186	92.784	0.036	0.079
2097-05-06	93.806	93.931	0.045	0.166
2097-05-07	94.451	94.516	0.007	0.024
2097-05-08	94.969	93.236	0.109	0.067
2097-05-09	89.819	92.489	0.268	0.252
2097-05-10	92.255	90.778	0.185	0.178
2097-05-11	97.043	98.015	0.265	0.216
2097-05-12	96.502	95.157	0	0.034
2097-05-13	91.662	92.053	0.031	0.177
2097-05-14	91.967	94.494	0.198	0.113
2097-05-15	88.97	89.36	0	0
2097-05-16	93.099	91.817	0.01	0.016
2097-05-17	94.048	94.288	0.043	0.035
2097-05-18	96.17	95.665	0.148	0.032
2097-05-19	96.667	96.076	0.219	0.224
2097-05-20	97.527	97.583	0.224	0.082
2097-05-21	93.446	94.646	0.162	0.234
2097-05-22	91.314	92.152	0.058	0.069
2097-05-23	92.135	92.077	0.03	0.056
2097-05-24	92.348	92.891	0	0
2097-05-25	90.15	90.025	0.095	0.049
2097-05-26	90.192	91.031	0.117	0.262
2097-05-27	87.677	88.614	0.278	0.41
2097-05-28	95.301	94.722	0.036	0.034
2097-05-29	97.137	96.733	0.003	0.011
2097-05-30	97.05	97.178	0	0
2097-05-31	93.182	90.026	0.369	0.226
2097-06-01	91.981	91.64	0.156	0.226
2097-06-02	91.891	90.508	0.012	0.078
2097-06-03	93.874	94.755	0.01	0
2097-06-04	96.222	90.25	0.192	0.19
2097-06-05	89.434	91.288	0.387	0.128
2097-06-06	92.094	93.834	0.39	0.423
2097-06-07	87.046	91.023	0.293	0.147
2097-06-08	84.705	88.361	0.547	0.398
2097-06-09	92.95	93.172	0.001	0.211
2097-06-10	96.941	98.458	0.197	0.004
2097-06-11	95.317	94.814	0.1	0.332
2097-06-12	95.742	98.212	0.038	0.025
2097-06-13	97.346	98.175	0	0.005
2097-06-14	95.59	96.026	0.101	0.048
2097-06-15	95.777	96.794	0.231	0.093
2097-06-16	91.168	95.148	0.377	0.246
2097-06-17	96.781	94.193	0.186	0.085
2097-06-18	91.56	91.66	0.016	0.125
2097-06-19	93.381	93.481	0	0.161
2097-06-20	94.361	94.461	0.007	0.242
2097-06-21	96.536	94.436	0.244	0.154
2097-06-22	95.853	94.661	0.168	0
2097-06-23	97.259	98.207	0.197	0
2097-06-24	100.042	100.474	0.084	0
2097-06-25	96.319	96.286	0.009	0.006
2097-06-26	94.183	92.111	0.127	0.097
2097-06-27	91.482	94.19	0.328	0.276
2097-06-28	89.633	89.073	0.559	0.31
2097-06-29	90.176	93.007	0.255	0.359
2097-06-30	92.931	97.982	0.397	0.108
2097-07-01	94.179	97.198	0.379	0.19
2097-07-02	94.628	94.728	0.04	0.226
2097-07-03	98.871	98.472	0	0.017
2097-07-04	98.859	99.3	0	0.022
2097-07-05	99.276	99.422	0	0.13
2097-07-06	97.785	100.965	0	0.03
2097-07-07	94.906	98.565	0.176	0.006
2097-07-08	97.064	98.592	0.001	0
2097-07-09	96.872	99.683	0.082	0
2097-07-10	97.152	98.368	0	0
2097-07-11	96.022	97.501	0.04	0
2097-07-12	95.903	96.726	0.001	0.004
2097-07-13	97.475	98.251	0.122	0.104
2097-07-14	96.413	96.513	0.007	0.01
2097-07-15	97.82	98.176	0	0.006
2097-07-16	100.002	100.046	0	0
2097-07-17	99.08	99.474	0	0
2097-07-18	97.703	98.745	0	0
2097-07-19	98.937	99.926	0	0
2097-07-20	99.275	97.645	0.001	0
2097-07-21	101.591	102.808	0	0
2097-07-22	99.215	97.997	0.246	0.456
2097-07-23	101.944	103.356	0.132	0.001
2097-07-24	98.776	98.795	0.177	0.346
2097-07-25	97.717	101.765	0.27	0.002
2097-07-26	99.584	99.788	0.17	0.311
2097-07-27	97.149	97.991	0	0.278
2097-07-28	99.439	99.539	0	0.093
2097-07-29	97.527	99.19	0.537	0.094
2097-07-30	99.029	99.129	0	0.297
2097-07-31	99.143	97.786	0	0
2097-08-01	97.583	95.875	0.201	0.582
2097-08-02	97.963	97.901	0.277	0.268
2097-08-03	92.346	96.928	0.075	0.027
2097-08-04	98.939	99.47	0.097	0
2097-08-05	93.405	95.606	0.156	0.065
2097-08-06	95.043	95.22	0.387	0.202
2097-08-07	99.409	99.721	0.206	0.213
2097-08-08	98.506	98.606	0	0.162
2097-08-09	98.077	98.177	0	0.086
2097-08-10	102.92	101.154	0	0
2097-08-11	97.094	97.194	0.052	0.099
2097-08-12	101.879	101.428	0	0
2097-08-13	100.031	101.038	0	0.001
2097-08-14	101.331	99.462	0.022	0
2097-08-15	100.047	98.584	0	0.003
2097-08-16	100.683	101.278	0.054	0.003
2097-08-17	98.797	99.008	0.122	0.235
2097-08-18	99.237	100.552	0.023	0
2097-08-19	100.985	102.183	0	0.011
2097-08-20	97.59	99.838	0.008	0
2097-08-21	99.037	100.055	0.006	0
2097-08-22	99.987	99.54	0	0
2097-08-23	98.696	100.886	0.027	0.13
2097-08-24	97.463	96.793	0	0
2097-08-25	98.631	97.163	0.012	0.01
2097-08-26	96.139	95.474	0	0
2097-08-27	95.6	96.152	0.008	0.005
2097-08-28	94.054	93.904	0.009	0.013
2097-08-29	94.736	96.289	0.189	0.133
2097-08-30	95.164	95.117	0.001	0
2097-08-31	96.582	96.236	0.001	0.003
2097-09-01	96.696	94.989	0.06	0.242
2097-09-02	98.137	98.439	0.205	0.105
2097-09-03	94.234	95.904	0	0
2097-09-04	95.72	94.41	0	0
2097-09-05	94.677	95.841	0	0
2097-09-06	92.593	93.909	0.069	0.015
2097-09-07	95.867	95.326	0.026	0.005
2097-09-08	95.207	97.218	0.002	0.123
2097-09-09	92.975	94.191	0.016	0.029
2097-09-10	94.039	95.012	0.008	0.001
2097-09-11	91.817	93.474	0.089	0.094
2097-09-12	97.733	97.32	0.065	0.011
2097-09-13	96.638	95.075	0.006	0.012
2097-09-14	95.333	95.171	0	0
2097-09-15	95.788	96.081	0	0
2097-09-16	97.823	98.375	0	0
2097-09-17	96.378	96.755	0.031	0.182
2097-09-18	89.868	86.517	0.057	0.247
2097-09-19	90.451	87.166	0.009	0.085
2097-09-20	88.591	88.906	0.19	0.287
2097-09-21	90.303	91.519	0.108	0.087
2097-09-22	89.757	91.499	0.062	0.084
2097-09-23	91.453	92.949	0	0.008
2097-09-24	92.646	92.418	0.442	0.394
2097-09-25	91.725	91.184	0.074	0.322
2097-09-26	92.697	96.872	0.206	0.026
2097-09-27	95.787	99.114	0.035	0.013
2097-09-28	94.96	95.71	0.001	0.02
2097-09-29	94.131	95.026	0.39	0.437
2097-09-30	94.809	94.56	0.061	0.086
2097-10-01	92.479	93.068	0.013	0.001
2097-10-02	91.083	92.755	0.08	0.092
2097-10-03	88.673	89.009	0.025	0.019
2097-10-04	92.076	90.469	0.056	0.04
2097-10-05	90.327	90.285	0.023	0.021
2097-10-06	92.673	92.248	0.071	0.005
2097-10-07	89.998	92.146	0.174	0.004
2097-10-08	88.078	89.771	0.022	0.04
2097-10-09	87.415	90.284	0.004	0.017
2097-10-10	88.308	89.355	0.046	0.023
2097-10-11	91.119	91.04	0.007	0
2097-10-12	91.371	93.646	0	0
2097-10-13	92.414	94.637	0.002	0
2097-10-14	89.951	90.012	0.025	0.021
2097-10-15	90.514	88.425	0.008	0.012
2097-10-16	88.679	91.399	0.007	0.006
2097-10-17	90.134	90.988	0.002	0
2097-10-18	90.616	91.148	0	0.003
2097-10-19	91.187	90.876	0.018	0
2097-10-20	92.321	92.025	0.004	0.002
2097-10-21	92.523	93.062	0	0
2097-10-22	93.447	94.914	0	0.012
2097-10-23	91.985	93.704	0	0
2097-10-24	94.465	94.624	0.007	0
2097-10-25	93.132	94.446	0	0
2097-10-26	91.047	90.527	0.035	0.014
2097-10-27	85.466	86.107	0.088	0.143
2097-10-28	82.643	81.932	0.087	0.15
2097-10-29	83.837	83.259	0.168	0.084
2097-10-30	79.591	79.599	0.005	0.069
2097-10-31	76.885	75.333	0	0.008
2098-05-01	80	80	1	1
2098-05-02	95.828	95.833	0	0
2098-05-03	89.65	90.015	0.175	0.169
2098-05-04	92.134	91.358	0.003	0
2098-05-05	89.234	88.638	0.122	0.034
2098-05-06	92.721	92.956	0	0.027
2098-05-07	89.214	91.892	0.3	0.267
2098-05-08	99.545	99.733	0.068	0.268
2098-05-09	96.616	96.921	0	0
2098-05-10	92.708	92.649	0.002	0.004
2098-05-11	85.865	86.913	0	0
2098-05-12	90.171	89.994	0	0
2098-05-13	94.724	95.869	0	0
2098-05-14	100.706	100.32	0	0
2098-05-15	99.011	100.966	0.082	0
2098-05-16	98.164	98.828	0.172	0.064
2098-05-17	94.912	97.299	0.224	0.393
2098-05-18	93.175	92.852	0.297	0.267
2098-05-19	89.024	94.114	0.2	0.019
2098-05-20	95.196	96.658	0.033	0.188
2098-05-21	95.353	95.517	0	0
2098-05-22	94.794	94.601	0	0
2098-05-23	94.253	94.788	0	0
2098-05-24	92.98	93.432	0	0.001
2098-05-25	92.895	94.133	0.003	0.004
2098-05-26	95.515	95.91	0	0
2098-05-27	95.982	96.968	0	0
2098-05-28	98.025	98.251	0	0
2098-05-29	98.593	98.018	0	0.002
2098-05-30	93.274	93.041	0.141	0.205
2098-05-31	94.348	95.675	0.221	0.07
2098-06-01	97.322	99.076	0.027	0.274
2098-06-02	96.452	96.366	0.144	0.122
2098-06-03	95.9	95.474	0.294	0.427
2098-06-04	92.26	90.817	0.274	0.327
2098-06-05	98.732	99.866	0.006	0.03
2098-06-06	98.795	99.047	0.028	0.025
2098-06-07	95.062	94.725	0.235	0.129
2098-06-08	94.931	96.134	0.339	0.215
2098-06-09	93.112	94.412	0.112	0.333
2098-06-10	90.33	94.269	0.322	0.319
2098-06-11	94.207	94.315	0.007	0.081
2098-06-12	93.159	96.089	0.384	0.056
2098-06-13	94.299	93.369	0.344	0.34
2098-06-14	96.19	96.672	0.361	0.049
2098-06-15	97.919	98.019	0.008	0.22
2098-06-16	99.027	101.514	0.017	0
2098-06-17	98.039	98.889	0	0
2098-06-18	94.266	92.748	0.705	0.389
2098-06-19	89.823	89.501	0.06	0.586
2098-06-20	91.641	89.106	0.016	0.165
2098-06-21	96.681	96.61	0	0.006
2098-06-22	99.687	101.059	0.195	0
2098-06-23	97.596	99.116	0.214	0.348
2098-06-24	102.989	103.52	0.269	0.092
2098-06-25	103.439	104.134	0.059	0
2098-06-26	104.123	104.508	0	0
2098-06-27	106.7	107.341	0.214	0.065
2098-06-28	106.113	106.459	0.038	0.096
2098-06-29	103.795	104.157	0.4	0.232
2098-06-30	103.81	102.786	0.126	0.403
2098-07-01	93.07	93.757	0.271	0.383
2098-07-02	96.636	96.006	0.308	0.447
2098-07-03	93.974	97.257	0.131	0.194
2098-07-04	97.272	97.691	0.432	0
2098-07-05	96.231	96.706	0	0
2098-07-06	96.994	97.815	0	0
2098-07-07	97.695	96.333	0	0
2098-07-08	98.146	98.028	0	0
2098-07-09	96.829	98.164	0	0
2098-07-10	100.913	101	0	0
2098-07-11	102.325	102.29	0	0
2098-07-12	98.347	99.04	0	0
2098-07-13	98.087	97.846	0	0
2098-07-14	99.667	99.56	0	0
2098-07-15	98.106	98.126	0	0
2098-07-16	98.793	98.776	0	0
2098-07-17	99.221	99.423	0	0
2098-07-18	100.027	99.777	0	0
2098-07-19	98.542	97.738	0	0
2098-07-20	95.569	96.004	0	0
2098-07-21	94.085	94.218	0	0.004
2098-07-22	95.82	95.716	0.005	0.002
2098-07-23	95.794	95.786	0.075	0.18
2098-07-24	98.256	101.053	0.003	0.004
2098-07-25	100.597	99.34	0.158	0.308
2098-07-26	95.311	93.88	0.592	0.292
2098-07-27	91.635	94.095	0.215	0.011
2098-07-28	96.74	96.968	0.085	0.234
2098-07-29	96.669	97.029	0	0
2098-07-30	96.181	96.931	0	0
2098-07-31	94.502	95.974	0	0
2098-08-01	92.824	94.663	0.005	0.028
2098-08-02	97.015	97.39	0.076	0.058
2098-08-03	93.698	95.145	0.016	0.002
2098-08-04	95.909	96.712	0.089	0.099
2098-08-05	97.951	98.556	0	0
2098-08-06	99.052	99.278	0	0
2098-08-07	101.82	101.951	0	0
2098-08-08	102.533	104.781	0.11	0
2098-08-09	100.053	102.982	0.085	0.23
2098-08-10	94.056	98.786	0.717	0.125
2098-08-11	95.458	95.816	0.07	0
2098-08-12	95.381	96.117	0.199	0.094
2098-08-13	99.899	100.3	0.108	0.114
2098-08-14	97.297	97.376	0.014	0.046
2098-08-15	92.962	93.871	0.212	0.289
2098-08-16	87.996	92.761	0.293	0.233
2098-08-17	92.712	91.372	0.017	0.101
2098-08-18	96.326	98.037	0	0
2098-08-19	100.437	99.468	0	0.006
2098-08-20	99.373	99.882	0.336	0.372
2098-08-21	101.98	100.826	0.014	0.013
2098-08-22	99.3	99.556	0	0.065
2098-08-23	100.682	101.718	0	0
2098-08-24	96.31	96.41	0.01	0.201
2098-08-25	95.254	95.06	0	0
2098-08-26	97.267	97.077	0.066	0.005
2098-08-27	97.467	97.207	0	0
2098-08-28	93.543	95.744	0	0
2098-08-29	96.253	95.651	0	0
2098-08-30	95.459	94.81	0	0.003
2098-08-31	91.414	91.514	0	0.046
2098-09-01	94.186	94.809	0.144	0.133
2098-09-02	96.422	94.819	0	0
2098-09-03	96.289	95.998	0.004	0.009
2098-09-04	93.684	95.15	0	0
2098-09-05	95.199	95.417	0.004	0
2098-09-06	94.166	94.539	0	0
2098-09-07	93.164	94.218	0	0
2098-09-08	93.681	97.049	0	0
2098-09-09	97.834	97.836	0	0
2098-09-10	99.786	99.221	0.279	0.207
2098-09-11	96.629	97.025	0.117	0.036
2098-09-12	91.894	92.045	0.252	0.273
2098-09-13	92.581	94.11	0.255	0.316
2098-09-14	93.481	95.258	0	0.005
2098-09-15	92.905	89.421	0.008	0.342
2098-09-16	84.006	83.075	0.179	0.191
2098-09-17	91.608	87.884	0	0
2098-09-18	94.426	94.985	0	0
2098-09-19	91.691	92.219	0.027	0.014
2098-09-20	93.068	93.168	0.038	0.011
2098-09-21	90.057	90.089	0.012	0
2098-09-22	88.365	87.038	0.242	0.3
2098-09-23	96.235	98.136	0.016	0.152
2098-09-24	95.899	95.999	0	0.069
2098-09-25	89.808	89.745	0.036	0.144
2098-09-26	91.048	92.502	0.095	0.011
2098-09-27	97.065	95.617	0.031	0.022
2098-09-28	96.318	96.484	0.021	0.01
2098-09-29	95.817	95.116	0.006	0
2098-09-30	92.887	91.808	0	0
2098-10-01	90.122	90.309	0.003	0.004
2098-10-02	91.191	91.544	0.071	0.084
2098-10-03	83.6	87.571	0.134	0.019
2098-10-04	88.691	89.68	0.021	0.029
2098-10-05	89.823	88.775	0.01	0.018
2098-10-06	86.413	88.407	0.008	0.015
2098-10-07	87.292	88.001	0.01	0.002
2098-10-08	85.987	88.769	0	0.001
2098-10-09	88.608	89.153	0.011	0.003
2098-10-10	89.867	84.113	0.174	0.032
2098-10-11	87.304	88.166	0.014	0.003
2098-10-12	87.211	87.193	0.043	0.001
2098-10-13	83.272	84.172	0.097	0.102
2098-10-14	86.076	86.353	0.001	0.091
2098-10-15	89.22	84.485	0	0.012
2098-10-16	85.147	87.603	0.157	0.009
2098-10-17	84.326	87.655	0.041	0
2098-10-18	87.073	87.147	0.04	0.003
2098-10-19	86.816	86.142	0.262	0.251
2098-10-20	90.645	92.896	0.159	0.006
2098-10-21	88.428	90.113	0	0
2098-10-22	88.121	90.45	0	0
2098-10-23	93.308	93.408	0	0.136
2098-10-24	93.047	91.963	0.008	0
2098-10-25	91.264	91.202	0	0
2098-10-26	90.837	92.579	0.013	0
2098-10-27	88.234	90.224	0	0
2098-10-28	83.055	86.661	0.054	0.001
2098-10-29	84.655	85.203	0.408	0.135
2098-10-30	83.754	83.905	0.412	0.096
2098-10-31	82.732	86.441	0.16	0.042
2099-05-01	80	80	1	1
2099-05-02	90.446	90.764	0	0
2099-05-03	93.469	93.569	0	0
2099-05-04	93.79	94.205	0	0
2099-05-05	93.982	94.55	0.057	0.135
2099-05-06	95.113	95.966	0	0
2099-05-07	91.65	91.742	0	0
2099-05-08	92.268	92.379	0	0
2099-05-09	93.53	94.211	0	0
2099-05-10	85.535	86.018	0.218	0.132
2099-05-11	83.757	84.87	0	0
2099-05-12	85.228	83.55	0	0
2099-05-13	86.15	88.216	0	0
2099-05-14	88.616	88.331	0	0
2099-05-15	87.544	89.647	0	0
2099-05-16	90.537	91.153	0	0
2099-05-17	91.751	92.087	0	0
2099-05-18	97.69	97.623	0	0.003
2099-05-19	97.777	97.426	0.03	0.051
2099-05-20	89.879	85.251	0.216	0.259
2099-05-21	81.672	82.073	0.187	0.149
2099-05-22	83.675	84.902	0	0.03
2099-05-23	86.558	85.458	0	0
2099-05-24	87.088	86.619	0	0
2099-05-25	88.07	89.065	0	0
2099-05-26	88.967	89.647	0	0
2099-05-27	91.983	92.223	0	0
2099-05-28	93.159	93.165	0	0
2099-05-29	93.48	93.623	0	0.002
2099-05-30	94.693	93.86	0.001	0
2099-05-31	99.991	96.707	0	0.008
2099-06-01	99.633	99.428	0.004	0
2099-06-02	99.005	101.018	0	0
2099-06-03	94.648	91.432	0.544	0.28
2099-06-04	90.653	88.993	0.196	0.335
2099-06-05	90.02	90.12	0.028	0.484
2099-06-06	94.945	94.357	0.284	0.002
2099-06-07	95.646	96.845	0.214	0
2099-06-08	92.932	93.962	0.122	0
2099-06-09	93.556	95.894	0.214	0
2099-06-10	94.544	96.084	0.042	0.302
2099-06-11	93.81	94.542	0.038	0.072
2099-06-12	98.128	98.972	0.028	0.102
2099-06-13	94.47	96.008	0.105	0.144
2099-06-14	94.161	92.708	0.075	0.06
2099-06-15	88.54	89.91	0.213	0.157
2099-06-16	92.41	91.988	0.133	0.309
2099-06-17	91.223	91.659	0.174	0.517
2099-06-18	93.294	93.846	0.324	1.016
2099-06-19	91.763	93.601	0.322	0.154
2099-06-20	90.607	90.207	0.29	0.257
2099-06-21	93.019	95.462	0.233	0.123
2099-06-22	93.872	95.214	0.079	0.24
2099-06-23	91.939	95.162	0.508	0.445
2099-06-24	95.833	98.631	0.329	0.43
2099-06-25	97.086	96.825	0.089	0.243
2099-06-26	96.174	97.633	0.208	0.167
2099-06-27	95.715	97.142	0.206	0.07
2099-06-28	94.269	94.502	0.005	0
2099-06-29	89.865	94.96	0.271	0.087
2099-06-30	95.986	95.668	0.366	0.11
2099-07-01	96.595	96.459	0.251	0.307
2099-07-02	94.394	91.843	0.343	0.375
2099-07-03	92.558	96.211	0.309	0.32
2099-07-04	97.89	97.16	0.176	0.018
2099-07-05	101.204	101.59	0.008	0.007
2099-07-06	99.162	103.237	0.242	0
2099-07-07	97.177	101.012	0.207	0.183
2099-07-08	95.288	102.582	0.142	0.149
2099-07-09	96.008	100.425	0.082	0.001
2099-07-10	97.453	98.642	0.132	0.175
2099-07-11	98.53	100.26	0.18	0.095
2099-07-12	99.349	99.787	0.107	0
2099-07-13	98.028	98.128	0.034	0.2
2099-07-14	98.643	99.309	0.403	0.219
2099-07-15	99.875	100.328	0.161	0.013
2099-07-16	95.739	94.89	0.098	0.112
2099-07-17	92.636	94.399	0.321	0.315
2099-07-18	95.946	97.797	0.183	0.782
2099-07-19	98.204	98.376	0.17	0.298
2099-07-20	99.597	101.182	0	0
2099-07-21	101.163	100.013	0	0
2099-07-22	100.531	99.549	0	0
2099-07-23	101.267	101.556	0	0
2099-07-24	104.058	102.815	0	0
2099-07-25	103.292	103.712	0.339	0.326
2099-07-26	95.562	97.49	0.121	0.38
2099-07-27	90.576	90.15	0.366	0.174
2099-07-28	92.488	92.588	0	0.12
2099-07-29	96.539	96.818	0.001	0.351
2099-07-30	94.764	93.882	0.193	0.287
2099-07-31	96.508	96.955	0.213	0.223
2099-08-01	95.156	98.066	0.141	0.183
2099-08-02	99.533	100.846	0.139	0
2099-08-03	97.635	98.875	0.169	0.136
2099-08-04	98.328	96.878	0.563	0.208
2099-08-05	95.708	98.31	0.123	0.003
2099-08-06	100.412	98.953	0.108	0.162
2099-08-07	98.337	98.437	0.034	0.062
2099-08-08	97.149	97.249	0.057	0.183
2099-08-09	96.793	97.266	0.311	0.287
2099-08-10	97.858	96.496	0.513	0.093
2099-08-11	97.037	99.195	0.181	0.074
2099-08-12	101.491	102.054	0.117	0.153
2099-08-13	99.624	100.867	0.018	0.031
2099-08-14	100.28	100.489	0	0
2099-08-15	101.525	102.5	0	0
2099-08-16	99.658	100.009	0	0
2099-08-17	96.497	95.982	0	0
2099-08-18	96.298	95.883	0	0
2099-08-19	94.995	95.772	0	0
2099-08-20	94.037	97.933	0.007	0
2099-08-21	91.603	95.377	0.051	0
2099-08-22	97.638	98.721	0.09	0.013
2099-08-23	97.234	97.334	0.037	0.221
2099-08-24	100.09	97.914	0	0.001
2099-08-25	100.965	100.288	0	0.006
2099-08-26	102.32	103.314	0.009	0.036
2099-08-27	103.02	104.158	0.05	0.016
2099-08-28	96.772	98.591	0.302	0.241
2099-08-29	97.11	95.779	0.086	0.486
2099-08-30	95.845	96.225	0.08	0.104
2099-08-31	96.198	93.958	0.251	0.079
2099-09-01	91.076	93.853	0.312	0.022
2099-09-02	89.228	91.403	0.134	0.115
2099-09-03	95.106	98.516	0.053	0.007
2099-09-04	95.487	96.278	0.26	0.011
2099-09-05	97.207	97.526	0.157	0.081
2099-09-06	93.02	93.583	0.051	0.051
2099-09-07	91.683	88.488	0.139	0.088
2099-09-08	93.12	93.459	0	0.009
2099-09-09	92.085	93.223	0.037	0.005
2099-09-10	91.29	91.791	0.183	0.141
2099-09-11	94.264	94.851	0	0
2099-09-12	92.59	94.228	0	0
2099-09-13	93.672	96.375	0	0
2099-09-14	91.753	94.15	0	0
2099-09-15	93.485	93.922	0	0
2099-09-16	92.199	91.359	0.022	0.043
2099-09-17	93.071	92.398	0	0.02
2099-09-18	92.604	92.7	0	0
2099-09-19	92.008	93.376	0	0
2099-09-20	93.347	93.073	0	0
2099-09-21	90.546	92.985	0.005	0
2099-09-22	88.441	86.989	0.275	0.185
2099-09-23	86.753	86.289	0.562	0.343
2099-09-24	90.472	84.644	0.988	0.728
2099-09-25	90.56	87.666	0.376	0.514
2099-09-26	91.31	91.428	0.038	0.115
2099-09-27	89.594	91.026	0.011	0.063
2099-09-28	90.75	90.999	0.007	0.098
2099-09-29	92.001	91.858	0.118	0
2099-09-30	91.936	92.299	0.016	0.042
2099-10-01	88.56	91.03	0.103	0.004
2099-10-02	90.088	88.661	0.001	0.001
2099-10-03	86.888	92.682	0.384	0.002
2099-10-04	91.078	93.339	0.151	0
2099-10-05	90.811	92.353	0.007	0
2099-10-06	90.904	92.202	0.005	0
2099-10-07	91.597	90.361	0	0.002
2099-10-08	88.938	91.379	0	0
2099-10-09	90.517	92.375	0.001	0
2099-10-10	91.089	90.683	0	0
2099-10-11	91.133	90.448	0.04	0.047
2099-10-12	83.709	89.4	0.154	0.06
2099-10-13	86.412	86.803	0.025	0.052
2099-10-14	86.16	85.579	0.009	0.009
2099-10-15	87.172	88.403	0	0
2099-10-16	86.967	86.479	0.004	0.14
2099-10-17	87.72	84.887	0.145	0.169
2099-10-18	83.791	86.02	0.185	0.014
2099-10-19	84.539	83.731	0	0.001
2099-10-20	85.495	83.783	0	0
2099-10-21	86.168	86.539	0	0
2099-10-22	82.638	83.711	0	0
2099-10-23	81.022	81.886	0.007	0.015
2099-10-24	85.538	85.404	0.022	0.043
2099-10-25	88.197	86.866	0.004	0.009
2099-10-26	86.79	88.474	0	0
2099-10-27	89.352	89.367	0	0
2099-10-28	88.84	87.939	0	0.008
2099-10-29	82.423	82.257	0.006	0.015
2099-10-30	82.974	83.776	0	0
2099-10-31	84.321	85.316	0	0
