# Supplementary material for: The role of climate change and urban development on compound dry-hot extremes across US cities
Source: Nat Commun. 2023 Jun 14;14:3509. doi: 10.1038/s41467-023-39205-x (PMC10267174; doi:10.1038/s41467-023-39205-x)
Supplement: Supplementary file 2 — Source Data [file 41467_2023_39205_MOESM2_ESM.zip › SourceData/Philadelphia_Current_Data.xlsx]

## Sheet: Sheet1
Date_Current	Current_T	Urban_Dev_T	Current_prcp	Urban_Dev_Prcp
2000-05-01	80	80	1	1
2000-05-02	65.477	65.146	0.007	0.075
2000-05-03	65.387	65.651	0	0
2000-05-04	68.213	68.185	0	0
2000-05-05	79.507	79.39	0.074	0.096
2000-05-06	83.219	84.476	0.163	0.139
2000-05-07	85.017	85.383	0	0
2000-05-08	87.039	87.31	0	0
2000-05-09	87.583	87.998	0.023	0
2000-05-10	85.804	85.862	0.041	0.048
2000-05-11	74.006	74.123	0.174	0.459
2000-05-12	79.648	79.836	0	0
2000-05-13	90.178	90.151	0	0.014
2000-05-14	79.795	81.556	0.154	0.051
2000-05-15	64.604	64.633	0	0
2000-05-16	67.027	67.455	0	0
2000-05-17	69.861	64.101	0.043	0
2000-05-18	83.443	83.88	0.024	0.035
2000-05-19	77.357	79.42	0.349	0.238
2000-05-20	50.663	52.333	0.301	0.339
2000-05-21	54.704	54.54	0.798	0.515
2000-05-22	63.041	57.449	0.013	0.018
2000-05-23	65.153	66.569	0.25	0.164
2000-05-24	78.687	79.755	0.124	0.223
2000-05-25	77.228	78.843	0.119	0.164
2000-05-26	73.315	73.922	0	0
2000-05-27	70.888	70.92	0	0
2000-05-28	71.378	70.436	0	0
2000-05-29	64.192	64.528	0	0.007
2000-05-30	64.346	64.078	0	0
2000-05-31	70.961	69.276	0.004	0.003
2000-06-01	80.85	78.949	0.104	0.117
2000-06-02	90.999	91.814	0.03	0.077
2000-06-03	83.942	84.138	0.269	0.215
2000-06-04	72.15	72.78	0	0
2000-06-05	68.471	69.856	0	0
2000-06-06	64.34	62.703	0.449	0.288
2000-06-07	71.34	71.052	0.006	0.021
2000-06-08	78.447	78.588	0	0
2000-06-09	88.121	87.944	0	0
2000-06-10	90.194	90.474	0	0
2000-06-11	90.78	91.17	0	0
2000-06-12	90.279	89.91	0.164	0.169
2000-06-13	80.073	80.323	0.034	0.112
2000-06-14	72.708	77.009	0.001	0.006
2000-06-15	83.791	80.857	0.053	0.288
2000-06-16	91.073	91.173	0.038	0.13
2000-06-17	86.219	85.585	0.306	0.314
2000-06-18	79.063	78.528	0.361	0.237
2000-06-19	74.667	72.676	0.008	0.115
2000-06-20	80.768	80.621	0	0
2000-06-21	80.941	81.043	0	0
2000-06-22	87.146	87.475	0.152	0.106
2000-06-23	81.934	82.576	0	0
2000-06-24	85.441	84.755	0	0
2000-06-25	82.948	84.092	0.037	0
2000-06-26	89.392	84.21	0.091	0.388
2000-06-27	90.066	85.923	0.349	0.359
2000-06-28	79.619	77.257	0.268	0.426
2000-06-29	74.11	71.654	0.283	0.296
2000-06-30	75.28	75.523	0.011	0.014
2000-07-01	78.348	78.648	0	0
2000-07-02	83.255	83.67	0	0
2000-07-03	86.407	86.034	0	0
2000-07-04	83.172	82.107	0.085	0.091
2000-07-05	82.976	83.367	0	0.007
2000-07-06	80.352	78.689	0	0
2000-07-07	76.196	75.197	0.021	0
2000-07-08	77.629	77.431	0	0
2000-07-09	83.869	84.256	0.001	0
2000-07-10	91.324	91.292	0	0
2000-07-11	80.385	80.593	0.345	1.1
2000-07-12	80.44	80.669	0	0
2000-07-13	82.638	82.291	0	0
2000-07-14	80.147	74.995	0.023	0.143
2000-07-15	76.223	76.45	0.275	0.132
2000-07-16	78.553	77.502	0.154	0.018
2000-07-17	80.849	81.503	0.01	0.038
2000-07-18	83.795	84.875	0.005	0
2000-07-19	75.459	75.722	0.86	1.506
2000-07-20	78.931	78.347	0.215	0.73
2000-07-21	79.303	79.562	0	0
2000-07-22	79.348	79.363	0.015	0.101
2000-07-23	75.875	76.768	0	0
2000-07-24	71.743	77.313	0.011	0.001
2000-07-25	66.815	71.282	0.04	0.071
2000-07-26	76.806	79.106	0	0.172
2000-07-27	79.032	79.17	0.034	0.359
2000-07-28	82.788	78.754	0.122	0.091
2000-07-29	80.18	79.172	0	0.097
2000-07-30	76.869	80.536	0.005	0.12
2000-07-31	72.901	77.133	0	0.023
2000-08-01	76.008	78.509	0.152	0.113
2000-08-02	83.079	83.83	0.231	0.119
2000-08-03	81.605	82.598	0.263	0.342
2000-08-04	78.182	77.309	0.213	0.244
2000-08-05	78.686	78.447	0	0
2000-08-06	80.136	80.735	0	0
2000-08-07	95.148	95.42	0.231	0.122
2000-08-08	87.002	87.449	0.183	0.244
2000-08-09	88.694	89.891	0	0
2000-08-10	83.229	83.601	0.565	0.079
2000-08-11	81.416	81.362	0.002	0
2000-08-12	71.122	73.133	0.13	0.159
2000-08-13	70.691	76.205	0.053	0.022
2000-08-14	75.099	76.566	0.041	0
2000-08-15	82.664	83.934	0.073	0.015
2000-08-16	78.807	79.411	0.093	0.065
2000-08-17	72.514	72.683	0	0
2000-08-18	75.025	71.533	0.013	0.363
2000-08-19	75.136	74.673	0.006	0.061
2000-08-20	70.024	69.454	0	0
2000-08-21	73.81	72.821	0	0
2000-08-22	74.771	76.282	0	0
2000-08-23	78.634	73.855	0	0
2000-08-24	81.26	81.011	0.018	0.001
2000-08-25	80.219	79.103	0	0
2000-08-26	81.858	80.487	0	0
2000-08-27	84.433	82.708	0	0
2000-08-28	82.661	78.499	0	0.115
2000-08-29	79.309	77.847	0.001	0.004
2000-08-30	80.107	76.136	0	0
2000-08-31	78.314	77.2	0	0
2000-09-01	74.296	74.096	0	0
2000-09-02	73.116	78.485	0	0
2000-09-03	77.627	79.487	0.007	0.004
2000-09-04	82.41	80.992	0.009	0
2000-09-05	71.481	69.77	0.071	0.38
2000-09-06	69.285	69.305	0	0
2000-09-07	75.031	74.841	0	0
2000-09-08	72.188	72.622	0	0
2000-09-09	81.923	81.434	0	0
2000-09-10	82.647	81.217	0.078	0.021
2000-09-11	76.832	76.652	0.007	0.009
2000-09-12	78.135	78.842	0	0
2000-09-13	79.485	78.717	0	0
2000-09-14	78.072	78.321	0	0
2000-09-15	74.181	72.217	0.021	0.012
2000-09-16	62.482	62.352	0	0
2000-09-17	68.218	68.318	0	0
2000-09-18	72.884	72.164	0	0
2000-09-19	76.497	74.039	0.016	0.067
2000-09-20	82.536	82.443	0.311	0.484
2000-09-21	73.787	74.168	0	0
2000-09-22	67.37	67.263	0	0
2000-09-23	75.961	68.771	0	0.016
2000-09-24	79.877	80.747	0.04	0.034
2000-09-25	69.449	66.667	0.203	0.09
2000-09-26	52.549	52.663	0.478	0.379
2000-09-27	67.83	68.277	0.003	0.088
2000-09-28	67.903	68.174	0	0
2000-09-29	63.249	63.426	0	0
2000-09-30	68.407	68.552	0	0
2000-10-01	69.415	69.486	0	0
2000-10-02	64.986	67.632	0	0
2000-10-03	80.354	80.048	0	0
2000-10-04	73.765	74.047	0	0
2000-10-05	69.314	69.714	0.001	0
2000-10-06	78.679	76.728	0	0
2000-10-07	59.304	57.927	0	0
2000-10-08	53.362	53.439	0	0
2000-10-09	51.116	51.388	0	0
2000-10-10	52.313	51.394	0	0
2000-10-11	65.594	65.806	0	0
2000-10-12	68.824	68.765	0	0
2000-10-13	71.497	71.54	0	0
2000-10-14	73.622	73.777	0	0
2000-10-15	75.728	75.378	0	0
2000-10-16	63.941	64.676	0	0
2000-10-17	59.33	61.17	0.003	0.003
2000-10-18	61.584	64.791	0.094	0.241
2000-10-19	61.627	61.245	0	0
2000-10-20	62.868	62.729	0	0
2000-10-21	70.116	69.701	0	0
2000-10-22	58.862	58.642	0	0
2000-10-23	57.462	57.462	0	0
2000-10-24	58.018	59.86	0	0
2000-10-25	59.401	59.972	0	0
2000-10-26	58.916	52.154	0	0
2000-10-27	58.918	57.32	0	0
2000-10-28	52.772	53.63	0	0
2000-10-29	47.804	47.992	0	0
2000-10-30	49.633	49.449	0	0
2000-10-31	56.136	56.185	0	0
2001-05-01	80	80	1	1
2001-05-02	81.163	81.659	0	0
2001-05-03	83.412	83.901	0	0
2001-05-04	84.363	84.933	0	0
2001-05-05	75.176	75.725	0.005	0.011
2001-05-06	64.184	63.057	0	0
2001-05-07	63.82	63.798	0	0
2001-05-08	67.751	67.775	0	0
2001-05-09	68.057	69.421	0	0
2001-05-10	77.34	77.657	0.001	0
2001-05-11	80.538	80.602	0	0
2001-05-12	79.831	78.253	0.066	0.048
2001-05-13	65.944	66.135	0.009	0.004
2001-05-14	63.977	62.76	0.016	0.023
2001-05-15	68.86	68.932	0	0.016
2001-05-16	62.687	64.866	0	0
2001-05-17	58.026	58.13	0	0
2001-05-18	61.739	60.231	0.086	0.091
2001-05-19	77.725	77.414	0	0
2001-05-20	70.325	68.483	0	0
2001-05-21	62.692	61.613	0.373	1.375
2001-05-22	76.796	78.06	0.408	0.631
2001-05-23	73.951	74.303	0.576	0.367
2001-05-24	76.913	77.523	0	0
2001-05-25	69.891	69.838	0	0
2001-05-26	72.449	67.56	0	0.096
2001-05-27	75.849	75.854	0.312	0.533
2001-05-28	73.486	74.387	0.09	0.042
2001-05-29	74.059	74.71	0	0.005
2001-05-30	67.164	66.416	0.002	0.009
2001-05-31	66.829	67.239	0	0
2001-06-01	72.598	68.49	0	0
2001-06-02	73.066	73.995	0.445	0.403
2001-06-03	70.723	70.81	0.009	0.022
2001-06-04	74.731	73.995	0	0
2001-06-05	77.418	78.448	0	0
2001-06-06	71.365	71.857	0.2	0
2001-06-07	75.113	77.751	0	0
2001-06-08	77.723	77.996	0	0
2001-06-09	76.286	76.352	0.001	0.002
2001-06-10	79.074	79.482	0	0
2001-06-11	83.434	83.954	0.014	0.002
2001-06-12	81.701	82.489	1.085	0.364
2001-06-13	86.945	88.07	0	0
2001-06-14	78.891	79.218	0	0
2001-06-15	72.405	73.612	0	0
2001-06-16	72.8	76.319	0.021	0.128
2001-06-17	80.709	83.03	0.078	0.039
2001-06-18	83.231	83.188	0	0
2001-06-19	84.998	85.41	0	0
2001-06-20	85.108	85.937	0	0
2001-06-21	83.154	83.336	0	0
2001-06-22	81.187	78.839	0.17	0.195
2001-06-23	76.37	78.105	0.271	0.195
2001-06-24	77.447	80.217	0.146	0.226
2001-06-25	81.852	82.873	0.116	0.023
2001-06-26	83.27	85.85	0	0
2001-06-27	87.347	89.39	0	0
2001-06-28	88.053	89.321	0	0.001
2001-06-29	85.292	87.16	0	0
2001-06-30	89.028	86.124	0.14	0.152
2001-07-01	87.614	88.717	0.156	0.117
2001-07-02	73.7	74.466	0.056	0
2001-07-03	76.579	76.698	0	0
2001-07-04	77.883	79.16	0.127	0.23
2001-07-05	79.975	80.763	0.425	0.299
2001-07-06	75.638	75.429	0	0
2001-07-07	79.65	80.373	0	0
2001-07-08	72.981	77.816	0.412	0.033
2001-07-09	85.597	85.696	0.013	0.011
2001-07-10	85.979	86.079	0	0
2001-07-11	79.541	78.768	0.199	0.094
2001-07-12	73.171	73.579	0	0
2001-07-13	77.032	77.521	0	0
2001-07-14	75.681	75.633	0.005	0
2001-07-15	78.515	80.459	0	0
2001-07-16	79.529	80.522	0	0
2001-07-17	85.039	85.596	0.065	0.007
2001-07-18	76.777	79.708	0.181	0.207
2001-07-19	74.616	69.499	0.462	0.188
2001-07-20	77.094	76.816	0	0
2001-07-21	80.727	82.084	0	0
2001-07-22	82.672	81.383	0	0
2001-07-23	83.376	82.521	0	0
2001-07-24	88.533	86.535	0	0
2001-07-25	90.736	90.836	0.035	0.079
2001-07-26	80.818	82.787	0.08	0.11
2001-07-27	74.86	74.713	0.443	0.326
2001-07-28	74.511	74.149	0	0
2001-07-29	68.182	67.607	0.168	0.209
2001-07-30	69.548	69.712	0.394	0.085
2001-07-31	79.375	79.492	0	0
2001-08-01	82.541	82.937	0	0
2001-08-02	83.599	84.337	0	0
2001-08-03	83.754	85.349	0	0
2001-08-04	85.356	77.158	0.094	0.036
2001-08-05	81.99	82.886	0.128	0.2
2001-08-06	85.441	86.038	0	0.026
2001-08-07	92.11	91.724	0	0
2001-08-08	88.927	89.45	0	0.098
2001-08-09	89.169	90.804	0.04	0
2001-08-10	87.433	91.898	0.136	0.053
2001-08-11	80.58	81.324	0.169	0.172
2001-08-12	83.941	87.85	1.147	0.123
2001-08-13	79.622	82.661	0.268	0.412
2001-08-14	80.418	81.966	0.118	0.168
2001-08-15	80.084	80.789	0	0
2001-08-16	80.967	82.263	0	0
2001-08-17	82.118	85.68	0.083	0.11
2001-08-18	80.056	79.047	0.005	0.02
2001-08-19	75.861	82.721	0.16	0
2001-08-20	80.847	81.239	0.138	0.227
2001-08-21	79.637	78.773	0.132	0
2001-08-22	81.973	79.985	0	0
2001-08-23	78.842	83.018	0.003	0
2001-08-24	78.207	75.899	0.088	0.119
2001-08-25	78.34	79.86	0	0.001
2001-08-26	80.874	80.688	0	0
2001-08-27	81.534	83.759	0.242	0.229
2001-08-28	83.761	85.212	0.036	0.161
2001-08-29	81.328	83.511	0	0
2001-08-30	82.77	83.184	0.012	0.033
2001-08-31	82.121	82.008	0.051	0.117
2001-09-01	74.642	75.93	0.158	0.112
2001-09-02	72.856	73.022	0	0
2001-09-03	77.203	77.087	0	0
2001-09-04	79.903	80.767	0	0
2001-09-05	73.504	74.777	0	0
2001-09-06	75.71	76.159	0	0
2001-09-07	79.116	79.392	0	0
2001-09-08	79.576	79.361	0	0
2001-09-09	77.543	77.924	0.013	0.023
2001-09-10	83.128	82.812	0.002	0.003
2001-09-11	78.985	77.884	0.025	0.02
2001-09-12	73.96	73.668	0	0
2001-09-13	77.1	77.403	0	0
2001-09-14	66.868	66.14	0.134	0.114
2001-09-15	67.284	67.567	0	0
2001-09-16	71.963	72.306	0	0
2001-09-17	73.764	74.612	0	0
2001-09-18	73.852	73.16	0	0
2001-09-19	75.39	73.108	0	0
2001-09-20	76.536	76.662	0.007	0.005
2001-09-21	73.461	75.603	0.227	0.152
2001-09-22	74.906	75.02	0.179	0.083
2001-09-23	68.019	74.064	0.114	0.02
2001-09-24	72.859	71.608	0.024	0.031
2001-09-25	72.883	73.597	0.353	0.363
2001-09-26	63.804	62.714	0	0
2001-09-27	65.302	65.122	0	0
2001-09-28	64.273	63.304	0	0
2001-09-29	65.068	65.258	0.001	0.004
2001-09-30	62.147	63.827	0	0
2001-10-01	68.015	70.5	0	0
2001-10-02	74.077	74.128	0	0
2001-10-03	78.959	78.992	0	0
2001-10-04	80.706	81.071	0	0
2001-10-05	79.001	79.835	0	0
2001-10-06	68.7	69.994	0.112	0
2001-10-07	54.755	55.871	0	0
2001-10-08	52.56	52.31	0	0
2001-10-09	58.351	58.662	0	0
2001-10-10	65.95	66.352	0	0
2001-10-11	69.515	70.097	0	0
2001-10-12	59.054	59.715	0	0
2001-10-13	69.386	69.316	0.001	0
2001-10-14	60.019	61.075	0	0
2001-10-15	65.974	66.102	0.192	0.092
2001-10-16	62.129	63.259	0	0
2001-10-17	57.273	56.102	0.033	0.022
2001-10-18	54.569	54.91	0	0
2001-10-19	59.942	60.164	0	0
2001-10-20	67.14	67.606	0	0
2001-10-21	70.686	71.105	0	0
2001-10-22	72.754	73.187	0	0
2001-10-23	60.237	60.102	0	0
2001-10-24	62.526	62.961	0.004	0
2001-10-25	69.775	70.522	0	0.003
2001-10-26	57.208	57.274	0	0
2001-10-27	49.398	49.49	0	0
2001-10-28	49.097	49.212	0	0
2001-10-29	54.547	55.007	0	0
2001-10-30	53.498	53.599	0	0
2001-10-31	57.412	57.492	0	0
2002-05-01	80	80	1	1
2002-05-02	69.951	67.694	0.375	0.566
2002-05-03	65.988	65.288	0.121	0.257
2002-05-04	59.203	59.277	0	0
2002-05-05	64.538	64.715	0	0
2002-05-06	67.754	67.534	0	0
2002-05-07	65.204	64.985	0.129	0.189
2002-05-08	68.353	68.06	0	0.002
2002-05-09	65.653	66.266	0.007	0
2002-05-10	71.567	72.364	0.164	0
2002-05-11	64.572	65.001	0	0
2002-05-12	62.437	65.58	0	0
2002-05-13	79.352	78.519	0.453	0.419
2002-05-14	68.019	68.308	0.864	0.686
2002-05-15	64.48	64.373	0	0
2002-05-16	75.032	75.513	0	0
2002-05-17	76.203	76.637	0.053	0.019
2002-05-18	64.012	63.032	0.694	0.567
2002-05-19	58.55	58.729	0	0
2002-05-20	56.948	57.47	0	0
2002-05-21	58.727	59.205	0	0
2002-05-22	65.126	65.326	0	0
2002-05-23	70.807	71.076	0	0
2002-05-24	80.035	80.751	0	0
2002-05-25	74.03	74.475	0.006	0.002
2002-05-26	82.448	82.807	0	0
2002-05-27	78.834	80.823	0.225	0.152
2002-05-28	74.93	74.528	0.043	0.153
2002-05-29	74.202	74.295	0.004	0.004
2002-05-30	70.302	71.243	0	0
2002-05-31	80.335	80.051	0.001	0
2002-06-01	81.826	82.249	0	0.015
2002-06-02	79.846	80.085	0	0
2002-06-03	68.417	69.353	0	0
2002-06-04	66.775	69.582	0	0.002
2002-06-05	86.903	85.026	0.164	0.118
2002-06-06	81.195	81.889	0.265	0.134
2002-06-07	67.916	69.124	0.639	0.63
2002-06-08	73.085	73.023	0	0
2002-06-09	80.97	80.936	0	0
2002-06-10	82.186	82.579	0	0.006
2002-06-11	85.464	85.816	0	0
2002-06-12	86.67	83.068	0.084	0.22
2002-06-13	77.626	77.219	0.333	0.239
2002-06-14	61.469	62.202	0.165	0.365
2002-06-15	75.691	73.991	0.676	1.438
2002-06-16	78.103	77.676	0	0.031
2002-06-17	71.74	72.614	0	0
2002-06-18	72.854	78.219	0.073	0.01
2002-06-19	77.308	80.191	0.024	0
2002-06-20	75.988	77.502	0.038	0
2002-06-21	77.688	78.938	0	0
2002-06-22	77.115	79.496	0	0
2002-06-23	77.311	78.468	0.023	0.002
2002-06-24	89.097	90.314	0.006	0.005
2002-06-25	87.07	84.492	0.188	0.235
2002-06-26	90.55	90.65	0.003	0.145
2002-06-27	89.451	88.547	0.109	0.004
2002-06-28	82.672	83.562	0.112	0.159
2002-06-29	85.059	86.537	0	0
2002-06-30	86.355	85.988	0	0
2002-07-01	87.641	88.579	0.005	0
2002-07-02	91.772	92.424	0	0.002
2002-07-03	92.858	92.989	0	0
2002-07-04	91.55	92.472	0	0
2002-07-05	86.185	87.202	0.111	0.065
2002-07-06	81.971	82.368	0	0
2002-07-07	85.156	85.613	0	0
2002-07-08	86.884	87.104	0	0
2002-07-09	88.813	89.066	0	0
2002-07-10	82.54	82.93	0.128	0.025
2002-07-11	74.292	74.779	0	0
2002-07-12	78.492	79.119	0	0
2002-07-13	78.241	77.823	0	0
2002-07-14	80.845	81.949	0	0.012
2002-07-15	83.851	86.269	0.082	0.027
2002-07-16	82.196	82.566	0.004	0
2002-07-17	88.932	89.943	0	0
2002-07-18	90.903	90.98	0	0
2002-07-19	85.853	86.399	0.171	0.258
2002-07-20	80.772	82.224	0.134	0.155
2002-07-21	84.11	84.602	0.04	0.04
2002-07-22	84.106	84.82	0	0
2002-07-23	90.134	90.234	0.033	0.265
2002-07-24	80.263	79.778	0.294	0.292
2002-07-25	76.156	77.196	0.014	0.019
2002-07-26	72.575	80.483	0	0
2002-07-27	82.973	85.41	0.054	0.185
2002-07-28	91.485	91.56	0.02	0
2002-07-29	95.538	95.453	0	0
2002-07-30	88.207	88.326	0	0
2002-07-31	88.894	89.551	0	0
2002-08-01	89.09	90.369	0	0
2002-08-02	90.638	90.888	0	0
2002-08-03	85.961	86.061	0	0
2002-08-04	87.836	89.117	0	0
2002-08-05	89.797	89.317	0	0
2002-08-06	77.969	81.866	0.19	0.274
2002-08-07	75.821	76.06	0	0
2002-08-08	76.793	77.1	0	0
2002-08-09	79.783	80.029	0	0
2002-08-10	83.144	83.318	0	0
2002-08-11	86.108	86.365	0	0
2002-08-12	88.221	88.325	0	0
2002-08-13	90.334	90.094	0	0
2002-08-14	89.327	88.868	0	0
2002-08-15	86.091	87.103	0	0
2002-08-16	83.181	83.146	0	0
2002-08-17	87.305	89.227	0	0
2002-08-18	87.109	89.996	0	0
2002-08-19	86.327	86.319	0	0
2002-08-20	86.388	86.758	0	0
2002-08-21	86.661	86.074	0	0
2002-08-22	86.537	86.193	0	0
2002-08-23	83.891	83.329	0.084	0.495
2002-08-24	87.321	86.501	0.281	0.299
2002-08-25	81.456	81.54	0.107	0.152
2002-08-26	80.661	80.651	0	0
2002-08-27	79.901	75.467	0	0.021
2002-08-28	74.775	73.461	0.009	0.053
2002-08-29	68.254	68.07	0.003	0.163
2002-08-30	78.842	70.1	0.001	0.178
2002-08-31	78.806	77.004	0	0
2002-09-01	74.946	72.037	0	0.005
2002-09-02	70.046	72.96	0.059	0.056
2002-09-03	75.044	70.721	0.058	0.032
2002-09-04	80.406	81.813	0	0.008
2002-09-05	76.046	75.429	0	0
2002-09-06	76.231	76.072	0	0
2002-09-07	81.593	80.65	0	0
2002-09-08	83.768	82.365	0	0
2002-09-09	86.813	86.213	0	0
2002-09-10	86.903	87.003	0	0
2002-09-11	77.508	76.988	0	0
2002-09-12	71.605	71.858	0	0
2002-09-13	79.42	79.259	0	0
2002-09-14	78.299	78.985	0	0
2002-09-15	79.94	78.044	0.009	0.135
2002-09-16	78.062	79.964	0.231	0.257
2002-09-17	78.97	79.04	0.077	0.014
2002-09-18	76.304	77.331	0	0
2002-09-19	78.839	78.387	0	0
2002-09-20	80.495	79.041	0	0
2002-09-21	76.739	75.632	0	0
2002-09-22	78.072	78.071	0	0
2002-09-23	70.836	73.995	0.003	0.003
2002-09-24	77.679	78.066	0	0
2002-09-25	72.358	73.265	0	0
2002-09-26	69.46	69.621	0.001	0
2002-09-27	79.03	74.71	0.082	0.013
2002-09-28	75.5	74.891	0.052	0.092
2002-09-29	73.302	73.221	0	0
2002-09-30	76.686	76.368	0	0
2002-10-01	76.997	77.981	0	0
2002-10-02	82.762	84.061	0	0
2002-10-03	78.912	81.556	0	0
2002-10-04	75.989	75.942	0.026	0.018
2002-10-05	83.481	83.429	0	0.009
2002-10-06	72.208	69.011	0	0
2002-10-07	76.293	77.212	0.06	0.034
2002-10-08	64.164	66.539	0	0
2002-10-09	61.245	63.546	0	0
2002-10-10	66.135	65.935	0	0
2002-10-11	63.528	64.047	0	0
2002-10-12	59.797	63.223	0	0.001
2002-10-13	67.181	70.228	0	0
2002-10-14	59.363	66.374	0	0
2002-10-15	58.111	57.107	0	0
2002-10-16	61.378	58.161	0.068	0.111
2002-10-17	60.265	58.846	0.319	0.091
2002-10-18	55.86	55.998	0	0
2002-10-19	63.177	61.338	0.059	0.081
2002-10-20	61.85	57.723	0	0
2002-10-21	55.694	55.271	0	0
2002-10-22	56.889	56.734	0	0
2002-10-23	60.922	61.115	0	0
2002-10-24	56.545	54.685	0.001	0
2002-10-25	52.814	52.293	0	0
2002-10-26	59.247	58.612	0.338	0.331
2002-10-27	55.299	56.635	0.01	0.002
2002-10-28	53.043	53.669	0	0
2002-10-29	48.883	47.274	0	0
2002-10-30	40.391	39.702	0.167	0.163
2002-10-31	47.171	46.822	0.076	0.082
2003-05-01	80	80	1	1
2003-05-02	75.045	76.576	0.047	0.053
2003-05-03	67.668	65.472	0.078	0.219
2003-05-04	58.904	59.78	0.008	0
2003-05-05	61.812	62.351	0	0
2003-05-06	66.69	68.535	0.115	0.067
2003-05-07	75.655	77.535	0.001	0
2003-05-08	67.442	69.081	0.049	0.399
2003-05-09	65.275	67.048	0.014	0.003
2003-05-10	71.055	70.23	0.006	0.065
2003-05-11	76.153	79.092	0.259	0.139
2003-05-12	71.199	71.574	0.072	0.051
2003-05-13	59.235	59.003	0	0
2003-05-14	62.344	63.064	0	0
2003-05-15	65.14	64.197	0	0
2003-05-16	56.037	56.8	0.515	0.229
2003-05-17	57.344	55.98	0.098	0.395
2003-05-18	66.547	66.416	0	0
2003-05-19	73.093	73.355	0	0
2003-05-20	73.418	73.383	0	0
2003-05-21	60.659	61.925	0.437	0.099
2003-05-22	56.274	58.259	0.191	0.213
2003-05-23	60.006	59.994	0.235	0.366
2003-05-24	65.229	67	0.175	0.255
2003-05-25	71.053	71.502	0	0.001
2003-05-26	63.185	70.786	0.106	0.03
2003-05-27	70.937	70.692	0.004	0.022
2003-05-28	63.551	65.892	0.046	0.141
2003-05-29	68.639	70.553	0.019	0.052
2003-05-30	73.397	74.495	0.046	0.003
2003-05-31	72.12	76.087	0.001	0.021
2003-06-01	67.589	66.472	0.162	0.478
2003-06-02	72.036	72.495	0	0
2003-06-03	73.987	74.428	0	0
2003-06-04	70.141	68.773	0.577	0.45
2003-06-05	70.734	72.504	0.399	1.19
2003-06-06	73.94	76.66	0	0
2003-06-07	76.078	75.726	0	0.001
2003-06-08	70.483	75.441	0.148	0.539
2003-06-09	78.629	78.209	0.049	0.011
2003-06-10	76.79	77.413	0	0
2003-06-11	82.039	80.9	0.011	0.001
2003-06-12	85.89	86.962	0.248	0.253
2003-06-13	79.328	82.067	0.389	0.353
2003-06-14	77.64	81.027	0.229	0.414
2003-06-15	81.003	79.42	0	0.015
2003-06-16	73.93	75.086	0	0
2003-06-17	69.921	69.865	0	0
2003-06-18	74.744	74.121	0.12	0.103
2003-06-19	75.899	76.315	0.166	0.191
2003-06-20	75.299	76.159	0.097	0.118
2003-06-21	66.671	64.627	1.511	0.66
2003-06-22	78.696	78.938	0.154	0.332
2003-06-23	88.969	89.069	0.028	0.119
2003-06-24	90.31	90.436	0	0.002
2003-06-25	88.534	88.937	0	0
2003-06-26	89.335	89.559	0	0
2003-06-27	89.946	90.087	0.069	0.01
2003-06-28	83.896	83.447	0.11	0.021
2003-06-29	87.558	87.658	0.051	0.323
2003-06-30	80.516	80.647	0	0.134
2003-07-01	82.322	82.274	0	0
2003-07-02	82.017	83.526	0.02	0
2003-07-03	84.726	83.162	0.007	0.039
2003-07-04	81.94	85.489	0.087	0.213
2003-07-05	89.058	90.106	0.055	0.016
2003-07-06	88.524	88.757	0	0.004
2003-07-07	82.979	83.233	0.282	0.236
2003-07-08	89.824	90.844	0.094	0.044
2003-07-09	84.184	85.215	0.009	0.083
2003-07-10	79.67	80.082	0.465	0.181
2003-07-11	87.545	88.648	0.148	0.214
2003-07-12	80.54	80.617	0.05	0.025
2003-07-13	81.168	81.845	0.004	0.002
2003-07-14	77.514	78.941	0.118	0.059
2003-07-15	79.504	79.027	0	0.2
2003-07-16	85.648	86.869	0	0
2003-07-17	81.344	81.998	0.009	0.007
2003-07-18	83.249	82.362	0	0.029
2003-07-19	80.239	80.365	0.135	0.102
2003-07-20	81.622	81.04	0	0
2003-07-21	82.956	83.601	0	0
2003-07-22	80.176	80.296	0.226	0.245
2003-07-23	76.099	77.437	0.85	0.238
2003-07-24	78.573	78.474	0	0.161
2003-07-25	81.541	81.359	0.002	0.075
2003-07-26	83.463	83.949	0	0
2003-07-27	88.875	88.989	0	0
2003-07-28	82.552	83.148	0	0.045
2003-07-29	80.363	74.355	0	0
2003-07-30	78.081	74.801	0	0.004
2003-07-31	81.729	80.77	0	0.017
2003-08-01	83.375	81.233	0.165	0.274
2003-08-02	85.381	80.814	0.178	0.36
2003-08-03	85.77	87.087	0	0.103
2003-08-04	86.257	86.357	0	0.068
2003-08-05	78.978	79.616	0.408	0.468
2003-08-06	80.901	82.599	0.055	0.493
2003-08-07	80.78	82.279	0.086	0.029
2003-08-08	81.233	80.893	0.138	0.162
2003-08-09	81.911	82.969	0.212	0.117
2003-08-10	78.6	80.743	0.184	0.183
2003-08-11	78.859	78.904	1.155	0.374
2003-08-12	84.497	80.934	0.036	0.176
2003-08-13	84.7	83.866	0.035	0.114
2003-08-14	86.223	86.354	0	0.076
2003-08-15	86.175	86.638	0	0
2003-08-16	84.743	84.973	0	0
2003-08-17	78.903	79.602	0.186	0.157
2003-08-18	80.549	80.736	0.131	0.056
2003-08-19	80.581	82.215	0	0.006
2003-08-20	84.888	85.608	0	0
2003-08-21	85.469	86.406	0	0
2003-08-22	86.416	87.159	0	0.063
2003-08-23	80.375	80.465	0.086	0.136
2003-08-24	74.575	75.092	0	0
2003-08-25	80.929	81.602	0	0
2003-08-26	85.832	86.802	0	0.001
2003-08-27	88.687	88.787	0.044	0.116
2003-08-28	78.679	78.763	0	0.012
2003-08-29	82.067	79.407	0.035	0.088
2003-08-30	83.615	87.745	0.197	0.25
2003-08-31	79.03	76.707	0.122	0.112
2003-09-01	73.17	83.414	0.033	0.016
2003-09-02	71.088	84.193	0.598	0.294
2003-09-03	77.051	80.827	0.603	0.276
2003-09-04	79.52	78.173	0.148	0.143
2003-09-05	73.129	73.031	0.003	0
2003-09-06	74.473	75.003	0	0
2003-09-07	75.546	75.179	0	0
2003-09-08	74.745	74.746	0	0
2003-09-09	71.984	72.625	0	0
2003-09-10	72.33	73.55	0	0
2003-09-11	78.492	77.844	0	0
2003-09-12	67.308	68.16	0	0.049
2003-09-13	73.966	77.06	0.105	0.221
2003-09-14	78.558	74.696	0.238	0.22
2003-09-15	77.971	73.682	0.129	0.134
2003-09-16	77.044	76.631	0.17	0.135
2003-09-17	75.816	76.38	0	0
2003-09-18	69.972	70.461	0.002	0.002
2003-09-19	81.809	81.971	0.85	0.557
2003-09-20	79.969	73.98	0	0
2003-09-21	74.24	77.368	0	0
2003-09-22	74.196	72.656	0	0.033
2003-09-23	75.439	76.051	0.263	0.661
2003-09-24	70.104	70.478	0	0
2003-09-25	74.741	74.784	0	0
2003-09-26	78.712	78.199	0	0
2003-09-27	78.048	73.593	0.004	0
2003-09-28	71.963	74.733	0.2	0.262
2003-09-29	63.222	68.058	0	0
2003-09-30	61.614	61.825	0	0
2003-10-01	62.934	63.365	0	0
2003-10-02	56.591	57.496	0	0.002
2003-10-03	54.924	54.957	0	0
2003-10-04	61.748	62.514	0.001	0
2003-10-05	57.339	54.953	0	0
2003-10-06	55.625	55.772	0	0
2003-10-07	59.684	59.63	0	0
2003-10-08	69.386	69.913	0	0
2003-10-09	74.267	75.414	0	0
2003-10-10	63.157	64.238	0.001	0.001
2003-10-11	67.833	69.271	0	0.005
2003-10-12	71.585	72.269	0	0
2003-10-13	69.34	69.413	0	0
2003-10-14	66.867	67.542	0	0
2003-10-15	63.673	65.055	0.21	0.456
2003-10-16	63.771	64.034	0	0
2003-10-17	57.622	54.394	0.001	0
2003-10-18	51.971	51.649	0	0
2003-10-19	56.999	58.999	0	0
2003-10-20	54.115	54.64	0	0
2003-10-21	65.789	66.27	0	0
2003-10-22	59.801	59.765	0	0
2003-10-23	47.732	47.654	0	0
2003-10-24	49.832	49.878	0	0
2003-10-25	58.548	58.643	0	0
2003-10-26	63.416	63.738	0.29	0.209
2003-10-27	68.742	69.456	0.602	0.548
2003-10-28	57.938	59.619	0.286	0.223
2003-10-29	53.666	53.721	0.314	0.298
2003-10-30	54.68	54.228	0.001	0.003
2003-10-31	61.611	61.986	0	0
2004-05-01	80	80	1	1
2004-05-02	71.582	71.786	0.009	0.018
2004-05-03	67.727	68.123	0.261	0.187
2004-05-04	58.304	58.58	0	0
2004-05-05	67.279	66.674	0.117	0.04
2004-05-06	68.899	69.207	0.038	0.062
2004-05-07	78.229	78.734	0.039	0
2004-05-08	65.894	67.567	0	0
2004-05-09	79.914	80.181	0.022	0.005
2004-05-10	79.116	83.82	0.213	0.152
2004-05-11	81.727	81.549	0.174	0.277
2004-05-12	78.825	80.486	0.363	0.253
2004-05-13	81.053	84.512	0.094	0
2004-05-14	80.798	81.337	0.036	0.123
2004-05-15	84.255	84.303	0	0
2004-05-16	77.738	78.536	0.027	0.016
2004-05-17	78.582	78.853	0	0
2004-05-18	82.817	83.241	0.003	0.004
2004-05-19	75.857	76.83	0.074	0.005
2004-05-20	72.878	74.57	0	0
2004-05-21	80.24	82.482	0	0
2004-05-22	85.632	87.693	0.019	0.19
2004-05-23	87.599	88.189	0	0.127
2004-05-24	87.225	87.916	0	0
2004-05-25	79.873	82.939	0	0
2004-05-26	83.091	85.509	0.178	0.07
2004-05-27	76.099	79.047	0.001	0.029
2004-05-28	80.457	82.394	0.179	0.07
2004-05-29	69.692	70.105	0.009	0
2004-05-30	71.875	72.778	0	0
2004-05-31	68.051	68.601	0.195	0.114
2004-06-01	78.386	78.391	0.45	0.391
2004-06-02	81.803	80.633	0.054	0.055
2004-06-03	75.186	75.016	0.018	0.028
2004-06-04	69.498	71.405	0.001	0
2004-06-05	61.88	62.769	0.178	0.136
2004-06-06	70.826	72.335	0.009	0.013
2004-06-07	77.595	80.511	0.017	0
2004-06-08	81.636	81.909	0.004	0
2004-06-09	86.72	88.508	0	0
2004-06-10	82.889	83.834	0.38	0.816
2004-06-11	71.518	71.91	0.008	0.363
2004-06-12	73.823	74.186	0	0
2004-06-13	72.96	73.196	0	0
2004-06-14	80.346	77.689	0.031	0.039
2004-06-15	85.2	84.408	0.15	0.037
2004-06-16	81.439	79.054	0	0
2004-06-17	83.392	84.14	0.001	0
2004-06-18	86.685	86.6	0.12	0
2004-06-19	80.423	83.187	0.113	0.026
2004-06-20	72.343	73.012	0	0
2004-06-21	76.373	76.908	0	0
2004-06-22	84.313	84.786	0.034	0.002
2004-06-23	76.949	78.654	0.211	0.278
2004-06-24	83.148	83.701	0	0
2004-06-25	80.839	77.952	0.007	0
2004-06-26	76.11	77.21	0.345	0.434
2004-06-27	75.194	75.512	0	0
2004-06-28	76.411	77.449	0	0
2004-06-29	75.805	76.264	0.009	0.034
2004-06-30	81.417	81.878	0	0
2004-07-01	81.551	80.294	0	0.076
2004-07-02	83.307	83.633	0.101	0.046
2004-07-03	83.337	83.301	0	0
2004-07-04	80.958	80.472	0	0
2004-07-05	84.199	81.892	0.226	0.298
2004-07-06	83.58	81.151	0.162	0.001
2004-07-07	81.55	81.732	0.1	0.002
2004-07-08	82.951	84.946	0.151	0.088
2004-07-09	77.929	79.01	0	0
2004-07-10	82.339	83.103	0	0
2004-07-11	84.583	85.212	0.008	0.002
2004-07-12	77.756	79.262	0.229	0.209
2004-07-13	80.864	83.046	0.318	0.92
2004-07-14	78.892	84.242	0.192	0.157
2004-07-15	77.672	78.27	0.096	0.07
2004-07-16	80.206	78.831	0.005	0.006
2004-07-17	82.116	82.014	0	0.004
2004-07-18	79.179	83.439	0.007	0.001
2004-07-19	82.39	84.078	0.014	0.497
2004-07-20	84.016	82.25	0	0.004
2004-07-21	85.684	86.273	0	0
2004-07-22	87.733	87.833	0.023	0.127
2004-07-23	79.903	81.42	0.35	0.423
2004-07-24	75.005	75.16	0.037	0.51
2004-07-25	69.044	69.11	0.024	0.005
2004-07-26	69.393	69.264	0	0
2004-07-27	74.752	77.17	0	0
2004-07-28	78.141	77.75	0.163	0.225
2004-07-29	82.461	82.777	0.051	0.026
2004-07-30	84.173	84.817	0.078	0.061
2004-07-31	84.146	85.346	0.036	0.031
2004-08-01	81.847	82.614	0.372	0.352
2004-08-02	83.509	85.916	0.133	0.177
2004-08-03	87.217	88.178	0.025	0
2004-08-04	84.317	84.432	0.008	0.014
2004-08-05	76.886	78.393	0.22	0.894
2004-08-06	70.416	70.419	0.014	0
2004-08-07	67.134	66.607	0	0
2004-08-08	70.545	71.864	0	0
2004-08-09	80.052	80.318	0	0
2004-08-10	80.406	82.685	0.03	0.022
2004-08-11	82.983	83.219	0.146	0.241
2004-08-12	78.575	81.413	0.192	0.221
2004-08-13	78.854	79.056	0.308	0.36
2004-08-14	77.433	75.673	0.001	0.034
2004-08-15	76.661	72.174	0.774	1.276
2004-08-16	73.343	68.512	0.813	0.497
2004-08-17	75.951	75.632	0.001	0.003
2004-08-18	80.795	80.612	0.006	0.009
2004-08-19	82.001	82.531	0.062	0.037
2004-08-20	86.546	86.323	0.329	0.168
2004-08-21	80.775	82.432	0.162	0.198
2004-08-22	77.261	79.294	0.754	0.101
2004-08-23	79.684	79.014	0	0
2004-08-24	79.461	79.752	0	0
2004-08-25	78.258	78.299	0	0
2004-08-26	74.028	76.617	0	0
2004-08-27	78.834	80.173	0	0
2004-08-28	83.951	82.837	0	0
2004-08-29	84.903	83.495	0	0.001
2004-08-30	83.025	84.673	0	0
2004-08-31	79.333	79.071	0.022	0.104
2004-09-01	77.243	77.362	0	0
2004-09-02	74.063	73.841	0	0
2004-09-03	75.462	75.607	0	0
2004-09-04	78.934	80.532	0	0
2004-09-05	73.327	74.778	0.008	0.009
2004-09-06	71.9	73.394	0.003	0
2004-09-07	76.365	78.931	0.092	0.145
2004-09-08	81.374	81.41	0.028	0.042
2004-09-09	81.054	80.723	0.142	0.214
2004-09-10	75.684	75.677	0.008	0.038
2004-09-11	71.411	72.615	0	0
2004-09-12	73.947	76.916	0	0
2004-09-13	80.576	81.144	0	0
2004-09-14	74.251	74.373	0.012	0.01
2004-09-15	76.527	74.669	0	0
2004-09-16	70.713	74.243	0	0
2004-09-17	75.495	76.286	0.001	0.001
2004-09-18	69.783	71.092	0.513	0.891
2004-09-19	65.324	65.676	0.106	0.044
2004-09-20	68.359	68.448	0	0
2004-09-21	79.057	79.98	0	0
2004-09-22	80.628	81.282	0	0
2004-09-23	81.618	80.996	0	0
2004-09-24	77.127	76.765	0	0
2004-09-25	74.257	74.637	0	0
2004-09-26	76.258	75.079	0	0
2004-09-27	76.345	76.46	0	0
2004-09-28	72.327	72.465	0.7	0.939
2004-09-29	65.535	67.193	1.706	0.582
2004-09-30	68.354	69.096	0	0
2004-10-01	71.085	71.31	0	0
2004-10-02	70.503	70.56	0	0
2004-10-03	66.909	67.487	0.003	0.01
2004-10-04	68.096	68.868	0	0
2004-10-05	58.024	58.625	0	0
2004-10-06	61.89	62.216	0	0
2004-10-07	71.431	72.339	0	0
2004-10-08	73.818	74.256	0	0
2004-10-09	65.451	61.886	0	0
2004-10-10	67.726	67.752	0	0
2004-10-11	56.09	56.352	0	0
2004-10-12	61.637	61.721	0	0
2004-10-13	63.662	65.143	0	0
2004-10-14	62.54	64.44	0	0
2004-10-15	61.858	60.866	0.015	0.218
2004-10-16	59.823	58.222	0.033	0.334
2004-10-17	53.825	53.372	0.02	0.024
2004-10-18	56.65	56.753	0	0
2004-10-19	57.252	58.415	0.483	0.249
2004-10-20	58.61	58.947	1.379	1.429
2004-10-21	50.245	51.34	0	0.028
2004-10-22	50.112	50.095	0.003	0.007
2004-10-23	48.456	49.811	0	0
2004-10-24	45.817	47.273	0	0
2004-10-25	52.318	53.104	0	0
2004-10-26	59.964	59.426	0	0
2004-10-27	58.088	58.338	0	0
2004-10-28	54.76	54.503	0	0
2004-10-29	55.409	55.966	0	0
2004-10-30	61.6	61.738	0.005	0.038
2004-10-31	66.671	66.798	0	0
2005-05-01	80	80	1	1
2005-05-02	62.516	62.097	0.001	0.006
2005-05-03	57.782	57.964	0	0.001
2005-05-04	60.681	60.355	0	0
2005-05-05	61.178	62.584	0	0
2005-05-06	57.709	57.77	0	0
2005-05-07	62.275	61.621	0	0.082
2005-05-08	66.998	67.644	0	0
2005-05-09	70.492	70.489	0	0
2005-05-10	72.544	72.631	0	0
2005-05-11	76.797	79.405	0.064	0.015
2005-05-12	72.559	70.648	0.07	0.093
2005-05-13	61.442	61.428	0	0
2005-05-14	77.333	77.632	0	0
2005-05-15	74.835	70.924	0	0.155
2005-05-16	64.593	65.499	0.012	0.005
2005-05-17	63.552	65.25	0	0
2005-05-18	66.193	65.618	0	0
2005-05-19	69.536	69.13	0.004	0.003
2005-05-20	63.294	63.996	1.611	1.313
2005-05-21	66.082	65.974	0.025	0.009
2005-05-22	59.487	61.428	0.038	0.018
2005-05-23	62.462	60.32	0	0.002
2005-05-24	60.562	61.795	0	0
2005-05-25	51.395	51.649	0.078	0.054
2005-05-26	69.528	71.218	0.022	0.006
2005-05-27	75.525	76.094	0.042	0.024
2005-05-28	75.746	76.533	0.22	0.093
2005-05-29	69.426	70.76	0.354	0.434
2005-05-30	73.358	72.794	0	0.013
2005-05-31	67.538	71.441	0.135	0.06
2005-06-01	64.504	65.55	0.011	0
2005-06-02	68.32	70.279	0	0
2005-06-03	64.057	64.623	0.201	0.473
2005-06-04	64.419	64.798	0.024	0.31
2005-06-05	77.574	78.436	0	0
2005-06-06	76.936	75.867	0.004	0
2005-06-07	84.543	80.841	0.152	0.116
2005-06-08	85.361	85.891	0	0
2005-06-09	76.896	76.3	0.003	0
2005-06-10	80.321	79.754	0.052	0.07
2005-06-11	83.851	85.039	0.003	0
2005-06-12	84.136	85.056	0	0
2005-06-13	85.454	85.557	0	0.004
2005-06-14	91.205	92.008	0	0.004
2005-06-15	88.028	88.733	0	0
2005-06-16	77.952	80.736	0.019	0.008
2005-06-17	72.127	71.465	0.004	0.017
2005-06-18	70.907	69.147	0	0
2005-06-19	72.403	69.422	0	0
2005-06-20	74.155	72.479	0	0
2005-06-21	77.395	76.586	0	0.027
2005-06-22	83.181	83.182	0.153	0.081
2005-06-23	78.704	79.373	0.044	0.066
2005-06-24	82.531	82.391	0	0
2005-06-25	85.599	83.881	0	0
2005-06-26	84.292	84.69	0	0
2005-06-27	79.57	78.924	0.233	0.204
2005-06-28	82.247	83.324	0.023	0.111
2005-06-29	82.722	81.66	0.21	0.244
2005-06-30	80.345	79.712	0.255	0.207
2005-07-01	83.524	86.288	0.051	0.329
2005-07-02	78.973	81.32	0.322	0.189
2005-07-03	78.712	78.555	0	0
2005-07-04	81.864	82.19	0	0
2005-07-05	83.099	83.49	0.065	0.064
2005-07-06	79.053	84.228	0.136	0.191
2005-07-07	81.095	80.143	0	0.025
2005-07-08	75.736	74.292	0.686	2.517
2005-07-09	79.526	79.025	0.094	0.007
2005-07-10	86.41	86.944	0.043	0.003
2005-07-11	86.97	87.324	0	0
2005-07-12	87.778	87.878	0.051	0.069
2005-07-13	82.23	83.872	0.159	0.045
2005-07-14	83.56	83.221	0.184	0.204
2005-07-15	76.488	83.244	0.189	0.21
2005-07-16	83.543	80.079	0.318	0.137
2005-07-17	88.052	88.464	0.106	0.284
2005-07-18	90.799	91.203	0.047	0.061
2005-07-19	91.465	90.489	0.077	0.083
2005-07-20	86.093	86.907	0.102	0.062
2005-07-21	86.18	87.745	0	0
2005-07-22	88.396	88.507	0	0
2005-07-23	83.319	83.66	0.001	0.006
2005-07-24	80.675	81.82	0	0
2005-07-25	87.202	89.507	0.035	0.012
2005-07-26	90.217	90.615	0.003	0
2005-07-27	93.044	93.699	0.004	0
2005-07-28	82.733	83.968	0.141	0.152
2005-07-29	81.389	83.991	0	0
2005-07-30	81.979	83.276	0	0
2005-07-31	81.29	81.122	0	0
2005-08-01	84.611	85.366	0	0
2005-08-02	87.224	87.324	0	0
2005-08-03	87.939	88.675	0	0
2005-08-04	89.52	90.128	0	0
2005-08-05	90.515	91.061	0	0
2005-08-06	83.72	84.288	0.036	0.162
2005-08-07	81.48	83.185	0.159	0.014
2005-08-08	82.405	83.91	0.081	0.303
2005-08-09	80.723	83.259	0.242	0.094
2005-08-10	81.7	81.563	0.218	0.142
2005-08-11	87.809	87.52	0.085	0.006
2005-08-12	89.397	89.443	0	0
2005-08-13	90.975	91.097	0	0
2005-08-14	90.488	91.092	0.01	0.055
2005-08-15	83.318	89.398	0.192	0.001
2005-08-16	82.954	82.719	0.041	0.003
2005-08-17	80.746	84.543	0.069	0.084
2005-08-18	80.521	82.337	0.008	0.002
2005-08-19	77.869	77.917	0.001	1.108
2005-08-20	84.882	81.837	0.002	0.121
2005-08-21	85.262	86.818	0	0
2005-08-22	80.005	80.106	0	0
2005-08-23	74.638	73.874	0	0
2005-08-24	74.737	75.046	0	0
2005-08-25	76.84	77.371	0	0
2005-08-26	76.782	78.121	0	0
2005-08-27	80.121	80.388	0.011	0.043
2005-08-28	79.231	79.953	0.102	0.222
2005-08-29	84.006	83.304	0.167	0.083
2005-08-30	85.905	85.405	0.047	0.066
2005-08-31	84.506	84.313	0.063	0.101
2005-09-01	79.282	79.813	0	0
2005-09-02	82.267	81.834	0	0
2005-09-03	75.51	75.456	0	0
2005-09-04	75.868	76.23	0	0
2005-09-05	75.876	76.194	0	0
2005-09-06	76.962	77.112	0	0
2005-09-07	79.162	79.728	0	0
2005-09-08	79.918	80.6	0	0
2005-09-09	79.732	80.954	0	0
2005-09-10	75.21	76.109	0	0
2005-09-11	76.168	76.763	0	0
2005-09-12	85.073	85.003	0	0
2005-09-13	88.02	87.854	0	0
2005-09-14	78.56	77.949	0.006	0.007
2005-09-15	80.868	83.534	0.01	0.013
2005-09-16	75.067	75.196	0	0.001
2005-09-17	77.967	77.901	0.016	0.162
2005-09-18	76.439	73.939	0	0
2005-09-19	80.18	78.307	0	0
2005-09-20	80.496	80.186	0	0
2005-09-21	75.396	75.216	0.001	0.005
2005-09-22	77.558	77.632	0	0
2005-09-23	82.003	82.322	0	0
2005-09-24	74.094	75.122	0	0
2005-09-25	77.505	77.45	0	0
2005-09-26	80.116	79.614	0.001	0.006
2005-09-27	76.953	76.655	0.24	0.272
2005-09-28	75.879	75.912	0	0
2005-09-29	72.636	72.602	0.087	0.078
2005-09-30	64.31	63.987	0	0
2005-10-01	70.594	70.521	0	0
2005-10-02	75.6	75.512	0	0
2005-10-03	76.311	76.415	0	0
2005-10-04	69.819	69.422	0	0
2005-10-05	62.552	62.96	0	0
2005-10-06	68.144	69.165	0	0
2005-10-07	75.37	75.772	0.113	0.072
2005-10-08	75.167	75.194	0.778	1.242
2005-10-09	73.036	72.56	1.559	1.565
2005-10-10	64.556	69.72	0.019	0
2005-10-11	66.709	66.728	0.52	0.015
2005-10-12	65.407	62.944	0.082	0.097
2005-10-13	67.337	66.938	0.246	0.235
2005-10-14	66.067	65.623	0.196	0.161
2005-10-15	67.534	67.968	0.009	0.024
2005-10-16	59.795	59.627	0	0
2005-10-17	60.266	60.259	0	0
2005-10-18	67.762	67.432	0	0
2005-10-19	67.103	67.156	0	0
2005-10-20	60.235	60.387	0	0
2005-10-21	58.053	56.945	0.043	0.087
2005-10-22	64.913	66.307	0.28	0.208
2005-10-23	59.137	63.014	0.168	0.245
2005-10-24	49.446	49.479	0	0
2005-10-25	48.118	48.655	0.381	0.337
2005-10-26	48.842	50.279	0.052	0.037
2005-10-27	50.415	50.291	0	0
2005-10-28	48.169	48.234	0	0
2005-10-29	47.56	47.358	0	0
2005-10-30	61.849	62.01	0	0
2005-10-31	61.194	61.041	0	0
2006-05-01	80	80	1	1
2006-05-02	67.675	68.269	0	0
2006-05-03	66.101	68.678	0	0
2006-05-04	75.194	75.617	0	0
2006-05-05	74.95	77.977	0	0
2006-05-06	71.878	72.924	0.069	0.024
2006-05-07	64.507	67.347	0	0
2006-05-08	65.442	65.405	0	0
2006-05-09	71.048	71.269	0	0
2006-05-10	76.676	77.177	0	0
2006-05-11	67.979	72.92	0.083	0.283
2006-05-12	72.41	73.419	0.29	0.248
2006-05-13	69.221	69.258	0.052	0.095
2006-05-14	69.791	69.088	0.003	0.005
2006-05-15	71.239	70.036	0.494	0.947
2006-05-16	65.099	65.921	0.101	0.017
2006-05-17	67.684	69.21	0.063	0.04
2006-05-18	71.902	71.696	0.061	0.046
2006-05-19	59.893	62.43	0.16	0.103
2006-05-20	64.737	63.261	0.02	0.013
2006-05-21	74.449	74.24	0.121	0.126
2006-05-22	64.334	63.757	0	0
2006-05-23	67.255	67.403	0	0
2006-05-24	71.331	71.455	0	0
2006-05-25	75.533	77.197	0	0
2006-05-26	79.01	79.084	0.25	0.105
2006-05-27	82.523	81.407	0.279	0.216
2006-05-28	83.704	83.81	0	0
2006-05-29	83.455	85.672	0	0
2006-05-30	87.085	88.33	0.045	0.052
2006-05-31	82.951	80.63	0.021	0.033
2006-06-01	82.02	82.017	0	0.002
2006-06-02	82.651	84.337	0.179	0.219
2006-06-03	77.788	79.914	0.269	0.164
2006-06-04	68.479	70.764	0.04	0
2006-06-05	71.522	67.623	0.009	0.019
2006-06-06	72.02	72.582	0.033	0.002
2006-06-07	74.094	75.052	0.017	0
2006-06-08	73.689	78.061	0	0.02
2006-06-09	72.409	73.863	0.074	0.087
2006-06-10	68.817	69.001	0.062	0.03
2006-06-11	71.601	71.969	0	0
2006-06-12	76.436	76.796	0	0.001
2006-06-13	80.618	80.856	0	0
2006-06-14	76.958	75.399	0.029	0.009
2006-06-15	77.461	78.657	0.041	0.062
2006-06-16	81.674	81.876	0.008	0
2006-06-17	83.651	84.659	0	0
2006-06-18	87.405	88.194	0	0
2006-06-19	84.997	85.75	0	0
2006-06-20	84.301	84.834	0.164	0.003
2006-06-21	81.108	82.059	0.039	0
2006-06-22	89.153	88.251	0.163	1.161
2006-06-23	90.817	91.146	0.346	0.434
2006-06-24	77.698	77.946	0.447	0.463
2006-06-25	79.098	79.066	0.244	0.187
2006-06-26	76.055	76.101	0.122	0.096
2006-06-27	77.392	77.825	0.208	0.185
2006-06-28	77.471	77.688	0.254	0.223
2006-06-29	83.337	84.61	0.073	0.019
2006-06-30	78.864	79.203	0.143	0.082
2006-07-01	83.555	84.058	0	0
2006-07-02	90.59	91.029	0	0
2006-07-03	84.98	85.028	0.29	0.19
2006-07-04	91.039	91.043	0.024	0.003
2006-07-05	83.146	82.643	0.185	0.076
2006-07-06	77.165	76.102	0	0
2006-07-07	79.499	80.052	0	0
2006-07-08	82.895	83.399	0.012	0
2006-07-09	77.208	81.151	0.163	0.016
2006-07-10	83.934	85.083	0.633	0.038
2006-07-11	85.537	88.056	0.148	0.008
2006-07-12	87.784	86.194	0.011	0.007
2006-07-13	84.149	88.725	0.084	0.007
2006-07-14	86.148	88.901	0.083	0.073
2006-07-15	85.52	87.45	0	0.004
2006-07-16	85.119	87.784	0.129	0.033
2006-07-17	92.523	93.777	0	0
2006-07-18	94.923	94.792	0	0
2006-07-19	88.326	85.205	0.108	0.068
2006-07-20	80.096	80.568	0.218	0.601
2006-07-21	85.084	84.96	0.364	0.209
2006-07-22	81.512	84.661	0.28	0.363
2006-07-23	80.794	80.367	1.054	0.656
2006-07-24	82.144	82.633	0	0.013
2006-07-25	81.507	82.985	0	0
2006-07-26	86.443	86.426	0	0
2006-07-27	87.264	86.885	0	0.001
2006-07-28	89.251	90.693	0.159	0.252
2006-07-29	89.456	89.619	0.118	0.001
2006-07-30	84.57	85.581	0	0.002
2006-07-31	89.492	88.792	0	0
2006-08-01	97.331	98.813	0	0
2006-08-02	97.826	98.515	0.023	0
2006-08-03	94.189	95.795	0	0
2006-08-04	88.151	92.093	0.022	0.069
2006-08-05	85.806	85.838	0	0.006
2006-08-06	83.704	84.39	0	0
2006-08-07	87.408	87.508	0.015	0
2006-08-08	81.656	82.152	0.892	0.083
2006-08-09	78.323	78.106	0	0
2006-08-10	77.804	79.962	0.005	0.412
2006-08-11	77.306	78.408	0.03	0.147
2006-08-12	75.665	76.247	0	0
2006-08-13	77.069	77.706	0	0
2006-08-14	81.593	82.098	0	0
2006-08-15	84.222	83.905	0	0.026
2006-08-16	83.098	82.925	0	0
2006-08-17	81.791	81.94	0	0
2006-08-18	80.514	81.275	0	0
2006-08-19	80.164	82.537	0	0
2006-08-20	78.683	87.225	0.152	0.055
2006-08-21	82.964	85.016	0.025	0
2006-08-22	81.59	84.927	0	0
2006-08-23	81.642	84.503	0	0
2006-08-24	78.335	82.182	0.007	0.001
2006-08-25	76.612	79.178	0.03	0.268
2006-08-26	71.833	73.578	1.504	0.149
2006-08-27	76.858	76.136	0	0
2006-08-28	83.482	83.596	0	0.197
2006-08-29	83.569	83.633	0.001	0
2006-08-30	77.156	78.314	1.908	0.998
2006-08-31	71.925	72.073	0	0
2006-09-01	72.098	72.895	0	0
2006-09-02	77.976	77.514	0.366	0.525
2006-09-03	75.844	76.961	0.029	0.093
2006-09-04	73.09	72.298	0	0
2006-09-05	72.939	71.599	0	0
2006-09-06	70.508	76.941	0.004	0
2006-09-07	76.817	77.639	0	0
2006-09-08	77.457	80.285	0	0
2006-09-09	79.814	81.351	0	0
2006-09-10	71.177	73.51	0	0
2006-09-11	68.988	69.298	0	0
2006-09-12	67.747	69.246	0	0
2006-09-13	69.188	71.381	0	0
2006-09-14	72.279	72.769	0.173	0.471
2006-09-15	73.942	74.191	0.094	0.343
2006-09-16	74.993	78.778	0.001	0
2006-09-17	78.972	80.091	0	0
2006-09-18	81.434	81.5	0	0
2006-09-19	84.364	84.874	0	0.003
2006-09-20	71.475	70.366	0.839	0.819
2006-09-21	65.613	66.181	0	0
2006-09-22	68.995	68.904	0	0
2006-09-23	78.556	79.359	0	0
2006-09-24	83.366	79.717	0.037	0.088
2006-09-25	69.707	69.254	0.003	0.005
2006-09-26	70.395	70.834	0	0
2006-09-27	72.847	72.574	0	0
2006-09-28	74.63	74.639	0	0
2006-09-29	64.819	64.66	0.537	0.179
2006-09-30	63.987	64.807	0	0
2006-10-01	68.36	69.823	0.046	0.053
2006-10-02	62.039	63.64	0	0
2006-10-03	75.841	74.727	0	0
2006-10-04	85.792	86.865	0	0
2006-10-05	75.94	79.653	0.217	0.246
2006-10-06	56.538	56.152	0	0
2006-10-07	64.491	64.085	0	0
2006-10-08	67.228	68.081	0	0
2006-10-09	72.724	74.249	0	0
2006-10-10	72.381	73.336	0	0
2006-10-11	61.324	62.369	0	0
2006-10-12	66.118	71.137	0.008	0.002
2006-10-13	52.818	53.139	0	0
2006-10-14	56.706	57.035	0	0
2006-10-15	54.944	55.165	0	0
2006-10-16	57.823	57.586	0	0
2006-10-17	61.782	62.431	0.227	0.315
2006-10-18	68.789	69.777	0.171	0.413
2006-10-19	67.308	66.457	0	0
2006-10-20	63.487	63.373	0.159	0.033
2006-10-21	56.287	56.61	0	0
2006-10-22	62.291	61.805	0	0
2006-10-23	59.313	59.207	0.005	0.028
2006-10-24	49.419	49.946	0	0
2006-10-25	50.516	50.549	0	0
2006-10-26	48.88	49.543	0	0
2006-10-27	49.907	50.45	0	0
2006-10-28	63.877	64.186	0.526	0.621
2006-10-29	50.388	50.549	0	0
2006-10-30	54.867	55.256	0	0
2006-10-31	64.459	64.525	0	0
2007-05-01	80	80	1	1
2007-05-02	63.635	64.356	0.031	0.037
2007-05-03	64.452	64.382	0	0
2007-05-04	65.558	65.873	0	0
2007-05-05	68.96	68.861	0	0
2007-05-06	62.444	61.636	0	0
2007-05-07	63.191	63.314	0	0
2007-05-08	72.107	72.295	0	0
2007-05-09	71.652	72.28	0	0
2007-05-10	68.908	69.892	0.01	0.006
2007-05-11	68.828	70.086	0	0.026
2007-05-12	73.663	75.705	0.001	0.008
2007-05-13	66.4	66.238	0.415	0.459
2007-05-14	66.116	66.031	0	0
2007-05-15	78.208	78.515	0	0
2007-05-16	80.367	78.667	0.097	0.308
2007-05-17	67.142	67.867	0.03	0.056
2007-05-18	58.443	57.667	0	0.001
2007-05-19	56.771	55.714	0	0.092
2007-05-20	73.903	73.164	0.03	0.192
2007-05-21	69.422	68.795	0	0
2007-05-22	72.724	72.865	0	0
2007-05-23	71.591	71.698	0	0
2007-05-24	75.738	75.515	0	0
2007-05-25	82.049	82.101	0	0
2007-05-26	84.104	84.228	0.004	0.017
2007-05-27	85.612	86.33	0	0.006
2007-05-28	82.395	81.253	0.005	0.017
2007-05-29	77.677	77.765	0	0
2007-05-30	80.906	80.954	0	0
2007-05-31	85.661	85.668	0	0
2007-06-01	85.23	84.952	0	0.069
2007-06-02	80.393	81.952	0.114	0.154
2007-06-03	75.318	75.582	0.064	0.108
2007-06-04	81.214	78.3	0.324	0.196
2007-06-05	77.686	74.584	0	0.003
2007-06-06	67.936	68.829	0	0
2007-06-07	80.179	81.176	0	0
2007-06-08	86.812	89.472	0.093	0.079
2007-06-09	83.835	83.915	0.001	0.068
2007-06-10	77.042	73.148	0.037	0.03
2007-06-11	76.469	78.499	0.024	0.015
2007-06-12	82.244	82.599	0.068	0.065
2007-06-13	72.855	72.884	0.124	0.181
2007-06-14	69.667	69.818	0	0
2007-06-15	73.033	73.458	0	0
2007-06-16	75.633	75.1	0.07	0.058
2007-06-17	86.752	87.15	0.033	0.024
2007-06-18	85.705	85.073	0	0
2007-06-19	88.962	89.17	0.013	0.009
2007-06-20	79.616	80.648	0.053	0.045
2007-06-21	78.46	80.712	0	0
2007-06-22	73.202	73.629	0.027	0.088
2007-06-23	74.133	74.495	0	0
2007-06-24	80.085	80.316	0	0
2007-06-25	79.648	78.205	0.123	0.106
2007-06-26	81.916	85.963	0.171	0.117
2007-06-27	83.618	85.956	0.15	0.283
2007-06-28	87.131	86.248	0.09	0.189
2007-06-29	79.709	79.052	0.068	0.134
2007-06-30	78.7	77.952	0	0
2007-07-01	72.221	70.599	0	0
2007-07-02	73.108	72.552	0	0
2007-07-03	77.344	77.293	0	0
2007-07-04	80.13	79.536	0	0
2007-07-05	83.896	86.505	0.173	0.113
2007-07-06	82.701	84.303	0.323	0.433
2007-07-07	81.281	81.609	0	0
2007-07-08	87.446	88.004	0	0
2007-07-09	91.467	92.499	0	0
2007-07-10	87.969	88.503	0	0
2007-07-11	88.165	90.422	0.265	0.086
2007-07-12	78.748	82.022	0.149	1.027
2007-07-13	80.873	81.638	0	0
2007-07-14	80.628	81.458	0.043	0.384
2007-07-15	86.64	88.364	0.082	0.002
2007-07-16	82.945	81.239	0.274	0.177
2007-07-17	83.828	84.323	0	0.046
2007-07-18	85.819	85.097	0.284	0.215
2007-07-19	88.631	88.731	0.046	0.135
2007-07-20	78.742	82.169	0.302	0.68
2007-07-21	80.515	80.949	0	0
2007-07-22	79.471	79.817	0	0
2007-07-23	77.813	80.681	0.414	0.367
2007-07-24	82.234	83.197	0.336	0
2007-07-25	86.614	86.714	0	0.173
2007-07-26	81.813	85.652	0	0.05
2007-07-27	79.142	83.762	0.22	0
2007-07-28	80.385	79.96	0.352	0.227
2007-07-29	79.62	77.751	0.109	0.332
2007-07-30	76.03	80.939	0.21	0.236
2007-07-31	84.888	85.753	0.03	0.032
2007-08-01	85.839	86.743	0	0
2007-08-02	87.833	88.022	0	0
2007-08-03	88.977	88.581	0.003	0
2007-08-04	86.427	86.888	0.054	0.047
2007-08-05	81.087	81.339	0	0
2007-08-06	85.751	82.535	0.166	0.125
2007-08-07	86.868	89.083	0.029	0.04
2007-08-08	94.809	93.011	0.137	0.212
2007-08-09	84.015	84.085	0.003	0.043
2007-08-10	76.241	77.806	0.207	0.079
2007-08-11	81.5	77.816	0.19	0.278
2007-08-12	85.066	85.572	0	0
2007-08-13	82.778	82.891	0.035	0.006
2007-08-14	79.174	79.436	0	0
2007-08-15	84.122	85.34	0	0
2007-08-16	86.653	89.47	0.055	0
2007-08-17	83.702	83.467	0.092	0.005
2007-08-18	78.124	80.383	0.037	0.017
2007-08-19	69.456	70.316	0	0
2007-08-20	77.462	74.246	0.397	0.527
2007-08-21	68.225	70.918	0.045	0.106
2007-08-22	69.108	68.087	0.871	1.311
2007-08-23	76.726	75.02	0.005	0.013
2007-08-24	84.107	83.211	0	0
2007-08-25	84.987	84.663	0	0
2007-08-26	84.11	86.66	0.096	0.212
2007-08-27	78.109	82.233	0.145	0.266
2007-08-28	81.21	81.792	0	0
2007-08-29	82.157	81.332	0	0
2007-08-30	81.238	80.88	0	0
2007-08-31	83.734	80.407	0.015	0.009
2007-09-01	77.543	77.935	0.019	0.001
2007-09-02	76.511	76.61	0	0
2007-09-03	80.722	81.644	0	0
2007-09-04	83.127	82.754	0	0
2007-09-05	78.952	81.017	0	0
2007-09-06	77.524	80.55	0	0
2007-09-07	82.577	82.676	0	0
2007-09-08	82.944	83.261	0	0
2007-09-09	76.504	78.729	0.009	0
2007-09-10	80.466	78.781	0.033	0
2007-09-11	78.275	74.484	0.239	0.292
2007-09-12	72.708	71.348	0	0.013
2007-09-13	74.346	74.753	0	0
2007-09-14	77.711	77.142	0	0
2007-09-15	69.601	70.993	0.003	0.001
2007-09-16	63.625	62.794	0	0
2007-09-17	68.698	69.116	0	0
2007-09-18	70.043	70.209	0	0
2007-09-19	73.324	73.258	0	0
2007-09-20	73.114	74.858	0	0
2007-09-21	76.818	77.142	0	0
2007-09-22	72.89	68.421	0	0
2007-09-23	77.45	77.527	0	0
2007-09-24	78.078	77.783	0	0
2007-09-25	79.285	79.675	0	0
2007-09-26	80.791	81.149	0	0
2007-09-27	75.555	74.927	0.049	0.03
2007-09-28	75.085	72.811	0.052	0.46
2007-09-29	68.95	69.422	0	0
2007-09-30	70.207	70.119	0	0
2007-10-01	72.468	72.213	0	0
2007-10-02	70.669	71.065	0	0
2007-10-03	68.726	73.886	0	0
2007-10-04	71.366	72.735	0	0
2007-10-05	68.466	73.487	0	0
2007-10-06	68.632	72.829	0	0
2007-10-07	80.253	80.187	0	0
2007-10-08	83.847	83.557	0	0
2007-10-09	85.708	84.896	0.048	0.058
2007-10-10	74.687	74.282	0.062	0.076
2007-10-11	68.082	67.091	0.027	0.086
2007-10-12	62.323	62.296	0.308	0.512
2007-10-13	59.829	59.088	0	0
2007-10-14	63.796	63.444	0	0
2007-10-15	62.266	62.56	0	0
2007-10-16	65.818	65.727	0	0
2007-10-17	71.215	71.766	0	0
2007-10-18	75.387	74.653	0	0
2007-10-19	71.882	73.126	0.152	0.114
2007-10-20	72.693	71.191	0.12	0.204
2007-10-21	72.745	72.155	0	0
2007-10-22	74.411	74.079	0	0
2007-10-23	74.125	75.058	0.003	0
2007-10-24	72.737	73.953	0.104	0.082
2007-10-25	57.874	56.719	0.005	0.004
2007-10-26	62.337	62.551	0.002	0
2007-10-27	70.873	68.758	0.465	0.492
2007-10-28	60.966	61.065	0.004	0
2007-10-29	51.262	51.18	0	0
2007-10-30	60.245	59.953	0	0
2007-10-31	63.649	63.649	0	0
2008-05-01	80	80	1	1
2008-05-02	75.902	76.608	0	0
2008-05-03	78.777	78.627	0	0
2008-05-04	69.556	71.592	0.072	0.041
2008-05-05	68.67	69.398	0	0
2008-05-06	71.085	71.364	0	0
2008-05-07	75	75.374	0.011	0.004
2008-05-08	72.495	72.154	0.044	0.032
2008-05-09	65.012	65.997	1.144	1.367
2008-05-10	68.993	68.986	0.291	0.275
2008-05-11	62.784	62.511	0	0
2008-05-12	53.311	52.981	0.379	0.627
2008-05-13	66.66	67.099	0.013	0
2008-05-14	71.668	71.899	0	0
2008-05-15	74.089	74.301	0.003	0.003
2008-05-16	64.845	64.086	0.221	0.275
2008-05-17	71.674	72.048	0.067	0.032
2008-05-18	68.931	70.798	0.062	0.037
2008-05-19	60.172	60.697	0	0
2008-05-20	53.007	53.36	0.067	0.057
2008-05-21	65.432	65.507	0.102	0.215
2008-05-22	58.502	58.804	0.057	0.039
2008-05-23	65.967	65.992	0	0
2008-05-24	68.862	69.233	0	0
2008-05-25	72.305	72.624	0	0
2008-05-26	77.302	77.347	0	0
2008-05-27	82.671	82.14	0.009	0.021
2008-05-28	72.254	73.354	0.118	0.057
2008-05-29	71.674	72.264	0	0
2008-05-30	76.868	77.059	0	0
2008-05-31	81.13	80.605	0.143	0.175
2008-06-01	77.067	77.628	0.072	0.029
2008-06-02	75.152	75.988	0	0
2008-06-03	78.25	79.782	0	0
2008-06-04	85.739	85.126	0.308	0.112
2008-06-05	86.55	87.936	0.396	0.308
2008-06-06	89.616	89.178	0.005	0
2008-06-07	93.521	93.825	0	0
2008-06-08	89.399	91.638	0.152	0.094
2008-06-09	93.274	93.73	0	0
2008-06-10	92.511	93.021	0.003	0
2008-06-11	85.01	85.68	0.145	0.054
2008-06-12	82.406	81.862	0	0
2008-06-13	80.431	80.113	0	0
2008-06-14	83.517	85.114	0.01	0
2008-06-15	84.457	84.505	0.142	0.343
2008-06-16	82.43	81.746	0.093	0.052
2008-06-17	72.083	73.023	0.999	1.217
2008-06-18	69.974	69.423	0.032	0.046
2008-06-19	70.058	71.691	0.022	0.003
2008-06-20	73.787	74.406	0	0
2008-06-21	75.161	80.189	0.078	0
2008-06-22	78.202	77.347	0.118	0.436
2008-06-23	79.217	81.785	0.323	0.072
2008-06-24	74.966	74.586	0.044	0.092
2008-06-25	79.142	79.042	0.005	0
2008-06-26	84.755	84.902	0.038	0.038
2008-06-27	85.168	84.63	0.189	0.11
2008-06-28	89.374	88.927	0.003	0.047
2008-06-29	89.79	86.512	0.259	0.11
2008-06-30	79.792	81.218	0.058	0.147
2008-07-01	74.641	74.977	0.002	0.009
2008-07-02	80.812	81.252	0	0
2008-07-03	85.543	85.957	0	0
2008-07-04	81.551	83.83	0.075	0.093
2008-07-05	82.436	77.838	0.11	0.209
2008-07-06	82.999	84.823	0.307	0.419
2008-07-07	80.741	82.186	0.104	0.232
2008-07-08	85.03	83.796	0.014	0.048
2008-07-09	86.148	83.961	0.146	0.208
2008-07-10	81.665	83.524	0.346	0.168
2008-07-11	83.275	84.446	0	0
2008-07-12	84.919	85.598	0	0
2008-07-13	81.606	84.454	0	0
2008-07-14	80.843	81.101	0.006	0.105
2008-07-15	82.591	83.752	0	0
2008-07-16	86.098	86.5	0	0
2008-07-17	90.674	88.891	0	0
2008-07-18	90.093	87.195	0.114	0.062
2008-07-19	89.518	89.79	0.005	0.001
2008-07-20	90.636	90.639	0.014	0
2008-07-21	86.45	86.55	0.014	0
2008-07-22	86.293	86.393	0	0
2008-07-23	88.366	87.772	0.611	0.497
2008-07-24	81.369	81.197	0.677	0.773
2008-07-25	82.074	82.99	0	0
2008-07-26	83.519	83.974	0	0
2008-07-27	83.092	82.63	0.362	0.186
2008-07-28	84.259	83.993	0	0
2008-07-29	84.728	83.224	0	0
2008-07-30	78.353	82.331	0.232	0.011
2008-07-31	82.459	83.571	0.185	0.001
2008-08-01	81.171	77.532	0	0
2008-08-02	72.524	71.658	0.148	0.001
2008-08-03	76.816	78.32	0	0
2008-08-04	79.982	81.021	0	0
2008-08-05	77.989	82.178	0.02	0.078
2008-08-06	81.646	83.337	0.185	0.186
2008-08-07	77.673	79.523	0.074	0.008
2008-08-08	75.732	77.533	0.07	0.039
2008-08-09	75.354	75.802	0	0
2008-08-10	77.965	78.057	0.064	0.021
2008-08-11	72.702	73.255	0.175	0.091
2008-08-12	73.172	73.454	0.007	0.018
2008-08-13	77.032	78.385	0	0
2008-08-14	75.364	77.311	0.146	0.067
2008-08-15	74.382	75.819	0.101	0.329
2008-08-16	74.019	74.622	0.287	0.339
2008-08-17	80.174	80.417	0	0
2008-08-18	82.796	82.596	0	0
2008-08-19	82.004	82.771	0.006	0.007
2008-08-20	74.334	74.641	0	0
2008-08-21	79.483	79.93	0	0
2008-08-22	79.581	79.996	0	0
2008-08-23	78.12	78.907	0	0
2008-08-24	78.8	78.761	0	0
2008-08-25	80.931	82.194	0.081	0.138
2008-08-26	76.539	75.69	0.002	0.042
2008-08-27	74.398	75.122	0	0
2008-08-28	78.225	78.782	0	0
2008-08-29	80.505	81.098	0	0
2008-08-30	82.574	82.577	0	0.059
2008-08-31	80.818	80.732	0.091	0.102
2008-09-01	80.987	81.275	0	0
2008-09-02	85.679	85.862	0	0
2008-09-03	83.522	83.636	0	0
2008-09-04	86.01	86.691	0	0
2008-09-05	82.515	82.464	0	0
2008-09-06	78.431	78.463	2.604	2.662
2008-09-07	76.318	76.197	0.289	0.74
2008-09-08	77.562	78.538	0	0
2008-09-09	79.026	79.911	0.112	0.096
2008-09-10	70.363	69.131	0.301	0.525
2008-09-11	71.785	72.327	0	0
2008-09-12	74.096	74.848	0	0
2008-09-13	81.082	87.432	0.053	0.004
2008-09-14	88.983	89.4	0	0
2008-09-15	80.245	79.768	0	0
2008-09-16	70.732	69.187	0	0
2008-09-17	73.008	74.434	0	0
2008-09-18	70.041	70.216	0	0
2008-09-19	66.101	66.311	0	0
2008-09-20	60.408	64.228	0.007	0
2008-09-21	75.893	76.641	0	0
2008-09-22	69.209	68.856	0	0
2008-09-23	68.19	68.426	0	0
2008-09-24	70.14	70.174	0	0
2008-09-25	68.854	69.602	0	0
2008-09-26	69.488	69.791	0.344	0.223
2008-09-27	73.838	73.706	0.235	0.138
2008-09-28	77.328	76.547	0.673	0.231
2008-09-29	71.811	71.1	0.006	0.003
2008-09-30	62.243	61.559	0	0
2008-10-01	64.521	64.514	0	0
2008-10-02	61.942	61.964	0.007	0
2008-10-03	65.799	66.171	0	0
2008-10-04	65.356	64.935	0	0
2008-10-05	58.959	64.539	0	0
2008-10-06	60.584	60.432	0	0
2008-10-07	60.628	60.835	0	0
2008-10-08	62.286	62.298	0	0
2008-10-09	71.628	71.787	0.065	0.037
2008-10-10	70.34	71.301	0	0
2008-10-11	67.767	68.226	0	0
2008-10-12	65.159	65.532	0	0
2008-10-13	69.812	70.767	0	0
2008-10-14	74.52	74.015	0	0
2008-10-15	72.959	74.717	0	0
2008-10-16	77.756	77.107	0.002	0
2008-10-17	62.583	64.054	0.039	0
2008-10-18	52.021	56.287	0	0
2008-10-19	53.784	53.882	0	0
2008-10-20	59.245	59.504	0	0
2008-10-21	58.324	58.306	0.001	0
2008-10-22	50.879	51.362	0	0
2008-10-23	51.469	51.811	0	0
2008-10-24	59.351	58.854	0	0
2008-10-25	66.431	66.295	0.31	0.382
2008-10-26	60.961	59.508	0.463	0.677
2008-10-27	56.069	56.219	0	0
2008-10-28	51.38	51.796	0.01	0.006
2008-10-29	45.906	46.548	0.009	0.025
2008-10-30	47.558	47.822	0	0
2008-10-31	58.378	58.445	0	0
2009-05-01	80	80	1	1
2009-05-02	66.37	65.782	0.233	0.169
2009-05-03	60.548	61.15	0	0
2009-05-04	59.377	59.282	0.105	0.169
2009-05-05	69.052	70.913	0.668	0.734
2009-05-06	70.689	70.838	0.018	0.595
2009-05-07	74.289	74.741	0.157	0.08
2009-05-08	73.389	74.35	0	0
2009-05-09	74.606	78.133	0.022	0.016
2009-05-10	68.307	71.139	0.04	0.153
2009-05-11	64.504	64.866	0	0
2009-05-12	65.904	66.019	0	0
2009-05-13	67.832	68.488	0	0
2009-05-14	69.99	69.549	0	0
2009-05-15	74.856	77.307	0.442	0.271
2009-05-16	73.035	75.212	0.015	0.012
2009-05-17	69.652	69.108	0.267	0.278
2009-05-18	60.146	59.84	0	0
2009-05-19	68.724	68.935	0	0
2009-05-20	75.976	76.092	0	0
2009-05-21	77.891	78.061	0	0
2009-05-22	77.223	77.563	0	0
2009-05-23	77.056	76.714	0.001	0.005
2009-05-24	80.149	79.254	0.091	0.153
2009-05-25	77.431	77.539	0.112	0.086
2009-05-26	72.554	71.327	0	0
2009-05-27	76.292	73.894	0.004	0.003
2009-05-28	70.474	72.427	0.01	0.008
2009-05-29	73.898	79.721	0.077	0.167
2009-05-30	73.123	73.984	0.041	0.001
2009-05-31	75.244	75.608	0.01	0
2009-06-01	71.246	71.409	0	0
2009-06-02	79.948	80.228	0	0
2009-06-03	82.721	80.168	0.552	0.172
2009-06-04	64.626	68.68	0.116	0.65
2009-06-05	63.131	63.02	0.155	0.062
2009-06-06	73.815	77.514	0.02	0.024
2009-06-07	77.708	79.096	0	0
2009-06-08	76.648	81.027	0.073	0
2009-06-09	82.218	84.223	0.42	0.331
2009-06-10	70.34	76.946	0.105	0.037
2009-06-11	68.014	63.797	0.297	0.319
2009-06-12	77.379	81.072	0.732	0.291
2009-06-13	75.935	74.397	2.456	0.093
2009-06-14	72.938	72.472	0.065	0.047
2009-06-15	77.992	75.297	0	0.01
2009-06-16	73.383	70.286	0.026	0.026
2009-06-17	65.469	66.431	0	0.001
2009-06-18	71.894	70.531	0.943	0.708
2009-06-19	80.077	80.446	0.05	0.122
2009-06-20	79.593	74.959	0.005	0.056
2009-06-21	76.149	75.344	0.265	0.252
2009-06-22	73.202	72.63	0.012	0.003
2009-06-23	79.079	79.453	0.009	0.001
2009-06-24	78.016	79.214	0.029	0.059
2009-06-25	84.168	82.812	0.035	0.03
2009-06-26	85.33	85.749	0.098	0.056
2009-06-27	78.694	80.964	0.055	0.125
2009-06-28	84.149	85.409	0.016	0
2009-06-29	80.242	79.901	0.032	0
2009-06-30	80.04	81.103	0.095	0.062
2009-07-01	77.035	78.206	0.239	0.088
2009-07-02	78.396	78.463	0.075	0.17
2009-07-03	76.201	76.044	0.144	0.016
2009-07-04	74.265	74.573	0.005	0
2009-07-05	76.623	76.133	0	0
2009-07-06	78.15	79.986	0.001	0
2009-07-07	79.128	78.198	0	0.007
2009-07-08	74.906	74.285	0	0
2009-07-09	74.67	75.277	0	0
2009-07-10	75.772	75.801	0	0
2009-07-11	78.289	78.949	0	0
2009-07-12	77.854	77.684	0.114	0.051
2009-07-13	77.436	76.52	0.027	0.006
2009-07-14	77.994	78.355	0.03	0.008
2009-07-15	80.976	81.436	0	0
2009-07-16	86.095	82.551	0.168	0.378
2009-07-17	79.682	83.126	0	0
2009-07-18	81.891	81.728	0.074	0.161
2009-07-19	76.653	77.653	0	0
2009-07-20	77.877	79.185	0	0
2009-07-21	71.362	76.701	0.032	0
2009-07-22	82.337	82.352	0	0
2009-07-23	82.076	82.756	0	0.003
2009-07-24	79.513	81.424	0.439	0.183
2009-07-25	83.203	83.195	0.202	0.243
2009-07-26	86.083	87.986	0.178	0
2009-07-27	83.616	84.547	0.394	0.257
2009-07-28	85.289	79.753	0.052	0.27
2009-07-29	84.867	86.815	0.134	0.06
2009-07-30	87.39	87.084	0.308	0.243
2009-07-31	87.413	84.547	0.1	0.16
2009-08-01	85.375	86.647	0.057	0.143
2009-08-02	79.809	82.494	0.012	0
2009-08-03	83.112	84.018	0.005	0.131
2009-08-04	85.81	86.407	0	0
2009-08-05	88.155	88.255	0	0.077
2009-08-06	81.355	79.002	0.118	0.068
2009-08-07	78.377	78.884	0.067	0
2009-08-08	79.826	80.621	0	0
2009-08-09	90.455	90.012	0.318	0.318
2009-08-10	92.114	93.395	0.002	0.061
2009-08-11	86.019	84.966	0.12	0.174
2009-08-12	80.092	79.61	0.002	0.131
2009-08-13	75.901	79.409	0.008	0
2009-08-14	82.297	82.674	0	0
2009-08-15	84.499	84.673	0	0
2009-08-16	84.685	86.013	0	0
2009-08-17	85.183	85.3	0	0
2009-08-18	82.911	84.679	0.147	0.271
2009-08-19	86.948	88.274	0.226	0.316
2009-08-20	89.059	87.402	0.082	0.158
2009-08-21	82.843	82.463	0.11	0.184
2009-08-22	81.768	83.247	1.076	0.419
2009-08-23	82.739	83.37	0.242	0.159
2009-08-24	80.485	80.639	0	0
2009-08-25	82.276	82.78	0	0
2009-08-26	83.902	84.268	0	0
2009-08-27	75.127	75.317	0	0
2009-08-28	73.597	74.907	0.035	0.041
2009-08-29	84.699	85.089	0.243	0.349
2009-08-30	79.671	80.183	0	0.01
2009-08-31	70.574	70.273	0	0
2009-09-01	72.849	73.162	0	0
2009-09-02	74.638	74.94	0	0
2009-09-03	76.4	78.276	0	0
2009-09-04	71.194	81.76	0	0
2009-09-05	82.005	82.651	0.003	0
2009-09-06	78.506	76.39	0	0
2009-09-07	75.02	76.597	0	0
2009-09-08	68.906	68.725	0.143	0.06
2009-09-09	72.086	76.148	0.054	0.004
2009-09-10	69.915	71.771	0	0
2009-09-11	66.608	66.42	0.022	0.035
2009-09-12	66.498	65.258	0.027	0.019
2009-09-13	77.709	79.195	0	0
2009-09-14	75.573	76.05	0	0
2009-09-15	72.011	71.319	0	0
2009-09-16	71.006	69.777	0	0
2009-09-17	63.955	63.9	0.002	0
2009-09-18	69.966	69.525	0	0
2009-09-19	67.342	67.308	0	0
2009-09-20	71.804	72.459	0	0
2009-09-21	74.388	75.522	0	0
2009-09-22	75.758	76.364	0	0
2009-09-23	76.893	76.48	0.002	0.1
2009-09-24	75.837	75.66	0.03	0.078
2009-09-25	71.865	70.408	0.01	0
2009-09-26	67.602	65.978	0	0
2009-09-27	72.999	75.913	0.317	0.806
2009-09-28	75.072	75.182	0	0
2009-09-29	64.457	64.385	0.095	0.062
2009-09-30	58.834	58.424	0	0
2009-10-01	58.606	59.302	0	0
2009-10-02	65.825	66.927	0	0
2009-10-03	72.822	68.547	2.049	0.386
2009-10-04	68.608	66.501	0.027	0.043
2009-10-05	62.713	62.606	0	0
2009-10-06	63.584	64.887	0	0
2009-10-07	68.531	67.793	0.137	0.26
2009-10-08	62.525	63.137	0	0
2009-10-09	74.322	74.747	0	0
2009-10-10	69.96	71.425	0.057	0.038
2009-10-11	60.841	61.301	0	0
2009-10-12	52.125	53.039	0	0
2009-10-13	66.714	67.75	0	0
2009-10-14	55.483	55.528	0	0
2009-10-15	47.941	49.013	0.319	0.381
2009-10-16	44.719	45.115	0.736	0.284
2009-10-17	47.826	47.469	0.078	0.219
2009-10-18	47.64	46.044	0.139	0.431
2009-10-19	54.039	54.619	0.082	0.006
2009-10-20	61.436	62.554	0	0
2009-10-21	66.492	66.859	0	0
2009-10-22	70.231	70.45	0	0
2009-10-23	62.159	63.396	0	0
2009-10-24	71.365	71.246	0.049	0.072
2009-10-25	69.441	69.287	0.572	0.593
2009-10-26	56.264	56.62	0	0
2009-10-27	57.525	56.025	0.027	0.175
2009-10-28	55.598	55.509	0.872	0.765
2009-10-29	54.719	55.002	0	0
2009-10-30	53.188	54.577	0	0
2009-10-31	69.976	69.977	0.001	0.001
