# Supplementary material for: The role of climate change and urban development on compound dry-hot extremes across US cities
Source: Nat Commun. 2023 Jun 14;14:3509. doi: 10.1038/s41467-023-39205-x (PMC10267174; doi:10.1038/s41467-023-39205-x)
Supplement: Supplementary file 2 — Source Data [file 41467_2023_39205_MOESM2_ESM.zip › SourceData/Philadelphia_Future_Data.xlsx]

## Sheet: Sheet1
Date_Future	Climate_chng_T	Urban_Dev_Climate_chng_T	Climate_chng_prcp	Urban_Dev_Climate_chng_prcp
2090-05-01	80	80	1	1
2090-05-02	76.858	75.135	0.61	0.257
2090-05-03	68.364	68.578	0.009	0.013
2090-05-04	60.427	59.795	0.151	0.363
2090-05-05	68.762	69.206	0	0.002
2090-05-06	73.463	73.48	0.02	0.018
2090-05-07	79.499	79.763	0	0
2090-05-08	72.617	68.94	0.374	0.27
2090-05-09	66.613	65.689	0.051	0.581
2090-05-10	62.486	61.934	0	0
2090-05-11	62.863	63.145	0	0
2090-05-12	70.75	70.55	0	0
2090-05-13	83.635	82.628	0	0
2090-05-14	75.575	75.241	0.027	0.079
2090-05-15	68.78	67.318	0.2	0.277
2090-05-16	74.287	74.628	0	0
2090-05-17	79.013	79.065	0	0
2090-05-18	81.531	81.602	0	0
2090-05-19	80.209	80.206	0.011	0
2090-05-20	72.187	72.465	0.014	0.017
2090-05-21	81.324	77.353	0.104	0.19
2090-05-22	77.655	74.654	0.089	0.138
2090-05-23	72.585	71.987	0	0
2090-05-24	75.544	64.274	0	0.505
2090-05-25	82.876	81.255	0.013	0.198
2090-05-26	83.395	80.761	0.232	0.205
2090-05-27	85.165	85.267	0.142	0.006
2090-05-28	77.604	79.835	0	0
2090-05-29	77.074	73.985	0.085	0.118
2090-05-30	79.583	80.993	0.002	0.029
2090-05-31	79.607	80.061	0	0
2090-06-01	83.534	83.646	0	0
2090-06-02	87.656	90.003	0	0
2090-06-03	85.535	82.458	0.022	0.931
2090-06-04	82.833	78.943	0	0
2090-06-05	79.257	80.252	0	0.011
2090-06-06	80.014	78.163	0.012	0.025
2090-06-07	82.973	83.962	0	0
2090-06-08	85.012	83.874	0	0
2090-06-09	88.305	87.165	0	0
2090-06-10	86.686	86.247	0	0.006
2090-06-11	88.801	87.121	0.016	0.003
2090-06-12	89.531	89.631	0	0.094
2090-06-13	88.013	88.113	0.034	0.491
2090-06-14	89.388	87.5	0.011	0.023
2090-06-15	92.243	89.736	0	0
2090-06-16	92.114	88.976	0	0
2090-06-17	92.024	91.621	0	0
2090-06-18	89.317	90.346	0.393	0.004
2090-06-19	84.861	85.978	0.012	0.099
2090-06-20	78.002	79.41	0.001	0.002
2090-06-21	83.67	83.137	0	0
2090-06-22	86.525	88.857	0.003	0.012
2090-06-23	91.125	91.462	0	0
2090-06-24	92.335	92.625	0	0
2090-06-25	91.818	93.799	0.147	0.24
2090-06-26	96.664	97.167	0.092	0.055
2090-06-27	97.77	96.916	0.062	0.272
2090-06-28	96.266	100.028	0.565	0.46
2090-06-29	88.954	89.041	0.065	0.436
2090-06-30	82.523	82.926	0	0
2090-07-01	83.356	84.009	0	0
2090-07-02	85.53	85.614	0	0
2090-07-03	88.072	88.005	0	0
2090-07-04	86.605	84.514	0.332	1.16
2090-07-05	86.94	86.46	0.09	0.138
2090-07-06	88.941	89.314	0	0
2090-07-07	89.407	90.045	0	0
2090-07-08	81.303	82.636	0.503	0.319
2090-07-09	91.683	91.41	0.049	0.022
2090-07-10	94.665	94.084	0	0
2090-07-11	97.455	98.203	0	0
2090-07-12	103.019	102.402	0.105	0
2090-07-13	99.796	98.234	0.118	0
2090-07-14	102.706	102.485	0	0
2090-07-15	96.107	96.929	0	0
2090-07-16	98.59	98.018	0.263	0.266
2090-07-17	91.19	90.96	0	0
2090-07-18	90.182	90.512	0	0
2090-07-19	92.519	87.466	0.3	0.453
2090-07-20	90.874	89.778	0.595	0.655
2090-07-21	87.466	87.364	0.016	0
2090-07-22	88.332	87.479	0	0
2090-07-23	95.128	91.917	0.195	0.188
2090-07-24	88.442	88.542	0.059	0.072
2090-07-25	89.173	89.904	0.222	0.015
2090-07-26	90.003	91.41	0.347	0.125
2090-07-27	93.828	94.896	0.013	0
2090-07-28	102.266	102.615	0	0
2090-07-29	99.962	99.199	0	0
2090-07-30	100.964	101.402	0	0
2090-07-31	100.953	100.553	0	0
2090-08-01	99.411	99.528	0	0
2090-08-02	93.77	94.266	0.013	0.002
2090-08-03	90.519	91.08	0	0
2090-08-04	90.321	90.677	0	0
2090-08-05	82.163	85.759	0.086	0.147
2090-08-06	87.242	87.276	0.063	0.032
2090-08-07	83.764	85.026	0	0.018
2090-08-08	84.165	85.217	0	0
2090-08-09	87.556	87.727	0	0
2090-08-10	85.063	85.163	0	0
2090-08-11	87.159	87.458	0	0
2090-08-12	89.796	88.463	0	0
2090-08-13	88.89	90.889	0.003	0
2090-08-14	84.106	82.003	0.034	0.103
2090-08-15	86.885	87.189	0	0.043
2090-08-16	94.462	93.786	0	0
2090-08-17	90.463	90.563	0.003	0.102
2090-08-18	89.161	89.514	0	0.002
2090-08-19	90.327	89.674	0.061	0
2090-08-20	91.94	93.164	0.396	0.144
2090-08-21	87.056	90.166	0.818	0.376
2090-08-22	85.007	86.327	0.094	0.005
2090-08-23	84.223	84.508	0	0
2090-08-24	88.751	89.905	0	0
2090-08-25	89.705	90.629	0	0
2090-08-26	92.487	92.674	0	0
2090-08-27	87.559	86.944	0.008	0
2090-08-28	86.454	88.601	0.096	0.138
2090-08-29	85.29	89.448	0.2	0.204
2090-08-30	84.299	89.115	0.267	0.633
2090-08-31	78.508	79.005	0.836	0.288
2090-09-01	78.794	78.932	0	0
2090-09-02	79.27	79.474	0	0
2090-09-03	81.545	82.569	0	0
2090-09-04	83.519	83.244	0	0
2090-09-05	83.935	83.817	0.567	1.005
2090-09-06	82.338	82.353	0.011	0.193
2090-09-07	76.772	76.375	0	0
2090-09-08	77.519	77.529	0	0
2090-09-09	71.702	74.268	0.123	0.001
2090-09-10	72.081	71.21	0.042	0.04
2090-09-11	69.646	73.992	0.031	0.157
2090-09-12	75.477	77.49	0.099	0.512
2090-09-13	79.131	78.807	0.012	0
2090-09-14	84.38	84.922	0	0
2090-09-15	86.882	86.519	0	0
2090-09-16	88.075	87.244	0	0
2090-09-17	85.384	86.188	0	0
2090-09-18	82.297	81.697	0.079	0.115
2090-09-19	79.858	78.874	0.117	0.047
2090-09-20	78.142	80.909	0.069	0.096
2090-09-21	80.648	81.67	0.202	0.174
2090-09-22	81.093	81.648	0.248	0.145
2090-09-23	81.533	81.761	0.043	0.009
2090-09-24	74.539	74.375	0.001	0
2090-09-25	68.49	69.531	0	0
2090-09-26	73.742	72.827	0	0
2090-09-27	76.324	74.979	0	0
2090-09-28	78.56	77.855	0	0
2090-09-29	78.938	78.564	0	0.009
2090-09-30	73.136	75.456	0.013	0.006
2090-10-01	72.026	71.591	0	0
2090-10-02	71.535	71.487	0	0
2090-10-03	73.311	78.403	0.006	0.007
2090-10-04	71.585	70.734	0.004	0
2090-10-05	68.535	68.296	0	0
2090-10-06	69.369	68.052	0	0
2090-10-07	66.687	64.084	0	0
2090-10-08	69.382	68.266	0	0
2090-10-09	71.721	75.298	0	0
2090-10-10	74.895	70.785	0.038	0.129
2090-10-11	60.998	62.264	0	0
2090-10-12	58.843	58.8	0	0
2090-10-13	65.858	65.817	0	0
2090-10-14	72.246	72.277	0	0
2090-10-15	74.223	72.221	0	0
2090-10-16	70.892	71.425	0.101	0.001
2090-10-17	73.485	75.244	0.121	0.065
2090-10-18	71.532	71.455	0.824	0.247
2090-10-19	58.923	58.868	0	0
2090-10-20	54.833	52.275	0	0
2090-10-21	58.03	57.859	0	0
2090-10-22	64.17	64.662	0	0
2090-10-23	71.732	71.284	0	0
2090-10-24	69.204	69.284	0.2	0.28
2090-10-25	68.726	66.695	0.206	0.011
2090-10-26	73.824	74.053	0.272	0.697
2090-10-27	63.728	64.242	0	0
2090-10-28	58.105	58.099	0	0
2090-10-29	55.886	55.748	0	0
2090-10-30	66.62	66.563	0	0
2090-10-31	70.232	70.17	0	0
2091-05-01	80	80	1	1
2091-05-02	79.789	80.147	0	0
2091-05-03	88.765	89.167	0.02	0.001
2091-05-04	82.167	82.304	0.017	0.03
2091-05-05	88.383	89.539	0	0
2091-05-06	84.889	83.473	0.044	0.155
2091-05-07	81.216	82.103	0.093	0.063
2091-05-08	67.76	68.045	0	0
2091-05-09	70.96	70.947	0	0
2091-05-10	74.932	75.301	0	0
2091-05-11	76.533	76.288	0	0
2091-05-12	82.025	82.547	0	0
2091-05-13	78.639	78.454	0.214	0.21
2091-05-14	84.702	84.937	0.674	1.582
2091-05-15	84.637	84.584	0	0
2091-05-16	88.09	88.033	0.001	0
2091-05-17	82.103	81.233	0.233	0.255
2091-05-18	74.451	74.347	0.085	0.114
2091-05-19	71.643	71.34	0	0
2091-05-20	76.009	73.305	0.016	0.009
2091-05-21	73.606	73.767	0.068	0.035
2091-05-22	72.489	71.212	0.269	0.004
2091-05-23	61.255	60.464	1.406	0.689
2091-05-24	59.249	59.868	0.209	0.316
2091-05-25	67.054	68.859	0	0.015
2091-05-26	76.877	78.036	0.031	0.024
2091-05-27	76.547	76.844	0	0.007
2091-05-28	78.386	82.386	0.097	0.011
2091-05-29	84.98	85.662	0.13	0.164
2091-05-30	83.373	83.9	0	0
2091-05-31	79.613	80.629	0	0
2091-06-01	77.636	79.548	0	0
2091-06-02	69.831	69.974	0.029	0.006
2091-06-03	70.471	67.745	0.001	0.003
2091-06-04	80.509	78.839	0	0
2091-06-05	85.176	84.703	0	0
2091-06-06	87.113	87.285	0	0
2091-06-07	88.538	90.082	0	0
2091-06-08	87.029	92.366	0.221	0
2091-06-09	92.008	89.653	0.007	0
2091-06-10	92.8	92.605	0	0
2091-06-11	93.35	94.601	0	0
2091-06-12	94.962	94.503	0.079	0
2091-06-13	94.617	90.265	0.386	0.441
2091-06-14	85.371	86.11	0.013	0.166
2091-06-15	83.375	83.373	0	0
2091-06-16	80.614	81.279	0	0
2091-06-17	78.412	77.826	0	0
2091-06-18	78.085	78.577	0	0
2091-06-19	79.746	82.983	0	0
2091-06-20	84.048	86.188	0	0
2091-06-21	86.718	86.285	0	0
2091-06-22	89.861	89.276	0	0
2091-06-23	86.572	86.222	0	0
2091-06-24	83.296	83.456	0.077	0.039
2091-06-25	82.289	85.36	0.207	0.051
2091-06-26	85.961	86.977	0.098	0.095
2091-06-27	87.729	88.554	0	0
2091-06-28	88.793	88.639	0	0
2091-06-29	85.121	85.848	0.045	0
2091-06-30	87.309	89.062	0	0
2091-07-01	88.82	87.264	0.002	0.022
2091-07-02	80.16	88.704	0.136	0.018
2091-07-03	82.988	87.281	0.045	0
2091-07-04	86.867	89.741	0.006	0
2091-07-05	87.895	89.67	0	0
2091-07-06	86.555	89.384	0.258	0.136
2091-07-07	87.483	84.995	0.178	0.223
2091-07-08	92.323	92.817	0	0
2091-07-09	93.247	92.264	0.277	0.293
2091-07-10	100.057	99.533	0.464	0.452
2091-07-11	91.96	90.729	0.416	0.228
2091-07-12	94.317	94.77	0	0
2091-07-13	100.027	102.482	0.025	0
2091-07-14	97.478	100.153	0.463	0.148
2091-07-15	101.039	101.358	0.129	0
2091-07-16	97.354	99.648	0.615	0.057
2091-07-17	92.222	92.866	0.078	0.067
2091-07-18	94.279	95.535	0	0
2091-07-19	94.035	94.074	0	0
2091-07-20	85.115	85.554	0.224	0.181
2091-07-21	85.668	85.768	0.057	0.2
2091-07-22	95.052	95.152	0.008	0.075
2091-07-23	103.83	104.082	0	0
2091-07-24	106.777	107.382	0	0
2091-07-25	97.638	99.26	0.46	0.521
2091-07-26	93.433	93.061	0.078	0.204
2091-07-27	91.78	92.107	0	0
2091-07-28	87.071	90.131	0	0.007
2091-07-29	92.551	92.885	0.001	0
2091-07-30	91.993	97.214	0.095	0.016
2091-07-31	91.58	92.797	0.052	0.202
2091-08-01	88.597	89.096	0.24	0.175
2091-08-02	90.007	90.54	0.378	0.156
2091-08-03	93.922	97.02	0.173	0.003
2091-08-04	90.647	89.287	0.218	0.316
2091-08-05	78.625	78.725	0.021	2.785
2091-08-06	82.359	84.053	0.025	0.012
2091-08-07	77.595	84.482	0.104	0
2091-08-08	86.213	86.993	0.035	0
2091-08-09	86.385	89.087	0	0
2091-08-10	85.415	91.735	0.154	0.11
2091-08-11	93.072	94.751	0.132	0.093
2091-08-12	90.74	92.59	0	0.053
2091-08-13	92.54	92.58	0	0
2091-08-14	100.423	95.722	0.786	0
2091-08-15	95.24	95.34	0.002	0.144
2091-08-16	93.041	96.514	0.178	0
2091-08-17	92.632	95.579	0.146	0.228
2091-08-18	96.2	92.328	0.162	0.455
2091-08-19	99.801	101.444	0	0.002
2091-08-20	93.234	94.571	0	0
2091-08-21	91.792	91.814	0	0
2091-08-22	92.404	93.12	0	0
2091-08-23	92.33	91.039	0.295	0.342
2091-08-24	82.939	84.36	0.308	0.145
2091-08-25	83.433	83.945	0	0
2091-08-26	82.134	83.42	0.028	0
2091-08-27	75.525	80.432	0.09	0.208
2091-08-28	76.636	76.114	0	0.054
2091-08-29	75.679	77.768	0.004	0
2091-08-30	77.2	75.563	0	0
2091-08-31	69.786	71.538	0.033	0.002
2091-09-01	81.881	82.507	0.009	0.001
2091-09-02	84.663	83.853	0	0.03
2091-09-03	83.033	82.716	0	0
2091-09-04	83.839	84.293	0	0
2091-09-05	85.373	85.933	0	0
2091-09-06	87.037	87.186	0	0
2091-09-07	86.08	87.298	0	0
2091-09-08	83.475	83.575	0	0
2091-09-09	85.711	85.106	0	0.105
2091-09-10	84.314	83.976	0.026	0
2091-09-11	81.89	80.189	0.013	0
2091-09-12	85.046	85.391	0.001	0
2091-09-13	79.442	83.665	0.071	0.031
2091-09-14	79.623	80.047	0.084	0.045
2091-09-15	80.367	84.174	0.118	0.393
2091-09-16	70.985	81.059	0.015	0
2091-09-17	73.676	76.878	0.022	0.008
2091-09-18	75.768	80.872	0.075	0.023
2091-09-19	84.718	76.968	0.001	0.037
2091-09-20	82.203	82.303	0	0.006
2091-09-21	85.093	82.895	0.029	0.146
2091-09-22	85.493	86.88	0	0
2091-09-23	82.515	83.701	0	0
2091-09-24	76.67	77.065	0.003	0
2091-09-25	77.959	77.701	0.016	0.079
2091-09-26	64.657	64.961	0	0.027
2091-09-27	64.816	64.919	0	0
2091-09-28	71.895	72.001	0	0
2091-09-29	71.545	71.495	0	0
2091-09-30	75.157	74.983	0	0
2091-10-01	81.947	85.007	0	0
2091-10-02	71.019	74.524	0	0
2091-10-03	78.037	80.374	0	0
2091-10-04	81.268	85.825	0.032	0.007
2091-10-05	75.768	79.23	0.072	0.046
2091-10-06	70.387	67.779	0	0.004
2091-10-07	67.276	67.702	0	0
2091-10-08	71.884	72.124	0	0
2091-10-09	72.23	72.375	0	0
2091-10-10	72.194	72.512	0	0
2091-10-11	80.09	81.056	0	0
2091-10-12	84.411	82.821	0	0
2091-10-13	78.758	76.9	0.007	0.087
2091-10-14	69.101	69.205	0	0
2091-10-15	64.77	66.003	0	0
2091-10-16	71.735	72.083	0.001	0
2091-10-17	84.081	85.087	0	0
2091-10-18	86.447	86.547	0.042	0.09
2091-10-19	83.598	81.742	0.042	0.234
2091-10-20	79.417	79.796	0.532	0.388
2091-10-21	62.217	62.456	0.045	0.067
2091-10-22	68.788	68.731	0	0
2091-10-23	68.116	71.175	0	0
2091-10-24	58.979	62.721	0	0
2091-10-25	53.442	53.573	0	0
2091-10-26	59.074	59.307	0	0
2091-10-27	63.135	63.156	0	0
2091-10-28	67.743	68.123	0	0
2091-10-29	62.639	63.249	0	0
2091-10-30	63.135	63.672	0	0
2091-10-31	64.173	63.741	0.001	0
2092-05-01	80	80	1	1
2092-05-02	70.835	71.157	0	0
2092-05-03	70.19	70.41	0	0
2092-05-04	74.77	78.493	0.093	0.268
2092-05-05	82.712	81.65	0.112	0.384
2092-05-06	81.058	81.195	0	0
2092-05-07	77.256	78.03	0	0
2092-05-08	72.477	72.913	0.293	0.473
2092-05-09	67.705	67.869	0	0
2092-05-10	72.924	73.208	0	0
2092-05-11	75.785	74.469	0	0
2092-05-12	67.085	68.165	0	0
2092-05-13	59.654	61.633	0.007	0.001
2092-05-14	71.208	70.982	0.008	0.054
2092-05-15	75.299	74.889	0	0
2092-05-16	87.533	87.227	0.095	0.048
2092-05-17	85.744	85.844	0	0
2092-05-18	89.945	90.027	0	0
2092-05-19	83.408	83.936	0	0
2092-05-20	80.275	78.73	0	0
2092-05-21	78.83	78.608	0	0
2092-05-22	83.494	83.615	0	0
2092-05-23	86.617	87.767	0.007	0.003
2092-05-24	91.033	90.622	0	0
2092-05-25	91.328	92.493	0	0
2092-05-26	85.481	86.561	0.016	0.085
2092-05-27	79.75	78.924	0.08	0.132
2092-05-28	84.125	84.35	0.222	0.201
2092-05-29	82.45	83.572	0.049	0.033
2092-05-30	83.992	84.977	0	0
2092-05-31	79.98	80.457	0.039	0.036
2092-06-01	79.428	77.539	0.371	0.306
2092-06-02	80.537	82.855	0.085	0.296
2092-06-03	80.386	80.686	0	0
2092-06-04	83.418	84.534	0	0
2092-06-05	83.625	83.359	0	0
2092-06-06	82.983	83.94	0	0
2092-06-07	86.324	87.956	0	0
2092-06-08	84.999	86.454	0	0.013
2092-06-09	88.77	83.978	0.086	0.123
2092-06-10	88.662	90.318	0.02	0
2092-06-11	90.867	91.329	0	0
2092-06-12	91.965	92.065	0.017	0.149
2092-06-13	91.082	87.721	0.064	0.371
2092-06-14	92.679	92.779	0.046	0.133
2092-06-15	85.701	84.234	0.059	0.006
2092-06-16	79.686	80.062	0	0
2092-06-17	81.924	81.914	0	0
2092-06-18	86.283	86.202	0	0
2092-06-19	87.278	87.391	0	0
2092-06-20	93.184	92.813	0	0
2092-06-21	96.969	95.506	0.317	0.209
2092-06-22	92.825	92.651	0.003	0.011
2092-06-23	86.764	87.175	0	0.014
2092-06-24	87.317	87.819	0	0
2092-06-25	90.903	89.098	0	0
2092-06-26	91.385	91.642	0.082	0.221
2092-06-27	82.537	83.742	0	0
2092-06-28	84.293	84.435	0	0
2092-06-29	89.29	88.509	0	0
2092-06-30	94.107	94.658	0	0
2092-07-01	95.537	95.091	0	0
2092-07-02	89.881	92.449	0.18	0.117
2092-07-03	90.854	91.331	0	0
2092-07-04	86.61	86.71	0.012	0.111
2092-07-05	89.001	90.406	0.027	0
2092-07-06	88.192	88.401	0	0
2092-07-07	100.296	100.426	0.161	0.121
2092-07-08	94.764	96.346	0.107	0.386
2092-07-09	89.072	90.994	0.181	0.07
2092-07-10	86.932	86.961	0.037	0.006
2092-07-11	85.686	84.729	0	0
2092-07-12	85.237	85.15	0	0
2092-07-13	88.373	88.11	0	0
2092-07-14	92.327	91.313	0	0
2092-07-15	95.126	94.66	0	0
2092-07-16	88.905	91.239	0.467	0.324
2092-07-17	85.408	85.564	0.251	0.65
2092-07-18	87.221	88.265	0	0
2092-07-19	87.964	88.811	0	0
2092-07-20	85.429	87.315	0.041	0.231
2092-07-21	85.949	87.168	0.326	0.333
2092-07-22	90.231	87.825	0.251	0.467
2092-07-23	90.569	91.057	0.003	0
2092-07-24	90.252	88.05	0.173	0.198
2092-07-25	88.444	89.963	0.119	0.044
2092-07-26	84.001	88.957	0.211	0.128
2092-07-27	84.452	84.552	0.006	0.076
2092-07-28	85.081	85.181	0	0
2092-07-29	84.706	85.973	0	0
2092-07-30	86.019	86.48	0	0
2092-07-31	89.013	87.981	0	0.026
2092-08-01	93.602	93.312	0.115	0.202
2092-08-02	100.273	100.198	0.387	0.261
2092-08-03	95.302	93.669	0.159	0.199
2092-08-04	99.004	95.515	0	0
2092-08-05	92.592	92.645	0.078	0.03
2092-08-06	82.631	84.642	1.453	0.155
2092-08-07	85.804	85.904	0	0.148
2092-08-08	82.162	82.262	0	0.057
2092-08-09	88.192	87.969	0	0
2092-08-10	88.615	88.077	0	0
2092-08-11	92.223	91.808	0.007	0.016
2092-08-12	95.79	96.463	0	0
2092-08-13	95.645	95.744	0	0
2092-08-14	97.959	96.616	0	0
2092-08-15	95.865	96.006	0	0
2092-08-16	88.949	89.493	0	0.006
2092-08-17	88.995	89.042	0	0
2092-08-18	93.446	93.727	0	0.091
2092-08-19	86.224	86.324	0.025	0.25
2092-08-20	87.899	86.504	0	0
2092-08-21	88.505	91.527	0.146	0.01
2092-08-22	92.995	93.193	0.089	0.086
2092-08-23	95.725	93.335	0	0.021
2092-08-24	89.188	87.28	0	0
2092-08-25	85.08	83.497	0	0
2092-08-26	85.056	84.749	0	0
2092-08-27	82.969	86.502	0.04	0
2092-08-28	88.478	90.534	0.052	0
2092-08-29	90.065	90.575	0.006	0.008
2092-08-30	87.381	85.592	0.321	0.24
2092-08-31	84.107	85.626	0.031	0.074
2092-09-01	81.027	80.789	0.03	0
2092-09-02	78.015	76.875	0.046	0.011
2092-09-03	77.177	79.394	0	0.001
2092-09-04	80.291	82.116	0	0
2092-09-05	85.756	83.196	0	0
2092-09-06	89.381	89.532	0.128	0.08
2092-09-07	86.79	88.665	0.102	0.004
2092-09-08	89.059	88.601	0	0
2092-09-09	85.62	83.504	0	0
2092-09-10	83.08	83.575	0	0
2092-09-11	85.859	85.291	0	0
2092-09-12	88.237	88.489	0	0
2092-09-13	89.994	90.07	0	0
2092-09-14	90.179	90.116	0	0
2092-09-15	85.311	83.417	0.026	0.028
2092-09-16	79.823	77.497	0.003	0.001
2092-09-17	82.551	81.025	0	0
2092-09-18	87.23	87.266	0.01	0.001
2092-09-19	79.344	80.895	0.067	0.11
2092-09-20	74.413	74.882	0	0
2092-09-21	77.04	80.776	0.016	0
2092-09-22	82.457	84.655	0	0
2092-09-23	90.96	91.257	0	0
2092-09-24	91.029	91.457	0	0
2092-09-25	93.989	93.477	0	0
2092-09-26	91.699	92.245	0.006	0
2092-09-27	89.493	90.637	0	0
2092-09-28	73.937	74.773	0	0.02
2092-09-29	72.291	71.428	0	0
2092-09-30	71.6	73.136	0	0.001
2092-10-01	74.546	73.158	0.285	0.343
2092-10-02	73.867	78.203	0.319	0.169
2092-10-03	81.716	80.758	0	0
2092-10-04	82.146	80.213	0	0
2092-10-05	82.127	82.674	0	0
2092-10-06	77.921	79.332	0	0
2092-10-07	79.627	80.025	0	0
2092-10-08	82.575	76.648	0	0
2092-10-09	75.713	74.254	0.032	0
2092-10-10	71.052	71.117	0	0
2092-10-11	73.824	73.805	0	0
2092-10-12	74.028	77.055	0	0
2092-10-13	63.975	66.959	0	0
2092-10-14	63.51	63.574	0	0
2092-10-15	70.064	70.259	0	0
2092-10-16	72.167	72.529	0	0
2092-10-17	74.308	73.774	0	0
2092-10-18	64.496	62.64	0	0.002
2092-10-19	62.637	62.905	0	0
2092-10-20	62.111	62.125	0	0.002
2092-10-21	66.378	65.558	0	0
2092-10-22	66.715	66.536	0	0
2092-10-23	70.46	70.212	0	0
2092-10-24	67.379	69.463	0	0
2092-10-25	71.477	68.85	0.032	0.023
2092-10-26	66.781	66.716	0	0
2092-10-27	71.047	71.931	0	0
2092-10-28	67.048	67.876	0.002	0.001
2092-10-29	54.801	58.77	0.243	0.115
2092-10-30	61.585	60.446	0.387	0.418
2092-10-31	53.506	53.754	0	0
2093-05-01	80	80	1	1
2093-05-02	78.715	79.171	0.055	0.042
2093-05-03	70.805	69.713	0	0
2093-05-04	81.355	79.9	0	0
2093-05-05	82.978	83.078	0.02	0.035
2093-05-06	71.289	71.096	0.037	0.075
2093-05-07	71.996	72.271	0	0
2093-05-08	71.963	74.425	0	0
2093-05-09	72.228	70.687	0.102	0.388
2093-05-10	78.468	78.854	0.001	0.194
2093-05-11	72.761	73.517	0.003	0
2093-05-12	71.976	71.344	0	0
2093-05-13	76.712	76.494	0	0
2093-05-14	77.692	78.336	0	0
2093-05-15	80.55	80.037	0	0
2093-05-16	85.411	85.024	0	0
2093-05-17	88.559	88.519	0	0
2093-05-18	89.02	89.451	0.114	0
2093-05-19	89.446	89.646	0.018	0.061
2093-05-20	80.698	80.061	0.272	0.032
2093-05-21	74.673	74.938	0	0.001
2093-05-22	68.939	72.517	0	0
2093-05-23	83.159	83.876	0	0
2093-05-24	86.405	83.709	0.249	0.229
2093-05-25	89.624	85.095	0.335	0.274
2093-05-26	79.768	79.648	1.496	0.424
2093-05-27	81.532	82.282	0	0
2093-05-28	82.245	79.812	0.004	0.152
2093-05-29	72.358	71.992	0.074	0.078
2093-05-30	71.481	69.909	0	0
2093-05-31	72.351	72.586	0	0
2093-06-01	73.398	74.392	0	0
2093-06-02	79.206	77.475	0.124	0.279
2093-06-03	73.253	72.735	0.418	0.256
2093-06-04	70.847	71.509	0.019	0.003
2093-06-05	71.02	71.914	0	0
2093-06-06	74.367	73.917	0	0
2093-06-07	74.227	66.554	0	0.086
2093-06-08	81.159	65.959	0.006	0.593
2093-06-09	85.676	85.776	0	0.001
2093-06-10	88.653	88.197	0	0.008
2093-06-11	90.099	89.83	0	0.004
2093-06-12	82.502	84.309	0.216	0.075
2093-06-13	78.489	78.448	0	0
2093-06-14	81.601	81.997	0	0
2093-06-15	78.28	81.754	0.382	0.551
2093-06-16	87.975	89.093	0.245	0.368
2093-06-17	93.507	93.805	0.113	0
2093-06-18	92.462	92.513	0	0
2093-06-19	89.528	90.346	0	0
2093-06-20	90.318	89.829	0	0
2093-06-21	88.47	89.439	0	0
2093-06-22	84.349	85.106	0	0
2093-06-23	84.366	84.786	0	0
2093-06-24	87.371	87.43	0	0
2093-06-25	89.534	89.895	0	0
2093-06-26	87.149	86.935	0.259	0.155
2093-06-27	89.792	90.235	0	0
2093-06-28	89.474	90.465	0.008	0.029
2093-06-29	87.703	88.163	0.066	0.031
2093-06-30	83.134	82.748	0	0.008
2093-07-01	92.538	87.914	0.294	0.27
2093-07-02	91.682	91.232	0.09	0.192
2093-07-03	85.784	85.325	0.51	0.218
2093-07-04	79.596	80.794	0.872	0.426
2093-07-05	84.965	85.538	0.102	0.087
2093-07-06	82.899	86.267	0	0.016
2093-07-07	85.409	85.785	0	0
2093-07-08	86.761	86.861	0.002	0.249
2093-07-09	87.755	90.038	0.197	0.148
2093-07-10	90.983	88.336	0.372	0.141
2093-07-11	91.908	93.263	0.323	0.262
2093-07-12	88.594	88.894	0.23	0.329
2093-07-13	94.882	95.279	0.069	0.122
2093-07-14	89.44	87.691	0.26	0.083
2093-07-15	86.306	86.205	0.211	0.173
2093-07-16	89.262	90.778	0.027	0.051
2093-07-17	89.245	90.005	0.391	0.15
2093-07-18	89.765	92.477	0.513	0.418
2093-07-19	86.465	88.457	0.391	0.497
2093-07-20	81.55	82.698	0.543	0.571
2093-07-21	85.824	86.986	4.259	3.732
2093-07-22	90.764	91.38	0.037	0.01
2093-07-23	91.246	92.156	0	0.005
2093-07-24	85.131	89.868	0.055	0
2093-07-25	84.776	87.383	0.128	0.004
2093-07-26	86.304	88.47	0.146	0.037
2093-07-27	90.064	88.163	0.189	0
2093-07-28	86.663	86.014	0.091	0.062
2093-07-29	84.712	85.342	0.102	0.004
2093-07-30	83.261	87.61	0.044	0
2093-07-31	93.059	90.901	0.208	0.144
2093-08-01	93.354	92.88	0.029	0.055
2093-08-02	92.621	92.981	0.008	0.111
2093-08-03	90.388	92.988	0.084	0.003
2093-08-04	88.339	91.831	0.138	0
2093-08-05	92.37	89.54	0.301	0.182
2093-08-06	93.496	92.715	0.027	0.003
2093-08-07	89.458	91.607	0	0.321
2093-08-08	89.901	89.475	0	0.017
2093-08-09	89.74	91.261	0	0
2093-08-10	89.373	89.684	0.003	0
2093-08-11	85.662	85.554	0.061	0.002
2093-08-12	86.043	86.143	0.043	0.131
2093-08-13	89.86	89.34	0.222	0.088
2093-08-14	88.618	89.041	0.095	0.101
2093-08-15	87.681	91.199	0.246	0.025
2093-08-16	88.708	89.527	0.189	0.027
2093-08-17	90.481	90.399	0	0
2093-08-18	96.742	97.339	0	0
2093-08-19	96.15	97.762	0	0.082
2093-08-20	95.391	95.762	0	0
2093-08-21	92.096	91.661	0.073	0.083
2093-08-22	90.321	91.543	0.45	0.151
2093-08-23	91.753	92.334	0	0
2093-08-24	90.267	92.227	0.19	0
2093-08-25	86.598	88.678	0.086	0.151
2093-08-26	86.24	86.149	0	0
2093-08-27	87.31	87.391	0	0
2093-08-28	81.047	82.206	0.004	0.004
2093-08-29	80.253	80.904	0	0
2093-08-30	83.349	83.986	0	0
2093-08-31	87.158	87.246	0	0
2093-09-01	87.224	88.291	0	0
2093-09-02	89.786	91.283	0	0
2093-09-03	91.238	90.368	0.102	0.117
2093-09-04	82.481	82.749	0.09	0.129
2093-09-05	79.195	79.274	0	0
2093-09-06	81.662	82.144	0	0
2093-09-07	80.227	81.774	0	0
2093-09-08	77.095	76.47	0.236	0.289
2093-09-09	78.957	78.381	0.298	1.141
2093-09-10	81.194	81.517	0.159	0.137
2093-09-11	79.825	81.309	0.002	0.055
2093-09-12	80.564	80.864	0.007	0.026
2093-09-13	80.416	80.601	0	0
2093-09-14	81.196	81.896	0.019	0.011
2093-09-15	87.393	85.85	0.236	0.051
2093-09-16	80.145	79.983	0.122	0.068
2093-09-17	75.497	73.279	0	0
2093-09-18	80.373	79.438	0	0
2093-09-19	86.749	87.08	0.102	0.01
2093-09-20	88.971	89.324	0.025	0
2093-09-21	83.143	84.101	0	0
2093-09-22	77.505	76.694	0	0
2093-09-23	79.978	79.382	0	0
2093-09-24	79.52	79.11	0	0
2093-09-25	82.397	83.896	0.002	0.003
2093-09-26	86.832	88.325	0	0.021
2093-09-27	92.337	92.732	0	0
2093-09-28	85.548	87.009	0	0
2093-09-29	79.515	80.022	0	0
2093-09-30	78.908	78.501	0	0
2093-10-01	80.262	80.486	0	0
2093-10-02	81.25	81.229	0	0
2093-10-03	81.547	82.673	0.067	0
2093-10-04	81.109	79.833	0.115	0.122
2093-10-05	78.097	79.998	0	0
2093-10-06	83.134	84.624	0	0
2093-10-07	79.975	78.6	0.013	0
2093-10-08	86.525	86.625	0.012	0.154
2093-10-09	79.455	79.683	0.009	0.091
2093-10-10	80.803	78.242	0	0
2093-10-11	82.707	83.812	0	0
2093-10-12	87.422	87.616	0.019	0.001
2093-10-13	77.122	78.834	0.018	0
2093-10-14	65.708	68.097	0.075	0
2093-10-15	70.781	71.315	0	0
2093-10-16	73.421	73.656	0	0
2093-10-17	75.182	74.651	0	0
2093-10-18	75.238	74.658	0	0
2093-10-19	70.86	71.062	0	0
2093-10-20	68.871	71.537	0	0
2093-10-21	73.929	75.278	0.002	0
2093-10-22	62.092	63.453	0	0
2093-10-23	60.05	59.685	0	0
2093-10-24	66.794	66.35	0.046	0.06
2093-10-25	65.651	66.127	0.008	0.019
2093-10-26	63.161	62.918	0	0
2093-10-27	71.744	72.499	0	0
2093-10-28	68.253	68.951	0	0
2093-10-29	54.52	54.827	0	0
2093-10-30	53.24	52.667	0	0
2093-10-31	53.326	53.379	0	0
2094-05-01	80	80	1	1
2094-05-02	79.055	79.698	0.165	0.005
2094-05-03	68.471	68.614	0	0
2094-05-04	73.553	74.012	0	0
2094-05-05	79.662	80.01	0	0
2094-05-06	83.084	83.344	0	0
2094-05-07	86.361	90.812	0.119	0.132
2094-05-08	88.462	90.174	0.122	0.036
2094-05-09	88.019	87.788	0	0
2094-05-10	76.644	77.226	0	0
2094-05-11	80.805	80.624	0.005	0.005
2094-05-12	76.453	78.563	0.087	0.285
2094-05-13	73.573	73.695	0	0
2094-05-14	75.591	75.399	0	0
2094-05-15	76.52	77.409	0	0
2094-05-16	87.719	86.85	0.217	0.119
2094-05-17	87.171	86.809	0.531	0.468
2094-05-18	76.412	74.417	0.172	0.291
2094-05-19	70.421	69.843	0.009	0.002
2094-05-20	70.997	71.15	0	0
2094-05-21	77.985	78.516	0	0
2094-05-22	75.593	75.638	0	0
2094-05-23	72.729	72.928	0.786	0.209
2094-05-24	73.635	71.245	0.066	0.007
2094-05-25	76.865	76.77	0	0
2094-05-26	80.835	80.9	0	0
2094-05-27	88.339	88.818	0.003	0.015
2094-05-28	87.546	84.431	0.228	0.1
2094-05-29	73.301	74.082	0.166	0.179
2094-05-30	64.307	65.342	0	0
2094-05-31	70.433	71.416	0	0.001
2094-06-01	74.609	74.914	0	0
2094-06-02	81.08	81.906	0	0
2094-06-03	83.829	83.56	0.15	0.188
2094-06-04	85.56	85.66	0	0
2094-06-05	79.478	80.912	0	0
2094-06-06	77.708	80.022	0.463	0.148
2094-06-07	73.138	76.038	0	0.006
2094-06-08	80.449	81.173	0	0
2094-06-09	93.563	94.259	0	0
2094-06-10	91.092	91.289	0.119	0.101
2094-06-11	87.673	88.624	0.227	0.273
2094-06-12	84.663	84.433	0.01	0.03
2094-06-13	84.19	83.166	0.016	0
2094-06-14	84.555	87.329	0.1	0
2094-06-15	85.794	87.486	0.019	0.067
2094-06-16	77.844	78.371	0	0
2094-06-17	80.099	80.456	0	0
2094-06-18	90.426	91.123	0	0
2094-06-19	96.334	97.063	0	0
2094-06-20	90.279	92.338	0.436	0.189
2094-06-21	90.307	92.067	0.321	0.045
2094-06-22	92.761	91.439	0.049	0.036
2094-06-23	88.237	88.423	0.123	0.158
2094-06-24	92.135	94.392	0.172	0.064
2094-06-25	86.577	86.69	0.017	0.306
2094-06-26	80.052	79.353	0	0
2094-06-27	81.629	82.053	0	0
2094-06-28	83.356	83.678	0	0
2094-06-29	85.874	86.319	0	0
2094-06-30	88.745	88.952	0	0
2094-07-01	87.687	88.151	0.233	0.228
2094-07-02	83.936	87.138	1.52	0.246
2094-07-03	88.484	89.557	0.041	0.592
2094-07-04	85.994	86.482	0	0
2094-07-05	88.701	88.143	0	0
2094-07-06	88.971	89.776	0	0
2094-07-07	90.628	93.773	0.566	0.281
2094-07-08	87.425	90.784	0.392	0.698
2094-07-09	87.279	87.551	0.353	0.037
2094-07-10	90.572	94.061	0.137	0.189
2094-07-11	93.684	94.108	0.048	0.304
2094-07-12	88.324	88.424	0.041	0.12
2094-07-13	91.942	92.796	0.152	0.399
2094-07-14	89.893	91.302	0.167	0.222
2094-07-15	90.453	91.451	0.16	0.334
2094-07-16	90.069	89.162	0.12	0.158
2094-07-17	87.97	88.498	0	0
2094-07-18	84.682	84.952	0.011	0.355
2094-07-19	86.877	88.3	0.158	0.279
2094-07-20	95.102	95.201	0.083	0.106
2094-07-21	95.714	96.387	0	0
2094-07-22	91.82	91.92	0.003	0.086
2094-07-23	91.166	91.391	0	0
2094-07-24	93.568	93.85	0	0
2094-07-25	95.533	95.267	0.003	0.003
2094-07-26	97.766	97.899	0.305	0
2094-07-27	99.024	100.791	0.002	0
2094-07-28	92.664	95.41	0	0
2094-07-29	92.679	92.869	0	0
2094-07-30	93.758	92.607	0	0
2094-07-31	92.419	93.121	0	0
2094-08-01	93.413	93.602	0	0
2094-08-02	90.702	89.397	0.203	0.153
2094-08-03	93.324	95.068	0.287	0.068
2094-08-04	89.415	90.453	0.031	0.023
2094-08-05	92.482	94.938	0	0
2094-08-06	89.003	88.174	0.163	0.014
2094-08-07	79.86	80.585	0	0
2094-08-08	80.812	82.192	0	0
2094-08-09	82.043	81.239	0	0
2094-08-10	83.87	79.88	0	0
2094-08-11	83.348	84.529	0	0
2094-08-12	89.634	90.853	0	0
2094-08-13	90.916	91.423	0.037	0
2094-08-14	90.056	91.172	0.215	0.284
2094-08-15	94.618	94.924	0.068	0.045
2094-08-16	96.986	95.927	0.003	0
2094-08-17	97.8	96.356	0	0
2094-08-18	98.247	97.779	0	0
2094-08-19	100.443	101.111	0	0
2094-08-20	96.695	98.104	0	0
2094-08-21	95.637	92.575	0.06	0.162
2094-08-22	87.983	88.945	0.174	0.39
2094-08-23	82.555	88.682	0.257	0.3
2094-08-24	83.751	86.832	0	0
2094-08-25	87.657	88.059	0	0
2094-08-26	89.533	89.434	0	0
2094-08-27	82.744	84.991	0.013	0
2094-08-28	80.656	78.603	0	0
2094-08-29	74.807	74.606	0	0
2094-08-30	81.243	81.628	0	0
2094-08-31	81.603	82.892	0	0
2094-09-01	85.883	84.275	0	0
2094-09-02	86.777	86.51	0.017	0.005
2094-09-03	88.405	90.848	0.102	0.037
2094-09-04	85.856	86.884	0.027	0.108
2094-09-05	80.606	81.608	0	0
2094-09-06	79.366	80.622	0	0
2094-09-07	86.77	87.457	0	0.003
2094-09-08	95.922	96.197	0	0
2094-09-09	96.169	96.393	0	0
2094-09-10	95.432	95.677	0	0
2094-09-11	86.479	88.257	0.012	0.003
2094-09-12	85.532	85.312	0	0
2094-09-13	86.39	85.965	0	0
2094-09-14	85.008	84.702	0	0
2094-09-15	85.449	87.338	0	0
2094-09-16	87.065	83.593	0.219	0.005
2094-09-17	84.341	87.915	0.121	0.198
2094-09-18	81.033	83.095	0.156	0.025
2094-09-19	74.817	79.738	0.198	0.293
2094-09-20	71.364	74.028	0.37	0.016
2094-09-21	80.636	80.269	0	0
2094-09-22	80.13	81.981	0	0
2094-09-23	80.231	82.631	0.089	0.025
2094-09-24	71.907	71.951	0	0
2094-09-25	69.722	70.058	0	0
2094-09-26	67.639	67.892	0	0
2094-09-27	68.649	68.855	0	0
2094-09-28	74.193	74.628	0	0
2094-09-29	77.628	77.635	0	0.003
2094-09-30	72.445	73.988	0	0
2094-10-01	72.936	73.886	0	0
2094-10-02	76.564	78.584	0	0
2094-10-03	71.769	72.887	0.347	0.287
2094-10-04	62.888	62.968	0	0
2094-10-05	67.656	68.001	0	0
2094-10-06	71.798	72.647	0	0
2094-10-07	74.95	75.667	0	0
2094-10-08	76.194	76.675	0	0
2094-10-09	66.248	67.231	0.006	0
2094-10-10	66.685	68.773	0.169	0.663
2094-10-11	76.59	73.672	0.005	1.186
2094-10-12	72.471	71.165	0	0
2094-10-13	72.5	72.38	0	0
2094-10-14	69.779	70.578	0	0
2094-10-15	73.343	73.281	0	0
2094-10-16	68.893	68.677	0	0
2094-10-17	72.872	76.387	0.001	0
2094-10-18	70.777	78.315	0	0
2094-10-19	75.299	76.01	0	0
2094-10-20	70.918	69.307	0	0
2094-10-21	74.086	75.21	0.111	0.115
2094-10-22	67.131	67.205	0.003	0
2094-10-23	73.677	73.795	0	0
2094-10-24	77.211	77.282	0	0
2094-10-25	77.122	76.5	0	0
2094-10-26	76.03	76.944	0	0.001
2094-10-27	77.346	76.677	0	0
2094-10-28	74.779	74.258	0.146	0.072
2094-10-29	64.038	65.445	0	0
2094-10-30	72.377	73.31	0.009	0.024
2094-10-31	71.246	69.989	0	0
2095-05-01	80	80	1	1
2095-05-02	84.492	79.105	0.099	0.112
2095-05-03	80.822	80.717	0.209	0.144
2095-05-04	67.392	69.058	0	0
2095-05-05	64.889	65.009	0	0
2095-05-06	67.089	67.342	0	0
2095-05-07	74.895	75.214	0.006	0.003
2095-05-08	78.585	78.841	0.013	0.02
2095-05-09	80.942	81.098	0.072	0.463
2095-05-10	72.901	72.981	0	0
2095-05-11	71.051	71.357	0	0
2095-05-12	78.769	79.829	0.015	0.257
2095-05-13	71.114	74.175	0	0
2095-05-14	77.864	78.124	0	0
2095-05-15	78.897	79.526	0	0
2095-05-16	84.457	84.557	0	0
2095-05-17	90.659	90.304	0	0
2095-05-18	94.674	97.007	0	0
2095-05-19	88.945	90.019	0.024	0.139
2095-05-20	79.486	77.302	0.048	0.39
2095-05-21	73.454	73.45	0	0
2095-05-22	75.473	75.171	0	0.003
2095-05-23	76.141	76.209	0	0.002
2095-05-24	78.93	79.392	0	0
2095-05-25	82	83.145	0.085	0.055
2095-05-26	73.885	75.517	0.015	0.08
2095-05-27	74.271	75.257	0	0
2095-05-28	78.449	81.029	0.121	0.084
2095-05-29	87.988	87.929	0.087	0.041
2095-05-30	90.573	89.848	0	0
2095-05-31	93.914	94.736	0.457	0.38
2095-06-01	96.464	97.181	0.139	0
2095-06-02	91.6	91.7	0	0.149
2095-06-03	92.075	95.446	0.001	0.07
2095-06-04	101.103	102.288	0	0
2095-06-05	93.123	93.335	0.022	0.08
2095-06-06	89.468	89.215	0	0
2095-06-07	89.899	89.999	0.058	0.166
2095-06-08	84.842	83.721	0	0.006
2095-06-09	91.694	91.395	0.119	0.055
2095-06-10	84.492	85.638	0.392	0.471
2095-06-11	81.786	81.434	0.338	0.491
2095-06-12	80.078	83.543	0.33	0.443
2095-06-13	85.103	86.462	0.196	0.323
2095-06-14	86.514	86.749	0	0.007
2095-06-15	89.993	90.219	0	0
2095-06-16	91.833	92.273	0	0
2095-06-17	91.577	91.932	0.037	0.026
2095-06-18	87.145	86.657	0.434	0.424
2095-06-19	80.543	82.315	0.286	0.058
2095-06-20	82.957	82.789	0	0
2095-06-21	84.818	88.941	0.434	0.364
2095-06-22	79.82	81.912	0.003	0
2095-06-23	80.115	80.782	0	0
2095-06-24	84.994	85.116	0	0
2095-06-25	87.603	87.378	0.128	0.151
2095-06-26	92.443	92.543	0.001	0.168
2095-06-27	91.444	91.173	0.649	0.255
2095-06-28	90.599	91.853	0.009	0
2095-06-29	89.572	90.163	0.076	0.059
2095-06-30	88.844	91.784	0.23	0.144
2095-07-01	91.835	90.327	0.139	0.126
2095-07-02	90.479	88.264	0.289	0.205
2095-07-03	92.375	92.475	0.055	0.839
2095-07-04	88.172	88.127	0.104	0.141
2095-07-05	88.314	88.981	0.355	0
2095-07-06	90.722	95.691	0.106	0.141
2095-07-07	88.99	92.729	0.279	0.272
2095-07-08	82.967	84.206	0.392	1.354
2095-07-09	88.493	90.47	0.224	0.147
2095-07-10	89.307	89.374	0.008	0.121
2095-07-11	89.102	90.935	0	0.277
2095-07-12	93.407	93.694	0.019	0.203
2095-07-13	94.866	94.789	0.004	0.048
2095-07-14	91.505	90.461	0.233	0.26
2095-07-15	91.375	91.475	0	0.167
2095-07-16	92.372	94.998	0	0.053
2095-07-17	97.379	98.062	0.116	0.002
2095-07-18	90.546	91.212	0.185	0.236
2095-07-19	84.593	83.432	0	0.144
2095-07-20	83.641	82.81	0.004	0.168
2095-07-21	86.706	86.732	0	0
2095-07-22	95.233	95.512	0	0
2095-07-23	94.693	95.36	0.209	0.218
2095-07-24	93.602	94.045	0	0
2095-07-25	96.946	100.138	0	0
2095-07-26	98.047	99.322	0	0
2095-07-27	97.698	97.802	0	0.008
2095-07-28	94.505	95.445	0.151	0.21
2095-07-29	99.671	95.231	0.191	0.105
2095-07-30	87.326	87.426	0	0.187
2095-07-31	88.036	89.405	0	0
2095-08-01	89.053	88.766	0	0
2095-08-02	91.919	90.983	0	0
2095-08-03	94.142	96.249	0.199	0
2095-08-04	95.84	98.743	0	0
2095-08-05	94.962	97.763	0.136	0
2095-08-06	93.246	97.73	0.195	0.058
2095-08-07	92.566	93.382	0.262	0.299
2095-08-08	94.231	93.019	0	0
2095-08-09	88.398	89.263	0	0.005
2095-08-10	86.31	87.334	0	0
2095-08-11	88.619	89.089	0	0
2095-08-12	88.715	88.49	0	0
2095-08-13	90.84	91.299	0	0.002
2095-08-14	91.797	90.469	0	0
2095-08-15	91.268	90.361	0	0
2095-08-16	85.04	86.733	0.338	0.273
2095-08-17	86.084	88.133	0.031	0.178
2095-08-18	86.165	86.265	0	0.152
2095-08-19	88.659	88.181	0	0.033
2095-08-20	82.682	81.965	0.065	0.19
2095-08-21	86.212	92.318	0.18	0.326
2095-08-22	86.947	87.487	0.052	0.205
2095-08-23	88.914	88.885	0.005	0
2095-08-24	86.141	88.147	0.086	0.081
2095-08-25	85.173	85.468	0.026	0.138
2095-08-26	85.929	84.277	0.011	0.021
2095-08-27	82.382	82.519	0	0
2095-08-28	80.502	80.342	0	0
2095-08-29	79.659	79.386	0	0
2095-08-30	79.438	82.615	0	0
2095-08-31	87.498	86.588	0	0
2095-09-01	91.379	93.017	0.153	0
2095-09-02	84.457	87.565	0.237	0.165
2095-09-03	86.82	87.279	0.008	0.106
2095-09-04	83.632	81.124	0	0.131
2095-09-05	82.318	83.021	0	0
2095-09-06	82.074	81.289	0	0
2095-09-07	83.909	83.403	0	0
2095-09-08	85.267	78.953	0.002	0.157
2095-09-09	84.616	81.221	0.002	0.139
2095-09-10	85.261	85.361	0	0.057
2095-09-11	83.158	81.944	0	0.012
2095-09-12	76.501	75.017	0	0
2095-09-13	70.754	70.796	0	0
2095-09-14	78.333	79.624	0	0
2095-09-15	82.237	81.531	0	0
2095-09-16	85.601	85.701	0	0
2095-09-17	82.172	83.498	0	0
2095-09-18	81.965	83.56	0	0.016
2095-09-19	85.015	84.655	0	0
2095-09-20	80.447	82.04	0.004	0
2095-09-21	84.656	84.756	0.004	0.142
2095-09-22	77.606	80.21	0	0.01
2095-09-23	70.972	70.498	0	0
2095-09-24	77.624	77.878	0	0
2095-09-25	79.985	80.826	0	0
2095-09-26	69.519	69.601	0	0.019
2095-09-27	65.449	65.211	0	0
2095-09-28	68.013	67.728	0	0
2095-09-29	72.027	71.222	0	0
2095-09-30	80.386	79.915	0	0
2095-10-01	82.621	84.075	0.005	0
2095-10-02	74.799	76.916	0.004	0
2095-10-03	76.623	75.218	0.042	0.041
2095-10-04	71.623	73.608	0.11	0.119
2095-10-05	63.898	65.466	0.001	0
2095-10-06	66.691	63.005	0	0.056
2095-10-07	71.56	69.667	0.02	0.099
2095-10-08	69.805	69.365	0	0
2095-10-09	69.163	69.132	0	0
2095-10-10	73.743	73.106	0	0
2095-10-11	75.802	75.335	0	0
2095-10-12	77.192	76.957	0	0
2095-10-13	69.368	70.516	0	0
2095-10-14	64.249	63.861	0	0
2095-10-15	66.734	66.413	0	0
2095-10-16	69.062	69.189	0	0
2095-10-17	67.24	69.767	0.114	0.006
2095-10-18	63.413	64.976	0.046	0.01
2095-10-19	63.784	62.742	0	0
2095-10-20	71.057	72.686	0.003	0
2095-10-21	74.293	73.174	0.84	0.443
2095-10-22	73.647	74.071	0.152	0.059
2095-10-23	80.155	82.57	0	0
2095-10-24	85.267	85.92	0	0
2095-10-25	77.698	77.201	0.136	0.432
2095-10-26	83.441	84.273	0.066	0.028
2095-10-27	75.994	75.048	0.049	0.046
2095-10-28	65.351	65.134	0	0
2095-10-29	70.435	71.259	0	0
2095-10-30	68.635	70.329	0.85	0.195
2095-10-31	62.807	64.72	0	0
2096-05-01	80	80	1	1
2096-05-02	74.327	73.835	0.008	0.002
2096-05-03	74.835	74.504	0	0
2096-05-04	77.058	78.179	0	0.019
2096-05-05	76.718	77.082	0.092	0.104
2096-05-06	72.63	73.809	0.129	0.369
2096-05-07	70.632	78.095	0.597	0.149
2096-05-08	81.756	85.292	0.004	0.001
2096-05-09	72.064	81.441	0	0
2096-05-10	71.06	76.345	0	0
2096-05-11	76.823	76.63	0.032	0.014
2096-05-12	77.207	77.47	0	0
2096-05-13	73.606	71.859	0.088	0.067
2096-05-14	74.749	77.619	0.187	0.329
2096-05-15	70.352	72.847	0.117	0.156
2096-05-16	67.351	71.936	0	0
2096-05-17	74.699	75.885	0	0
2096-05-18	73.819	74.261	0.171	0.421
2096-05-19	65.718	68.713	0.361	0.731
2096-05-20	69.506	68.91	0	0
2096-05-21	76.743	77.235	0	0
2096-05-22	84.454	85.276	0	0
2096-05-23	83.7	85.041	0	0
2096-05-24	80.117	81.052	0	0
2096-05-25	78.724	79.059	0	0
2096-05-26	79.944	79.166	0.004	0.001
2096-05-27	75.16	70.494	0	0
2096-05-28	71.401	70.584	0	0
2096-05-29	80.192	80.722	0	0
2096-05-30	85.623	84.373	0.002	0.004
2096-05-31	78.644	76.541	0	0
2096-06-01	79.879	79.597	0	0
2096-06-02	78.596	79.654	0	0
2096-06-03	75.33	74.797	0.29	0.575
2096-06-04	81.279	82.06	0.582	0.082
2096-06-05	75.326	76.299	0.132	0.053
2096-06-06	80.063	80.315	0.007	0.004
2096-06-07	83.936	84.699	0	0
2096-06-08	89.453	89.721	0	0
2096-06-09	89.603	89.358	0.161	0.159
2096-06-10	93.116	93.426	0.175	0.033
2096-06-11	92.273	92.73	0	0
2096-06-12	86.226	85.776	0.422	0.137
2096-06-13	75.591	71.932	0.439	1.692
2096-06-14	79.187	78.379	0	0
2096-06-15	81.858	82.094	0	0
2096-06-16	81.971	82.903	0	0
2096-06-17	86.911	87.259	0	0
2096-06-18	85.696	84.605	0.13	0.184
2096-06-19	89.77	91.468	0.076	0.192
2096-06-20	92.725	93.452	0.004	0.149
2096-06-21	87.45	89.683	0.118	0.111
2096-06-22	91.022	90.186	0.001	0.027
2096-06-23	92.392	92.276	0	0
2096-06-24	88.834	90.673	0.034	0.148
2096-06-25	86.983	86.697	0.03	0
2096-06-26	84.778	84.976	0	0
2096-06-27	85.628	85.752	0	0
2096-06-28	85.542	86.25	0	0
2096-06-29	81.996	84.101	0	0
2096-06-30	81.541	86.279	0	0
2096-07-01	87.609	85.514	0.078	0.116
2096-07-02	100.399	100.122	0.019	0
2096-07-03	92.955	93.31	0	0.006
2096-07-04	94.736	95.13	0	0.107
2096-07-05	86.665	86.847	0.005	0.002
2096-07-06	84.486	84.325	0	0
2096-07-07	89.952	89.132	0	0
2096-07-08	88.622	92.172	0.343	0.041
2096-07-09	87.221	85.989	0.096	0.258
2096-07-10	87.613	88.463	0	0
2096-07-11	88.92	90.546	0	0
2096-07-12	95.897	95.863	0.1	0
2096-07-13	96.121	87.962	0.273	0.267
2096-07-14	91.248	89.883	0.191	0.025
2096-07-15	88.606	86.142	0	0
2096-07-16	88.346	89.186	0	0
2096-07-17	92.733	93.801	0	0
2096-07-18	95.851	97.416	0	0
2096-07-19	96.163	98.059	0.007	0
2096-07-20	93.987	95.729	0.177	0.004
2096-07-21	94.281	94.523	0.002	0
2096-07-22	93.411	95.123	0	0
2096-07-23	85.259	86.157	0.2	0.214
2096-07-24	91.2	91.125	0.209	0.159
2096-07-25	92.711	93.14	0.01	0.003
2096-07-26	94.972	95.41	0.01	0.011
2096-07-27	96.255	97.24	0	0.236
2096-07-28	91.343	93.15	0.2	0.234
2096-07-29	87.367	92.401	0.183	0.18
2096-07-30	91.273	91.373	0	0.204
2096-07-31	94.253	94.353	0	0.154
2096-08-01	95.819	97.034	0	0
2096-08-02	96.608	98.271	0	0
2096-08-03	97.461	94.637	0.071	0
2096-08-04	95.454	94.066	0.229	0.229
2096-08-05	96.563	98.335	0.157	0.008
2096-08-06	92.486	92.372	0.001	0
2096-08-07	92.053	93.704	0.006	0
2096-08-08	91.556	92.067	0.002	0.005
2096-08-09	88.845	86.905	0.081	0.258
2096-08-10	89.903	86.338	0.178	0.361
2096-08-11	88.539	91.856	0.384	0.168
2096-08-12	87.282	87.382	0	0.164
2096-08-13	86.082	86.182	0	0.303
2096-08-14	88.34	87.491	0.006	0.026
2096-08-15	86.854	87.544	0.001	0.005
2096-08-16	86.045	86.289	0.082	0
2096-08-17	89.133	89.45	0.128	0.014
2096-08-18	89.731	89.831	0	0.234
2096-08-19	92.394	93.754	0	0.186
2096-08-20	92.227	96.634	0.093	0.006
2096-08-21	98.006	98.899	0.091	0
2096-08-22	95.902	95.987	0	0
2096-08-23	91.224	91.001	0.091	0.127
2096-08-24	89.615	92.928	0.157	0.044
2096-08-25	87.669	94.1	0.012	0
2096-08-26	95.424	98.789	0.083	0.008
2096-08-27	92.137	94.253	0.187	0
2096-08-28	88.113	88.495	0.133	0.092
2096-08-29	84.431	85.823	0.074	0.05
2096-08-30	88.592	89.865	0	0
2096-08-31	85.612	88.08	0	0
2096-09-01	84.391	84.593	0	0
2096-09-02	85.66	87.149	0	0
2096-09-03	89.201	90.379	0	0.002
2096-09-04	81.84	84.044	0.036	0
2096-09-05	73.956	74.718	0	0
2096-09-06	77.934	78.77	0	0
2096-09-07	79.561	80.675	0	0
2096-09-08	88.537	90.62	0	0.105
2096-09-09	77.216	77.744	0	0
2096-09-10	75.403	75.763	0	0
2096-09-11	78.201	78.464	0	0
2096-09-12	77.644	78.81	0	0
2096-09-13	76.478	78.006	0	0
2096-09-14	76.709	78.553	0	0
2096-09-15	84.092	83.899	0	0
2096-09-16	83.687	84.687	0	0
2096-09-17	79.336	79.66	0	0
2096-09-18	72.196	71.302	0	0.673
2096-09-19	69.36	66.245	0.749	1.358
2096-09-20	62.854	65.196	0.007	0.004
2096-09-21	74.505	76.067	0	0
2096-09-22	74.364	74.444	0	0
2096-09-23	80.674	81.1	0	0
2096-09-24	80.927	82.942	0	0
2096-09-25	84.434	84.171	0	0
2096-09-26	74.569	78.484	0.436	0.318
2096-09-27	68.577	69.042	0	0
2096-09-28	71.692	72.692	0	0
2096-09-29	73.747	75.425	0	0
2096-09-30	82.447	82.536	0.01	0.017
2096-10-01	80.526	82.287	0.238	0.072
2096-10-02	80.989	78.303	0.022	0.376
2096-10-03	71.05	66.781	0	0
2096-10-04	71.842	72.861	0.133	0.193
2096-10-05	70.091	69.467	0	0
2096-10-06	71.267	71.43	0.042	0.116
2096-10-07	67.572	68.046	0	0
2096-10-08	69.01	69.326	0	0
2096-10-09	70.789	70.954	0	0
2096-10-10	73.751	70.607	0.322	0.147
2096-10-11	70.838	71.095	0.015	0.029
2096-10-12	66.595	66.786	0	0
2096-10-13	66.783	67.49	0	0
2096-10-14	74.641	75.347	0	0
2096-10-15	66.045	68.907	0	0
2096-10-16	68.791	68.835	0	0
2096-10-17	71.016	67.318	0	0
2096-10-18	65.646	65.386	0	0
2096-10-19	79.085	77.976	0.014	0.006
2096-10-20	71.865	71.565	0.052	0.093
2096-10-21	60.389	60.466	0	0
2096-10-22	65.152	66.19	0	0
2096-10-23	71.07	70.197	0	0
2096-10-24	72.953	71.969	0	0.002
2096-10-25	65.44	67.076	0	0
2096-10-26	66.489	64.197	0	0
2096-10-27	68.33	70.126	0	0
2096-10-28	72.45	70.324	0	0
2096-10-29	68.865	69.402	0	0.002
2096-10-30	67.06	67.297	0	0.005
2096-10-31	63.94	63.546	0	0.001
2097-05-01	80	80	1	1
2097-05-02	78.523	79.102	0.053	0.018
2097-05-03	72.476	72.604	0.057	0.15
2097-05-04	74.623	74.881	0	0
2097-05-05	78.837	78.098	0	0
2097-05-06	84.518	83.745	0.019	0.026
2097-05-07	75.95	76.813	0.227	0.262
2097-05-08	68.573	68.648	0	0
2097-05-09	73.725	74.195	0	0
2097-05-10	73.643	74.309	0	0
2097-05-11	80.905	81.122	0	0.014
2097-05-12	78.63	82.334	0.251	0.193
2097-05-13	86.38	86.196	0.024	0.042
2097-05-14	74.761	74.771	0.13	0.026
2097-05-15	74.046	74.301	0	0
2097-05-16	80.154	80.931	0	0
2097-05-17	82.833	81.829	0	0.001
2097-05-18	77.412	78.595	0.3	0.12
2097-05-19	84.158	84.708	0	0
2097-05-20	78.443	74.653	0	0.158
2097-05-21	69.656	80.243	0.156	0.034
2097-05-22	88.933	91.96	0	0
2097-05-23	92.633	93.034	0.068	0
2097-05-24	88.067	93.175	0	0
2097-05-25	95.275	96.181	0	0
2097-05-26	87.14	88.258	0.014	0.044
2097-05-27	71.876	76.405	0.117	0.01
2097-05-28	68.77	72.637	0.301	0.878
2097-05-29	79.32	79.099	0	0
2097-05-30	79.138	79.054	0.001	0
2097-05-31	76.157	75.984	0.013	0
2097-06-01	77.177	77.266	0	0
2097-06-02	78.509	80.525	0	0
2097-06-03	84.026	86.782	0.154	0.109
2097-06-04	81.511	81.395	0.227	1.24
2097-06-05	79.081	79.271	0	0
2097-06-06	82.253	82.132	0	0
2097-06-07	81.284	75.578	0	0.155
2097-06-08	73.367	73.976	1.165	0.734
2097-06-09	75.374	73.734	0.053	0.464
2097-06-10	72.771	72.665	0.045	0.465
2097-06-11	69.625	69.789	0.003	0.017
2097-06-12	83.982	83.46	0	0
2097-06-13	80.731	79.209	0.042	0.001
2097-06-14	81.228	80.311	0.002	0
2097-06-15	86.673	89.874	0	0.016
2097-06-16	90.999	90.852	0	0
2097-06-17	85.15	86.946	0.065	0.188
2097-06-18	84.532	84.488	0	0
2097-06-19	86.405	86.841	0	0
2097-06-20	88.982	89.374	0	0
2097-06-21	92.384	92.069	0	0
2097-06-22	88.217	89.45	0.087	0.006
2097-06-23	86.456	87.098	0.153	0.072
2097-06-24	84.855	84.933	0	0
2097-06-25	83.559	83.671	0	0
2097-06-26	83.433	84.993	0.097	0.048
2097-06-27	82.718	82.782	0.237	0.03
2097-06-28	83.826	84.871	0	0
2097-06-29	86.704	87.458	0.003	0
2097-06-30	89.38	88.71	0.19	0.387
2097-07-01	91.901	93.114	0	0.005
2097-07-02	91.207	91.307	0.058	0.146
2097-07-03	86.171	87.815	0	0.078
2097-07-04	83.501	86.293	0.086	0
2097-07-05	89.254	90.096	0.465	0.112
2097-07-06	88.6	89.02	0	0
2097-07-07	90.77	83.391	0.563	0.438
2097-07-08	87.233	87.546	3.909	0.165
2097-07-09	84.93	85.027	0.083	0.081
2097-07-10	85.048	85.793	0	0
2097-07-11	86.245	86.758	0	0
2097-07-12	90.246	88.861	0.908	0.348
2097-07-13	91.94	94.72	0.007	0.041
2097-07-14	97.854	98.371	0.002	0.009
2097-07-15	92.486	93.478	0.104	0.179
2097-07-16	90.572	91.252	0	0
2097-07-17	91.91	92.877	0.006	0
2097-07-18	90.121	93.378	0.201	0.002
2097-07-19	93.189	94.347	0.109	0
2097-07-20	88.129	94.299	0.411	0.311
2097-07-21	90.745	90.978	0.278	0.201
2097-07-22	92.006	93.323	0.003	0
2097-07-23	87.831	87.931	0	0.077
2097-07-24	89.803	93.782	0.131	0.158
2097-07-25	89.729	94.528	0.3	0.004
2097-07-26	89.441	89.511	0.105	0.663
2097-07-27	89.131	89.961	0.205	0.076
2097-07-28	90.512	90.887	0.048	0.036
2097-07-29	89.541	89.641	0.032	0.123
2097-07-30	91.786	90.408	0.065	0.307
2097-07-31	88.528	92.406	0.228	0.048
2097-08-01	93.423	94.071	0.009	0
2097-08-02	93.798	96.181	0	0
2097-08-03	94.127	95.612	0.007	0
2097-08-04	92.926	93.589	0.047	0
2097-08-05	93.849	91.437	0.285	0.3
2097-08-06	89.718	89.993	0.124	0.042
2097-08-07	88.141	89.352	0.248	0.32
2097-08-08	88.214	89.844	0.002	0
2097-08-09	89.554	89.06	0	0.004
2097-08-10	86.947	88.49	0.009	0.009
2097-08-11	88.146	82.137	0.103	0.156
2097-08-12	85.398	85.498	0.032	0.397
2097-08-13	88.098	88.569	0.14	0.12
2097-08-14	85.283	88.707	0.261	0.215
2097-08-15	83.104	85.257	0	0.024
2097-08-16	86.877	88.837	0	0
2097-08-17	89.652	91.295	0	0
2097-08-18	92.197	92.044	0	0
2097-08-19	88.394	87.431	0.138	0.133
2097-08-20	88.452	88.919	0	0
2097-08-21	89.433	90.594	0	0
2097-08-22	89.756	90.795	0	0
2097-08-23	90.309	90.735	0	0
2097-08-24	88.982	90.067	0	0
2097-08-25	84.233	88.271	0.016	0
2097-08-26	86.604	89.948	0	0
2097-08-27	89.674	90.788	0	0
2097-08-28	89.848	90.666	0	0
2097-08-29	90.557	90.198	0	0
2097-08-30	92.333	94.329	0	0
2097-08-31	89.18	89.498	0	0
2097-09-01	83.844	85.651	0.147	0.117
2097-09-02	90.421	90.446	0.025	0
2097-09-03	92.281	92.018	0	0.008
2097-09-04	96.019	99.263	0	0
2097-09-05	95.254	93.038	0.031	0.026
2097-09-06	94.918	93.085	0	0
2097-09-07	93.512	91.403	0	0.007
2097-09-08	94.118	94.427	0	0
2097-09-09	92.604	92.102	0	0.008
2097-09-10	92.999	91.991	0	0.017
2097-09-11	90.98	88.613	0	0
2097-09-12	86.489	88.223	0	0
2097-09-13	88.887	91.6	0	0.001
2097-09-14	89.241	89.758	0	0
2097-09-15	87.6	88.284	0	0.245
2097-09-16	83.25	83.241	0.109	0.17
2097-09-17	75.379	75.718	0	0
2097-09-18	72.974	73.358	0	0
2097-09-19	75.727	75.885	0	0
2097-09-20	80.309	81.029	0	0
2097-09-21	85.946	86.037	0	0
2097-09-22	84.77	85.787	0	0
2097-09-23	83.356	80.291	0	0
2097-09-24	86.266	87.064	0	0
2097-09-25	80.711	78.702	0.017	0
2097-09-26	74.665	73.531	0	0
2097-09-27	80.355	80.819	0	0
2097-09-28	84.463	85.222	0	0
2097-09-29	87.856	88.305	0	0
2097-09-30	88.05	87.659	0	0
2097-10-01	81.709	81.809	0	0
2097-10-02	77.784	77.884	0	0
2097-10-03	89.359	88.79	0.012	0.059
2097-10-04	76.464	72.698	0	0.094
2097-10-05	69.924	70.024	0	0
2097-10-06	65.182	66.872	0.058	0
2097-10-07	72.132	71.606	0.121	0.301
2097-10-08	65.128	66.346	0	0
2097-10-09	69.923	68.387	0	0
2097-10-10	78.872	77.168	0	0
2097-10-11	80.162	79.205	0.048	0.186
2097-10-12	77.23	76.875	0.056	0.115
2097-10-13	73.655	72.321	0.028	0.007
2097-10-14	76.858	71.604	0.006	0
2097-10-15	72.61	73.635	0	0
2097-10-16	73.755	72.95	0	0
2097-10-17	74.442	72.936	0	0
2097-10-18	84.769	83.662	0	0
2097-10-19	75.793	76.082	0.019	0.005
2097-10-20	63.009	63.658	0	0
2097-10-21	67.809	66.632	0	0
2097-10-22	69.719	70.304	0.419	0.163
2097-10-23	73.895	75.042	0.671	0.542
2097-10-24	72.259	73.018	0	0
2097-10-25	70.348	71.069	0.373	0.856
2097-10-26	70.73	70.312	0.067	0.045
2097-10-27	59.576	59.51	0	0
2097-10-28	58.446	58.369	0	0
2097-10-29	63.189	62.926	0	0
2097-10-30	56.444	56.374	0	0
2097-10-31	53.345	53.484	0	0
2098-05-01	80	80	1	1
2098-05-02	64.508	65.133	0	0
2098-05-03	61.872	62.787	0	0.015
2098-05-04	66.302	67.541	0	0
2098-05-05	64.752	67.153	0.006	0.005
2098-05-06	68.113	67.907	0	0
2098-05-07	72.631	72.838	0	0
2098-05-08	67.769	68.592	0.145	0.187
2098-05-09	78.826	78.908	0.581	0.535
2098-05-10	70.811	70.98	0	0.017
2098-05-11	70.049	70.661	0	0
2098-05-12	61.592	62.113	0.228	0.118
2098-05-13	65.639	69.528	0.204	0.127
2098-05-14	73.524	69.575	0	1.129
2098-05-15	89.609	88.713	0.109	0.098
2098-05-16	85.267	84.357	0.141	0
2098-05-17	74.407	74.323	0	0
2098-05-18	62.983	63.99	0.658	0.846
2098-05-19	60	62.005	0.338	0.399
2098-05-20	64.662	72.762	0.355	0.874
2098-05-21	62.842	71.511	0.153	0.088
2098-05-22	73.211	80.016	0.031	0.005
2098-05-23	82.582	84.829	0	0.017
2098-05-24	84.394	86.047	0.054	0.109
2098-05-25	80.502	80.767	0.012	0
2098-05-26	77.026	81.886	0	0
2098-05-27	88.398	88.627	0.004	0
2098-05-28	95.64	96.471	0.126	0.076
2098-05-29	93.688	92.38	0.092	0.003
2098-05-30	83.042	86.924	0.018	0.074
2098-05-31	73.758	75.68	0	0
2098-06-01	76.76	77.408	0	0
2098-06-02	84.564	84.797	0	0
2098-06-03	75.028	78.087	0.026	0.005
2098-06-04	81.517	81.771	0	0
2098-06-05	84.713	80.611	0.003	0.118
2098-06-06	92.441	91.726	0.024	0.002
2098-06-07	85.264	84.565	0.14	0.212
2098-06-08	77.308	77.338	0	0
2098-06-09	81.455	80.807	0	0
2098-06-10	84.028	84.022	0	0.002
2098-06-11	92.321	91.751	0	0
2098-06-12	94.862	95.683	0.014	0.074
2098-06-13	88.409	90.104	0.435	0.292
2098-06-14	89.831	91.116	0.212	0.534
2098-06-15	89.933	92.61	0.185	0.085
2098-06-16	89.326	89.758	0.341	0.404
2098-06-17	89.025	89.575	0.027	0
2098-06-18	82.189	84.275	0.152	0.202
2098-06-19	84.431	85.864	0.062	0.017
2098-06-20	89.959	88.852	0.055	0.027
2098-06-21	83.731	83.874	0.061	0.256
2098-06-22	87.84	86.501	0.155	0.124
2098-06-23	89.223	86.71	0.144	0.347
2098-06-24	81.678	81.786	0	0
2098-06-25	81.462	85.282	0.098	0.007
2098-06-26	84.935	85.035	0.006	0
2098-06-27	84.885	87.229	0	0.007
2098-06-28	86.57	86.783	0.068	0.006
2098-06-29	76.277	80.198	0.043	0.141
2098-06-30	76.882	80.056	0.058	0.019
2098-07-01	84.803	84.95	0.019	0
2098-07-02	86.865	86.731	0	0
2098-07-03	88.842	86.817	0	0.012
2098-07-04	85.333	88.49	0.002	0
2098-07-05	84.334	89.085	0.776	0
2098-07-06	92.885	95.158	0.193	0.277
2098-07-07	89.251	91.312	0.288	0.183
2098-07-08	97.399	98.281	0.002	0.219
2098-07-09	95.24	95.331	0.175	0.198
2098-07-10	96.747	97.275	0	0
2098-07-11	97.76	101.271	0.47	0.343
2098-07-12	96.142	96.575	0	0
2098-07-13	96.002	95.862	0	0
2098-07-14	89.466	89.977	0	0
2098-07-15	95.243	96.017	0	0.019
2098-07-16	98.81	95.369	0.081	0.257
2098-07-17	93.516	94.855	1.462	0.248
2098-07-18	96.388	96.931	0	0
2098-07-19	101.772	104.072	0	0
2098-07-20	102.765	103.597	0	0
2098-07-21	101.798	103.595	0	0
2098-07-22	101.418	102.459	0	0
2098-07-23	97.995	99.492	0	0
2098-07-24	99.791	100.165	0	0
2098-07-25	103.098	104.261	0	0
2098-07-26	99.455	103.025	0.128	0.092
2098-07-27	102.896	104.551	0.123	0
2098-07-28	101.847	103.316	0	0
2098-07-29	101.663	102.593	0	0
2098-07-30	100.811	101.758	0	0
2098-07-31	98.443	101.263	0	0
2098-08-01	97.206	100.887	0.222	0.06
2098-08-02	94.224	97.577	0.338	0.153
2098-08-03	92.007	93.153	0.23	0.151
2098-08-04	94.949	95.878	0	0
2098-08-05	89.231	92.571	0.009	0
2098-08-06	97.667	101.593	0.096	0.08
2098-08-07	92.623	94.53	0	0
2098-08-08	90.036	91.33	0.001	0
2098-08-09	96.436	99.382	0	0.05
2098-08-10	97.526	99.01	0	0
2098-08-11	94.392	99.856	0.107	0.39
2098-08-12	84.728	82.155	0.443	0.767
2098-08-13	81.266	74.835	0	1.922
2098-08-14	81.296	73.568	0	0
2098-08-15	86.354	86.94	0	0
2098-08-16	84.847	84.947	0.003	0.026
2098-08-17	90.388	90.61	0	0
2098-08-18	91.625	92.008	0	0
2098-08-19	92.812	91.171	0.196	0.172
2098-08-20	92.884	90.899	0.086	0.086
2098-08-21	80.668	81.502	0.061	0.024
2098-08-22	82.981	83.377	0	0
2098-08-23	86.903	86.433	0	0
2098-08-24	86.461	86.135	0	0
2098-08-25	85.68	85.78	0	0.065
2098-08-26	88.157	88.443	0.016	0.086
2098-08-27	92.101	91.884	0.119	0.254
2098-08-28	90.95	88.187	0.022	0.057
2098-08-29	88.751	89.924	0.018	0.004
2098-08-30	88.318	93.682	0	0.349
2098-08-31	86.653	97.223	0.073	0
2098-09-01	88.852	87.699	0.036	0
2098-09-02	88.278	91.269	0.002	0.009
2098-09-03	86.058	86.158	0	0.073
2098-09-04	84.545	83.359	0.005	0.009
2098-09-05	81.63	84.67	0	0.002
2098-09-06	85.007	84.176	0	0
2098-09-07	91.923	92.366	0	0
2098-09-08	89.527	89.166	0.004	0
2098-09-09	84.412	83.545	0.356	0.255
2098-09-10	78.426	76.9	0	0.018
2098-09-11	85.613	85.713	0.007	0.001
2098-09-12	82.098	82.848	0.005	0
2098-09-13	83.235	79.983	0.02	0.046
2098-09-14	84.873	84.624	0	0.028
2098-09-15	76.172	77.265	0.047	0.005
2098-09-16	68.332	69.02	0	0
2098-09-17	74.393	75.053	0	0
2098-09-18	79.142	79.177	0	0
2098-09-19	76.164	78.879	0.043	0.002
2098-09-20	87.064	83.39	0.081	0.044
2098-09-21	84.409	82.046	0.011	0.031
2098-09-22	81.079	79.288	0.048	0.081
2098-09-23	81.931	79.711	0.031	0.023
2098-09-24	74.725	73.732	0.016	0.015
2098-09-25	72.045	72.301	0	0
2098-09-26	72.812	72.011	0	0
2098-09-27	78.728	76.07	0	0.043
2098-09-28	79.579	78.275	0.247	0.249
2098-09-29	80.68	81.383	0.114	0.343
2098-09-30	83.356	85.179	0.361	0.477
2098-10-01	76.113	78.021	0	0
2098-10-02	66.069	67.258	0	0
2098-10-03	67.796	67.96	0	0
2098-10-04	70.277	69.969	0	0
2098-10-05	73.388	75.023	0	0
2098-10-06	77.858	78.641	0	0
2098-10-07	72.075	72.876	0.262	0.279
2098-10-08	65.213	65.309	0	0
2098-10-09	70.219	70.234	0	0
2098-10-10	69.042	69.892	0	0
2098-10-11	72.485	71.207	0.294	0.318
2098-10-12	68.251	68.687	0	0
2098-10-13	64.188	63.084	0	0
2098-10-14	67.484	73.368	0	0
2098-10-15	70.814	72.527	0.004	0
2098-10-16	69.238	71.045	0	0
2098-10-17	62.86	62.446	0	0
2098-10-18	68.319	68.582	0	0
2098-10-19	78.549	78.293	0	0
2098-10-20	71.782	74.096	0.102	0.064
2098-10-21	64.011	64.133	0.001	0
2098-10-22	67.032	67.113	0	0
2098-10-23	70.674	71.28	0	0
2098-10-24	69.604	68.438	0	0.002
2098-10-25	64.507	65.394	0.018	0
2098-10-26	58.351	57.912	0	0
2098-10-27	58.325	58.499	0	0
2098-10-28	55.312	55.544	0	0
2098-10-29	62.966	63.416	0	0
2098-10-30	66.031	68.101	0	0
2098-10-31	67.971	68.107	0.517	0.381
2099-05-01	80	80	1	1
2099-05-02	62.295	64.382	0.002	0.004
2099-05-03	59.506	60.098	0.159	0.002
2099-05-04	66.556	67.545	0	0
2099-05-05	75.182	75.447	0.074	0.269
2099-05-06	66.724	68.847	0.044	0.062
2099-05-07	69.205	69.076	0	0
2099-05-08	64.987	64.819	0.201	0.04
2099-05-09	58.828	59.394	0.744	0.159
2099-05-10	68.435	68.898	0	0
2099-05-11	80.986	81.304	0	0
2099-05-12	88.659	88.691	0	0
2099-05-13	89.702	90.108	0	0
2099-05-14	89.741	90.433	0	0
2099-05-15	86.243	87.366	0.052	0.084
2099-05-16	79.249	78.941	0.113	0.091
2099-05-17	77.641	78.557	0	0
2099-05-18	78.87	79.468	0	0
2099-05-19	69.071	69.521	0.281	0.159
2099-05-20	67.066	67.896	0.08	0.001
2099-05-21	73.668	73.869	0	0
2099-05-22	79.969	80.463	0	0
2099-05-23	86.862	87.832	0	0
2099-05-24	83.496	83.297	0.012	0.036
2099-05-25	83.297	85.514	0.136	0.041
2099-05-26	85.421	79.294	0.132	0
2099-05-27	85.996	86.499	0.112	0.109
2099-05-28	79.802	80.363	0	0
2099-05-29	86.053	88.4	0	0.001
2099-05-30	95.182	96.609	0.086	0.025
2099-05-31	82.892	82.998	0.322	0.318
2099-06-01	70.008	64.594	1.351	0.046
2099-06-02	74.803	77.609	0	0
2099-06-03	81.711	82.712	0	0
2099-06-04	82.764	85.028	0	0
2099-06-05	82.815	84.208	0.785	0.624
2099-06-06	77.482	77.14	0.161	0.685
2099-06-07	80.593	81.42	0	0
2099-06-08	82.444	82.826	0	0
2099-06-09	77.693	79.043	0	0
2099-06-10	80.414	81.982	0.053	0.038
2099-06-11	82.821	78.821	0.224	0.29
2099-06-12	89.325	89.218	0.093	0.014
2099-06-13	84.985	84.344	0	0
2099-06-14	89.026	90.37	0	0
2099-06-15	94.633	94.533	0	0
2099-06-16	94.151	93.982	0.127	0
2099-06-17	88.832	89.347	0.346	0.275
2099-06-18	84.15	84.099	0.294	0.324
2099-06-19	83.841	84.409	0.228	0.153
2099-06-20	85.746	86.992	0.233	0.308
2099-06-21	85.072	85.628	0	0
2099-06-22	87.904	88.722	0	0
2099-06-23	88.922	87.971	0	0
2099-06-24	93.356	93.556	0.001	0.034
2099-06-25	93.034	93.837	0.076	0.001
2099-06-26	91.72	93.34	0.022	0
2099-06-27	88.402	90.73	0	0
2099-06-28	86.883	91.38	0.053	0.003
2099-06-29	95.39	96.574	0.001	0.007
2099-06-30	91.636	88.34	0.235	0.237
2099-07-01	86.483	83.729	0.16	0.171
2099-07-02	86.268	94.777	0.144	0.018
2099-07-03	90.557	88.394	0.124	0.138
2099-07-04	89.554	90.841	0.003	0.033
2099-07-05	88.267	88.034	0.054	0.043
2099-07-06	89.961	89.469	0	0
2099-07-07	91.309	90.222	0	0
2099-07-08	91.271	89	0.486	0.511
2099-07-09	90.602	89.811	0.001	0
2099-07-10	92.025	89.825	0	0.01
2099-07-11	89.121	89.221	0.003	0.072
2099-07-12	85.111	83.372	0	0.014
2099-07-13	81.992	82.469	0	0
2099-07-14	86.415	86.511	0	0
2099-07-15	88.061	89.103	0	0
2099-07-16	91.861	92.9	0.165	0
2099-07-17	83.953	83.764	0	0
2099-07-18	82.793	81.927	0	0
2099-07-19	98.704	101.184	0.387	0.233
2099-07-20	98.953	99.053	0.014	0.192
2099-07-21	97.952	98.052	0	0.074
2099-07-22	94.166	94.761	0	0
2099-07-23	97.932	102.403	3.559	0.345
2099-07-24	92.304	96.122	0.533	0.26
2099-07-25	86.646	87.719	0	0
2099-07-26	89.254	89.844	0	0
2099-07-27	89.843	92.087	0	0
2099-07-28	81.36	84.208	0	0.172
2099-07-29	77.836	85.04	0	0
2099-07-30	86.46	88.508	0.012	0.009
2099-07-31	100.908	96.237	0.249	0.111
2099-08-01	101.472	101.396	0.217	0.013
2099-08-02	93.059	94.91	0.001	0.42
2099-08-03	98.577	96.176	0.106	0.379
2099-08-04	94.754	90.971	0.614	0.609
2099-08-05	87.959	86.629	0.544	0.14
2099-08-06	85.592	85.715	0	0.099
2099-08-07	84.173	85.564	0.01	0.004
2099-08-08	88.477	89.717	0	0
2099-08-09	94.071	94.333	0	0
2099-08-10	93.703	95.302	0.014	0
2099-08-11	87.865	88.155	0.034	0.306
2099-08-12	90.455	89.914	0.01	0
2099-08-13	96.242	95.609	0.258	0.206
2099-08-14	89.49	89.023	0.128	0
2099-08-15	95.826	96.948	0	0
2099-08-16	98.484	98.792	0	0
2099-08-17	98.596	98.696	0.001	0.082
2099-08-18	92.84	91.344	0.18	0.136
2099-08-19	97.146	96.221	0	0
2099-08-20	98.769	99.373	0	0
2099-08-21	94.266	94.324	0	0
2099-08-22	97.086	96.66	0	0
2099-08-23	93.728	95.7	0.135	0.111
2099-08-24	88.539	89.898	0.231	0.002
2099-08-25	90.299	90.105	0	0
2099-08-26	91.364	91.151	0.339	0.324
2099-08-27	84.375	87.161	0	0.067
2099-08-28	86.67	90.945	0	0
2099-08-29	87.044	86.718	0.086	0
2099-08-30	87.944	90.894	0	0
2099-08-31	97.987	97.336	0	0.026
2099-09-01	105.386	103.662	0	0
2099-09-02	101.758	104.576	0	0
2099-09-03	100.091	102.125	0.004	0.018
2099-09-04	92.308	92.859	0.262	0.138
2099-09-05	74.134	74.833	0	0
2099-09-06	74.507	74.946	0	0
2099-09-07	73.391	73.688	0	0
2099-09-08	75.578	74.31	0	0
2099-09-09	78.914	79.238	0	0
2099-09-10	75.172	82.292	0	0
2099-09-11	79.373	81.644	0	0
2099-09-12	85.8	87.967	0.018	0
2099-09-13	80.748	80.939	0.228	0.184
2099-09-14	76.123	75.117	0.22	0.123
2099-09-15	77.24	79.093	0	0
2099-09-16	82.519	83.68	0	0
2099-09-17	87.671	89.148	0	0
2099-09-18	91.256	92.003	0	0
2099-09-19	94.511	96.749	0	0
2099-09-20	86.309	89.265	0.101	0.006
2099-09-21	66.423	67.036	0	0
2099-09-22	71.537	72.145	0	0
2099-09-23	75.98	76.499	0	0
2099-09-24	81.694	82.177	0	0
2099-09-25	82.422	83.441	0	0
2099-09-26	85.656	86.961	0	0
2099-09-27	79.378	77.828	0	0
2099-09-28	78.267	76.327	0	0
2099-09-29	83.847	79.373	0	0
2099-09-30	77.063	80.86	0	0
2099-10-01	87.155	88.3	0	0
2099-10-02	77.168	82.611	0	0
2099-10-03	73.995	75.143	0	0
2099-10-04	85.138	84.284	0	0
2099-10-05	90.849	90.321	0	0
2099-10-06	87.872	89.696	0	0
2099-10-07	82.507	81.712	0.013	0.216
2099-10-08	72.167	72.106	0	0.007
2099-10-09	89.326	87.603	0.009	0
2099-10-10	87.91	89.008	0	0
2099-10-11	73.766	75.127	0	0
2099-10-12	57.632	57.787	0	0
2099-10-13	61.18	61.351	0	0
2099-10-14	62.492	62.468	0	0
2099-10-15	64.026	63.893	0	0
2099-10-16	58.252	62.48	0.01	0.009
2099-10-17	63.511	66.905	0.004	0.031
2099-10-18	58.942	58.877	0	0
2099-10-19	62.801	63.424	0	0
2099-10-20	67.374	67.428	0	0
2099-10-21	64.197	64.972	0	0
2099-10-22	54.686	55.58	0	0
2099-10-23	58.726	58.826	0	0
2099-10-24	74.018	74.519	0	0
2099-10-25	80.849	81.665	0	0
2099-10-26	79.819	73.305	0	0.001
2099-10-27	76.325	70.717	0.04	0.56
2099-10-28	59.86	59.715	0	0
2099-10-29	64.898	64.388	0	0
2099-10-30	62.117	62.055	0	0
2099-10-31	65.628	65.759	0	0
