# Supplementary material for: The role of climate change and urban development on compound dry-hot extremes across US cities
Source: Nat Commun. 2023 Jun 14;14:3509. doi: 10.1038/s41467-023-39205-x (PMC10267174; doi:10.1038/s41467-023-39205-x)
Supplement: Supplementary file 2 — Source Data [file 41467_2023_39205_MOESM2_ESM.zip › SourceData/Phoenix_Current_Data.xlsx]

## Sheet: Sheet1
Date_Current	Current_T	Urban_Dev_T	Current_prcp	Urban_Dev_Prcp
2000-05-01	80	80	1	1
2000-05-02	96.589	96.628	0	0
2000-05-03	98.912	98.98	0	0
2000-05-04	99.867	100.016	0	0
2000-05-05	99.249	99.401	0	0
2000-05-06	98.968	98.991	0	0
2000-05-07	94.927	95.093	0	0
2000-05-08	92.769	92.854	0	0
2000-05-09	92.843	92.906	0	0
2000-05-10	96.153	96.273	0	0
2000-05-11	95.884	95.97	0	0
2000-05-12	81.876	81.898	0	0
2000-05-13	89.462	89.564	0	0
2000-05-14	94.296	94.359	0	0
2000-05-15	97.247	97.251	0	0
2000-05-16	98.392	98.599	0	0
2000-05-17	77.634	77.79	0	0
2000-05-18	87.055	87.187	0	0
2000-05-19	91.248	91.461	0	0
2000-05-20	96.701	97.377	0	0
2000-05-21	103.174	103.259	0	0
2000-05-22	105.022	105.17	0	0
2000-05-23	107.125	107.4	0	0
2000-05-24	106.591	106.432	0	0
2000-05-25	102.138	102.215	0	0
2000-05-26	95.437	95.376	0	0
2000-05-27	101.444	101.471	0	0
2000-05-28	108.22	108.26	0	0
2000-05-29	110.253	110.502	0	0
2000-05-30	110.995	111.113	0	0
2000-05-31	106.836	106.869	0	0
2000-06-01	102.481	102.285	0	0
2000-06-02	103.668	103.788	0	0
2000-06-03	104.347	104.339	0	0
2000-06-04	106.312	106.337	0	0
2000-06-05	107.816	107.951	0	0
2000-06-06	108.412	108.666	0	0
2000-06-07	109.004	109.228	0	0
2000-06-08	107.411	106.938	0	0
2000-06-09	95.387	95.613	0	0
2000-06-10	89.052	89.136	0	0
2000-06-11	94.94	94.835	0	0
2000-06-12	99.839	99.606	0	0
2000-06-13	104.853	104.816	0	0
2000-06-14	108.076	108.08	0	0
2000-06-15	109.732	109.654	0	0
2000-06-16	107.889	107.877	0	0
2000-06-17	105.867	106.371	0	0
2000-06-18	103.512	103.601	0	0
2000-06-19	102.009	102.921	0	0
2000-06-20	99.297	99.052	0	0.013
2000-06-21	101.292	101.548	0	0
2000-06-22	104.249	104.519	0.001	0.006
2000-06-23	103.04	102.664	0.091	0.157
2000-06-24	100.964	100.663	0	0
2000-06-25	102.838	102.679	0	0
2000-06-26	106.133	106.163	0	0
2000-06-27	108.483	108.191	0	0
2000-06-28	109.324	109.702	0	0
2000-06-29	105.691	107.685	0.021	0
2000-06-30	105.364	104.259	0.009	0.003
2000-07-01	104.734	106.003	0.016	0.027
2000-07-02	104.89	104.992	0.002	0
2000-07-03	103.965	104.897	0	0
2000-07-04	101.737	102.018	0	0
2000-07-05	100.522	100.75	0	0
2000-07-06	101.964	102.331	0	0
2000-07-07	103.301	103.557	0	0
2000-07-08	102.72	102.759	0	0
2000-07-09	98.953	97.837	0.046	0.076
2000-07-10	101.857	101.293	0	0
2000-07-11	103.34	103.198	0	0
2000-07-12	105.588	105.964	0	0
2000-07-13	108.155	108.81	0	0
2000-07-14	109.927	110.57	0	0
2000-07-15	108.291	110.28	0	0
2000-07-16	108.04	108.197	0	0
2000-07-17	106.675	106.901	0	0
2000-07-18	109.416	109.269	0	0
2000-07-19	112.695	112.509	0	0
2000-07-20	113.938	112.661	0	0
2000-07-21	110.721	111.973	0	0
2000-07-22	109.797	111.96	0	0
2000-07-23	112.971	115.533	0	0
2000-07-24	114.373	114.105	0	0
2000-07-25	113.847	115.124	0	0
2000-07-26	112.062	112.133	0	0
2000-07-27	110.423	110.523	0	0
2000-07-28	111.302	111.761	0	0
2000-07-29	114.731	116.434	0	0
2000-07-30	116.647	118.392	0	0
2000-07-31	108.355	108.15	0	0.091
2000-08-01	105.9	104.376	0.032	0.001
2000-08-02	108.43	107.399	0	0
2000-08-03	109.337	108.564	0.032	0.009
2000-08-04	110.676	109.955	0.072	0
2000-08-05	110.279	109.868	0	0
2000-08-06	112.521	106.479	0.089	0.045
2000-08-07	104.732	105.209	0	0
2000-08-08	103.654	104.023	0	0
2000-08-09	103.857	104.842	0	0
2000-08-10	105.215	105.612	0	0
2000-08-11	108.693	108.707	0	0
2000-08-12	110.28	110.044	0	0
2000-08-13	108.793	109.198	0	0
2000-08-14	108.982	109.397	0	0
2000-08-15	108.671	111.021	0.011	0
2000-08-16	109.276	110.259	0	0
2000-08-17	110.66	109.673	0	0
2000-08-18	109.298	109.54	0.095	0.059
2000-08-19	98.892	102.188	0.137	0
2000-08-20	103.249	104.942	0	0
2000-08-21	105.79	105.331	0	0
2000-08-22	107.085	107.04	0	0
2000-08-23	105.92	106.184	0	0
2000-08-24	105.306	105.974	0	0
2000-08-25	106.645	106.789	0	0
2000-08-26	106.977	105.201	0	0
2000-08-27	108.082	106.608	0.001	0.011
2000-08-28	103.73	101.695	0.005	0
2000-08-29	97.945	96.368	0.105	0.019
2000-08-30	92.118	92.677	0.222	0.841
2000-08-31	91.201	92.495	0	0
2000-09-01	93.121	93.279	0	0
2000-09-02	94.512	94.268	0	0
2000-09-03	95.758	95.699	0	0
2000-09-04	101.461	101.18	0	0
2000-09-05	103.001	102.772	0	0
2000-09-06	103.383	103.323	0	0
2000-09-07	105.876	105.593	0	0
2000-09-08	106.946	106.659	0.033	0.083
2000-09-09	101.081	101.471	0	0
2000-09-10	101.062	101.148	0	0
2000-09-11	100.34	99.665	0	0
2000-09-12	102.898	102.556	0	0
2000-09-13	108.803	108.574	0	0
2000-09-14	109.465	109.393	0	0
2000-09-15	109.129	109.026	0	0
2000-09-16	106.42	106.57	0	0
2000-09-17	104.634	104.46	0	0
2000-09-18	103.371	104.021	0	0
2000-09-19	104.762	104.925	0	0
2000-09-20	103.782	103.941	0	0
2000-09-21	104.697	104.299	0	0
2000-09-22	99.785	99.674	0	0
2000-09-23	94.219	94.062	0	0
2000-09-24	85.558	85.446	0	0
2000-09-25	96.128	95.959	0	0
2000-09-26	97.481	97.562	0	0
2000-09-27	98.64	98.368	0.001	0
2000-09-28	100.873	100.62	0	0
2000-09-29	101.703	101.645	0	0
2000-09-30	98.931	98.804	0	0
2000-10-01	101.408	101.253	0	0
2000-10-02	102.359	102.428	0	0
2000-10-03	100.346	100.386	0	0
2000-10-04	98.216	98.213	0	0
2000-10-05	92.946	93.01	0.003	0.004
2000-10-06	93.68	93.446	0	0
2000-10-07	96.605	96.431	0	0
2000-10-08	97.091	96.981	0	0
2000-10-09	81.227	80.926	0	0.001
2000-10-10	81.771	81.754	0.128	0.197
2000-10-11	71.567	72.14	0.018	0.025
2000-10-12	74.545	74.777	0	0
2000-10-13	75.804	75.72	0	0
2000-10-14	81.541	81.212	0	0
2000-10-15	82.555	82.516	0	0
2000-10-16	86.165	85.866	0	0
2000-10-17	90.434	90.601	0	0
2000-10-18	90.783	91.174	0	0
2000-10-19	87.167	86.91	0.005	0.057
2000-10-20	84.999	84.545	0	0
2000-10-21	85.856	85.549	0.001	0.022
2000-10-22	75.415	74.36	0.357	0.374
2000-10-23	67.732	68.294	0.11	0.169
2000-10-24	71.112	71.043	0.005	0
2000-10-25	75.031	74.53	0	0
2000-10-26	77.347	76.811	0	0
2000-10-27	78.391	77.794	0.05	0.037
2000-10-28	68.217	68.421	0.04	0.071
2000-10-29	71.077	71.293	0	0
2000-10-30	71.888	72.59	0	0.024
2000-10-31	65.358	65.348	0.006	0.002
2001-05-01	80	80	1	1
2001-05-02	98.597	98.748	0	0
2001-05-03	92.277	92.296	0	0
2001-05-04	79.191	79.149	0	0
2001-05-05	83.635	83.528	0	0
2001-05-06	90.534	90.468	0	0
2001-05-07	97.807	97.636	0	0
2001-05-08	100.804	100.644	0	0
2001-05-09	102.539	102.566	0	0
2001-05-10	102.978	103.095	0	0
2001-05-11	102.203	102.324	0	0
2001-05-12	103.357	102.872	0	0
2001-05-13	101.375	100.995	0	0
2001-05-14	96.92	96.49	0.005	0.004
2001-05-15	97.058	96.518	0	0.006
2001-05-16	97.752	97.816	0	0
2001-05-17	98.997	99.246	0	0
2001-05-18	100.114	100.201	0	0
2001-05-19	97.865	97.931	0.01	0.028
2001-05-20	93.577	91.293	0.011	0
2001-05-21	98.082	96.949	0	0
2001-05-22	98.546	98.458	0	0
2001-05-23	103.204	103.087	0	0
2001-05-24	105.773	105.791	0	0
2001-05-25	107.144	107.242	0	0
2001-05-26	105.942	106.1	0	0
2001-05-27	103.857	103.799	0	0
2001-05-28	101.193	101.287	0	0
2001-05-29	95.896	95.786	0	0
2001-05-30	103.877	103.649	0	0
2001-05-31	107.108	107.199	0	0
2001-06-01	109.151	109.372	0	0
2001-06-02	108.171	108.368	0	0
2001-06-03	101.987	101.992	0	0
2001-06-04	94.799	94.756	0	0
2001-06-05	95.153	95.183	0	0
2001-06-06	100.004	100.017	0	0
2001-06-07	105.271	105.313	0	0
2001-06-08	107.541	107.46	0	0
2001-06-09	109.04	109.096	0	0
2001-06-10	108.316	108.384	0	0
2001-06-11	106.392	106.607	0	0
2001-06-12	104.486	104.563	0	0
2001-06-13	98.955	98.969	0	0
2001-06-14	97.237	97.394	0	0
2001-06-15	99.193	99.242	0	0
2001-06-16	106.069	106.059	0	0
2001-06-17	109.56	109.66	0	0
2001-06-18	110.01	110.752	0.006	0
2001-06-19	107.85	108.254	0	0
2001-06-20	105.334	106.512	0	0
2001-06-21	107.378	107.696	0	0
2001-06-22	109.922	109.558	0	0
2001-06-23	108.053	108.208	0	0
2001-06-24	105.053	105.376	0.009	0
2001-06-25	105.849	105.928	0	0
2001-06-26	101.319	100.833	0.038	0.002
2001-06-27	100.973	101.417	0	0
2001-06-28	106.836	107.125	0	0
2001-06-29	112.463	112.693	0	0
2001-06-30	113.122	113.651	0	0
2001-07-01	114.509	114.926	0	0
2001-07-02	115.255	115.404	0	0
2001-07-03	113.587	115.229	0.026	0
2001-07-04	112.076	111.582	0.01	0.023
2001-07-05	111.279	110.562	0	0
2001-07-06	106.638	107.157	0.033	0.08
2001-07-07	97.567	97.691	0.07	0.227
2001-07-08	100.554	99.907	0	0
2001-07-09	96.323	100.602	0.087	0.002
2001-07-10	102.092	103.541	0	0
2001-07-11	104.213	104.297	0	0
2001-07-12	104.979	104.356	0	0
2001-07-13	105.727	105.66	0	0
2001-07-14	107.452	108.276	0	0
2001-07-15	108.287	108.712	0	0
2001-07-16	104.544	104.718	0	0
2001-07-17	101.91	101.825	0	0
2001-07-18	103.4	103.46	0.017	0.031
2001-07-19	102.606	103.848	0.007	0
2001-07-20	104.571	105.612	0.023	0
2001-07-21	104.693	104.696	0	0
2001-07-22	104.152	104.233	0	0
2001-07-23	105.097	105.452	0	0
2001-07-24	104.755	104.882	0	0
2001-07-25	106.09	106.538	0	0
2001-07-26	103.363	103.639	0	0
2001-07-27	104.013	103.95	0	0
2001-07-28	107.905	108.246	0	0
2001-07-29	110.109	110.274	0	0
2001-07-30	109.337	109.79	0	0
2001-07-31	103.917	103.053	0	0.001
2001-08-01	99.591	100.303	0.03	0.2
2001-08-02	103.478	102.367	0	0
2001-08-03	106.105	105.389	0.036	0
2001-08-04	104.721	104.901	0.082	0.157
2001-08-05	105.361	106.498	0.071	0
2001-08-06	107.821	107.353	0	0
2001-08-07	111.153	110.667	0.018	0
2001-08-08	106.528	111.929	0.013	0.005
2001-08-09	107.408	105.53	0.111	0.004
2001-08-10	105.955	106.52	0	0
2001-08-11	106.721	107.672	0	0
2001-08-12	108.49	109.002	0	0
2001-08-13	106.938	107.775	0	0
2001-08-14	104.875	104.405	0.007	0.035
2001-08-15	105.148	105.212	0.002	0.012
2001-08-16	108.638	108.55	0	0.001
2001-08-17	108.015	108.257	0	0
2001-08-18	109.353	109.122	0	0
2001-08-19	105.846	106.053	0	0
2001-08-20	101.163	103.331	0.153	0.329
2001-08-21	100.455	98.135	0	0.019
2001-08-22	100.174	98.437	0	0.153
2001-08-23	99.886	99.609	0	0
2001-08-24	103.856	103.925	0	0
2001-08-25	106.729	106.75	0	0
2001-08-26	108.198	108.459	0	0
2001-08-27	109.736	110.218	0	0
2001-08-28	109.694	110.289	0	0
2001-08-29	107.503	107.645	0.02	0
2001-08-30	93.315	96.552	0.331	0.453
2001-08-31	94.216	94.41	0.163	0.188
2001-09-01	97.264	97.668	0	0
2001-09-02	100.006	100.064	0	0
2001-09-03	102.024	101.731	0	0
2001-09-04	103.874	103.596	0	0
2001-09-05	105.034	104.957	0	0
2001-09-06	102.747	102.814	0	0
2001-09-07	100.693	100.505	0	0
2001-09-08	98.444	98.885	0	0
2001-09-09	98.245	98.18	0	0
2001-09-10	101.016	101.027	0	0
2001-09-11	102.334	102.005	0	0.001
2001-09-12	103.123	103.145	0	0
2001-09-13	102.247	102.535	0.089	0.162
2001-09-14	93.369	92.638	0.196	0.181
2001-09-15	94.095	93.608	0.093	0.13
2001-09-16	93.239	95.102	0.12	0.09
2001-09-17	90.462	91.64	0.068	0.097
2001-09-18	94.243	94.437	0.05	0.046
2001-09-19	97.223	97.364	0	0
2001-09-20	99.137	99.485	0	0
2001-09-21	101.112	101.022	0	0
2001-09-22	101.694	102.008	0	0
2001-09-23	101.533	101.932	0	0
2001-09-24	103.051	103.564	0	0
2001-09-25	98.548	98.353	0	0
2001-09-26	97.724	97.639	0	0
2001-09-27	99.528	99.577	0	0
2001-09-28	101.89	101.973	0	0
2001-09-29	102.275	102.674	0	0
2001-09-30	101.371	101.502	0	0
2001-10-01	92.084	92.241	0	0
2001-10-02	91.898	90.697	0	0
2001-10-03	87.617	89.269	0	0
2001-10-04	89.654	89.644	0	0
2001-10-05	92.086	91.594	0	0
2001-10-06	91.497	91.547	0	0.033
2001-10-07	85.453	84.123	0.186	0.165
2001-10-08	82.056	82.515	0.069	0
2001-10-09	82.512	83.651	0	0
2001-10-10	84.102	84.245	0	0
2001-10-11	84.808	85.132	0	0
2001-10-12	85.003	85.35	0	0
2001-10-13	81.762	81.696	0	0
2001-10-14	87.743	87.702	0	0
2001-10-15	92.859	92.878	0	0
2001-10-16	93.588	93.766	0	0
2001-10-17	91.081	92.257	0	0
2001-10-18	90.983	91.354	0	0
2001-10-19	92.691	92.525	0	0
2001-10-20	93.989	94.226	0	0
2001-10-21	93.077	93.181	0	0
2001-10-22	89.165	89.417	0	0
2001-10-23	86.783	86.962	0	0
2001-10-24	86.721	86.959	0	0
2001-10-25	89.691	89.713	0	0
2001-10-26	92.05	92.79	0	0
2001-10-27	91.432	92.034	0	0
2001-10-28	92.078	92.378	0	0
2001-10-29	90.044	90.11	0	0
2001-10-30	89.669	90.658	0	0
2001-10-31	87.268	87.85	0	0
2002-05-01	80	80	1	1
2002-05-02	75.191	74.33	0	0
2002-05-03	82.254	81.73	0	0
2002-05-04	89.621	88.6	0	0
2002-05-05	91.866	91.2	0	0
2002-05-06	91.95	91.837	0	0
2002-05-07	91.895	91.928	0	0
2002-05-08	90.07	90.128	0	0
2002-05-09	89.191	89.216	0	0
2002-05-10	91.87	91.958	0	0
2002-05-11	90.684	90.708	0	0
2002-05-12	90.222	89.258	0	0
2002-05-13	96.731	96.965	0	0
2002-05-14	99.612	99.692	0	0
2002-05-15	99.987	100.078	0	0
2002-05-16	96.521	96.691	0	0
2002-05-17	96.546	96.714	0	0
2002-05-18	97.673	97.678	0	0
2002-05-19	100.567	100.712	0	0
2002-05-20	97.485	96.953	0	0
2002-05-21	91.337	91.351	0	0
2002-05-22	80.345	80.367	0	0
2002-05-23	86.513	86.466	0	0
2002-05-24	88.945	89.003	0	0
2002-05-25	92.323	92.264	0	0
2002-05-26	95.06	95.053	0	0
2002-05-27	91.998	92.329	0	0
2002-05-28	95.122	95.246	0	0
2002-05-29	102.724	102.897	0	0
2002-05-30	106.744	106.757	0	0
2002-05-31	109.015	109.048	0	0
2002-06-01	107.493	107.039	0	0
2002-06-02	105.641	105.657	0	0
2002-06-03	97.793	97.766	0	0
2002-06-04	94.688	94.637	0	0
2002-06-05	101.004	100.919	0	0
2002-06-06	104.759	104.912	0	0
2002-06-07	107.504	107.612	0	0
2002-06-08	109.069	109.059	0	0
2002-06-09	105.773	105.634	0	0
2002-06-10	99.37	99.206	0	0
2002-06-11	99.444	99.589	0	0
2002-06-12	100.649	100.387	0	0
2002-06-13	104.872	104.676	0	0
2002-06-14	107.595	107.66	0	0
2002-06-15	108.987	109.173	0	0
2002-06-16	107.079	107.265	0	0
2002-06-17	107.878	108.097	0	0
2002-06-18	108.327	108.367	0	0
2002-06-19	107.593	107.672	0	0
2002-06-20	107.625	107.755	0	0
2002-06-21	108.532	108.499	0	0
2002-06-22	105.881	105.663	0	0
2002-06-23	105.833	106.227	0	0
2002-06-24	107.913	107.968	0	0
2002-06-25	109.445	109.662	0	0
2002-06-26	108.125	108.62	0	0
2002-06-27	109.247	109.461	0	0
2002-06-28	107.549	107.819	0	0
2002-06-29	108.606	108.484	0	0
2002-06-30	109.421	108.931	0	0
2002-07-01	112.972	112.683	0	0
2002-07-02	113.687	113.338	0	0.001
2002-07-03	111.494	112.258	0.001	0.001
2002-07-04	107.949	108.143	0	0
2002-07-05	104.299	104.596	0	0
2002-07-06	104.137	104.735	0	0
2002-07-07	106.809	106.667	0	0
2002-07-08	109.15	109.647	0	0
2002-07-09	111.203	112.45	0	0
2002-07-10	105.036	109.618	0.03	0
2002-07-11	109.869	109.969	0.014	0
2002-07-12	112.121	112.121	0	0
2002-07-13	113.597	113.697	0.024	0.024
2002-07-14	111.711	112.324	0.019	0.001
2002-07-15	109.838	109.782	0.037	0.022
2002-07-16	104.619	102.928	0	0
2002-07-17	101.442	103.186	0.051	0.04
2002-07-18	102.361	103.278	0.086	0.014
2002-07-19	105.701	106.102	0	0
2002-07-20	106.694	106.711	0	0
2002-07-21	106.593	106.9	0	0
2002-07-22	107.322	107.104	0	0
2002-07-23	105.487	105.974	0	0
2002-07-24	104.049	105.251	0	0
2002-07-25	106.247	106.326	0.019	0
2002-07-26	106.775	107.575	0.047	0.084
2002-07-27	103.878	103.971	0.088	0.109
2002-07-28	104.436	105.286	0	0
2002-07-29	108.189	107.772	0	0
2002-07-30	110.423	110.32	0	0
2002-07-31	109.838	109.938	0	0
2002-08-01	107.765	106.797	0	0
2002-08-02	107.828	108.343	0	0
2002-08-03	104.325	104.53	0.071	0
2002-08-04	95.129	99.026	0.039	0.297
2002-08-05	96.033	92.012	0.091	0.167
2002-08-06	96.678	97.406	0.158	0.144
2002-08-07	97.689	100.186	0.189	0.085
2002-08-08	102.215	102.971	0.008	0
2002-08-09	103.859	104.494	0.026	0
2002-08-10	106.438	107.63	0.011	0
2002-08-11	108.514	109.156	0	0
2002-08-12	110.983	110.38	0	0
2002-08-13	110.03	109.581	0	0
2002-08-14	111.668	110.762	0	0
2002-08-15	113.362	112.772	0	0
2002-08-16	111.288	110.889	0	0
2002-08-17	108.863	108.8	0	0
2002-08-18	109.454	109.313	0	0
2002-08-19	108.006	107.919	0	0
2002-08-20	102.404	104.12	0	0
2002-08-21	100.102	99.459	0.174	0.095
2002-08-22	99.235	100.837	0	0
2002-08-23	99.675	101.1	0	0
2002-08-24	101.922	102.316	0	0
2002-08-25	104.596	104.977	0	0
2002-08-26	106.65	107.371	0	0
2002-08-27	107.218	107.469	0	0
2002-08-28	106.37	106.713	0	0
2002-08-29	106.095	106.462	0	0
2002-08-30	104.438	104.787	0	0
2002-08-31	107.237	107.26	0	0
2002-09-01	106.886	107.301	0	0
2002-09-02	107.167	107.733	0	0
2002-09-03	107.585	107.493	0	0
2002-09-04	106.206	106.732	0	0
2002-09-05	107.414	107.91	0.007	0
2002-09-06	107.466	107.497	0.019	0.023
2002-09-07	102.775	102.939	0	0.003
2002-09-08	99.764	99.327	0.006	0.028
2002-09-09	90.838	90.287	0.018	0
2002-09-10	94.578	93.884	0.053	0.11
2002-09-11	91.336	92.923	0.175	0.131
2002-09-12	95.679	94.421	0.053	0.013
2002-09-13	98.286	97.851	0	0.082
2002-09-14	100.543	100.742	0	0
2002-09-15	102.047	102.973	0	0
2002-09-16	100.875	100.842	0	0
2002-09-17	101.203	101.908	0	0
2002-09-18	98.635	98.706	0.014	0
2002-09-19	93.892	93.783	0	0
2002-09-20	93.625	93.813	0	0
2002-09-21	98.061	97.825	0	0
2002-09-22	102.628	102.496	0	0
2002-09-23	103.606	103.661	0	0
2002-09-24	103.968	104.046	0	0
2002-09-25	101.865	101.894	0	0
2002-09-26	100.971	100.949	0	0
2002-09-27	100.056	100.233	0.006	0.006
2002-09-28	93.991	92.617	0.01	0.005
2002-09-29	92.019	91.988	0	0
2002-09-30	88.142	87.737	0	0
2002-10-01	90.269	89.954	0	0
2002-10-02	82.316	82.301	0	0
2002-10-03	75.792	76.107	0	0
2002-10-04	83.013	82.602	0	0
2002-10-05	85.922	85.918	0	0
2002-10-06	91.683	91.423	0	0
2002-10-07	93.316	93.395	0	0.035
2002-10-08	88.383	87.525	0	0
2002-10-09	92.132	91.622	0	0
2002-10-10	93.665	93.195	0	0
2002-10-11	93.465	93.487	0	0
2002-10-12	92.995	93.193	0	0
2002-10-13	90.122	89.858	0	0
2002-10-14	88.201	88.24	0	0
2002-10-15	90.107	90.132	0	0
2002-10-16	91.305	91.421	0	0
2002-10-17	88.986	89.207	0	0
2002-10-18	80.764	80.568	0	0
2002-10-19	82.165	81.519	0	0
2002-10-20	84.526	84.069	0	0
2002-10-21	85.136	84.776	0	0
2002-10-22	85.143	85.214	0.034	0.019
2002-10-23	82.697	82.728	0	0
2002-10-24	80.099	80.404	0	0
2002-10-25	79.766	79.578	0	0
2002-10-26	80.768	80.678	0	0
2002-10-27	71.432	71.994	0.002	0.005
2002-10-28	74.662	74.843	0	0
2002-10-29	76.169	76.349	0	0
2002-10-30	77.123	77.096	0	0
2002-10-31	78.255	78.443	0	0
2003-05-01	80	80	1	1
2003-05-02	84.149	84.022	0	0
2003-05-03	88.89	88.862	0	0
2003-05-04	79.248	79.364	0	0
2003-05-05	78.897	78.752	0	0
2003-05-06	82.742	82.584	0	0
2003-05-07	84.938	84.811	0	0
2003-05-08	78.662	78.632	0	0
2003-05-09	76.627	76.511	0	0
2003-05-10	76.742	76.683	0	0
2003-05-11	85.594	85.517	0	0
2003-05-12	91.958	92.037	0	0
2003-05-13	96.404	96.333	0	0
2003-05-14	99.327	99.279	0	0
2003-05-15	101.458	101.477	0	0
2003-05-16	96.423	96.336	0	0
2003-05-17	99.742	99.763	0	0
2003-05-18	102.173	102.381	0	0
2003-05-19	96.019	96.124	0	0
2003-05-20	100.355	100.264	0	0
2003-05-21	102.113	102.112	0	0
2003-05-22	103.043	103.086	0	0
2003-05-23	103.41	102.945	0	0
2003-05-24	103.995	103.946	0	0
2003-05-25	101.608	101.728	0	0
2003-05-26	96.421	96.296	0	0
2003-05-27	103.956	104.514	0	0
2003-05-28	107.711	107.835	0	0.001
2003-05-29	106.028	106.562	0	0
2003-05-30	105.618	105.17	0	0
2003-05-31	101.57	99.643	0	0
2003-06-01	102.221	101.775	0	0
2003-06-02	104.919	104.503	0	0
2003-06-03	106.119	105.84	0	0
2003-06-04	104.349	104.014	0	0
2003-06-05	103.981	103.547	0	0
2003-06-06	103.296	102.885	0	0
2003-06-07	102.005	101.751	0	0
2003-06-08	103.258	102.999	0	0
2003-06-09	105.169	105.072	0	0
2003-06-10	100.042	99.982	0	0
2003-06-11	96.493	96.587	0	0
2003-06-12	94.837	95.201	0	0
2003-06-13	95.352	95.107	0	0
2003-06-14	100.83	100.713	0	0
2003-06-15	104.907	104.663	0	0
2003-06-16	106.289	106.066	0	0
2003-06-17	105.542	105.382	0	0
2003-06-18	105.724	105.31	0	0
2003-06-19	105.157	105.035	0	0
2003-06-20	98.973	98.928	0	0
2003-06-21	94.486	94.394	0	0
2003-06-22	97.721	97.616	0	0
2003-06-23	97.942	98.101	0	0
2003-06-24	97.744	97.86	0	0
2003-06-25	97.523	97.515	0	0
2003-06-26	103.376	103.293	0	0
2003-06-27	106.734	106.77	0	0
2003-06-28	109.193	109.163	0	0
2003-06-29	110.419	110.312	0	0
2003-06-30	109.818	109.883	0	0
2003-07-01	107.168	107.274	0	0
2003-07-02	106.753	106.775	0	0
2003-07-03	109.089	109.132	0	0
2003-07-04	111.401	111.399	0	0
2003-07-05	112.651	112.509	0	0
2003-07-06	110.584	110.849	0	0
2003-07-07	108.175	108.489	0	0
2003-07-08	108.031	108.035	0	0
2003-07-09	114.575	114.58	0	0
2003-07-10	116.702	116.775	0	0
2003-07-11	110.41	110.99	0	0
2003-07-12	109.561	110.263	0	0
2003-07-13	114.528	114.737	0	0
2003-07-14	118.183	118.081	0	0
2003-07-15	119.545	119.506	0	0
2003-07-16	116.766	116.677	0	0
2003-07-17	115.65	115.364	0	0
2003-07-18	113.071	113.232	0	0.001
2003-07-19	105.235	106.133	0	0
2003-07-20	110.32	109.821	0	0
2003-07-21	114.652	113.379	0	0
2003-07-22	116.489	115.164	0.021	0.002
2003-07-23	109.521	110.71	0	0
2003-07-24	112.358	111.67	0	0.013
2003-07-25	113.16	113.43	0.072	0.033
2003-07-26	105.552	105.416	0	0
2003-07-27	107.775	106.677	0.019	0.029
2003-07-28	106.47	107.728	0	0
2003-07-29	103.576	102.523	0	0.075
2003-07-30	103.02	103.681	0.018	0.467
2003-07-31	97.023	95.433	0.092	0
2003-08-01	99.791	100.225	0	0
2003-08-02	100.01	100.998	0	0.02
2003-08-03	100.78	100.996	0.001	0.003
2003-08-04	103.692	103.513	0	0
2003-08-05	105.695	105.887	0	0
2003-08-06	107.8	107.564	0.008	0
2003-08-07	109.953	109.489	0	0.012
2003-08-08	111.986	111.35	0	0
2003-08-09	110.298	110.171	0	0
2003-08-10	112.853	113.459	0	0
2003-08-11	114.308	114.346	0	0
2003-08-12	113.024	113.292	0	0
2003-08-13	107.859	108.616	0.006	0
2003-08-14	98.837	108.596	0.148	0.109
2003-08-15	101.585	100.021	0.071	0.021
2003-08-16	96.379	95.101	0.059	0.086
2003-08-17	101.172	99.311	0	0.046
2003-08-18	103.457	104.633	0	0
2003-08-19	104.962	105.179	0.019	0.076
2003-08-20	100.414	100.918	0.056	0.327
2003-08-21	104.113	103.333	0	0
2003-08-22	105.34	105.269	0.004	0
2003-08-23	106.178	107.476	0	0
2003-08-24	107.542	108.093	0	0
2003-08-25	107.325	106.05	0	0
2003-08-26	105.309	105.187	0.01	0.037
2003-08-27	90.816	98.938	0.269	0.449
2003-08-28	89.921	91.044	0.121	0.082
2003-08-29	95.694	93.31	0	0.076
2003-08-30	98.519	99.945	0	0
2003-08-31	102.167	102.945	0	0
2003-09-01	105.065	106.091	0	0
2003-09-02	106.027	102.744	0.034	0.033
2003-09-03	102.61	105.26	0.018	0
2003-09-04	100.416	105.011	0.028	0
2003-09-05	97.611	101.848	0.032	0
2003-09-06	90.533	99.7	0.116	0.142
2003-09-07	90.639	92.824	0.098	0.118
2003-09-08	91.081	90.066	0.264	0.332
2003-09-09	89.672	90.446	0.246	0.174
2003-09-10	86.35	87.287	0.214	0.39
2003-09-11	90.782	90.905	0	0
2003-09-12	95.192	95.112	0	0
2003-09-13	98.452	98.426	0	0
2003-09-14	99.643	100.074	0	0
2003-09-15	100.889	101.248	0	0
2003-09-16	101.216	101.637	0	0
2003-09-17	100.374	100.51	0	0
2003-09-18	96.083	96	0	0
2003-09-19	98.326	98.292	0	0
2003-09-20	99.475	99.663	0	0
2003-09-21	101.634	101.638	0	0
2003-09-22	102.961	103.088	0	0
2003-09-23	102.11	102.037	0	0
2003-09-24	94.313	93.255	0	0
2003-09-25	90.646	91.896	0.001	0
2003-09-26	97.346	97.088	0	0
2003-09-27	100.364	100.6	0	0
2003-09-28	101.827	101.45	0	0
2003-09-29	101.26	101.522	0	0
2003-09-30	102.578	102.668	0	0
2003-10-01	103.018	102.994	0	0
2003-10-02	102.878	102.887	0	0
2003-10-03	96.566	96.679	0	0
2003-10-04	91.875	91.667	0	0
2003-10-05	92.591	92.518	0	0
2003-10-06	92.395	92.479	0	0
2003-10-07	90.23	90.433	0	0
2003-10-08	91.232	91.266	0	0
2003-10-09	92.855	92.818	0	0
2003-10-10	90.194	91.052	0.088	0.104
2003-10-11	90.776	90.529	0	0
2003-10-12	93.393	93.583	0	0
2003-10-13	92.947	94.108	0	0
2003-10-14	93.875	94.268	0	0
2003-10-15	94.277	94.6	0	0
2003-10-16	93.57	93.54	0	0
2003-10-17	98.259	98.49	0	0
2003-10-18	98.914	99.327	0	0
2003-10-19	97.183	97.475	0	0
2003-10-20	98.076	98.398	0	0
2003-10-21	97.743	97.745	0	0
2003-10-22	97.862	98.271	0	0
2003-10-23	97.437	97.807	0	0
2003-10-24	95.398	96.018	0	0
2003-10-25	94.192	95.54	0	0
2003-10-26	85.716	85.737	0	0
2003-10-27	81.704	81.931	0	0
2003-10-28	86.285	86.294	0	0
2003-10-29	87.667	88.07	0	0
2003-10-30	85.857	86.098	0	0
2003-10-31	83.024	83.174	0	0
2004-05-01	80	80	1	1
2004-05-02	90.393	90.946	0	0
2004-05-03	93.033	93.105	0	0
2004-05-04	97.589	97.473	0	0
2004-05-05	99.349	99.478	0	0
2004-05-06	98.167	98.351	0	0
2004-05-07	98.869	98.862	0	0
2004-05-08	99.607	99.673	0	0
2004-05-09	97.708	97.884	0	0
2004-05-10	97.984	98.071	0	0
2004-05-11	96.274	96.2	0	0
2004-05-12	88.652	88.776	0	0
2004-05-13	88.393	88.466	0	0
2004-05-14	93.783	93.767	0	0
2004-05-15	97.249	97.235	0	0
2004-05-16	99.677	99.78	0	0
2004-05-17	98.61	98.705	0	0
2004-05-18	96.231	96.281	0	0
2004-05-19	95.527	95.607	0	0
2004-05-20	95.971	95.673	0	0
2004-05-21	93.602	93.758	0	0
2004-05-22	87.936	88.02	0	0
2004-05-23	86.799	87.057	0	0
2004-05-24	90.763	90.806	0	0
2004-05-25	90.988	91.222	0	0
2004-05-26	91.591	91.543	0	0
2004-05-27	90.532	90.658	0	0
2004-05-28	92.235	92.278	0	0
2004-05-29	93.293	93.356	0	0
2004-05-30	91.003	90.989	0	0
2004-05-31	99.788	99.709	0	0
2004-06-01	102.599	102.638	0	0
2004-06-02	103.587	103.637	0	0
2004-06-03	105.82	105.941	0	0
2004-06-04	107.458	107.664	0	0
2004-06-05	108.81	108.932	0	0
2004-06-06	108.614	108.717	0	0
2004-06-07	107.475	107.574	0	0
2004-06-08	102.663	102.743	0	0
2004-06-09	100.649	100.555	0	0
2004-06-10	89.077	88.956	0	0
2004-06-11	92.613	92.653	0	0
2004-06-12	96.645	96.628	0	0
2004-06-13	99.762	99.689	0	0
2004-06-14	102.407	102.415	0	0
2004-06-15	104.955	105.061	0	0
2004-06-16	102.328	102.426	0	0
2004-06-17	100.675	100.688	0	0
2004-06-18	102.059	102.052	0	0
2004-06-19	103.632	103.736	0	0
2004-06-20	102.097	101.878	0	0
2004-06-21	101.587	101.583	0	0
2004-06-22	100.977	100.836	0	0
2004-06-23	102.197	102.341	0	0
2004-06-24	103.193	103.122	0.001	0
2004-06-25	105.717	105.505	0	0
2004-06-26	106.397	106.218	0	0
2004-06-27	107.126	107.049	0	0
2004-06-28	106.203	105.854	0	0
2004-06-29	102.335	102.565	0	0
2004-06-30	101.215	101.344	0	0
2004-07-01	99.61	99.599	0	0
2004-07-02	101.354	101.265	0	0
2004-07-03	102.889	102.709	0	0
2004-07-04	101.276	101.15	0	0
2004-07-05	101.285	100.959	0	0
2004-07-06	104.86	104.157	0	0
2004-07-07	107.22	106.777	0	0
2004-07-08	105.528	106.314	0	0
2004-07-09	105.217	105.268	0	0
2004-07-10	106.018	106.103	0	0
2004-07-11	109.73	109.83	0	0
2004-07-12	111.213	110.956	0	0
2004-07-13	109.53	111.208	0.002	0.003
2004-07-14	108.128	108.078	0	0
2004-07-15	97.252	97.577	0.158	0.043
2004-07-16	102.222	102.465	0.027	0
2004-07-17	106.29	106.919	0	0
2004-07-18	108.308	108.77	0	0
2004-07-19	109.214	109.123	0	0
2004-07-20	109.59	110.118	0	0
2004-07-21	110.101	110.407	0	0
2004-07-22	110.481	110.784	0	0
2004-07-23	110.233	109.974	0	0
2004-07-24	105.436	106.678	0	0
2004-07-25	105.363	106.408	0	0
2004-07-26	103.524	104.871	0.041	0.121
2004-07-27	103.308	102.135	0	0.013
2004-07-28	103.155	104.783	0.051	0.02
2004-07-29	105.207	105.239	0	0
2004-07-30	105.547	105.527	0	0
2004-07-31	107.49	107.345	0	0
2004-08-01	109.801	109.901	0	0.001
2004-08-02	109.008	109.993	0	0
2004-08-03	104.36	104.915	0	0
2004-08-04	105.29	106.855	0	0
2004-08-05	106.44	107.85	0.076	0.022
2004-08-06	104.495	104.548	0	0.001
2004-08-07	106.247	106.595	0	0
2004-08-08	110.401	110.955	0	0
2004-08-09	112.279	112.513	0	0
2004-08-10	113.846	114.108	0	0
2004-08-11	111.134	111.791	0	0
2004-08-12	109.34	110.245	0	0
2004-08-13	106.159	105.111	0	0
2004-08-14	100.265	97.789	0.178	0.122
2004-08-15	94.16	92.726	0.164	0.307
2004-08-16	96.512	96.953	0.051	0.012
2004-08-17	97.644	97.998	0.14	0.049
2004-08-18	99.235	100.148	0	0
2004-08-19	100.401	100.334	0	0
2004-08-20	101.128	101.648	0	0
2004-08-21	99.562	99.385	0	0
2004-08-22	98.001	98.096	0	0
2004-08-23	100.609	100.353	0	0
2004-08-24	97.399	97.507	0	0
2004-08-25	95.678	96.447	0	0
2004-08-26	98.923	99.155	0	0
2004-08-27	100.754	100.848	0	0
2004-08-28	102.738	102.762	0	0
2004-08-29	102.5	102.373	0	0
2004-08-30	104.822	104.933	0	0
2004-08-31	106.221	106.485	0	0
2004-09-01	103.36	106.285	0	0
2004-09-02	105.056	105.473	0	0
2004-09-03	104.516	104.76	0.204	0.402
2004-09-04	91.275	91.081	0.184	0.209
2004-09-05	91.343	91.621	0	0
2004-09-06	96.231	96.568	0	0
2004-09-07	102.827	103.082	0	0
2004-09-08	103.137	103.616	0.03	0
2004-09-09	100.781	101.066	0	0
2004-09-10	101.024	101.033	0	0
2004-09-11	101.279	100.568	0	0
2004-09-12	103.105	102.631	0	0
2004-09-13	104.365	104.282	0	0
2004-09-14	101.178	101.404	0	0
2004-09-15	100.29	100.914	0	0
2004-09-16	99.53	99.628	0	0
2004-09-17	102.325	102.161	0	0
2004-09-18	103.473	103.526	0	0.009
2004-09-19	90.84	90.402	0.286	0.328
2004-09-20	83.338	82.157	0.274	0.362
2004-09-21	83.782	83.762	0	0
2004-09-22	85.875	85.67	0	0
2004-09-23	92.255	92.231	0	0
2004-09-24	96.093	95.887	0	0
2004-09-25	92.591	92.314	0.006	0.029
2004-09-26	91.596	91.752	0.017	0.016
2004-09-27	92.041	91.588	0	0
2004-09-28	91.178	91.405	0	0
2004-09-29	88.205	89.048	0.14	0.09
2004-09-30	83.362	84.125	0.037	0
2004-10-01	85.131	85.7	0	0
2004-10-02	91.629	91.693	0	0
2004-10-03	92.216	92.576	0	0
2004-10-04	90.785	91.03	0	0
2004-10-05	91.484	91.657	0	0
2004-10-06	91.404	91.725	0	0
2004-10-07	91.494	91.504	0	0
2004-10-08	95.096	95.117	0	0
2004-10-09	95.789	95.628	0	0
2004-10-10	92.568	92.602	0.074	0.043
2004-10-11	81.015	81.112	0.111	0.11
2004-10-12	86.958	86.561	0	0
2004-10-13	89.107	89.513	0	0
2004-10-14	90.442	91.535	0	0
2004-10-15	86.308	86.765	0	0
2004-10-16	87.661	87.864	0	0
2004-10-17	87.179	88.296	0	0
2004-10-18	74.92	74.831	0	0
2004-10-19	75.683	74.856	0	0
2004-10-20	77.47	76.354	0.004	0
2004-10-21	77.05	77.992	0.131	0.108
2004-10-22	69.015	69.153	0.192	0.202
2004-10-23	75.611	75.693	0	0
2004-10-24	77.079	77.519	0	0
2004-10-25	76.702	76.795	0	0
2004-10-26	77.745	77.92	0	0
2004-10-27	78.286	77.842	0.001	0
2004-10-28	67.829	69.989	0.348	0.201
2004-10-29	66.633	66.311	0	0
2004-10-30	73.144	73.121	0	0
2004-10-31	74.119	74.706	0	0
2005-05-01	80	80	1	1
2005-05-02	85.521	85.955	0	0
2005-05-03	86.773	86.907	0	0
2005-05-04	90.086	90.066	0	0
2005-05-05	92.561	92.56	0	0
2005-05-06	92.268	92.217	0	0
2005-05-07	75.134	75.123	0	0
2005-05-08	81.419	81.319	0	0
2005-05-09	84.416	84.452	0	0
2005-05-10	87.248	87.178	0	0
2005-05-11	78.719	78.681	0	0
2005-05-12	84.307	84.149	0	0
2005-05-13	90.078	90.068	0	0
2005-05-14	93.698	94.297	0	0
2005-05-15	96.984	97.169	0	0
2005-05-16	98.852	99.055	0	0
2005-05-17	98.067	97.984	0	0
2005-05-18	89.6	89.37	0	0
2005-05-19	99.328	99.346	0	0
2005-05-20	105.741	105.531	0	0
2005-05-21	108.162	108.248	0	0
2005-05-22	109.715	109.873	0	0
2005-05-23	110.428	110.492	0	0
2005-05-24	107.991	107.97	0	0
2005-05-25	103.173	103.176	0	0
2005-05-26	103.412	103.674	0	0
2005-05-27	103.617	103.424	0	0
2005-05-28	101.987	101.847	0	0
2005-05-29	95.102	94.841	0	0
2005-05-30	97.522	97.466	0	0
2005-05-31	94.124	94.159	0	0
2005-06-01	97.34	97.364	0	0
2005-06-02	99.484	99.645	0	0
2005-06-03	96.663	96.416	0	0
2005-06-04	92.059	91.938	0	0
2005-06-05	95.188	95.033	0	0
2005-06-06	97.837	97.64	0	0
2005-06-07	93.005	93.207	0	0
2005-06-08	91.505	91.663	0	0
2005-06-09	94.521	94.516	0	0
2005-06-10	90.602	90.433	0	0
2005-06-11	94.257	94.104	0	0.001
2005-06-12	92.317	92.877	0.043	0.033
2005-06-13	98.389	98.16	0	0
2005-06-14	105.46	105.477	0	0
2005-06-15	107.604	107.749	0	0
2005-06-16	105.334	105.372	0	0
2005-06-17	101.825	102.034	0	0
2005-06-18	98.875	98.917	0	0
2005-06-19	102.905	102.915	0	0
2005-06-20	110.288	110.561	0	0
2005-06-21	112.39	112.603	0.01	0
2005-06-22	109.472	109.799	0.029	0.019
2005-06-23	111.094	111.313	0.021	0.031
2005-06-24	107.827	107.736	0	0.002
2005-06-25	107.078	107.086	0	0
2005-06-26	101.387	101.693	0.012	0.001
2005-06-27	103.001	103.241	0	0
2005-06-28	106.21	106.494	0	0
2005-06-29	103.59	103.686	0	0
2005-06-30	106.514	106.661	0	0
2005-07-01	108.998	109.125	0	0
2005-07-02	109.444	109.454	0	0
2005-07-03	107.66	107.758	0	0
2005-07-04	106.852	106.984	0	0
2005-07-05	109.932	109.78	0	0
2005-07-06	109.797	109.992	0	0
2005-07-07	108.074	108.159	0	0
2005-07-08	107.125	107.02	0	0
2005-07-09	107.13	107.115	0	0
2005-07-10	106.92	107.108	0	0
2005-07-11	106.853	106.888	0	0
2005-07-12	111.573	111.787	0	0
2005-07-13	114.115	114.288	0	0
2005-07-14	113.57	114.46	0	0
2005-07-15	110.836	112.473	0	0
2005-07-16	114.032	114.557	0	0
2005-07-17	118.881	119.006	0	0
2005-07-18	118.48	118.51	0	0
2005-07-19	118.724	118.213	0	0
2005-07-20	112.768	112.634	0.059	0.001
2005-07-21	113.331	113.075	0.014	0.022
2005-07-22	114.573	114.442	0	0
2005-07-23	113.075	113.09	0	0
2005-07-24	103.846	101.958	0.074	0.137
2005-07-25	106.031	104.307	0.346	0.211
2005-07-26	104.541	104.375	0.061	0.181
2005-07-27	104.746	106.31	0.028	0
2005-07-28	101.838	102.762	0.012	0
2005-07-29	104.053	105.321	0.115	0.166
2005-07-30	102.495	102.477	0.153	0.161
2005-07-31	100.742	103.827	0.105	0.002
2005-08-01	103.188	105.179	0	0
2005-08-02	99.753	102.953	0.079	0.09
2005-08-03	101.93	102.443	0.103	0.162
2005-08-04	98.101	97.921	0.09	0.217
2005-08-05	102.922	102.961	0.195	0
2005-08-06	105.74	105.648	0.054	0.059
2005-08-07	102.265	102.663	0.208	0.034
2005-08-08	95.085	95.127	0.178	0.205
2005-08-09	91.639	93.219	0.207	0.096
2005-08-10	93.437	94.079	0.041	0.03
2005-08-11	95.875	96.783	0	0
2005-08-12	98.427	98.24	0	0.029
2005-08-13	95.688	95.078	0.2	0.062
2005-08-14	98.372	93.877	0.123	0.053
2005-08-15	96.122	96.868	0.02	0
2005-08-16	98.631	99.492	0	0
2005-08-17	99.901	100.941	0	0
2005-08-18	101.199	101.289	0	0
2005-08-19	99.017	99.726	0	0
2005-08-20	101.591	101.557	0	0
2005-08-21	104.346	104.46	0	0
2005-08-22	106.578	107.048	0	0
2005-08-23	107.007	107.948	0	0
2005-08-24	102.173	102.643	0.082	0.028
2005-08-25	102.582	103.411	0	0.011
2005-08-26	105.837	106.579	0	0
2005-08-27	108.341	108.633	0	0
2005-08-28	109.346	109.752	0	0
2005-08-29	110.566	111.02	0	0
2005-08-30	110.009	110.495	0	0
2005-08-31	107.139	107.274	0	0
2005-09-01	104.961	105.529	0	0
2005-09-02	106.146	106.802	0	0
2005-09-03	102.565	102.917	0.024	0
2005-09-04	98.329	97.071	0.05	0.047
2005-09-05	99.35	97.958	0.054	0.176
2005-09-06	99.354	99.406	0.019	0.056
2005-09-07	103.073	102.35	0	0
2005-09-08	104.502	104.623	0	0
2005-09-09	104.928	102.388	0.03	0.035
2005-09-10	97.836	97.724	0	0
2005-09-11	95.71	95.594	0	0
2005-09-12	95.323	95.342	0	0
2005-09-13	92.49	92.481	0	0
2005-09-14	91.653	91.775	0	0
2005-09-15	93.254	93.142	0	0
2005-09-16	95.516	95.565	0	0
2005-09-17	95.668	95.866	0	0
2005-09-18	96.14	96.281	0	0
2005-09-19	99.786	99.835	0.001	0
2005-09-20	104.975	104.923	0.001	0.002
2005-09-21	105.183	105.059	0	0
2005-09-22	100.893	101.274	0	0
2005-09-23	100.978	101.193	0	0
2005-09-24	99.399	100.267	0	0
2005-09-25	97.253	97.243	0	0
2005-09-26	103.938	103.611	0	0
2005-09-27	107.46	106.732	0	0
2005-09-28	100.968	101.075	0	0
2005-09-29	95.907	95.937	0	0
2005-09-30	95.335	95.752	0	0
2005-10-01	96.723	97.053	0	0
2005-10-02	97.55	97.612	0	0
2005-10-03	98.306	98.14	0	0
2005-10-04	96.99	97.193	0.215	0.244
2005-10-05	90.262	90.588	0.157	0.26
2005-10-06	96.741	97.143	0	0
2005-10-07	97.781	98.491	0	0
2005-10-08	97.011	97.23	0	0
2005-10-09	91.698	91.866	0	0
2005-10-10	84.689	84.907	0	0
2005-10-11	83.702	83.789	0	0
2005-10-12	85.161	85.211	0	0
2005-10-13	90.613	90.093	0	0
2005-10-14	91.2	90.79	0	0
2005-10-15	88.472	87.717	0	0
2005-10-16	86.869	87.277	0.205	0.183
2005-10-17	88.96	89.135	0	0
2005-10-18	82.918	82.873	0.266	0.239
2005-10-19	74.358	74.71	0.02	0.042
2005-10-20	81.361	81.756	0	0
2005-10-21	89.499	89.918	0	0
2005-10-22	89.073	89.879	0	0
2005-10-23	85.145	86.333	0	0
2005-10-24	86.174	86.726	0	0
2005-10-25	82.905	83.393	0	0
2005-10-26	82.583	83.191	0	0
2005-10-27	81.115	81.46	0	0
2005-10-28	81.317	81.688	0	0
2005-10-29	78.894	79.033	0	0
2005-10-30	80.226	80.354	0	0
2005-10-31	85.399	85.524	0	0
2006-05-01	80	80	1	1
2006-05-02	97.61	97.668	0	0
2006-05-03	97.421	97.443	0	0
2006-05-04	91.432	93.029	0	0
2006-05-05	88.684	88.69	0	0
2006-05-06	85.601	85.609	0	0
2006-05-07	89.503	89.458	0	0
2006-05-08	92.833	92.893	0	0
2006-05-09	94.554	94.726	0	0
2006-05-10	94.418	94.547	0	0
2006-05-11	97.299	97.451	0	0
2006-05-12	99.294	99.604	0	0
2006-05-13	101.081	101.397	0	0
2006-05-14	100.264	100.279	0	0
2006-05-15	101.38	101.681	0	0
2006-05-16	99.981	98.443	0	0
2006-05-17	99.76	99.52	0	0.018
2006-05-18	100.712	99.135	0.002	0.023
2006-05-19	101.373	101.734	0	0
2006-05-20	101.842	102.171	0	0
2006-05-21	101.97	102.171	0	0
2006-05-22	99.943	100.673	0	0.003
2006-05-23	88.157	88.092	0	0
2006-05-24	98.745	98.744	0	0
2006-05-25	102.108	102.266	0	0
2006-05-26	101.451	101.517	0	0
2006-05-27	99.841	99.872	0	0
2006-05-28	89.765	89.723	0	0
2006-05-29	89.013	88.911	0	0
2006-05-30	92.652	92.545	0	0
2006-05-31	98.929	98.833	0	0
2006-06-01	104.511	104.524	0	0
2006-06-02	106.782	106.598	0	0
2006-06-03	104.753	104.561	0.02	0.005
2006-06-04	107.557	107.879	0	0
2006-06-05	109.413	110.093	0	0.001
2006-06-06	110.293	110.558	0.001	0
2006-06-07	108.256	107.37	0.005	0.003
2006-06-08	100.916	101.366	0.022	0.007
2006-06-09	103.238	103.516	0	0
2006-06-10	103.44	103.791	0	0
2006-06-11	102.658	102.701	0	0
2006-06-12	104.193	104.06	0	0
2006-06-13	105.513	105.286	0	0
2006-06-14	106.688	106.758	0	0
2006-06-15	102.415	102.45	0	0
2006-06-16	97.973	97.802	0	0
2006-06-17	102.045	102.241	0	0
2006-06-18	106.634	106.565	0	0
2006-06-19	109.084	109.12	0	0
2006-06-20	108.887	109.05	0	0
2006-06-21	107.621	107.673	0	0
2006-06-22	107.258	107.318	0	0
2006-06-23	109.381	109.197	0	0
2006-06-24	108.898	109.93	0	0
2006-06-25	105.928	105.865	0.048	0.035
2006-06-26	107.651	108.771	0.016	0.034
2006-06-27	106.709	109.912	0.038	0.013
2006-06-28	102.45	102.676	0.097	0.119
2006-06-29	101.909	101.612	0	0.128
2006-06-30	104.326	104.244	0	0.077
2006-07-01	102.55	100.006	0.061	0.053
2006-07-02	104.137	102.988	0.031	0.019
2006-07-03	103.742	103.002	0.074	0.063
2006-07-04	99.732	100.03	0	0.05
2006-07-05	100.073	100.41	0	0
2006-07-06	100.395	101.101	0.136	0.194
2006-07-07	99.904	100.453	0	0
2006-07-08	100.162	99.545	0.089	0.105
2006-07-09	103.122	102.825	0.002	0.028
2006-07-10	105.61	103.99	0	0.069
2006-07-11	106.346	105.894	0	0
2006-07-12	106.481	106.384	0	0
2006-07-13	108.209	108.069	0	0
2006-07-14	114.01	113.461	0	0
2006-07-15	115.587	115.083	0	0
2006-07-16	113.36	113.46	0.005	0.051
2006-07-17	110.932	111.032	0.035	0.003
2006-07-18	109.18	108.753	0.002	0.031
2006-07-19	110.962	111.146	0	0
2006-07-20	111.777	111.584	0.07	0.086
2006-07-21	113.304	113.709	0	0
2006-07-22	114.4	115.414	0.006	0
2006-07-23	111.759	112.637	0.028	0.001
2006-07-24	110.685	111.038	0.002	0.035
2006-07-25	110.671	110.353	0	0
2006-07-26	107.392	107.287	0.229	0.171
2006-07-27	99.938	101.81	0.052	0.602
2006-07-28	98.075	99.065	0.058	0.242
2006-07-29	102.829	99.655	0.219	0.846
2006-07-30	100.538	88.392	0.274	0.962
2006-07-31	101.097	92.514	0	0.098
2006-08-01	97.994	95.704	0	0
2006-08-02	99.013	95.25	0	0
2006-08-03	99.636	98.185	0	0
2006-08-04	101.49	99.369	0	0
2006-08-05	100.38	98.631	0	0
2006-08-06	103.37	103.405	0	0
2006-08-07	105.769	104.961	0	0
2006-08-08	107.806	104.193	0	0
2006-08-09	105.876	105.385	0	0
2006-08-10	108.005	106.925	0	0
2006-08-11	108.009	106.497	0	0
2006-08-12	104.79	103.997	0	0
2006-08-13	104.504	103.652	0	0
2006-08-14	105.146	104.181	0	0
2006-08-15	105.336	104.459	0	0
2006-08-16	103.539	102.785	0	0.008
2006-08-17	102.005	101.907	0	0
2006-08-18	103.411	102.681	0	0
2006-08-19	103.096	104.54	0.037	0
2006-08-20	106.011	105.478	0	0
2006-08-21	106.019	105.231	0	0
2006-08-22	106.007	106.595	0.053	0.004
2006-08-23	103.748	108.104	0.044	0.009
2006-08-24	104.494	107.489	0.055	0.005
2006-08-25	103.288	104.292	0	0
2006-08-26	98.249	100.281	0.06	0.269
2006-08-27	102.259	101.784	0	0
2006-08-28	106.117	105.975	0	0
2006-08-29	107.71	107.793	0	0
2006-08-30	106.306	104.593	0	0
2006-08-31	100.275	97.315	0.082	0.259
2006-09-01	98.033	96.959	0	0.098
2006-09-02	100.42	99.482	0.045	0
2006-09-03	97.533	92.392	0.4	0.161
2006-09-04	91.322	92.328	0	0
2006-09-05	94.281	94.097	0.075	0.055
2006-09-06	95.936	95.647	0.041	0.073
2006-09-07	96.745	97.843	0.037	0
2006-09-08	92.061	91.633	0.034	0.081
2006-09-09	91.639	91.819	0.094	0.064
2006-09-10	91.343	92.045	0.003	0.007
2006-09-11	95.798	97.076	0	0
2006-09-12	97.021	98.294	0	0
2006-09-13	91.976	94.268	0.073	0
2006-09-14	90.036	93.093	0.089	0.179
2006-09-15	89.217	89.082	0.134	0.076
2006-09-16	88.907	89.001	0	0
2006-09-17	88.76	88.709	0	0
2006-09-18	91.546	91.267	0	0
2006-09-19	93.592	93.603	0	0
2006-09-20	93.637	93.89	0	0
2006-09-21	90.173	90.183	0	0
2006-09-22	88.433	88.269	0	0
2006-09-23	88.437	88.509	0	0
2006-09-24	89.435	89.29	0	0
2006-09-25	96.125	95.738	0	0
2006-09-26	98.003	97.867	0	0
2006-09-27	98.155	98.066	0	0
2006-09-28	98.722	98.537	0	0
2006-09-29	99.463	99.397	0	0
2006-09-30	98.566	98.312	0	0
2006-10-01	99.437	98.636	0	0
2006-10-02	97.944	97.549	0	0
2006-10-03	96.445	96.19	0	0
2006-10-04	96.107	95.775	0	0
2006-10-05	97.786	97.415	0	0
2006-10-06	90.855	91.421	0.196	0.192
2006-10-07	83.978	83.844	0.072	0.06
2006-10-08	84.918	84.927	0	0
2006-10-09	82.799	82.612	0.165	0.179
2006-10-10	81.679	81.501	0	0
2006-10-11	84.692	84.74	0	0
2006-10-12	88.45	88.156	0	0
2006-10-13	89.623	89.516	0	0.001
2006-10-14	87.902	87.843	0.247	0.218
2006-10-15	72.775	72.586	0	0
2006-10-16	78.501	78.589	0	0
2006-10-17	80.903	80.862	0	0
2006-10-18	74.431	74.61	0	0
2006-10-19	76.722	76.393	0	0
2006-10-20	83.14	82.997	0	0
2006-10-21	85.709	85.551	0	0
2006-10-22	88.532	88.183	0	0
2006-10-23	89.71	89.658	0	0
2006-10-24	86.182	86.197	0.001	0.014
2006-10-25	73.371	74.087	0.13	0.101
2006-10-26	73.563	72.641	0.052	0.033
2006-10-27	79.366	79.275	0	0
2006-10-28	84.702	84.4	0	0
2006-10-29	84.087	84.141	0	0
2006-10-30	77.379	78.122	0	0
2006-10-31	79.73	79.607	0	0
2007-05-01	80	80	1	1
2007-05-02	94.001	93.894	0.043	0.035
2007-05-03	90.947	90.946	0	0
2007-05-04	83.991	84.104	0	0
2007-05-05	80.478	80.432	0	0
2007-05-06	77.828	77.708	0	0
2007-05-07	87.858	87.025	0	0
2007-05-08	90.394	89.775	0	0
2007-05-09	91.599	90.762	0.002	0.008
2007-05-10	98.047	98.174	0	0
2007-05-11	102.578	102.677	0	0
2007-05-12	104.556	104.173	0	0
2007-05-13	105.89	106.235	0	0
2007-05-14	100.719	100.504	0	0
2007-05-15	98.14	97.982	0	0
2007-05-16	99.093	99.304	0.009	0
2007-05-17	95.899	95.28	0.077	0.131
2007-05-18	98.447	98.577	0	0
2007-05-19	98.663	98.87	0	0
2007-05-20	98.149	98.463	0	0
2007-05-21	96.963	97.19	0	0
2007-05-22	93.327	93.436	0	0
2007-05-23	89.404	89.37	0	0
2007-05-24	92.621	92.762	0	0
2007-05-25	94.764	95.159	0	0
2007-05-26	96.783	97.184	0	0
2007-05-27	96.668	96.525	0	0
2007-05-28	98.544	98.584	0	0
2007-05-29	97.811	97.987	0	0
2007-05-30	96.229	96.308	0	0
2007-05-31	97.893	98.047	0	0
2007-06-01	99.36	99.43	0	0
2007-06-02	102.084	102.271	0	0
2007-06-03	100.855	100.633	0	0
2007-06-04	103.875	103.927	0	0
2007-06-05	105.824	105.854	0	0
2007-06-06	102.491	102.573	0	0
2007-06-07	85.936	85.798	0	0
2007-06-08	92.761	92.723	0	0
2007-06-09	96.073	96.11	0	0
2007-06-10	98.878	98.764	0	0
2007-06-11	98.818	98.483	0.052	0.033
2007-06-12	92.89	92.6	0.034	0.014
2007-06-13	102.39	102.371	0	0
2007-06-14	106.396	106.343	0	0
2007-06-15	109.281	109.2	0	0
2007-06-16	110.453	110.854	0	0
2007-06-17	107.803	107.898	0	0
2007-06-18	103.635	103.665	0	0
2007-06-19	104.782	104.787	0	0
2007-06-20	106.903	107.38	0	0
2007-06-21	109.278	109.818	0	0
2007-06-22	111.299	111.917	0	0
2007-06-23	109.293	109.406	0	0
2007-06-24	107.16	107.908	0	0
2007-06-25	108.171	107.679	0	0
2007-06-26	109.008	108.507	0	0
2007-06-27	109.805	109.667	0	0
2007-06-28	108.751	108.796	0	0
2007-06-29	109.131	109.232	0	0
2007-06-30	108.932	109.107	0	0
2007-07-01	110.395	110.61	0	0
2007-07-02	111.963	112.209	0	0
2007-07-03	112.288	112.206	0	0
2007-07-04	114.181	114.541	0	0
2007-07-05	118.193	118.297	0	0
2007-07-06	116.434	117.356	0	0
2007-07-07	110.062	110.162	0.013	0
2007-07-08	102.125	102.909	0.012	0
2007-07-09	102.557	102.3	0	0
2007-07-10	110.289	109.88	0	0
2007-07-11	107.439	105.255	0	0
2007-07-12	108.992	108.648	0	0
2007-07-13	111.308	111.174	0	0.007
2007-07-14	109.713	110.311	0	0
2007-07-15	110.397	110.397	0	0
2007-07-16	111.051	110.443	0	0
2007-07-17	112.137	111.822	0	0
2007-07-18	111.099	110.164	0	0
2007-07-19	110.519	110.619	0	0
2007-07-20	109.516	109.616	0	0
2007-07-21	107.839	106.533	0	0.015
2007-07-22	99.973	101.41	0	0.095
2007-07-23	101.458	98.203	0.072	0.108
2007-07-24	96.956	96.486	0.138	0.013
2007-07-25	97.688	99.39	0.065	0
2007-07-26	98.584	98.592	0.159	0.174
2007-07-27	95.905	97.143	0.1	0.163
2007-07-28	97.228	99.385	0.129	0.104
2007-07-29	101.812	103.517	0	0
2007-07-30	104.241	106.189	0.002	0
2007-07-31	105.264	106.802	0	0
2007-08-01	103.235	105.034	0.015	0.001
2007-08-02	100.628	103.099	0.133	0.052
2007-08-03	96.292	98.022	0.087	0.091
2007-08-04	98.99	101.786	0.081	0
2007-08-05	94.691	99.122	0.096	0.022
2007-08-06	97.846	98.579	0.012	0
2007-08-07	97.676	100.224	0	0
2007-08-08	101.007	101.997	0	0
2007-08-09	103.931	104.327	0	0
2007-08-10	104.683	104.907	0	0
2007-08-11	105.767	106.271	0	0
2007-08-12	110.68	111.507	0	0
2007-08-13	111.798	112.421	0	0
2007-08-14	110.029	110.669	0	0
2007-08-15	108.812	108.303	0	0
2007-08-16	108.458	106.798	0	0
2007-08-17	108.514	108.953	0	0
2007-08-18	109.623	109.723	0	0
2007-08-19	109.589	110.239	0	0
2007-08-20	105.432	105.817	0	0
2007-08-21	109.991	109.844	0	0
2007-08-22	111.835	111.701	0	0
2007-08-23	110.609	110.759	0	0
2007-08-24	106.972	106.425	0	0.07
2007-08-25	106.695	106.985	0.043	0.052
2007-08-26	98.395	98.427	0.175	0.048
2007-08-27	102.829	102.421	0	0.017
2007-08-28	106.132	106.285	0	0
2007-08-29	108.147	108.409	0	0
2007-08-30	109.64	110.229	0.001	0.003
2007-08-31	106.998	106.476	0	0
2007-09-01	106.574	107.208	0	0.007
2007-09-02	106.151	106.404	0.055	0.058
2007-09-03	102.594	102.456	0	0
2007-09-04	103.54	102.713	0	0
2007-09-05	102.253	102.473	0	0
2007-09-06	97.343	99.923	0.083	0.129
2007-09-07	93.157	93.088	0.175	0.112
2007-09-08	100.3	100.387	0	0
2007-09-09	103.678	104.097	0	0
2007-09-10	104.762	105.004	0	0
2007-09-11	103.951	103.416	0	0
2007-09-12	104.991	103.075	0	0.121
2007-09-13	102.265	101.184	0	0
2007-09-14	103.488	102.745	0	0
2007-09-15	104.594	100.959	0	0
2007-09-16	101.331	102.052	0.006	0.016
2007-09-17	99.091	98.016	0.077	0.105
2007-09-18	91.459	92.081	0	0
2007-09-19	93.461	93.682	0	0
2007-09-20	95.498	95.531	0	0
2007-09-21	93.979	93.98	0.116	0.076
2007-09-22	88.295	86.429	0.052	0.088
2007-09-23	80.76	82.586	0.088	0.069
2007-09-24	84.149	84.349	0	0
2007-09-25	89.21	89.348	0	0
2007-09-26	94.332	94.131	0	0
2007-09-27	95.028	95.231	0	0
2007-09-28	94.301	95.32	0	0
2007-09-29	92.29	92.559	0.033	0.03
2007-09-30	92.665	92.59	0	0
2007-10-01	94.111	94.2	0.079	0.078
2007-10-02	92.856	93.052	0.016	0
2007-10-03	94.536	94.71	0	0
2007-10-04	95.505	95.819	0.07	0.072
2007-10-05	91.668	92.53	0.015	0
2007-10-06	83.429	83.677	0	0
2007-10-07	82.768	83.155	0	0
2007-10-08	93.973	93.925	0	0
2007-10-09	96.996	97.114	0.001	0.007
2007-10-10	97.966	98.232	0.001	0.006
2007-10-11	94.315	94.518	0	0
2007-10-12	93.992	94.219	0	0
2007-10-13	89.029	89.184	0	0
2007-10-14	79.913	80.062	0	0
2007-10-15	83.952	84.216	0	0
2007-10-16	85.102	85.431	0	0
2007-10-17	80.3	80.579	0	0
2007-10-18	79.46	79.773	0	0
2007-10-19	89.137	89.15	0	0
2007-10-20	89.964	90.26	0	0
2007-10-21	88.564	88.878	0	0
2007-10-22	74.997	75.128	0	0
2007-10-23	81.427	81.401	0	0
2007-10-24	88.608	88.544	0	0
2007-10-25	88.271	88.229	0	0
2007-10-26	89.158	89.153	0	0
2007-10-27	91.57	91.591	0	0
2007-10-28	91.747	92.408	0	0
2007-10-29	88.949	88.926	0	0
2007-10-30	87.062	86.988	0	0
2007-10-31	84.177	84.487	0	0
2008-05-01	80	80	1	1
2008-05-02	83.491	83.572	0	0
2008-05-03	85.569	85.356	0	0
2008-05-04	89.715	89.745	0	0
2008-05-05	92.637	92.701	0	0
2008-05-06	88.517	88.524	0	0
2008-05-07	82.177	82.252	0	0
2008-05-08	88.076	88.175	0	0
2008-05-09	88.689	88.728	0	0
2008-05-10	91.641	91.639	0	0
2008-05-11	94.866	94.873	0	0
2008-05-12	95.949	96.011	0	0
2008-05-13	90.691	90.71	0	0
2008-05-14	85.922	85.898	0	0
2008-05-15	90.932	90.814	0	0
2008-05-16	93.937	93.897	0	0
2008-05-17	91.832	91.849	0	0
2008-05-18	99.915	99.927	0	0
2008-05-19	105.864	105.835	0	0
2008-05-20	107.024	107.076	0	0
2008-05-21	106.638	106.717	0	0
2008-05-22	87.061	86.88	0	0
2008-05-23	77.574	77.572	0.086	0.085
2008-05-24	71.114	72.523	0.037	0.03
2008-05-25	77.652	77.792	0	0
2008-05-26	81.847	82.229	0	0
2008-05-27	84.28	84.333	0	0
2008-05-28	88.468	88.495	0	0
2008-05-29	91.364	91.411	0	0
2008-05-30	90.555	90.553	0	0
2008-05-31	95.586	95.666	0	0
2008-06-01	99.251	99.446	0	0
2008-06-02	101.661	101.833	0	0
2008-06-03	100.046	100.168	0	0
2008-06-04	96.868	97.048	0	0
2008-06-05	95.19	95.142	0	0
2008-06-06	94.601	94.622	0	0
2008-06-07	98.126	98.307	0	0
2008-06-08	100.473	100.362	0	0
2008-06-09	101.146	101.096	0	0
2008-06-10	105.816	105.963	0	0
2008-06-11	106.316	106.507	0	0
2008-06-12	100.996	101.157	0	0
2008-06-13	102.011	102.044	0	0
2008-06-14	106.845	106.983	0	0
2008-06-15	108.946	109.133	0	0
2008-06-16	110.206	110.391	0	0
2008-06-17	110.175	110.233	0	0
2008-06-18	110.035	110.071	0	0
2008-06-19	109.317	109.34	0	0
2008-06-20	111.46	111.451	0	0
2008-06-21	112.243	111.784	0	0
2008-06-22	113.432	113.419	0	0
2008-06-23	110.829	111.037	0	0
2008-06-24	109.234	109.447	0	0
2008-06-25	108.73	108.912	0	0
2008-06-26	108.139	107.6	0	0
2008-06-27	106.748	106.876	0	0
2008-06-28	107.982	108.149	0	0
2008-06-29	110.75	109.968	0	0
2008-06-30	112.437	111.998	0	0
2008-07-01	106.984	106.317	0.029	0.017
2008-07-02	107.121	106.143	0.014	0
2008-07-03	107.892	107.773	0.043	0
2008-07-04	110.578	110.859	0	0.024
2008-07-05	102.679	103.337	0.05	0.05
2008-07-06	104.73	102.281	0.026	0.089
2008-07-07	105.478	105.111	0.16	0.231
2008-07-08	106.763	106.666	0.02	0.027
2008-07-09	104.686	105.966	0.049	0.027
2008-07-10	101.539	101.349	0.071	0.169
2008-07-11	91.82	86.343	0.17	0.196
2008-07-12	89.798	90.442	0.192	0.187
2008-07-13	96.332	93.057	0.027	0.119
2008-07-14	98.865	93.766	0.165	0.108
2008-07-15	100.183	99.774	0.094	0.132
2008-07-16	102.584	102.382	0	0
2008-07-17	104.38	104.266	0	0
2008-07-18	105.627	104.911	0	0
2008-07-19	106.507	106.109	0	0
2008-07-20	107.239	106.968	0.116	0
2008-07-21	92.804	96.504	0.114	0.07
2008-07-22	99.33	100.435	0.001	0
2008-07-23	102.148	103.111	0	0
2008-07-24	102.62	104.645	0	0.061
2008-07-25	107.104	106.647	0	0
2008-07-26	108.81	108.659	0	0
2008-07-27	107.579	105.499	0.002	0.024
2008-07-28	105.393	104.337	0	0
2008-07-29	103.764	103.397	0	0
2008-07-30	103.975	103.362	0	0
2008-07-31	109.288	109.353	0	0
2008-08-01	112.282	111.25	0	0
2008-08-02	113.665	111.957	0	0
2008-08-03	111.595	111.695	0	0
2008-08-04	103.456	106.035	0.311	0.061
2008-08-05	96.779	94.817	0.116	0.231
2008-08-06	104.773	102.695	0	0
2008-08-07	106.594	106.921	0.041	0
2008-08-08	106.134	108.031	0.005	0
2008-08-09	102.457	102.682	0.025	0
2008-08-10	104.744	102.229	0	0
2008-08-11	106.85	106.482	0	0
2008-08-12	108.965	109.693	0	0
2008-08-13	109.197	107.302	0	0
2008-08-14	105.031	103.58	0.01	0.027
2008-08-15	107.711	105.412	0	0
2008-08-16	105.983	104.498	0	0
2008-08-17	105.067	104.119	0.086	0.046
2008-08-18	102.279	102.787	0.13	0.061
2008-08-19	104.348	103.373	0	0
2008-08-20	104.333	103.414	0	0
2008-08-21	103.626	103.262	0	0
2008-08-22	104.799	104.433	0	0
2008-08-23	106.553	106.201	0	0
2008-08-24	108.2	107.934	0	0
2008-08-25	105.926	102.68	0.083	0.024
2008-08-26	102.701	100.166	0.12	0.112
2008-08-27	91.729	89.864	0.122	0.175
2008-08-28	94.639	96.815	0	0
2008-08-29	101.535	100.139	0.003	0.111
2008-08-30	101.045	101.14	0.046	0.021
2008-08-31	89.358	92.098	0.195	0.29
2008-09-01	86.665	86.89	0.126	0.104
2008-09-02	94.395	95.242	0	0
2008-09-03	97.209	97.41	0	0
2008-09-04	98.419	98.369	0	0
2008-09-05	100.897	101.131	0	0
2008-09-06	103.07	103.096	0	0
2008-09-07	104.04	104.318	0	0
2008-09-08	102.824	102.984	0	0.012
2008-09-09	101.013	100.418	0.008	0.018
2008-09-10	95.759	95.383	0.077	0.137
2008-09-11	90.959	90.993	0.085	0.085
2008-09-12	93.541	92.031	0	0
2008-09-13	96.124	94.871	0	0
2008-09-14	98.094	98.152	0	0
2008-09-15	99.973	100.002	0	0
2008-09-16	95.267	95.748	0	0
2008-09-17	94.379	94.737	0	0
2008-09-18	94.647	95.674	0	0
2008-09-19	96.592	96.988	0	0
2008-09-20	97.506	97.622	0	0
2008-09-21	97.673	97.142	0	0
2008-09-22	97.605	97.413	0	0
2008-09-23	96.642	96.813	0	0
2008-09-24	98.999	99.097	0	0
2008-09-25	99.433	99.586	0	0
2008-09-26	95.575	95.674	0	0
2008-09-27	96.528	96.515	0	0
2008-09-28	98.196	98.454	0	0
2008-09-29	98.051	98.535	0	0
2008-09-30	96.519	97.005	0	0
2008-10-01	97.295	97.447	0	0
2008-10-02	97.606	98.018	0	0
2008-10-03	95.475	95.783	0	0
2008-10-04	90.371	90.324	0	0
2008-10-05	78.018	78.183	0	0
2008-10-06	86.317	86.199	0	0
2008-10-07	94.07	94.053	0	0
2008-10-08	95.928	96.013	0	0
2008-10-09	96.44	96.689	0	0
2008-10-10	93.989	93.949	0.041	0.044
2008-10-11	86.243	86.274	0	0
2008-10-12	68.673	68.707	0	0
2008-10-13	72.249	72.499	0	0
2008-10-14	76.527	77.192	0	0
2008-10-15	84.396	84.419	0	0
2008-10-16	88.821	88.597	0	0
2008-10-17	91.996	91.998	0	0
2008-10-18	92.304	92.205	0	0
2008-10-19	92.678	92.761	0	0
2008-10-20	92.225	92.417	0	0
2008-10-21	89.775	89.815	0	0
2008-10-22	89.785	90.03	0	0
2008-10-23	82.258	82.461	0	0
2008-10-24	85.258	85.384	0	0
2008-10-25	89.85	89.774	0	0
2008-10-26	93.694	93.678	0	0
2008-10-27	95.354	95.778	0	0
2008-10-28	89.384	89.416	0	0
2008-10-29	90.147	90.265	0	0
2008-10-30	90.422	90.88	0	0
2008-10-31	90.198	90.198	0	0
2009-05-01	80	80	1	1
2009-05-02	91.381	91.384	0	0
2009-05-03	89.132	89.093	0	0
2009-05-04	94.345	94.345	0	0
2009-05-05	94.668	94.644	0	0
2009-05-06	97.008	97.089	0	0
2009-05-07	100.142	100.113	0	0
2009-05-08	102.398	102.495	0	0
2009-05-09	103.114	103.13	0	0
2009-05-10	103.315	103.429	0	0
2009-05-11	101.222	101.275	0	0
2009-05-12	101.522	101.598	0	0
2009-05-13	98.774	98.777	0	0
2009-05-14	99.05	99.151	0	0
2009-05-15	99.045	99.106	0	0
2009-05-16	99.191	99.194	0	0
2009-05-17	101.48	101.427	0	0
2009-05-18	102.173	102.149	0	0
2009-05-19	102.838	102.998	0	0
2009-05-20	91.09	92.451	0.109	0.019
2009-05-21	94.177	95.005	0.04	0.086
2009-05-22	85.149	86.49	0.316	0.139
2009-05-23	92.77	90.598	0.046	0.099
2009-05-24	94.967	94.277	0	0
2009-05-25	93.144	93.346	0	0
2009-05-26	92.106	91.528	0	0
2009-05-27	95.01	94.678	0	0
2009-05-28	96.716	97.04	0	0
2009-05-29	98.704	98.985	0	0
2009-05-30	98.236	97.366	0.025	0.082
2009-05-31	93.435	93.502	0.079	0.03
2009-06-01	95.439	95.343	0	0
2009-06-02	97.488	97.433	0	0
2009-06-03	98.896	98.864	0	0
2009-06-04	101.761	101.497	0	0
2009-06-05	101.219	101	0	0
2009-06-06	89.365	89.189	0	0
2009-06-07	84.54	85.542	0	0
2009-06-08	87.156	87.184	0	0
2009-06-09	92.602	92.242	0	0
2009-06-10	91.688	91.512	0	0
2009-06-11	88.11	88.737	0	0
2009-06-12	88.591	88.383	0	0
2009-06-13	94.272	93.853	0	0
2009-06-14	93.042	93.002	0	0
2009-06-15	92.427	92.241	0	0
2009-06-16	92.738	93.38	0	0
2009-06-17	94.808	94.912	0	0
2009-06-18	95.276	94.94	0	0
2009-06-19	95.367	95.28	0	0
2009-06-20	96.644	96.93	0.09	0
2009-06-21	95.211	95.551	0.042	0
2009-06-22	98.521	98.474	0	0
2009-06-23	101.344	101.654	0	0
2009-06-24	104.204	104.517	0	0
2009-06-25	106.869	107.069	0.028	0
2009-06-26	103.793	101.453	0.002	0.018
2009-06-27	102.133	103.172	0	0
2009-06-28	107.586	107.823	0	0
2009-06-29	109.03	109.546	0	0
2009-06-30	107.529	107.946	0	0
2009-07-01	107.398	107.807	0	0
2009-07-02	103.254	104.441	0.038	0.085
2009-07-03	100.532	100.398	0.282	0.16
2009-07-04	103.415	103.835	0	0.03
2009-07-05	105.236	106.382	0	0
2009-07-06	105.711	106.088	0	0
2009-07-07	104.719	105.304	0	0
2009-07-08	104.961	105.269	0	0
2009-07-09	104.784	105.219	0	0
2009-07-10	107.407	107.097	0	0
2009-07-11	111.462	112.289	0.01	0.008
2009-07-12	112.248	113.297	0	0
2009-07-13	111.496	111.815	0	0
2009-07-14	111.538	111.612	0	0
2009-07-15	111.683	111.506	0	0
2009-07-16	113.072	113.915	0	0
2009-07-17	114.895	115.268	0	0
2009-07-18	116.408	117.351	0	0
2009-07-19	116.47	116.062	0.003	0
2009-07-20	114.481	114.664	0	0
2009-07-21	108.779	110.751	0	0
2009-07-22	110.485	110.517	0	0
2009-07-23	111.03	110.202	0	0
2009-07-24	105.867	111.106	0.064	0
2009-07-25	106.607	110.646	0.001	0
2009-07-26	108.489	109.752	0	0
2009-07-27	111.518	111.635	0	0
2009-07-28	113.524	113.462	0	0
2009-07-29	111.344	110.947	0	0
2009-07-30	106.939	107.206	0	0
2009-07-31	105.874	106.473	0	0
2009-08-01	106.487	107.025	0	0
2009-08-02	107.711	109.321	0.003	0
2009-08-03	108.644	108.406	0.003	0
2009-08-04	108.845	110.482	0	0
2009-08-05	109.34	111.018	0.02	0.012
2009-08-06	110.458	110.663	0.006	0
2009-08-07	106.088	106.114	0	0
2009-08-08	98.083	98.196	0	0
2009-08-09	100.711	100.478	0	0
2009-08-10	102.171	102.419	0	0
2009-08-11	105.809	105.936	0	0
2009-08-12	107.866	108.18	0	0
2009-08-13	106.881	107.815	0	0
2009-08-14	105.789	105.455	0	0
2009-08-15	105.909	105.561	0	0
2009-08-16	103.024	103.247	0	0
2009-08-17	103.904	104.036	0	0
2009-08-18	106.305	106.493	0	0
2009-08-19	107.786	107.939	0	0
2009-08-20	108.121	108.32	0	0
2009-08-21	110.144	110.417	0	0
2009-08-22	110.973	111.438	0.01	0.01
2009-08-23	97.649	96.932	0	0.033
2009-08-24	100.767	100.361	0.032	0.016
2009-08-25	101.387	102.458	0.085	0.165
2009-08-26	102.119	102.435	0.018	0
2009-08-27	108.057	107.601	0	0
2009-08-28	109.564	109.664	0	0
2009-08-29	109.378	109.548	0	0
2009-08-30	106.697	107.101	0	0
2009-08-31	106.326	106.623	0.002	0
2009-09-01	103.151	105.386	0.035	0
2009-09-02	100.599	100.299	0.108	0.101
2009-09-03	102.343	101.442	0	0.003
2009-09-04	100.898	98.267	0.094	0.056
2009-09-05	96.337	97.879	0.062	0.475
2009-09-06	93.65	94.629	0.152	0.048
2009-09-07	96.071	96.913	0.004	0.016
2009-09-08	97.677	98.25	0	0
2009-09-09	100.033	98.724	0	0
2009-09-10	101.406	100.928	0	0
2009-09-11	101.642	99.744	0	0.075
2009-09-12	101.91	100.618	0	0.007
2009-09-13	99.308	95.157	0	0.087
2009-09-14	89.994	94.414	0.205	0.114
2009-09-15	91.858	95.594	0	0
2009-09-16	94.275	94.501	0	0
2009-09-17	93.652	93.838	0	0
2009-09-18	93.542	91.612	0	0
2009-09-19	93.164	93.422	0.002	0
2009-09-20	94.269	94.571	0	0.012
2009-09-21	99.18	99.798	0	0
2009-09-22	100.601	101.129	0	0
2009-09-23	91.363	91.021	0	0
2009-09-24	93.536	91.934	0	0
2009-09-25	97.074	95.746	0	0
2009-09-26	99.885	98.784	0	0
2009-09-27	101.377	100.308	0	0
2009-09-28	102.951	102.545	0	0
2009-09-29	103.327	102.719	0	0
2009-09-30	100.228	100.087	0	0
2009-10-01	90.033	90.065	0	0
2009-10-02	88.328	88.772	0	0
2009-10-03	88.652	88.688	0	0
2009-10-04	85.725	88.066	0.049	0.011
2009-10-05	81.012	81.084	0	0
2009-10-06	78.375	78.447	0	0
2009-10-07	80.589	80.879	0	0
2009-10-08	80.201	80.134	0	0.004
2009-10-09	82.334	82.337	0	0
2009-10-10	84.211	84.303	0	0
2009-10-11	83.964	84.705	0	0
2009-10-12	86.39	86.477	0	0
2009-10-13	83.897	84.16	0	0
2009-10-14	82.249	82.336	0	0
2009-10-15	90.263	90.204	0	0
2009-10-16	98.147	98.198	0	0
2009-10-17	99.24	99.413	0	0
2009-10-18	98.439	99.237	0.028	0.023
2009-10-19	90.461	89.717	0.045	0.031
2009-10-20	89.698	89.665	0	0
2009-10-21	80.874	81.262	0	0
2009-10-22	84.149	84.768	0	0
2009-10-23	84.075	84.155	0	0
2009-10-24	84.983	85.285	0	0
2009-10-25	86.511	86.827	0	0
2009-10-26	84.694	84.781	0	0
2009-10-27	79.687	80.069	0	0
2009-10-28	78.059	78.306	0	0
2009-10-29	61.258	61.224	0	0
2009-10-30	65.238	65.668	0	0
2009-10-31	81.78	82.039	0	0
