# Supplementary material for: The role of climate change and urban development on compound dry-hot extremes across US cities
Source: Nat Commun. 2023 Jun 14;14:3509. doi: 10.1038/s41467-023-39205-x (PMC10267174; doi:10.1038/s41467-023-39205-x)
Supplement: Supplementary file 2 — Source Data [file 41467_2023_39205_MOESM2_ESM.zip › SourceData/Phoenix_Future_Data.xlsx]

## Sheet: Sheet1
Date_Future	Climate_chng_T	Urban_Dev_Climate_chng_T	Climate_chng_prcp	Urban_Dev_Climate_chng_prcp
2090-05-01	80	80	1	1
2090-05-02	103.795	103.753	0	0
2090-05-03	109.443	110.17	0	0
2090-05-04	112.602	112.737	0	0
2090-05-05	112.788	113.137	0	0
2090-05-06	111.028	111.252	0	0
2090-05-07	105.365	105.341	0	0
2090-05-08	102.074	102.1	0	0
2090-05-09	104.737	104.843	0	0
2090-05-10	105.942	106.009	0	0
2090-05-11	99.865	99.948	0	0
2090-05-12	100.212	100.296	0	0
2090-05-13	97.749	98.078	0	0
2090-05-14	103.903	103.92	0	0
2090-05-15	106.741	105.072	0	0
2090-05-16	105.375	105.474	0	0
2090-05-17	103.193	103.336	0	0
2090-05-18	98.936	99.618	0	0
2090-05-19	100.884	100.996	0	0
2090-05-20	102.587	102.664	0	0
2090-05-21	104.543	103.518	0	0
2090-05-22	106.306	106.206	0	0
2090-05-23	109.293	109.004	0	0
2090-05-24	110.368	110.743	0	0
2090-05-25	110.324	110.307	0	0
2090-05-26	109.641	109.742	0	0
2090-05-27	107.019	106.953	0	0
2090-05-28	105.881	105.994	0	0
2090-05-29	107.731	108.04	0	0
2090-05-30	110.061	110.138	0	0
2090-05-31	110.153	110.148	0.002	0.007
2090-06-01	109.951	109.903	0	0
2090-06-02	109.197	108.919	0	0
2090-06-03	108.482	108.573	0	0
2090-06-04	109.19	109.332	0	0
2090-06-05	109.933	110.025	0	0
2090-06-06	110.358	110.446	0	0
2090-06-07	108.256	108.442	0	0
2090-06-08	105.017	104.993	0	0
2090-06-09	100.504	100.468	0	0
2090-06-10	100.176	100.277	0	0
2090-06-11	100.469	99.088	0	0
2090-06-12	102.01	101.433	0	0
2090-06-13	104.766	104.333	0	0
2090-06-14	105.825	106.15	0	0
2090-06-15	104.497	104.438	0	0
2090-06-16	103.833	103.718	0	0
2090-06-17	106.998	107.053	0	0
2090-06-18	104.298	104.576	0	0
2090-06-19	106.222	106.032	0	0
2090-06-20	110.105	110.133	0	0
2090-06-21	112.608	112.513	0	0
2090-06-22	115.369	115.569	0	0
2090-06-23	115.335	115.303	0	0
2090-06-24	115.609	115.595	0	0
2090-06-25	117.994	118.016	0	0
2090-06-26	120.115	120.278	0	0
2090-06-27	119.041	119.352	0	0
2090-06-28	118.409	118.357	0	0
2090-06-29	115.983	115.267	0	0
2090-06-30	117.131	117.148	0	0
2090-07-01	114.168	114.984	0	0
2090-07-02	112.119	111.841	0	0
2090-07-03	117.056	116.594	0	0
2090-07-04	119.157	119.166	0	0
2090-07-05	116.39	117.209	0	0
2090-07-06	113.571	112.564	0.089	0.008
2090-07-07	115.635	116.633	0	0
2090-07-08	119.536	119.751	0	0
2090-07-09	120.583	121.233	0	0
2090-07-10	121.039	121.081	0	0
2090-07-11	122.5	122.533	0	0
2090-07-12	124.292	124.348	0	0
2090-07-13	122.259	122.291	0	0
2090-07-14	122.291	122.906	0	0
2090-07-15	123.135	123.931	0	0
2090-07-16	120.61	120.616	0	0
2090-07-17	122.068	121.549	0	0
2090-07-18	123.039	123.146	0	0
2090-07-19	123.177	123.213	0	0
2090-07-20	125.082	125.178	0	0
2090-07-21	125.458	125.595	0	0
2090-07-22	126.193	126.508	0	0
2090-07-23	122.029	122.366	0	0
2090-07-24	121.305	122.289	0.076	0.076
2090-07-25	126.224	126.424	0	0
2090-07-26	125.028	127.196	0	0
2090-07-27	117.202	120.155	0	0
2090-07-28	118.699	118.939	0.081	0
2090-07-29	115.541	115.641	0.067	0.067
2090-07-30	116.803	118.074	0.016	0
2090-07-31	118.158	119.294	0.001	0
2090-08-01	119.332	119.791	0	0
2090-08-02	115.504	115.557	0	0
2090-08-03	116.215	116.302	0.085	0
2090-08-04	118.443	118.543	0.113	0.113
2090-08-05	119.749	119.94	0	0
2090-08-06	122.477	122.141	0	0
2090-08-07	123.827	123.639	0	0
2090-08-08	121.878	122.333	0	0
2090-08-09	118.309	119.196	0	0.042
2090-08-10	116.069	116.469	0.089	0
2090-08-11	117.85	117.793	0	0
2090-08-12	118.747	117.862	0	0
2090-08-13	121.052	120.778	0	0
2090-08-14	119.255	121.167	0	0
2090-08-15	120.126	120.217	0	0
2090-08-16	119.35	119.711	0.002	0.001
2090-08-17	118.001	118.13	0.086	0
2090-08-18	114.792	116.828	0	0
2090-08-19	116.803	118.484	0.068	0.068
2090-08-20	115.853	116.546	0.061	0.061
2090-08-21	117.77	117.65	0	0
2090-08-22	120.56	120.396	0	0
2090-08-23	122.045	122.492	0	0
2090-08-24	121.446	123.395	0	0
2090-08-25	117.54	117.317	0.119	0.205
2090-08-26	110.653	110.753	0.113	0.113
2090-08-27	114.805	113.267	0.089	0.042
2090-08-28	117.029	117.174	0	0
2090-08-29	113.775	114.01	0.04	0.058
2090-08-30	115.081	114.222	0.138	0.082
2090-08-31	115.328	114.714	0	0
2090-09-01	113.032	114.92	0	0
2090-09-02	117.79	117.924	0	0
2090-09-03	119.049	119.244	0	0
2090-09-04	118.266	119.529	0	0
2090-09-05	117.344	116.359	0	0.029
2090-09-06	116.777	116.986	0	0
2090-09-07	117.097	114.388	0	0.049
2090-09-08	116.651	115.962	0.049	0.025
2090-09-09	112.233	110.661	0.04	0.038
2090-09-10	114.196	112.652	0	0
2090-09-11	113.128	113.169	0	0.038
2090-09-12	108.61	108.662	0	0.032
2090-09-13	104.928	104.912	0	0
2090-09-14	101.886	101.782	0	0
2090-09-15	101.401	101.031	0	0
2090-09-16	102.259	102.093	0	0
2090-09-17	103.929	103.36	0	0
2090-09-18	107.056	106.9	0.001	0
2090-09-19	106.395	106.146	0.016	0.043
2090-09-20	107.797	107.328	0	0
2090-09-21	107.218	106.74	0	0
2090-09-22	108.121	107.678	0	0
2090-09-23	100.891	101.015	0	0
2090-09-24	100.053	99.752	0	0
2090-09-25	100.357	100.33	0	0
2090-09-26	102.323	102.097	0	0
2090-09-27	104.031	104.123	0	0
2090-09-28	105.039	105.345	0	0
2090-09-29	103.525	103.539	0	0
2090-09-30	102.681	102.616	0	0
2090-10-01	103.263	103.134	0	0
2090-10-02	103.902	103.28	0	0
2090-10-03	102.024	101.687	0	0
2090-10-04	98.593	98.344	0	0
2090-10-05	98.232	98.036	0	0
2090-10-06	99.556	99.656	0	0
2090-10-07	101.584	101.552	0	0
2090-10-08	103.155	103.374	0	0
2090-10-09	99.42	99.288	0	0
2090-10-10	99.2	99.191	0	0
2090-10-11	94.154	94.732	0	0
2090-10-12	94.551	94.364	0	0
2090-10-13	94.546	94.412	0	0
2090-10-14	96.936	96.797	0	0
2090-10-15	98.173	98.155	0	0
2090-10-16	98.756	98.796	0	0
2090-10-17	99.567	99.496	0	0
2090-10-18	101.242	101.437	0	0
2090-10-19	97.248	100.263	0	0
2090-10-20	97.298	97.372	0	0
2090-10-21	97.918	96.759	0.692	0.492
2090-10-22	88.188	88.29	0	0.025
2090-10-23	88.593	88.778	0.14	0.076
2090-10-24	81.008	86.54	0.164	0.095
2090-10-25	84.566	84.607	0	0
2090-10-26	88.233	88.335	0	0
2090-10-27	93.928	93.91	0	0
2090-10-28	94.708	95.111	0	0
2090-10-29	94.035	94.053	0	0
2090-10-30	94.021	94.333	0	0
2090-10-31	94.011	94.496	0	0
2091-05-01	80	80	1	1
2091-05-02	93.112	93.251	0	0
2091-05-03	89.464	90.084	0	0
2091-05-04	91.378	91.3	0	0
2091-05-05	92.59	92.723	0	0
2091-05-06	98.025	98.021	0	0
2091-05-07	102.442	102.508	0	0
2091-05-08	104.683	104.854	0	0
2091-05-09	105.562	105.512	0	0
2091-05-10	94.063	93.917	0	0
2091-05-11	94.311	94.333	0	0
2091-05-12	95.517	95.55	0	0
2091-05-13	95.689	95.79	0	0
2091-05-14	99.445	99.391	0	0
2091-05-15	102.208	102.264	0	0
2091-05-16	103.703	103.826	0	0
2091-05-17	106.133	106.269	0	0
2091-05-18	106.48	106.435	0	0
2091-05-19	106.414	106.679	0	0
2091-05-20	101.085	101.037	0	0
2091-05-21	99.717	99.664	0	0
2091-05-22	99.184	99.355	0	0
2091-05-23	100.897	100.955	0	0
2091-05-24	99.29	99.314	0	0
2091-05-25	99.35	99.44	0	0
2091-05-26	98.94	99.412	0	0
2091-05-27	104.603	104.616	0	0
2091-05-28	108.305	108.317	0	0
2091-05-29	108.926	108.865	0	0
2091-05-30	107.93	108.051	0	0
2091-05-31	108.614	108.962	0	0
2091-06-01	108.776	108.827	0	0
2091-06-02	111.885	112.033	0	0
2091-06-03	113.244	113.083	0	0
2091-06-04	113.71	114.114	0	0
2091-06-05	113.736	113.928	0	0
2091-06-06	109.79	109.946	0	0
2091-06-07	103.319	103.188	0	0
2091-06-08	106.024	106.058	0	0
2091-06-09	108.398	108.459	0	0
2091-06-10	106.6	106.757	0	0
2091-06-11	107.833	107.983	0	0
2091-06-12	108.041	107.973	0	0
2091-06-13	109.009	109.062	0	0
2091-06-14	107.04	107.036	0	0
2091-06-15	107.182	107.029	0	0
2091-06-16	108.261	107.89	0	0
2091-06-17	109.236	109.256	0	0
2091-06-18	112.463	113.985	0	0
2091-06-19	114.578	115.45	0	0
2091-06-20	111.751	111.591	0	0
2091-06-21	110.872	110.865	0	0
2091-06-22	112.826	112.176	0	0
2091-06-23	114.736	114.632	0	0
2091-06-24	116.636	116.415	0	0
2091-06-25	119.111	118.473	0	0
2091-06-26	120.11	119.892	0	0
2091-06-27	120.128	120.648	0	0
2091-06-28	118.515	118.746	0	0
2091-06-29	117.885	117.974	0	0
2091-06-30	118.713	118.819	0	0
2091-07-01	114.147	114.497	0	0
2091-07-02	115.03	115.098	0	0
2091-07-03	115.525	115.437	0	0
2091-07-04	118.469	118.438	0	0
2091-07-05	120.793	120.728	0	0
2091-07-06	118.722	118.201	0	0
2091-07-07	114.618	112.962	0	0
2091-07-08	118.246	118.05	0	0
2091-07-09	121.942	122.015	0	0
2091-07-10	124.435	123.43	0	0
2091-07-11	118.563	118.693	0.026	0.016
2091-07-12	116.566	116.203	0	0
2091-07-13	118.255	118.436	0.118	0.118
2091-07-14	120.751	118.659	0	0.004
2091-07-15	117.277	116.535	0	0
2091-07-16	118.532	118.257	0	0
2091-07-17	120.103	119.754	0	0
2091-07-18	120.133	119.764	0	0
2091-07-19	117.052	117.005	0.113	0.114
2091-07-20	117.445	117.803	0.021	0.053
2091-07-21	118.685	118.502	0	0
2091-07-22	120.183	120.391	0	0.005
2091-07-23	121.218	120.909	0	0
2091-07-24	121.106	121.141	0	0
2091-07-25	122.087	121.699	0	0
2091-07-26	122.442	121.499	0.005	0.004
2091-07-27	120.239	120.958	0	0
2091-07-28	122.121	123.074	0	0
2091-07-29	120.901	121.993	0	0
2091-07-30	120.193	120.113	0	0.048
2091-07-31	120.09	120.145	0.095	0.17
2091-08-01	112.518	113.979	0.117	0.079
2091-08-02	112.82	113.46	0.168	0.084
2091-08-03	111.049	112.608	0.166	0.159
2091-08-04	114.27	114.37	0.149	0.149
2091-08-05	115.789	115.889	0.064	0.064
2091-08-06	117.216	117.688	0.029	0
2091-08-07	117.902	118.338	0.08	0.08
2091-08-08	114.643	114.429	0	0
2091-08-09	117.944	117.726	0	0
2091-08-10	118.106	118.123	0	0
2091-08-11	118.44	118.328	0	0
2091-08-12	113.115	113.403	0	0
2091-08-13	115.042	115.714	0.053	0
2091-08-14	114.282	116.167	0	0
2091-08-15	114.74	115.303	0	0
2091-08-16	114.015	114.115	0.349	0.349
2091-08-17	115.226	116.304	0	0
2091-08-18	116.77	118.355	0.06	0.06
2091-08-19	114.156	113.137	0.204	0.133
2091-08-20	108.048	107.477	0.356	0.114
2091-08-21	113.327	112.165	0.039	0.023
2091-08-22	115.658	114.965	0.013	0.02
2091-08-23	115.537	115.569	0	0
2091-08-24	116.63	116.748	0	0.029
2091-08-25	115.982	116.982	0	0
2091-08-26	117.637	117.295	0	0
2091-08-27	115.112	115.688	0.091	0.091
2091-08-28	117.918	116.894	0	0
2091-08-29	116.483	117.131	0.068	0.068
2091-08-30	117.938	117.413	0	0
2091-08-31	116.231	116.149	0	0
2091-09-01	113.661	113.29	0	0
2091-09-02	113.602	112.787	0	0
2091-09-03	115.469	114.389	0	0
2091-09-04	116.474	116.114	0	0
2091-09-05	108.269	108.096	0	0.045
2091-09-06	110.253	109.806	0.016	0
2091-09-07	112.691	111.185	0	0.013
2091-09-08	108.612	108.712	0.003	0.012
2091-09-09	113.174	111.122	0	0
2091-09-10	112.854	112.954	0.068	0.068
2091-09-11	98.998	102.077	0.165	0.287
2091-09-12	101.043	101.333	0.217	0.102
2091-09-13	103.927	105.565	0	0
2091-09-14	105.66	107.248	0	0
2091-09-15	107.152	108.099	0	0
2091-09-16	109.122	109.376	0	0
2091-09-17	110.697	110.927	0	0
2091-09-18	110.79	111.091	0	0
2091-09-19	107.544	107.736	0	0
2091-09-20	109.338	109.41	0	0
2091-09-21	110.254	110.388	0	0
2091-09-22	107.886	109.055	0	0
2091-09-23	104.621	104.712	0	0
2091-09-24	105.277	101.882	0.034	0.164
2091-09-25	98.226	98.2	0.247	0.293
2091-09-26	99.012	100.229	0.186	0.166
2091-09-27	104.055	105.419	0	0
2091-09-28	106.121	106.835	0	0
2091-09-29	106.469	107.174	0	0
2091-09-30	106.138	106.423	0.114	0.134
2091-10-01	98.734	97.129	0.169	0.115
2091-10-02	95.428	96.888	0	0
2091-10-03	94.869	96.31	0	0.004
2091-10-04	97.399	97.321	0	0
2091-10-05	101.82	101.699	0	0
2091-10-06	102.198	102.255	0	0
2091-10-07	100.464	100.542	0	0.058
2091-10-08	100.588	100.94	0	0
2091-10-09	98.035	97.884	0	0
2091-10-10	96.377	96.423	0	0
2091-10-11	93.917	94.365	0	0
2091-10-12	96.73	96.884	0	0
2091-10-13	98.447	98.986	0	0
2091-10-14	94.266	98.436	0.062	0.012
2091-10-15	95.884	97.876	0	0
2091-10-16	96.409	97.494	0	0
2091-10-17	88.917	88.784	0	0
2091-10-18	79.961	80.064	0	0
2091-10-19	87.012	87.138	0	0
2091-10-20	91.066	90.993	0	0
2091-10-21	93.434	93.398	0	0
2091-10-22	94.762	94.964	0	0
2091-10-23	96.668	96.821	0	0
2091-10-24	95.99	97.276	0	0
2091-10-25	97.768	97.68	0	0
2091-10-26	96.663	97.512	0	0
2091-10-27	97.494	97.389	0	0
2091-10-28	98.379	98.625	0	0
2091-10-29	97.816	97.956	0	0
2091-10-30	92.477	92.804	0	0
2091-10-31	92.822	93.09	0	0
2092-05-01	80	80	1	1
2092-05-02	90.578	90.696	0	0
2092-05-03	88.18	87.982	0	0
2092-05-04	89.707	89.602	0	0
2092-05-05	94.844	94.637	0	0
2092-05-06	99.83	99.828	0	0
2092-05-07	106.297	106	0	0
2092-05-08	108.068	107.834	0	0
2092-05-09	106.659	106.935	0	0
2092-05-10	105.482	105.743	0	0
2092-05-11	104.212	103.827	0	0
2092-05-12	99.92	100.096	0	0
2092-05-13	101.58	101.759	0	0
2092-05-14	100.288	100.305	0	0
2092-05-15	85.602	85.707	0	0
2092-05-16	90.382	90.248	0	0
2092-05-17	95.047	95.045	0	0
2092-05-18	99.263	99.336	0	0
2092-05-19	102.646	102.855	0	0
2092-05-20	105.533	105.732	0	0
2092-05-21	105.449	105.502	0	0
2092-05-22	108.991	108.756	0	0
2092-05-23	104.367	104.315	0	0
2092-05-24	98.409	98.371	0	0
2092-05-25	95.864	95.974	0	0
2092-05-26	101.671	101.686	0	0
2092-05-27	105.008	105.218	0	0
2092-05-28	105.1	105.106	0	0
2092-05-29	104.271	104.069	0	0
2092-05-30	106.15	106.26	0	0
2092-05-31	109.715	109.801	0	0
2092-06-01	112.209	112.418	0	0
2092-06-02	112.976	112.977	0	0
2092-06-03	111.096	111.239	0	0
2092-06-04	110.151	110.299	0	0
2092-06-05	110.623	110.495	0	0
2092-06-06	111.42	111.579	0	0
2092-06-07	112.932	112.526	0	0
2092-06-08	114.153	114.134	0	0
2092-06-09	113.39	113.559	0	0
2092-06-10	110.295	110.068	0	0
2092-06-11	109.61	109.635	0	0
2092-06-12	104.254	104.521	0	0
2092-06-13	105.846	105.942	0	0
2092-06-14	111.853	111.881	0	0
2092-06-15	114.856	114.841	0	0
2092-06-16	111.983	112.051	0	0
2092-06-17	105.732	105.591	0	0
2092-06-18	106.395	106.457	0	0
2092-06-19	107.731	107.876	0	0
2092-06-20	108.963	108.917	0	0
2092-06-21	111.354	111.108	0	0
2092-06-22	116.125	115.12	0	0
2092-06-23	118.058	118.305	0	0.001
2092-06-24	118.731	119.728	0	0
2092-06-25	118.876	118.821	0.004	0
2092-06-26	117.627	117.797	0	0
2092-06-27	120.809	120.533	0	0
2092-06-28	123.333	122.314	0	0
2092-06-29	124.894	124.448	0	0
2092-06-30	125.553	125.592	0	0
2092-07-01	125.911	125.503	0	0
2092-07-02	123.45	123.196	0	0
2092-07-03	121.157	121.037	0	0
2092-07-04	123.122	121.882	0	0
2092-07-05	119.7	121.518	0.022	0.002
2092-07-06	114.572	114.899	0.041	0.036
2092-07-07	118.416	118.929	0.015	0
2092-07-08	120.559	120.573	0.043	0
2092-07-09	119.888	120.992	0	0
2092-07-10	115.299	115.824	0.001	0
2092-07-11	114.43	114.086	0.002	0.002
2092-07-12	114.184	115.485	0	0
2092-07-13	115.872	116.193	0	0
2092-07-14	115.58	116.137	0	0
2092-07-15	115.639	115.825	0	0
2092-07-16	121.602	120.261	0	0
2092-07-17	124.226	123.797	0.031	0.018
2092-07-18	124.879	125.11	0	0.001
2092-07-19	118.06	118.16	0.072	0.072
2092-07-20	121.229	120.647	0	0
2092-07-21	121.813	122.006	0	0
2092-07-22	115.269	115.369	0.069	0.069
2092-07-23	114.337	114.437	0.125	0.125
2092-07-24	118.179	118.008	0.062	0.048
2092-07-25	106.975	114.001	0.195	0.203
2092-07-26	103.197	101.414	0.229	0.102
2092-07-27	107.429	107.529	0	0
2092-07-28	114.275	113.014	0	0
2092-07-29	115.854	115.421	0	0
2092-07-30	117.439	117.61	0	0
2092-07-31	116.054	116.277	0	0
2092-08-01	117.098	117.568	0	0
2092-08-02	118.592	118.891	0.001	0.002
2092-08-03	119.256	118.214	0	0
2092-08-04	120.26	119.942	0	0
2092-08-05	120.396	120.645	0	0
2092-08-06	121.212	121.119	0	0
2092-08-07	123.542	123.855	0	0
2092-08-08	121.927	121.874	0.001	0
2092-08-09	115.538	120.029	0.096	0
2092-08-10	114.348	115.615	0.129	0.068
2092-08-11	112.72	110.3	0	0.036
2092-08-12	105.07	110.191	0.06	0.074
2092-08-13	105.442	110.226	0	0.14
2092-08-14	100.327	101.025	0.319	0.249
2092-08-15	101.95	104.287	0.332	0
2092-08-16	100.543	103.668	0.014	0
2092-08-17	103.533	106.26	0.12	0
2092-08-18	104.206	108.08	0.012	0
2092-08-19	108.062	108.386	0	0.065
2092-08-20	107.572	107.992	0.145	0.285
2092-08-21	109.355	110.066	0.136	0
2092-08-22	113.228	113.593	0	0
2092-08-23	114.952	112.814	0	0.035
2092-08-24	113.005	112.911	0	0
2092-08-25	113.221	112.617	0	0
2092-08-26	114.331	112.802	0.003	0
2092-08-27	113.127	114.268	0	0
2092-08-28	115.106	116.237	0	0
2092-08-29	116.864	117.91	0.039	0.059
2092-08-30	115.493	117.331	0.033	0
2092-08-31	103.584	102.008	0.105	0.323
2092-09-01	105.599	101.247	0.074	0.006
2092-09-02	104.415	103.062	0	0
2092-09-03	103.427	103.651	0	0
2092-09-04	108.495	108.513	0	0
2092-09-05	111.351	111.18	0	0
2092-09-06	113.199	113.659	0	0.039
2092-09-07	115.036	115.276	0	0.002
2092-09-08	118.55	118.037	0	0
2092-09-09	119.354	119.223	0	0
2092-09-10	116.161	116.077	0	0
2092-09-11	117.734	117.349	0	0
2092-09-12	116.594	117.698	0	0
2092-09-13	117.105	117.608	0	0
2092-09-14	116.423	117.005	0	0
2092-09-15	114.769	114.899	0	0
2092-09-16	114.302	114.108	0	0
2092-09-17	115.191	114.988	0	0
2092-09-18	115.723	115.813	0	0
2092-09-19	114.732	114.162	0	0.025
2092-09-20	114.393	114.493	0.07	0.07
2092-09-21	115.681	114.782	0	0
2092-09-22	116.229	115.865	0	0
2092-09-23	114.594	114.15	0	0
2092-09-24	113.291	113.626	0	0
2092-09-25	112.997	113.625	0	0
2092-09-26	110.051	110.23	0	0
2092-09-27	110.644	110.661	0.108	0.108
2092-09-28	106.828	106.915	0.118	0.177
2092-09-29	107.322	106.943	0.006	0
2092-09-30	106.414	106.207	0.37	0.225
2092-10-01	91.108	92.744	0.297	0.608
2092-10-02	98.399	98.953	0	0
2092-10-03	103.879	103.776	0	0
2092-10-04	106.794	106.967	0	0
2092-10-05	106.316	106.837	0	0
2092-10-06	101.205	100.959	0	0
2092-10-07	102.267	102.296	0	0
2092-10-08	102.864	103.583	0	0
2092-10-09	107.028	107.498	0	0
2092-10-10	107.814	107.784	0.033	0
2092-10-11	99.634	100.196	0	0
2092-10-12	100.347	100.936	0	0
2092-10-13	101.092	100.53	0	0
2092-10-14	99.451	100.16	0.008	0.098
2092-10-15	97.74	96.363	0	0
2092-10-16	94.399	94.329	0	0
2092-10-17	97.52	97.698	0	0
2092-10-18	99.71	100.189	0	0
2092-10-19	97.936	99.028	0	0
2092-10-20	95.709	96.285	0	0
2092-10-21	91.075	91.444	0	0
2092-10-22	91.213	91.664	0	0
2092-10-23	93.083	93.089	0	0
2092-10-24	94.183	94.272	0	0
2092-10-25	94.539	94.603	0	0
2092-10-26	94.24	94.377	0	0
2092-10-27	90.3	91.283	0	0
2092-10-28	89.284	89.942	0	0
2092-10-29	88.474	88.442	0	0
2092-10-30	85.681	85.823	0	0
2092-10-31	89.07	88.903	0	0
2093-05-01	80	80	1	1
2093-05-02	101.634	101.653	0	0
2093-05-03	93.829	93.763	0	0
2093-05-04	85.778	85.828	0	0
2093-05-05	87.276	87.33	0	0
2093-05-06	96.597	96.677	0	0
2093-05-07	105.543	105.686	0	0
2093-05-08	107.657	108.025	0	0
2093-05-09	109.058	108.43	0	0
2093-05-10	108.768	108.668	0	0
2093-05-11	107.889	107.584	0	0
2093-05-12	103.333	104.165	0	0
2093-05-13	95.731	95.659	0	0
2093-05-14	89.476	89.509	0	0
2093-05-15	91.425	91.366	0	0
2093-05-16	107.141	107.139	0	0
2093-05-17	109.917	109.716	0	0
2093-05-18	111.996	112.031	0	0
2093-05-19	112.366	112.321	0	0
2093-05-20	113.25	113.275	0	0
2093-05-21	115.011	114.759	0	0
2093-05-22	110.415	110.4	0	0
2093-05-23	106.023	105.963	0	0
2093-05-24	105.494	105.688	0	0
2093-05-25	104.56	104.692	0	0
2093-05-26	107.315	107.126	0	0
2093-05-27	106.329	107.135	0	0
2093-05-28	107.619	107.489	0	0
2093-05-29	102.197	101.983	0	0
2093-05-30	98.966	98.734	0	0
2093-05-31	98.452	98.225	0	0
2093-06-01	101.584	101.292	0	0
2093-06-02	104.771	104.807	0	0
2093-06-03	102.433	102.41	0	0
2093-06-04	99.826	99.486	0	0
2093-06-05	99.383	99.456	0	0
2093-06-06	102.624	102.678	0	0
2093-06-07	105.04	104.994	0	0
2093-06-08	108.311	108.221	0	0
2093-06-09	106.55	106.405	0	0
2093-06-10	105.326	105.572	0	0
2093-06-11	108.625	108.681	0	0
2093-06-12	111.42	111.309	0	0
2093-06-13	110.42	111.078	0	0
2093-06-14	112.608	112.607	0	0
2093-06-15	110.003	110.031	0	0
2093-06-16	109.341	109.08	0	0
2093-06-17	107.532	107.528	0	0
2093-06-18	108.146	107.718	0	0
2093-06-19	107.239	107.31	0	0
2093-06-20	105.88	105.914	0	0
2093-06-21	107.312	107.384	0	0
2093-06-22	108.987	109.565	0	0
2093-06-23	111.742	112.373	0	0
2093-06-24	113.519	113.433	0	0
2093-06-25	120.571	120.127	0	0
2093-06-26	125.938	124.577	0	0
2093-06-27	128.211	127.503	0	0
2093-06-28	128.624	128.926	0	0
2093-06-29	130.302	130.21	0	0
2093-06-30	123.546	123.887	0	0
2093-07-01	118.681	117.581	0.015	0.027
2093-07-02	114.277	114.021	0	0
2093-07-03	113.904	113.832	0	0
2093-07-04	115.938	116.043	0	0
2093-07-05	117.732	117.723	0	0
2093-07-06	119.012	118.905	0	0
2093-07-07	116.029	115.704	0	0
2093-07-08	115.734	115.695	0	0
2093-07-09	116.084	115.787	0	0
2093-07-10	116.741	116.356	0	0
2093-07-11	113.398	113.04	0	0
2093-07-12	115.453	115.427	0	0
2093-07-13	116.511	116.592	0	0
2093-07-14	118.274	118.383	0	0
2093-07-15	118.632	119.967	0	0
2093-07-16	115.335	115.295	0	0
2093-07-17	114.447	114.083	0	0
2093-07-18	110.979	113.721	0.004	0.008
2093-07-19	121.656	122.515	0	0
2093-07-20	123.791	124.472	0.007	0
2093-07-21	125.059	125.144	0	0
2093-07-22	127.325	127.407	0	0
2093-07-23	122.585	124.575	0	0
2093-07-24	121.987	123.244	0	0
2093-07-25	118.123	119.407	0	0
2093-07-26	119.468	117.206	0	0.011
2093-07-27	118.262	119.617	0.016	0.013
2093-07-28	121.631	121.992	0.071	0.084
2093-07-29	123.832	123.537	0	0
2093-07-30	125.292	125.225	0	0
2093-07-31	124.84	124.294	0	0
2093-08-01	124.344	121.847	0	0
2093-08-02	118.68	119.418	0	0
2093-08-03	114.416	115.39	0.121	0.031
2093-08-04	115.025	115.125	0.07	0.07
2093-08-05	118.293	115.751	0.07	0.12
2093-08-06	109.52	108.467	0.131	0.125
2093-08-07	105.57	107.197	0.223	0.165
2093-08-08	108.621	107.557	0.047	0
2093-08-09	104.169	107.12	0.162	0.119
2093-08-10	105.131	104.948	0.216	0.121
2093-08-11	105.16	104.726	0.094	0.192
2093-08-12	108.536	109.41	0	0
2093-08-13	111.511	111.802	0.367	0.367
2093-08-14	108.473	109.73	0.1	0.168
2093-08-15	111.606	110.577	0	0.035
2093-08-16	106.798	106.898	0.033	0.234
2093-08-17	103.442	100.779	0.151	0.182
2093-08-18	101.188	99.787	0.112	0.098
2093-08-19	105.207	105.043	0	0.013
2093-08-20	107.171	107.58	0	0
2093-08-21	108.572	108.947	0	0
2093-08-22	109.56	109.517	0	0
2093-08-23	112.451	113.065	0	0
2093-08-24	115.122	115.662	0	0
2093-08-25	111.582	114.84	0	0
2093-08-26	109.809	109.88	0.032	0.048
2093-08-27	109.74	109.742	0	0.023
2093-08-28	106.23	106.119	0.109	0.07
2093-08-29	109.311	109.411	0	0
2093-08-30	110.964	110.62	0.085	0
2093-08-31	109.964	110.137	0.146	0.17
2093-09-01	110.231	110.129	0.08	0.043
2093-09-02	109.42	108.8	0	0.003
2093-09-03	112.177	111.727	0	0
2093-09-04	112.61	112.66	0	0
2093-09-05	113.278	114.23	0.057	0
2093-09-06	111.1	111.981	0.092	0.019
2093-09-07	107.73	107.83	0.053	0.002
2093-09-08	107.907	107.487	0.102	0.13
2093-09-09	110.911	110.611	0	0
2093-09-10	112.433	112.447	0	0
2093-09-11	113.4	113.116	0	0
2093-09-12	111.92	112.115	0	0
2093-09-13	111.057	111.607	0	0
2093-09-14	112.552	112.599	0	0
2093-09-15	109.857	109.957	0.06	0.06
2093-09-16	109.903	110.147	0	0
2093-09-17	104.19	104.361	0.001	0.001
2093-09-18	106.689	106.592	0	0
2093-09-19	108.363	108.295	0	0
2093-09-20	109.294	109.539	0	0
2093-09-21	107.074	107.033	0	0
2093-09-22	108.175	108.124	0.34	0.502
2093-09-23	94.55	95.48	0.421	0.387
2093-09-24	99.205	99.457	0.001	0
2093-09-25	99.328	99.424	0.121	0.106
2093-09-26	95.911	95.096	0.136	0.121
2093-09-27	93.575	94.018	0.001	0.003
2093-09-28	99.094	99.373	0	0
2093-09-29	100.399	100.614	0.005	0.008
2093-09-30	101.254	101.632	0.011	0.002
2093-10-01	103.021	103.45	0	0
2093-10-02	103.732	103.997	0	0
2093-10-03	105.507	105.746	0	0
2093-10-04	106.753	106.926	0	0
2093-10-05	107.321	107.63	0.008	0.014
2093-10-06	106.714	105.354	0.064	0.089
2093-10-07	97.88	96.506	0.126	0.174
2093-10-08	95.183	93.479	0.215	0.189
2093-10-09	94.9	94.598	0.043	0
2093-10-10	95.951	95.913	0	0
2093-10-11	95.392	95.265	0	0
2093-10-12	93.679	93.861	0.254	0.131
2093-10-13	89.023	89.252	0	0
2093-10-14	93.897	93.912	0	0
2093-10-15	95.68	95.864	0	0
2093-10-16	96.973	97.311	0.002	0
2093-10-17	94.641	95.264	0	0.004
2093-10-18	89.767	89.815	0	0
2093-10-19	92.495	92.678	0	0
2093-10-20	93.83	94.41	0	0
2093-10-21	94.771	95.021	0	0
2093-10-22	95.537	95.995	0	0
2093-10-23	94.415	94.685	0	0
2093-10-24	97.593	97.616	0	0
2093-10-25	98.798	98.979	0	0
2093-10-26	99.452	99.784	0	0
2093-10-27	98.151	98.574	0	0
2093-10-28	99.015	98.226	0	0
2093-10-29	98.424	98.539	0	0
2093-10-30	92.807	93.753	0	0
2093-10-31	94.713	94.614	0	0
2094-05-01	80	80	1	1
2094-05-02	103.808	103.869	0	0
2094-05-03	106.2	106.361	0	0
2094-05-04	106.357	106.378	0	0
2094-05-05	99.142	99.252	0	0
2094-05-06	97.498	97.602	0	0
2094-05-07	93.818	93.91	0	0
2094-05-08	97.399	97.416	0	0
2094-05-09	101.521	101.606	0	0
2094-05-10	103.671	103.813	0	0
2094-05-11	102.775	102.829	0	0
2094-05-12	105.372	105.607	0	0
2094-05-13	105.421	105.534	0	0
2094-05-14	90.314	91.482	0	0
2094-05-15	94.97	95.255	0	0
2094-05-16	96.463	97.106	0	0
2094-05-17	97.969	98.007	0	0
2094-05-18	99.895	99.937	0	0
2094-05-19	102.117	102.138	0	0
2094-05-20	103.413	103.467	0	0
2094-05-21	104.514	104.584	0	0
2094-05-22	102.45	102.298	0	0
2094-05-23	103.556	103.634	0	0
2094-05-24	101.997	102.097	0	0
2094-05-25	101.313	101.358	0	0
2094-05-26	101.333	101.279	0	0
2094-05-27	100.448	100.407	0	0
2094-05-28	99.487	99.494	0	0
2094-05-29	97.353	97.234	0	0
2094-05-30	96.007	96.126	0	0
2094-05-31	98.606	98.448	0	0
2094-06-01	103.5	103.458	0	0
2094-06-02	105.765	105.881	0	0
2094-06-03	108.335	108.273	0	0
2094-06-04	110.282	110.221	0	0
2094-06-05	112.301	112.393	0	0
2094-06-06	106.177	106.044	0	0
2094-06-07	106.472	106.1	0	0
2094-06-08	104.461	104.463	0	0
2094-06-09	104.752	104.841	0	0
2094-06-10	104.42	104.411	0	0
2094-06-11	104.613	104.663	0	0
2094-06-12	105.248	105.045	0	0
2094-06-13	106.285	106.58	0	0
2094-06-14	107.735	107.535	0	0
2094-06-15	108.259	108.096	0	0
2094-06-16	111.675	111.536	0	0
2094-06-17	114.135	114.195	0	0
2094-06-18	115.723	115.698	0	0
2094-06-19	113.711	114.173	0	0
2094-06-20	111.044	110.922	0	0
2094-06-21	111.818	111.798	0	0
2094-06-22	115.101	115.288	0	0
2094-06-23	118.038	118.613	0	0
2094-06-24	121.086	120.827	0	0
2094-06-25	121.412	122.421	0	0
2094-06-26	122.918	122.279	0	0
2094-06-27	123.992	123.963	0	0
2094-06-28	123.222	123.403	0	0
2094-06-29	119.051	118.733	0	0
2094-06-30	117.584	117.686	0	0
2094-07-01	117.005	117.595	0	0
2094-07-02	114.903	114.898	0	0
2094-07-03	113.052	113.153	0	0
2094-07-04	112.739	112.895	0	0
2094-07-05	114.477	114.307	0	0
2094-07-06	114.756	114.493	0	0
2094-07-07	121.595	121.25	0	0
2094-07-08	122.094	123.519	0	0
2094-07-09	122.961	125.302	0	0
2094-07-10	120.725	120.348	0	0
2094-07-11	122.013	121.558	0	0
2094-07-12	122.725	121.987	0	0
2094-07-13	123.315	123.29	0	0
2094-07-14	121.569	120.76	0	0
2094-07-15	121.458	121.81	0	0
2094-07-16	122.869	123.148	0	0
2094-07-17	118.603	119.272	0.069	0.067
2094-07-18	120.144	121.139	0.067	0
2094-07-19	122.408	123.519	0.101	0.062
2094-07-20	120.199	120.239	0.082	0.082
2094-07-21	113.693	115.884	0.079	0.106
2094-07-22	113.381	113.481	0.146	0.146
2094-07-23	111.07	110.876	0.045	0
2094-07-24	110.896	109.655	0.101	0.079
2094-07-25	109.949	111.813	0.139	0.047
2094-07-26	113.582	115.001	0	0
2094-07-27	115.229	115.971	0	0
2094-07-28	114.956	115.458	0.068	0
2094-07-29	113.361	115.269	0.364	0.047
2094-07-30	110.74	109.541	0.06	0.097
2094-07-31	114.547	114.522	0.146	0.047
2094-08-01	115.667	116.113	0	0
2094-08-02	116.368	116.324	0	0
2094-08-03	116.894	117.454	0	0
2094-08-04	111.27	111.636	0.045	0.046
2094-08-05	110.149	110.249	0.074	0.074
2094-08-06	112.377	112.477	0.068	0.068
2094-08-07	114.764	114.864	0.198	0.198
2094-08-08	112.925	113.025	0.2	0.2
2094-08-09	115.312	111.483	0.008	0.041
2094-08-10	116.967	115.658	0	0
2094-08-11	117.38	117.705	0	0
2094-08-12	118.812	119.122	0	0
2094-08-13	115.313	119.944	0.027	0.026
2094-08-14	110.401	108.454	0.163	0.08
2094-08-15	100.684	99.453	0.223	0.23
2094-08-16	95.301	99.45	0.148	0.069
2094-08-17	103.113	103.64	0	0.074
2094-08-18	108.962	109.288	0	0
2094-08-19	112.056	112.938	0	0
2094-08-20	114.01	114.795	0	0
2094-08-21	115.344	116.837	0	0
2094-08-22	113.415	112.536	0	0
2094-08-23	109.409	113.759	0.234	0.066
2094-08-24	108.334	108.434	0	0.058
2094-08-25	110.22	111.106	0.015	0
2094-08-26	112.67	112.834	0	0
2094-08-27	114.201	114.294	0	0
2094-08-28	113.387	111.21	0.001	0.018
2094-08-29	106.317	110.331	0.233	0.305
2094-08-30	97.754	103.632	0.3	0.086
2094-08-31	105.096	104.903	0	0.099
2094-09-01	107.973	106.607	0.042	0.043
2094-09-02	110.652	110.752	0.104	0.104
2094-09-03	113.279	112.734	0	0.041
2094-09-04	111.825	111.925	0.095	0.095
2094-09-05	109.415	110.786	0.019	0.048
2094-09-06	109.293	108.936	0.017	0.005
2094-09-07	102.95	105.011	0.102	0.121
2094-09-08	101.677	102.162	0	0
2094-09-09	107.649	108.062	0	0
2094-09-10	108.919	109.56	0	0
2094-09-11	111.08	111.856	0	0
2094-09-12	111.738	111.914	0	0
2094-09-13	110.235	110.839	0.128	0.007
2094-09-14	99.948	99.731	0.036	0.156
2094-09-15	101.773	102.067	0.036	0.044
2094-09-16	97.16	95.634	0	0.174
2094-09-17	98.046	95.646	0.283	0.411
2094-09-18	100.792	100.613	0.072	0
2094-09-19	102.249	102.188	0	0.001
2094-09-20	102.213	103.023	0	0
2094-09-21	100.876	101.344	0	0
2094-09-22	98.869	99.233	0	0
2094-09-23	104.813	104.82	0	0
2094-09-24	106.005	106.11	0	0
2094-09-25	103.245	103.711	0.425	0.387
2094-09-26	95.208	95.638	0.401	0.461
2094-09-27	96.22	96.467	0	0
2094-09-28	102.778	103.009	0	0
2094-09-29	104.175	104.845	0	0
2094-09-30	102.566	103.728	0	0
2094-10-01	103.553	103.57	0	0
2094-10-02	105.612	105.805	0	0
2094-10-03	106.212	106.735	0	0
2094-10-04	104.425	104.703	0.012	0.012
2094-10-05	102.327	102.768	0.023	0.009
2094-10-06	94.589	94.269	0	0
2094-10-07	87.492	87.738	0	0
2094-10-08	94.064	94.21	0	0
2094-10-09	96.879	97.211	0	0
2094-10-10	97.99	98.675	0	0
2094-10-11	95.785	96.456	0	0
2094-10-12	96.114	96.186	0	0
2094-10-13	88.712	88.555	0.612	0.346
2094-10-14	81.072	81.393	0.001	0
2094-10-15	86.07	86.56	0	0
2094-10-16	88.579	89.214	0	0
2094-10-17	91.948	92.471	0	0
2094-10-18	92.84	93.442	0	0
2094-10-19	90.017	90.802	0	0
2094-10-20	93.68	94.061	0	0
2094-10-21	101.731	101.71	0	0
2094-10-22	102.249	103.182	0	0
2094-10-23	98.487	99.335	0.111	0.124
2094-10-24	89.362	89.609	0.214	0.153
2094-10-25	87.511	88.18	0	0
2094-10-26	84.065	84.323	0	0
2094-10-27	92.483	92.579	0	0
2094-10-28	94.818	95.089	0	0
2094-10-29	98.608	98.73	0	0
2094-10-30	97.801	98.729	0	0
2094-10-31	97.719	98.118	0	0
2095-05-01	80	80	1	1
2095-05-02	95.342	95.36	0	0
2095-05-03	98.55	98.532	0	0
2095-05-04	100.51	100.525	0	0
2095-05-05	103.774	103.608	0	0
2095-05-06	105.944	105.243	0	0
2095-05-07	105.297	105.381	0	0
2095-05-08	106.188	106.341	0	0
2095-05-09	107.168	107.185	0	0
2095-05-10	108.129	108.216	0	0
2095-05-11	110.862	111.062	0	0
2095-05-12	112.294	112.456	0	0
2095-05-13	111.412	111.465	0	0
2095-05-14	109.028	109.442	0	0
2095-05-15	102.017	102.369	0	0
2095-05-16	103.115	103.07	0	0
2095-05-17	105.246	105.296	0	0
2095-05-18	104.539	104.657	0	0
2095-05-19	106.911	106.872	0	0
2095-05-20	110.152	109.672	0	0
2095-05-21	112.068	112.104	0	0
2095-05-22	108.235	107.011	0	0
2095-05-23	107.113	107.191	0	0
2095-05-24	104.211	104.21	0	0
2095-05-25	105.192	105.252	0	0
2095-05-26	108.855	108.899	0	0
2095-05-27	110.347	110.415	0	0
2095-05-28	111.487	111.531	0	0
2095-05-29	108.676	108.766	0	0
2095-05-30	107.395	107.344	0	0
2095-05-31	99.789	99.677	0	0
2095-06-01	91.118	90.951	0	0
2095-06-02	97.118	97.049	0	0
2095-06-03	101.315	101.189	0	0
2095-06-04	106.305	106.325	0	0
2095-06-05	108.788	108.493	0	0
2095-06-06	110.987	110.987	0	0
2095-06-07	111.074	111.097	0	0
2095-06-08	109.555	109.683	0	0
2095-06-09	111.651	111.872	0	0
2095-06-10	113.686	113.644	0	0
2095-06-11	114.934	115.193	0	0
2095-06-12	122.356	122.25	0	0
2095-06-13	126.056	126.546	0	0
2095-06-14	128.455	128.707	0	0
2095-06-15	125.573	124.758	0	0
2095-06-16	123.825	123.148	0	0
2095-06-17	125.196	124.494	0	0
2095-06-18	124.446	124.647	0	0
2095-06-19	124.337	123.626	0	0
2095-06-20	124.595	124.595	0	0
2095-06-21	120.46	119.502	0	0
2095-06-22	118.514	117.994	0	0
2095-06-23	118.645	118.824	0	0
2095-06-24	118.244	118.077	0	0
2095-06-25	116.715	116.72	0	0
2095-06-26	121.142	120.917	0	0
2095-06-27	123.758	123.252	0.001	0
2095-06-28	112.345	112.806	0.174	0.005
2095-06-29	116.135	115.15	0	0
2095-06-30	118.037	119.211	0	0
2095-07-01	120.529	121.444	0	0.018
2095-07-02	121.77	122.07	0	0
2095-07-03	122.677	121.809	0	0
2095-07-04	121.461	120.808	0	0
2095-07-05	119.622	120.467	0.002	0
2095-07-06	116.819	118.871	0	0
2095-07-07	118.283	120.43	0	0
2095-07-08	120.709	121.715	0	0
2095-07-09	121.419	120.684	0	0
2095-07-10	118.505	119.275	0	0
2095-07-11	120.423	120.963	0	0
2095-07-12	118.363	117.266	0	0
2095-07-13	120.687	118.789	0	0
2095-07-14	120.698	119.81	0	0
2095-07-15	120.238	120.568	0	0
2095-07-16	119.221	121.074	0.019	0.049
2095-07-17	114.412	113.931	0.059	0
2095-07-18	115.883	115.983	0.06	0.06
2095-07-19	112.299	114.502	0.061	0.004
2095-07-20	105.475	111.091	1.071	0.257
2095-07-21	99.502	104.025	0.288	0.284
2095-07-22	103.498	102.61	0	0.008
2095-07-23	105.973	105.216	0	0.161
2095-07-24	111.055	110.09	0	0
2095-07-25	113.058	112.642	0	0
2095-07-26	113.845	114.214	0	0
2095-07-27	116.413	116.21	0.024	0.05
2095-07-28	117.538	117.562	0	0
2095-07-29	116.469	116.821	0	0
2095-07-30	117.097	117.621	0.011	0
2095-07-31	119.435	119.721	0.002	0
2095-08-01	119.461	120.807	0	0
2095-08-02	119.644	119.451	0	0
2095-08-03	119.792	120.187	0	0.05
2095-08-04	118.802	119.797	0	0
2095-08-05	116.591	117.298	0	0
2095-08-06	115.924	115.814	0.002	0.004
2095-08-07	117.574	117.83	0	0
2095-08-08	119.941	120.517	0	0
2095-08-09	116.862	116.815	0	0.002
2095-08-10	111.407	112.867	0.194	0.275
2095-08-11	110.983	112.57	0	0
2095-08-12	114.106	118.472	0	0
2095-08-13	114.152	115.774	0	0
2095-08-14	115.76	116.22	0	0
2095-08-15	115.794	116.19	0	0
2095-08-16	117.756	118.178	0	0
2095-08-17	115.183	115.507	0	0
2095-08-18	114.256	114.519	0	0
2095-08-19	115.068	115.188	0	0
2095-08-20	117.353	117.299	0	0
2095-08-21	118.712	118.896	0	0.001
2095-08-22	116.431	117.312	0	0
2095-08-23	116.235	116.325	0.038	0.038
2095-08-24	110.951	105.886	0.177	0.184
2095-08-25	112.281	112.07	0	0
2095-08-26	115.902	115.418	0	0
2095-08-27	118.811	118.311	0	0
2095-08-28	120.094	119.794	0	0
2095-08-29	120.025	120.255	0	0
2095-08-30	116.378	117.052	0	0
2095-08-31	116.484	116.535	0	0
2095-09-01	118.345	118.305	0	0
2095-09-02	120.002	120.236	0	0
2095-09-03	119.685	119.031	0.002	0.001
2095-09-04	119.916	118.92	0	0
2095-09-05	122.237	123.392	0	0
2095-09-06	124.113	124.384	0	0
2095-09-07	123.484	122.31	0	0
2095-09-08	121.788	121.791	0.001	0
2095-09-09	114.76	116.387	0.011	0.025
2095-09-10	112.805	114.161	0.081	0.081
2095-09-11	105.799	106.272	0	0.136
2095-09-12	108.883	108.966	0	0
2095-09-13	111.558	110.878	0	0
2095-09-14	112.481	112.14	0	0
2095-09-15	111.816	112.726	0	0.005
2095-09-16	105.199	105.218	0.007	0
2095-09-17	107.962	107.309	0	0.007
2095-09-18	109.158	109.258	0	0
2095-09-19	110.693	110.994	0	0
2095-09-20	112.495	113.505	0	0
2095-09-21	114.525	115.478	0	0
2095-09-22	115.179	116.237	0	0
2095-09-23	115.873	114.056	0	0
2095-09-24	112.198	113.461	0.012	0
2095-09-25	111.396	110.557	0.031	0.023
2095-09-26	112.312	110.866	0.073	0
2095-09-27	110.812	110.483	0	0
2095-09-28	107.292	107.739	0.133	0.113
2095-09-29	103.958	101.961	0	0.225
2095-09-30	104.435	103.491	0	0
2095-10-01	106.125	104.406	0	0
2095-10-02	107.267	105.384	0	0
2095-10-03	109.404	107.691	0	0
2095-10-04	107.006	107.905	0.05	0
2095-10-05	106.082	101.256	0.023	0.089
2095-10-06	93.315	97.744	0.064	0.081
2095-10-07	100.529	101.524	0	0
2095-10-08	103.966	104.354	0	0
2095-10-09	104.405	104.612	0	0.044
2095-10-10	102.966	102.83	0	0
2095-10-11	102.875	102.826	0	0
2095-10-12	100.534	100.186	0	0
2095-10-13	95.134	95.047	0	0
2095-10-14	93.207	93.366	0	0
2095-10-15	95.27	95.311	0	0
2095-10-16	96.488	96.033	0	0
2095-10-17	96.988	96.805	0	0
2095-10-18	98.193	98.002	0	0
2095-10-19	99.069	98.952	0	0
2095-10-20	100.957	100.824	0	0
2095-10-21	101.986	102.008	0	0
2095-10-22	98.857	99.03	0	0
2095-10-23	86.908	87.084	0	0
2095-10-24	80.226	80.443	0	0
2095-10-25	76.673	76.583	0	0
2095-10-26	79.558	79.425	0	0
2095-10-27	80.939	80.927	0	0
2095-10-28	82.876	82.804	0	0
2095-10-29	87.256	87.158	0	0
2095-10-30	95.858	95.806	0	0
2095-10-31	97.182	97.578	0	0
2096-05-01	80	80	1	1
2096-05-02	95.152	95.152	0	0
2096-05-03	98.028	98.17	0	0
2096-05-04	98.321	98.388	0	0
2096-05-05	100.057	100.05	0	0
2096-05-06	101.432	102.331	0	0
2096-05-07	100.266	98.816	0.058	0.044
2096-05-08	98	101.584	0	0.001
2096-05-09	99.847	99.777	0	0
2096-05-10	99.548	99.681	0	0
2096-05-11	101.647	101.705	0	0
2096-05-12	102.96	103.092	0	0
2096-05-13	105.777	105.474	0	0
2096-05-14	105.106	104.738	0	0
2096-05-15	107.322	107.438	0	0
2096-05-16	109.778	110.346	0	0
2096-05-17	109.836	109.656	0	0
2096-05-18	110.114	109.517	0	0
2096-05-19	107.773	107.98	0	0
2096-05-20	109.199	110.379	0	0
2096-05-21	108.823	108.974	0	0
2096-05-22	102.458	102.577	0	0
2096-05-23	105.406	105.378	0	0
2096-05-24	107.355	108.643	0	0
2096-05-25	112.99	112.052	0	0
2096-05-26	115.874	115.179	0	0
2096-05-27	117.404	117.31	0	0
2096-05-28	114.895	114.986	0	0
2096-05-29	113.709	113.995	0	0
2096-05-30	115.04	115.398	0	0
2096-05-31	114.638	114.897	0	0
2096-06-01	115.996	115.968	0	0
2096-06-02	117.202	117.35	0	0
2096-06-03	117.031	117.695	0	0
2096-06-04	115.154	113.905	0	0
2096-06-05	111.778	111.642	0	0
2096-06-06	110.959	111.789	0	0
2096-06-07	106.263	106.375	0	0
2096-06-08	105.189	105.35	0.011	0
2096-06-09	108.397	108.642	0.014	0
2096-06-10	108.078	108.707	0	0
2096-06-11	109.026	109.434	0	0
2096-06-12	111.307	111.726	0	0
2096-06-13	112.662	112.789	0	0
2096-06-14	112.634	112.994	0	0
2096-06-15	113.551	113.638	0	0
2096-06-16	114.095	113.78	0	0
2096-06-17	113.641	113.631	0	0
2096-06-18	109.799	109.774	0	0
2096-06-19	111.279	111.386	0	0
2096-06-20	114.795	114.927	0	0
2096-06-21	116.97	117.118	0	0
2096-06-22	116.502	116.167	0	0
2096-06-23	116.706	116.799	0	0
2096-06-24	111.08	111.075	0	0
2096-06-25	114.407	114.476	0	0
2096-06-26	113.07	112.718	0	0
2096-06-27	114.254	113.47	0	0
2096-06-28	115.799	115.413	0	0
2096-06-29	117.123	117.293	0	0
2096-06-30	117.185	117.455	0	0
2096-07-01	112.143	112.945	0	0
2096-07-02	112.726	113.521	0	0
2096-07-03	114.061	112.892	0	0.003
2096-07-04	115.239	116.986	0.026	0
2096-07-05	114.79	114.565	0.051	0
2096-07-06	109.425	110.011	0.092	0
2096-07-07	106.107	107.105	0.34	0.214
2096-07-08	110.038	110.394	0	0
2096-07-09	114.835	114.784	0	0
2096-07-10	116.027	116.307	0	0
2096-07-11	113.86	113.741	0	0
2096-07-12	117.233	116.14	0	0.02
2096-07-13	119.407	118.77	0	0
2096-07-14	121.112	120.406	0	0
2096-07-15	125.569	124.853	0	0
2096-07-16	126.893	126.44	0	0
2096-07-17	127.7	125.931	0	0.003
2096-07-18	124.496	125.819	0	0
2096-07-19	122.567	122.866	0	0
2096-07-20	119.915	120.689	0	0
2096-07-21	117.718	118.041	0	0.001
2096-07-22	116.791	116.58	0.004	0
2096-07-23	117.013	118.277	0.071	0.071
2096-07-24	115.355	116.171	0.096	0.125
2096-07-25	119.124	120.052	0	0
2096-07-26	120.775	121.022	0	0
2096-07-27	120.367	120.379	0.021	0
2096-07-28	113.27	113.577	0	0.013
2096-07-29	116.093	117.304	0.075	0.073
2096-07-30	117.97	118.129	0	0.024
2096-07-31	109.381	109.481	0	0.176
2096-08-01	112.726	112.826	0.124	0.124
2096-08-02	117.998	115.537	0	0
2096-08-03	118.661	116.585	0	0
2096-08-04	117.875	116.705	0.115	0.035
2096-08-05	121.442	121.25	0	0
2096-08-06	122.929	122.681	0.008	0.007
2096-08-07	124.411	124.507	0	0
2096-08-08	123.554	122.628	0.015	0
2096-08-09	118.133	120.474	0.071	0
2096-08-10	119.819	119.189	0	0.058
2096-08-11	119.583	119.6	0	0
2096-08-12	122.467	122.61	0	0
2096-08-13	121.635	123.653	0.025	0.001
2096-08-14	122.036	124.248	0	0.002
2096-08-15	123.178	124.062	0.066	0
2096-08-16	117.206	118.09	0.042	0.023
2096-08-17	113.812	116.99	0.098	0.098
2096-08-18	113.348	112.369	0.094	0.041
2096-08-19	115.084	113.475	0	0.033
2096-08-20	114.491	112.847	0	0
2096-08-21	113.506	112.889	0	0
2096-08-22	114.486	114.696	0	0
2096-08-23	116.701	116.299	0	0
2096-08-24	117.109	117.326	0	0
2096-08-25	112.38	111.134	0	0
2096-08-26	110.396	110.511	0	0
2096-08-27	110.821	110.872	0	0
2096-08-28	110.147	110.136	0	0
2096-08-29	111.044	111.011	0	0
2096-08-30	108.502	108.964	0.143	0.064
2096-08-31	111.782	111.882	0.071	0.071
2096-09-01	114.196	114.042	0	0
2096-09-02	113.355	113.715	0	0
2096-09-03	113.9	114.028	0	0
2096-09-04	114.682	114.908	0	0.012
2096-09-05	115.793	115.893	0.072	0.072
2096-09-06	115.767	114.983	0	0
2096-09-07	116.416	116.225	0	0
2096-09-08	116.398	116.642	0	0
2096-09-09	116.111	116.062	0	0
2096-09-10	116.973	117.087	0	0
2096-09-11	113.171	112.968	0	0
2096-09-12	113.618	113.719	0	0
2096-09-13	112.765	112.818	0	0
2096-09-14	112.253	112.224	0	0
2096-09-15	111.736	111.494	0	0
2096-09-16	113.688	113.685	0	0
2096-09-17	109.763	109.863	0.077	0.077
2096-09-18	110.342	106.45	0.085	0.102
2096-09-19	102.375	108.569	0.177	0.104
2096-09-20	105.119	105.194	0	0.099
2096-09-21	106.735	104.995	0	0.143
2096-09-22	103.936	102.96	0.121	0.129
2096-09-23	104.155	104.837	0.02	0.001
2096-09-24	105.544	106.095	0	0
2096-09-25	107.829	107.644	0	0
2096-09-26	107.592	106.888	0.251	0.172
2096-09-27	92.825	91.164	0.25	0.121
2096-09-28	89.732	90.995	0.251	0.232
2096-09-29	94.185	93.943	0.22	0.059
2096-09-30	96.055	96.016	0	0
2096-10-01	96.632	96.673	0	0
2096-10-02	91.346	92.352	0.026	0
2096-10-03	91.579	91.732	0	0
2096-10-04	84.987	85.048	0	0
2096-10-05	88.355	88.381	0	0
2096-10-06	92.623	92.686	0	0
2096-10-07	93.885	94.308	0	0
2096-10-08	90.187	90.207	0	0
2096-10-09	90.756	90.7	0	0
2096-10-10	96.199	96.18	0	0
2096-10-11	97.448	97.643	0	0
2096-10-12	90.175	90.556	0	0.001
2096-10-13	89.388	89.347	0	0
2096-10-14	98.311	98.469	0	0
2096-10-15	99.528	99.824	0	0
2096-10-16	97.988	98.306	0	0
2096-10-17	98.693	98.498	0	0
2096-10-18	99.067	99.323	0	0
2096-10-19	98.26	98.531	0	0
2096-10-20	95.085	94.825	0	0
2096-10-21	95.767	95.857	0	0
2096-10-22	87.475	87.724	0	0
2096-10-23	87.29	87.374	0	0
2096-10-24	88.006	88.385	0	0
2096-10-25	90.778	90.759	0	0
2096-10-26	91.059	91.494	0	0
2096-10-27	84.06	84.661	0.062	0.156
2096-10-28	81.863	81.538	0	0
2096-10-29	83.332	83.562	0	0
2096-10-30	84.294	85.001	0	0
2096-10-31	78.878	78.975	0	0
2097-05-01	80	80	1	1
2097-05-02	108.266	108.186	0	0
2097-05-03	100.658	100.734	0	0
2097-05-04	97.617	97.693	0	0
2097-05-05	98.918	98.878	0	0
2097-05-06	96.677	96.443	0	0
2097-05-07	97.642	97.709	0	0
2097-05-08	90.243	90.162	0	0
2097-05-09	89.856	90.041	0	0
2097-05-10	89.622	89.977	0	0
2097-05-11	93.935	94.204	0	0
2097-05-12	99.753	99.745	0	0
2097-05-13	102.442	102.547	0	0
2097-05-14	100.935	101.018	0	0
2097-05-15	100.864	101.153	0	0
2097-05-16	102.821	103.15	0	0
2097-05-17	100.5	100.135	0	0
2097-05-18	97.177	97.434	0	0
2097-05-19	99.043	99.21	0	0
2097-05-20	98.539	98.203	0	0
2097-05-21	94.879	94.85	0	0
2097-05-22	98.845	98.8	0	0
2097-05-23	96.549	96.507	0	0
2097-05-24	97.755	97.622	0	0
2097-05-25	105.88	106.013	0	0
2097-05-26	112.085	112.263	0	0
2097-05-27	114.612	114.831	0	0
2097-05-28	114.135	114.355	0	0
2097-05-29	113.151	113.258	0	0
2097-05-30	112.708	113.427	0	0
2097-05-31	115.664	115.706	0	0
2097-06-01	113.839	114.074	0	0
2097-06-02	113.99	114.042	0	0
2097-06-03	115.35	115.615	0	0
2097-06-04	115.443	115.506	0	0
2097-06-05	111.468	111.588	0	0
2097-06-06	109.309	109.409	0	0
2097-06-07	108.622	108.699	0	0
2097-06-08	110.769	110.768	0	0
2097-06-09	111.721	111.706	0	0
2097-06-10	114.399	114.598	0	0
2097-06-11	115.68	115.686	0	0
2097-06-12	115.235	115.335	0	0
2097-06-13	114.06	113.73	0	0
2097-06-14	112.434	112.381	0	0
2097-06-15	114.208	114.278	0	0
2097-06-16	118.115	118.122	0	0
2097-06-17	120.112	120.176	0	0
2097-06-18	118.042	121.653	0.023	0.011
2097-06-19	119.961	119.029	0.005	0.002
2097-06-20	121.028	121.124	0.009	0.04
2097-06-21	121.006	121.21	0.081	0.049
2097-06-22	122.379	122.376	0	0
2097-06-23	121.763	124.037	0.028	0.051
2097-06-24	119.473	114.731	0.132	0.106
2097-06-25	115.724	116.844	0.035	0.003
2097-06-26	112.392	116.684	0.005	0
2097-06-27	115.056	116.592	0	0
2097-06-28	116.306	117.061	0	0.004
2097-06-29	117.665	116.881	0	0
2097-06-30	119.277	118.13	0	0
2097-07-01	120.396	119.482	0	0
2097-07-02	119.353	119.733	0	0
2097-07-03	119.2	120.053	0	0.017
2097-07-04	116.422	115.925	0	0.041
2097-07-05	117.259	117.042	0	0
2097-07-06	113.18	114.895	0.035	0.036
2097-07-07	111.144	115.864	0.096	0.167
2097-07-08	108.152	108.719	0.139	0.079
2097-07-09	108.254	108.503	0.015	0.102
2097-07-10	111.745	111.088	0.084	0
2097-07-11	115.179	113.792	0	0
2097-07-12	117.269	116.346	0	0
2097-07-13	119.406	118.321	0	0
2097-07-14	115.249	116.581	0	0
2097-07-15	119.564	119.399	0	0
2097-07-16	121.478	120.331	0	0
2097-07-17	120.58	120.064	0	0
2097-07-18	114.512	114.935	0.08	0.08
2097-07-19	115.206	115.815	0	0
2097-07-20	120.662	118.681	0.001	0.047
2097-07-21	118.496	116.995	0.139	0.127
2097-07-22	118.801	120.382	0.063	0
2097-07-23	120.852	119.397	0.014	0.027
2097-07-24	116.976	117.752	0	0
2097-07-25	119.401	119.501	0.066	0.066
2097-07-26	123.306	121.01	0	0.044
2097-07-27	124.843	123.479	0	0
2097-07-28	121.872	121.972	0.101	0.101
2097-07-29	118.258	119.232	0.15	0.014
2097-07-30	120.339	120.651	0	0
2097-07-31	117.87	117.709	0.101	0.069
2097-08-01	116.452	115.427	0.002	0
2097-08-02	120.151	119.723	0	0
2097-08-03	114.199	114.299	0.116	0.116
2097-08-04	113.297	110.044	0.04	0
2097-08-05	112.852	112.444	0	0.051
2097-08-06	117.026	116.977	0	0
2097-08-07	120.921	120.966	0	0
2097-08-08	122.255	122.351	0	0
2097-08-09	112.481	112.581	0.06	0.06
2097-08-10	108.955	112.811	0.113	0.061
2097-08-11	120.639	119.629	0	0
2097-08-12	122.552	121.93	0	0
2097-08-13	124.128	124.589	0	0
2097-08-14	126.183	122.009	0	0
2097-08-15	121.293	120.029	0	0.021
2097-08-16	113.325	113.679	0	0.042
2097-08-17	113.422	112.577	0	0.018
2097-08-18	116.587	114.495	0	0
2097-08-19	118.919	117.802	0	0
2097-08-20	121.038	119.958	0	0
2097-08-21	121.707	121.094	0.001	0
2097-08-22	120.321	122.464	0.012	0.016
2097-08-23	121.304	121.639	0	0
2097-08-24	121.629	122.943	0.056	0.027
2097-08-25	114.66	116.001	0.06	0.06
2097-08-26	116.272	115.881	0.052	0.019
2097-08-27	117.567	117.611	0	0.004
2097-08-28	116.7	116.978	0.026	0.023
2097-08-29	105.913	107.367	0.048	0.214
2097-08-30	107.562	108.011	0.097	0.027
2097-08-31	111.667	111.921	0	0
2097-09-01	113.168	113.647	0	0
2097-09-02	112.104	112.329	0.025	0.053
2097-09-03	110.796	113.287	0	0
2097-09-04	111.238	113.82	0.093	0.079
2097-09-05	114.536	113.83	0	0.001
2097-09-06	116.356	116.344	0	0
2097-09-07	116.723	117.128	0	0
2097-09-08	118.227	118.963	0	0
2097-09-09	120.276	119.973	0	0
2097-09-10	119.987	119.314	0	0
2097-09-11	118.974	119.279	0.011	0
2097-09-12	106.359	109.36	0.046	0.041
2097-09-13	107.816	105.118	0.126	0.07
2097-09-14	108.576	106.137	0.009	0.031
2097-09-15	108.148	108.248	0	0.084
2097-09-16	110.282	110.085	0	0
2097-09-17	108.906	109.483	0.019	0.018
2097-09-18	106.651	106.909	0.082	0
2097-09-19	104.392	107.017	0.013	0
2097-09-20	107.142	107.551	0	0
2097-09-21	109.381	110.003	0	0
2097-09-22	110.504	111.096	0.042	0
2097-09-23	106.461	107.76	0.035	0.044
2097-09-24	108.941	109.461	0	0
2097-09-25	112.561	112.903	0	0
2097-09-26	113.474	114.046	0	0
2097-09-27	109.11	106.913	0.029	0.057
2097-09-28	101.963	103.247	0.295	0.152
2097-09-29	102.852	104.125	0.039	0.007
2097-09-30	100.542	101.068	0	0
2097-10-01	100.167	100.097	0.007	0.045
2097-10-02	98.343	101.132	0.118	0.026
2097-10-03	100.321	100.654	0.05	0.233
2097-10-04	99.501	99.416	0.234	0.206
2097-10-05	100.569	100.929	0.118	0.362
2097-10-06	99.032	98.81	0.027	0.035
2097-10-07	100.378	99.802	0	0
2097-10-08	98.275	98.453	0	0
2097-10-09	97.86	97.996	0	0
2097-10-10	98.264	98.505	0	0
2097-10-11	97.428	97.724	0	0
2097-10-12	97.153	97.418	0	0
2097-10-13	92.234	92.504	0	0
2097-10-14	93.703	93.447	0	0
2097-10-15	94.348	94.491	0	0
2097-10-16	82.714	82.95	0	0
2097-10-17	92.964	93.041	0	0
2097-10-18	94.763	94.976	0	0
2097-10-19	94.059	94.265	0	0
2097-10-20	93.043	93.711	0	0
2097-10-21	90.183	90.958	0.079	0.053
2097-10-22	86.33	87.014	0.134	0.068
2097-10-23	88.055	88.756	0	0
2097-10-24	86.006	85.673	0.006	0.003
2097-10-25	87.479	87.427	0	0
2097-10-26	91.174	91.341	0	0
2097-10-27	85.845	86.056	0	0
2097-10-28	87.764	87.7	0	0
2097-10-29	90.324	90.236	0	0
2097-10-30	91.494	91.409	0	0
2097-10-31	93.512	93.583	0	0
2098-05-01	80	80	1	1
2098-05-02	100.553	100.521	0	0
2098-05-03	102.375	102.677	0	0
2098-05-04	102.105	102.322	0	0
2098-05-05	96.975	96.956	0	0
2098-05-06	89.711	89.743	0	0
2098-05-07	91.377	91.29	0	0
2098-05-08	96.668	96.586	0	0
2098-05-09	99.763	99.703	0	0
2098-05-10	102.455	102.333	0	0
2098-05-11	100.543	100.367	0	0
2098-05-12	99.54	99.658	0	0
2098-05-13	91.512	91.422	0	0
2098-05-14	87.47	87.129	0	0
2098-05-15	91.383	91.347	0	0
2098-05-16	97.559	97.468	0	0
2098-05-17	102.254	102.236	0	0
2098-05-18	106.216	106.018	0	0
2098-05-19	107.852	107.821	0	0
2098-05-20	105.972	106.13	0	0
2098-05-21	105.631	105.841	0	0
2098-05-22	107.566	107.407	0	0
2098-05-23	108.252	108.53	0	0
2098-05-24	107.844	107.24	0	0
2098-05-25	109.126	109.449	0	0
2098-05-26	110.518	110.298	0	0
2098-05-27	109.165	109.249	0	0
2098-05-28	108.936	108.768	0	0
2098-05-29	110.264	110.061	0	0
2098-05-30	110.048	110.388	0	0
2098-05-31	109.853	110.028	0	0
2098-06-01	106.534	106.769	0	0
2098-06-02	106.937	107.042	0	0
2098-06-03	106.012	106.033	0	0
2098-06-04	104.663	104.644	0	0
2098-06-05	106.676	106.772	0	0
2098-06-06	108.829	108.715	0	0
2098-06-07	107.202	107.316	0	0
2098-06-08	105.712	105.634	0	0
2098-06-09	103.986	103.994	0	0
2098-06-10	104.127	104.255	0	0
2098-06-11	106.106	106.319	0	0
2098-06-12	107.124	107.231	0	0
2098-06-13	108.971	109.088	0	0
2098-06-14	107.025	106.939	0	0
2098-06-15	110.556	110.641	0	0
2098-06-16	111.679	112.635	0	0
2098-06-17	112.352	112.041	0	0
2098-06-18	111.643	111.262	0	0
2098-06-19	122.773	122.653	0	0
2098-06-20	127.467	127.59	0	0
2098-06-21	127.857	127.707	0	0
2098-06-22	126.265	126.051	0	0
2098-06-23	122.362	121.892	0	0
2098-06-24	122.354	121.253	0	0
2098-06-25	120.558	120.596	0	0
2098-06-26	117.325	117.242	0	0
2098-06-27	116.708	116.699	0	0
2098-06-28	114.707	114.979	0	0
2098-06-29	117.884	117.424	0	0
2098-06-30	118.914	118.933	0	0
2098-07-01	117.211	118.755	0	0
2098-07-02	118.215	118.158	0	0
2098-07-03	114.327	114.216	0	0
2098-07-04	114.252	114.124	0	0
2098-07-05	115.473	115.615	0	0
2098-07-06	120.769	121.138	0	0
2098-07-07	125.901	125.903	0	0
2098-07-08	128.122	128.28	0	0
2098-07-09	126.088	126.768	0	0
2098-07-10	120.002	120.073	0.032	0
2098-07-11	118.677	120.864	0.144	0.063
2098-07-12	117.351	118.485	0.068	0.147
2098-07-13	114.439	114.24	0.117	0
2098-07-14	120.611	120.377	0	0
2098-07-15	122.455	122.358	0.02	0.052
2098-07-16	122.032	122.191	0	0
2098-07-17	119.074	118.443	0	0
2098-07-18	119.836	119.733	0.055	0.038
2098-07-19	121.67	121.988	0.024	0.025
2098-07-20	122.18	122.293	0	0.008
2098-07-21	115.6	116.515	0	0
2098-07-22	116.409	116.509	0.172	0.172
2098-07-23	121.075	120.945	0.007	0
2098-07-24	122.695	122.897	0	0
2098-07-25	122.479	122.332	0	0
2098-07-26	122.77	122.525	0	0
2098-07-27	119.533	118.885	0	0
2098-07-28	118.105	118.118	0	0
2098-07-29	119.643	119.658	0	0
2098-07-30	119.999	119.662	0	0
2098-07-31	108.75	108.238	0.082	0.108
2098-08-01	107.987	108.087	0.056	0.068
2098-08-02	108.529	108.156	0	0.004
2098-08-03	113.187	112.867	0.014	0.03
2098-08-04	114.621	115.12	0.021	0.05
2098-08-05	117.284	117.265	0	0
2098-08-06	118.63	117.833	0	0
2098-08-07	120.167	118.768	0	0
2098-08-08	113.838	111.98	0.092	0.061
2098-08-09	112.578	114.333	0.514	0.22
2098-08-10	113.825	113.563	0	0
2098-08-11	115.63	115.614	0.015	0.015
2098-08-12	116.494	115.482	0.001	0.028
2098-08-13	118.42	117.001	0	0
2098-08-14	118.182	117.872	0	0
2098-08-15	117.232	116.078	0.046	0.024
2098-08-16	120.071	120.884	0	0
2098-08-17	122.217	122.095	0	0
2098-08-18	123.177	123.326	0	0
2098-08-19	124.005	124.395	0	0
2098-08-20	124.46	125.741	0	0
2098-08-21	122.184	120.754	0	0
2098-08-22	121.541	119.687	0	0.026
2098-08-23	119.502	120.482	0	0
2098-08-24	121.15	121.813	0.054	0.033
2098-08-25	117.698	117.479	0.004	0
2098-08-26	119.924	119.197	0	0
2098-08-27	120.639	120.641	0.026	0.049
2098-08-28	119.111	119.857	0.094	0.094
2098-08-29	114.022	116.802	0.106	0.003
2098-08-30	116.687	118.501	0	0
2098-08-31	116.832	116.244	0	0
2098-09-01	113.545	113.645	0.114	0.114
2098-09-02	109.561	110.611	0.046	0.046
2098-09-03	109.233	109.333	0	0.029
2098-09-04	111.786	111.531	0.004	0
2098-09-05	112.917	113.348	0	0
2098-09-06	109.941	109.953	0.016	0.034
2098-09-07	112.369	111.774	0	0
2098-09-08	115.136	113.725	0.001	0.005
2098-09-09	116.232	114.003	0	0.025
2098-09-10	114.091	115.006	0.012	0.018
2098-09-11	115.594	115.839	0.007	0
2098-09-12	113.314	113.249	0.075	0.077
2098-09-13	114.467	114.567	0.062	0.062
2098-09-14	115.508	115.592	0	0
2098-09-15	115.733	112.694	0	0.012
2098-09-16	110.053	111.04	0	0
2098-09-17	109.141	110.054	0	0
2098-09-18	112.009	111.913	0	0
2098-09-19	112.487	112.887	0	0
2098-09-20	113.111	113.588	0	0
2098-09-21	114.27	113.487	0	0
2098-09-22	114.511	114.113	0	0
2098-09-23	113.742	113.511	0	0
2098-09-24	112.497	112.639	0	0
2098-09-25	111.534	111.919	0	0
2098-09-26	110.778	111.374	0	0
2098-09-27	112.154	111.123	0	0
2098-09-28	110.996	110.75	0	0
2098-09-29	110.687	111.158	0	0
2098-09-30	106.493	105.695	0	0.003
2098-10-01	105.396	104.758	0	0.032
2098-10-02	104.879	102.465	0.004	0
2098-10-03	104.147	104.069	0	0.025
2098-10-04	100.968	92.412	0	0.232
2098-10-05	94.536	93.55	0	0
2098-10-06	98.91	98.275	0	0
2098-10-07	98.465	98.465	0	0
2098-10-08	97.991	97.882	0	0
2098-10-09	93.848	93.861	0	0
2098-10-10	87.652	87.638	0	0
2098-10-11	95.228	94.626	0	0
2098-10-12	100.439	100.351	0	0
2098-10-13	101.864	102.178	0	0
2098-10-14	107.848	107.513	0	0
2098-10-15	108.599	108.462	0	0
2098-10-16	107.798	107.999	0	0
2098-10-17	106.413	105.899	0	0
2098-10-18	103.57	103.739	0	0
2098-10-19	100.58	100.537	0	0
2098-10-20	101.117	100.719	0	0
2098-10-21	101.068	101.047	0	0
2098-10-22	98.888	98.647	0	0
2098-10-23	93.416	92.967	0.06	0
2098-10-24	92.236	92.664	0.03	0.058
2098-10-25	92.359	90.897	0.009	0.006
2098-10-26	89.242	89.649	0	0
2098-10-27	87.823	87.889	0	0
2098-10-28	88.334	88.575	0	0
2098-10-29	87.313	87.217	0	0
2098-10-30	94.033	93.736	0	0
2098-10-31	103.469	102.992	0	0
2099-05-01	80	80	1	1
2099-05-02	104.947	105.235	0	0
2099-05-03	106.246	106.129	0	0
2099-05-04	108.065	107.868	0	0
2099-05-05	107.001	107.252	0	0
2099-05-06	107.021	107.015	0	0
2099-05-07	104.581	104.766	0	0
2099-05-08	108.511	108.475	0	0
2099-05-09	112.063	112.107	0	0
2099-05-10	110.215	109.72	0	0
2099-05-11	109.293	109.393	0	0
2099-05-12	105.73	105.75	0	0
2099-05-13	102.667	102.794	0	0
2099-05-14	99.922	99.858	0	0
2099-05-15	100.854	101.219	0	0
2099-05-16	102.229	102.157	0	0
2099-05-17	101.908	101.906	0	0
2099-05-18	104.309	104.345	0	0
2099-05-19	102.306	102.483	0	0
2099-05-20	101.959	102.132	0	0
2099-05-21	104.646	104.588	0	0
2099-05-22	102.239	102.238	0	0
2099-05-23	102.534	102.329	0	0
2099-05-24	104.429	104.563	0	0
2099-05-25	100.59	100.538	0	0
2099-05-26	100.771	101.119	0	0
2099-05-27	103.163	103.673	0	0
2099-05-28	104.089	104.194	0	0
2099-05-29	102.449	102.633	0	0
2099-05-30	106.735	106.544	0	0
2099-05-31	110.648	110.086	0	0
2099-06-01	112.654	112.108	0	0
2099-06-02	111.958	112.004	0	0
2099-06-03	111.055	111.145	0	0
2099-06-04	109.63	109.75	0	0
2099-06-05	111.798	111.818	0	0
2099-06-06	113.204	113.398	0	0
2099-06-07	111.255	111.005	0	0
2099-06-08	112.383	112.274	0	0
2099-06-09	112.66	112.625	0	0
2099-06-10	112.501	112.81	0	0
2099-06-11	112.225	112.18	0	0
2099-06-12	107.562	108.357	0	0
2099-06-13	109.161	109.261	0	0
2099-06-14	108.108	108.632	0	0
2099-06-15	111.49	112.084	0	0
2099-06-16	115.211	114.392	0	0
2099-06-17	117.734	117.69	0	0
2099-06-18	119.806	120.095	0	0
2099-06-19	110.909	111.6	0.049	0
2099-06-20	110.869	111.077	0.076	0.06
2099-06-21	109.012	106.911	0.284	0.298
2099-06-22	105.4	105.995	0.087	0.136
2099-06-23	105.472	105.259	0	0
2099-06-24	107.964	107.382	0	0
2099-06-25	109.547	110.28	0	0
2099-06-26	108.165	109.586	0	0
2099-06-27	108.61	109.913	0	0
2099-06-28	110.741	109.529	0	0
2099-06-29	112.95	112.632	0	0
2099-06-30	114.67	114.849	0	0
2099-07-01	118.073	118.085	0	0
2099-07-02	119.997	120.086	0	0
2099-07-03	120.12	120.473	0	0
2099-07-04	120.699	121.914	0	0
2099-07-05	120.45	120.1	0	0
2099-07-06	123.167	123.334	0	0
2099-07-07	123.654	123.902	0	0
2099-07-08	122.391	122.566	0	0
2099-07-09	121.316	122.102	0	0
2099-07-10	123.935	123.681	0	0
2099-07-11	125.788	126.147	0	0
2099-07-12	127.272	127.367	0	0
2099-07-13	127.997	127.848	0	0
2099-07-14	124.078	126.221	0	0
2099-07-15	122.981	124.363	0	0
2099-07-16	122.374	121.116	0	0
2099-07-17	118.499	117.171	0	0
2099-07-18	119.04	119.185	0	0
2099-07-19	118.107	117.308	0	0
2099-07-20	117.165	115.482	0	0
2099-07-21	121.966	119.43	0	0
2099-07-22	122.924	120.931	0	0
2099-07-23	122.577	121.664	0	0
2099-07-24	122.945	122.061	0	0
2099-07-25	121.986	121.18	0	0.007
2099-07-26	116.157	115.853	0	0
2099-07-27	114.22	113.862	0	0.032
2099-07-28	114.013	111.128	0.138	0.087
2099-07-29	119.906	119.467	0.07	0.089
2099-07-30	120.611	120.39	0	0
2099-07-31	119.712	119.988	0	0
2099-08-01	120.381	119.806	0	0
2099-08-02	120.426	118.829	0.033	0.047
2099-08-03	116.114	119.242	0.078	0.078
2099-08-04	113.387	112.68	0.153	0.18
2099-08-05	106.199	106.299	0.041	0.209
2099-08-06	111.572	112.316	0.021	0
2099-08-07	114.17	114.994	0	0
2099-08-08	115.987	115.373	0	0
2099-08-09	114.981	112.569	0	0.028
2099-08-10	114.032	111.291	0	0.043
2099-08-11	114.956	113.031	0	0
2099-08-12	111.398	111.236	0.003	0.002
2099-08-13	103.974	103.765	0.294	0.097
2099-08-14	105.189	105.168	0	0
2099-08-15	110.021	110.095	0	0
2099-08-16	111.986	112.194	0	0
2099-08-17	112.818	113.145	0	0
2099-08-18	116.961	117.581	0	0
2099-08-19	118.759	119.117	0	0
2099-08-20	113.792	113.29	0	0
2099-08-21	113.676	113.776	0.108	0.108
2099-08-22	121.146	121.265	0	0
2099-08-23	122.764	122.831	0	0
2099-08-24	120.951	120.827	0	0.003
2099-08-25	118.682	118.171	0.008	0
2099-08-26	117.715	117.496	0	0
2099-08-27	115.2	117.503	0.125	0.069
2099-08-28	114.764	117.021	0.125	0.031
2099-08-29	110.388	114.038	0.263	0.101
2099-08-30	110.267	112.867	0.041	0
2099-08-31	110.927	114.518	0	0.002
2099-09-01	112.51	113.35	0.007	0
2099-09-02	112.839	112.755	0.025	0.059
2099-09-03	111.288	113.672	0.117	0.164
2099-09-04	116.193	116.598	0.008	0.032
2099-09-05	116.828	117.51	0	0
2099-09-06	114.337	114.577	0	0
2099-09-07	114.362	114.689	0	0
2099-09-08	116.136	116.351	0	0
2099-09-09	116.947	117.11	0	0
2099-09-10	115.804	116	0	0
2099-09-11	113.769	114.468	0	0
2099-09-12	113.321	113.269	0	0
2099-09-13	115.988	115.939	0.003	0
2099-09-14	117.187	117.389	0.007	0.01
2099-09-15	117.527	117.824	0	0
2099-09-16	114.542	116.353	0.002	0
2099-09-17	115.193	115.195	0	0
2099-09-18	107.896	110.435	0.125	0.049
2099-09-19	106.144	106.469	0.127	0.056
2099-09-20	113.014	112.056	0	0
2099-09-21	113.965	113.612	0	0
2099-09-22	113.629	113.665	0.066	0.046
2099-09-23	112.091	112.605	0	0
2099-09-24	109.895	111.479	0	0
2099-09-25	110.801	111.488	0	0
2099-09-26	110.765	110.464	0	0.001
2099-09-27	101.605	98.892	0.21	0.069
2099-09-28	95.621	96.861	0.173	0.028
2099-09-29	97.054	98.417	0.073	0.002
2099-09-30	97.86	100.303	0	0
2099-10-01	97.084	97.676	0	0
2099-10-02	96.417	97.213	0	0
2099-10-03	88.879	89.001	0	0
2099-10-04	85.142	84.514	0	0
2099-10-05	85.266	85.774	0	0
2099-10-06	83.168	83.327	0	0
2099-10-07	82.895	83.22	0	0
2099-10-08	84.329	84.655	0	0
2099-10-09	90.254	90.126	0	0
2099-10-10	92.315	92.425	0	0
2099-10-11	92.521	93.117	0	0
2099-10-12	80.628	80.565	0.021	0.044
2099-10-13	84.082	84.049	0	0
2099-10-14	88.633	88.741	0	0
2099-10-15	92.273	92.44	0	0
2099-10-16	93.361	93.74	0	0
2099-10-17	92.657	92.739	0	0
2099-10-18	92.484	92.726	0	0
2099-10-19	93.542	94.026	0	0
2099-10-20	95.649	95.418	0	0
2099-10-21	96.459	95.449	0	0
2099-10-22	91.68	90.503	0	0
2099-10-23	91.975	92.081	0	0
2099-10-24	91.563	91.998	0	0
2099-10-25	87.081	87.314	0	0
2099-10-26	86.771	86.909	0	0
2099-10-27	87.591	87.832	0	0
2099-10-28	89.356	89.131	0	0
2099-10-29	90.313	90.053	0.042	0
2099-10-30	79.766	79.165	0.023	0.033
2099-10-31	80.793	80.358	0.079	0.041
