# Supplementary material for: The role of climate change and urban development on compound dry-hot extremes across US cities
Source: Nat Commun. 2023 Jun 14;14:3509. doi: 10.1038/s41467-023-39205-x (PMC10267174; doi:10.1038/s41467-023-39205-x)
Supplement: Supplementary file 2 — Source Data [file 41467_2023_39205_MOESM2_ESM.zip › SourceData/Pittsburgh_Current_Data.xlsx]

## Sheet: Sheet1
Date_Current	Current_T	Urban_Dev_T	Current_prcp	Urban_Dev_Prcp
2000-05-01	80	80	1	1
2000-05-02	64.937	65.86	0.127	0.265
2000-05-03	73.752	74.065	0	0
2000-05-04	74.822	76.014	0.045	0.009
2000-05-05	76.869	77.638	0.126	0.134
2000-05-06	80.028	80.303	0.003	0.055
2000-05-07	83.337	83.849	0	0.004
2000-05-08	83.578	84.305	0	0
2000-05-09	81.977	82.364	0	0
2000-05-10	80.064	80.321	0.164	0.064
2000-05-11	70.376	71.775	0.003	0.001
2000-05-12	77.526	77.761	0.11	0.137
2000-05-13	80.282	80.618	0.119	0.192
2000-05-14	66.202	66.974	0.017	0
2000-05-15	63.825	63.778	0	0
2000-05-16	69.986	69.579	0	0
2000-05-17	73.413	73.851	0.134	0.189
2000-05-18	80.067	82.039	0.274	0.14
2000-05-19	73.54	74.484	0.558	0.809
2000-05-20	63.001	62.374	0.018	0.042
2000-05-21	67.648	70.431	0.006	0.014
2000-05-22	71.619	70.974	0.033	0.018
2000-05-23	69.847	70.435	0.006	0.072
2000-05-24	82.124	81.635	0.002	0.049
2000-05-25	71.531	71.854	0.147	0.133
2000-05-26	71.269	71.571	0	0
2000-05-27	67.681	68.162	0.252	0.001
2000-05-28	63.839	65.654	0.394	1.388
2000-05-29	72.018	71.474	0.315	0.272
2000-05-30	74.659	75	0	0
2000-05-31	81.13	81.884	0	0
2000-06-01	87.917	88.017	0.023	0.233
2000-06-02	87.917	88.039	0.18	0.246
2000-06-03	74.608	75.202	0.181	0.24
2000-06-04	73.466	75.078	0	0
2000-06-05	71.125	69.772	0	0.03
2000-06-06	65.873	63.835	0.222	0.32
2000-06-07	74.661	74.291	0	0
2000-06-08	79.659	79.73	0	0
2000-06-09	85.533	85.831	0	0
2000-06-10	86.952	86.976	0	0
2000-06-11	87.14	87.324	0	0
2000-06-12	85.047	86.207	0.259	0.262
2000-06-13	83.744	88.303	0.349	0.21
2000-06-14	89.404	89.586	0.032	0.002
2000-06-15	86.711	85.113	0.146	0.207
2000-06-16	83.359	84.428	0.171	0.223
2000-06-17	80.416	81.662	0.215	0.271
2000-06-18	74.217	76.872	0.074	0.093
2000-06-19	75.792	77.028	0	0
2000-06-20	82.248	82.446	0	0
2000-06-21	84.867	85.747	0.22	0.166
2000-06-22	85.905	85.968	0.308	0.172
2000-06-23	81.194	82.261	0	0
2000-06-24	86.518	86.301	0	0
2000-06-25	85.207	88.046	0.118	0.184
2000-06-26	86.557	86.657	0.059	0.139
2000-06-27	83.742	83.48	0.115	0.233
2000-06-28	78.374	78.204	0	0
2000-06-29	76.626	77.068	0.012	0.013
2000-06-30	69.964	70.776	0.052	0.068
2000-07-01	78.92	79.395	0	0
2000-07-02	82.268	82.258	0	0
2000-07-03	83.939	85.1	0.163	0.098
2000-07-04	77.806	77.062	0.104	0.352
2000-07-05	81.026	81.781	0.006	0
2000-07-06	80.101	82.036	0	0
2000-07-07	78.66	78.086	0	0
2000-07-08	77.079	77.534	0	0
2000-07-09	86.416	86.262	0	0.001
2000-07-10	87.566	88.472	0.409	0.522
2000-07-11	80.737	81.411	0.145	0.17
2000-07-12	79.251	79.706	0	0
2000-07-13	82.23	82.858	0	0
2000-07-14	82.741	81.941	0.117	0.147
2000-07-15	76.37	77.446	0.068	0.092
2000-07-16	71.301	70.062	0.047	0.01
2000-07-17	79.353	78.423	0.017	0.049
2000-07-18	80.468	79.577	0.056	0.006
2000-07-19	74.136	74.588	0.021	0.966
2000-07-20	76.379	76.521	0	0.003
2000-07-21	75.147	75.339	0.037	0.071
2000-07-22	72.22	73.149	0.025	0.022
2000-07-23	74.035	72.354	0	0
2000-07-24	77.617	77.416	0	0.006
2000-07-25	76.355	74.518	0	0.005
2000-07-26	76.728	76.59	0.008	0.004
2000-07-27	80.294	80.206	0.027	0.004
2000-07-28	83.817	84.454	0	0
2000-07-29	83.524	84.301	0.089	0.068
2000-07-30	78.83	82.386	0.215	0.198
2000-07-31	82.509	81.571	0.131	0.26
2000-08-01	80.181	82.013	0.123	0.143
2000-08-02	82.248	80.534	0.006	0.022
2000-08-03	80.004	78.509	0.135	0.035
2000-08-04	73.878	75.451	0.007	0
2000-08-05	77.045	77.306	0	0
2000-08-06	85.745	82.618	0.168	0.036
2000-08-07	86.013	85.154	0.285	0.246
2000-08-08	84.489	83.678	0.168	0.096
2000-08-09	90.739	91.548	0.322	0.001
2000-08-10	79.779	83.323	0.105	0.333
2000-08-11	74.715	77.297	0.007	0.015
2000-08-12	72.448	74.324	0.086	0.016
2000-08-13	74.524	76.119	0.002	0.008
2000-08-14	82.012	80.531	0	0.002
2000-08-15	80.623	83.927	0.039	0.008
2000-08-16	82.028	83.17	0.116	0.125
2000-08-17	70.322	69.748	0	0
2000-08-18	74.79	71.923	0.104	0.149
2000-08-19	70.81	70.668	0.012	0.01
2000-08-20	70.613	70.707	0	0
2000-08-21	75.107	74.806	0	0
2000-08-22	79.028	79.423	0	0
2000-08-23	73.398	77.472	0.155	0.222
2000-08-24	82.12	78.912	0.001	0.103
2000-08-25	80.815	77.865	0	0
2000-08-26	82.852	81.946	0	0
2000-08-27	80.19	81.48	0.241	0.002
2000-08-28	84.906	84.821	0.247	0.056
2000-08-29	80.857	81.351	0	0
2000-08-30	80.844	82.574	0	0
2000-08-31	76.688	81.519	0	0
2000-09-01	81.662	80.37	0.039	0.004
2000-09-02	82.301	82.621	0.017	0
2000-09-03	84.634	84.469	0.003	0
2000-09-04	83.239	82.611	0.083	0.15
2000-09-05	68.798	68.257	0	0
2000-09-06	72.088	72.132	0	0
2000-09-07	77.713	77.609	0	0
2000-09-08	81.766	79.875	0	0
2000-09-09	81.065	82.505	0	0
2000-09-10	83.64	82.702	0	0
2000-09-11	84.546	84.407	0	0
2000-09-12	83.593	83.573	0	0.008
2000-09-13	74.445	78.582	0.254	0.693
2000-09-14	76.007	76.645	0	0
2000-09-15	68.484	68.269	0.064	0.062
2000-09-16	59.168	59.447	0.018	0.019
2000-09-17	69.921	69.839	0	0
2000-09-18	74.807	74.172	0	0
2000-09-19	75.678	71.675	0	0.004
2000-09-20	82.699	81.531	0	0
2000-09-21	77.321	77.175	0.009	0.05
2000-09-22	72.362	71.911	0	0
2000-09-23	75.997	74.705	0.073	0.126
2000-09-24	74.41	73.19	0.15	0.218
2000-09-25	63.264	62.756	0	0
2000-09-26	66.239	64.782	0	0
2000-09-27	71.718	70.41	0	0
2000-09-28	64.952	65.117	0	0
2000-09-29	68.561	68.525	0	0
2000-09-30	72.527	72.386	0	0
2000-10-01	70.402	71.726	0	0
2000-10-02	72.477	72.235	0	0
2000-10-03	79.34	78.883	0	0
2000-10-04	72.742	71.009	0	0.001
2000-10-05	80.002	81.583	0.452	0.578
2000-10-06	75.793	78.085	0.105	0.078
2000-10-07	53.801	53.367	0.064	0.084
2000-10-08	46.481	47.235	0.002	0.002
2000-10-09	47.61	47.833	0.02	0.035
2000-10-10	60.578	60.465	0.002	0.002
2000-10-11	67.708	67.423	0	0
2000-10-12	69.305	68.868	0	0
2000-10-13	70.383	70.221	0	0
2000-10-14	75.358	74.699	0	0
2000-10-15	72.148	75.296	0	0
2000-10-16	66.131	66.15	0.001	0
2000-10-17	61.998	59.708	0.001	0
2000-10-18	52.661	58.455	0	0
2000-10-19	63.378	62.665	0.001	0
2000-10-20	70.759	69.082	0	0
2000-10-21	74.487	73.178	0	0
2000-10-22	65.816	65.805	0	0
2000-10-23	67.268	67.224	0	0
2000-10-24	60.828	64.252	0.041	0.044
2000-10-25	58.549	64.795	0.011	0.01
2000-10-26	57.072	69.859	0	0
2000-10-27	57.6	68.058	0	0
2000-10-28	55.475	63.366	0.001	0.002
2000-10-29	52.697	52.649	0	0
2000-10-30	57.042	57.104	0	0
2000-10-31	58.583	58.585	0	0
2001-05-01	80	80	1	1
2001-05-02	77.202	77.817	0	0
2001-05-03	86.108	86.194	0	0
2001-05-04	86.747	86.719	0.01	0.003
2001-05-05	72.058	72.377	0.001	0.002
2001-05-06	70.782	71.027	0	0
2001-05-07	69.749	70.101	0	0
2001-05-08	64.014	64.164	0.19	0.265
2001-05-09	71.745	72.552	0.031	0.099
2001-05-10	76.088	76.318	0	0
2001-05-11	78.2	78.794	0	0
2001-05-12	74.52	74.162	0.065	0.177
2001-05-13	64.046	63.998	0	0
2001-05-14	65.906	65.467	0	0
2001-05-15	69.349	69.464	0	0
2001-05-16	72.664	70.954	0	0
2001-05-17	69.837	73.653	0	0.01
2001-05-18	78.505	77.812	0.003	0
2001-05-19	78.995	78.772	0	0
2001-05-20	78.113	78.238	0.003	0.004
2001-05-21	80.121	78.295	0.137	0.12
2001-05-22	75.772	74.222	0.193	0.533
2001-05-23	68.515	68.731	0.308	0.746
2001-05-24	74.15	74.128	0.102	0.142
2001-05-25	69.474	69.679	0.585	0.663
2001-05-26	71.795	72.992	0.029	0.008
2001-05-27	65.336	70.75	0.106	0.169
2001-05-28	67.434	68.388	0.016	0.02
2001-05-29	70.304	68.035	0.058	0.062
2001-05-30	63.679	64.039	0.031	0
2001-05-31	67.787	67.988	0	0
2001-06-01	74.304	73.115	0.683	0.523
2001-06-02	69.846	65.962	0.04	0.096
2001-06-03	63.766	64.042	0.095	0.097
2001-06-04	69.345	72.151	0	0
2001-06-05	75.374	76.294	0	0
2001-06-06	73.953	75.803	0.053	0.234
2001-06-07	72.931	72.341	0.022	0.054
2001-06-08	75.443	75.607	0	0
2001-06-09	76.372	76.331	0	0
2001-06-10	79.964	77.792	0	0.013
2001-06-11	77.161	81.65	0.01	0.086
2001-06-12	82.544	83.249	0.123	0.08
2001-06-13	84.911	85.169	0.09	0.12
2001-06-14	85.154	86.758	0.21	0.08
2001-06-15	79.937	83.772	0	0
2001-06-16	79.332	80.496	0.082	0.058
2001-06-17	83.723	83.786	0	0
2001-06-18	84.415	84.085	0	0
2001-06-19	87.71	87.5	0	0
2001-06-20	85.095	84.597	0.232	0.075
2001-06-21	83.422	83.708	0.65	1.165
2001-06-22	81.114	81.429	0.247	0.094
2001-06-23	71.887	71.467	0.97	0.137
2001-06-24	73.09	75.835	0.046	0.005
2001-06-25	78.637	81.561	0.002	0.007
2001-06-26	83.546	84.612	0	0
2001-06-27	84.788	85.23	0.022	0.025
2001-06-28	85.022	86.013	0	0
2001-06-29	86.736	87.58	0	0
2001-06-30	84.962	85.136	0.167	0.164
2001-07-01	82.842	79.164	0.223	0.236
2001-07-02	69.738	69.771	0	0
2001-07-03	78.782	78.794	0	0
2001-07-04	78.705	82.209	0.022	0.007
2001-07-05	74.61	76.8	0.068	0.146
2001-07-06	74.929	75.085	0.009	0.002
2001-07-07	81.884	82.242	0	0
2001-07-08	82.626	84.877	0.4	0.158
2001-07-09	86.407	86.718	0.003	0
2001-07-10	86.586	86.705	0.094	0.064
2001-07-11	79.73	80.807	0.434	0.097
2001-07-12	71.035	71.439	0	0
2001-07-13	72.095	73.65	0.015	0.014
2001-07-14	77.739	77.614	0.01	0.008
2001-07-15	81.066	81.311	0	0
2001-07-16	83.598	83.659	0	0
2001-07-17	84.307	84.943	0	0
2001-07-18	81.657	84.256	0.07	0.181
2001-07-19	80.654	82.788	0.011	0.039
2001-07-20	80.655	80.111	0	0
2001-07-21	82.473	82.369	0	0
2001-07-22	84.569	84.73	0	0
2001-07-23	87.368	87.209	0	0
2001-07-24	88.855	87.864	0	0.005
2001-07-25	85.475	82.142	0.217	0.506
2001-07-26	76.174	80.146	0.391	0.447
2001-07-27	74.956	75.299	0.028	0
2001-07-28	73.19	75.568	0	0
2001-07-29	70.388	72.559	0.375	0.107
2001-07-30	69.515	75.538	0	0
2001-07-31	79.157	80.251	0.035	0.002
2001-08-01	82.817	82.876	0	0
2001-08-02	83.674	83.889	0	0
2001-08-03	81.066	81.258	0.253	0.052
2001-08-04	83.653	77.583	0.393	0
2001-08-05	86.394	86.079	0	0.009
2001-08-06	86.798	88.462	0	0
2001-08-07	90.189	89.196	0	0
2001-08-08	88.752	88.852	0	0.064
2001-08-09	88.148	84.902	0.082	0.184
2001-08-10	87.357	82.642	0.201	0.253
2001-08-11	80.609	79.41	0.004	0.053
2001-08-12	82.396	80.445	0.217	0.051
2001-08-13	83.136	83.017	0.151	1.772
2001-08-14	79.077	77.698	0.01	0.004
2001-08-15	78.718	80.593	0	0
2001-08-16	82.567	85.509	0	0.006
2001-08-17	82.01	82.261	0.008	0.081
2001-08-18	76.492	77.85	0	0
2001-08-19	83.028	82.258	0.269	0.254
2001-08-20	74.654	72.759	0.034	0.272
2001-08-21	78.123	77.443	0.006	0.012
2001-08-22	78.652	78.534	0	0
2001-08-23	80.957	80.301	0.257	0.173
2001-08-24	76.402	76.491	0.009	0.002
2001-08-25	79.218	80.017	0	0.018
2001-08-26	84.834	86.054	0	0.006
2001-08-27	81.541	84.131	0.274	0.162
2001-08-28	81.42	80.75	0.014	0
2001-08-29	79.866	79.242	0.014	0
2001-08-30	83.475	84.995	0	0
2001-08-31	77.837	82.272	0.179	0.167
2001-09-01	75.913	77.325	0.457	0.202
2001-09-02	74.569	75.051	0	0
2001-09-03	80.173	80.056	0	0
2001-09-04	82.065	82.174	0	0.002
2001-09-05	72.611	77.883	0.004	0.005
2001-09-06	81.842	82.051	0	0
2001-09-07	84.711	83.994	0.007	0.005
2001-09-08	83.058	83.438	0	0
2001-09-09	81.747	82.462	0	0
2001-09-10	78.051	78.297	0.071	0.034
2001-09-11	73.848	72.939	0	0
2001-09-12	77.784	77.927	0	0
2001-09-13	79.587	79.819	0	0
2001-09-14	65.702	66.957	0.042	0.042
2001-09-15	67.415	67.83	0	0
2001-09-16	71.498	71.594	0	0
2001-09-17	73.782	73.963	0	0
2001-09-18	73.008	73.747	0	0
2001-09-19	75.556	77.619	0	0
2001-09-20	71.697	74.379	0.444	0.514
2001-09-21	69.421	71.588	0.083	0.121
2001-09-22	68.919	69.928	0.038	0.007
2001-09-23	66.49	65.797	0	0
2001-09-24	65.08	65.756	0.269	0.457
2001-09-25	60.575	60.453	0.382	0.38
2001-09-26	60.688	60.37	0.004	0.002
2001-09-27	58.546	56.108	0	0
2001-09-28	57.975	59.828	0.025	0.002
2001-09-29	66.228	66.71	0.002	0
2001-09-30	67.732	67.389	0	0
2001-10-01	72.377	72.851	0	0
2001-10-02	76.967	77.151	0	0
2001-10-03	80.796	80.598	0	0
2001-10-04	77.521	77.98	0	0
2001-10-05	77.671	77.777	0	0
2001-10-06	72.487	72.703	0.169	0.165
2001-10-07	51.12	51.337	0	0
2001-10-08	54.115	54.235	0	0
2001-10-09	65.792	66.028	0	0
2001-10-10	68.001	68.225	0	0
2001-10-11	75.943	76.037	0	0
2001-10-12	75.396	74.348	0	0
2001-10-13	80.966	78.669	0.006	0.033
2001-10-14	74.437	73.788	0	0.047
2001-10-15	60.972	61.978	0.135	0.212
2001-10-16	61.981	62.168	0.038	0.057
2001-10-17	47.5	47.851	0.016	0.02
2001-10-18	53.444	53.397	0.001	0.001
2001-10-19	61.784	62.273	0	0
2001-10-20	66.315	66.37	0	0
2001-10-21	73.413	73.4	0	0
2001-10-22	73.644	73.783	0	0
2001-10-23	72.085	72.519	0	0
2001-10-24	72.958	75.463	0.002	0.001
2001-10-25	68.156	69.636	0.055	0.065
2001-10-26	49.149	49.289	0.004	0.004
2001-10-27	43.259	43.492	0.011	0.018
2001-10-28	42.095	40.025	0.014	0.016
2001-10-29	57.4	57.37	0	0
2001-10-30	53.861	54.105	0	0
2001-10-31	64.604	64.908	0	0
2002-05-01	80	80	1	1
2002-05-02	78.786	78.279	0.153	0.201
2002-05-03	55.275	53.836	0	0.009
2002-05-04	63.38	63.437	0	0
2002-05-05	69.453	69.526	0	0
2002-05-06	74.661	74.511	0	0
2002-05-07	74.484	75.188	0.163	0.178
2002-05-08	77.73	76.334	0.016	0.001
2002-05-09	80.794	81.108	0.188	0.176
2002-05-10	71.058	71.211	0.195	0.099
2002-05-11	68.022	68.244	0	0
2002-05-12	73.441	73.287	0.025	0.046
2002-05-13	74.864	74.394	0.88	0.689
2002-05-14	51.621	52.665	0.008	0.008
2002-05-15	65.717	65.398	0	0
2002-05-16	74.568	74.607	0	0
2002-05-17	71.153	71.286	0.202	0.101
2002-05-18	55.683	56.995	0.441	0.566
2002-05-19	54.526	54.648	0.075	0
2002-05-20	51.147	50.755	0	0.091
2002-05-21	57.233	57.348	0.001	0.015
2002-05-22	64.611	64.694	0	0
2002-05-23	72.481	72.309	0	0
2002-05-24	77.35	77.596	0.092	0.158
2002-05-25	74.99	71.237	0.281	0.236
2002-05-26	72.702	73.345	0.122	0.112
2002-05-27	76.132	76.424	0	0.003
2002-05-28	77.935	78.149	0.355	0.116
2002-05-29	78.435	80.728	0.126	0.034
2002-05-30	83.021	83.091	0.043	0.028
2002-05-31	81.751	81.693	0.085	0.122
2002-06-01	81.388	81.542	0.293	0.201
2002-06-02	77.269	79.035	0.002	0.001
2002-06-03	65.836	65.623	0.043	0.521
2002-06-04	86.737	85.984	0.372	0.227
2002-06-05	82.214	86.061	0.296	0.351
2002-06-06	78.389	80.28	0.457	0.157
2002-06-07	76.347	75.231	0.004	0
2002-06-08	79.647	79.487	0	0
2002-06-09	81.172	81.16	0	0
2002-06-10	82.645	83.619	0	0
2002-06-11	84.34	84.665	0	0
2002-06-12	83.529	82.534	0.045	0.377
2002-06-13	77.757	76.437	0.523	0.418
2002-06-14	75.786	76.77	0.166	0.14
2002-06-15	73.059	73.463	0.257	0.234
2002-06-16	65.973	67.149	0.078	0.059
2002-06-17	70.33	72.889	0.053	0.034
2002-06-18	74.2	76.232	0.072	0.042
2002-06-19	79.209	79.79	0.001	0.04
2002-06-20	81.536	80.733	0.013	0.025
2002-06-21	83.071	82.54	0	0
2002-06-22	85.215	84.103	0	0
2002-06-23	85.903	86.282	0	0
2002-06-24	89.303	89.308	0	0
2002-06-25	88.371	90.372	0	0
2002-06-26	86.117	88.367	0.074	0.213
2002-06-27	81.594	79.934	0.118	0.195
2002-06-28	81.5	80.546	1.546	0.473
2002-06-29	84.528	84.626	0	0
2002-06-30	86.332	86.432	0	0
2002-07-01	88.427	86.931	0	0
2002-07-02	87.082	89.11	0.027	0
2002-07-03	89.456	89.945	0.203	0.003
2002-07-04	87.858	86.965	0.252	0.116
2002-07-05	81.907	82.934	0.2	0.267
2002-07-06	80.13	80.388	0	0
2002-07-07	82.569	83.053	0	0
2002-07-08	84.461	83.72	0	0
2002-07-09	86.345	86.7	0.045	0.035
2002-07-10	83.289	83.413	0.076	0.546
2002-07-11	74.424	74.68	0	0
2002-07-12	77.917	78.159	0	0
2002-07-13	78.463	76.803	0	0
2002-07-14	82.083	80.449	0	0
2002-07-15	83.111	84.491	0.009	0.064
2002-07-16	83.175	83.563	0.006	0
2002-07-17	87.615	87.858	0	0
2002-07-18	84.563	84.07	0.14	0.2
2002-07-19	81.831	84.303	0.183	0.123
2002-07-20	79.107	84.048	0.23	0.082
2002-07-21	87.051	85.93	0	0
2002-07-22	88.507	89.342	0.037	0
2002-07-23	84.941	86.339	0.245	0.235
2002-07-24	81.731	82.564	0.109	0.134
2002-07-25	79.595	81.201	0.007	0.014
2002-07-26	81.919	81.687	0.237	0.186
2002-07-27	83.307	86.268	0.192	0.242
2002-07-28	94.874	94.282	0	0
2002-07-29	90.367	90.395	0	0
2002-07-30	87.313	86.666	0	0
2002-07-31	88.791	89.683	0	0
2002-08-01	90.304	88.401	0	0
2002-08-02	86.395	86.777	0	0
2002-08-03	86.349	86.75	0	0
2002-08-04	88.189	89.068	0	0.008
2002-08-05	85.719	86.873	0.295	0.514
2002-08-06	78.636	78.457	0.068	0.078
2002-08-07	73.798	74.487	0	0
2002-08-08	76.038	75.919	0	0
2002-08-09	79.068	79.327	0	0
2002-08-10	83.019	83.031	0	0
2002-08-11	83.332	83.216	0	0
2002-08-12	84.321	82.199	0.01	0.099
2002-08-13	87.351	86.725	0.019	0.01
2002-08-14	88.528	89.121	0	0
2002-08-15	84.701	83.145	0.209	0.151
2002-08-16	84.544	84.137	0.287	0.233
2002-08-17	81.819	83.083	0.104	0.223
2002-08-18	82.633	80.913	0.167	0.197
2002-08-19	80.315	78.065	0	0
2002-08-20	82.984	82.847	0	0
2002-08-21	83.935	84.83	0	0
2002-08-22	85.076	83.433	0	0.043
2002-08-23	83.266	83.648	0.227	0.185
2002-08-24	81.629	81.587	0.254	0.202
2002-08-25	78.165	76.378	0.092	0.514
2002-08-26	72.944	78.056	0	0.005
2002-08-27	78.306	77.922	0	0
2002-08-28	75.055	76.97	0.012	0
2002-08-29	67.551	73.699	0.348	1.105
2002-08-30	79.93	77.843	0.029	0.092
2002-08-31	79.663	79.682	0.003	0.02
2002-09-01	75.545	73.385	0	0.004
2002-09-02	78.201	81.458	0.015	0.008
2002-09-03	82.455	81.788	0.001	0.012
2002-09-04	80.032	80.209	0.187	0.115
2002-09-05	69.61	75.495	0	0
2002-09-06	78.109	78.024	0	0
2002-09-07	82.72	82.402	0	0
2002-09-08	83.677	83.598	0	0
2002-09-09	86.098	86.075	0	0
2002-09-10	85.706	85.831	0	0
2002-09-11	71.807	73.273	0	0
2002-09-12	72.694	73.014	0	0
2002-09-13	77.94	78.002	0	0
2002-09-14	80.691	80.448	0	0
2002-09-15	82.517	81.389	0.003	0.016
2002-09-16	77.227	77.738	0.604	1.074
2002-09-17	71.283	68.997	0	0
2002-09-18	81.844	81.615	0	0
2002-09-19	80.143	81.431	0.077	0.137
2002-09-20	85.258	84.343	0.011	0.039
2002-09-21	81.262	81.424	0.022	0.068
2002-09-22	76.703	75.582	0.127	0.201
2002-09-23	68.665	68.031	0.106	0.351
2002-09-24	73.294	73.014	0	0
2002-09-25	72.103	71.23	0	0
2002-09-26	65.295	64.921	0.018	0.05
2002-09-27	79.806	76.83	0.305	0.248
2002-09-28	67.127	69.201	0.003	0.015
2002-09-29	73.066	72.043	0	0
2002-09-30	80.884	80.139	0	0
2002-10-01	79.157	80.953	0	0
2002-10-02	81.305	79.504	0	0
2002-10-03	76.315	75.848	0.074	0.035
2002-10-04	85.617	85.101	0.02	0.032
2002-10-05	81.656	81.288	0.03	0.041
2002-10-06	72.98	72.894	0	0
2002-10-07	67.033	65.361	0	0
2002-10-08	62.927	61.881	0	0
2002-10-09	68.449	68.819	0	0
2002-10-10	69.504	69.157	0	0
2002-10-11	64.492	64.923	0.003	0.117
2002-10-12	72.112	68.884	0	0.039
2002-10-13	60.187	60.55	0.044	0.163
2002-10-14	57.792	57.711	0	0
2002-10-15	61.873	59.969	0	0.001
2002-10-16	53.995	57.452	0.41	0.199
2002-10-17	54.575	54.081	0.018	0.006
2002-10-18	58.321	57.532	0	0
2002-10-19	62.323	62.915	0.199	0.244
2002-10-20	51.332	52.74	0.002	0
2002-10-21	57.795	57.781	0	0
2002-10-22	60.853	60.869	0	0
2002-10-23	51.84	50.636	0	0.003
2002-10-24	49.367	49.655	0	0
2002-10-25	50.619	52.665	0	0
2002-10-26	57.065	56.319	0.084	0.128
2002-10-27	56.328	54.485	0.003	0.004
2002-10-28	53.566	54.619	0	0
2002-10-29	47.211	48.683	0.145	0.254
2002-10-30	40.265	39.994	0.241	0.288
2002-10-31	42.342	42.271	0.021	0.02
2003-05-01	80	80	1	1
2003-05-02	73.55	77.18	0.099	0.085
2003-05-03	58.864	65.042	0.002	0.012
2003-05-04	65.465	64.265	0	0
2003-05-05	61.695	61.531	0.286	0.477
2003-05-06	75.336	77.974	0.167	0.07
2003-05-07	75.771	79.36	0.089	0.034
2003-05-08	71.018	76.903	0.118	0.176
2003-05-09	62.746	65.988	0.132	0.117
2003-05-10	79.092	80.636	0.008	0.129
2003-05-11	81.691	81.624	0.077	0.121
2003-05-12	70.056	70.622	0.007	0.009
2003-05-13	55.674	55.986	0.02	0.01
2003-05-14	69.787	69.769	0	0
2003-05-15	64.272	65.596	0.081	0.159
2003-05-16	69.032	73.013	0.181	0.598
2003-05-17	66.572	65.107	0	0.015
2003-05-18	72.593	72.591	0	0
2003-05-19	73.652	73.684	0	0
2003-05-20	75.235	73.572	0	0
2003-05-21	74.288	72.827	0.166	0.31
2003-05-22	67.929	64.738	0	0
2003-05-23	67.966	68.691	0.001	0.208
2003-05-24	65.098	65.224	0.103	0.084
2003-05-25	65.105	61.799	0	0.002
2003-05-26	65.683	65.939	0.015	0.002
2003-05-27	65.376	62.958	0.002	0.224
2003-05-28	62.69	66.988	0	0
2003-05-29	69.962	70.136	0.033	0.062
2003-05-30	70.851	70.502	0	0.001
2003-05-31	65.392	64.783	0.263	0.142
2003-06-01	65.259	65.268	0.137	0.124
2003-06-02	71.453	71.141	0	0
2003-06-03	63.306	62.864	0.839	0.594
2003-06-04	73.459	76.218	0.5	0.596
2003-06-05	70.338	68.495	0.231	0.007
2003-06-06	74.323	75.949	0	0
2003-06-07	73.892	77.682	0.139	0.389
2003-06-08	79.191	78.177	0.071	0.15
2003-06-09	77.651	75.118	0.031	0.224
2003-06-10	78.807	78.917	0.009	0
2003-06-11	80.215	78.156	0.359	0.401
2003-06-12	88.232	88.397	0.325	0.25
2003-06-13	79.918	81.846	0.531	0.241
2003-06-14	79.1	79.358	0	0.054
2003-06-15	80.856	79.999	0	0
2003-06-16	78.776	80.58	0	0
2003-06-17	73.744	76.209	0.879	0.035
2003-06-18	71.284	71.116	0.234	0.051
2003-06-19	71.995	75.055	0.022	0.048
2003-06-20	70.822	70.825	0.003	0.009
2003-06-21	74.418	74.16	0.006	0.003
2003-06-22	79.396	80.656	0	0
2003-06-23	84.002	84.487	0	0
2003-06-24	86.457	86.509	0	0
2003-06-25	86.913	86.979	0	0
2003-06-26	86.848	87.054	0	0
2003-06-27	84.794	84.744	0.151	0.028
2003-06-28	80.361	81.605	0.007	0
2003-06-29	81.301	82.166	0.033	0.096
2003-06-30	78.413	79.056	0.107	0.101
2003-07-01	86.779	86.654	0.001	0.006
2003-07-02	81.866	81.572	0.152	0.085
2003-07-03	86.419	86.173	0	0
2003-07-04	84.849	86.454	0.021	0.042
2003-07-05	86.099	87.745	0.167	0.07
2003-07-06	85.637	86.183	0.187	0.061
2003-07-07	86.427	86.038	0	0
2003-07-08	88.411	89.074	0.386	0.28
2003-07-09	84.692	85.773	0.293	0.221
2003-07-10	81.66	81.896	0.991	0.322
2003-07-11	80.273	80.709	0.14	0.241
2003-07-12	71.722	72.181	0.061	0.067
2003-07-13	76.954	78.232	0.018	0.016
2003-07-14	80.608	81.742	0	0
2003-07-15	80.378	80.673	0	0
2003-07-16	77.709	80.45	0.012	0.012
2003-07-17	81.128	80.55	0	0
2003-07-18	75.576	79.483	0.044	0.069
2003-07-19	77.384	77.765	0.015	0.069
2003-07-20	80.701	81.971	0	0
2003-07-21	83.035	83.365	0.176	0.26
2003-07-22	81.179	80.368	0.393	0.307
2003-07-23	75.019	74.302	0.126	0.097
2003-07-24	74.735	73.744	0.091	0.111
2003-07-25	77.051	76.469	0.048	0.053
2003-07-26	84.431	84.423	0	0
2003-07-27	87.298	86.002	0	0
2003-07-28	80.04	79.23	0.107	0.101
2003-07-29	78.508	79.696	0	0
2003-07-30	80.003	78.819	0	0
2003-07-31	78.706	81.418	0.129	0.026
2003-08-01	79.553	80.933	0.15	0.92
2003-08-02	86.724	86.159	0	0
2003-08-03	84.001	85.059	0.124	0.349
2003-08-04	80.301	78.672	0.28	0.105
2003-08-05	74.527	75.826	0.078	0.024
2003-08-06	75.971	75.331	0.105	0.065
2003-08-07	82.489	78.384	0	0.022
2003-08-08	79.241	76.829	0.175	0.279
2003-08-09	76.021	76.442	0.05	0.305
2003-08-10	79.428	77.693	0.029	0.117
2003-08-11	80.958	78.993	0.093	0.004
2003-08-12	81.411	80.717	0	0
2003-08-13	83.647	83.127	0	0.002
2003-08-14	85.786	85.886	0	0
2003-08-15	86.025	86.125	0	0
2003-08-16	83.163	83.603	0.011	0.012
2003-08-17	81.035	80.714	0.101	0.205
2003-08-18	76.98	75.232	0	0.005
2003-08-19	82.166	82.103	0	0
2003-08-20	84.25	84.218	0	0
2003-08-21	85.779	85.879	0	0
2003-08-22	82.641	82.58	0.16	0.086
2003-08-23	78.064	77.9	0.052	0.071
2003-08-24	77.026	77.375	0	0
2003-08-25	80.734	84.232	0.011	0
2003-08-26	88.267	88.846	0.037	0.025
2003-08-27	83.902	84.709	0.254	0.224
2003-08-28	84.28	82.183	0	0.001
2003-08-29	88.524	84.822	0.085	0.112
2003-08-30	81.914	80.905	0.411	0.493
2003-08-31	74.225	79.305	0	0
2003-09-01	72.816	78.573	0.026	0.228
2003-09-02	72.731	78.468	0.107	0.181
2003-09-03	80.246	75.715	0.21	0.191
2003-09-04	77.079	74.389	0.243	0.056
2003-09-05	67.933	68.582	0.003	0
2003-09-06	68.102	68.018	0	0
2003-09-07	76.486	75.12	0	0
2003-09-08	76.458	78.331	0	0
2003-09-09	76.198	77.227	0	0
2003-09-10	75.802	78.156	0	0
2003-09-11	80.117	78.012	0	0
2003-09-12	73.774	75.595	0	0
2003-09-13	75.468	80.597	0.02	0.024
2003-09-14	79.479	82.311	0.014	0.127
2003-09-15	77.406	81.349	0.378	0.466
2003-09-16	73.99	74.235	0.01	0.001
2003-09-17	76.581	75.897	0	0
2003-09-18	71.691	71.055	0	0
2003-09-19	70.421	74.921	0.501	0.731
2003-09-20	72.467	69.893	0.008	0.001
2003-09-21	77.685	77.657	0	0.002
2003-09-22	73.714	75.243	0.068	0.256
2003-09-23	66.711	67.42	0.638	0.592
2003-09-24	71.221	70.543	0	0
2003-09-25	70.958	71.296	0.06	0.06
2003-09-26	72.585	72.175	0	0
2003-09-27	79.873	79.782	0.16	0.113
2003-09-28	63.347	64.451	0.351	0.324
2003-09-29	57.455	57.512	0.034	0.015
2003-09-30	62.014	61.998	0	0
2003-10-01	59.232	59.372	0	0
2003-10-02	56.475	56.317	0	0
2003-10-03	57.304	57.489	0	0
2003-10-04	55.021	55.5	0.064	0.059
2003-10-05	55.777	55.432	0	0
2003-10-06	57.884	57.912	0	0
2003-10-07	66.261	66.236	0	0
2003-10-08	67.025	68.766	0	0
2003-10-09	76.273	76.396	0	0
2003-10-10	72.675	73.481	0	0.005
2003-10-11	72.849	73.483	0	0
2003-10-12	66.958	68.157	0	0
2003-10-13	66.493	67.254	0	0
2003-10-14	65.707	64.346	0.741	0.95
2003-10-15	59.339	60.028	0.544	0.781
2003-10-16	61.162	60.66	0	0
2003-10-17	52.28	52.135	0.151	0.162
2003-10-18	55.448	55.476	0	0
2003-10-19	52.258	53.384	0.001	0.001
2003-10-20	59.439	59.397	0.002	0
2003-10-21	62.812	62.211	0	0
2003-10-22	55.142	55.305	0.072	0.091
2003-10-23	47.72	47.669	0.001	0.006
2003-10-24	51.453	51.264	0.001	0.001
2003-10-25	64.419	64.287	0	0
2003-10-26	60.267	59.84	0.29	0.26
2003-10-27	60.11	59.829	0.279	0.442
2003-10-28	51.42	51.451	0	0.002
2003-10-29	52.174	51.382	0.004	0.02
2003-10-30	61.695	61.492	0	0
2003-10-31	67.702	67.374	0	0
2004-05-01	80	80	1	1
2004-05-02	72.822	71.81	0.193	0.266
2004-05-03	53.393	52.265	0	0.023
2004-05-04	60.922	61.067	0	0
2004-05-05	62.123	62.417	0.021	0.023
2004-05-06	76.605	76.503	0	0
2004-05-07	73.854	72.461	0.041	0.075
2004-05-08	77.418	76.492	0.075	0.123
2004-05-09	82.659	81.267	0.115	0.179
2004-05-10	82.14	81.151	0.192	0.201
2004-05-11	76.374	77.532	0.157	0.21
2004-05-12	78.716	78.721	0.152	0.15
2004-05-13	82.515	82.973	0.026	0.038
2004-05-14	78.596	79.323	0.087	0.101
2004-05-15	75.01	75.1	0.13	0.321
2004-05-16	73.338	72.76	0.001	0.042
2004-05-17	78.172	78.266	0.162	0.166
2004-05-18	77.969	77.035	0.162	0.18
2004-05-19	77.973	76.837	0.414	0.146
2004-05-20	78.477	80.354	0.009	0.008
2004-05-21	81.819	82.237	0.387	0.223
2004-05-22	85.705	85.445	0.394	0.305
2004-05-23	83.898	84.409	0.014	0
2004-05-24	79.588	80.492	0.034	0.003
2004-05-25	84.342	84.828	0.037	0.001
2004-05-26	79.62	79.844	0.839	0.615
2004-05-27	76.46	75.955	0.155	0.089
2004-05-28	72.988	73.221	0.056	0.066
2004-05-29	66.579	66.652	0	0
2004-05-30	78.852	79.2	0	0
2004-05-31	79.127	79.547	0.514	0.309
2004-06-01	77.551	78.019	0.035	0.033
2004-06-02	74.36	73.583	0.147	0.116
2004-06-03	71.783	69.628	0.039	0.055
2004-06-04	69.212	70.748	0	0
2004-06-05	64.654	61.054	0	0.882
2004-06-06	73.921	73.595	0	0
2004-06-07	82.075	83.548	0	0
2004-06-08	87.483	88.474	0	0
2004-06-09	85.003	85.866	0.254	0.262
2004-06-10	82.129	82.381	0.125	0.072
2004-06-11	73.305	73.063	0.002	0.002
2004-06-12	78.878	78.332	0.022	0.19
2004-06-13	77.603	77.994	0.053	0.069
2004-06-14	82.684	85.115	0.132	0.105
2004-06-15	81.602	80.814	0.164	0.299
2004-06-16	85.918	86.018	0	0
2004-06-17	82.129	84.893	0.065	0.075
2004-06-18	83.033	82.371	0.153	0.098
2004-06-19	81.299	81.141	0.148	0.756
2004-06-20	70.892	70.986	0	0
2004-06-21	80.242	80.623	0	0
2004-06-22	78.889	79.59	0.237	0.311
2004-06-23	75.707	75.538	0.001	0.013
2004-06-24	82.792	82.879	0	0
2004-06-25	80.656	80.753	0.049	0.016
2004-06-26	70.53	71.448	0.022	0
2004-06-27	74.645	74.597	0	0
2004-06-28	72.002	73.923	0.012	0.066
2004-06-29	73.12	71.671	0.055	0.093
2004-06-30	80.339	81.05	0	0
2004-07-01	83.3	84.242	0	0
2004-07-02	81.15	82.447	0.048	0.004
2004-07-03	86.274	86.374	0	0
2004-07-04	84.723	83.439	0.224	0.2
2004-07-05	85.44	80.079	0.145	0.344
2004-07-06	88.283	88.383	0.005	0.09
2004-07-07	85.088	83.219	0.222	1.303
2004-07-08	75.116	75.591	0.141	0.146
2004-07-09	75.739	75.73	0	0
2004-07-10	83.357	84.435	0	0
2004-07-11	86.062	88.164	0	0
2004-07-12	85.293	86.55	0.084	0.274
2004-07-13	83.329	82.473	0.221	0.191
2004-07-14	79.08	80.384	0.706	0.142
2004-07-15	71.104	72.098	0.028	0.061
2004-07-16	79.948	78.712	0.002	0.003
2004-07-17	80.182	79.677	0	0
2004-07-18	76.595	78.455	0.236	0.152
2004-07-19	74.477	74.571	0.12	0.153
2004-07-20	79.308	78.771	0.103	0.17
2004-07-21	82.802	80.818	0.137	0.197
2004-07-22	87.663	89.262	0.408	0.167
2004-07-23	83.032	85.819	0.093	0.097
2004-07-24	77.704	81.02	0	0
2004-07-25	78.336	78.046	0	0
2004-07-26	78.905	77.369	0	0
2004-07-27	77.164	77.042	0.305	0.565
2004-07-28	71.783	69.715	0.051	0.033
2004-07-29	78.154	77.424	0	0
2004-07-30	81.969	85.496	0.202	0
2004-07-31	85.481	86.155	0.148	0.036
2004-08-01	84.556	82.989	0.128	0.159
2004-08-02	86.317	86.091	0	0
2004-08-03	84.286	84.942	0.082	0.154
2004-08-04	80.934	79.944	0.087	0.061
2004-08-05	74.893	74.813	0.092	0.189
2004-08-06	67.396	66.911	0	0
2004-08-07	71.953	72.08	0	0
2004-08-08	77.671	76.059	0	0
2004-08-09	78.955	79.403	0	0
2004-08-10	83.131	82.215	0.2	0.117
2004-08-11	77.578	77.533	0.051	0.101
2004-08-12	73.57	74.646	0.057	0.238
2004-08-13	70.857	69.063	0	0.041
2004-08-14	70.444	68.883	0	0.006
2004-08-15	74.048	74.255	0	0.004
2004-08-16	74.568	75.314	0.008	0.079
2004-08-17	75.668	75.402	0	0
2004-08-18	78.836	78.425	0.005	0.005
2004-08-19	81.299	81.109	0.295	0.364
2004-08-20	84.43	79.859	0.262	0.06
2004-08-21	76.732	77.913	0.39	0.576
2004-08-22	73.084	78.616	0	0.003
2004-08-23	81.212	82.739	0	0
2004-08-24	86.112	86.212	0	0
2004-08-25	82.347	81.345	0	0
2004-08-26	84.912	84.04	0	0
2004-08-27	85.151	87.131	0.011	0.001
2004-08-28	85.228	85.737	0.171	0.091
2004-08-29	82.083	83.394	0.196	0.121
2004-08-30	78.714	81.047	0.049	0.258
2004-08-31	68.296	70.811	0.018	0.024
2004-09-01	65.038	70.138	0	0
2004-09-02	78.242	76.97	0	0
2004-09-03	77.324	77.152	0	0
2004-09-04	81.173	81.378	0	0
2004-09-05	80.213	81.643	0	0
2004-09-06	76.849	76.864	0	0
2004-09-07	79.28	78.105	0.018	0.011
2004-09-08	77.659	77.364	0.013	0.114
2004-09-09	74.169	73.846	0.646	0.438
2004-09-10	70.896	74.71	0	0.002
2004-09-11	77.862	77.53	0	0
2004-09-12	78.784	78.942	0	0
2004-09-13	80.742	80.484	0	0
2004-09-14	79.305	79.345	0	0
2004-09-15	73.338	79.548	0.018	0.017
2004-09-16	82.027	82.207	0.068	0.043
2004-09-17	72.956	73.782	0.24	0.222
2004-09-18	70.315	69.462	1.008	0.936
2004-09-19	69.665	69.824	0	0
2004-09-20	72.728	72.595	0	0
2004-09-21	76.588	78.105	0	0
2004-09-22	80.429	80.607	0	0
2004-09-23	81.662	81.867	0	0
2004-09-24	80.535	81.039	0	0
2004-09-25	78.91	79.338	0	0
2004-09-26	71.834	74.552	0	0
2004-09-27	76.26	75.614	0	0
2004-09-28	71.822	71.313	0.092	0.087
2004-09-29	67.383	67.815	0	0
2004-09-30	68.284	68.374	0	0
2004-10-01	74.254	74.989	0	0
2004-10-02	68.214	70.07	0.141	0.221
2004-10-03	64.47	63.197	0	0
2004-10-04	67.985	68.526	0	0
2004-10-05	56.667	57.038	0	0
2004-10-06	65.29	65.483	0	0
2004-10-07	71.255	73.32	0	0
2004-10-08	72.25	73.005	0	0
2004-10-09	70.483	71.952	0	0
2004-10-10	67.398	68.513	0.069	0.016
2004-10-11	50.355	52.285	0.001	0
2004-10-12	52.593	54.242	0.003	0.002
2004-10-13	69.131	69.811	0	0
2004-10-14	58.076	58.512	0.113	0.144
2004-10-15	56.901	58.096	0.079	0.072
2004-10-16	49.816	51.183	0.03	0.024
2004-10-17	52.011	51.6	0.009	0.105
2004-10-18	52.858	52.802	0	0
2004-10-19	66.071	65.762	0.494	0.366
2004-10-20	65.229	65.007	0.004	0.002
2004-10-21	60.073	60.116	0	0.001
2004-10-22	59.285	59.502	0.003	0.011
2004-10-23	57.255	57.023	0	0
2004-10-24	58.352	57.875	0.019	0.021
2004-10-25	57.701	58.778	0.002	0.001
2004-10-26	53.506	54.846	0	0
2004-10-27	62.564	62.503	0	0
2004-10-28	64.34	64.803	0	0
2004-10-29	62.988	62.818	0.009	0.114
2004-10-30	72.699	71.639	0.148	0.093
2004-10-31	68.077	67.583	0.04	0.031
2005-05-01	80	80	1	1
2005-05-02	56.358	56.253	0.085	0.007
2005-05-03	54.632	55.197	0.019	0
2005-05-04	58.812	58.781	0.038	0.003
2005-05-05	64.506	64.39	0	0
2005-05-06	65.956	66.318	0	0
2005-05-07	66.656	67.914	0.124	0.049
2005-05-08	66.36	70.162	0.081	0.143
2005-05-09	74.269	76.28	0	0
2005-05-10	81.737	82.122	0	0
2005-05-11	77.564	79.051	0.015	0.056
2005-05-12	69.881	72.739	0.008	0.067
2005-05-13	69.921	67.408	0	0
2005-05-14	76.882	77.398	0.113	0.108
2005-05-15	71.759	70.545	0.288	0.367
2005-05-16	59.023	58.209	0.001	0
2005-05-17	65.368	65.273	0	0
2005-05-18	70.198	70.021	0.002	0
2005-05-19	76.191	74.422	0	0
2005-05-20	69.4	67.619	0.417	0.252
2005-05-21	66.76	67.01	0	0
2005-05-22	66.86	68.024	0	0
2005-05-23	64.324	67.301	0.302	0.157
2005-05-24	56.631	58.871	0.194	0.086
2005-05-25	66.242	67.94	0.019	0.022
2005-05-26	73.068	73.504	0	0
2005-05-27	74.13	74.198	0.057	0.005
2005-05-28	71.492	71.296	0.47	0.424
2005-05-29	69.086	67.243	0.083	0.048
2005-05-30	71.425	70.449	0.342	0.024
2005-05-31	71.745	71.894	0	0.001
2005-06-01	75.434	76.208	0	0
2005-06-02	69.168	69.493	0	0
2005-06-03	71.624	68.688	0	0
2005-06-04	80.815	79.985	0	0.001
2005-06-05	83.611	84.881	0.046	0.032
2005-06-06	83.669	85.933	0.274	0.02
2005-06-07	86.076	86.396	0.073	0.024
2005-06-08	87.845	88.701	0	0
2005-06-09	89.01	85.456	0.114	0.105
2005-06-10	83.526	84.08	0.164	0.093
2005-06-11	86.104	86.204	0.046	0.057
2005-06-12	85.563	86.42	0	0
2005-06-13	85.477	84.831	0.051	0.029
2005-06-14	86.914	88.249	0.043	0.088
2005-06-15	85.274	85.346	0.306	0.259
2005-06-16	71.541	71.858	0.066	0.083
2005-06-17	68.468	68.326	0.034	0.013
2005-06-18	64.355	65.491	0	0
2005-06-19	67.73	66.041	0	0
2005-06-20	72.088	74.52	0	0
2005-06-21	75.647	78.031	0	0
2005-06-22	80.475	76.708	0.177	0.274
2005-06-23	81.91	81.483	0.025	0.154
2005-06-24	85.508	85.855	0	0
2005-06-25	87.594	87.752	0	0
2005-06-26	88.289	88.654	0	0
2005-06-27	86.7	87.472	0.046	0.021
2005-06-28	85.355	87.138	0.13	0.113
2005-06-29	83.884	84.85	0.268	0.126
2005-06-30	83.854	83.882	0.079	0.033
2005-07-01	82.634	83.281	0.217	0.25
2005-07-02	76.212	76.625	0	0.089
2005-07-03	80.508	80.137	0	0
2005-07-04	84.27	84.314	0	0
2005-07-05	86.979	86.347	0.165	0.04
2005-07-06	81.184	79.532	0.171	0.127
2005-07-07	79.827	79.175	0.093	0.019
2005-07-08	75.04	76.77	0.214	0.155
2005-07-09	74.714	76.756	0.078	0.038
2005-07-10	82.604	82.634	0.002	0.022
2005-07-11	86.726	87.144	0	0
2005-07-12	91.317	91.818	0	0
2005-07-13	88.087	86.663	0.287	0.274
2005-07-14	84.832	85.54	0.21	0.194
2005-07-15	84.829	86.582	0.251	0.27
2005-07-16	88.096	85.248	0.173	0.262
2005-07-17	84.115	85.884	0.123	0.066
2005-07-18	84.291	82.052	0.12	0.135
2005-07-19	84.662	83.984	0.145	0.178
2005-07-20	83.958	85.832	0.003	0.052
2005-07-21	87.389	88.485	0	0
2005-07-22	87.685	87.593	0	0
2005-07-23	83.515	84.667	0.016	0.059
2005-07-24	83.73	83.232	0	0
2005-07-25	88.319	89.435	0.118	0.216
2005-07-26	89.503	90.563	0.131	0.033
2005-07-27	85.209	86.255	0.17	0.638
2005-07-28	76.667	77.749	0.004	0
2005-07-29	86.526	86.089	0	0
2005-07-30	86.696	86.521	0	0
2005-07-31	86.411	86.165	0	0
2005-08-01	86.546	87.65	0	0
2005-08-02	86.021	86.879	0	0
2005-08-03	87.351	86.776	0	0
2005-08-04	88.895	88.532	0	0
2005-08-05	85.629	86.149	0.271	0.516
2005-08-06	83.589	83.737	0.101	0.148
2005-08-07	81.458	81.485	0.235	0.228
2005-08-08	84.325	86.147	0.18	0.103
2005-08-09	84.507	82.757	0.003	0.168
2005-08-10	85.861	85.961	0.057	0.167
2005-08-11	81.643	81.65	0.101	0.169
2005-08-12	86.358	88.296	0.058	0.087
2005-08-13	85.863	87.815	0.054	0.001
2005-08-14	86.821	85.714	0.121	0.127
2005-08-15	82.805	78.484	0.089	0.314
2005-08-16	84.617	80.54	0	0
2005-08-17	84.049	82.694	0.939	0.005
2005-08-18	80.238	81.015	0.01	0.06
2005-08-19	86.207	83.824	0.101	0.164
2005-08-20	91.949	87.233	0.126	0.4
2005-08-21	89.155	85.371	0.124	0.227
2005-08-22	75.078	78.724	0	0
2005-08-23	67.569	68.099	0	0
2005-08-24	74.651	73.868	0	0
2005-08-25	77.17	77.128	0	0
2005-08-26	79.629	80.088	0	0
2005-08-27	83.957	81.455	0.099	0.004
2005-08-28	83.393	82.995	0.087	0.141
2005-08-29	81.095	81.246	0.049	0.103
2005-08-30	86.499	85.869	0.074	0.135
2005-08-31	82.007	81.898	0.008	0.007
2005-09-01	76.046	76.379	0.002	0.007
2005-09-02	82.037	82.273	0	0
2005-09-03	69.78	75.345	0	0
2005-09-04	67.938	68.711	0	0
2005-09-05	75.274	75.236	0	0
2005-09-06	79.333	79.463	0	0
2005-09-07	78.952	78.895	0	0
2005-09-08	78.945	79.194	0	0
2005-09-09	77.608	72.481	0	0.011
2005-09-10	78.811	72.872	0	0
2005-09-11	81.239	79.735	0	0
2005-09-12	83.485	82.266	0	0
2005-09-13	83.594	83.311	0	0
2005-09-14	84.788	84.566	0	0
2005-09-15	79.069	78.59	0	0
2005-09-16	83.712	80.87	0.1	0.266
2005-09-17	74.4	73.881	0.151	0.206
2005-09-18	73.056	65.06	0	0
2005-09-19	75.629	77.626	0	0
2005-09-20	71.188	73.394	0.098	0.119
2005-09-21	74.484	73.937	0	0
2005-09-22	76.881	79.222	0	0
2005-09-23	78.059	72.851	0.004	0.005
2005-09-24	78.409	77.921	0.007	0
2005-09-25	80.886	81.425	0	0
2005-09-26	78.327	77.932	0.165	0.236
2005-09-27	71.593	72.109	0.089	0.08
2005-09-28	78.716	78.845	0	0
2005-09-29	71.477	72.171	0.05	0.164
2005-09-30	67.2	67.304	0	0
2005-10-01	73.64	74.873	0	0
2005-10-02	78.572	78.667	0	0
2005-10-03	78.251	79.923	0	0
2005-10-04	81.775	81.019	0	0
2005-10-05	78.561	75.073	0	0
2005-10-06	72.273	76.174	0	0
2005-10-07	77.939	76.267	0.056	0.278
2005-10-08	73.165	72.785	0.616	0.589
2005-10-09	59.861	59.085	0	0
2005-10-10	62.095	60.922	0	0
2005-10-11	61.579	65.244	0	0.008
2005-10-12	66.232	64.401	0	0
2005-10-13	65.474	64.024	0	0
2005-10-14	62.68	61.853	0	0.001
2005-10-15	66.798	66.724	0	0
2005-10-16	56.997	57.504	0	0
2005-10-17	55.551	56.317	0	0
2005-10-18	66.407	64.959	0	0
2005-10-19	74.468	73.949	0	0
2005-10-20	68.569	68.407	0	0
2005-10-21	57.852	57.474	0.24	0.065
2005-10-22	60.519	61.986	0.06	0.111
2005-10-23	52.576	52.419	0.013	0.023
2005-10-24	48.672	48.726	0.002	0.001
2005-10-25	46.86	46.157	0.006	0.028
2005-10-26	46.041	45.511	0.03	0.111
2005-10-27	44.354	44.515	0.062	0.057
2005-10-28	44.948	44.094	0	0
2005-10-29	44.104	44.473	0.003	0.005
2005-10-30	54.981	52.795	0	0
2005-10-31	64.806	64.539	0	0
2006-05-01	80	80	1	1
2006-05-02	73.069	72.558	0	0
2006-05-03	68.629	68.776	0.01	0.025
2006-05-04	75.316	71.673	0	0
2006-05-05	72.035	73.18	0	0.001
2006-05-06	67.524	64.313	0	0
2006-05-07	66.812	66.56	0	0
2006-05-08	69.976	68.382	0	0
2006-05-09	73.229	73.309	0	0
2006-05-10	73.533	79.134	0.102	0.11
2006-05-11	69.926	71.014	0.092	0.218
2006-05-12	60.383	63.536	0.003	0.027
2006-05-13	67.466	68.791	0.001	0
2006-05-14	65.348	68.075	0.059	0.069
2006-05-15	61.239	61.21	0.059	0.15
2006-05-16	60.003	60.673	0.113	0.001
2006-05-17	61.444	61.254	0.118	0.098
2006-05-18	60.673	58.546	0.18	0.196
2006-05-19	53.205	53.124	0.063	0.119
2006-05-20	64.185	64.164	0	0.031
2006-05-21	61.293	61.91	0.019	0.057
2006-05-22	60.079	60.485	0	0
2006-05-23	65.521	65.555	0	0
2006-05-24	73.473	73.057	0	0
2006-05-25	79.788	77.077	0.1	0.04
2006-05-26	74.605	72.41	0.406	0.339
2006-05-27	72.688	72.602	0.102	0.131
2006-05-28	81.011	80.614	0	0
2006-05-29	85.823	86.176	0	0
2006-05-30	89.019	88.675	0	0
2006-05-31	89.444	88.821	0	0.023
2006-06-01	84.221	85.614	0.146	0.207
2006-06-02	80.265	80.182	0.163	0.265
2006-06-03	76.822	77.473	0.099	0.201
2006-06-04	70.236	69.375	0.102	0.062
2006-06-05	77.737	75.958	0.01	0
2006-06-06	79.962	78.705	0.014	0.001
2006-06-07	80.975	80.069	0.058	0.041
2006-06-08	78.572	79.506	0.011	0.1
2006-06-09	75.844	76.938	0.015	0.026
2006-06-10	65.9	65.485	0	0
2006-06-11	70.312	70.706	0	0
2006-06-12	70.725	70.377	0	0
2006-06-13	74.289	75.546	0	0
2006-06-14	76.861	77.455	0	0
2006-06-15	75.519	76.376	0	0
2006-06-16	79.493	79.641	0	0
2006-06-17	85.674	85.926	0	0
2006-06-18	85.347	85.73	0	0
2006-06-19	82.559	82.763	0.51	0.097
2006-06-20	79.094	78.099	0.036	0.129
2006-06-21	83.551	84.072	0.166	0.027
2006-06-22	86.804	90.352	0.3	0.168
2006-06-23	83.327	84.8	0.536	0.56
2006-06-24	82.004	81.288	0.141	0.177
2006-06-25	84.55	81.616	0.212	0.141
2006-06-26	84.328	83.545	0.239	0.178
2006-06-27	81.04	81.008	0.199	0.242
2006-06-28	80.114	79.145	0.014	0.005
2006-06-29	77.783	75.316	0.143	0.115
2006-06-30	79.846	79.997	0.021	0.045
2006-07-01	82.293	82.341	0	0
2006-07-02	91.388	92.289	0	0
2006-07-03	86.284	85.673	0.276	1.06
2006-07-04	82.835	82.854	0.258	0.127
2006-07-05	76.778	77.867	0.094	0.144
2006-07-06	74.313	74.546	0	0
2006-07-07	80.229	80.389	0	0
2006-07-08	79.983	79.305	0	0
2006-07-09	80.413	80.944	0	0.002
2006-07-10	79.685	79.693	0.299	0.26
2006-07-11	79.314	81.99	0.175	0.125
2006-07-12	87.553	88.771	0.059	0.073
2006-07-13	85.658	85.781	0.084	0.084
2006-07-14	86.905	87.005	0	0
2006-07-15	85.77	84.667	0.096	0.032
2006-07-16	83.43	83.258	0	0.018
2006-07-17	91.422	91.567	0	0
2006-07-18	91.204	91.304	0	0.211
2006-07-19	86.867	84.86	0.092	0.169
2006-07-20	88.212	88.312	0	0.18
2006-07-21	86.22	83.942	0.225	0.345
2006-07-22	77.837	78.725	0.063	0.117
2006-07-23	79.79	79.238	0	0
2006-07-24	81.191	82.076	0	0
2006-07-25	86.187	86.287	0	0
2006-07-26	86.372	87.375	0	0
2006-07-27	87.654	87.754	0.016	0.185
2006-07-28	87.714	84.124	0.181	0.205
2006-07-29	86.143	86.243	0.05	0.194
2006-07-30	87.842	87.942	0.024	0
2006-07-31	90.928	91.028	0	0.086
2006-08-01	97.737	97.837	0	0.282
2006-08-02	95.641	93.731	0	0
2006-08-03	92.683	90.836	0.278	0.137
2006-08-04	86.271	84.587	0.209	0.027
2006-08-05	85.041	84.377	0	0
2006-08-06	87.56	86.946	0	0
2006-08-07	85.699	85.06	0.396	0.136
2006-08-08	80.483	81.714	0.124	0.209
2006-08-09	80.2	80.46	0	0
2006-08-10	76.544	74.174	0.299	0.258
2006-08-11	77.254	77.695	0.339	0.04
2006-08-12	76.717	76.918	0	0
2006-08-13	80.074	80.678	0	0
2006-08-14	85.331	86.208	0	0
2006-08-15	82.238	82.757	0.38	0.857
2006-08-16	80.396	79.919	0	0
2006-08-17	82.162	81.625	0	0
2006-08-18	84.388	84.623	0	0
2006-08-19	84.961	86.644	0	0
2006-08-20	82.082	82.512	0.181	0.116
2006-08-21	73.652	79.12	0	0
2006-08-22	80.031	81.583	0	0
2006-08-23	81.246	81.259	0.064	0
2006-08-24	80.054	76.674	0.061	0.078
2006-08-25	84.538	86.498	0.161	0
2006-08-26	86.721	85.03	0.146	0
2006-08-27	80.866	80.672	0.135	0.216
2006-08-28	78.876	76.31	0.044	0.014
2006-08-29	78.826	75.083	0.294	0.378
2006-08-30	74.012	70.876	0.024	0.003
2006-08-31	71.318	68.11	0	0.25
2006-09-01	73.516	72.539	0	0.21
2006-09-02	68.548	69.301	1.071	0.761
2006-09-03	64.477	65.111	0.008	0.008
2006-09-04	66.918	67.573	0	0
2006-09-05	70.698	69.982	0	0
2006-09-06	72.36	73.418	0.001	0
2006-09-07	74.422	76.29	0	0
2006-09-08	77.34	78.472	0	0
2006-09-09	79.364	77.518	0	0.001
2006-09-10	74.89	73.571	0	0.018
2006-09-11	71.592	72.142	0	0
2006-09-12	71.429	73.223	0	0
2006-09-13	74.768	72.975	0	0
2006-09-14	69.782	68.728	0.268	0.395
2006-09-15	75.307	71.539	0.015	0.033
2006-09-16	72.988	72.897	0	0.02
2006-09-17	72.07	77.111	0	0
2006-09-18	82.592	83.337	0	0
2006-09-19	76.742	77.852	0.071	0.035
2006-09-20	66.171	67.883	0.001	0.001
2006-09-21	65.051	65.209	0	0
2006-09-22	73.324	73.649	0	0
2006-09-23	73.488	75.083	0.138	0.095
2006-09-24	77.65	77.381	0.218	0.229
2006-09-25	67.664	68.991	0.007	0.024
2006-09-26	69.508	69.463	0	0
2006-09-27	73.879	73.624	0	0
2006-09-28	64.887	68.34	0.139	0.137
2006-09-29	56.414	56.452	0.065	0.016
2006-09-30	66.733	66.295	0	0.002
2006-10-01	66.2	66.253	0.283	0.179
2006-10-02	76.978	77.655	0	0
2006-10-03	83.97	83.101	0.024	0.064
2006-10-04	83.727	83.206	0.187	0.122
2006-10-05	69.254	67.66	0.085	0.276
2006-10-06	62.107	61.735	0	0
2006-10-07	65.676	66.229	0	0
2006-10-08	75.099	76.136	0	0
2006-10-09	77.381	78.479	0	0
2006-10-10	72.302	73.469	0	0
2006-10-11	71.742	70.488	0.027	0.052
2006-10-12	66.443	66.683	0.182	0.115
2006-10-13	53.109	53.2	0	0
2006-10-14	51.146	51.312	0	0
2006-10-15	55.524	55.483	0	0
2006-10-16	61.16	61.182	0	0
2006-10-17	66.384	65.681	0.791	0.803
2006-10-18	67.975	67.263	0.011	0.006
2006-10-19	68.675	69.53	0.016	0.041
2006-10-20	62.352	61.303	0.069	0.119
2006-10-21	61.192	60.936	0.001	0.004
2006-10-22	54.431	55.408	0.056	0.018
2006-10-23	44.488	44.655	0.021	0.031
2006-10-24	42.341	42.519	0.016	0.01
2006-10-25	41.942	41.687	0	0.001
2006-10-26	49.743	48.616	0.001	0.001
2006-10-27	50.988	49.356	0.075	0.133
2006-10-28	51.669	51.531	0.286	0.321
2006-10-29	49.818	49.863	0.041	0.035
2006-10-30	60.425	60.27	0	0
2006-10-31	68.924	68.237	0	0.001
2007-05-01	80	80	1	1
2007-05-02	75.283	75.272	0.029	0.02
2007-05-03	66.94	66.421	0	0
2007-05-04	70.349	70.473	0	0
2007-05-05	72.456	72.423	0	0
2007-05-06	69.364	69.465	0	0
2007-05-07	70.074	69.987	0	0
2007-05-08	75.903	75.753	0	0
2007-05-09	77.457	78.394	0.006	0
2007-05-10	75.068	75.784	0.067	0.07
2007-05-11	76.787	75.213	0.071	0.056
2007-05-12	79.608	79.824	0	0.106
2007-05-13	67.031	67.196	0	0.025
2007-05-14	73.418	73.666	0	0
2007-05-15	77.317	78.671	0	0
2007-05-16	73.972	74.552	0.004	0.035
2007-05-17	54.671	59.688	0.004	0.003
2007-05-18	61.952	62.791	0.004	0
2007-05-19	71.16	70.2	0	0
2007-05-20	63.108	62.939	0.319	0.196
2007-05-21	69.157	68.86	0	0
2007-05-22	77.243	77.391	0	0
2007-05-23	79.056	79.4	0	0
2007-05-24	80.011	79.829	0	0
2007-05-25	81.819	81.869	0	0
2007-05-26	79.513	79.122	0.046	0.109
2007-05-27	82.427	82.478	0.001	0.091
2007-05-28	79.016	79.589	0.096	0.117
2007-05-29	79.456	78.632	0	0
2007-05-30	84.453	84.294	0	0
2007-05-31	84.075	84.357	0	0
2007-06-01	81.667	83.341	0.151	0.055
2007-06-02	84.023	84.161	0.01	0.029
2007-06-03	80.904	80.801	0.05	0.065
2007-06-04	78.352	75.352	0.069	0.098
2007-06-05	70.917	71.743	0.035	0.023
2007-06-06	70.295	70.117	0	0
2007-06-07	85.772	86.336	0	0
2007-06-08	83.039	83.465	0.039	0.008
2007-06-09	78.411	78.524	0.055	0.115
2007-06-10	77.219	78.351	0	0
2007-06-11	78.348	78.409	0	0
2007-06-12	77.628	78.53	0.14	0.117
2007-06-13	80.827	81.437	0.012	0.014
2007-06-14	78.203	78.515	0.012	0.025
2007-06-15	75.239	75.338	0	0
2007-06-16	77.792	78.605	0	0
2007-06-17	83.528	85.655	0.018	0
2007-06-18	87.212	87.029	0.01	0.005
2007-06-19	84.45	86.183	0.159	0.094
2007-06-20	78.798	79.562	0.131	0.093
2007-06-21	79.14	80.181	0.178	0.133
2007-06-22	75.237	75.685	0.135	0.185
2007-06-23	74.25	74.952	0	0
2007-06-24	85.073	85.428	0	0
2007-06-25	81.318	84.258	0.155	0.136
2007-06-26	83.376	86.667	0.123	0.095
2007-06-27	90.189	90.289	0.026	0.283
2007-06-28	86.562	79.683	0.137	0.215
2007-06-29	80.36	76.564	0	0
2007-06-30	77.594	77.463	0	0
2007-07-01	72.693	72.705	0	0
2007-07-02	72.606	73.042	0	0
2007-07-03	80.123	80.033	0	0
2007-07-04	78.54	78.177	0.171	0.15
2007-07-05	77.874	78.053	0.165	0.167
2007-07-06	77.709	78.264	0.142	0.177
2007-07-07	76.572	77.726	0.031	0.026
2007-07-08	86.896	86.93	0	0
2007-07-09	89.305	89.393	0	0
2007-07-10	87.333	89.622	0.067	0.004
2007-07-11	84.514	83.848	0.193	0.113
2007-07-12	74.726	74.278	0	0
2007-07-13	74.972	74.004	0.051	0.16
2007-07-14	79.544	78.246	0.176	0.115
2007-07-15	77.549	78.196	0.016	0.03
2007-07-16	80.576	81.134	0	0
2007-07-17	84.989	86.908	0	0
2007-07-18	82.825	84.111	0.219	0.084
2007-07-19	86.312	90.01	0.38	0.345
2007-07-20	77.86	76.842	0.097	0.161
2007-07-21	77.091	76.817	0	0
2007-07-22	77.711	77.71	0	0
2007-07-23	76.06	76.48	0.178	0.131
2007-07-24	71.008	70.499	0.112	0.191
2007-07-25	76.776	77.625	0.08	0.068
2007-07-26	84.6	84.61	0.177	0.079
2007-07-27	79.767	79.311	0.251	0.167
2007-07-28	82.73	80.228	0.18	0.161
2007-07-29	83.576	80.227	0.116	0.083
2007-07-30	81.455	80.031	0	0
2007-07-31	84.612	84.694	0	0
2007-08-01	86.601	86.062	0	0
2007-08-02	87.983	88.377	0	0
2007-08-03	85.326	85.818	0.212	0.18
2007-08-04	81.328	82.542	0.095	0.038
2007-08-05	85.359	85.487	0	0
2007-08-06	85.6	86.922	0.075	0.105
2007-08-07	87.594	88.653	0	0.002
2007-08-08	90.47	87.495	0.39	0.277
2007-08-09	85.821	84.015	0.181	0.07
2007-08-10	84.425	83.855	0.013	0.078
2007-08-11	82.12	77.198	0	0
2007-08-12	82.741	82.167	0	0
2007-08-13	79.045	81.113	0.013	0.045
2007-08-14	80.511	80.811	0	0
2007-08-15	84.887	87.457	0	0
2007-08-16	86.501	89.493	0.248	0.181
2007-08-17	81.811	83.234	0.017	0.005
2007-08-18	75.785	77.8	0.053	0.003
2007-08-19	77.668	77.909	0.01	0.008
2007-08-20	86.932	85.221	0.445	0.353
2007-08-21	81.949	84.278	0.262	0.289
2007-08-22	79.911	83.052	0.788	1.046
2007-08-23	88.476	87.203	0.008	0
2007-08-24	94.687	94.572	0.001	0
2007-08-25	94.367	92.088	0	0.004
2007-08-26	87.694	87.823	0.078	0.024
2007-08-27	81.862	82.055	0.021	0
2007-08-28	83.816	83.209	0.023	0
2007-08-29	84.568	88.501	0.009	0.009
2007-08-30	80.354	86.117	0.112	0.202
2007-08-31	77.947	76.85	0.148	0.001
2007-09-01	77.247	78.096	0	0
2007-09-02	78.938	79.92	0	0
2007-09-03	84.467	84.67	0	0
2007-09-04	86.412	87.414	0	0
2007-09-05	83.16	86.749	0.106	0.126
2007-09-06	88.964	89.087	0	0.018
2007-09-07	87.184	86.746	0	0
2007-09-08	89.115	87.871	0	0
2007-09-09	85.343	85.043	0.001	0
2007-09-10	75.029	74.534	0.024	0.01
2007-09-11	76.166	78.572	0.008	0
2007-09-12	71.152	72.889	0	0.001
2007-09-13	75.857	76.295	0	0
2007-09-14	81.356	77.392	0	0.054
2007-09-15	73.886	74.346	0.392	0.138
2007-09-16	62.473	63.416	0	0
2007-09-17	71.91	72.338	0	0
2007-09-18	75.422	76.025	0	0
2007-09-19	77.56	77.718	0	0
2007-09-20	80.797	80.653	0	0
2007-09-21	81.456	80.97	0	0
2007-09-22	86.342	86.442	0	0
2007-09-23	77.76	78.076	0	0
2007-09-24	82.23	82.343	0	0
2007-09-25	86.931	86.234	0	0
2007-09-26	86.985	86.799	0	0
2007-09-27	79.452	78.535	0.112	0.106
2007-09-28	68.018	67.377	0.032	0.187
2007-09-29	63.193	66.837	0	0
2007-09-30	72.051	72.22	0	0
2007-10-01	77.207	77.663	0	0
2007-10-02	79.958	79.875	0	0
2007-10-03	78.715	79.144	0	0
2007-10-04	82.523	81.163	0	0
2007-10-05	79.44	78.483	0	0
2007-10-06	81.137	81.035	0	0
2007-10-07	81.658	82.95	0	0
2007-10-08	85.427	85.131	0	0
2007-10-09	76.194	77.146	0.044	0.045
2007-10-10	66.129	65.883	0	0
2007-10-11	57.476	58.007	0	0
2007-10-12	54.861	56.781	0.001	0.009
2007-10-13	58.806	59.522	0.001	0
2007-10-14	64.478	64.019	0	0
2007-10-15	68.261	68.999	0	0
2007-10-16	75.803	75.833	0	0
2007-10-17	75.059	73.104	0.027	0.035
2007-10-18	81.271	76.987	0.02	0.157
2007-10-19	76.679	74.49	0.143	0.076
2007-10-20	67.753	68.5	0	0.017
2007-10-21	78.375	78.106	0	0
2007-10-22	79.061	79.445	0	0
2007-10-23	71.918	72.421	0.347	0.428
2007-10-24	60.174	59.058	0.185	0.185
2007-10-25	57.542	55.843	0	0
2007-10-26	68.611	70.295	0.073	0.053
2007-10-27	67.826	67.885	0.014	0.015
2007-10-28	53.967	54.008	0	0
2007-10-29	54.659	54.903	0	0
2007-10-30	62.443	62.543	0	0
2007-10-31	67.916	67.317	0	0
2008-05-01	80	80	1	1
2008-05-02	79.356	79.43	0.013	0.003
2008-05-03	79.976	81.173	0.113	0.09
2008-05-04	68.257	69.407	0.153	0.227
2008-05-05	66.141	66.135	0	0
2008-05-06	67.258	65.904	0.089	0.088
2008-05-07	73.452	73.431	0.023	0.023
2008-05-08	71.891	72.514	0.164	0.231
2008-05-09	69.375	67.507	0.072	0.559
2008-05-10	66.889	67.096	0	0
2008-05-11	59.487	57.553	0.404	0.191
2008-05-12	56.371	56.969	0.697	0.143
2008-05-13	69.733	70.704	0.004	0.001
2008-05-14	72.501	72.547	0	0
2008-05-15	67.324	68.611	0.03	0.064
2008-05-16	65.609	67.119	0.339	0.53
2008-05-17	67.937	68.394	0.144	0.157
2008-05-18	64.338	64.147	0.12	0.129
2008-05-19	61.336	61.507	0.009	0.014
2008-05-20	61.385	61.784	0	0.013
2008-05-21	58.566	59.091	0.048	0.045
2008-05-22	56.396	55.928	0.003	0.002
2008-05-23	64.295	63.683	0	0
2008-05-24	65.653	65.767	0	0
2008-05-25	72.044	72.158	0	0
2008-05-26	79.904	80.354	0	0
2008-05-27	76.682	76.977	0.06	0.019
2008-05-28	68.182	67.844	0	0
2008-05-29	73.273	73.295	0	0
2008-05-30	81.564	80.957	0	0
2008-05-31	81.256	78.007	0.295	0.154
2008-06-01	73.478	70.884	0.498	1.231
2008-06-02	76.577	77.452	0	0
2008-06-03	81.577	80.857	0	0
2008-06-04	82.426	78.82	0.337	0.239
2008-06-05	88.953	88.896	0.272	0.303
2008-06-06	89.116	89.221	0	0
2008-06-07	86.721	87.273	0.26	0.262
2008-06-08	89.489	89.967	0.345	0.004
2008-06-09	90.07	90.131	0	0
2008-06-10	85.921	86.705	0.135	0.135
2008-06-11	83.098	83.673	0.194	0.142
2008-06-12	86.818	86.066	0	0
2008-06-13	87.316	86.773	0.031	0.051
2008-06-14	84.57	84.919	0.21	0.266
2008-06-15	80.41	80.905	0.118	0.066
2008-06-16	75.687	74.418	0.359	0.211
2008-06-17	68.444	69.3	0.08	0.072
2008-06-18	66.689	66.398	0.11	0.195
2008-06-19	63.322	63.537	0.037	0.001
2008-06-20	74.914	74.681	0.025	0.037
2008-06-21	78.548	76.568	0.113	0.076
2008-06-22	75.786	73.263	0.139	0.074
2008-06-23	72.588	72.328	0.163	0.149
2008-06-24	70.482	69.714	0.133	0.161
2008-06-25	74.139	77.629	0	0
2008-06-26	82.593	87.385	0.331	0.323
2008-06-27	82.143	83.828	0.127	0.178
2008-06-28	85.132	86.715	0.294	0.395
2008-06-29	79.162	80.485	0.362	0.162
2008-06-30	78.116	73.369	0.056	0.049
2008-07-01	76.794	74.865	0.05	0.009
2008-07-02	79.003	79.455	0	0
2008-07-03	76.266	78.592	0.078	0.001
2008-07-04	74.099	73.684	0.228	0.137
2008-07-05	78.087	78.806	0.161	1.535
2008-07-06	76.053	79.918	0.247	0.013
2008-07-07	80.769	81.235	0.002	0.204
2008-07-08	85.317	86.121	0	0
2008-07-09	83.581	83.737	0.197	0.076
2008-07-10	80.62	83.542	0.063	0
2008-07-11	84.56	83.526	0	0.128
2008-07-12	87.533	87.034	0	0.016
2008-07-13	84.906	85.038	0.403	0.05
2008-07-14	80.333	79.154	0.006	0.08
2008-07-15	82.395	82.666	0	0
2008-07-16	87.258	87.514	0	0
2008-07-17	87.051	86.997	0.161	0.192
2008-07-18	85.011	86.776	0.192	0.106
2008-07-19	86.662	87.317	0	0
2008-07-20	88.199	88.928	0	0
2008-07-21	85.837	81.149	0.27	0.258
2008-07-22	79.626	77.565	0.125	0.359
2008-07-23	78.539	78.218	0.123	0.57
2008-07-24	74.689	76.671	0.115	0.028
2008-07-25	80.88	81.015	0.003	0
2008-07-26	78.929	80.92	0.034	0.198
2008-07-27	77.801	79.624	0.047	0.159
2008-07-28	83.301	83.632	0	0
2008-07-29	87.132	86.611	0	0
2008-07-30	92.725	92.825	0	0.18
2008-07-31	82.512	83.18	0.436	0.935
2008-08-01	82.401	78.201	0	0
2008-08-02	74.231	77.707	0.319	0.208
2008-08-03	76.578	78.713	0	0.001
2008-08-04	82.117	81.868	0.002	0
2008-08-05	89.668	87.831	0.392	0.109
2008-08-06	84.678	84.761	0.158	1.173
2008-08-07	77.12	76.99	0.097	0.085
2008-08-08	72.803	72.56	0.099	0.048
2008-08-09	71.556	72.012	0.002	0.003
2008-08-10	72.532	71.634	0.047	0.026
2008-08-11	73.319	73.577	0.033	0.036
2008-08-12	71.441	73.271	0	0.003
2008-08-13	75.679	77.192	0	0
2008-08-14	73.562	75.029	0.153	0.058
2008-08-15	71.978	73.826	0.244	0.116
2008-08-16	69.76	71.247	0.007	0
2008-08-17	77.299	78.194	0	0.036
2008-08-18	80.806	80.817	0	0
2008-08-19	77.635	80.333	0.011	0.04
2008-08-20	77.249	77.557	0	0.017
2008-08-21	81.118	81.563	0	0
2008-08-22	82.043	82.273	0	0
2008-08-23	79.461	80.725	0	0
2008-08-24	82.813	83.093	0.005	0.002
2008-08-25	76.89	82.341	0.05	0.04
2008-08-26	74.972	74.243	0	0
2008-08-27	76.602	78.78	0	0
2008-08-28	74.703	73.973	0.036	0.145
2008-08-29	80.129	78.122	0.896	0.048
2008-08-30	80.38	77.558	0.102	0.062
2008-08-31	80.082	80.569	0	0.01
2008-09-01	80.66	81.458	0	0
2008-09-02	82.447	82.991	0	0
2008-09-03	82.669	83.042	0	0
2008-09-04	84.268	83.876	0	0
2008-09-05	84.86	85.893	0	0
2008-09-06	81.649	82.376	0.088	0.106
2008-09-07	72.995	72.666	0	0
2008-09-08	74.565	74.464	0.026	0.011
2008-09-09	69.985	71.159	0.229	0.156
2008-09-10	69.932	71.519	0	0
2008-09-11	74.836	76.45	0	0
2008-09-12	73.292	73.928	0.105	0.044
2008-09-13	79.226	80.058	0.166	0.92
2008-09-14	86.959	88.325	0	0
2008-09-15	86.095	86.601	0.001	0
2008-09-16	65.879	66.629	0	0
2008-09-17	72.602	73.933	0	0
2008-09-18	69.528	69.34	0	0
2008-09-19	70.233	70.539	0	0
2008-09-20	72.481	73.141	0	0
2008-09-21	77.247	76.789	0	0
2008-09-22	74.61	74.847	0	0
2008-09-23	74.236	74.746	0	0
2008-09-24	74.317	74.85	0	0
2008-09-25	73.026	72.305	0	0
2008-09-26	69.277	69.775	0.098	0.262
2008-09-27	75.118	78.634	0.076	0.167
2008-09-28	71.37	75.165	0.007	0.177
2008-09-29	66.811	67.298	0	0
2008-09-30	62.414	61.973	0.087	0.001
2008-10-01	60.506	61.237	0.1	0.05
2008-10-02	55.855	55.441	0.012	0.008
2008-10-03	55.924	57.024	0.01	0
2008-10-04	63.024	63.263	0.021	0.001
2008-10-05	62.792	65.098	0	0
2008-10-06	64.605	65.203	0	0
2008-10-07	64.086	64.704	0	0
2008-10-08	71.984	72.683	0	0
2008-10-09	72.698	71.883	0.011	0.026
2008-10-10	69.109	70.809	0	0
2008-10-11	73.92	74.121	0	0
2008-10-12	76.93	77.249	0	0
2008-10-13	73.681	73.3	0	0
2008-10-14	80.021	79.743	0	0
2008-10-15	72.97	71.809	0.005	0.001
2008-10-16	67.442	71.18	0.025	0.152
2008-10-17	56.588	57.296	0	0.001
2008-10-18	56.753	56.68	0	0
2008-10-19	57.589	57.483	0	0
2008-10-20	63.012	62.967	0	0
2008-10-21	53.132	54.296	0.034	0.038
2008-10-22	48.519	48.507	0	0
2008-10-23	56.708	56.811	0	0
2008-10-24	55.46	57.592	0	0
2008-10-25	60.627	58.326	0.192	0.26
2008-10-26	60.153	60.658	0.008	0
2008-10-27	52.43	55.432	0	0
2008-10-28	44.31	43.852	0.017	0.021
2008-10-29	43.864	43.77	0.012	0.012
2008-10-30	51.264	51.343	0	0
2008-10-31	64.484	64.792	0	0
2009-05-01	80	80	1	1
2009-05-02	68.187	67.959	0.099	0.236
2009-05-03	59.732	60.004	0.108	0.003
2009-05-04	55.117	56.004	0.769	0.971
2009-05-05	61.195	61.338	0.205	0.106
2009-05-06	65.249	66.115	0.002	0
2009-05-07	67.701	69.493	0.745	0.318
2009-05-08	67.124	68.593	0.12	0.113
2009-05-09	71.689	70.51	0.116	0.095
2009-05-10	65.195	66.406	0.021	0.005
2009-05-11	63.981	62.005	0	0.053
2009-05-12	63.16	63.943	0.047	0.027
2009-05-13	71.926	73.278	0	0
2009-05-14	70.052	72.295	0.132	0.225
2009-05-15	78.566	78.101	0	0
2009-05-16	77.002	76.347	0.236	0.22
2009-05-17	68.6	68.867	0.201	0.158
2009-05-18	61.543	61.518	0	0
2009-05-19	71.317	71.337	0	0
2009-05-20	79.98	79.959	0	0
2009-05-21	81.089	80.943	0	0
2009-05-22	81.243	81.764	0	0
2009-05-23	79.187	80.189	0.017	0.034
2009-05-24	78.281	78.189	0.131	0.245
2009-05-25	77.389	75.485	0.052	0.062
2009-05-26	73.784	73.333	0.005	0.021
2009-05-27	77.315	77.26	0.008	0.073
2009-05-28	77.241	77.679	0.133	0.184
2009-05-29	75.306	75.384	0.191	0.156
2009-05-30	68.619	67.825	0.048	0.046
2009-05-31	67.023	68.072	0.004	0.021
2009-06-01	79.353	79.986	0	0
2009-06-02	76.946	77.41	1.526	0.558
2009-06-03	70.806	74.438	0.29	0.165
2009-06-04	73.268	73.596	0.121	0
2009-06-05	71.019	72.095	0.141	0
2009-06-06	75.692	75.917	0	0
2009-06-07	83.192	83.537	0.006	0
2009-06-08	81.94	84.243	0.412	0.276
2009-06-09	81.806	82.274	0.156	0.185
2009-06-10	78.186	78.135	0	0
2009-06-11	73.44	80.12	0.206	0.085
2009-06-12	75.875	78.485	0.175	0.581
2009-06-13	76.43	78.009	0	0.001
2009-06-14	72.652	72.355	0.003	0.079
2009-06-15	76.305	76.217	0	0
2009-06-16	79.886	81.266	0	0.011
2009-06-17	74.975	77.066	0.089	1.022
2009-06-18	76.019	71.576	0.429	0.353
2009-06-19	86.532	88.446	0.142	0.242
2009-06-20	82.375	87.492	0.477	0.519
2009-06-21	79.807	80.508	0.141	0.14
2009-06-22	78.931	78.554	0.003	0.005
2009-06-23	80.731	81.909	0	0
2009-06-24	82.413	82.916	0	0
2009-06-25	86.199	85.941	0	0
2009-06-26	83.537	84.205	0.19	0.155
2009-06-27	82.466	82.849	0	0
2009-06-28	85.448	85.556	0.031	0.005
2009-06-29	79.881	77.945	0.118	0.283
2009-06-30	76.565	76.428	0.012	0.021
2009-07-01	70.724	69.496	0	0.015
2009-07-02	67.514	67.694	0.211	0.16
2009-07-03	65.208	67.82	0.008	0.021
2009-07-04	72.468	72.491	0.008	0.002
2009-07-05	74.461	76.273	0	0
2009-07-06	78.854	78	0	0
2009-07-07	75.624	76.506	0	0
2009-07-08	74.219	74.576	0	0.002
2009-07-09	78.942	78.182	0	0
2009-07-10	81.061	80.912	0.011	0
2009-07-11	81.956	82.333	0.703	0.298
2009-07-12	75.364	75.945	0.515	0.145
2009-07-13	75.745	75.42	0	0
2009-07-14	77.103	77.078	0	0
2009-07-15	82.757	82.793	0.15	0.002
2009-07-16	80.311	82.261	0.506	0.188
2009-07-17	80.851	79.88	0.029	0.083
2009-07-18	69.933	74.33	0.031	0.101
2009-07-19	70.878	70.322	0.005	0.013
2009-07-20	75.203	73.784	0.015	0.002
2009-07-21	78.407	78.788	0.007	0.002
2009-07-22	78.643	80.588	0.052	0.129
2009-07-23	76.978	75.971	0.513	0.151
2009-07-24	77.284	75.985	0.123	0.515
2009-07-25	83.612	84.001	0.012	0
2009-07-26	80.518	80.479	0.808	0.711
2009-07-27	76.14	79.772	0.041	0.061
2009-07-28	81.865	82.84	0.002	0
2009-07-29	79.783	80.942	0.169	0.729
2009-07-30	79.959	81.94	0.107	0.018
2009-07-31	81.059	81.681	0.067	0.055
2009-08-01	81.379	80.988	0	0
2009-08-02	79.219	78.483	0.149	0.056
2009-08-03	80.625	78.691	0.003	0.003
2009-08-04	84.848	84.665	0	0
2009-08-05	81.844	82.396	0.062	0.204
2009-08-06	76.497	76.239	0	0
2009-08-07	78.97	79.294	0	0
2009-08-08	82.468	75.15	0.006	1.065
2009-08-09	90.986	91.48	0.001	0.008
2009-08-10	86.96	87.581	0.143	0.121
2009-08-11	81.445	81.869	0.175	0.144
2009-08-12	81.177	80.316	0.016	0.149
2009-08-13	80.184	79.479	0.026	0.001
2009-08-14	83.525	80.996	0	0.002
2009-08-15	84.623	84.503	0	0
2009-08-16	86.544	86.95	0	0.002
2009-08-17	86.949	87.049	0.022	0.06
2009-08-18	83.946	83.733	0.152	0.182
2009-08-19	84.544	84.175	0.053	0.083
2009-08-20	85.517	85.325	0.254	0.139
2009-08-21	83.319	84.604	0.13	0.096
2009-08-22	78.28	81.041	0.036	0.023
2009-08-23	74.276	74.415	0.026	0.009
2009-08-24	71.531	69.461	0.021	0.015
2009-08-25	80.79	77.562	0	0
2009-08-26	83.608	80.765	0	0
2009-08-27	78.25	75.077	0	0.002
2009-08-28	81.083	81.993	0.24	0.154
2009-08-29	75.858	75.481	0.246	0.057
2009-08-30	72.193	71.318	0.001	0
2009-08-31	70.834	70.334	0	0
2009-09-01	73.311	73.138	0	0
2009-09-02	76.308	76.423	0	0
2009-09-03	78.486	79.249	0	0
2009-09-04	79.991	80.261	0	0
2009-09-05	79.608	80.166	0	0
2009-09-06	79.55	80.011	0	0.003
2009-09-07	75.559	76.188	0	0.003
2009-09-08	79.073	78.364	0	0.014
2009-09-09	79.861	78.497	0	0
2009-09-10	76.478	76.949	0.839	0
2009-09-11	66.411	73.373	0.411	0.172
2009-09-12	75.759	73.216	0	0.153
2009-09-13	76.433	76.152	0	0
2009-09-14	65.7	71.82	0	0
2009-09-15	68.846	66.604	0	0
2009-09-16	63.145	66.805	0	0
2009-09-17	71.34	69.591	0	0
2009-09-18	71.629	73.818	0	0
2009-09-19	69.141	66.915	0	0
2009-09-20	72.515	72.462	0	0
2009-09-21	77.729	76.552	0	0
2009-09-22	80.14	80.172	0	0.011
2009-09-23	79.754	80.745	0.05	0.065
2009-09-24	74.485	75.777	0.029	0.037
2009-09-25	72.531	74.175	0	0
2009-09-26	68.385	67.809	0.041	0.521
2009-09-27	68.338	67.483	0.259	0.474
2009-09-28	66.839	66.976	0.032	0.045
2009-09-29	61.62	62.075	0.015	0.014
2009-09-30	54.406	54.684	0.038	0.059
2009-10-01	62.464	62.803	0	0
2009-10-02	69.721	68.729	0	0
2009-10-03	69.983	69.936	0.037	0.023
2009-10-04	56.226	56.265	0	0
2009-10-05	58.09	61.146	0.001	0
2009-10-06	69.869	71.55	0.061	0.029
2009-10-07	69.258	69.613	0.291	0.362
2009-10-08	62.242	62.667	0	0
2009-10-09	73.826	73.026	0.066	0.035
2009-10-10	67.328	67.384	0.337	0.234
2009-10-11	56.105	56.286	0	0
2009-10-12	58.896	59.05	0	0
2009-10-13	60	59.777	0.001	0
2009-10-14	50.047	50.715	0	0
2009-10-15	48.128	48.681	0.287	0.259
2009-10-16	41.657	42.2	0.07	0.086
2009-10-17	41.31	42.546	0.046	0.032
2009-10-18	50.373	50.586	0.072	0.103
2009-10-19	55.075	55.728	0	0
2009-10-20	64.889	64.114	0	0
2009-10-21	71.882	71.755	0	0
2009-10-22	70.269	69.776	0	0
2009-10-23	66.326	67.594	0.005	0.165
2009-10-24	69.737	69.536	0.37	0.195
2009-10-25	50.559	49.168	0.004	0.009
2009-10-26	61.795	60.428	0	0
2009-10-27	59.152	60.05	0	0.044
2009-10-28	61.821	58.779	0.556	0.491
2009-10-29	59.53	57.726	0	0
2009-10-30	64.495	63.546	0	0.001
2009-10-31	68.598	69.254	0.075	0.142
