# Supplementary material for: The role of climate change and urban development on compound dry-hot extremes across US cities
Source: Nat Commun. 2023 Jun 14;14:3509. doi: 10.1038/s41467-023-39205-x (PMC10267174; doi:10.1038/s41467-023-39205-x)
Supplement: Supplementary file 2 — Source Data [file 41467_2023_39205_MOESM2_ESM.zip › SourceData/Pittsburgh_Future_Data.xlsx]

## Sheet: Sheet1
Date_Future	Climate_chng_T	Urban_Dev_Climate_chng_T	Climate_chng_prcp	Urban_Dev_Climate_chng_prcp
2090-05-01	80	80	1	1
2090-05-02	67.842	67.828	0	0
2090-05-03	63.841	65.35	0.226	0.148
2090-05-04	65.759	65.779	0	0
2090-05-05	65.407	66.114	0.175	0.236
2090-05-06	70.479	69.703	0.07	0.174
2090-05-07	68.324	65.696	0.083	0.216
2090-05-08	82.346	83.7	0.174	0.171
2090-05-09	76.696	76.879	0.192	0.247
2090-05-10	60.144	60.393	0.003	0.004
2090-05-11	64.333	63.829	0	0
2090-05-12	73	73.87	0.001	0.002
2090-05-13	71.716	72.585	0.119	0.124
2090-05-14	67.498	66.611	0.215	0.143
2090-05-15	63.74	63.395	0	0
2090-05-16	71.176	71.079	0	0
2090-05-17	75.421	75.83	0	0
2090-05-18	71.723	72.067	0.117	0.058
2090-05-19	76.067	76.703	0	0
2090-05-20	83.267	84.293	0.052	0.008
2090-05-21	79.771	80.416	0.213	0.267
2090-05-22	76.56	75.318	0	0.005
2090-05-23	78.012	77.467	0	0
2090-05-24	81.305	79.63	0.049	0.069
2090-05-25	82.262	82.059	0	0.093
2090-05-26	80.465	78.103	0.582	0.368
2090-05-27	83.745	81.429	0	0
2090-05-28	83.52	84.878	0.178	0.002
2090-05-29	82.263	82.072	0.3	0.059
2090-05-30	75.057	76.878	0	0
2090-05-31	78.581	79.095	0	0
2090-06-01	84.755	84.183	0	0
2090-06-02	81.602	82.188	1.149	0.133
2090-06-03	83.806	84.49	0	0.198
2090-06-04	80.056	83.138	0.42	0.147
2090-06-05	77.9	79.296	0.019	0
2090-06-06	79.023	80.074	0.014	0
2090-06-07	81.452	82.039	0	0
2090-06-08	83.473	83.086	0	0
2090-06-09	84.871	84.228	0	0
2090-06-10	86.622	86.806	0.001	0
2090-06-11	87.408	87.508	0	0.325
2090-06-12	86.368	85.72	0.271	0.214
2090-06-13	80.718	82.76	0.038	0.001
2090-06-14	83.053	86.94	0	0
2090-06-15	92.97	93.207	0	0
2090-06-16	93.424	94.161	0	0
2090-06-17	90.714	90.935	0.18	0.219
2090-06-18	84.289	81.924	0.235	0.301
2090-06-19	84.006	84.722	0.002	0.007
2090-06-20	85.311	86.362	0.001	0
2090-06-21	85.877	85.83	0	0
2090-06-22	89.904	89.426	0.009	0.001
2090-06-23	90.208	91.198	0.015	0.012
2090-06-24	90.274	91.182	0.003	0
2090-06-25	90.022	91.496	0.015	0
2090-06-26	90.368	91.213	0	0.057
2090-06-27	91.855	92.794	0.078	0.088
2090-06-28	90.183	91.583	0.399	0.493
2090-06-29	83.689	84.584	0.15	0.191
2090-06-30	76.702	77.324	0	0
2090-07-01	79.587	79.476	0	0
2090-07-02	83.123	83.123	0	0
2090-07-03	81.447	82.15	0.176	0.608
2090-07-04	85.334	84.531	0.443	0.927
2090-07-05	83.982	84.172	0	0
2090-07-06	85.719	85.819	0	0.094
2090-07-07	87.728	87.503	0.644	0.211
2090-07-08	85.558	83.462	0.526	0.598
2090-07-09	89.291	86.956	0	0
2090-07-10	92.971	92.547	0	0
2090-07-11	97.153	96.852	0.003	0
2090-07-12	96.844	96.944	0	0.141
2090-07-13	99.849	98.774	0.138	0.144
2090-07-14	98.76	98.09	0	0
2090-07-15	98.964	97.207	0.22	0.448
2090-07-16	94.637	93.555	0	0
2090-07-17	89.645	89.14	0	0
2090-07-18	93.022	93.12	0	0
2090-07-19	88.244	89.033	0.38	0.497
2090-07-20	85.186	85.895	0.071	0.138
2090-07-21	88.688	88.899	0	0
2090-07-22	85.698	85.798	0.004	0.157
2090-07-23	92.234	92.459	0.393	0.356
2090-07-24	85.846	87.166	1.827	0.411
2090-07-25	87.236	85.492	0.444	0.464
2090-07-26	88.49	91.773	0.435	0.071
2090-07-27	96.551	96.318	0	0.041
2090-07-28	95.183	95.11	0	0
2090-07-29	94.638	94.738	0	0.143
2090-07-30	94.382	94.482	0	0.161
2090-07-31	93.685	93.686	0	0
2090-08-01	90.569	91.173	0.404	0.386
2090-08-02	86.247	88.072	0.037	0.261
2090-08-03	85.75	86.695	0	0
2090-08-04	81.546	85.029	0.002	0.289
2090-08-05	79.186	81.562	0.003	0.06
2090-08-06	75.72	76.514	0.01	0.011
2090-08-07	75.511	76.203	0	0.013
2090-08-08	79.917	80.894	0	0
2090-08-09	83.644	83.745	0	0
2090-08-10	84.379	85.774	0	0.106
2090-08-11	83.127	83.663	0	0
2090-08-12	84.454	83.858	0	0.091
2090-08-13	84.537	83.867	0.055	0.113
2090-08-14	85.991	86.293	0.011	0.107
2090-08-15	86.954	87.784	0.051	0.008
2090-08-16	87.249	87.882	0.004	0
2090-08-17	85.227	85.095	0.004	0.288
2090-08-18	90.27	87.695	0.016	0.003
2090-08-19	92.701	92.801	0.022	0.09
2090-08-20	89.075	84.949	0.31	0.073
2090-08-21	81.594	83.033	0.179	0.01
2090-08-22	75.603	78.296	0.087	0.064
2090-08-23	80.369	80.523	0.01	0
2090-08-24	82.932	81.898	0	0
2090-08-25	84.663	84.686	0	0
2090-08-26	87.947	88.597	0	0
2090-08-27	84.055	81.981	0.006	0.217
2090-08-28	82.996	81.519	0	0
2090-08-29	83.272	85.234	0	0.166
2090-08-30	81.838	82.123	0.041	0.628
2090-08-31	73.524	72.573	0	0
2090-09-01	75.985	75.868	0	0
2090-09-02	79.098	79.339	0	0
2090-09-03	81.896	82.356	0	0
2090-09-04	78.204	77.895	0.132	0.201
2090-09-05	79.587	79.902	0.213	0.198
2090-09-06	76.9	77.402	0.076	0.082
2090-09-07	70.569	70.838	0	0
2090-09-08	75.652	73.709	0	0
2090-09-09	73.294	71.387	0.708	0.883
2090-09-10	70.191	66.421	0.171	0.321
2090-09-11	71.419	73.993	0.008	0.036
2090-09-12	72.767	69.807	0	0.058
2090-09-13	78.587	74.399	0	0.001
2090-09-14	84.363	85.216	0	0
2090-09-15	82.678	82.438	0.086	0.072
2090-09-16	81.45	79.923	0.236	0.236
2090-09-17	77.831	77.997	0.262	0.141
2090-09-18	75.74	77.105	0.008	0.02
2090-09-19	77.564	79.833	0.051	0.114
2090-09-20	78.556	79.389	0.068	0.057
2090-09-21	80.535	80.279	0.034	0.072
2090-09-22	77.143	75.968	0.08	0.008
2090-09-23	77.08	77.909	0.004	0
2090-09-24	70.563	73.036	0.002	0
2090-09-25	67.975	68.594	0	0
2090-09-26	71.091	67.376	0	0
2090-09-27	76.316	75.031	0	0
2090-09-28	75.581	74.527	0.001	0
2090-09-29	76.103	78.195	0	0
2090-09-30	77.801	77.769	0	0
2090-10-01	74.373	74.989	0	0
2090-10-02	76.065	77.244	0	0
2090-10-03	74.697	73.969	0.024	0.045
2090-10-04	62.212	61.568	0	0
2090-10-05	59.149	60.346	0	0
2090-10-06	64.418	63.534	0	0
2090-10-07	63.612	65.725	0	0
2090-10-08	68.768	67.477	0	0
2090-10-09	67.859	65.797	0.142	0.039
2090-10-10	66.266	65.111	0.083	0.362
2090-10-11	56.42	54.042	0	0
2090-10-12	59.666	58.931	0	0
2090-10-13	69.182	68.54	0	0
2090-10-14	75.98	74.641	0	0
2090-10-15	73.955	75.229	0	0
2090-10-16	71.023	72.371	0.246	0.386
2090-10-17	69.204	70.119	0.148	0.165
2090-10-18	56.333	55.818	0	0.017
2090-10-19	48.954	49.22	0.002	0.001
2090-10-20	47.302	47.331	0	0
2090-10-21	55.365	55.006	0	0
2090-10-22	64.415	65.113	0	0
2090-10-23	67.687	68.153	0.126	0.205
2090-10-24	69.816	67.997	0.393	0.609
2090-10-25	66.144	64.528	0.335	0.66
2090-10-26	69.656	69.295	0.632	0.605
2090-10-27	52.586	52.681	0	0
2090-10-28	49.102	50.236	0	0
2090-10-29	53.574	52.863	0	0.004
2090-10-30	68.412	67.888	0	0
2090-10-31	70.313	69.795	0	0
2091-05-01	80	80	1	1
2091-05-02	81.31	82.05	0.021	0.017
2091-05-03	78.151	79.811	0.114	0.104
2091-05-04	79.16	79.142	0.075	0.191
2091-05-05	82.926	82.325	0.005	0.086
2091-05-06	78.324	77.949	0.275	0.413
2091-05-07	75.494	75.471	0.105	0.545
2091-05-08	60.741	61.826	0.023	0.024
2091-05-09	65.687	65.47	0	0
2091-05-10	76.321	76.611	0.002	0
2091-05-11	77.689	76.351	0	0.001
2091-05-12	73.612	72.873	0.397	0.234
2091-05-13	73.795	73.49	0.368	0.26
2091-05-14	74.753	73.948	0.099	0.085
2091-05-15	81.708	80.018	0.105	0.138
2091-05-16	81.962	82.132	0.043	0.103
2091-05-17	78.453	78.998	0.358	0.108
2091-05-18	68.37	68.758	0.06	0.031
2091-05-19	65.438	65.669	0	0
2091-05-20	67.593	67.917	0.069	0.034
2091-05-21	70.87	70.837	0	0
2091-05-22	65.761	69.267	1.176	1.172
2091-05-23	66.407	63.29	0.18	0.05
2091-05-24	63.033	62.215	0	0.003
2091-05-25	69.359	67.835	0.039	0.012
2091-05-26	81.159	80.072	0.092	0.375
2091-05-27	79.531	82.591	0.294	0.88
2091-05-28	79.962	79.777	0.177	0
2091-05-29	78.503	80.246	0.194	0.164
2091-05-30	80.268	80.681	0.083	0.067
2091-05-31	80.066	80.246	0	0
2091-06-01	78.482	77.669	0.137	0.224
2091-06-02	67.293	69.641	0.004	0.145
2091-06-03	66.532	69.825	0	0.031
2091-06-04	79.696	79.825	0	0
2091-06-05	82.211	82.282	0	0
2091-06-06	82.018	82.485	0	0
2091-06-07	84.376	84.155	0	0
2091-06-08	85.512	85.612	0	0
2091-06-09	86.223	86.14	0	0
2091-06-10	87.352	87.774	0	0
2091-06-11	85.843	86.455	0.058	0.114
2091-06-12	85.325	87.085	0.231	0.216
2091-06-13	87.173	88.37	0.264	0.224
2091-06-14	85.354	86.28	0	0
2091-06-15	85.15	84.601	0	0
2091-06-16	83.737	83.867	0.581	0.367
2091-06-17	81.847	76.815	0.013	0.454
2091-06-18	79.386	77.643	0.044	0.001
2091-06-19	80.609	80.663	0.009	0
2091-06-20	80.739	83.811	0	0.015
2091-06-21	83.053	84.232	0	0
2091-06-22	83.562	83.307	0	0
2091-06-23	83.961	83.873	0	0.021
2091-06-24	85.18	83.415	0.081	0.111
2091-06-25	83.234	84.46	0.232	0.242
2091-06-26	83.253	82.661	0.003	0
2091-06-27	84.893	84.947	0	0
2091-06-28	85.505	84.495	0	0.006
2091-06-29	82.982	83.734	0.033	0.111
2091-06-30	84.034	83.638	0	0
2091-07-01	85.421	86.14	0	0
2091-07-02	84.226	84.123	0.093	0.167
2091-07-03	87.414	85.956	0.023	0.004
2091-07-04	88.108	86.929	0	0
2091-07-05	85.548	85.099	0.106	0.275
2091-07-06	84.699	83.352	0.206	0.089
2091-07-07	84.248	84.361	0.01	0.095
2091-07-08	88.863	88.963	0	0.093
2091-07-09	93.872	89.67	0.535	0.69
2091-07-10	89.184	86.872	0.585	0.56
2091-07-11	86.701	85.89	0.013	0.009
2091-07-12	95.232	97.121	0	0
2091-07-13	96.789	97.213	0.4	0
2091-07-14	94.995	95.043	0.104	0.357
2091-07-15	96.676	96.3	0	0
2091-07-16	93.377	94.687	0.114	0.278
2091-07-17	92.387	91.901	0.401	0.104
2091-07-18	91.908	91.9	0	0
2091-07-19	88.221	88.321	0.005	0.076
2091-07-20	89.511	88.474	0	0
2091-07-21	90.83	90.953	0	0
2091-07-22	93.046	95.978	0.097	0.004
2091-07-23	101.878	101.691	0.252	0.127
2091-07-24	99.507	99.742	0	0
2091-07-25	94.691	95.699	0.204	0.282
2091-07-26	86.515	86.438	0.202	0.283
2091-07-27	85.597	85.697	0	0.057
2091-07-28	88.009	88.105	0.048	0.032
2091-07-29	88.218	84.275	0.239	0.242
2091-07-30	87.272	84.62	0.186	1.208
2091-07-31	85.211	83.06	0.119	0.008
2091-08-01	90.466	87.3	0	0
2091-08-02	90.993	86.672	0.168	0.227
2091-08-03	85.903	88.853	0.3	0.518
2091-08-04	81.071	82.024	2.437	0.407
2091-08-05	80.12	77.781	0.141	0.076
2091-08-06	81.483	81.177	0.006	0.008
2091-08-07	84.186	84.163	0	0
2091-08-08	84.482	84.582	0	0
2091-08-09	85.963	85.713	0.199	0.249
2091-08-10	85.071	84.597	0.162	0.185
2091-08-11	83.751	84.422	0.133	0.327
2091-08-12	85.588	86.738	0.072	0.04
2091-08-13	92.144	87.648	0.159	0
2091-08-14	92.412	92.512	0	0.116
2091-08-15	92.327	89.743	0.334	0.205
2091-08-16	88.885	91.056	0.339	0
2091-08-17	90.964	93.542	0.222	0.181
2091-08-18	91.019	91.855	0.001	0.344
2091-08-19	94.767	95.029	0	0
2091-08-20	92.646	94.453	0	0
2091-08-21	93.377	93.396	0	0
2091-08-22	89.648	91.525	0	0
2091-08-23	87.168	86.835	0.306	0.185
2091-08-24	80.159	79.571	0.054	0
2091-08-25	80.25	78.263	0	0
2091-08-26	80.964	80.828	0	0
2091-08-27	76.767	77.537	0.037	0.104
2091-08-28	72.353	69.784	0	0.347
2091-08-29	69.952	70.634	0	0.003
2091-08-30	77.538	75.123	0.001	0
2091-08-31	74.248	74.138	0	0
2091-09-01	79.189	80.254	0.156	0.153
2091-09-02	75.93	76.031	0.084	0.068
2091-09-03	74.096	74.397	0.032	0.009
2091-09-04	77.965	77.886	0	0
2091-09-05	78.924	79.309	0	0
2091-09-06	79.495	80.471	0	0
2091-09-07	81.382	81.323	0	0.143
2091-09-08	78.535	78.987	0.143	0.126
2091-09-09	76.774	76.846	0.149	0.087
2091-09-10	68.88	72.505	0.036	0.006
2091-09-11	73.524	73.289	0	0
2091-09-12	79.841	83.733	0.114	0.086
2091-09-13	79.13	80.5	0.35	0.575
2091-09-14	77.928	77.528	0.365	0.589
2091-09-15	76.312	76.778	0.439	3.696
2091-09-16	70.987	72.468	0.129	0
2091-09-17	73.985	74.136	0.034	0.005
2091-09-18	78.459	79.125	0.008	0
2091-09-19	85.28	82.571	0	0
2091-09-20	81.405	79.2	0.027	0.228
2091-09-21	81.165	78.975	0	0.035
2091-09-22	83.017	82.942	0	0
2091-09-23	82.604	83.544	0	0
2091-09-24	82.142	82.011	0	0
2091-09-25	78.803	77.67	0.182	0.193
2091-09-26	60.557	60.997	0	0
2091-09-27	63.96	63.891	0	0
2091-09-28	72.591	72.023	0	0
2091-09-29	68.295	69.844	0	0
2091-09-30	75.041	77.322	0	0
2091-10-01	78.77	78.52	0	0
2091-10-02	78.847	78.986	0.003	0
2091-10-03	75.965	79.103	0.164	0.134
2091-10-04	77.779	77.523	0.052	0.099
2091-10-05	71.473	74.053	0.245	0.247
2091-10-06	65.1	65.111	0	0
2091-10-07	63.892	64.06	0	0
2091-10-08	70.559	70.909	0	0
2091-10-09	70.78	71.903	0	0
2091-10-10	74.51	74.851	0	0
2091-10-11	74.126	80.376	0.017	0
2091-10-12	78.35	77.839	0.022	0.039
2091-10-13	75.654	75.82	0.103	0.248
2091-10-14	59.199	58.85	0	0
2091-10-15	67.179	67.327	0	0
2091-10-16	66.195	67.31	0.023	0.017
2091-10-17	76.3	76.368	0.095	0.049
2091-10-18	76.522	75.214	0.272	0.293
2091-10-19	73.671	74.353	0.243	0.4
2091-10-20	68.689	70.174	0.227	0.166
2091-10-21	59.991	60.321	0	0
2091-10-22	67.655	67.817	0	0
2091-10-23	63.073	69.549	0	0
2091-10-24	58.161	63.315	0	0
2091-10-25	50.42	51.903	0	0
2091-10-26	59.22	59.523	0	0
2091-10-27	63.39	63.59	0	0
2091-10-28	69.116	69.064	0	0
2091-10-29	68.289	67.974	0	0
2091-10-30	63.855	64.393	0	0
2091-10-31	64.962	65.65	0	0
2092-05-01	80	80	1	1
2092-05-02	71.91	71.846	0	0
2092-05-03	78.129	77.422	0	0
2092-05-04	75.819	77.17	0.135	0.119
2092-05-05	77.99	78.213	0.04	0.063
2092-05-06	81.843	81.888	0	0
2092-05-07	75.781	76.98	0.808	0.185
2092-05-08	75.248	74.926	0.883	0.097
2092-05-09	65.48	65.499	0	0
2092-05-10	73.036	73.564	0	0
2092-05-11	75.955	77.224	0	0
2092-05-12	80.162	80.154	0	0
2092-05-13	79.664	79.52	0.001	0.002
2092-05-14	74.172	74.631	0.017	0.023
2092-05-15	77.311	81.099	0.003	0.011
2092-05-16	78.994	78.875	0.226	0.212
2092-05-17	86.894	86.216	0.003	0.016
2092-05-18	86.636	86.48	0	0
2092-05-19	87.967	89.451	0.009	0
2092-05-20	81.501	85.979	0.212	0.252
2092-05-21	82.123	82.091	0.242	0.265
2092-05-22	83.119	83.141	0.178	0.221
2092-05-23	83.157	81.542	0.055	0.176
2092-05-24	85.48	84.667	0.023	0.116
2092-05-25	83.641	82.007	0.12	0.216
2092-05-26	87.056	87.156	0.023	0.178
2092-05-27	85.257	85.725	0.279	0.189
2092-05-28	80.988	81.396	0.04	0.049
2092-05-29	81.203	82.209	0	0
2092-05-30	84.844	85.766	0	0
2092-05-31	83.009	79.971	0.296	0.111
2092-06-01	77.964	76.379	0.335	0.486
2092-06-02	74.353	75.158	0.045	0.072
2092-06-03	77.538	78.448	0	0
2092-06-04	82.294	81.686	0	0
2092-06-05	83.055	82.922	0	0
2092-06-06	82.777	82.955	0.003	0
2092-06-07	83.895	83.468	0	0.009
2092-06-08	85.295	84.29	0.15	0.185
2092-06-09	79.841	78.347	0.108	0.238
2092-06-10	84.206	84.483	0	0
2092-06-11	87.241	86.933	1.213	0
2092-06-12	86.587	88.677	1.92	1.077
2092-06-13	86.864	89.656	0.502	0.537
2092-06-14	81.503	88.891	0.147	1.612
2092-06-15	74.661	74.907	0.057	0
2092-06-16	68.373	66.138	0	0
2092-06-17	79.255	75.437	0	0
2092-06-18	80.396	79.449	0.001	0.014
2092-06-19	85.773	85.471	0	0
2092-06-20	89.239	88.882	0.499	0.551
2092-06-21	92.083	92.183	0.004	0.55
2092-06-22	86.077	86.704	0.321	0.263
2092-06-23	80.734	80.881	0.009	0
2092-06-24	83.954	83.205	0	0
2092-06-25	84.765	85.323	0.006	0.154
2092-06-26	84.21	83.579	1.115	0.52
2092-06-27	78.726	79.091	0	0
2092-06-28	81.497	81.259	0	0
2092-06-29	87.527	87.076	0	0
2092-06-30	87.324	89.396	0.171	0
2092-07-01	86.243	86.216	0.158	0.342
2092-07-02	83.273	82.264	0.273	0.377
2092-07-03	84.913	86.959	0.146	0
2092-07-04	85.816	84.961	0.162	0.032
2092-07-05	84.121	84.565	0.005	0
2092-07-06	88.562	88.958	0.108	0.167
2092-07-07	89.234	88.184	0.499	0.664
2092-07-08	86.949	88.506	0.553	0.441
2092-07-09	83.72	84.244	1.011	0.501
2092-07-10	81.112	81.464	0.009	0.001
2092-07-11	83.972	84.207	0.018	0
2092-07-12	87.25	86.606	0	0.009
2092-07-13	89.183	88.02	0	0
2092-07-14	89.185	89.273	0	0
2092-07-15	88.746	88.216	0.011	0.003
2092-07-16	87.164	86.894	0.242	0.286
2092-07-17	83.681	83.373	0.069	0.048
2092-07-18	83.215	84.041	0.084	0.169
2092-07-19	85.707	84.573	0	0.014
2092-07-20	86.853	86.187	0.022	0
2092-07-21	84.166	87.85	0.289	0.002
2092-07-22	86.661	89.538	0.235	0.187
2092-07-23	87.249	86.778	0.092	0.163
2092-07-24	85.292	85.404	0.154	0.105
2092-07-25	83.496	83.462	0.093	0.156
2092-07-26	79.78	82.361	0	0.01
2092-07-27	81.176	81.037	0	0
2092-07-28	80.918	81.637	0	0
2092-07-29	82.483	83.668	0	0
2092-07-30	85.381	83.608	0.096	0.041
2092-07-31	85.334	84.118	0.176	0.1
2092-08-01	86.351	86.887	0.167	0.142
2092-08-02	94.099	94.854	0.158	0.003
2092-08-03	91.477	90.271	0.424	0.861
2092-08-04	96.154	95.92	0.159	0.378
2092-08-05	88.725	91.076	0.198	0.181
2092-08-06	84.504	86.165	0.318	3.825
2092-08-07	83.091	83.887	0	0
2092-08-08	81.948	84.645	0	0
2092-08-09	83.056	83.953	0	0
2092-08-10	88.186	88.677	0	0
2092-08-11	90.925	91.739	0	0
2092-08-12	93.11	93.379	0	0
2092-08-13	92.981	93.209	0	0
2092-08-14	90.252	92.711	0	0
2092-08-15	90.074	90.257	0.112	0.035
2092-08-16	81.668	82.125	0.127	0.063
2092-08-17	85.897	87.688	0	0
2092-08-18	86.176	87.109	0.199	0.207
2092-08-19	84.499	83.306	0	0.224
2092-08-20	87.137	86.105	0	0
2092-08-21	89.007	89.295	0.013	0.004
2092-08-22	86.219	86.439	0.231	0.166
2092-08-23	87.409	83.061	0.278	0.02
2092-08-24	82.189	80.314	0.238	0.015
2092-08-25	76.862	78.7	0	0
2092-08-26	82.242	81.586	0	0
2092-08-27	83.29	83.898	0	0
2092-08-28	85.274	86.249	0	0
2092-08-29	83.882	83.413	0.195	0.222
2092-08-30	83.466	84.275	0.119	0.123
2092-08-31	74.661	80.771	0.003	0.003
2092-09-01	73.361	73.819	0	0
2092-09-02	78.549	77.437	0.007	0
2092-09-03	75.777	74.98	0.01	0.013
2092-09-04	79.413	76.291	0.007	0
2092-09-05	83.142	81.311	0	0.078
2092-09-06	80.949	82.099	0.123	0.205
2092-09-07	79.044	78.973	0.079	0.036
2092-09-08	81.192	81.242	0	0.098
2092-09-09	84.377	83.372	0	0
2092-09-10	82.431	83.019	0	0
2092-09-11	83.984	83.915	0	0
2092-09-12	84.163	83.921	0	0
2092-09-13	84.555	83.956	0	0
2092-09-14	85.569	85.352	0	0
2092-09-15	84.294	84.578	0	0
2092-09-16	84.917	85.737	0	0.043
2092-09-17	81.396	83.466	0	0
2092-09-18	80.011	77.695	0.093	0.102
2092-09-19	76.856	75.639	0	0.007
2092-09-20	72.272	75.928	0	0
2092-09-21	81.145	81.938	0	0
2092-09-22	83.691	83.033	0	0
2092-09-23	85.022	85.824	0	0
2092-09-24	84.805	86.224	0	0
2092-09-25	86.063	87.141	0	0
2092-09-26	85.598	85.85	0	0
2092-09-27	76.441	77.475	0	0
2092-09-28	66.446	65.842	0	0
2092-09-29	71.77	69.912	0	0
2092-09-30	72.169	71.16	0	0
2092-10-01	78.04	76.981	0	0
2092-10-02	79.408	81.365	0	0
2092-10-03	81.309	82.09	0	0
2092-10-04	80.487	82.069	0	0
2092-10-05	80.872	78.567	0	0
2092-10-06	77.677	71.79	0	0
2092-10-07	79.16	68.614	0	0
2092-10-08	77.564	73.394	0	0.015
2092-10-09	72.272	71.377	0	0
2092-10-10	68.42	65.753	0	0
2092-10-11	66.111	71.875	0	0
2092-10-12	61.664	66.51	0	0
2092-10-13	60.957	66.002	0	0
2092-10-14	63.972	64.024	0	0
2092-10-15	66.799	65.853	0	0
2092-10-16	65.956	69.796	0	0
2092-10-17	72.438	72.621	0	0
2092-10-18	63.296	64.949	0	0
2092-10-19	62.74	62.005	0	0
2092-10-20	56.744	57.59	0	0
2092-10-21	56.818	54.229	0	0
2092-10-22	61.278	58.984	0	0
2092-10-23	69.746	70.882	0	0
2092-10-24	61.222	65.598	0.276	0.09
2092-10-25	62.073	62.448	0.211	0.385
2092-10-26	54.795	59.384	0	0
2092-10-27	63.054	61.923	0.017	0.026
2092-10-28	53.787	53.875	0	0
2092-10-29	51.926	50.603	0.221	0.12
2092-10-30	56.903	55.404	0	0
2092-10-31	55.457	55.188	0	0
2093-05-01	80	80	1	1
2093-05-02	82.915	83.009	0.032	0.043
2093-05-03	80.914	81.327	0	0
2093-05-04	80.896	82.296	0	0
2093-05-05	80.354	81.022	0.117	0.108
2093-05-06	71.416	78.507	0	0.001
2093-05-07	75.155	75.347	0	0
2093-05-08	76.592	77.11	0.087	0.065
2093-05-09	75.333	76.724	0.206	0.37
2093-05-10	70.376	73.168	0.018	0.014
2093-05-11	62.301	64.751	0.053	0.021
2093-05-12	67.86	67.518	0	0
2093-05-13	74.184	74.194	0	0
2093-05-14	80.903	81.1	0	0
2093-05-15	80.637	80.727	0	0
2093-05-16	81.453	81.598	0	0
2093-05-17	78.16	78.464	0.027	0.027
2093-05-18	76.356	75.78	0.29	0.739
2093-05-19	73.308	74.862	0.208	0.461
2093-05-20	73.238	73.511	0.19	0.136
2093-05-21	70.711	70.988	0.017	0.006
2093-05-22	81.002	80.985	0	0
2093-05-23	79.731	79.607	0.003	0
2093-05-24	78.164	78.669	0.34	0.447
2093-05-25	76.391	76.314	0.591	0.333
2093-05-26	76.184	73.761	0.335	0.049
2093-05-27	78.775	78.792	0	0
2093-05-28	80.14	79.029	0	0.001
2093-05-29	75.098	72.65	0.087	0.019
2093-05-30	71.471	71.282	0	0
2093-05-31	72.904	73.276	0	0
2093-06-01	72.647	75.268	0.004	0.003
2093-06-02	77.561	79.342	0.213	0.177
2093-06-03	78.473	78.42	0.104	0.198
2093-06-04	78.544	77.231	0.005	0.051
2093-06-05	67.627	68.84	0	0.002
2093-06-06	75.206	75.19	0	0
2093-06-07	74.662	76.087	0	0
2093-06-08	77.853	80.067	0	0
2093-06-09	80.403	80.719	0	0
2093-06-10	81.603	82.164	0	0
2093-06-11	79.187	79.783	0.12	0.125
2093-06-12	77.518	74.976	0.171	0.409
2093-06-13	76.604	76.787	0	0
2093-06-14	82.157	84.973	0	0
2093-06-15	84.872	85.674	0.548	0.505
2093-06-16	86.321	86.994	0.089	0.23
2093-06-17	84.828	86.56	0.178	0.109
2093-06-18	85.879	86.152	1.317	0.179
2093-06-19	85.204	84.381	0	0
2093-06-20	84.048	86.317	0	0
2093-06-21	85.746	86.209	0.004	0
2093-06-22	85.449	84.702	0.003	0
2093-06-23	87.807	87.74	0	0
2093-06-24	87.119	87.021	0.166	0.021
2093-06-25	85.721	84.962	0.353	0.325
2093-06-26	84.155	84.021	0.228	0.195
2093-06-27	83.566	85.869	0	0
2093-06-28	87.434	86.819	0	0
2093-06-29	85.554	84.774	0	0.239
2093-06-30	84.618	82	0.218	0.45
2093-07-01	86.945	85.696	0.134	0.27
2093-07-02	84.074	82.953	0.029	0.052
2093-07-03	83.9	82.625	0.074	0.167
2093-07-04	81.337	80.883	0.083	0.061
2093-07-05	81.129	79.869	0.007	0
2093-07-06	85.67	83.175	0.003	0
2093-07-07	84.992	85.092	0.031	0
2093-07-08	85.081	84.149	0.402	0.355
2093-07-09	83.89	88.761	0.424	0.349
2093-07-10	82.636	82.047	0.827	1.118
2093-07-11	83.848	85.207	0.16	0.205
2093-07-12	89.521	89.378	0.253	0.2
2093-07-13	86.924	87.254	0.491	0.449
2093-07-14	89.275	91.717	0.313	0.379
2093-07-15	88.537	89.255	0.155	0.002
2093-07-16	89.746	88.468	0.211	0.232
2093-07-17	88.698	90.088	0	0.005
2093-07-18	87.924	88.376	0.3	0.312
2093-07-19	85.134	84.377	0.231	0.311
2093-07-20	82.434	82.646	0.118	0.134
2093-07-21	84.077	84.901	0.046	0.075
2093-07-22	83.464	85.139	0.001	0
2093-07-23	88.352	87.668	0	0
2093-07-24	86.834	86.934	0.018	0.128
2093-07-25	83.816	81.154	0.101	0.159
2093-07-26	83.144	79.343	0	0
2093-07-27	83.589	80.077	0.123	0.222
2093-07-28	85.159	83.077	0.009	0.295
2093-07-29	85.546	83.325	0.187	0.111
2093-07-30	85.933	84.306	0.173	0.109
2093-07-31	83.815	83.959	0.157	0.167
2093-08-01	83.376	86.06	0.206	0.16
2093-08-02	84.327	84.267	0.43	0.444
2093-08-03	81.935	83.254	0.363	0.902
2093-08-04	86.094	87.416	0.003	0.01
2093-08-05	85.431	88.96	0.106	0.183
2093-08-06	87.411	88.929	0	0
2093-08-07	89.859	90.628	0	0
2093-08-08	87.362	89.228	0.115	0.002
2093-08-09	85.819	88.008	0.277	0.003
2093-08-10	89.219	89.193	0	0.006
2093-08-11	89.21	88.058	0	0.002
2093-08-12	89.458	86.849	0	0.006
2093-08-13	84.575	84.675	0.013	0.036
2093-08-14	87.361	87.055	0	0
2093-08-15	85.476	88.062	0.291	0.005
2093-08-16	86.362	85.369	0.189	0.084
2093-08-17	84.89	87.521	0.096	0.074
2093-08-18	92.354	93.385	0.039	0.068
2093-08-19	88.529	88.866	0	0.101
2093-08-20	90.405	90.551	0.007	0
2093-08-21	87.8	87.429	0.144	0.272
2093-08-22	84.463	85.736	0.018	0.394
2093-08-23	85.898	84.407	0.134	0
2093-08-24	84.072	85.178	0.276	0.182
2093-08-25	80.813	81.813	0	0.185
2093-08-26	82.216	81.92	0	0
2093-08-27	81.348	81.217	0.008	0.043
2093-08-28	77.658	76.834	0.002	0.068
2093-08-29	79.761	78.182	0	0.006
2093-08-30	77.612	78.402	0.036	0.153
2093-08-31	85.722	85.156	0.014	0.185
2093-09-01	85.458	83.567	0.073	0.258
2093-09-02	83.425	83.525	0.027	0.273
2093-09-03	83.487	79.489	0.164	0.181
2093-09-04	75.206	72.882	0	0
2093-09-05	73.628	71.031	0	0
2093-09-06	79.257	79.048	0	0
2093-09-07	78.65	79.06	0.043	0
2093-09-08	76.278	78.014	0.279	0.075
2093-09-09	75.7	77.321	0.103	0
2093-09-10	65.67	75.978	0	0
2093-09-11	75.27	81.655	0	0
2093-09-12	77.484	78.451	0	0.043
2093-09-13	80.306	82.408	0	0
2093-09-14	80.366	82.385	0	0
2093-09-15	79.537	80.597	0.183	0.143
2093-09-16	81.005	80.816	0.186	0.05
2093-09-17	84.874	83.242	0.036	0.01
2093-09-18	84.696	83.693	0.006	0
2093-09-19	80.538	80.505	0.194	0.195
2093-09-20	77.73	78.068	0.229	0.173
2093-09-21	74.889	75.564	0.202	0.385
2093-09-22	72.809	73.138	0	0
2093-09-23	78.519	79.085	0	0
2093-09-24	83.135	83.108	0.01	0
2093-09-25	79.929	79.48	0.111	0.197
2093-09-26	86.365	86.658	0.038	0.123
2093-09-27	85.25	86.067	0.333	0.431
2093-09-28	77.399	77.748	0.052	0.386
2093-09-29	77.17	76.763	0	0
2093-09-30	79.795	76.085	0	0
2093-10-01	74.458	76.518	0	0
2093-10-02	74.026	78.797	0.113	0.002
2093-10-03	84.306	83.995	0.104	0.096
2093-10-04	77.892	78.177	0.311	0.395
2093-10-05	82.958	77.73	0	0
2093-10-06	77.225	79.417	0.126	0.165
2093-10-07	79.796	82.152	0.21	0.195
2093-10-08	83.833	85.353	0.186	0.115
2093-10-09	84.248	86.109	0.069	0.05
2093-10-10	84.51	85.343	0	0.005
2093-10-11	82.908	84.087	0	0.006
2093-10-12	77.738	79.861	0.048	0.031
2093-10-13	62.329	61.448	0	0
2093-10-14	62.925	63.547	0	0
2093-10-15	70.905	71.163	0	0
2093-10-16	74.399	73.402	0	0
2093-10-17	74.905	72.02	0	0
2093-10-18	78.254	79.439	0	0
2093-10-19	78.585	77.753	0	0
2093-10-20	71.984	72.34	0.033	0.04
2093-10-21	68.438	68.814	0.004	0.02
2093-10-22	60.082	58.474	0	0
2093-10-23	64.602	67.748	0	0
2093-10-24	64.137	64.798	0.082	0.158
2093-10-25	60.735	59.706	0.025	0.052
2093-10-26	57.452	59.294	0	0
2093-10-27	59.566	58.327	0	0
2093-10-28	55.204	55.24	0.087	0.061
2093-10-29	43.399	44.01	0.017	0.024
2093-10-30	46.776	47.227	0.044	0.016
2093-10-31	49.515	50.065	0	0
2094-05-01	80	80	1	1
2094-05-02	72.398	72.973	0.001	0.015
2094-05-03	64.933	62.11	0.019	0.027
2094-05-04	70.875	70.169	0	0
2094-05-05	77.067	76.644	0	0
2094-05-06	85.493	85.593	0	0
2094-05-07	82.067	82.041	0.146	0.191
2094-05-08	87.608	86.918	0.036	0.044
2094-05-09	83.494	83.693	0.182	0.064
2094-05-10	77.344	77.633	0	0
2094-05-11	81.368	80.092	0.608	0.331
2094-05-12	74.285	73.217	0.566	0.429
2094-05-13	68.774	68.734	0	0
2094-05-14	73.928	73.45	0	0
2094-05-15	78.3	77.624	0.093	0.103
2094-05-16	77.949	76.48	0.294	0.436
2094-05-17	78.53	80.759	0.346	0.214
2094-05-18	72.727	73.211	0.148	0.078
2094-05-19	60.595	58.177	0.001	0.036
2094-05-20	70.559	71.216	0	0
2094-05-21	77.829	77.639	0.02	0.076
2094-05-22	74.691	75.153	0.365	0.221
2094-05-23	69.463	69.739	0.514	0.891
2094-05-24	65.957	66.545	0.004	0.012
2094-05-25	74.612	74.261	0.003	0.002
2094-05-26	76.374	76.362	0	0
2094-05-27	83.302	83.7	0.133	0.082
2094-05-28	79.693	79.704	0.369	0.484
2094-05-29	75.014	77.754	0	0.001
2094-05-30	61.408	62.404	0.05	0.048
2094-05-31	71.007	71.335	0	0
2094-06-01	78.887	78.788	0	0
2094-06-02	80.465	80.678	0	0
2094-06-03	81.06	82.876	0.177	0.367
2094-06-04	80.608	80.448	0	0
2094-06-05	81.835	78.964	0.128	0.099
2094-06-06	72.635	73.569	0.054	0.067
2094-06-07	77.546	76.233	0	0
2094-06-08	86.812	86.176	0	0
2094-06-09	86.27	88.751	0.207	0.016
2094-06-10	84.058	82.5	0.394	0.232
2094-06-11	84.813	86.402	0.365	0.319
2094-06-12	87.19	87.29	0.027	0.096
2094-06-13	84.395	86.159	0	0.011
2094-06-14	85.167	85.008	0.274	0.114
2094-06-15	85.211	83.026	0.001	0.151
2094-06-16	74.876	74.823	0	0
2094-06-17	82.999	82.638	0	0
2094-06-18	89.565	89.914	0	0
2094-06-19	85.827	86.511	0.337	0.207
2094-06-20	89.938	90.418	0.461	0.336
2094-06-21	87.438	88.254	0.002	0
2094-06-22	86.598	86.698	0	0.297
2094-06-23	86.888	88.99	0.06	0.079
2094-06-24	86.302	86.618	0.071	0.556
2094-06-25	79.576	80.854	0.192	0.041
2094-06-26	74.53	74.911	0	0
2094-06-27	78.406	78.055	0	0
2094-06-28	82.454	81.975	0	0
2094-06-29	84.714	84.356	0	0
2094-06-30	86.391	86.089	0	0.008
2094-07-01	84.007	84.445	0.35	0.238
2094-07-02	83.123	80.104	0.065	0
2094-07-03	83.835	83.262	0	0
2094-07-04	84.985	82.658	0	0
2094-07-05	85.358	85.458	0	0
2094-07-06	89.993	87.184	0	0
2094-07-07	87.745	85.444	0.428	0.263
2094-07-08	82.064	83.311	0.187	0.14
2094-07-09	80.612	82.669	0.111	0.029
2094-07-10	82.967	81.353	0.088	0.04
2094-07-11	85.031	83.331	0.213	0.253
2094-07-12	84.985	84.761	0.243	0.271
2094-07-13	85.699	85.863	0.005	0.039
2094-07-14	84.279	85.42	0.113	0.109
2094-07-15	83.513	82.451	0.198	0.203
2094-07-16	82.233	81.212	0.103	0.003
2094-07-17	86.841	86.994	0	0
2094-07-18	87.616	88.303	0	0.005
2094-07-19	88.523	85.816	0.198	0.052
2094-07-20	87.609	86.791	0.181	0.132
2094-07-21	86.278	84.015	0.259	0.338
2094-07-22	83.929	82.504	0.014	0.187
2094-07-23	86.662	85.954	0	0
2094-07-24	88.333	88.341	0.005	0.001
2094-07-25	92.483	90.994	0.003	0
2094-07-26	93.571	92.311	0.13	0.009
2094-07-27	92.663	96.608	0.092	0
2094-07-28	92.777	93.715	0.172	0.064
2094-07-29	93.709	93.132	0	0
2094-07-30	91.363	91.014	0.495	0.4
2094-07-31	89.526	88.566	0.292	0.484
2094-08-01	87.245	87.345	0.044	0.252
2094-08-02	87.704	86.061	0.227	0.07
2094-08-03	89.542	87.132	0.319	0.225
2094-08-04	84.121	84.066	0.153	0.187
2094-08-05	92.429	95.283	0	0
2094-08-06	87.701	89.883	0.118	0.08
2094-08-07	74.723	73.911	0	0
2094-08-08	78.696	78.632	0	0
2094-08-09	81.109	82.716	0	0
2094-08-10	83.26	84.869	0	0
2094-08-11	83.718	86.615	0	0
2094-08-12	83.909	84.43	0.123	0.077
2094-08-13	82.197	86.156	0.109	0.023
2094-08-14	85.561	85.661	0	0.068
2094-08-15	87.94	88.04	0.021	0.098
2094-08-16	88.293	88.393	0.003	0.152
2094-08-17	89.192	89.601	0.374	0.087
2094-08-18	92.323	92.26	0.141	0.001
2094-08-19	89.337	89.896	0.227	0.513
2094-08-20	86.676	83.954	0.315	0.439
2094-08-21	84.304	82.032	0.362	0.435
2094-08-22	81.991	83.194	0.226	0.296
2094-08-23	83.835	86.952	0	0
2094-08-24	84.527	86.778	0	0
2094-08-25	84.123	86.622	0	0
2094-08-26	85.078	84.484	0.001	0
2094-08-27	77.763	82.47	0.013	0.014
2094-08-28	73.42	75.799	0	0
2094-08-29	74.991	72.214	0	0
2094-08-30	77.54	77.37	0	0
2094-08-31	78.486	77.617	0.013	0.003
2094-09-01	81.534	83.219	0.024	0
2094-09-02	79.453	83.748	0.203	0.024
2094-09-03	85.71	87.811	0.267	0.066
2094-09-04	78.59	89.539	0.578	0.316
2094-09-05	76.454	83.801	0.063	0
2094-09-06	83.109	84.847	0	0
2094-09-07	86.459	86.559	0.001	0.347
2094-09-08	89.704	88.393	0.046	0.001
2094-09-09	87.745	87.845	0	0.06
2094-09-10	84.802	85.833	0.294	0.295
2094-09-11	77.917	77.803	0.296	0.129
2094-09-12	81.14	80.581	0	0
2094-09-13	80.565	82.466	0.08	0.075
2094-09-14	81.74	83.742	0.134	0.17
2094-09-15	81.281	81.706	0.166	0.171
2094-09-16	79.796	81.704	0.177	0.174
2094-09-17	78.277	80.25	0.226	0.135
2094-09-18	81.547	82.286	1.712	0.093
2094-09-19	79.321	79.21	0.492	0.907
2094-09-20	70.872	72.568	0	0.03
2094-09-21	78.326	78.645	0.03	0.003
2094-09-22	90.139	91.031	0.072	0.004
2094-09-23	85.738	84.731	0.003	0.003
2094-09-24	65.331	66.458	0	0
2094-09-25	67.865	68.066	0	0
2094-09-26	67.975	68.26	0	0
2094-09-27	68.262	68.846	0	0
2094-09-28	74.376	74.453	0	0
2094-09-29	71.69	73.031	0.013	0.011
2094-09-30	68.491	70.454	0	0
2094-10-01	75.378	76.102	0	0
2094-10-02	67.854	71.768	0.339	0.14
2094-10-03	58.908	57.693	0	0
2094-10-04	60.711	60.64	0	0
2094-10-05	66.651	67.081	0	0
2094-10-06	69.092	69.504	0	0
2094-10-07	72.747	73.337	0	0
2094-10-08	74.779	75.538	0	0
2094-10-09	66.273	67.647	0	0
2094-10-10	74.167	73.475	0	0.001
2094-10-11	71.621	66.737	0	0.002
2094-10-12	62.777	62.69	0	0
2094-10-13	68.503	68.776	0	0
2094-10-14	73.126	71.222	0	0
2094-10-15	67.182	66.437	0	0
2094-10-16	77.478	76.427	0	0
2094-10-17	74.48	72.601	0.239	0.012
2094-10-18	71.151	70.099	0.016	0.013
2094-10-19	67.731	63.854	0	0
2094-10-20	76.251	78.82	0	0
2094-10-21	74.273	74.469	0.228	0.144
2094-10-22	64.694	64.953	0	0
2094-10-23	69.364	69.966	0	0
2094-10-24	72.664	72.69	0	0
2094-10-25	75.113	75.701	0	0
2094-10-26	76.623	76.709	0.006	0
2094-10-27	81.031	81.011	0.03	0
2094-10-28	76.02	75.975	0.321	0.52
2094-10-29	64.646	65.428	0	0
2094-10-30	64.818	64.543	0	0
2094-10-31	69.146	67.136	0	0
2095-05-01	80	80	1	1
2095-05-02	80.139	80.803	0.197	0.248
2095-05-03	78.232	78.937	0.021	0.138
2095-05-04	57.013	56.727	0	0
2095-05-05	61.12	61.215	0	0
2095-05-06	64.688	65.081	0	0
2095-05-07	75.214	75.319	0.059	0.068
2095-05-08	75.848	77.314	0.294	0.307
2095-05-09	76.044	77.824	0.129	0.175
2095-05-10	67.278	66.567	0	0
2095-05-11	64.436	64.291	0.277	0.126
2095-05-12	68.44	70.22	0	0.014
2095-05-13	71.383	69.991	0	0
2095-05-14	79.461	80.825	0	0
2095-05-15	82.703	84.044	0	0
2095-05-16	84.707	85.427	0	0
2095-05-17	84.683	87.206	0.058	0.131
2095-05-18	82.925	86.004	0.27	0.254
2095-05-19	79.797	79.734	0.212	0.48
2095-05-20	74.166	73.56	0.148	0.025
2095-05-21	69.667	70.601	0	0
2095-05-22	72.682	71.247	0.012	0.012
2095-05-23	71.401	71.288	0.017	0.017
2095-05-24	76.804	76.502	0	0
2095-05-25	82.463	80.995	0	0
2095-05-26	78.591	78.535	0	0.023
2095-05-27	81.252	80.982	0.029	0.022
2095-05-28	78.476	78.169	0.038	0.01
2095-05-29	80.216	81.698	0.004	0.021
2095-05-30	91.09	91.289	0	0
2095-05-31	91.444	90.088	0.254	0.41
2095-06-01	96.458	96.503	0.283	0.28
2095-06-02	94.891	96.541	0.204	0.209
2095-06-03	95.72	95.325	0	0
2095-06-04	91.36	91.24	0.221	0.437
2095-06-05	82.799	80.612	0.116	0.352
2095-06-06	83.975	83.817	0	0
2095-06-07	87.048	87.253	0	0
2095-06-08	88.124	89.426	0.001	0
2095-06-09	84.955	86.218	0.125	0.513
2095-06-10	81.395	81.744	0.446	1.137
2095-06-11	80.815	82.046	0.087	0.495
2095-06-12	84.947	84.078	0.035	0.002
2095-06-13	85.665	86.16	0	0
2095-06-14	83.668	83.077	0	0.003
2095-06-15	85.626	85.191	0	0
2095-06-16	87.405	86.767	0	0
2095-06-17	83.985	84.004	0.471	0.435
2095-06-18	84.692	83.875	0.315	0.251
2095-06-19	81.403	82.718	0	0
2095-06-20	81.493	82.613	0.43	0.217
2095-06-21	77.739	77.161	0.413	0.286
2095-06-22	70.483	71.396	0.041	0.074
2095-06-23	75.421	75.306	0.006	0.009
2095-06-24	79.844	80.098	0	0
2095-06-25	87.245	88.372	0	0
2095-06-26	84.799	84.87	0.137	0.138
2095-06-27	79.962	80.754	0.014	0.023
2095-06-28	80.301	80.63	0.66	0.097
2095-06-29	82.383	83.434	0.179	0.041
2095-06-30	81.842	82.233	0.037	0.009
2095-07-01	80.522	82.308	0.045	0.076
2095-07-02	81.396	85.479	0.289	0.182
2095-07-03	80.533	80.782	0.264	0.267
2095-07-04	77.802	82.398	0.493	0.095
2095-07-05	82.975	85.566	0.003	0.197
2095-07-06	82.585	85.082	0.258	0.251
2095-07-07	84.065	82.045	0.29	0.514
2095-07-08	84.102	83.182	0.253	0.036
2095-07-09	81.006	81.49	0.001	0
2095-07-10	85.613	85.867	0	0
2095-07-11	88	88.08	0	0
2095-07-12	86.682	87.39	0.187	0.278
2095-07-13	89.298	87.472	0.181	0.003
2095-07-14	85.52	85.895	0.113	0.24
2095-07-15	85.032	82.874	0.064	0.166
2095-07-16	87.88	88.648	0.02	0.197
2095-07-17	90.155	87.477	0.298	0.183
2095-07-18	83.079	84.075	0.492	1.189
2095-07-19	78.477	79.965	0	0.006
2095-07-20	83.434	82.59	0	0
2095-07-21	88.264	90.414	0.225	0.072
2095-07-22	91.181	91.281	0.027	0.237
2095-07-23	91.604	88.221	0.179	0.215
2095-07-24	90.314	91.351	0.121	0.473
2095-07-25	93.158	93.379	0.065	0.288
2095-07-26	91.246	91.742	0.152	0.267
2095-07-27	89.288	87.531	0.173	0.327
2095-07-28	89.262	93.017	0.609	0.448
2095-07-29	94.552	93.406	0.33	0.107
2095-07-30	85.284	85.384	0.018	0.052
2095-07-31	82.235	82.512	0.001	0
2095-08-01	83.094	81.757	0.007	0.008
2095-08-02	87.393	87.446	0.17	0
2095-08-03	90.109	89.964	0.105	0
2095-08-04	87.695	91.38	0.376	0
2095-08-05	88.112	89.766	0.224	0.21
2095-08-06	88.394	89.612	0.398	0.312
2095-08-07	85.433	86.075	0.152	0.195
2095-08-08	83.969	83.838	0.135	0.378
2095-08-09	83.142	81.968	0	0.001
2095-08-10	81.564	81.333	0	0
2095-08-11	82.59	82.78	0	0
2095-08-12	82.897	83.761	0	0.029
2095-08-13	85.543	85.643	0	0.003
2095-08-14	87.664	87.27	0	0
2095-08-15	85.722	85.848	0.261	0.727
2095-08-16	86.815	86.635	0.129	0.185
2095-08-17	84.715	83.051	0	0
2095-08-18	84.645	84.745	0	0
2095-08-19	86.678	86.831	0.005	0.063
2095-08-20	86.738	88.558	0	0
2095-08-21	84.273	86.611	0.124	0.133
2095-08-22	80.419	79.395	0.002	0.003
2095-08-23	85.453	84.203	0.082	0.104
2095-08-24	86.927	86.583	0.063	0.05
2095-08-25	86.338	84.289	0.242	0.294
2095-08-26	81.732	79.809	0.232	0.254
2095-08-27	81.913	82.225	0.006	0.017
2095-08-28	80.019	81.09	0.001	0.015
2095-08-29	79.138	80.381	0	0
2095-08-30	83.17	82.347	0	0
2095-08-31	82.395	83.742	0.001	0.036
2095-09-01	80.131	81.876	0.024	0.109
2095-09-02	82.828	82.005	0	0.236
2095-09-03	82.335	81.954	0.266	0.193
2095-09-04	73.641	76.582	0.031	0.142
2095-09-05	69.833	76.246	0	0
2095-09-06	76.878	74.792	0	0
2095-09-07	75.335	76.628	0.049	0.126
2095-09-08	78.541	77.483	0.073	0.059
2095-09-09	78.612	75.096	0.107	0
2095-09-10	77.577	79.878	0.142	0
2095-09-11	81.482	80.219	0.016	0.012
2095-09-12	76.816	77.306	0.001	0
2095-09-13	74.44	73.584	0	0
2095-09-14	81.459	82.202	0	0
2095-09-15	80.417	82.542	0	0
2095-09-16	80.196	81.642	0	0
2095-09-17	81.946	80.329	0	0
2095-09-18	79.727	80.201	0	0
2095-09-19	81.023	81.741	0	0
2095-09-20	83.436	84.248	0	0
2095-09-21	79.624	80.968	0.133	0.045
2095-09-22	73.887	74.267	0.036	0.008
2095-09-23	69.703	69.569	0	0
2095-09-24	74.223	74.402	0	0
2095-09-25	67.448	66.558	0.02	0.009
2095-09-26	63.121	62.204	0	0
2095-09-27	64.864	64.468	0	0
2095-09-28	67.659	67.437	0	0
2095-09-29	72.358	74.391	0.05	0
2095-09-30	79.419	83.297	0.119	0.001
2095-10-01	76.182	79.393	0.154	0.015
2095-10-02	71.937	74.959	0	0
2095-10-03	76.514	75.005	0.179	0.086
2095-10-04	73.159	71.357	0.254	0.178
2095-10-05	64.36	64.775	0	0.042
2095-10-06	58.093	56.037	0.107	0.209
2095-10-07	66.81	62.776	0.031	0.161
2095-10-08	67.422	67.485	0	0
2095-10-09	68.409	68.676	0	0
2095-10-10	68.724	68.833	0	0
2095-10-11	61.021	68.84	0	0
2095-10-12	56.059	69.582	0	0
2095-10-13	64.946	65.054	0	0
2095-10-14	66.351	65.595	0	0
2095-10-15	64.172	62.664	0	0
2095-10-16	68.376	67.253	0	0
2095-10-17	65.913	65.48	0.081	0.308
2095-10-18	59.928	59.115	0.001	0.005
2095-10-19	65.071	67.08	0	0
2095-10-20	73.171	74.615	0	0
2095-10-21	70.138	71.929	0.327	0.57
2095-10-22	72.291	71.61	0.001	0.001
2095-10-23	81.016	81.069	0	0
2095-10-24	79.322	79.726	0.044	0.098
2095-10-25	76.932	77.079	0.16	0.038
2095-10-26	75.017	75.974	0.085	0.083
2095-10-27	58.702	58.777	0.01	0
2095-10-28	64.201	64.179	0	0
2095-10-29	64.743	65.073	0.108	0.76
2095-10-30	66.502	67.063	0.026	0.113
2095-10-31	62.356	58.745	0	0
2096-05-01	80	80	1	1
2096-05-02	80.25	80.165	0	0
2096-05-03	83.783	83.992	0	0
2096-05-04	84.626	84.875	0.024	0
2096-05-05	81.179	81.802	0.268	0.206
2096-05-06	77.608	77.901	0	0
2096-05-07	80.728	81.034	0	0
2096-05-08	83.192	82.597	0	0
2096-05-09	84.172	83.165	0	0
2096-05-10	82.429	83.299	0	0.014
2096-05-11	78.663	82.593	0.024	0
2096-05-12	77.294	80.714	0.118	0.017
2096-05-13	77.67	77.024	0.227	0.093
2096-05-14	74.749	75.641	0.147	0.177
2096-05-15	73.063	74.53	0	0
2096-05-16	76.542	76.289	0	0
2096-05-17	76.51	76.913	0	0
2096-05-18	70.082	73.866	0.226	0.278
2096-05-19	64.252	63.929	0.037	0.035
2096-05-20	67.773	67.824	0	0
2096-05-21	76.986	77.008	0	0
2096-05-22	81.96	82.339	0	0
2096-05-23	83.463	83.629	0	0
2096-05-24	81.96	82.163	0	0
2096-05-25	79.45	79.448	0.268	0.268
2096-05-26	75.793	77.048	0.074	0.042
2096-05-27	80.036	80.812	0.003	0.001
2096-05-28	82.666	82.293	0	0.002
2096-05-29	81.03	84.436	0.164	0.125
2096-05-30	79.015	79.694	0.451	0.108
2096-05-31	81.894	81.554	0	0
2096-06-01	77.764	78.253	0	0
2096-06-02	81.426	82.181	0.002	0
2096-06-03	77.993	77.297	0.35	0.359
2096-06-04	75.724	76.138	0.135	0.051
2096-06-05	68.874	70.508	0.075	0.202
2096-06-06	74.569	75.36	0.008	0
2096-06-07	81.892	81.962	0	0
2096-06-08	87.367	86.963	0	0
2096-06-09	91.571	84.725	0.116	0.421
2096-06-10	88.586	86.649	0.4	0.002
2096-06-11	89.073	89.173	0.057	0.067
2096-06-12	87.641	86.094	0.239	0.23
2096-06-13	78.752	76.838	0	0.016
2096-06-14	77.887	75.744	0	0
2096-06-15	84.011	81.997	0	0
2096-06-16	82.132	84.155	0.034	0.032
2096-06-17	85.496	85.463	0.081	0.009
2096-06-18	87.065	87.165	0.026	0.146
2096-06-19	86.756	87.65	0.063	0.083
2096-06-20	84.484	83.846	0.102	0.248
2096-06-21	81.886	80.683	0.216	0.115
2096-06-22	82.683	80.328	0.005	0.01
2096-06-23	86.208	86.396	0	0
2096-06-24	86.367	83.311	0.161	0.462
2096-06-25	85.178	84.076	0.179	0.267
2096-06-26	85.147	85.283	0	0
2096-06-27	87.514	87.491	0	0
2096-06-28	86.257	88.749	0	0
2096-06-29	81.938	86.091	0.057	0.029
2096-06-30	85.062	87.388	0.068	0.003
2096-07-01	86.333	89.398	0.25	0.112
2096-07-02	86.298	85.316	0.176	0.272
2096-07-03	85.78	85.88	0.037	0.141
2096-07-04	85.926	87.446	0.075	0.007
2096-07-05	77.257	77.559	0	0
2096-07-06	85.409	84.579	0	0
2096-07-07	90.888	90.736	0.007	0
2096-07-08	87.711	87.806	0.293	0.021
2096-07-09	82.666	81.391	0	0.017
2096-07-10	87.53	87.41	0	0
2096-07-11	92.97	91.977	0	0
2096-07-12	90.99	88.831	0.266	0.336
2096-07-13	86.088	86.388	0.747	0.186
2096-07-14	84.393	84.073	0	0
2096-07-15	83.861	85.48	0	0
2096-07-16	87.562	87.93	0	0
2096-07-17	88.245	89.211	0	0
2096-07-18	86.797	86.897	0	0.202
2096-07-19	87.092	84.44	0.064	0.129
2096-07-20	86.204	86.855	0.115	0.038
2096-07-21	89.151	88.092	0	0.006
2096-07-22	90.204	90.134	0.02	0
2096-07-23	88.181	91.226	0.012	0.004
2096-07-24	92.226	92.237	0.001	0.013
2096-07-25	93.187	93.93	0	0.009
2096-07-26	91.148	92.137	0.001	0.001
2096-07-27	86.832	88.111	0.337	0.217
2096-07-28	84.594	86.297	0.212	0.132
2096-07-29	85.195	85.295	0.005	0.185
2096-07-30	88.524	88.624	0	0.099
2096-07-31	91.026	91.096	0	0
2096-08-01	90.265	90.209	0	0
2096-08-02	90.802	92.803	0	0
2096-08-03	92.033	89.526	0.084	0.323
2096-08-04	92.377	91.198	0.082	0.18
2096-08-05	90.588	88.537	0.328	0.191
2096-08-06	87.555	88.488	0	0
2096-08-07	89.61	90.116	0	0
2096-08-08	87.654	88.186	0.108	0.285
2096-08-09	85.288	88.54	0.291	0.032
2096-08-10	85.172	87.371	0.018	0.031
2096-08-11	84.26	86.307	0	0.014
2096-08-12	85.038	84.383	0	0
2096-08-13	84.885	84.855	0	0
2096-08-14	86.55	86.739	0	0
2096-08-15	85.797	88.157	0	0
2096-08-16	87.661	88.3	0.033	0
2096-08-17	86.171	86.672	0.022	0.024
2096-08-18	87.329	87.18	0	0.006
2096-08-19	89.31	88.672	0	0
2096-08-20	93.304	93.549	0.053	0.032
2096-08-21	92.051	92.629	0	0
2096-08-22	90.205	90.43	0.001	0.029
2096-08-23	86.173	86.214	0.023	0.027
2096-08-24	86.4	86.5	0.026	0.02
2096-08-25	88.603	88.225	0.023	0.029
2096-08-26	87.318	91.385	0.128	0.143
2096-08-27	85.429	85.377	0.523	0.191
2096-08-28	82.386	86.023	0.118	0.143
2096-08-29	85.715	84.408	0.001	0.192
2096-08-30	92.344	92.811	0	0.008
2096-08-31	88.156	88.648	0.175	0.282
2096-09-01	78.594	79.043	0	0
2096-09-02	81.555	82.194	0.002	0
2096-09-03	78.777	80.754	0.018	0.009
2096-09-04	77.484	77.464	0.426	0.144
2096-09-05	71.647	72.042	0	0
2096-09-06	78.383	79.121	0	0
2096-09-07	85.847	87.112	0.055	0
2096-09-08	82.042	83.096	0.176	0.179
2096-09-09	74.243	74.625	0	0
2096-09-10	77.556	78.336	0	0
2096-09-11	80.233	81.384	0	0
2096-09-12	77.733	76.657	0.026	0.037
2096-09-13	71.273	73.387	0	0.015
2096-09-14	70.702	71.088	0.015	0
2096-09-15	74.68	75.097	0.215	0.003
2096-09-16	70.902	76.171	0	0
2096-09-17	71.557	70.991	0	0.005
2096-09-18	71.45	68.246	0	0.078
2096-09-19	66.73	63.449	0	0
2096-09-20	64.435	67.228	0.002	0
2096-09-21	69.786	69.742	0	0
2096-09-22	74.841	75.399	0.008	0
2096-09-23	75.856	76.423	0	0
2096-09-24	77.726	78.381	0	0
2096-09-25	72.325	73.294	0.026	0.011
2096-09-26	59.178	60.065	0.017	0.001
2096-09-27	65.371	65.694	0	0
2096-09-28	70.189	70.153	0	0
2096-09-29	74.474	76.117	0.007	0
2096-09-30	73.128	78.283	0.224	0.137
2096-10-01	77.394	76.567	0.14	0.26
2096-10-02	73.735	71.528	0.21	0.008
2096-10-03	66.101	66.145	0.207	0.616
2096-10-04	66.048	65.335	0	0.002
2096-10-05	74.152	74.931	0.263	0.197
2096-10-06	72.613	73.327	0.027	0.019
2096-10-07	66.366	66.294	0	0
2096-10-08	73.322	73.228	0	0
2096-10-09	73.54	72.547	0	0
2096-10-10	68.968	71.497	0.414	0.228
2096-10-11	54.888	60.618	0	0
2096-10-12	71.538	71.894	0	0
2096-10-13	73.314	73.892	0	0
2096-10-14	68.459	74.02	0	0
2096-10-15	68.587	68.721	0	0
2096-10-16	67.483	65.402	0	0
2096-10-17	68.966	69.59	0	0.004
2096-10-18	69.193	72.08	0	0.002
2096-10-19	69.352	69.524	0.226	0.204
2096-10-20	64.124	62.697	0.14	0.014
2096-10-21	63.394	63.635	0	0
2096-10-22	63.194	64.561	0	0
2096-10-23	68.622	70.005	0	0
2096-10-24	71.302	69.853	0	0
2096-10-25	71.643	71.382	0	0
2096-10-26	63.044	64.204	0.355	0.071
2096-10-27	66.304	64.69	0.529	0.047
2096-10-28	69.423	64.015	0	0
2096-10-29	65.418	64.931	0.017	0.008
2096-10-30	60.731	62.321	0	0
2096-10-31	72.676	67.623	0.001	0
2097-05-01	80	80	1	1
2097-05-02	73.648	71.641	0.074	0.028
2097-05-03	69.006	68.855	0	0
2097-05-04	75.569	75.364	0	0
2097-05-05	79.654	78.076	0.05	0.032
2097-05-06	82.953	81.493	0.086	0.082
2097-05-07	78.606	78.804	0	0
2097-05-08	67.472	67.214	0	0
2097-05-09	73.279	73.421	0	0
2097-05-10	76.281	75.783	0	0.001
2097-05-11	81.245	80.97	0.087	0.081
2097-05-12	77.353	77.476	0.338	0.62
2097-05-13	76.802	75.039	0.152	0.14
2097-05-14	66.933	67.141	0.023	0.044
2097-05-15	74.501	71.584	0	0
2097-05-16	70.863	70.476	0	0.001
2097-05-17	73.871	73.657	0.414	0.221
2097-05-18	73.986	73.547	0.003	0.02
2097-05-19	81.398	80.544	0	0
2097-05-20	72.932	77.41	0.06	0
2097-05-21	83.052	84.82	0.037	0
2097-05-22	88.783	88.619	0.425	0.25
2097-05-23	86.543	86.31	0.28	0.211
2097-05-24	88.067	90.824	0.287	0.149
2097-05-25	83.965	84.247	0.369	0.249
2097-05-26	79.766	79.613	0.301	0.193
2097-05-27	77.927	78.561	0.131	0.153
2097-05-28	78.111	78.777	0.143	0.218
2097-05-29	75.859	76.463	0	0
2097-05-30	71.585	74.747	0.032	0.001
2097-05-31	74.013	72.546	0	0
2097-06-01	77.907	78.619	0	0
2097-06-02	81.313	83.958	0	0
2097-06-03	79.91	81.67	0.243	0.907
2097-06-04	77.382	76.056	0	0.028
2097-06-05	76.185	76.32	0	0
2097-06-06	79.652	78.914	0.002	0.004
2097-06-07	78.975	81.675	0.27	0.342
2097-06-08	80.821	84.947	0.244	0.069
2097-06-09	86.785	86.775	0.169	0
2097-06-10	82.441	86.236	0.221	0
2097-06-11	75.799	78.891	0.076	0.004
2097-06-12	75.121	76.636	0.005	0.029
2097-06-13	81.141	82.843	0.025	0.04
2097-06-14	82.254	79.794	0.007	0.009
2097-06-15	84.441	83.557	0	0
2097-06-16	83.443	82.728	0.052	0.276
2097-06-17	78.384	77.763	0.217	0.185
2097-06-18	76.219	74.763	0	0
2097-06-19	82.432	82.58	0	0
2097-06-20	85.28	85.737	0	0
2097-06-21	87.312	85.928	0.012	0.028
2097-06-22	83.691	84.109	0.29	0.208
2097-06-23	79.447	80.413	0.282	0.283
2097-06-24	78.819	79.535	0	0
2097-06-25	76.817	77.398	0.046	0.051
2097-06-26	74.893	75.184	0.18	0.158
2097-06-27	75.469	77.356	0.105	0.035
2097-06-28	78.677	78.328	0	0
2097-06-29	81.278	84.388	0.037	0.116
2097-06-30	80.408	82.087	1.327	0.4
2097-07-01	85.841	88.313	0.27	0.015
2097-07-02	84.54	87.516	0.274	0.051
2097-07-03	84.954	87.95	0.083	0
2097-07-04	85.737	86.792	0.938	0.312
2097-07-05	81.503	84.007	0.035	0
2097-07-06	84.763	86.674	0	0
2097-07-07	81.821	84.606	0.557	0.002
2097-07-08	82.682	85.804	0.336	0.229
2097-07-09	81.004	82.599	0	0
2097-07-10	82.595	83.396	0	0
2097-07-11	80.702	81.396	0.34	0.911
2097-07-12	81.639	82.715	0.181	0.287
2097-07-13	92.222	92.5	0.147	0.067
2097-07-14	89.524	89.439	0.217	0.242
2097-07-15	86.361	86.793	0.026	0.183
2097-07-16	83.533	83.509	0.003	0
2097-07-17	85.261	85.431	0.001	0.043
2097-07-18	87.503	89.608	0	0
2097-07-19	88.574	89.076	0.049	0.076
2097-07-20	84.132	86.861	0.251	0.182
2097-07-21	84.892	84.508	0.152	0.007
2097-07-22	85.094	85.095	0	0
2097-07-23	87.742	86.508	0	0
2097-07-24	85.813	84.797	0.215	0.215
2097-07-25	84.965	82.857	0	0.024
2097-07-26	85.204	85.304	0	0.051
2097-07-27	88.146	89.011	0	0
2097-07-28	86.185	87.633	0	0.108
2097-07-29	87.077	87.318	0	0.259
2097-07-30	85.396	81.759	0.065	0.212
2097-07-31	85.084	86.177	0.065	0.093
2097-08-01	88.771	89.907	0	0
2097-08-02	89.272	89.372	0	0.21
2097-08-03	87.814	87.784	0.303	0.235
2097-08-04	85.032	85.383	0.299	0.266
2097-08-05	85.474	87.261	0.409	0.241
2097-08-06	83.067	84.133	0.196	0.046
2097-08-07	80.494	81.754	0.028	0.01
2097-08-08	79.598	81.571	0.005	0.02
2097-08-09	82.244	83.254	0.136	0.086
2097-08-10	82.511	82.038	0.257	0.164
2097-08-11	81.79	83.745	0.177	0.161
2097-08-12	84.887	82.472	0	0.003
2097-08-13	84.723	85.592	0.107	0
2097-08-14	83.827	83.396	0.092	0.111
2097-08-15	80.622	81.277	0.004	0.014
2097-08-16	84.524	85.997	0	0
2097-08-17	83.537	86.08	0	0
2097-08-18	82.883	83.378	0.255	0.084
2097-08-19	82.578	83.704	0.404	0.196
2097-08-20	83.583	84.283	0.005	0
2097-08-21	86.052	86.703	0	0
2097-08-22	87.206	87.511	0	0
2097-08-23	87.56	87.906	0	0
2097-08-24	86.175	87.244	0	0
2097-08-25	86.811	87.203	0	0
2097-08-26	87.251	87.531	0	0
2097-08-27	87.946	88.282	0	0
2097-08-28	87.969	84.992	0.123	0.067
2097-08-29	86.662	86.791	0.002	0.106
2097-08-30	89.167	89.484	0	0
2097-08-31	87.71	89.448	0	0.02
2097-09-01	86.055	88.533	0	0
2097-09-02	88.003	87.602	0	0.034
2097-09-03	88.338	89.531	0	0
2097-09-04	91.488	92.623	0	0
2097-09-05	91.378	94.213	0	0.001
2097-09-06	87.95	91.117	0.037	0.018
2097-09-07	86.603	89.235	0	0
2097-09-08	85.662	86.528	0.132	0.225
2097-09-09	82.227	82.924	0.204	0.193
2097-09-10	83.168	83.317	0.113	0.143
2097-09-11	85.638	86.866	0.038	0.025
2097-09-12	86.93	86.31	0	0.039
2097-09-13	86.629	86.317	0.028	0.002
2097-09-14	85.959	86.876	0.016	0.003
2097-09-15	82.988	84.27	0.166	1.005
2097-09-16	77.772	77.772	0	0
2097-09-17	67.753	73.129	0	0
2097-09-18	70.782	71.139	0	0
2097-09-19	75.067	75.404	0	0
2097-09-20	80.848	80.454	0	0
2097-09-21	80.631	82.312	0.002	0.007
2097-09-22	77.044	78.422	0.05	0
2097-09-23	76.205	77.597	0	0
2097-09-24	83.984	84.5	0	0
2097-09-25	73.813	77.236	0.016	0.064
2097-09-26	78.206	78.89	0	0.183
2097-09-27	78.322	78.97	0	0.018
2097-09-28	83.997	82.673	0	0
2097-09-29	84.772	83.373	0.08	0
2097-09-30	83.293	82.754	0.096	0.081
2097-10-01	83.394	83.496	0.051	0
2097-10-02	84.04	84.331	0	0
2097-10-03	76.31	75.25	0	0.059
2097-10-04	68.095	68.501	0	0
2097-10-05	76.129	72.031	0	0
2097-10-06	72.912	71.164	0.151	0.056
2097-10-07	69.58	68.637	0.002	0.084
2097-10-08	67.343	65.998	0	0
2097-10-09	73.328	74.191	0.008	0
2097-10-10	72.707	72.538	0.038	0.022
2097-10-11	78.207	79.867	0.019	0.027
2097-10-12	81.572	81.62	0.071	0.106
2097-10-13	85.748	86.186	0.047	0.292
2097-10-14	79.459	82.024	0.075	0.21
2097-10-15	74.656	77.085	0	0
2097-10-16	71.169	71.463	0	0
2097-10-17	78.194	78.048	0	0
2097-10-18	74.473	75.599	0.057	0.02
2097-10-19	61.087	62.287	0	0
2097-10-20	61.343	61.563	0	0
2097-10-21	57.864	61.527	0.19	0.152
2097-10-22	72.566	71.83	0.309	0.157
2097-10-23	69.085	70.008	0.028	0.03
2097-10-24	65.942	68.062	0.017	0.001
2097-10-25	61.653	61.998	0.037	0.129
2097-10-26	63.157	63.171	0	0
2097-10-27	55.549	56.205	0	0
2097-10-28	55.216	55.215	0	0
2097-10-29	53.224	53.267	0	0
2097-10-30	50.962	50.51	0	0
2097-10-31	48.51	48.722	0.007	0.002
2098-05-01	80	80	1	1
2098-05-02	61.351	61.477	0	0
2098-05-03	65.348	65.3	0.004	0.002
2098-05-04	57.564	57.882	0.007	0.033
2098-05-05	58.981	60.217	0.005	0.006
2098-05-06	61.946	62.884	0	0
2098-05-07	70.816	70.496	0	0
2098-05-08	73.384	72.898	0.259	1.352
2098-05-09	71.82	71.436	0.49	0.299
2098-05-10	65.736	65.953	0	0
2098-05-11	67.814	68.768	0	0
2098-05-12	64.844	66.575	0.515	0.294
2098-05-13	76.3	77.675	0.004	0.008
2098-05-14	77.447	79.611	0.098	0.311
2098-05-15	81.852	82.711	0.853	0.382
2098-05-16	78.969	78.187	0.115	0.101
2098-05-17	74.721	74.658	0.455	1.268
2098-05-18	71.56	68.731	0.808	1.277
2098-05-19	67.102	69.628	0	0
2098-05-20	68.273	70.128	0	0
2098-05-21	67.591	74.023	0	0.006
2098-05-22	68.926	70.459	0	0.052
2098-05-23	83.349	81.321	0.173	0.211
2098-05-24	76.021	75.522	0.028	0.071
2098-05-25	78.811	77.704	0	0
2098-05-26	82.71	79.985	0.008	0.192
2098-05-27	83.345	85.009	0.132	0.367
2098-05-28	89.434	88.892	0.027	0
2098-05-29	83.484	84.774	0.311	0.427
2098-05-30	73.273	73.368	0.545	0.435
2098-05-31	72.178	72.222	0	0
2098-06-01	74.436	74.548	0	0
2098-06-02	79.413	79.378	0.061	0.047
2098-06-03	76.082	76.221	0.123	0.177
2098-06-04	83.539	84.242	0	0
2098-06-05	80.701	82.534	0.178	0.139
2098-06-06	80.796	80.71	0.274	0.501
2098-06-07	70.19	69.993	0.04	0.611
2098-06-08	73.232	72.807	0	0
2098-06-09	77.936	79.641	0	0
2098-06-10	79.607	82.26	0.148	0.136
2098-06-11	86.841	85.514	0.137	0.232
2098-06-12	87.157	86.138	0.339	0.461
2098-06-13	78.03	76.223	0.766	0.185
2098-06-14	85.257	84.673	0.051	0.072
2098-06-15	82.999	82.396	0.244	0.708
2098-06-16	78.475	79.806	0.114	0.216
2098-06-17	79.486	80.412	0.027	0
2098-06-18	76.635	83.609	0.003	0
2098-06-19	82.043	83.84	0.018	0
2098-06-20	82.746	82.808	0	0.103
2098-06-21	79.908	80.735	0.095	0.212
2098-06-22	84.507	83.81	0.409	0.436
2098-06-23	81.768	79.317	1.935	0.343
2098-06-24	77.818	80.135	0	0
2098-06-25	80.585	82.344	0	0.002
2098-06-26	81.692	81.995	0	0
2098-06-27	83.066	82.471	0.15	0.185
2098-06-28	80.953	80.509	0.229	0.149
2098-06-29	81.234	80.444	0.084	0.039
2098-06-30	78.469	78.079	0	0.01
2098-07-01	79.977	82.102	0.001	0.002
2098-07-02	84.798	84.898	0	0
2098-07-03	82.199	82.921	0.01	0.05
2098-07-04	84.734	83.19	0.014	0.206
2098-07-05	89.13	82.78	0.06	0.448
2098-07-06	89.522	91.068	0.187	0.182
2098-07-07	88.467	89.101	0.238	0.165
2098-07-08	88.834	89.866	0.27	0.531
2098-07-09	90.264	90.532	0.049	0.091
2098-07-10	94.178	92.861	0.167	0.212
2098-07-11	99.328	98.579	0.405	0.188
2098-07-12	98.538	98.89	0	0
2098-07-13	94.238	94.773	0	0
2098-07-14	90.119	88.715	0	0
2098-07-15	95.165	95.073	0.389	0.455
2098-07-16	96.341	96.514	0.056	0.598
2098-07-17	92.853	93.135	0.253	0.02
2098-07-18	96.254	96.354	0.007	0.143
2098-07-19	97.836	97.849	0	0
2098-07-20	97.895	97.476	0	0
2098-07-21	96.04	95.925	0	0
2098-07-22	96.305	96.272	0	0
2098-07-23	94.349	93.677	0	0.014
2098-07-24	93.69	93.79	0.041	0.369
2098-07-25	98.568	98.05	0.112	0
2098-07-26	98.389	97.363	0.128	0.353
2098-07-27	97.533	96.767	0	0
2098-07-28	97.259	95.494	0	0
2098-07-29	95.22	94.434	0.182	0.125
2098-07-30	93.416	94.84	0.114	0.001
2098-07-31	94.134	94.528	0.138	0.002
2098-08-01	91.297	92.985	0.355	0.236
2098-08-02	90.015	91.777	0.596	0.359
2098-08-03	85.32	87.282	0.22	0.34
2098-08-04	87.061	90.571	0.33	0.171
2098-08-05	87.31	88.666	0.002	0
2098-08-06	94.411	94.892	0.076	0.162
2098-08-07	90.409	90.88	0.196	0.149
2098-08-08	86.955	86.86	0.005	0.01
2098-08-09	93.15	92.653	0	0
2098-08-10	91.643	90.707	0	0
2098-08-11	90.296	91.237	0.419	0.505
2098-08-12	84.701	86.358	0.129	0.16
2098-08-13	79.621	79.605	0.24	0.169
2098-08-14	80.324	79.891	0	0
2098-08-15	82.161	81.847	0.031	0
2098-08-16	81.664	83.182	0.357	0.11
2098-08-17	85.802	86.036	0	0
2098-08-18	90.611	89.018	0.04	0.012
2098-08-19	86.907	84.073	0.441	0.397
2098-08-20	81.16	80.628	0.119	0.31
2098-08-21	74.355	73.881	0.005	0.005
2098-08-22	80.29	79.82	0	0
2098-08-23	84.22	84.615	0	0
2098-08-24	83.784	82.462	0.01	0.002
2098-08-25	84.93	85.071	0.029	0.009
2098-08-26	85.52	89.337	0.087	0.004
2098-08-27	84.839	84.572	0.349	0.209
2098-08-28	83.798	83.785	0.03	0.141
2098-08-29	85.647	85.747	0	0.099
2098-08-30	90.834	90.934	0.007	0.12
2098-08-31	92.095	92.195	0	0.518
2098-09-01	89.447	89.547	0.022	0.067
2098-09-02	88.634	86.118	0.2	0.109
2098-09-03	84.922	85.479	0.044	0.054
2098-09-04	85.108	87.599	0.003	0.019
2098-09-05	86.241	86.024	0	0
2098-09-06	84.311	86.31	0	0
2098-09-07	85.09	85.123	0.032	0.019
2098-09-08	84.102	78.871	0.314	0.429
2098-09-09	79.506	79.01	0.182	0.119
2098-09-10	79.051	80.435	0	0
2098-09-11	79.969	79.034	0	0
2098-09-12	77.679	78.059	0	0
2098-09-13	79.989	79.767	0	0
2098-09-14	81.052	81.7	0	0.002
2098-09-15	77.36	71.761	1.259	0.248
2098-09-16	68.173	68.426	0	0
2098-09-17	72.269	72.765	0	0
2098-09-18	77.477	77.607	0	0
2098-09-19	77.832	77.777	0	0
2098-09-20	78.4	79.1	0.082	0.219
2098-09-21	77.741	77.158	0.128	0.197
2098-09-22	77.866	75.619	0.041	0.048
2098-09-23	75.663	72.527	0.008	0
2098-09-24	74.494	75.188	0	0
2098-09-25	70.883	72.852	0	0
2098-09-26	73.934	73.414	0	0
2098-09-27	77.626	73.435	0	0
2098-09-28	78.127	80.165	0.26	0.024
2098-09-29	76.029	80.59	0.038	0
2098-09-30	76.539	78.962	0	0
2098-10-01	74.102	70.943	0	0
2098-10-02	64.007	64.566	0	0
2098-10-03	69.342	69.615	0	0
2098-10-04	72.631	70.387	0	0
2098-10-05	78.572	78.823	0	0
2098-10-06	73.07	75.418	0.236	0.443
2098-10-07	71.177	71.061	0.093	0.012
2098-10-08	69.018	69.529	0	0
2098-10-09	72.63	72.186	0	0
2098-10-10	68.128	66.657	0.101	0.044
2098-10-11	66.779	67.248	0.193	0.19
2098-10-12	68.537	68.964	0	0
2098-10-13	70.681	72.114	0	0
2098-10-14	71.685	72.126	0.012	0.003
2098-10-15	75.252	74.049	0.008	0.004
2098-10-16	65.975	69.536	0	0.007
2098-10-17	64.193	64.281	0	0
2098-10-18	73.476	72.892	0	0
2098-10-19	77.711	77.985	0	0.004
2098-10-20	71.854	71.412	0.13	0.266
2098-10-21	61.289	62.02	0	0
2098-10-22	67.265	68.22	0	0
2098-10-23	66.456	67.456	0	0
2098-10-24	67.678	68.205	0.094	0
2098-10-25	64.21	65.06	0	0.001
2098-10-26	58.778	61.159	0	0
2098-10-27	57.582	59.073	0	0
2098-10-28	60.799	62.536	0	0
2098-10-29	65.911	66.696	0	0
2098-10-30	62.628	63.32	0.211	1.611
2098-10-31	63.158	64.224	0.06	0.034
2099-05-01	80	80	1	1
2099-05-02	65.556	64.769	0.07	0.079
2099-05-03	66.586	67.022	0.179	0.032
2099-05-04	70.631	72.514	0.235	0.323
2099-05-05	71.042	71.121	0.01	0.012
2099-05-06	62.847	60.758	0.172	0.175
2099-05-07	68.904	67.951	0	0
2099-05-08	75.013	73.069	1.013	0.295
2099-05-09	67.015	66.792	0.066	0.078
2099-05-10	70.533	71.521	0	0
2099-05-11	81.786	81.743	0	0
2099-05-12	82.059	81.984	0	0
2099-05-13	82.732	83.104	0	0
2099-05-14	85.239	85.437	0	0.001
2099-05-15	81.709	81.829	0.15	0.307
2099-05-16	75.157	75.703	0	0
2099-05-17	74.408	74.26	0	0
2099-05-18	75.62	76.114	0.062	0.036
2099-05-19	61.921	62.967	0.082	0.047
2099-05-20	64.567	64.071	0	0
2099-05-21	70.926	71.462	0	0
2099-05-22	80.193	80.233	0	0
2099-05-23	82.115	82.152	0	0
2099-05-24	81.874	82.51	0.025	0.003
2099-05-25	82.461	81.16	0.098	0.092
2099-05-26	80.932	79.581	0.329	0.322
2099-05-27	84.419	83.175	0.238	0.746
2099-05-28	88.279	88.586	0.158	0.082
2099-05-29	89.506	89.429	0.002	0.007
2099-05-30	86.382	86.43	0.297	0.257
2099-05-31	77.33	78.746	0.143	0.216
2099-06-01	76.189	76.45	0.113	0.409
2099-06-02	74.02	75.787	0	0
2099-06-03	80.488	81.36	0	0
2099-06-04	84.744	85.898	0	0.004
2099-06-05	81.131	82.665	0.472	0.795
2099-06-06	74.273	74.54	0	0
2099-06-07	79.174	79.187	0	0
2099-06-08	80.501	79.717	0	0
2099-06-09	79.087	78.573	0	0
2099-06-10	78.601	77.231	0.25	0.23
2099-06-11	81.094	78.034	0.1	0.25
2099-06-12	83.19	77.721	0	0
2099-06-13	87.325	87.877	0	0
2099-06-14	89.968	90.263	0	0
2099-06-15	87.449	87.482	0.347	0.071
2099-06-16	82.872	83.68	0.384	0.385
2099-06-17	80.25	81.312	0.209	0.147
2099-06-18	82.479	78.433	0.005	0.117
2099-06-19	81.371	76.759	0.169	1.152
2099-06-20	75.966	76.398	0.05	0.08
2099-06-21	80.621	80.087	0	0
2099-06-22	84.554	85.446	0	0
2099-06-23	85.289	83.824	0	0
2099-06-24	87.143	87.041	0.143	0.141
2099-06-25	85.761	85.823	0.082	0.229
2099-06-26	86.022	87.776	0	0
2099-06-27	88.782	89.598	0.046	0.223
2099-06-28	87.723	87.142	0.079	0.197
2099-06-29	86.62	85.755	0.194	0.301
2099-06-30	88.279	88.309	0.007	0.033
2099-07-01	89.546	90.359	0	0
2099-07-02	87.529	86.94	0.318	0.287
2099-07-03	81.459	81.677	0.231	0.07
2099-07-04	84.946	85.046	0	0
2099-07-05	90.015	90.173	0	0
2099-07-06	89.347	88.629	0	0.005
2099-07-07	87.55	87.198	0.557	0.193
2099-07-08	85.721	86.544	0.176	0.169
2099-07-09	86.583	86.86	0	0
2099-07-10	85.897	85.627	0.208	0.328
2099-07-11	84.631	83.538	0.006	0.105
2099-07-12	83.142	81.565	0.097	0.011
2099-07-13	81.397	83	0	0
2099-07-14	84.248	84.079	0	0
2099-07-15	84.994	85.094	0	0.011
2099-07-16	85.317	85.417	0.011	0.013
2099-07-17	76.393	78.789	0	0
2099-07-18	84.471	76.871	0.002	0.133
2099-07-19	93.174	97.206	0.039	1.218
2099-07-20	98.523	98.111	0	0
2099-07-21	94.637	94.527	0.49	0.308
2099-07-22	95.289	95.528	0.288	0.369
2099-07-23	93.89	95.619	0.269	0.196
2099-07-24	84.966	87.191	0.217	0.53
2099-07-25	83.204	83.987	0	0
2099-07-26	87.723	90.148	0.006	0
2099-07-27	93.438	94.391	0.317	0.311
2099-07-28	84.903	86.039	0.454	0.014
2099-07-29	85.686	84.922	0.012	0
2099-07-30	94.531	90.938	0.012	0.004
2099-07-31	96.472	94.911	0.157	0.269
2099-08-01	93.979	93.713	0.245	0.419
2099-08-02	87.958	91.861	0.113	0.07
2099-08-03	90.33	90.663	1.178	0.179
2099-08-04	83.748	84.633	0.467	0.638
2099-08-05	80.143	81.198	0.191	0.02
2099-08-06	80.227	79.687	0.013	0
2099-08-07	81.847	81.387	0	0
2099-08-08	87.618	87.34	0	0
2099-08-09	89.319	89.174	0	0
2099-08-10	86.229	89.127	0.02	0.687
2099-08-11	83.545	83.877	2.195	0.633
2099-08-12	95.347	94.721	0.101	0.085
2099-08-13	94.02	95.511	0	0.241
2099-08-14	95.203	95.303	0	0.098
2099-08-15	93.36	93.634	0.004	0.021
2099-08-16	96.058	91.727	0.002	0.059
2099-08-17	92.561	89.705	0.327	0.262
2099-08-18	85.106	85.206	0	0.032
2099-08-19	95.032	94.593	0	0
2099-08-20	93.569	93.342	0	0
2099-08-21	95.675	95.013	0	0
2099-08-22	92.471	93.834	0	0.002
2099-08-23	87.402	88.357	0.178	0.348
2099-08-24	82.027	80.872	0	0.158
2099-08-25	86.163	88.136	0	0
2099-08-26	84.154	86.45	0.1	0.15
2099-08-27	80.398	82.05	0	0
2099-08-28	86.198	86.017	0.171	0.081
2099-08-29	81.267	80.429	0	0
2099-08-30	89.96	87.337	0.005	0.045
2099-08-31	95.3	95.059	0.029	0.019
2099-09-01	94.581	94.681	0	0.111
2099-09-02	94.814	97.441	0.058	0
2099-09-03	95.469	96.015	0	0.013
2099-09-04	90.822	90.922	0.046	0.118
2099-09-05	70.548	69.887	0	0
2099-09-06	73.601	72.908	0	0
2099-09-07	75.292	75.12	0	0
2099-09-08	75.927	76.428	0	0
2099-09-09	82.279	81.467	0	0
2099-09-10	80.266	83.459	0.003	0.105
2099-09-11	80.657	78.978	0.001	0.007
2099-09-12	82.937	80.77	0	0
2099-09-13	78.237	74.916	0	0
2099-09-14	75.826	75.543	0	0
2099-09-15	79.717	77.941	0	0
2099-09-16	85.091	85.191	0	0
2099-09-17	88.995	87.659	0	0
2099-09-18	90.947	90.684	0	0
2099-09-19	88.178	90.875	0	0
2099-09-20	75.58	80.983	0.075	0.018
2099-09-21	65.004	64.821	0	0
2099-09-22	70.57	70.67	0	0
2099-09-23	74.188	73.975	0	0
2099-09-24	77.203	76.571	0	0
2099-09-25	79.563	79.636	0	0
2099-09-26	81.415	81.356	0	0
2099-09-27	83.425	83.46	0	0
2099-09-28	79.074	80.102	0	0
2099-09-29	81.933	82.561	0	0
2099-09-30	80.837	81.275	0.001	0
2099-10-01	74.519	78.508	0.089	0.072
2099-10-02	69.507	70.926	0	0.005
2099-10-03	76.944	77.513	0	0
2099-10-04	88.34	89.503	0	0
2099-10-05	88.253	88.396	0	0
2099-10-06	83.716	82.951	0.204	0.266
2099-10-07	77.257	77.652	0.236	0.086
2099-10-08	81.729	83.088	0.169	0.111
2099-10-09	89.474	89.893	0.042	0.001
2099-10-10	83.286	84.538	0.007	0
2099-10-11	60.979	62.406	0	0
2099-10-12	51.491	51.989	0	0
2099-10-13	47.033	48.209	0.003	0.002
2099-10-14	60.131	59.677	0.002	0
2099-10-15	58.045	58.991	0	0
2099-10-16	56.331	57.77	0.065	0.05
2099-10-17	55.358	53.841	0.021	0.006
2099-10-18	53.333	53.4	0.002	0.001
2099-10-19	57.741	60.354	0	0
2099-10-20	70.406	70.408	0	0
2099-10-21	57.865	59.663	0	0
2099-10-22	49.171	48.904	0.006	0.012
2099-10-23	63.286	63.109	0	0
2099-10-24	72.841	73.241	0	0
2099-10-25	77.96	75.188	0.003	0.008
2099-10-26	73.407	71.812	0.032	0.07
2099-10-27	69.537	68.291	0.117	0.073
2099-10-28	60.35	60.383	0	0
2099-10-29	56.836	55.204	0	0
2099-10-30	58.539	58.113	0	0
2099-10-31	59.303	58.848	0	0
