# Supplementary material for: The role of climate change and urban development on compound dry-hot extremes across US cities
Source: Nat Commun. 2023 Jun 14;14:3509. doi: 10.1038/s41467-023-39205-x (PMC10267174; doi:10.1038/s41467-023-39205-x)
Supplement: Supplementary file 2 — Source Data [file 41467_2023_39205_MOESM2_ESM.zip › SourceData/Portland_Current_Data.xlsx]

## Sheet: Sheet1
Date_Current	Current_T	Urban_Dev_T	Current_prcp	Urban_Dev_Prcp
2000-05-01	80	80	1	1
2000-05-02	61.458	61.341	0.043	0.041
2000-05-03	62.333	62.559	0.131	0.101
2000-05-04	57.774	56.371	0.04	0.051
2000-05-05	55.264	55.705	0.038	0.044
2000-05-06	57.534	57.411	0.026	0.018
2000-05-07	68.721	68.641	0	0
2000-05-08	70.128	70.599	0.16	0.113
2000-05-09	60.507	60.743	0.143	0.208
2000-05-10	51.331	52.461	0.122	0.143
2000-05-11	55.034	53.425	0.088	0.072
2000-05-12	57.9	57.913	0.061	0.063
2000-05-13	68.479	68.93	0	0
2000-05-14	71.753	71.959	0	0
2000-05-15	73.09	73.174	0.162	0.018
2000-05-16	72.111	72.202	0	0.008
2000-05-17	71.013	71.137	0.011	0.004
2000-05-18	63.805	64.609	0	0
2000-05-19	67.891	68.469	0	0
2000-05-20	69.062	68.874	0	0
2000-05-21	75.134	75.297	0	0
2000-05-22	75.644	75.511	0	0
2000-05-23	64.497	64.373	0	0
2000-05-24	67.88	68.027	0	0
2000-05-25	67.834	67.966	0	0
2000-05-26	65.784	66.672	0.064	0.062
2000-05-27	59.177	59.678	0.056	0.069
2000-05-28	59.157	59.107	0.005	0.028
2000-05-29	57.718	56.82	0	0.024
2000-05-30	57.936	58.347	0.018	0.051
2000-05-31	57.613	54.38	0.026	0.078
2000-06-01	75.271	75.188	0	0
2000-06-02	77.533	77.835	0	0
2000-06-03	77.505	77.397	0	0
2000-06-04	81.7	82.041	0	0
2000-06-05	83.602	84.023	0.06	0.086
2000-06-06	65.301	65.43	0.044	0.02
2000-06-07	66.469	66.329	0.154	0.135
2000-06-08	59.228	59.516	0.042	0.077
2000-06-09	56.95	57.671	0.027	0.024
2000-06-10	56.455	54.843	0.045	0.049
2000-06-11	56.217	55.903	0.072	0.109
2000-06-12	61.338	62.068	0.152	0.156
2000-06-13	64.504	64.889	0	0
2000-06-14	69.391	70.145	0	0
2000-06-15	67.917	68.607	0	0
2000-06-16	77.557	77.734	0	0
2000-06-17	82.653	82.794	0	0
2000-06-18	82.209	82.635	0	0
2000-06-19	59.796	59.846	0	0
2000-06-20	75.336	75.669	0	0
2000-06-21	76.502	77.435	0	0
2000-06-22	74.314	74.438	0	0
2000-06-23	69.101	69.268	0	0
2000-06-24	72.027	72.279	0	0
2000-06-25	82.999	83.16	0	0
2000-06-26	87.7	87.917	0	0
2000-06-27	90.558	90.803	0	0
2000-06-28	92.101	92.219	0	0
2000-06-29	89.055	89.389	0	0
2000-06-30	80.376	80.968	0	0
2000-07-01	74.297	74.6	0	0
2000-07-02	62.693	63.641	0	0
2000-07-03	61.672	60.887	0	0.024
2000-07-04	63.623	63.979	0	0.015
2000-07-05	70.408	69.904	0	0
2000-07-06	69.739	71.071	0	0
2000-07-07	72.632	72.429	0	0
2000-07-08	75.085	75.074	0	0
2000-07-09	60.307	60.516	0	0
2000-07-10	64.576	64.514	0	0
2000-07-11	71.404	70.654	0	0
2000-07-12	73.404	73.334	0	0
2000-07-13	75.797	76.017	0	0
2000-07-14	72.922	73.17	0	0
2000-07-15	75.942	76.189	0	0
2000-07-16	87.125	87.424	0	0
2000-07-17	85.133	85.755	0	0
2000-07-18	81.449	81.581	0	0
2000-07-19	69.624	70.674	0	0
2000-07-20	75.135	74.331	0	0
2000-07-21	80.234	80.948	0	0
2000-07-22	81.849	82.433	0	0
2000-07-23	69.242	70.504	0	0
2000-07-24	80.722	80.887	0	0
2000-07-25	80.765	81.039	0	0
2000-07-26	69.646	68.997	0	0
2000-07-27	72.792	72.227	0	0
2000-07-28	76.936	76.978	0	0
2000-07-29	78.505	78.033	0	0
2000-07-30	82.457	82.818	0	0
2000-07-31	84.437	84.802	0	0
2000-08-01	75.994	76.239	0	0
2000-08-02	78.911	79.221	0	0
2000-08-03	80.108	80.482	0	0
2000-08-04	79.555	80.047	0	0
2000-08-05	82.515	81.918	0	0
2000-08-06	85.177	85.095	0	0
2000-08-07	75.785	75.222	0	0
2000-08-08	75.29	75.83	0	0
2000-08-09	82.327	82.647	0	0
2000-08-10	74.091	74.916	0	0
2000-08-11	63.539	62.861	0	0
2000-08-12	71.542	71.905	0	0
2000-08-13	73.449	73.757	0	0
2000-08-14	64.896	65.962	0	0
2000-08-15	71.634	71.493	0	0
2000-08-16	73.342	73.795	0	0
2000-08-17	76.474	76.841	0	0
2000-08-18	72.533	73.371	0	0.005
2000-08-19	64.023	63.196	0.01	0.01
2000-08-20	68.352	68.179	0	0
2000-08-21	76.644	76.833	0	0
2000-08-22	89.422	89.484	0	0
2000-08-23	89.464	90.019	0	0
2000-08-24	87.023	86.92	0	0
2000-08-25	70.618	71.26	0	0
2000-08-26	71.502	71.55	0	0
2000-08-27	67.306	67.279	0	0
2000-08-28	77.876	78.077	0	0
2000-08-29	78.866	79.32	0	0
2000-08-30	74.657	75.166	0	0
2000-08-31	76.008	76.351	0	0
2000-09-01	63.271	62.432	0.009	0.027
2000-09-02	64.393	64.152	0.045	0.034
2000-09-03	60.959	60.75	0.068	0.075
2000-09-04	64.03	62.293	0.011	0.019
2000-09-05	63.514	63.007	0	0.01
2000-09-06	60.71	62.871	0	0
2000-09-07	66.588	66.706	0	0
2000-09-08	70.725	70.684	0.052	0.034
2000-09-09	63.211	62.696	0.021	0
2000-09-10	65.764	65.189	0.035	0.028
2000-09-11	68.078	68.566	0.008	0.007
2000-09-12	74.409	74.479	0	0
2000-09-13	84.817	84.86	0	0
2000-09-14	88.69	90.171	0	0
2000-09-15	80.503	80.304	0	0
2000-09-16	70.534	71.475	0	0
2000-09-17	72.539	74.75	0	0
2000-09-18	74.462	74.391	0	0
2000-09-19	75.659	75.388	0	0
2000-09-20	76.479	76.491	0	0
2000-09-21	72.232	72.317	0	0
2000-09-22	69.9	69.838	0	0
2000-09-23	67.717	67.631	0	0
2000-09-24	76.712	76.726	0	0
2000-09-25	77.359	77.484	0	0
2000-09-26	81.996	81.733	0	0
2000-09-27	85.065	85.19	0	0
2000-09-28	77.408	77.475	0	0
2000-09-29	64.152	62.014	0	0
2000-09-30	62.047	61.68	0.002	0.002
2000-10-01	62.362	62.184	0.237	0.193
2000-10-02	61.141	61.76	0	0
2000-10-03	62.966	63.043	0	0
2000-10-04	68.126	68.136	0	0
2000-10-05	70.153	70.118	0	0
2000-10-06	78.839	78.901	0	0
2000-10-07	77.11	77.354	0	0
2000-10-08	78.887	79.177	0	0
2000-10-09	67.956	68.355	0.006	0.041
2000-10-10	59.047	57.346	0.07	0.136
2000-10-11	61.361	62.139	0.031	0.079
2000-10-12	64.821	65.019	0	0
2000-10-13	54.254	53.808	0.014	0.057
2000-10-14	55.372	57.415	0.13	0.138
2000-10-15	57.231	57.678	0	0
2000-10-16	62.08	62.496	0	0
2000-10-17	66.951	66.681	0	0
2000-10-18	66.153	66.946	0.137	0.111
2000-10-19	59.648	59.147	0	0
2000-10-20	59.7	59.858	0.236	0.216
2000-10-21	55.651	55.595	0.063	0.072
2000-10-22	61.269	61.212	0	0
2000-10-23	70.261	70.299	0	0
2000-10-24	68.702	69.064	0	0
2000-10-25	63.675	65.68	0	0
2000-10-26	60.755	61.945	0.191	0.127
2000-10-27	55.219	54.482	0.008	0.021
2000-10-28	56.757	55.443	0.128	0.127
2000-10-29	59.357	59.252	0	0.001
2000-10-30	61.714	62.008	0.086	0
2000-10-31	62.067	61.909	0.002	0
2001-05-01	80	80	1	1
2001-05-02	55.86	55.711	0.001	0.004
2001-05-03	65.87	65.986	0	0
2001-05-04	68.741	69.029	0	0
2001-05-05	62.026	62.199	0.001	0.001
2001-05-06	66.788	66.858	0	0
2001-05-07	69.837	70.09	0	0
2001-05-08	71.858	72.197	0	0
2001-05-09	64.775	64.847	0	0
2001-05-10	65.915	66.073	0	0
2001-05-11	76.888	77.056	0	0
2001-05-12	76.007	76.445	0	0
2001-05-13	64.922	65.361	0	0
2001-05-14	65.056	64.894	0.14	0.172
2001-05-15	57.688	57.526	0.224	0.236
2001-05-16	55.794	55.961	0.312	0.285
2001-05-17	57.162	58.313	0	0
2001-05-18	61.216	61.225	0	0
2001-05-19	64.18	64.455	0	0
2001-05-20	66.853	67.085	0	0
2001-05-21	82.611	82.837	0	0
2001-05-22	90.027	90.156	0	0
2001-05-23	92.331	92.62	0	0
2001-05-24	85.092	84.88	0	0
2001-05-25	77.568	77.754	0	0
2001-05-26	78.177	78.362	0	0
2001-05-27	77.554	77.86	0	0
2001-05-28	65.239	65.448	0.017	0.023
2001-05-29	59.916	60.303	0	0
2001-05-30	70.971	71.071	0	0
2001-05-31	88.748	89.149	0	0
2001-06-01	91.213	91.635	0	0
2001-06-02	58.997	58.493	0.094	0.123
2001-06-03	55.327	55.99	0.13	0.125
2001-06-04	58.17	56.734	0	0.001
2001-06-05	61.471	59.859	0.027	0.032
2001-06-06	60.479	61.314	0.001	0.011
2001-06-07	69.403	69.482	0	0
2001-06-08	72.692	72.909	0	0
2001-06-09	72.657	73.309	0.094	0.08
2001-06-10	61.693	61.865	0	0
2001-06-11	61.934	60.846	0.088	0.146
2001-06-12	54.871	54.199	0.077	0.134
2001-06-13	60.763	61.012	0	0
2001-06-14	66.886	67.345	0	0
2001-06-15	59.846	60.939	0	0
2001-06-16	65.364	65.36	0	0
2001-06-17	66.898	67.252	0	0
2001-06-18	68.229	68.436	0	0
2001-06-19	80.444	80.734	0	0
2001-06-20	82.913	82.88	0	0
2001-06-21	84.374	84.708	0	0
2001-06-22	79.425	79.584	0	0
2001-06-23	65.87	66.686	0	0
2001-06-24	65.31	64.967	0.107	0.067
2001-06-25	66.416	66.896	0.033	0.083
2001-06-26	70.472	71.046	0	0
2001-06-27	74.543	74.417	0.241	0.234
2001-06-28	66.915	66.706	0.067	0.05
2001-06-29	71.872	72.377	0	0
2001-06-30	73.955	74.262	0	0
2001-07-01	74.524	74.566	0	0
2001-07-02	77.896	78.174	0	0
2001-07-03	85.654	83.895	0	0
2001-07-04	83.848	84.044	0	0
2001-07-05	74.346	73.501	0	0
2001-07-06	73.483	73.503	0	0
2001-07-07	76.906	76.906	0	0
2001-07-08	79.696	79.96	0	0
2001-07-09	82.956	82.928	0	0
2001-07-10	84.646	84.84	0	0.055
2001-07-11	80.301	79.236	0	0
2001-07-12	78.711	79.243	0	0
2001-07-13	78.075	79.206	0	0
2001-07-14	74.516	73.855	0	0
2001-07-15	70.748	70.928	0	0
2001-07-16	59.145	57.057	0.032	0.084
2001-07-17	60.074	59.311	0	0.044
2001-07-18	60.517	60.559	0.018	0.012
2001-07-19	66.243	65.085	0	0
2001-07-20	68.035	67.677	0	0
2001-07-21	63.492	62.698	0	0
2001-07-22	66.794	65.197	0	0
2001-07-23	71.851	72.247	0	0
2001-07-24	76.442	76.782	0	0
2001-07-25	79.175	79.362	0	0
2001-07-26	79.947	80.152	0	0
2001-07-27	76.253	76.467	0	0
2001-07-28	73.231	73.011	0.062	0.06
2001-07-29	60.9	61.394	0	0
2001-07-30	67.72	67.932	0	0
2001-07-31	68.753	68.649	0	0
2001-08-01	68.793	69.24	0	0
2001-08-02	70.674	71.756	0	0
2001-08-03	75.247	74.781	0.015	0.012
2001-08-04	65.848	62.892	0.001	0
2001-08-05	73.007	74.394	0	0
2001-08-06	77.633	77.734	0	0
2001-08-07	77.316	77.782	0	0
2001-08-08	86.991	87.13	0	0
2001-08-09	93.644	93.24	0	0
2001-08-10	94.453	95.441	0	0
2001-08-11	90.674	90.95	0	0
2001-08-12	87.714	88.069	0	0
2001-08-13	83.256	85.072	0	0
2001-08-14	72.55	73.336	0	0
2001-08-15	82.196	82.267	0	0
2001-08-16	86.147	86.743	0.03	0.019
2001-08-17	79.956	80.123	0	0
2001-08-18	60.115	60.41	0	0
2001-08-19	68.694	68.707	0	0
2001-08-20	73.883	73.661	0	0
2001-08-21	71.853	72.362	0	0
2001-08-22	64.528	64.412	0.159	0.164
2001-08-23	63.147	63.12	0.442	0.333
2001-08-24	69.136	69.262	0.027	0.047
2001-08-25	78.687	78.796	0	0
2001-08-26	81.12	81.366	0	0
2001-08-27	81.738	82.051	0	0
2001-08-28	73.379	73.563	0	0
2001-08-29	81.699	81.64	0	0
2001-08-30	83.707	83.907	0	0
2001-08-31	79.511	79.555	0	0
2001-09-01	70.855	71.334	0.002	0
2001-09-02	71.586	70.729	0	0
2001-09-03	73.222	72.655	0.002	0.001
2001-09-04	65.639	65.935	0	0
2001-09-05	67.809	67.149	0.001	0
2001-09-06	58.901	57.931	0	0
2001-09-07	68.997	68.9	0	0
2001-09-08	79.872	80.146	0	0
2001-09-09	84.693	84.499	0	0
2001-09-10	81.461	82.158	0	0
2001-09-11	83.002	83.368	0	0
2001-09-12	82.972	82.997	0	0
2001-09-13	82.699	83.094	0	0
2001-09-14	80.448	80.152	0	0
2001-09-15	75.206	74.432	0	0
2001-09-16	77.912	77.074	0	0
2001-09-17	66.173	64.931	0	0
2001-09-18	56.86	57.982	0	0
2001-09-19	60.258	60.114	0	0
2001-09-20	75.114	75.317	0	0
2001-09-21	76.424	76.805	0	0
2001-09-22	81.628	81.378	0	0
2001-09-23	85.22	85.291	0	0
2001-09-24	78.55	79.156	0	0
2001-09-25	71.892	71.857	0.214	0.163
2001-09-26	64.428	61.329	0.107	0.092
2001-09-27	66.033	65.674	0	0.029
2001-09-28	68.061	67.87	0	0
2001-09-29	70.214	69.62	0	0
2001-09-30	90.515	90.601	0	0
2001-10-01	91.658	91.909	0	0
2001-10-02	82.145	81.951	0	0
2001-10-03	77.573	77.47	0	0
2001-10-04	75.887	75.804	0	0
2001-10-05	74.823	74.77	0	0
2001-10-06	73.203	73.373	0	0
2001-10-07	57.516	57.755	0	0
2001-10-08	62.059	61.815	0.023	0.016
2001-10-09	56.242	55.785	0	0.006
2001-10-10	57.827	57.1	0	0
2001-10-11	56.248	56.161	0.236	0.281
2001-10-12	56.377	56.341	0	0
2001-10-13	57.095	56.227	0	0
2001-10-14	56.094	56.749	0	0
2001-10-15	70.055	70.335	0	0
2001-10-16	67.947	69.023	0.012	0.013
2001-10-17	52.248	53.284	0.083	0.068
2001-10-18	58.233	58.163	0	0
2001-10-19	59.095	59.451	0	0
2001-10-20	62.299	62.213	0	0
2001-10-21	62.375	62.73	0.006	0.011
2001-10-22	57.54	57.138	0.128	0.127
2001-10-23	59.462	58.821	0.104	0.108
2001-10-24	53.066	52.829	0.001	0.002
2001-10-25	55.22	56.225	0.022	0.025
2001-10-26	60.37	60.182	0	0
2001-10-27	61.652	61.779	0.134	0.105
2001-10-28	58.54	58.753	0.075	0.111
2001-10-29	58.588	59.109	0	0
2001-10-30	57.318	56.38	0.286	0.28
2001-10-31	55.815	56.778	0.252	0.27
2002-05-01	80	80	1	1
2002-05-02	68.458	69.025	0.002	0.002
2002-05-03	53.46	53.256	0.023	0.025
2002-05-04	57.106	56.922	0	0
2002-05-05	60.052	60.157	0.083	0.077
2002-05-06	51.732	51.43	0.078	0.031
2002-05-07	50.216	50.179	0.006	0.029
2002-05-08	54.179	53.995	0.007	0.006
2002-05-09	56.972	57.115	0	0
2002-05-10	57.225	57.177	0.012	0.007
2002-05-11	64.281	64.453	0	0
2002-05-12	79.118	79.181	0	0
2002-05-13	81.45	81.679	0	0
2002-05-14	60.914	61.085	0	0
2002-05-15	62.206	62.193	0	0
2002-05-16	66.227	66.063	0	0
2002-05-17	68.885	68.81	0.14	0.137
2002-05-18	64.608	64.385	0	0
2002-05-19	65.993	66.053	0.017	0.016
2002-05-20	63.855	63.715	0.001	0.013
2002-05-21	65.552	65.494	0.09	0.026
2002-05-22	55.051	57.071	0.076	0.002
2002-05-23	58.915	60.414	0	0.003
2002-05-24	68.954	70.056	0	0
2002-05-25	71.374	72.339	0	0
2002-05-26	71.718	71.702	0	0
2002-05-27	72.243	72.308	0.007	0.009
2002-05-28	66.095	66.206	0.071	0.044
2002-05-29	66.962	66.823	0.089	0.086
2002-05-30	69.145	69.6	0	0
2002-05-31	71.37	71.494	0	0
2002-06-01	68.956	69.238	0	0
2002-06-02	69.491	69.71	0	0
2002-06-03	62.089	62.078	0	0
2002-06-04	68.132	68.129	0	0
2002-06-05	70.257	70.205	0.001	0.003
2002-06-06	60.293	60.588	0	0
2002-06-07	63.23	63.415	0	0
2002-06-08	58.651	58.555	0.005	0.029
2002-06-09	73.165	73.063	0.152	0.108
2002-06-10	73.857	74.04	0	0
2002-06-11	77.671	76.944	0	0
2002-06-12	87.713	87.963	0	0
2002-06-13	92.361	92.756	0	0
2002-06-14	93.244	93.635	0.001	0
2002-06-15	75.922	74.992	0	0
2002-06-16	68.46	68.267	0	0
2002-06-17	59.703	60.035	0.12	0.119
2002-06-18	57.827	58.924	0.159	0.154
2002-06-19	65.063	65.463	0.006	0.022
2002-06-20	79.858	79.922	0	0
2002-06-21	83.265	83.52	0	0
2002-06-22	83.871	84.113	0	0
2002-06-23	76.352	76.517	0	0
2002-06-24	72.648	73.191	0	0
2002-06-25	85.66	86.305	0	0
2002-06-26	88.468	89.134	0	0
2002-06-27	84.134	84.387	0.001	0
2002-06-28	66.908	66.108	0.002	0
2002-06-29	66.784	66.358	0.267	0.274
2002-06-30	68.138	67.953	0	0
2002-07-01	67.384	67.474	0	0
2002-07-02	72.917	73.183	0	0
2002-07-03	72.328	72.448	0	0
2002-07-04	66.438	66.538	0	0
2002-07-05	76.647	76.246	0	0
2002-07-06	80.056	80.026	0	0
2002-07-07	81.266	80.671	0	0
2002-07-08	75.052	75.951	0.114	0.065
2002-07-09	90.653	91.432	0	0
2002-07-10	93.908	94.14	0	0
2002-07-11	90.156	90.801	0	0
2002-07-12	84.694	85.738	0	0
2002-07-13	85.163	86.037	0	0
2002-07-14	77.7	79.634	0	0
2002-07-15	78.429	78.368	0	0
2002-07-16	79.834	79.967	0	0
2002-07-17	76.79	77.136	0	0
2002-07-18	71.521	71.303	0	0
2002-07-19	67.755	67.988	0	0
2002-07-20	78.968	79.106	0	0
2002-07-21	89.215	89.679	0	0
2002-07-22	94.007	94.353	0	0
2002-07-23	93.294	93.592	0	0
2002-07-24	85.779	84.751	0	0
2002-07-25	83.408	84.085	0	0
2002-07-26	65.059	65.311	0	0
2002-07-27	64.202	64.303	0	0
2002-07-28	70.801	71.323	0	0
2002-07-29	75.87	76.016	0	0
2002-07-30	78.512	78.757	0	0
2002-07-31	73.029	72.956	0	0
2002-08-01	78.867	79.162	0	0
2002-08-02	76.583	76.838	0	0
2002-08-03	72.001	71.722	0	0
2002-08-04	69.134	69.427	0	0.009
2002-08-05	62.565	63.656	0.021	0.018
2002-08-06	64.732	65.456	0.001	0.002
2002-08-07	65.709	64.281	0	0
2002-08-08	75.413	75.335	0	0
2002-08-09	82.052	82.961	0	0
2002-08-10	82.751	83.161	0	0
2002-08-11	82.001	82.064	0	0
2002-08-12	90.991	91.158	0	0
2002-08-13	96.751	96.917	0	0
2002-08-14	96.304	96.422	0	0
2002-08-15	84.305	84.691	0	0
2002-08-16	84.455	84.564	0	0
2002-08-17	84.145	84.281	0	0
2002-08-18	79.356	79.431	0	0
2002-08-19	77.866	78.426	0	0
2002-08-20	72.158	72.344	0	0
2002-08-21	59.406	59.668	0	0
2002-08-22	63.249	64.509	0	0
2002-08-23	73.978	74.675	0	0
2002-08-24	79.028	79.199	0	0
2002-08-25	61.214	60.962	0	0
2002-08-26	61.974	62.289	0	0
2002-08-27	77.274	77.876	0	0
2002-08-28	90.091	88.855	0	0
2002-08-29	90.118	89.247	0	0
2002-08-30	73.19	68.054	0	0
2002-08-31	73.008	73.107	0	0
2002-09-01	79.194	79.474	0	0
2002-09-02	75.127	74.65	0	0
2002-09-03	77.179	77.419	0	0
2002-09-04	66.034	65.802	0	0
2002-09-05	69.247	69.25	0	0
2002-09-06	68.246	68.822	0	0
2002-09-07	68.26	68.337	0.05	0
2002-09-08	59.35	58.845	0	0
2002-09-09	75.049	75.221	0	0
2002-09-10	79.067	79.366	0	0
2002-09-11	83.639	83.246	0	0
2002-09-12	84.041	83.826	0	0
2002-09-13	85.164	85.121	0	0
2002-09-14	87.96	88.367	0	0
2002-09-15	67.018	66.63	0	0
2002-09-16	59.479	60.195	0.006	0.024
2002-09-17	59.95	62.225	0.21	0.105
2002-09-18	67.843	66.895	0.004	0.005
2002-09-19	76.171	76.476	0	0
2002-09-20	75.252	75.898	0	0
2002-09-21	78.143	78.384	0	0
2002-09-22	86.509	86.723	0	0
2002-09-23	86.545	86.909	0	0
2002-09-24	82.408	82.821	0	0
2002-09-25	79.933	80.108	0	0
2002-09-26	79.808	80.152	0	0
2002-09-27	69.336	69.573	0	0
2002-09-28	74.856	74.889	0	0
2002-09-29	73.299	73.433	0.074	0.071
2002-09-30	56.813	57.539	0.118	0.104
2002-10-01	54.773	54.819	0.07	0.084
2002-10-02	61.409	61.801	0	0
2002-10-03	61.559	60.988	0.196	0.199
2002-10-04	55.994	55.891	0.079	0.006
2002-10-05	53.011	53.273	0	0
2002-10-06	66.761	66.687	0	0
2002-10-07	69.808	69.904	0	0
2002-10-08	70.677	70.792	0	0
2002-10-09	69.308	69.513	0	0
2002-10-10	60.533	59.878	0.076	0
2002-10-11	58.297	58.922	0	0
2002-10-12	69.663	69.76	0	0
2002-10-13	71.883	72.062	0	0
2002-10-14	75.947	76.079	0	0
2002-10-15	78.679	78.906	0	0
2002-10-16	79.514	79.682	0	0
2002-10-17	77.122	77.401	0	0
2002-10-18	78.243	78.617	0	0
2002-10-19	58.473	58.305	0	0
2002-10-20	57.809	58.211	0	0
2002-10-21	64.48	64.564	0	0
2002-10-22	67.854	68.043	0	0
2002-10-23	65.614	65.741	0	0
2002-10-24	61.703	62.007	0	0
2002-10-25	54.741	55.663	0	0
2002-10-26	57.184	58.214	0	0
2002-10-27	57.963	58.311	0	0
2002-10-28	52.654	53.255	0	0.001
2002-10-29	52.327	52.213	0	0
2002-10-30	45.49	45.63	0	0
2002-10-31	51.328	51.39	0	0
2003-05-01	80	80	1	1
2003-05-02	66.851	67.774	0	0
2003-05-03	64.886	67.764	0	0
2003-05-04	54.111	53.914	0.157	0.158
2003-05-05	54.2	55.07	0.094	0.085
2003-05-06	54.209	54.755	0.065	0.002
2003-05-07	58.237	58.531	0.064	0.02
2003-05-08	57.94	57.898	0.019	0.06
2003-05-09	61.319	61.426	0	0
2003-05-10	60.045	61.007	0.013	0.006
2003-05-11	56.501	57.096	0	0
2003-05-12	63.79	62.971	0.041	0.02
2003-05-13	71.739	71.379	0	0
2003-05-14	74.36	74.382	0	0
2003-05-15	55.586	55.37	0.02	0.026
2003-05-16	54.133	53.854	0.059	0.167
2003-05-17	52.74	54.5	0.107	0.11
2003-05-18	50.858	51.603	0.05	0.052
2003-05-19	68.785	68.768	0	0
2003-05-20	71.406	71.673	0	0
2003-05-21	67.361	67.32	0	0
2003-05-22	74.079	73.91	0	0
2003-05-23	81.341	81.665	0	0
2003-05-24	84.135	84.493	0	0
2003-05-25	74.032	74.754	0.104	0.103
2003-05-26	65.281	64.849	0	0
2003-05-27	81.733	81.626	0	0
2003-05-28	86.382	86.637	0	0
2003-05-29	79.087	80.506	0	0
2003-05-30	79.469	78.828	0.001	0
2003-05-31	72.865	72.186	0	0
2003-06-01	68.994	68.868	0	0
2003-06-02	68.719	69.066	0	0
2003-06-03	76.394	76.668	0	0
2003-06-04	85.166	85.356	0	0
2003-06-05	88.751	88.931	0	0
2003-06-06	91.206	91.857	0	0
2003-06-07	92.451	93.094	0	0
2003-06-08	89.483	89.849	0	0
2003-06-09	78.889	79.045	0	0
2003-06-10	63.561	63.431	0	0
2003-06-11	61.065	60.662	0	0
2003-06-12	67.781	67.312	0	0
2003-06-13	66.605	67.18	0.013	0.009
2003-06-14	64.097	64.401	0	0
2003-06-15	67.446	67.595	0	0
2003-06-16	77.552	77.525	0	0
2003-06-17	85.978	85.565	0	0
2003-06-18	80.566	80.458	0	0
2003-06-19	64.957	65.005	0	0
2003-06-20	59.319	58.853	0.068	0.114
2003-06-21	60.443	61.208	0.031	0.109
2003-06-22	59.612	59.405	0.084	0.184
2003-06-23	59.365	59.24	0.043	0.057
2003-06-24	64.005	64	0	0
2003-06-25	75.133	75.378	0	0
2003-06-26	84.302	84.584	0	0
2003-06-27	84.093	84.431	0	0
2003-06-28	93.182	93.509	0	0
2003-06-29	95.043	95.477	0	0
2003-06-30	66.634	66.89	0.112	0.042
2003-07-01	64.728	65.006	0	0
2003-07-02	68.705	68.981	0	0
2003-07-03	71.517	71.444	0	0
2003-07-04	73.509	73.652	0	0
2003-07-05	73.518	73.507	0	0
2003-07-06	74.243	74.331	0	0
2003-07-07	76.749	76.981	0	0
2003-07-08	71.142	71.091	0	0
2003-07-09	78.825	78.917	0	0
2003-07-10	86.185	86.41	0	0
2003-07-11	84.14	84.409	0	0
2003-07-12	76.292	76.523	0	0
2003-07-13	69.594	69.958	0.008	0.005
2003-07-14	71.477	70.975	0	0
2003-07-15	74.603	74.187	0	0
2003-07-16	72.852	72.615	0	0
2003-07-17	78.537	78.954	0	0
2003-07-18	84.511	84.581	0	0
2003-07-19	86.254	86.402	0	0
2003-07-20	86.478	86.69	0	0
2003-07-21	83.902	84.218	0	0
2003-07-22	84.02	85.365	0	0
2003-07-23	85.12	85.624	0	0
2003-07-24	82.095	82.57	0	0
2003-07-25	76.789	76.366	0	0
2003-07-26	79.726	79.762	0	0
2003-07-27	81.633	81.199	0	0
2003-07-28	88.459	88.028	0	0
2003-07-29	92.765	91.902	0	0
2003-07-30	94.942	94.33	0	0
2003-07-31	91.473	91.493	0	0
2003-08-01	80.28	80.721	0	0
2003-08-02	76.231	76.753	0	0
2003-08-03	78.412	78.534	0	0
2003-08-04	77.974	75.851	0	0.001
2003-08-05	80.795	80.236	0.028	0.04
2003-08-06	77.231	69.988	0.031	0.022
2003-08-07	73.436	72.777	0	0
2003-08-08	77.513	77.672	0.021	0
2003-08-09	73.513	74.433	0	0
2003-08-10	75.044	74.612	0	0
2003-08-11	73.101	71.56	0	0.002
2003-08-12	71.464	72.079	0	0
2003-08-13	76.304	75.565	0	0
2003-08-14	91.086	87.981	0	0
2003-08-15	91.026	89.004	0.002	0.007
2003-08-16	65.159	68.248	0	0
2003-08-17	81.256	80.79	0	0
2003-08-18	84.429	83.734	0	0
2003-08-19	84.473	84.124	0	0
2003-08-20	81.601	81.56	0	0
2003-08-21	84.1	84.183	0	0
2003-08-22	85.686	87.594	0	0
2003-08-23	75.884	75.509	0	0
2003-08-24	76.161	76.003	0	0
2003-08-25	82.875	82.944	0	0
2003-08-26	85.762	85.822	0	0
2003-08-27	67.055	66.691	0	0
2003-08-28	83.05	82.623	0	0
2003-08-29	86.616	86.716	0	0
2003-08-30	90.755	90.903	0	0
2003-08-31	90.693	90.79	0	0
2003-09-01	82.895	83.033	0	0
2003-09-02	97.481	97.598	0	0
2003-09-03	99.796	99.964	0	0
2003-09-04	98.166	98.366	0.001	0
2003-09-05	94.326	94.167	0	0
2003-09-06	91.253	91.977	0	0
2003-09-07	81.084	81.675	0.014	0.008
2003-09-08	62.758	63.158	0.048	0.067
2003-09-09	60.524	60.532	0.154	0.184
2003-09-10	64.586	63.621	0.048	0.055
2003-09-11	64.019	65.622	0	0
2003-09-12	65.483	65.433	0.011	0.008
2003-09-13	79.564	79.639	0	0
2003-09-14	81.621	81.828	0	0
2003-09-15	69.722	69.842	0	0
2003-09-16	67.998	68.106	0.094	0.136
2003-09-17	58.07	58.446	0.15	0.098
2003-09-18	70.362	69.995	0	0
2003-09-19	74.334	74.174	0	0
2003-09-20	71.572	71.927	0	0
2003-09-21	79.23	79.359	0	0
2003-09-22	85.357	85.468	0	0
2003-09-23	83.148	83.357	0	0
2003-09-24	85.38	85.324	0	0
2003-09-25	87.057	87.13	0	0
2003-09-26	91.35	91.385	0	0
2003-09-27	92.72	92.725	0	0
2003-09-28	91.414	91.478	0	0
2003-09-29	91.053	91.572	0.005	0.004
2003-09-30	70.209	70.768	0.001	0
2003-10-01	71.703	72.682	0	0
2003-10-02	73.898	74.459	0	0
2003-10-03	76.437	75.794	0	0
2003-10-04	79.848	79.769	0	0
2003-10-05	75.561	76.322	0	0
2003-10-06	59.247	58.894	0	0
2003-10-07	66.802	67.016	0.086	0.142
2003-10-08	62.19	61.054	0.053	0.061
2003-10-09	59.966	60.409	0.095	0.099
2003-10-10	55.514	55.86	0.085	0.097
2003-10-11	56.419	56.467	0.049	0.056
2003-10-12	56.532	56.98	0.054	0.051
2003-10-13	55.907	56.953	0.043	0.046
2003-10-14	60.341	60.669	0	0
2003-10-15	61.922	62.193	0.112	0.113
2003-10-16	60.285	60.31	0.001	0.001
2003-10-17	72.319	72.17	0	0
2003-10-18	73.328	73.341	0	0
2003-10-19	64.738	65.254	0.356	0.383
2003-10-20	69.692	69.744	0.001	0
2003-10-21	74.422	74.594	0	0
2003-10-22	74.107	75.998	0	0
2003-10-23	58.985	58.977	0.167	0.16
2003-10-24	66.956	67.216	0	0
2003-10-25	72.892	73.154	0	0
2003-10-26	79.296	79.284	0	0
2003-10-27	78.684	79.746	0	0
2003-10-28	70.718	71.348	0.003	0
2003-10-29	60.083	59.881	0.087	0.09
2003-10-30	48.752	48.843	0.057	0.024
2003-10-31	45.43	45.559	0	0
2004-05-01	80	80	1	1
2004-05-02	76.141	76.576	0	0
2004-05-03	69.418	69.887	0	0
2004-05-04	67.303	67.741	0.067	0.056
2004-05-05	58.901	58.768	0.002	0
2004-05-06	67.485	67.143	0	0
2004-05-07	67.268	66.995	0	0
2004-05-08	66.76	66.693	0.033	0.014
2004-05-09	59.404	61.915	0.037	0.002
2004-05-10	63.02	63.96	0	0
2004-05-11	56.3	57.889	0.067	0.02
2004-05-12	57.473	58.151	0.009	0.009
2004-05-13	65.939	66.137	0	0
2004-05-14	68.719	68.92	0	0
2004-05-15	67.977	67.913	0	0
2004-05-16	61.357	61.79	0.087	0.067
2004-05-17	64.382	65.279	0	0.002
2004-05-18	68.358	66.949	0.043	0.133
2004-05-19	65.334	63.129	0.006	0
2004-05-20	59.991	58.695	0	0
2004-05-21	58.366	57.995	0.001	0
2004-05-22	55.012	56.022	0.04	0.026
2004-05-23	54.768	54.939	0.034	0.036
2004-05-24	69.921	69.297	0.017	0.016
2004-05-25	73.979	74.271	0.001	0.001
2004-05-26	73.903	74.679	0.078	0.067
2004-05-27	59.217	59.35	0.108	0.128
2004-05-28	54.616	55.783	0.18	0.2
2004-05-29	55.708	57.429	0.103	0.087
2004-05-30	57.337	59.235	0.071	0.021
2004-05-31	60.741	60.226	0	0.001
2004-06-01	60.772	62.043	0	0
2004-06-02	69.721	69.923	0	0
2004-06-03	76.663	76.875	0	0
2004-06-04	78.654	78.871	0	0
2004-06-05	79.222	79.543	0.078	0.091
2004-06-06	62.665	64.298	0.121	0.201
2004-06-07	58.772	59.542	0.128	0.132
2004-06-08	70.251	70.763	0.048	0.05
2004-06-09	73.878	73.459	0.002	0.032
2004-06-10	58.265	57.956	0.01	0.013
2004-06-11	56.038	58.057	0	0
2004-06-12	64.632	64.535	0	0
2004-06-13	66.621	66.788	0.045	0.049
2004-06-14	61.199	62.422	0	0
2004-06-15	71.895	72.061	0	0
2004-06-16	81	81.093	0	0
2004-06-17	85.499	85.655	0	0
2004-06-18	86.474	86.689	0	0
2004-06-19	82.91	83.104	0	0
2004-06-20	82.723	83.097	0.005	0.001
2004-06-21	86.195	86.527	0	0
2004-06-22	89.288	89.696	0	0
2004-06-23	79.991	79.68	0.008	0.01
2004-06-24	66.224	64.285	0	0
2004-06-25	71.447	70.219	0	0
2004-06-26	71.932	70.447	0	0
2004-06-27	67.733	66.957	0	0
2004-06-28	76.043	76.422	0	0
2004-06-29	77.626	77.686	0	0
2004-06-30	79.327	79.195	0	0
2004-07-01	78.991	77.976	0	0
2004-07-02	77.053	77.46	0	0
2004-07-03	73.396	73.753	0	0
2004-07-04	67.281	65.945	0	0
2004-07-05	72.51	72.344	0	0
2004-07-06	77.442	77.725	0	0
2004-07-07	67.772	67.596	0	0.007
2004-07-08	64.002	64.297	0	0
2004-07-09	68.767	69.291	0	0
2004-07-10	68.741	67.384	0	0
2004-07-11	71.319	70.854	0	0
2004-07-12	90.364	90.617	0	0
2004-07-13	91.88	92.187	0.026	0.026
2004-07-14	78.957	80.461	0	0
2004-07-15	83.185	83.2	0	0
2004-07-16	80.401	81.103	0	0
2004-07-17	86.36	87.127	0	0
2004-07-18	89.83	90.231	0	0.007
2004-07-19	82.965	83.106	0.001	0.005
2004-07-20	72.263	71.119	0.005	0
2004-07-21	78.47	78.591	0	0
2004-07-22	90.393	90.478	0	0
2004-07-23	95.752	95.759	0	0
2004-07-24	97.982	98.003	0	0
2004-07-25	97.436	97.428	0	0
2004-07-26	83.772	83.935	0	0
2004-07-27	84.458	85.115	0	0
2004-07-28	88.054	88.708	0	0
2004-07-29	87.223	87.591	0	0
2004-07-30	82.646	82.908	0	0
2004-07-31	67.195	67.422	0	0
2004-08-01	77.567	77.649	0	0
2004-08-02	79.884	80.01	0	0
2004-08-03	74.777	74.244	0	0
2004-08-04	70.835	70.574	0	0
2004-08-05	67.266	67.817	0	0
2004-08-06	64.241	64.151	0.106	0.082
2004-08-07	67.715	67.614	0.159	0.149
2004-08-08	88.442	88.824	0	0
2004-08-09	93.454	92.977	0	0
2004-08-10	95.547	95.517	0	0
2004-08-11	95.229	95.76	0	0
2004-08-12	95.962	96.542	0	0
2004-08-13	93.694	93.259	0	0
2004-08-14	92.956	92.675	0	0
2004-08-15	79.565	81.852	0.066	0.011
2004-08-16	73.605	74.945	0	0
2004-08-17	80.064	79.388	0	0
2004-08-18	77.918	74.901	0	0
2004-08-19	84.005	83.922	0	0
2004-08-20	85.394	85.006	0	0
2004-08-21	82.272	80.539	0	0
2004-08-22	71.343	70.75	0.132	0.187
2004-08-23	67.084	66.823	0.228	0.176
2004-08-24	61.064	61.581	0.09	0.057
2004-08-25	63.775	62.582	0.287	0.29
2004-08-26	65.115	64.123	0.1	0.089
2004-08-27	66.1	65.845	0.047	0.045
2004-08-28	74.051	74.002	0	0
2004-08-29	81.918	82.014	0	0
2004-08-30	84.323	84.453	0	0
2004-08-31	86.618	86.995	0	0
2004-09-01	80.746	80.764	0.079	0.087
2004-09-02	69.273	68.788	0.019	0.024
2004-09-03	62.828	61.965	0.032	0.024
2004-09-04	65.048	64.408	0	0
2004-09-05	70.295	70.335	0	0
2004-09-06	78.261	78.626	0	0
2004-09-07	73.945	74.675	0	0
2004-09-08	75.324	75.613	0	0
2004-09-09	70.216	70.34	0	0
2004-09-10	70.989	70.802	0	0
2004-09-11	73.386	74.266	0.032	0.105
2004-09-12	65.546	65.781	0	0.002
2004-09-13	66.917	66.24	0.114	0.127
2004-09-14	63.383	62.327	0.038	0.076
2004-09-15	61.743	61.514	0.061	0.07
2004-09-16	61.281	61.261	0.02	0.002
2004-09-17	59.366	64.729	0.07	0.119
2004-09-18	59.694	59.93	0.082	0.077
2004-09-19	59.782	57.995	0.061	0.059
2004-09-20	59.512	60.019	0.044	0.069
2004-09-21	63.726	63.026	0	0
2004-09-22	69.238	68.891	0	0
2004-09-23	69.64	70.875	0	0
2004-09-24	78.302	78.297	0	0
2004-09-25	81.002	81.097	0	0
2004-09-26	77.025	77.201	0	0
2004-09-27	83.119	83.277	0	0
2004-09-28	82.011	82.217	0	0
2004-09-29	79.447	79.626	0	0
2004-09-30	63.28	62.622	0	0
2004-10-01	78.291	78.334	0	0
2004-10-02	77.783	77.988	0	0
2004-10-03	78.999	79.099	0	0
2004-10-04	77.605	77.265	0	0
2004-10-05	78.089	77.891	0	0
2004-10-06	69.149	70.74	0.303	0.246
2004-10-07	65.809	66.65	0.047	0.052
2004-10-08	68.193	68.356	0.311	0.308
2004-10-09	57.983	57.05	0.261	0.283
2004-10-10	60.356	60.43	0.053	0.03
2004-10-11	70.482	70.582	0	0
2004-10-12	75.053	75.049	0	0
2004-10-13	77.54	77.593	0	0
2004-10-14	79.402	79.554	0	0
2004-10-15	75.783	76.098	0	0
2004-10-16	62.198	62.368	0.002	0.005
2004-10-17	56.951	56.832	0.176	0.146
2004-10-18	53.685	52.684	0.068	0.143
2004-10-19	64.733	64.449	0.18	0.179
2004-10-20	61.721	60.836	0.025	0.032
2004-10-21	58.917	60.899	0.056	0.033
2004-10-22	54.745	54.671	0.045	0.038
2004-10-23	53.29	53.603	0.068	0.052
2004-10-24	50.544	49.667	0.063	0.017
2004-10-25	49.863	51.463	0.043	0.093
2004-10-26	54.342	53.796	0.348	0.389
2004-10-27	62.426	62.734	0	0
2004-10-28	63.699	63.57	0	0
2004-10-29	53.942	54.896	0.103	0.103
2004-10-30	54.143	54.445	0.272	0.325
2004-10-31	51.642	51.711	0.014	0.041
2005-05-01	80	80	1	1
2005-05-02	72	71.976	0	0.001
2005-05-03	64.651	63.93	0.02	0.026
2005-05-04	65.735	64.552	0.049	0.121
2005-05-05	64.246	65.224	0.044	0.012
2005-05-06	66.21	65.303	0	0
2005-05-07	57.583	56.969	0.033	0.003
2005-05-08	60.519	60.159	0.04	0.032
2005-05-09	59.495	59.492	0.173	0.189
2005-05-10	59.439	57.546	0.031	0.115
2005-05-11	56.538	59.101	0.003	0
2005-05-12	60.464	60.152	0	0
2005-05-13	64.586	64.746	0	0
2005-05-14	67.302	67.893	0.009	0.023
2005-05-15	66.181	65.725	0.074	0.079
2005-05-16	59.255	59.59	0.104	0.119
2005-05-17	57.834	56.926	0.11	0.153
2005-05-18	62.816	63.26	0.239	0.265
2005-05-19	64.908	64.64	0.054	0.038
2005-05-20	63.711	64.429	0.015	0.024
2005-05-21	59.101	58.513	0.09	0.11
2005-05-22	59.09	57.333	0.003	0.05
2005-05-23	61.246	61.279	0.023	0.017
2005-05-24	67.32	67.176	0	0
2005-05-25	80.335	80.464	0	0
2005-05-26	86.704	86.884	0	0
2005-05-27	88.524	88.768	0	0
2005-05-28	88.579	88.534	0	0
2005-05-29	73.865	72.139	0	0
2005-05-30	63.8	64.062	0	0
2005-05-31	68.445	68.616	0	0
2005-06-01	59.089	59.175	0.1	0.088
2005-06-02	59.228	59.428	0.056	0.06
2005-06-03	56.752	55.488	0	0
2005-06-04	61.887	59.996	0.002	0.001
2005-06-05	61.244	60.352	0.068	0.064
2005-06-06	56.756	54.088	0.108	0.093
2005-06-07	58.982	57.601	0.233	0.163
2005-06-08	62.94	63.435	0.021	0.01
2005-06-09	67.646	68.067	0	0
2005-06-10	67.648	67.281	0.001	0
2005-06-11	57.288	58.879	0.007	0.035
2005-06-12	58.51	57.497	0.041	0.144
2005-06-13	61.728	61.919	0.082	0.024
2005-06-14	65.105	65.051	0	0
2005-06-15	66.806	67.011	0	0
2005-06-16	70.639	71.319	0.024	0.046
2005-06-17	66.727	65.399	0.063	0.068
2005-06-18	69.48	69.21	0.025	0.04
2005-06-19	76.243	76.379	0.007	0.001
2005-06-20	78.297	80.009	0	0
2005-06-21	77.448	75.528	0.006	0.011
2005-06-22	66.427	65.26	0.055	0.04
2005-06-23	69.207	69.314	0.036	0.02
2005-06-24	75.178	75.787	0	0
2005-06-25	74.519	75.107	0	0
2005-06-26	67.489	67.058	0	0
2005-06-27	61.415	61.474	0.094	0.053
2005-06-28	56.784	57.308	0.023	0.027
2005-06-29	66.415	66.146	0	0
2005-06-30	73.745	73.91	0	0
2005-07-01	71.304	71.718	0	0
2005-07-02	72.11	72.244	0	0
2005-07-03	73.072	73.278	0	0
2005-07-04	77.218	77.014	0	0
2005-07-05	80.165	80.068	0	0
2005-07-06	77.063	77.252	0.116	0.118
2005-07-07	67.898	67.895	0	0
2005-07-08	71.826	71.966	0.038	0.022
2005-07-09	59.88	63.729	0.135	0.119
2005-07-10	70.317	70.505	0	0
2005-07-11	70.078	69.359	0.003	0
2005-07-12	67.653	68.724	0	0
2005-07-13	71.235	70.333	0	0
2005-07-14	81.758	82.059	0	0
2005-07-15	81.618	82.057	0	0
2005-07-16	78.962	79.172	0	0
2005-07-17	87.425	87.634	0	0
2005-07-18	90.017	90.354	0	0
2005-07-19	87.119	87.497	0	0
2005-07-20	77.292	77.671	0	0
2005-07-21	91.402	92.02	0	0
2005-07-22	85.662	86.954	0.025	0.031
2005-07-23	79.823	78.9	0	0
2005-07-24	75.229	75.536	0	0
2005-07-25	75.976	75.947	0	0
2005-07-26	89.215	89.425	0	0
2005-07-27	91.35	92.039	0	0
2005-07-28	89.632	90.055	0	0
2005-07-29	81.559	81.575	0	0
2005-07-30	82.073	82.283	0	0
2005-07-31	83.108	83.582	0	0
2005-08-01	84.393	84.616	0.001	0
2005-08-02	77.332	77.154	0	0
2005-08-03	90.143	90.203	0	0
2005-08-04	94.397	95.218	0	0
2005-08-05	90.842	91.156	0	0
2005-08-06	86.099	86.246	0	0
2005-08-07	82.763	83.088	0	0
2005-08-08	83.271	83.632	0	0
2005-08-09	83.171	83.322	0	0
2005-08-10	78.94	79.7	0	0
2005-08-11	66.911	67.235	0	0
2005-08-12	74.645	74.252	0	0
2005-08-13	86.157	86.129	0	0
2005-08-14	88.595	88.76	0	0
2005-08-15	89.296	89.771	0	0
2005-08-16	87.313	87.644	0	0
2005-08-17	68.875	68.185	0	0
2005-08-18	78.883	79.24	0	0
2005-08-19	86.147	86.402	0	0
2005-08-20	88.822	88.935	0	0
2005-08-21	85.294	86.121	0	0
2005-08-22	76.34	77.028	0	0
2005-08-23	75.167	75.495	0	0
2005-08-24	77.709	77.921	0	0
2005-08-25	88.469	88.385	0	0
2005-08-26	90.788	90.41	0	0
2005-08-27	84.12	84.501	0	0
2005-08-28	77.975	78.421	0	0
2005-08-29	65.197	65.784	0	0
2005-08-30	64.559	64.438	0.003	0
2005-08-31	78.03	78.043	0	0
2005-09-01	82.31	82.759	0	0
2005-09-02	81.851	81.933	0	0
2005-09-03	62.725	61.391	0	0
2005-09-04	65.805	66.7	0	0
2005-09-05	69.262	68.07	0	0
2005-09-06	78.569	78.737	0	0
2005-09-07	79.514	79.944	0	0
2005-09-08	79.459	79.967	0	0
2005-09-09	76.442	76.556	0.004	0.005
2005-09-10	63.533	63.555	0.006	0.023
2005-09-11	59.224	59.77	0.072	0.052
2005-09-12	61.836	62.196	0	0
2005-09-13	59.502	59.21	0	0
2005-09-14	66.6	67.802	0	0
2005-09-15	65.915	66.127	0	0
2005-09-16	62.499	60.882	0	0
2005-09-17	59.572	59.104	0	0
2005-09-18	64.989	65.105	0	0
2005-09-19	69.439	69.809	0	0
2005-09-20	68.279	68.175	0	0
2005-09-21	71.154	71.407	0	0
2005-09-22	68.732	69.825	0	0
2005-09-23	68.594	68.618	0	0
2005-09-24	67.972	68.111	0	0
2005-09-25	69.927	69.923	0	0
2005-09-26	73.17	73.405	0	0
2005-09-27	72.58	72.015	0	0
2005-09-28	72.059	72.22	0	0
2005-09-29	73.002	72.799	0	0
2005-09-30	69.887	70.026	0.369	0.346
2005-10-01	60.442	60.475	0.579	0.561
2005-10-02	59.455	58.078	0.089	0.11
2005-10-03	56.102	56.295	0.042	0.044
2005-10-04	56.936	56.645	0.022	0.042
2005-10-05	64.357	64.206	0	0
2005-10-06	63.758	66.978	0	0
2005-10-07	62.745	61.593	0.015	0.006
2005-10-08	60.35	60.49	0	0
2005-10-09	60.679	59.622	0.092	0.053
2005-10-10	64.326	64.22	0	0
2005-10-11	65.613	65.979	0.01	0.003
2005-10-12	61.043	60.59	0	0
2005-10-13	61.778	62.042	0.031	0.034
2005-10-14	70.106	69.844	0	0
2005-10-15	71.505	71.656	0.039	0.034
2005-10-16	58.996	59.113	0.024	0.019
2005-10-17	65.936	66.389	0	0
2005-10-18	77.663	78.06	0	0
2005-10-19	71.956	72.819	0.164	0.122
2005-10-20	57.684	59.467	0.003	0.02
2005-10-21	72.702	72.775	0	0
2005-10-22	75.14	75.39	0	0
2005-10-23	64.909	64.037	0	0
2005-10-24	58.884	60.557	0	0
2005-10-25	64.111	63.61	0	0
2005-10-26	54.957	55.426	0.214	0.201
2005-10-27	58.256	58.187	0	0
2005-10-28	56.822	57.697	0.14	0.12
2005-10-29	53.344	51.624	0.038	0.024
2005-10-30	56.836	57.491	0	0
2005-10-31	55.865	56.591	0.637	0.628
2006-05-01	80	80	1	1
2006-05-02	60.615	60.674	0	0
2006-05-03	70.008	70.142	0	0
2006-05-04	72.237	72.311	0	0
2006-05-05	73.59	73.749	0	0
2006-05-06	72.762	72.9	0	0
2006-05-07	55.688	55.705	0.076	0.07
2006-05-08	54.818	54.973	0.017	0.017
2006-05-09	63.915	63.901	0	0
2006-05-10	74.935	74.762	0	0
2006-05-11	76.135	76.621	0	0
2006-05-12	62.472	62.865	0	0
2006-05-13	69.953	70.165	0	0
2006-05-14	79.636	79.661	0	0
2006-05-15	95.541	95.221	0	0
2006-05-16	96.36	96.864	0	0.003
2006-05-17	81.825	81.519	0	0
2006-05-18	81.998	82.804	0	0
2006-05-19	79.131	79.407	0	0
2006-05-20	71	71.201	0.006	0.001
2006-05-21	74.577	74.716	0.002	0.009
2006-05-22	73.041	71.876	0.118	0.093
2006-05-23	65.63	66.447	0.023	0.018
2006-05-24	63.718	63.211	0.055	0.046
2006-05-25	59.823	61.164	0.028	0.014
2006-05-26	54.362	54.069	0.084	0.142
2006-05-27	53.847	54.518	0.435	0.581
2006-05-28	54.291	54.329	0.149	0.144
2006-05-29	60.403	59.736	0.007	0.001
2006-05-30	72.817	72.774	0	0
2006-05-31	75.943	76.136	0	0
2006-06-01	74.738	74.516	0.097	0.092
2006-06-02	67.141	66.188	0.162	0.128
2006-06-03	64.93	64.944	0.059	0.091
2006-06-04	68.282	68.747	0.456	0.292
2006-06-05	69.77	69.856	0	0
2006-06-06	72.951	72.94	0	0
2006-06-07	72.592	72.754	0	0
2006-06-08	61.843	63.522	0	0
2006-06-09	61.693	58.754	0	0.001
2006-06-10	62.898	64.528	0	0
2006-06-11	81.847	81.789	0	0
2006-06-12	82.266	82.403	0.034	0.039
2006-06-13	67.396	68.887	0.258	0.15
2006-06-14	60.693	61.014	0	0.002
2006-06-15	64.124	64.042	0.081	0.053
2006-06-16	65.89	66.51	0.011	0.012
2006-06-17	65.015	65.448	0.008	0.016
2006-06-18	68.443	68.56	0	0
2006-06-19	65.672	66.465	0	0
2006-06-20	65.152	65.356	0	0
2006-06-21	67.529	67.725	0	0
2006-06-22	70.653	70.635	0	0
2006-06-23	76.997	77.267	0	0
2006-06-24	90.837	91.27	0	0
2006-06-25	96.529	96.855	0	0
2006-06-26	98.614	98.92	0	0
2006-06-27	95.395	95.705	0	0
2006-06-28	79.672	79.838	0	0
2006-06-29	80.415	80.39	0	0
2006-06-30	83.488	81.94	0	0
2006-07-01	84.13	83.249	0	0
2006-07-02	86.311	86.778	0	0
2006-07-03	87.859	88.047	0.051	0.041
2006-07-04	84.111	84.536	0	0.042
2006-07-05	80.687	81.586	0	0
2006-07-06	70.191	69.769	0	0
2006-07-07	72.758	72.857	0	0
2006-07-08	85.193	85.2	0	0
2006-07-09	85.376	85.535	0	0
2006-07-10	81.671	81.795	0	0
2006-07-11	68.359	70.719	0	0
2006-07-12	69.687	69.874	0	0
2006-07-13	69.872	70.039	0	0
2006-07-14	74.891	74.602	0	0
2006-07-15	74.076	72.864	0	0
2006-07-16	78.949	79.161	0	0
2006-07-17	80.318	80.59	0	0
2006-07-18	71.744	72.33	0	0
2006-07-19	77.105	77.054	0	0
2006-07-20	85.514	85.82	0	0
2006-07-21	104.123	104.469	0	0
2006-07-22	105.826	106.614	0	0
2006-07-23	103.694	106.081	0	0
2006-07-24	95.092	96.557	0	0
2006-07-25	89.078	89.369	0	0
2006-07-26	82.585	82.828	0	0
2006-07-27	84.467	84.707	0	0
2006-07-28	79.108	79.357	0	0
2006-07-29	67.418	67.023	0	0
2006-07-30	63.879	64.399	0	0
2006-07-31	70.53	70.717	0	0
2006-08-01	73.599	73.815	0	0
2006-08-02	72.533	73.027	0	0
2006-08-03	77.371	77.263	0	0
2006-08-04	78.914	78.857	0	0
2006-08-05	87.043	86.929	0	0
2006-08-06	86.725	86.656	0	0
2006-08-07	87.784	87.561	0	0
2006-08-08	78.042	78.89	0	0
2006-08-09	70.724	70.943	0	0
2006-08-10	71.57	72.339	0	0
2006-08-11	73.074	73.423	0	0
2006-08-12	68.772	68.916	0	0
2006-08-13	85.553	85.555	0	0
2006-08-14	86.084	86.072	0	0
2006-08-15	82.052	82.352	0	0
2006-08-16	60.161	60.124	0	0
2006-08-17	64.653	64.476	0	0
2006-08-18	90.073	90.445	0	0
2006-08-19	91.346	91.518	0	0
2006-08-20	88.006	88.094	0	0
2006-08-21	86.465	87.791	0	0.006
2006-08-22	78.589	78.742	0	0
2006-08-23	64.652	64.252	0	0
2006-08-24	65.492	65.02	0.001	0
2006-08-25	80.029	80.263	0	0
2006-08-26	86.463	86.395	0	0
2006-08-27	88.718	88.817	0	0
2006-08-28	90.931	91.095	0	0
2006-08-29	80.969	81.042	0	0
2006-08-30	60.868	62.654	0.004	0.003
2006-08-31	75.903	76.043	0	0
2006-09-01	88.594	88.87	0	0
2006-09-02	90.25	90.484	0	0
2006-09-03	89.91	90.095	0	0
2006-09-04	84.611	84.725	0	0
2006-09-05	74.874	76.678	0	0
2006-09-06	80.216	80.851	0	0
2006-09-07	78.285	79.416	0	0
2006-09-08	75.428	75.971	0	0
2006-09-09	59.754	62.952	0.003	0.002
2006-09-10	72.62	72.746	0	0
2006-09-11	85.967	86.519	0	0
2006-09-12	84.981	85.183	0	0
2006-09-13	79.358	78.787	0.001	0
2006-09-14	60.984	60.813	0.03	0.023
2006-09-15	58.522	58.663	0.086	0.058
2006-09-16	60.581	59.42	0.058	0.044
2006-09-17	64.176	64.072	0	0
2006-09-18	69.344	69.308	0.075	0.23
2006-09-19	68.347	68.44	0.167	0.039
2006-09-20	57.91	58.213	0.013	0.005
2006-09-21	57.413	59.155	0.075	0.083
2006-09-22	62.108	61.116	0	0
2006-09-23	76.879	76.927	0	0
2006-09-24	83.993	84.1	0	0
2006-09-25	84.342	84.529	0	0
2006-09-26	88.053	88.026	0	0
2006-09-27	89.444	89.665	0	0
2006-09-28	88.118	88.28	0	0
2006-09-29	85.162	85.356	0	0
2006-09-30	84.231	84.36	0	0
2006-10-01	63.198	65.038	0	0
2006-10-02	64.847	65.603	0	0
2006-10-03	60.435	59.718	0	0
2006-10-04	73.316	72.957	0	0
2006-10-05	74.073	74.199	0	0
2006-10-06	69.802	70.004	0.067	0.075
2006-10-07	55.882	56.16	0	0
2006-10-08	59.739	60.373	0	0
2006-10-09	69.849	69.949	0.004	0.004
2006-10-10	73.301	73.42	0	0
2006-10-11	79.279	79.287	0	0
2006-10-12	81.557	81.875	0	0
2006-10-13	77.336	77.521	0	0
2006-10-14	73.605	73.866	0	0
2006-10-15	66.493	68.865	0.108	0.13
2006-10-16	52.58	52.047	0.096	0.091
2006-10-17	52.383	51.044	0.037	0.016
2006-10-18	54.773	51.163	0	0
2006-10-19	55.24	55.132	0.113	0.121
2006-10-20	56.475	56.276	0.001	0
2006-10-21	71.17	71.279	0	0
2006-10-22	72.256	72.28	0	0
2006-10-23	69.508	70.905	0	0
2006-10-24	61.198	61.394	0.008	0.041
2006-10-25	53.972	53.671	0.009	0.022
2006-10-26	53.332	52.032	0	0
2006-10-27	62.373	61.867	0	0
2006-10-28	63.289	63.309	0	0
2006-10-29	51.979	53.863	0.071	0.03
2006-10-30	50.434	50.384	0	0
2006-10-31	52.646	52.738	0	0
2007-05-01	80	80	1	1
2007-05-02	59.47	59.747	0.079	0.076
2007-05-03	52.324	52.718	0.057	0.061
2007-05-04	50.015	52.654	0.052	0.05
2007-05-05	53.022	53.92	0.001	0
2007-05-06	58.993	59.619	0	0
2007-05-07	75.13	75.27	0	0
2007-05-08	78.148	78.527	0	0
2007-05-09	69.21	69.231	0	0
2007-05-10	66.747	66.778	0	0
2007-05-11	68.5	68.624	0	0
2007-05-12	68.135	68.415	0	0
2007-05-13	63.69	64.68	0.002	0.002
2007-05-14	77.196	77.4	0	0
2007-05-15	79.677	79.914	0	0
2007-05-16	75.861	76.113	0	0
2007-05-17	58.266	58.162	0	0
2007-05-18	64.025	63.993	0	0
2007-05-19	66.583	66.575	0.055	0.051
2007-05-20	59.66	60.014	0	0
2007-05-21	57.492	55.523	0.088	0.077
2007-05-22	59.42	59.237	0	0.004
2007-05-23	67.574	67.856	0	0
2007-05-24	69.65	69.893	0.022	0
2007-05-25	71.242	71.396	0	0
2007-05-26	74.309	74.577	0	0
2007-05-27	68.791	69.295	0	0.001
2007-05-28	59.003	59.079	0	0.037
2007-05-29	81.976	81.75	0	0
2007-05-30	83.947	84.106	0	0
2007-05-31	84.136	84.553	0	0
2007-06-01	82.202	82.563	0	0
2007-06-02	78.032	78.658	0	0
2007-06-03	79.232	78.521	0.019	0.019
2007-06-04	78.053	77.917	0	0
2007-06-05	69.041	68.943	0.016	0.019
2007-06-06	60.428	61.698	0.042	0.004
2007-06-07	58.322	60.008	0	0
2007-06-08	67.383	67.306	0	0
2007-06-09	70.624	70.76	0.12	0.111
2007-06-10	57.551	58.216	0.043	0.044
2007-06-11	58.43	59.728	0.102	0
2007-06-12	67.076	66.72	0	0
2007-06-13	71.476	71.405	0	0
2007-06-14	63.778	63.401	0	0
2007-06-15	67.238	67.09	0	0
2007-06-16	68.254	68.4	0	0
2007-06-17	57.248	55.922	0	0
2007-06-18	61.419	61.835	0	0
2007-06-19	78.21	78.163	0	0
2007-06-20	79.941	79.969	0	0
2007-06-21	77.515	77.693	0.001	0
2007-06-22	68.479	69.691	0	0
2007-06-23	62.965	62.798	0	0.007
2007-06-24	64.637	63.769	0.053	0.068
2007-06-25	63.906	62.697	0.077	0.096
2007-06-26	84.076	84.094	0	0
2007-06-27	83.348	83.675	0	0
2007-06-28	70.52	70.084	0	0
2007-06-29	69.806	70.937	0.05	0.029
2007-06-30	69.881	69.944	0.019	0.053
2007-07-01	73.255	73.537	0	0
2007-07-02	72.446	72.916	0	0
2007-07-03	76.248	76.817	0	0
2007-07-04	84.68	84.832	0	0
2007-07-05	84.105	84.438	0	0
2007-07-06	82.263	82.238	0	0
2007-07-07	78.447	78.647	0	0
2007-07-08	78.273	78.44	0	0
2007-07-09	81.204	81.095	0	0
2007-07-10	95.56	94.98	0	0
2007-07-11	98.017	97.379	0	0
2007-07-12	97.93	93.562	0	0
2007-07-13	88.349	89.226	0.015	0.026
2007-07-14	78.935	79.867	0	0
2007-07-15	83.375	83.284	0	0
2007-07-16	73.948	73.117	0	0
2007-07-17	76.216	76.083	0.002	0.01
2007-07-18	71.25	69.987	0.116	0.125
2007-07-19	70.722	71.384	0.035	0.059
2007-07-20	71.965	70.153	0.002	0.005
2007-07-21	72.951	69.041	0.019	0.017
2007-07-22	74.611	74.517	0	0.003
2007-07-23	77.136	77.085	0	0
2007-07-24	71.175	71.435	0	0
2007-07-25	80.409	80.519	0	0
2007-07-26	82.022	82.388	0	0
2007-07-27	80.594	80.581	0	0
2007-07-28	76.157	77.128	0	0
2007-07-29	73.294	73.835	0	0
2007-07-30	73.368	73.084	0	0
2007-07-31	81.604	81.698	0	0
2007-08-01	89.936	90.261	0	0
2007-08-02	89.625	89.966	0	0
2007-08-03	85.394	85.107	0	0
2007-08-04	71.57	72.012	0	0
2007-08-05	73.787	74.031	0	0
2007-08-06	75.251	76.411	0	0
2007-08-07	73.285	74.018	0	0
2007-08-08	64.638	63.983	0	0
2007-08-09	60.784	60.183	0	0
2007-08-10	67.452	67.535	0	0
2007-08-11	73.034	72.974	0	0
2007-08-12	76.363	76.151	0	0
2007-08-13	76.058	76.482	0	0
2007-08-14	84.156	84.003	0	0
2007-08-15	87.533	87.553	0	0
2007-08-16	84.652	84.679	0	0
2007-08-17	67.515	70.326	0.001	0
2007-08-18	70.745	71.382	0.001	0
2007-08-19	65.895	65.877	0.062	0.062
2007-08-20	67.162	66.629	0.011	0.002
2007-08-21	64.651	64.649	0.001	0
2007-08-22	68.288	67.838	0	0
2007-08-23	77.228	77.263	0	0
2007-08-24	81.496	81.336	0	0
2007-08-25	82.122	82.241	0	0
2007-08-26	66.958	67.462	0	0
2007-08-27	71.633	71.443	0	0
2007-08-28	82.165	82.187	0	0
2007-08-29	92.512	92.77	0	0
2007-08-30	94.638	94.389	0	0
2007-08-31	79.377	80.137	0	0
2007-09-01	77.369	76.857	0	0
2007-09-02	79.958	79.732	0	0
2007-09-03	77.668	78.055	0	0
2007-09-04	75.763	76.358	0.043	0.067
2007-09-05	73.35	72.392	0.007	0.006
2007-09-06	74.469	74.045	0	0
2007-09-07	73.584	73.678	0	0
2007-09-08	80.803	80.896	0	0
2007-09-09	82.363	82.47	0	0
2007-09-10	90.748	90.848	0	0
2007-09-11	92.213	92.336	0	0
2007-09-12	91.152	91.308	0	0
2007-09-13	80.08	80.579	0	0
2007-09-14	59.97	61.871	0	0
2007-09-15	58.468	58.352	0	0
2007-09-16	55.327	55.801	0.002	0
2007-09-17	57.302	56.89	0.109	0.12
2007-09-18	59.367	57.805	0	0
2007-09-19	62.21	63.435	0	0
2007-09-20	67.195	67.321	0	0
2007-09-21	70.304	70.109	0	0
2007-09-22	72.502	72.515	0	0
2007-09-23	64.378	64.528	0	0
2007-09-24	64.44	64.109	0	0
2007-09-25	68.392	68.105	0	0
2007-09-26	75.514	75.603	0	0
2007-09-27	77.474	77.76	0	0
2007-09-28	70.002	69.658	0.352	0.341
2007-09-29	56.591	56.301	0.067	0.074
2007-09-30	56.493	55.741	0.129	0.129
2007-10-01	55.458	58.018	0.075	0.064
2007-10-02	55.077	57.771	0.036	0.062
2007-10-03	55.112	55.395	0.145	0.155
2007-10-04	53.69	54.082	0.113	0.115
2007-10-05	53.61	53.272	0.046	0.05
2007-10-06	55.23	55.503	0	0.003
2007-10-07	56.95	58.021	0.017	0.001
2007-10-08	59.685	59.244	0.182	0.165
2007-10-09	66.794	67.194	0	0
2007-10-10	61.636	61.522	0.03	0.046
2007-10-11	61.215	62.226	0.028	0.024
2007-10-12	64.328	64.556	0	0
2007-10-13	66.105	66.308	0	0
2007-10-14	69.492	69.464	0	0
2007-10-15	70.588	70.643	0	0
2007-10-16	57.454	56.264	0.17	0.162
2007-10-17	55.259	54.851	0.071	0.063
2007-10-18	58.02	58.442	0.35	0.311
2007-10-19	56.387	55.877	0.121	0.164
2007-10-20	52.621	53.106	0.143	0.143
2007-10-21	53.516	53.481	0.084	0.077
2007-10-22	67.128	67.231	0	0
2007-10-23	77.101	77.222	0	0
2007-10-24	76	76.257	0	0
2007-10-25	54.576	54.92	0.015	0.014
2007-10-26	57.933	57.973	0	0
2007-10-27	68.283	68.283	0	0
2007-10-28	64.644	64.79	0	0
2007-10-29	64.268	65.738	0	0
2007-10-30	63.322	63.414	0	0
2007-10-31	61.915	62.503	0	0
2008-05-01	80	80	1	1
2008-05-02	56.789	57.062	0	0
2008-05-03	60.605	60.496	0.034	0.019
2008-05-04	65.241	65.328	0	0
2008-05-05	69.741	70.088	0	0
2008-05-06	69.686	69.907	0	0
2008-05-07	59.696	59.709	0.001	0
2008-05-08	57.385	57.622	0.008	0.005
2008-05-09	53.6	53.254	0.002	0.001
2008-05-10	59.002	58.846	0.012	0.026
2008-05-11	51.155	51.228	0.134	0.129
2008-05-12	53.316	53.108	0.021	0.034
2008-05-13	57.174	56.887	0.153	0.146
2008-05-14	61.894	62.084	0.009	0
2008-05-15	82.277	82.515	0	0
2008-05-16	91.687	91.943	0	0
2008-05-17	92.846	93.299	0	0
2008-05-18	84.518	84.484	0	0
2008-05-19	79.726	79.493	0	0
2008-05-20	80.851	80.618	0.136	0.141
2008-05-21	55.884	54.084	0.046	0.037
2008-05-22	52.028	52.138	0.001	0
2008-05-23	54.822	54.247	0	0.005
2008-05-24	67.916	66.891	0	0.004
2008-05-25	72.887	72.229	0.21	0.116
2008-05-26	60.802	61.043	0.003	0.054
2008-05-27	59.242	59.709	0.045	0.115
2008-05-28	60.793	61.147	0	0
2008-05-29	56.642	56.856	0	0
2008-05-30	59.763	59.992	0	0
2008-05-31	68.034	66.475	0	0
2008-06-01	70.897	70.145	0	0.004
2008-06-02	58.939	58.419	0	0.019
2008-06-03	60.89	60.719	0.379	0.387
2008-06-04	54.584	54.458	0.011	0.016
2008-06-05	54.869	56.063	0.099	0.068
2008-06-06	55.693	56.386	0.053	0.065
2008-06-07	55.394	55.686	0.011	0.017
2008-06-08	57.874	58.034	0.009	0.001
2008-06-09	59.859	60.13	0.042	0.069
2008-06-10	53.506	53.444	0.03	0.044
2008-06-11	53.428	53.794	0.007	0.005
2008-06-12	57.854	58.256	0	0
2008-06-13	65.673	66.291	0	0
2008-06-14	65.655	65.836	0	0
2008-06-15	69.008	69.183	0	0
2008-06-16	71.019	71.307	0	0
2008-06-17	70.47	70.702	0	0
2008-06-18	60.161	60.708	0	0
2008-06-19	69.522	69.452	0	0
2008-06-20	80.618	80.906	0	0
2008-06-21	82.524	82.704	0	0
2008-06-22	74.213	74.752	0	0
2008-06-23	63.943	64.238	0	0
2008-06-24	68.283	68.335	0	0
2008-06-25	70.488	70.384	0	0
2008-06-26	70.967	71.029	0	0
2008-06-27	84.14	84.439	0	0
2008-06-28	95.944	96.187	0	0
2008-06-29	98.219	98.601	0	0
2008-06-30	85.801	86.089	0.013	0.005
2008-07-01	84.275	84.58	0	0
2008-07-02	82.074	82.681	0	0
2008-07-03	84.615	84.715	0	0.005
2008-07-04	77.31	77.335	0	0
2008-07-05	68.388	68.735	0	0
2008-07-06	66.454	66.384	0	0
2008-07-07	76.434	76.662	0	0
2008-07-08	83.349	83.68	0	0
2008-07-09	86.567	86.989	0	0
2008-07-10	85.348	85.742	0	0
2008-07-11	81.452	81.668	0	0
2008-07-12	89.311	89.7	0	0
2008-07-13	89.46	89.949	0	0
2008-07-14	86.207	86.377	0	0
2008-07-15	81.036	81.414	0	0
2008-07-16	77.982	78.217	0	0
2008-07-17	67.041	68.046	0	0
2008-07-18	72.269	72.998	0	0
2008-07-19	68.686	68.692	0	0
2008-07-20	79.216	79.43	0	0
2008-07-21	81.363	81.519	0	0
2008-07-22	76.194	76.215	0	0
2008-07-23	65.193	66.11	0	0
2008-07-24	72.959	73.096	0	0
2008-07-25	78.621	78.703	0	0
2008-07-26	74.29	73.567	0	0
2008-07-27	75.525	75.706	0	0
2008-07-28	71.506	72.188	0	0
2008-07-29	75.778	76.709	0.006	0.024
2008-07-30	66.566	66.496	0.015	0.007
2008-07-31	76.257	76.419	0	0
2008-08-01	78.295	78.343	0	0
2008-08-02	65.12	64.615	0	0
2008-08-03	72.588	72.732	0	0
2008-08-04	88.901	89.085	0	0
2008-08-05	95.225	94.99	0	0
2008-08-06	97.316	97.178	0	0
2008-08-07	94.227	94.38	0	0
2008-08-08	82.992	82.605	0	0
2008-08-09	65.06	63.387	0	0
2008-08-10	68.256	68.98	0	0
2008-08-11	75.065	75.437	0	0
2008-08-12	78.148	78.548	0	0
2008-08-13	79.653	79.422	0	0
2008-08-14	97.702	97.779	0	0
2008-08-15	101.828	101.367	0	0
2008-08-16	103.775	103.57	0	0
2008-08-17	105.605	104.637	0	0
2008-08-18	82.093	82.492	0.001	0.001
2008-08-19	66.319	64.664	0	0
2008-08-20	70.187	69.95	0.167	0.152
2008-08-21	65.504	66.122	0.206	0.107
2008-08-22	77.574	78.086	0	0
2008-08-23	82.365	82.768	0	0
2008-08-24	83.303	83.54	0	0
2008-08-25	63.102	63.187	0.394	0.413
2008-08-26	63.794	62.784	0.003	0
2008-08-27	67.435	66.964	0	0
2008-08-28	74.233	74.01	0	0
2008-08-29	78.098	78.238	0	0
2008-08-30	74.443	73.129	0	0
2008-08-31	65.285	65.462	0	0
2008-09-01	56.666	56.71	0	0
2008-09-02	69.048	69.084	0	0
2008-09-03	71.175	71.444	0	0
2008-09-04	72.369	72.42	0	0
2008-09-05	73.39	73.542	0	0
2008-09-06	75.551	75.479	0	0
2008-09-07	80.635	80.785	0	0
2008-09-08	82.807	82.855	0	0
2008-09-09	81.371	81.558	0	0
2008-09-10	77.718	77.469	0	0
2008-09-11	86.248	86.372	0	0
2008-09-12	86.771	87.035	0	0
2008-09-13	82.343	82.336	0	0
2008-09-14	89.134	89.304	0	0
2008-09-15	90.902	91.023	0	0
2008-09-16	94.517	94.838	0	0
2008-09-17	88.066	88.527	0	0
2008-09-18	86.048	85.668	0	0
2008-09-19	69.19	69.126	0	0
2008-09-20	63.466	64.482	0	0
2008-09-21	58.937	57.036	0.172	0.151
2008-09-22	60.691	60.829	0.075	0.047
2008-09-23	71.059	70.994	0	0
2008-09-24	73.453	73.674	0	0
2008-09-25	60.77	58.593	0.03	0.023
2008-09-26	69.277	68.55	0	0
2008-09-27	69.51	69.027	0	0
2008-09-28	85.23	85.433	0	0
2008-09-29	95.133	95.341	0	0
2008-09-30	93.211	93.241	0	0.002
2008-10-01	86.091	86.814	0	0
2008-10-02	75.485	76.549	0.056	0.043
2008-10-03	62.299	62.926	0.265	0.233
2008-10-04	62.375	63.311	0.236	0.26
2008-10-05	57.129	55.931	0.026	0.068
2008-10-06	60.725	60.471	0.16	0.083
2008-10-07	59.876	60.257	0.099	0.086
2008-10-08	56.901	56.979	0.004	0
2008-10-09	57.173	57.725	0.004	0.02
2008-10-10	50.691	52.349	0.066	0.015
2008-10-11	59.004	59.42	0	0
2008-10-12	59.434	59.63	0	0
2008-10-13	59.735	59.247	0	0
2008-10-14	59.917	60.4	0.008	0.01
2008-10-15	59.3	59.85	0	0
2008-10-16	56.828	56.759	0.125	0.122
2008-10-17	63.061	62.509	0	0
2008-10-18	63.694	63.622	0.005	0.004
2008-10-19	61.505	61.696	0	0
2008-10-20	60.59	60.136	0.178	0.17
2008-10-21	53.408	54.677	0.037	0.087
2008-10-22	71.059	71.235	0	0
2008-10-23	70.525	72.051	0	0
2008-10-24	58.616	58.746	0	0
2008-10-25	60.467	60.784	0	0
2008-10-26	68.772	69.025	0	0
2008-10-27	75.993	76.11	0	0
2008-10-28	70.885	72.036	0	0
2008-10-29	62.293	62.913	0	0
2008-10-30	61.192	61.229	0	0
2008-10-31	63.744	63.942	0.096	0.073
2009-05-01	80	80	1	1
2009-05-02	70.003	69.964	0.299	0.343
2009-05-03	57.779	58.244	0.13	0.14
2009-05-04	59.417	58.912	0.015	0.016
2009-05-05	54.583	54.633	0.356	0.347
2009-05-06	56.835	56.236	0.073	0.104
2009-05-07	55.664	55.793	0.167	0.132
2009-05-08	56.044	57.144	0	0.002
2009-05-09	66.09	66.077	0	0
2009-05-10	68.832	68.166	0	0
2009-05-11	67.408	67.006	0.016	0.005
2009-05-12	55.763	54.178	0.082	0.144
2009-05-13	56.876	56.671	0	0
2009-05-14	55.934	55.099	0.187	0.214
2009-05-15	66.723	67.034	0	0
2009-05-16	77.401	77.565	0	0
2009-05-17	80.526	80.887	0	0
2009-05-18	78.195	78.519	0	0
2009-05-19	73.231	73.426	0.14	0.143
2009-05-20	56.983	57.614	0.008	0.044
2009-05-21	71.144	71.44	0	0
2009-05-22	72.11	72.088	0	0
2009-05-23	72.371	72.476	0	0
2009-05-24	71.125	71.402	0	0
2009-05-25	70.439	70.807	0	0
2009-05-26	71.775	71.827	0	0
2009-05-27	67.952	68.161	0	0
2009-05-28	81.291	81.688	0	0
2009-05-29	82.83	82.832	0	0
2009-05-30	82.579	82.621	0	0
2009-05-31	78.74	78.671	0	0
2009-06-01	81.677	82.795	0	0
2009-06-02	85.371	85.678	0	0
2009-06-03	81.106	82.197	0	0
2009-06-04	74.98	80.026	0	0
2009-06-05	76.579	75.074	0.044	0.04
2009-06-06	66.256	67.569	0	0
2009-06-07	58.783	58.849	0.009	0.006
2009-06-08	64.142	63.196	0	0
2009-06-09	76.223	75.893	0	0
2009-06-10	75.211	75.128	0	0
2009-06-11	74.659	74.845	0.001	0.001
2009-06-12	65.891	65.611	0	0
2009-06-13	72.681	71.581	0	0
2009-06-14	72.089	74.595	0.066	0.025
2009-06-15	62.264	61.794	0	0
2009-06-16	68.093	68.239	0	0
2009-06-17	69.88	69.908	0	0
2009-06-18	66.516	69.661	0	0
2009-06-19	67.055	67.935	0.034	0.033
2009-06-20	60.717	63.037	0.045	0.043
2009-06-21	59.92	61.039	0.005	0
2009-06-22	62.398	63.52	0.003	0.047
2009-06-23	73.929	74.039	0	0
2009-06-24	75.563	76.129	0	0
2009-06-25	69.666	70.158	0	0
2009-06-26	66.916	67.255	0	0
2009-06-27	78.961	79.041	0	0
2009-06-28	81.357	81.674	0	0
2009-06-29	72.091	72.254	0	0
2009-06-30	74.953	75.102	0	0
2009-07-01	82.552	82.888	0	0
2009-07-02	90.718	90.722	0	0
2009-07-03	88.022	88.384	0	0
2009-07-04	87.16	87.527	0	0
2009-07-05	87.063	87.325	0	0
2009-07-06	82.432	82.438	0.002	0.001
2009-07-07	60.889	61.162	0	0
2009-07-08	59.383	59.393	0.018	0.029
2009-07-09	67.534	68.323	0	0
2009-07-10	80.746	81.869	0	0
2009-07-11	82.02	83.258	0	0.003
2009-07-12	85.035	83.593	0.227	0.086
2009-07-13	58.842	58.906	0.328	0.347
2009-07-14	68.87	68.357	0	0
2009-07-15	81.642	81.861	0	0
2009-07-16	83.823	83.933	0	0
2009-07-17	85.505	85.823	0	0
2009-07-18	85.235	85.395	0	0
2009-07-19	76.189	76.433	0	0
2009-07-20	91.885	92.253	0	0
2009-07-21	94.083	94.633	0	0
2009-07-22	90.008	90.155	0	0
2009-07-23	79.046	79.83	0	0
2009-07-24	71.518	74.16	0	0
2009-07-25	86.623	86.96	0	0
2009-07-26	86.729	86.775	0	0
2009-07-27	95.162	95.703	0	0
2009-07-28	99.312	99.396	0	0
2009-07-29	99.211	99.477	0	0
2009-07-30	99.204	99.156	0	0
2009-07-31	98.56	98.661	0	0
2009-08-01	94.777	94.052	0	0
2009-08-02	96.058	95.994	0	0
2009-08-03	90.165	91.402	0	0
2009-08-04	83.021	81.935	0	0.01
2009-08-05	77.198	77.923	0.021	0.03
2009-08-06	68.112	67.272	0	0
2009-08-07	63.26	63.914	0	0
2009-08-08	67.697	68.759	0	0
2009-08-09	68.863	67.417	0	0
2009-08-10	71.986	71.982	0	0
2009-08-11	77.37	77.618	0	0
2009-08-12	70.595	71.139	0.035	0.084
2009-08-13	69.166	66.128	0.092	0.059
2009-08-14	63.285	62.704	0.016	0.015
2009-08-15	62.309	62.636	0	0
2009-08-16	67.294	67.175	0	0
2009-08-17	85.841	85.994	0	0
2009-08-18	86.437	86.598	0	0
2009-08-19	93.572	93.683	0	0
2009-08-20	98.444	98.482	0	0
2009-08-21	69.79	72.212	0	0
2009-08-22	68.198	68.983	0	0
2009-08-23	73.262	74.266	0	0
2009-08-24	76.579	76.182	0	0
2009-08-25	81.01	80.798	0	0
2009-08-26	75.944	77.544	0	0
2009-08-27	90.552	90.161	0	0
2009-08-28	91.886	92.03	0	0
2009-08-29	75.579	76.332	0.004	0.002
2009-08-30	74.038	72.431	0	0
2009-08-31	79.724	80.707	0	0
2009-09-01	80.132	80.889	0	0
2009-09-02	78.366	78.663	0	0
2009-09-03	76.571	76.48	0	0
2009-09-04	73.971	73.56	0	0
2009-09-05	75.836	75.111	0.373	0.308
2009-09-06	67.221	67.263	0.098	0.091
2009-09-07	62.349	61.539	0.108	0.099
2009-09-08	73.245	73.215	0	0
2009-09-09	77.44	77.382	0	0
2009-09-10	83.066	83.097	0	0
2009-09-11	93.62	93.498	0	0
2009-09-12	95.892	95.766	0	0
2009-09-13	83.392	84.203	0	0
2009-09-14	70.107	69.551	0	0
2009-09-15	76.319	76.804	0	0
2009-09-16	79.772	80.142	0.033	0.041
2009-09-17	64.503	64.669	0.028	0.032
2009-09-18	83.302	83.152	0	0
2009-09-19	85.33	85.395	0.056	0.052
2009-09-20	66.355	65.777	0	0
2009-09-21	85.566	85.694	0	0
2009-09-22	94.338	94.541	0	0
2009-09-23	96.348	96.656	0	0
2009-09-24	88.382	88.446	0	0
2009-09-25	79.011	78.953	0	0
2009-09-26	78.724	78.986	0	0
2009-09-27	78.608	78.588	0	0
2009-09-28	78.247	78.151	0	0
2009-09-29	60.498	61.263	0.063	0.112
2009-09-30	55.781	58.947	0.108	0.023
2009-10-01	60.875	58.723	0.018	0
2009-10-02	61.536	59.739	0.016	0.031
2009-10-03	58.969	59.077	0	0
2009-10-04	63.61	63.543	0.039	0.07
2009-10-05	66.93	66.833	0	0
2009-10-06	65.955	65.901	0	0
2009-10-07	69.174	69.336	0	0
2009-10-08	66.117	65.944	0	0
2009-10-09	67.558	67.763	0	0
2009-10-10	63.46	63.58	0	0
2009-10-11	54.142	54.226	0	0
2009-10-12	56.212	56.155	0	0
2009-10-13	57.09	58.318	0.144	0.156
2009-10-14	59.399	59.938	0.141	0.161
2009-10-15	64.051	63.922	0.051	0.081
2009-10-16	70.619	69.996	0	0.001
2009-10-17	70.098	68.807	0.127	0.117
2009-10-18	60.694	61.286	0.065	0.054
2009-10-19	57.045	59.934	0.061	0.033
2009-10-20	58.69	59.606	0	0
2009-10-21	58.231	58.119	0.125	0.116
2009-10-22	58.848	59.125	0.018	0.065
2009-10-23	57.85	57.101	0.203	0.199
2009-10-24	57.806	57.597	0.014	0.044
2009-10-25	53.419	54.24	0	0
2009-10-26	56.83	56.89	0.59	0.632
2009-10-27	52.347	52.288	0.058	0.057
2009-10-28	49.299	49.203	0	0.001
2009-10-29	51.922	52.117	0.202	0.179
2009-10-30	55.003	54.971	0.031	0.023
2009-10-31	56.061	55.852	0.131	0.122
