# Supplementary material for: The role of climate change and urban development on compound dry-hot extremes across US cities
Source: Nat Commun. 2023 Jun 14;14:3509. doi: 10.1038/s41467-023-39205-x (PMC10267174; doi:10.1038/s41467-023-39205-x)
Supplement: Supplementary file 2 — Source Data [file 41467_2023_39205_MOESM2_ESM.zip › SourceData/Portland_Future_Data.xlsx]

## Sheet: Sheet1
Date_Future	Climate_chng_T	Urban_Dev_Climate_chng_T	Climate_chng_prcp	Urban_Dev_Climate_chng_prcp
2090-05-01	80	80	1	1
2090-05-02	74.678	75.043	0	0
2090-05-03	76.862	77.099	0	0
2090-05-04	64.335	63.112	0	0
2090-05-05	65.386	66.361	0	0
2090-05-06	67.091	67.138	0	0
2090-05-07	62.554	63.221	0	0
2090-05-08	75.11	74.986	0	0
2090-05-09	73.517	73.636	0.002	0.002
2090-05-10	61.049	60.065	0.154	0.156
2090-05-11	62.194	61.339	0.008	0
2090-05-12	79.427	79.69	0	0
2090-05-13	80.974	81.364	0	0
2090-05-14	76.596	77.006	0.001	0
2090-05-15	61.826	61.8	0.088	0.103
2090-05-16	72.97	72.79	0	0
2090-05-17	71.012	71.651	0	0
2090-05-18	66.228	65.606	0	0
2090-05-19	70.601	70.273	0	0
2090-05-20	68.511	67.995	0.006	0.001
2090-05-21	65.116	64.287	0.039	0
2090-05-22	77.039	76.611	0	0.001
2090-05-23	77.39	77.104	0	0
2090-05-24	74.225	74.338	0	0
2090-05-25	74.678	74.547	0	0
2090-05-26	62.152	63.217	0.001	0.002
2090-05-27	69.78	70.131	0	0
2090-05-28	74.375	74.721	0	0
2090-05-29	65.992	66.359	0.052	0.038
2090-05-30	69.771	69.802	0	0
2090-05-31	71.949	72.16	0	0
2090-06-01	75.221	74.857	0	0
2090-06-02	68.562	67.497	0	0
2090-06-03	64.939	65.569	0.006	0.004
2090-06-04	75.136	75.48	0	0
2090-06-05	79.431	79.685	0	0
2090-06-06	79.893	80.198	0.001	0
2090-06-07	70.429	71.262	0.135	0.129
2090-06-08	64.836	64.966	0.141	0.124
2090-06-09	69.647	67.634	0.019	0.019
2090-06-10	71.49	70.062	0	0
2090-06-11	73.321	74.438	0.01	0.014
2090-06-12	70.985	72.673	0	0
2090-06-13	66.536	67.148	0.005	0.008
2090-06-14	73.269	72.794	0	0.005
2090-06-15	77.034	76.896	0	0
2090-06-16	67.989	68.677	0	0.003
2090-06-17	67.565	68.17	0.004	0.002
2090-06-18	68.544	68.12	0.048	0.058
2090-06-19	68.192	67.201	0.042	0.059
2090-06-20	73.915	73.272	0	0
2090-06-21	82.027	82.697	0	0
2090-06-22	91.736	92.003	0	0
2090-06-23	92.06	91.839	0.008	0.007
2090-06-24	79.732	82.088	0	0
2090-06-25	81.205	81.806	0	0
2090-06-26	74.675	74.953	0	0
2090-06-27	79.351	79.847	0	0
2090-06-28	87.928	88.155	0	0
2090-06-29	88.594	88.937	0	0
2090-06-30	86.836	87.33	0	0
2090-07-01	82.804	83.23	0	0
2090-07-02	80.871	80.966	0	0
2090-07-03	74.594	74.614	0	0
2090-07-04	68.474	68.997	0	0
2090-07-05	68.3	69.187	0	0
2090-07-06	75.275	75.149	0	0
2090-07-07	76.402	76.628	0	0
2090-07-08	75.957	76.03	0	0
2090-07-09	74.589	74.845	0	0.009
2090-07-10	76.223	75.804	0.049	0.09
2090-07-11	66.485	70.976	0.02	0.015
2090-07-12	71.745	73.669	0	0
2090-07-13	74.702	76.093	0	0
2090-07-14	76.666	76.716	0	0
2090-07-15	82.732	82.933	0	0
2090-07-16	83.728	83.959	0	0
2090-07-17	84.73	85.081	0	0
2090-07-18	96.054	96.606	0	0
2090-07-19	96.448	97.175	0	0
2090-07-20	91.976	92.536	0	0
2090-07-21	88.977	89.209	0	0
2090-07-22	86.301	87.529	0	0
2090-07-23	81.631	81.908	0	0
2090-07-24	79.186	79.323	0	0
2090-07-25	78.866	79.431	0	0
2090-07-26	83.819	83.804	0	0
2090-07-27	85.585	85.926	0	0
2090-07-28	70.737	71.477	0	0
2090-07-29	76.863	77.325	0	0
2090-07-30	81.447	80.981	0	0
2090-07-31	84.574	84.154	0	0
2090-08-01	93.58	93.68	0	0
2090-08-02	93.002	93.249	0	0
2090-08-03	87.975	88.489	0	0
2090-08-04	97.671	98.462	0	0
2090-08-05	98.679	99.05	0	0
2090-08-06	99.523	99.697	0	0
2090-08-07	96.094	97.396	0	0
2090-08-08	90.657	91.427	0	0
2090-08-09	83.741	77.582	0	0
2090-08-10	81.965	81.776	0	0
2090-08-11	83.805	80.71	0	0.08
2090-08-12	90.424	87.193	0.122	0.128
2090-08-13	83.682	88.494	0	0.042
2090-08-14	69.592	72.444	0	0
2090-08-15	76.789	76.043	0	0
2090-08-16	80.667	80.146	0	0
2090-08-17	86.275	86.635	0	0
2090-08-18	94.47	94.653	0	0
2090-08-19	95.891	95.964	0	0
2090-08-20	91.003	90.85	0	0
2090-08-21	81.817	82.477	0	0
2090-08-22	87.476	86.605	0.001	0
2090-08-23	89.955	90.598	0	0
2090-08-24	85.567	85.389	0	0
2090-08-25	80.53	80.884	0	0
2090-08-26	81.619	81.671	0	0
2090-08-27	88.502	88.61	0	0
2090-08-28	96.25	94.804	0	0
2090-08-29	101.407	101.485	0	0
2090-08-30	103.49	103.848	0	0
2090-08-31	94.469	94.432	0	0
2090-09-01	92.749	92.493	0	0
2090-09-02	99.232	100.079	0	0
2090-09-03	103.391	104.795	0	0.018
2090-09-04	101.824	101.924	0.191	0.191
2090-09-05	99.111	101.569	0	0.011
2090-09-06	96.692	99.7	0	0
2090-09-07	94.559	98.54	0	0
2090-09-08	83.039	86.313	0	0
2090-09-09	71.386	70.725	0	0
2090-09-10	78.904	79.56	0	0
2090-09-11	78.409	78.603	0	0
2090-09-12	78.45	78.409	0	0
2090-09-13	82.869	82.476	0	0
2090-09-14	83.59	83.412	0	0
2090-09-15	83.116	83.042	0	0
2090-09-16	92.549	92.417	0	0
2090-09-17	97.513	97.39	0	0
2090-09-18	98.245	97.937	0	0
2090-09-19	99.366	99.571	0	0
2090-09-20	96.445	96.315	0	0
2090-09-21	82.972	82.109	0	0
2090-09-22	86.124	85.593	0.008	0.013
2090-09-23	76.892	74.401	0.008	0.001
2090-09-24	65.08	65.595	0	0.012
2090-09-25	74.959	76.619	0	0
2090-09-26	84.965	84.476	0	0
2090-09-27	83.679	84.369	0	0.002
2090-09-28	77.031	77.033	0.146	0.039
2090-09-29	70.518	69.577	0	0
2090-09-30	72.903	72.133	0	0
2090-10-01	79.313	79.897	0	0
2090-10-02	84.326	85.568	0	0
2090-10-03	83.574	83.014	0	0
2090-10-04	81.349	81.543	0	0
2090-10-05	75.068	73.179	0	0
2090-10-06	83.64	83.568	0	0
2090-10-07	83.685	83.786	0	0
2090-10-08	84.948	85.131	0.002	0.002
2090-10-09	77.164	76.503	0.011	0.002
2090-10-10	68.494	68.719	0	0
2090-10-11	71.055	71.437	0	0
2090-10-12	68.345	68.777	0	0
2090-10-13	70.894	71.105	0	0
2090-10-14	64.756	63.392	0	0
2090-10-15	72.62	72.847	0	0
2090-10-16	71.835	71.623	0	0
2090-10-17	69.141	69.118	0	0
2090-10-18	66.435	65.697	0.314	0.4
2090-10-19	64.639	64.804	0.002	0.002
2090-10-20	64.795	64.799	0.024	0.016
2090-10-21	62.191	62.717	0.022	0.042
2090-10-22	59.777	59.859	0	0
2090-10-23	60.846	60.126	0	0
2090-10-24	61.08	60.388	0.028	0
2090-10-25	60.849	61.013	0	0
2090-10-26	62.013	61.85	0	0
2090-10-27	71.024	70.171	0	0
2090-10-28	73.013	72.237	0	0
2090-10-29	63.2	63.484	0.033	0.025
2090-10-30	60.889	60.625	0	0
2090-10-31	59.895	60.084	0	0
2091-05-01	80	80	1	1
2091-05-02	67.575	67.65	0	0
2091-05-03	60.462	57.478	0.039	0.142
2091-05-04	56.957	57.96	0.071	0.066
2091-05-05	66.006	65.847	0	0
2091-05-06	69.472	69.498	0	0
2091-05-07	67.984	68.192	0	0
2091-05-08	68.334	68.366	0	0
2091-05-09	60.691	59.621	0.021	0.008
2091-05-10	60.27	60.101	0.028	0.048
2091-05-11	59.647	61.217	0.101	0.066
2091-05-12	61.88	60.729	0.022	0
2091-05-13	59.701	58.505	0.003	0.011
2091-05-14	65.789	65.759	0.002	0.003
2091-05-15	66.232	66.979	0	0
2091-05-16	79.812	80.012	0	0
2091-05-17	85.937	86.17	0	0
2091-05-18	87.59	87.782	0	0
2091-05-19	83.591	84.491	0	0
2091-05-20	60.029	60.224	0	0
2091-05-21	61.6	61.276	0	0
2091-05-22	60.38	60.679	0	0
2091-05-23	63.012	63.257	0.021	0
2091-05-24	64.61	64.062	0.009	0.013
2091-05-25	65.641	66.722	0	0
2091-05-26	81.97	82.312	0	0
2091-05-27	84.067	84.481	0	0
2091-05-28	79.467	79.696	0	0
2091-05-29	71.926	71.9	0	0
2091-05-30	76.075	76.19	0	0
2091-05-31	71.853	71.944	0.043	0.044
2091-06-01	69.152	70.157	0.003	0.005
2091-06-02	73.524	73.675	0	0
2091-06-03	74.955	75.335	0	0
2091-06-04	76.711	77.508	0	0
2091-06-05	75.136	75.296	0	0
2091-06-06	82.308	82.541	0	0
2091-06-07	83.783	84.042	0	0
2091-06-08	76.945	77.167	0	0
2091-06-09	62.432	62.788	0	0
2091-06-10	72.138	72.295	0	0
2091-06-11	76.913	77.208	0	0
2091-06-12	73.244	74.185	0.004	0.001
2091-06-13	67.826	67.831	0	0
2091-06-14	63.75	64.787	0.115	0.081
2091-06-15	61.382	66.479	0.13	0.115
2091-06-16	70.934	70.932	0.06	0
2091-06-17	77.812	78.09	0	0
2091-06-18	78.439	78.737	0	0
2091-06-19	66.71	66.793	0	0
2091-06-20	70.581	71.001	0	0
2091-06-21	71.683	72.059	0	0
2091-06-22	68.181	68.589	0.002	0
2091-06-23	78.844	79.987	0.006	0.053
2091-06-24	87	87.217	0	0
2091-06-25	89.931	89.889	0.12	0.084
2091-06-26	67.244	70.2	0	0
2091-06-27	70.324	69.609	0	0
2091-06-28	70.743	71.388	0	0
2091-06-29	71.94	73.329	0	0
2091-06-30	74.713	74.71	0	0
2091-07-01	74.931	75.494	0	0
2091-07-02	78.837	79.231	0	0
2091-07-03	78.301	78.613	0	0
2091-07-04	81.929	82.305	0	0
2091-07-05	78.511	77.544	0	0
2091-07-06	71.402	72.767	0	0
2091-07-07	78.275	78.828	0	0
2091-07-08	85.472	85.721	0	0
2091-07-09	88.638	88.841	0	0
2091-07-10	92.215	92.627	0	0
2091-07-11	92.51	92.858	0	0
2091-07-12	92.396	93.065	0	0
2091-07-13	92.923	93.24	0	0
2091-07-14	86.692	86.747	0	0
2091-07-15	84.837	85.583	0	0
2091-07-16	84.598	84.689	0	0
2091-07-17	79.226	79.211	0	0
2091-07-18	76.198	76.924	0	0
2091-07-19	70.754	73.624	0	0
2091-07-20	73.934	73.341	0.019	0.03
2091-07-21	79.657	79.121	0.011	0.001
2091-07-22	82.73	82.863	0	0
2091-07-23	84.591	84.905	0	0
2091-07-24	86.234	86.17	0	0
2091-07-25	87.942	88.32	0	0
2091-07-26	88.831	89.334	0	0
2091-07-27	89.838	90.577	0	0
2091-07-28	90.423	91.535	0	0
2091-07-29	91.633	91.928	0	0
2091-07-30	93.928	94.348	0	0
2091-07-31	96.232	96.513	0	0
2091-08-01	95.662	96.271	0	0
2091-08-02	96.413	96.557	0	0
2091-08-03	96.115	96.296	0	0
2091-08-04	86.964	88.273	0	0
2091-08-05	87.68	87.956	0	0
2091-08-06	88.613	89.038	0	0
2091-08-07	90.552	90.642	0	0
2091-08-08	92.999	92.39	0	0
2091-08-09	90.442	89.467	0	0
2091-08-10	82.932	83.145	0	0
2091-08-11	82.304	82.039	0	0
2091-08-12	69.844	70.543	0	0
2091-08-13	68.844	67.965	0	0
2091-08-14	69.143	66.815	0	0
2091-08-15	68.554	68.816	0	0
2091-08-16	72.238	73.005	0	0
2091-08-17	75.102	76.055	0	0
2091-08-18	70.956	69.377	0	0
2091-08-19	70.134	70.95	0	0
2091-08-20	75.268	75.427	0	0
2091-08-21	79.528	81.151	0	0
2091-08-22	83.754	85.783	0	0
2091-08-23	88.097	88.169	0	0
2091-08-24	82.552	83.756	0	0
2091-08-25	85.389	85.838	0	0
2091-08-26	87.093	87.576	0	0
2091-08-27	84.378	84.724	0	0
2091-08-28	83.094	83.339	0	0
2091-08-29	81.502	82.271	0	0
2091-08-30	66.356	65.9	0	0
2091-08-31	65.761	65.606	0	0
2091-09-01	77.196	75.878	0	0
2091-09-02	83.507	83.55	0	0
2091-09-03	88.442	88.057	0	0
2091-09-04	86.683	88.048	0	0
2091-09-05	102.942	102.277	0	0
2091-09-06	102.576	102.328	0	0
2091-09-07	102.197	98.853	0	0
2091-09-08	99.589	100.096	0	0
2091-09-09	95.527	96.167	0	0
2091-09-10	80.149	80.022	0	0
2091-09-11	89.312	89.358	0	0
2091-09-12	93.107	93.36	0	0
2091-09-13	94.807	94.253	0	0
2091-09-14	88.9	89.33	0	0
2091-09-15	78.412	78.555	0.001	0
2091-09-16	72.783	74.704	0.004	0.005
2091-09-17	70.892	72.247	0.101	0.103
2091-09-18	68.55	68.465	0.037	0.04
2091-09-19	70.967	71.015	0.254	0.139
2091-09-20	70.468	69.6	0	0
2091-09-21	70.832	70.97	0	0
2091-09-22	63.7	64.758	0	0
2091-09-23	80.161	80.303	0	0
2091-09-24	84.858	85.915	0	0
2091-09-25	91.26	91.521	0	0
2091-09-26	95.331	95.653	0	0
2091-09-27	93.355	93.617	0	0
2091-09-28	89.493	89.771	0	0
2091-09-29	80.747	78.971	0.212	0.139
2091-09-30	64.235	63.432	0.008	0.016
2091-10-01	67.212	66.752	0	0
2091-10-02	69.942	69.993	0	0
2091-10-03	73.637	73.677	0	0
2091-10-04	76.603	76.619	0	0
2091-10-05	81.335	81.53	0	0
2091-10-06	81.661	81.69	0	0
2091-10-07	79.891	79.99	0	0.001
2091-10-08	70.857	71.086	0	0
2091-10-09	71.832	72.079	0	0
2091-10-10	64.879	64.099	0.045	0.016
2091-10-11	64.133	64.275	0.072	0.066
2091-10-12	67.133	67.444	0.067	0.052
2091-10-13	68.731	68.767	0.035	0.036
2091-10-14	70.494	70.778	0.17	0.178
2091-10-15	61.447	60.951	0	0
2091-10-16	60.962	60.976	0	0
2091-10-17	62.403	62.509	0	0
2091-10-18	68.512	68.555	0	0
2091-10-19	74.064	73.956	0	0
2091-10-20	77.81	77.816	0	0
2091-10-21	77.8	77.632	0	0
2091-10-22	70.642	70.661	0	0
2091-10-23	74.72	74.806	0	0
2091-10-24	69.926	75.113	0	0
2091-10-25	62.162	64.377	0.077	0.006
2091-10-26	62.836	62.956	0.418	0.383
2091-10-27	62.52	62.092	0.162	0.173
2091-10-28	58.381	58.68	0.131	0.134
2091-10-29	66.744	66.404	0.026	0.044
2091-10-30	66.433	67.146	0	0.001
2091-10-31	57.779	58.12	0.078	0.049
2092-05-01	80	80	1	1
2092-05-02	65.542	65.802	0	0
2092-05-03	71.597	71.409	0	0
2092-05-04	74.412	74.328	0	0
2092-05-05	74.438	74.576	0	0
2092-05-06	70.919	71.077	0	0
2092-05-07	82.452	82.664	0	0
2092-05-08	83.178	83.687	0	0
2092-05-09	72.56	71.89	0.051	0.035
2092-05-10	69.917	70.014	0	0
2092-05-11	69.077	68.869	0.02	0.03
2092-05-12	59.523	58.484	0.014	0.053
2092-05-13	65.082	65.081	0.036	0.043
2092-05-14	78.394	78.687	0	0
2092-05-15	79.066	78.864	0	0
2092-05-16	74.012	74.118	0.083	0.069
2092-05-17	60.275	60.608	0.088	0
2092-05-18	59.701	58.503	0.549	0.055
2092-05-19	60.209	58.885	0.123	0.094
2092-05-20	59.553	59.473	0	0
2092-05-21	65.034	65.257	0	0
2092-05-22	67.703	67.808	0	0
2092-05-23	69.628	69.658	0.048	0.067
2092-05-24	65.605	65.926	0.138	0.124
2092-05-25	62.555	62.819	0.114	0.108
2092-05-26	65.74	66.257	0.058	0.055
2092-05-27	61.96	62.237	0	0.002
2092-05-28	64.438	65.174	0	0
2092-05-29	78.09	78.459	0	0
2092-05-30	90.942	91.267	0	0
2092-05-31	98.769	99.308	0	0
2092-06-01	98.609	99.493	0.078	0.065
2092-06-02	64.341	64.885	0	0
2092-06-03	73.009	73.822	0	0
2092-06-04	75.335	75.826	0	0
2092-06-05	75.893	76.216	0	0
2092-06-06	75.906	75.932	0	0
2092-06-07	78.752	79.198	0	0
2092-06-08	72.619	73.341	0	0.033
2092-06-09	63.805	67.301	0	0
2092-06-10	67.505	67.007	0.006	0
2092-06-11	69.229	67.566	0.051	0.048
2092-06-12	67.076	67.388	0.042	0.057
2092-06-13	69.808	68.615	0.04	0.031
2092-06-14	70.304	70.437	0.026	0.057
2092-06-15	63.527	63.148	0.032	0.071
2092-06-16	65.878	63.564	0.205	0.14
2092-06-17	68.372	65.305	0.046	0.074
2092-06-18	64.4	64.825	0	0
2092-06-19	62.856	64.011	0	0
2092-06-20	73.22	73.493	0	0
2092-06-21	75.145	75.202	0	0
2092-06-22	73.212	73.176	0	0
2092-06-23	74.484	74.629	0	0
2092-06-24	76.802	77.144	0	0
2092-06-25	78.37	78.837	0	0
2092-06-26	75.818	75.913	0	0
2092-06-27	79.787	80.226	0	0
2092-06-28	77.877	77.604	0	0
2092-06-29	73.386	74.49	0	0
2092-06-30	77.326	77.213	0	0
2092-07-01	80.039	79.937	0	0
2092-07-02	72.799	72.97	0	0
2092-07-03	86.197	85.876	0	0
2092-07-04	87.102	86.918	0	0
2092-07-05	87.881	87.744	0	0
2092-07-06	87.53	87.756	0	0
2092-07-07	84.837	82.476	0	0
2092-07-08	83.11	83.063	0	0
2092-07-09	81.509	81.359	0	0
2092-07-10	78.814	78.804	0	0
2092-07-11	82.221	82.442	0	0
2092-07-12	78.326	78.341	0	0
2092-07-13	78.589	78.754	0.048	0.05
2092-07-14	92.745	91.66	0	0.001
2092-07-15	95.015	94.516	0	0
2092-07-16	88.581	89.827	0.024	0
2092-07-17	84.343	86.253	0	0
2092-07-18	83.542	84.586	0	0
2092-07-19	88.383	88.677	0	0
2092-07-20	96.08	95.967	0	0
2092-07-21	98.634	98.462	0	0
2092-07-22	100.251	100.194	0	0
2092-07-23	106.174	106.207	0	0
2092-07-24	106.934	107.027	0	0
2092-07-25	102.187	102.478	0	0
2092-07-26	99.379	100.172	0	0
2092-07-27	100.545	100.988	0	0
2092-07-28	93.225	94.499	0	0
2092-07-29	86.986	86.894	0	0
2092-07-30	68.567	69.759	0	0
2092-07-31	77.089	77.088	0	0
2092-08-01	84.151	83.792	0	0
2092-08-02	90.119	90.477	0	0
2092-08-03	94.164	94.442	0	0
2092-08-04	90.941	90.047	0	0
2092-08-05	82.742	81.091	0	0
2092-08-06	80.746	81.104	0	0
2092-08-07	76.23	75.948	0	0
2092-08-08	79.726	80.373	0	0
2092-08-09	73.752	74.402	0	0
2092-08-10	80.753	80.73	0	0
2092-08-11	83.966	83.877	0	0
2092-08-12	87.137	87.289	0	0
2092-08-13	87.584	87.495	0	0
2092-08-14	84.637	84.509	0	0
2092-08-15	71.437	70.986	0	0
2092-08-16	72.889	72.053	0	0
2092-08-17	77.188	77.383	0	0
2092-08-18	80.774	80.639	0	0
2092-08-19	78.501	78.372	0	0
2092-08-20	80.098	80.12	0	0
2092-08-21	82.655	84.337	0	0.006
2092-08-22	75.885	82.216	0.318	0.025
2092-08-23	90.311	90.995	0	0
2092-08-24	94.383	94.594	0	0
2092-08-25	94.525	95.045	0	0
2092-08-26	96.312	96.74	0	0
2092-08-27	95.04	95.901	0	0
2092-08-28	95.013	94.873	0	0
2092-08-29	92.25	91.359	0	0
2092-08-30	84.683	88.581	0	0
2092-08-31	73.121	73.499	0.016	0
2092-09-01	73.29	73.423	0.024	0.026
2092-09-02	86.85	86.597	0	0
2092-09-03	86.01	86.652	0	0
2092-09-04	78.884	79.115	0	0
2092-09-05	80.115	81.094	0	0
2092-09-06	89.903	89.948	0	0
2092-09-07	90.244	90.473	0	0
2092-09-08	90.228	90.4	0	0
2092-09-09	80.737	80.522	0	0
2092-09-10	81.519	81.536	0	0
2092-09-11	78.559	79.102	0	0
2092-09-12	79.859	80.087	0	0
2092-09-13	79.937	80.446	0	0
2092-09-14	78.102	78.725	0	0
2092-09-15	63.809	65	0.104	0.104
2092-09-16	80.346	80.103	0	0
2092-09-17	81.007	80.382	0	0
2092-09-18	82.583	82.052	0	0
2092-09-19	74.183	74.46	0.054	0.01
2092-09-20	68.18	67.313	0.014	0.01
2092-09-21	80.153	79.831	0	0
2092-09-22	82.631	82.62	0	0
2092-09-23	87.74	88.18	0	0
2092-09-24	88.991	89.033	0	0
2092-09-25	86.146	86.36	0.011	0.009
2092-09-26	81.403	81.367	0	0
2092-09-27	81.498	81.371	0	0
2092-09-28	78.529	78.582	0	0
2092-09-29	79.373	79.576	0.213	0.114
2092-09-30	67.287	68.305	0.16	0.227
2092-10-01	70.067	69.433	0.12	0.235
2092-10-02	68.463	68.796	0.331	0.34
2092-10-03	76.055	74.919	0.004	0.004
2092-10-04	76.983	75.755	0	0
2092-10-05	77.675	77.584	0.002	0.001
2092-10-06	69.609	69.129	0.167	0.129
2092-10-07	78.641	78.445	0	0
2092-10-08	80.621	78.701	0	0
2092-10-09	78.805	78.122	0	0
2092-10-10	82.547	84.771	0	0
2092-10-11	92.757	93.848	0	0
2092-10-12	93.102	94.984	0	0
2092-10-13	84.029	78.559	0	0
2092-10-14	73.722	73.655	0.002	0.002
2092-10-15	69.391	69.596	0.219	0
2092-10-16	76.963	79.029	0	0.006
2092-10-17	82.32	84.02	0	0
2092-10-18	85.174	85.376	0	0
2092-10-19	87.091	87.549	0	0
2092-10-20	71.735	71.376	0.001	0.001
2092-10-21	63.551	64.533	0	0
2092-10-22	62.418	65.764	0.006	0.006
2092-10-23	66.893	67.33	0	0
2092-10-24	64.026	66.005	0	0
2092-10-25	63.167	63.993	0.006	0.016
2092-10-26	63.871	64.235	0	0
2092-10-27	65.951	66.131	0	0
2092-10-28	70.708	70.569	0	0
2092-10-29	74.3	75.098	0	0
2092-10-30	72.391	73.293	0.055	0.058
2092-10-31	64.547	64.512	0.021	0.019
2093-05-01	80	80	1	1
2093-05-02	69.172	69.267	0.059	0.071
2093-05-03	69.996	70.125	0	0
2093-05-04	71.049	72.143	0.002	0.002
2093-05-05	72.577	72.861	0.006	0.003
2093-05-06	70.526	70.647	0.03	0.032
2093-05-07	85.167	85.066	0	0
2093-05-08	84.854	85.294	0	0
2093-05-09	76.022	75.931	0	0
2093-05-10	67.03	66.012	0	0
2093-05-11	66.975	66.903	0.072	0.009
2093-05-12	60.873	60.868	0.158	0.115
2093-05-13	60.501	61.374	0.183	0.196
2093-05-14	59.96	59.949	0.045	0
2093-05-15	61.703	63.025	0.363	0.276
2093-05-16	61.992	61.611	0.051	0.05
2093-05-17	63.89	64.803	0	0
2093-05-18	80.695	80.93	0	0
2093-05-19	81.578	81.933	0	0
2093-05-20	81.858	82.186	0	0
2093-05-21	76.237	76.482	0	0
2093-05-22	71.157	71.274	0	0
2093-05-23	86.293	86.569	0	0
2093-05-24	87.87	88.409	0	0
2093-05-25	85.877	86.343	0	0
2093-05-26	77.05	77.038	0	0
2093-05-27	68.587	67.571	0.001	0.001
2093-05-28	64.453	63.279	0	0
2093-05-29	73.594	73.906	0	0
2093-05-30	76.044	76.149	0	0
2093-05-31	69.372	69.35	0	0
2093-06-01	69.772	70.654	0	0
2093-06-02	75.302	75.601	0	0
2093-06-03	68.084	65.625	0	0
2093-06-04	65.516	64.211	0	0
2093-06-05	71.241	71.175	0	0
2093-06-06	73.594	73.882	0	0
2093-06-07	70.791	71.316	0	0
2093-06-08	73.073	74.767	0	0
2093-06-09	71.815	73.431	0.009	0.001
2093-06-10	68.495	68.587	0	0
2093-06-11	71.465	71.778	0.007	0
2093-06-12	67.2	69.093	0.009	0.001
2093-06-13	70.138	68.526	0	0
2093-06-14	79.818	79.189	0	0
2093-06-15	82.411	82.387	0	0
2093-06-16	81.273	81.498	0	0
2093-06-17	69.909	71.611	0	0
2093-06-18	75.207	75.169	0	0
2093-06-19	71.982	71.671	0	0
2093-06-20	74.677	74.878	0	0
2093-06-21	75.785	75.762	0.06	0.067
2093-06-22	72.333	72.375	0.213	0.213
2093-06-23	72.248	72.1	0.312	0.393
2093-06-24	83.961	83.725	0.032	0.025
2093-06-25	86.976	86.633	0	0
2093-06-26	88.942	88.477	0	0
2093-06-27	85.66	85.577	0	0
2093-06-28	83.696	82.845	0	0
2093-06-29	90.218	90.585	0	0
2093-06-30	91.542	92.134	0	0
2093-07-01	94.608	95.058	0	0
2093-07-02	95.711	96.119	0	0
2093-07-03	94.887	94.214	0	0
2093-07-04	94.845	93.842	0	0
2093-07-05	90	90.468	0	0
2093-07-06	89.133	89.671	0	0
2093-07-07	81.657	83.282	0	0
2093-07-08	78.55	80.168	0	0
2093-07-09	80.628	80.798	0	0
2093-07-10	70.459	70.751	0	0
2093-07-11	69.273	71.538	0.008	0.006
2093-07-12	71.644	69.421	0	0
2093-07-13	73.438	73.97	0	0.002
2093-07-14	75.747	74.174	0.018	0.016
2093-07-15	79.919	79.886	0	0
2093-07-16	82.081	81.318	0	0
2093-07-17	86.909	86.638	0	0
2093-07-18	100.036	99.662	0	0
2093-07-19	101.64	101.624	0.012	0.046
2093-07-20	92.431	92.126	0	0
2093-07-21	91.081	91.603	0	0
2093-07-22	90.27	90.637	0	0
2093-07-23	85.614	86.124	0	0
2093-07-24	88.81	89.261	0	0
2093-07-25	83.246	83.739	0	0
2093-07-26	83.421	83.205	0.13	0.132
2093-07-27	81.38	81.878	0	0.007
2093-07-28	83.349	84.236	0	0
2093-07-29	83.992	85.174	0	0
2093-07-30	85.624	85.863	0	0
2093-07-31	88.479	88.288	0	0
2093-08-01	90.36	90.399	0	0
2093-08-02	89.825	89.697	0	0
2093-08-03	89.679	90.089	0	0
2093-08-04	91.036	91.416	0	0
2093-08-05	91.6	91.707	0	0
2093-08-06	94.659	95.118	0	0
2093-08-07	90.675	91.334	0	0
2093-08-08	90.973	91.064	0	0
2093-08-09	81.242	81.224	0	0
2093-08-10	88.481	88.948	0	0
2093-08-11	91.999	92.553	0	0
2093-08-12	93.876	94.183	0	0
2093-08-13	93.603	94.178	0	0
2093-08-14	93.047	92.961	0	0
2093-08-15	94.808	94.124	0	0.022
2093-08-16	91.817	91.742	0	0
2093-08-17	84.738	84.285	0	0
2093-08-18	81.849	80.775	0	0
2093-08-19	77.072	78.55	0	0.001
2093-08-20	73.995	74.371	0	0
2093-08-21	78.852	78.259	0	0
2093-08-22	90.442	89.31	0	0
2093-08-23	103.559	102.332	0	0
2093-08-24	105.156	104.693	0	0
2093-08-25	95.312	97.011	0	0
2093-08-26	92.736	93.182	0	0
2093-08-27	86.862	88.066	0	0
2093-08-28	88.907	89.136	0	0
2093-08-29	88.406	88.596	0	0
2093-08-30	94.149	93.987	0	0
2093-08-31	94.797	94.754	0	0
2093-09-01	93.044	93.196	0	0
2093-09-02	94.445	93.206	0	0
2093-09-03	96.351	94.708	0	0
2093-09-04	90.257	89.684	0	0
2093-09-05	73.836	72.066	0	0
2093-09-06	73.021	74.556	0	0
2093-09-07	80.728	80.963	0	0
2093-09-08	86.919	87.136	0	0
2093-09-09	86.419	86.677	0	0
2093-09-10	81.447	81.321	0	0
2093-09-11	81.676	80.7	0	0
2093-09-12	89.348	89.659	0	0
2093-09-13	91.096	91.405	0	0
2093-09-14	84.632	86.452	0	0
2093-09-15	70.859	70.577	0	0
2093-09-16	77.287	77.126	0	0
2093-09-17	82.416	82.393	0	0
2093-09-18	89.456	89.575	0	0
2093-09-19	90.719	90.763	0	0
2093-09-20	91.898	92.086	0	0
2093-09-21	89.574	90.412	0	0
2093-09-22	81.076	81.005	0	0
2093-09-23	66.954	67.656	0	0
2093-09-24	70.388	70.775	0	0
2093-09-25	73.01	73.326	0	0
2093-09-26	73.634	73.16	0	0
2093-09-27	83.524	83.263	0	0
2093-09-28	84.189	84.203	0	0
2093-09-29	82.525	83.459	0	0
2093-09-30	75.849	75.847	0	0
2093-10-01	74.883	75.351	0.097	0.136
2093-10-02	67.511	68.794	0.024	0.015
2093-10-03	68.971	69.05	0.02	0.008
2093-10-04	68.019	69.209	0.021	0.038
2093-10-05	65.63	66.812	0	0
2093-10-06	67.125	66.211	0	0
2093-10-07	70.382	69.426	0	0
2093-10-08	70.52	70.726	0.233	0.199
2093-10-09	61.439	61.485	0	0.004
2093-10-10	62.728	64.506	0	0
2093-10-11	73.452	73.62	0	0
2093-10-12	82.947	83.058	0	0
2093-10-13	85.694	85.442	0	0
2093-10-14	88.53	88.753	0	0
2093-10-15	74.263	74.603	0.009	0.004
2093-10-16	64.675	64.753	0.701	0.803
2093-10-17	59.648	60.07	0.043	0.089
2093-10-18	63.265	63.712	0.033	0.026
2093-10-19	65.587	65.686	0.009	0.001
2093-10-20	64.338	63.865	0.417	0.465
2093-10-21	64.219	63.624	0.216	0.173
2093-10-22	59.792	60.271	0.058	0.057
2093-10-23	60.199	60.813	0.25	0.251
2093-10-24	65.992	66.354	0.037	0.031
2093-10-25	65.485	66.215	0.195	0.2
2093-10-26	65.392	64.938	0	0
2093-10-27	78.071	78.421	0	0
2093-10-28	76.929	78.437	0	0
2093-10-29	73.095	74.59	0	0
2093-10-30	69.668	70.919	0	0
2093-10-31	78.982	78.74	0	0
2094-05-01	80	80	1	1
2094-05-02	62.94	62.478	0.087	0.071
2094-05-03	57.89	58.214	0.244	0.226
2094-05-04	56.358	56.045	0.121	0.124
2094-05-05	54.956	55.371	0.121	0.117
2094-05-06	58.093	60.2	0.088	0.089
2094-05-07	60.561	60.111	0.028	0.052
2094-05-08	62.849	63.583	0.005	0.005
2094-05-09	62.84	65.156	0	0
2094-05-10	60.542	61.362	0.109	0.075
2094-05-11	74.39	74.331	0	0
2094-05-12	76.192	76.438	0	0
2094-05-13	68.524	68.827	0.128	0.281
2094-05-14	59.159	58.563	0.007	0.008
2094-05-15	61.057	63.328	0.008	0
2094-05-16	83.699	83.589	0	0
2094-05-17	87.084	87.097	0	0
2094-05-18	88.014	88.235	0	0
2094-05-19	77.913	77.945	0.297	0.123
2094-05-20	65.756	65.534	0	0.001
2094-05-21	69.758	70.645	0	0
2094-05-22	72.843	73.062	0.001	0.001
2094-05-23	70.024	71.701	0	0.006
2094-05-24	61.868	62.275	0	0
2094-05-25	62.78	63.217	0	0
2094-05-26	65.902	65.555	0	0
2094-05-27	68.213	68.397	0.213	0.188
2094-05-28	61.101	62.053	0.022	0.179
2094-05-29	63.893	65.057	0.054	0.075
2094-05-30	63.856	62.697	0.068	0.133
2094-05-31	75.733	75.382	0	0
2094-06-01	82.47	82.006	0	0
2094-06-02	84.72	84.275	0	0
2094-06-03	85.95	84.655	0.073	0.029
2094-06-04	76.342	78.325	0.17	0.175
2094-06-05	78.79	78.796	0	0
2094-06-06	67.951	67.665	0	0
2094-06-07	67.092	66.047	0	0.001
2094-06-08	71.662	72.304	0	0
2094-06-09	72.529	73.179	0.163	0.08
2094-06-10	65.588	68.161	0.002	0.073
2094-06-11	68.004	67.971	0.037	0.044
2094-06-12	72.044	72.291	0.19	0.203
2094-06-13	71.818	72.758	0.027	0.033
2094-06-14	76.928	77.051	0	0
2094-06-15	77.173	77.755	0.001	0.006
2094-06-16	68.571	68.913	0.051	0.065
2094-06-17	64.446	66.147	0	0
2094-06-18	64.978	65.934	0.015	0.019
2094-06-19	66.026	67.142	0.046	0
2094-06-20	70.935	70.332	0	0
2094-06-21	77.893	77.772	0	0
2094-06-22	79.973	79.88	0	0
2094-06-23	81.9	81.86	0	0
2094-06-24	87.01	87.16	0	0
2094-06-25	88.048	88.298	0	0
2094-06-26	81.052	81.446	0	0
2094-06-27	80.514	81.126	0	0
2094-06-28	82.453	82.672	0	0
2094-06-29	81.452	82.162	0	0
2094-06-30	79.069	76.178	0	0
2094-07-01	71.435	72.105	0	0
2094-07-02	71.122	73.166	0	0
2094-07-03	74.801	74.984	0	0
2094-07-04	71.416	71.776	0	0
2094-07-05	67.059	65.259	0	0
2094-07-06	69.08	70.642	0	0
2094-07-07	76.633	76.626	0	0
2094-07-08	85.641	85.931	0	0
2094-07-09	86.937	87.392	0	0
2094-07-10	82.786	82.647	0	0
2094-07-11	79.786	79.057	0	0
2094-07-12	82.561	82.774	0	0
2094-07-13	83.605	83.827	0	0
2094-07-14	75.75	75.44	0	0
2094-07-15	67.66	67.922	0	0
2094-07-16	75.137	75.233	0	0
2094-07-17	79.796	79.166	0	0
2094-07-18	77.964	78.53	0	0
2094-07-19	83.312	84.432	0	0
2094-07-20	87.022	88.219	0	0
2094-07-21	89.501	91.235	0	0
2094-07-22	88.306	88.659	0	0
2094-07-23	82.746	82.35	0	0
2094-07-24	82.382	82.756	0	0
2094-07-25	86.429	86.821	0	0
2094-07-26	91.258	91.088	0	0
2094-07-27	93.061	94.073	0	0
2094-07-28	90.869	91.025	0	0
2094-07-29	75.699	76.657	0	0
2094-07-30	80.547	81.064	0	0
2094-07-31	83.528	83.73	0	0
2094-08-01	86.698	87.004	0	0
2094-08-02	90.118	88.742	0	0
2094-08-03	93.581	92.645	0	0
2094-08-04	94.686	95.336	0	0
2094-08-05	97.602	97.481	0	0
2094-08-06	101.516	102.019	0	0
2094-08-07	101.181	101.702	0	0
2094-08-08	94.04	93.802	0	0
2094-08-09	85.785	85.885	0	0
2094-08-10	89.323	88.962	0	0
2094-08-11	91.151	91.068	0.011	0
2094-08-12	81.562	79.85	0.001	0
2094-08-13	84.078	84.339	0	0
2094-08-14	82.994	83.638	0	0
2094-08-15	80.478	81.896	0	0
2094-08-16	75.38	75.897	0	0
2094-08-17	72.773	74.889	0	0
2094-08-18	84.767	85.594	0	0
2094-08-19	86.123	87.908	0	0
2094-08-20	81.721	80.699	0	0
2094-08-21	86.33	85.182	0	0
2094-08-22	79.912	80.042	0	0
2094-08-23	83.05	82.605	0	0
2094-08-24	95.662	96.166	0	0
2094-08-25	96.781	97.64	0.022	0
2094-08-26	87.666	85.754	0.179	0.102
2094-08-27	78.646	82.139	0	0
2094-08-28	79.557	85.439	0	0
2094-08-29	85.452	89.663	0	0.003
2094-08-30	86.266	88.956	0	0
2094-08-31	79.739	80.496	0	0
2094-09-01	82.637	81.889	0	0
2094-09-02	79.176	79.888	0	0
2094-09-03	87.195	87.404	0	0
2094-09-04	87.207	88.381	0	0
2094-09-05	82.82	83.091	0	0
2094-09-06	77.465	78.326	0	0
2094-09-07	75.008	75.592	0	0
2094-09-08	78.013	78.059	0	0
2094-09-09	87.792	87.992	0	0
2094-09-10	93.125	93.19	0	0
2094-09-11	95.412	95.464	0	0
2094-09-12	96.019	96.381	0	0
2094-09-13	90.152	90.312	0	0
2094-09-14	84.243	84.231	0	0
2094-09-15	83.381	83.418	0	0
2094-09-16	82.118	83.294	0	0
2094-09-17	70.132	70.688	0	0
2094-09-18	84.887	84.869	0	0
2094-09-19	88.446	88.494	0	0
2094-09-20	87.126	87.414	0	0
2094-09-21	67.616	67.543	0	0.005
2094-09-22	80.088	80.231	0	0
2094-09-23	82.666	83.007	0	0
2094-09-24	68.058	67.889	0.127	0.118
2094-09-25	65.169	67.358	0.141	0.077
2094-09-26	67.496	66.528	0	0.001
2094-09-27	77.182	77.333	0	0
2094-09-28	83.67	83.771	0	0
2094-09-29	86.067	85.927	0	0
2094-09-30	75.987	76.122	0	0
2094-10-01	81.513	81.454	0	0
2094-10-02	87.119	87.016	0	0
2094-10-03	86.216	85.981	0	0
2094-10-04	77.85	78.013	0.002	0.003
2094-10-05	63.892	64.273	0.331	0.343
2094-10-06	65.711	65.485	0.001	0.011
2094-10-07	65.012	65.603	0	0
2094-10-08	66.712	67.362	0.273	0.32
2094-10-09	74.284	74.308	0	0
2094-10-10	74.352	74.419	0	0
2094-10-11	73.739	73.893	0.113	0.142
2094-10-12	62.281	62.878	0.169	0.225
2094-10-13	64.539	64.6	0.055	0.026
2094-10-14	62.872	63.345	0.134	0.133
2094-10-15	63.493	62.125	0.405	0.384
2094-10-16	64.79	65.304	0	0
2094-10-17	64.383	64.445	0.602	0.583
2094-10-18	61.572	61.123	0.025	0.022
2094-10-19	63.5	64.063	0	0
2094-10-20	64.9	65.132	0.036	0.027
2094-10-21	63.027	63.134	0.117	0.118
2094-10-22	61.713	61.537	0.062	0.063
2094-10-23	62.086	62.088	0.718	0.621
2094-10-24	60.854	60.256	0.206	0.277
2094-10-25	58.88	58.844	0.356	0.337
2094-10-26	63.345	63.551	0.237	0.283
2094-10-27	60.308	60.977	0	0
2094-10-28	62.295	63.024	0.582	0.598
2094-10-29	62.402	62.353	0	0.011
2094-10-30	60.06	60.157	0.013	0.044
2094-10-31	63.604	63.751	0	0
2095-05-01	80	80	1	1
2095-05-02	73.9	73.925	0	0
2095-05-03	76.552	76.789	0	0
2095-05-04	63.758	64.083	0.15	0.148
2095-05-05	59.669	60.126	0.089	0.097
2095-05-06	63.094	63.383	0.066	0.097
2095-05-07	60.696	61.639	0.035	0.012
2095-05-08	66.574	66.815	0.06	0.03
2095-05-09	66.571	67.01	0.101	0.072
2095-05-10	67.648	67.717	0	0
2095-05-11	70.736	70.781	0	0
2095-05-12	72.722	73.012	0	0
2095-05-13	67.56	67.686	0.011	0.013
2095-05-14	59.138	59.298	0	0
2095-05-15	62.067	62.208	0	0
2095-05-16	65.378	65.529	0	0
2095-05-17	77.1	77.289	0	0
2095-05-18	84.592	84.781	0	0
2095-05-19	85.152	85.547	0	0
2095-05-20	77.726	78.189	0	0
2095-05-21	69.051	69.308	0.003	0.003
2095-05-22	79.222	79.531	0	0
2095-05-23	80.021	80.426	0	0
2095-05-24	78.352	79.24	0	0
2095-05-25	74.473	75.024	0	0
2095-05-26	75.342	75.569	0	0
2095-05-27	76.258	76.496	0	0
2095-05-28	74.771	75.176	0	0
2095-05-29	61.73	62.134	0.068	0.123
2095-05-30	57.201	59.462	0.123	0.154
2095-05-31	57.028	58.919	0.094	0.089
2095-06-01	62.064	60.845	0.042	0.033
2095-06-02	60.557	60.907	0.021	0.004
2095-06-03	60.42	60.243	0	0
2095-06-04	73.686	73.68	0	0
2095-06-05	76.291	76.31	0	0
2095-06-06	78.197	78.305	0	0
2095-06-07	69.889	69.981	0	0
2095-06-08	62.22	62.403	0	0
2095-06-09	69.042	68.86	0	0
2095-06-10	73.033	73.338	0	0
2095-06-11	80.596	81.068	0	0
2095-06-12	81.825	82.917	0	0
2095-06-13	76.945	78.249	0.185	0.168
2095-06-14	68.576	68.844	0.01	0.019
2095-06-15	74.951	75.364	0	0
2095-06-16	76.916	77.524	0	0
2095-06-17	77.938	78.294	0	0
2095-06-18	80.367	80.744	0	0
2095-06-19	82.84	83.171	0	0
2095-06-20	82.887	83.826	0	0
2095-06-21	77.093	76.913	0	0
2095-06-22	78.252	78.555	0	0
2095-06-23	80.123	80.4	0	0
2095-06-24	80.731	81.055	0	0
2095-06-25	76.475	76.304	0	0
2095-06-26	85.31	85.825	0	0
2095-06-27	95.824	96.525	0	0
2095-06-28	99.267	99.395	0	0
2095-06-29	99.165	99.444	0	0
2095-06-30	94.566	94.718	0	0
2095-07-01	92.519	92.79	0	0
2095-07-02	94.854	95.193	0	0
2095-07-03	87.261	87.461	0	0
2095-07-04	76.911	76.799	0	0
2095-07-05	82.502	82.667	0	0
2095-07-06	82.385	82.53	0	0
2095-07-07	74.637	75.2	0	0
2095-07-08	77.479	77.957	0	0
2095-07-09	82.716	83.075	0	0
2095-07-10	76.942	78.615	0	0
2095-07-11	80.09	80.064	0	0
2095-07-12	82.555	82.42	0	0
2095-07-13	85.32	85.656	0	0
2095-07-14	80.068	80.569	0	0
2095-07-15	83.041	83.076	0	0
2095-07-16	78.61	79.028	0	0
2095-07-17	81.483	81.736	0	0
2095-07-18	83.43	83.747	0	0
2095-07-19	80.695	80.483	0	0
2095-07-20	90.301	90.042	0	0
2095-07-21	93.613	93.847	0	0
2095-07-22	91.046	91.162	0	0
2095-07-23	74.495	73.984	0	0
2095-07-24	78.26	78.529	0	0
2095-07-25	82.699	82.991	0	0
2095-07-26	82.844	83.097	0	0
2095-07-27	85.844	86.103	0	0
2095-07-28	87.205	87.573	0	0
2095-07-29	84.666	84.853	0	0
2095-07-30	85.705	85.74	0	0
2095-07-31	83.35	83.84	0	0
2095-08-01	83.449	83.511	0	0
2095-08-02	84.841	84.855	0	0
2095-08-03	89.239	89.425	0	0
2095-08-04	89.46	89.662	0	0
2095-08-05	87.376	87.761	0	0
2095-08-06	76.504	77.874	0	0
2095-08-07	67.413	67.48	0	0
2095-08-08	73.066	72.409	0	0
2095-08-09	79.627	80.052	0	0
2095-08-10	72.671	73.221	0	0
2095-08-11	78.524	78	0	0
2095-08-12	80.987	80.885	0	0
2095-08-13	75.994	77.152	0	0
2095-08-14	68.875	69.323	0	0
2095-08-15	67.288	66.662	0	0
2095-08-16	66.358	66.558	0.068	0.061
2095-08-17	66.606	67.279	0	0
2095-08-18	69.197	68.79	0	0
2095-08-19	87.538	87.494	0	0
2095-08-20	87.531	87.691	0	0
2095-08-21	84.125	84.25	0	0.001
2095-08-22	72.77	72.635	0	0
2095-08-23	92.418	92.642	0	0
2095-08-24	99.678	99.986	0	0
2095-08-25	102.016	102.404	0	0
2095-08-26	93.948	93.689	0	0
2095-08-27	84.991	84.856	0.001	0
2095-08-28	80.459	81.352	0	0
2095-08-29	67.388	68.835	0.025	0.025
2095-08-30	69.403	68.673	0.029	0.019
2095-08-31	70.655	68.319	0	0.005
2095-09-01	90.168	90.345	0	0
2095-09-02	101.678	101.593	0	0
2095-09-03	103.347	103.528	0	0
2095-09-04	101.75	99.053	0	0
2095-09-05	85.116	84.935	0	0
2095-09-06	83.884	82.27	0	0
2095-09-07	87.132	87.731	0	0
2095-09-08	86.075	86.175	0	0
2095-09-09	80.022	78.336	0	0
2095-09-10	64.329	64.09	0.012	0.003
2095-09-11	67.012	69.393	0.056	0.064
2095-09-12	77.303	77.901	0	0
2095-09-13	79.073	78.149	0	0
2095-09-14	82.02	82.131	0	0
2095-09-15	84.192	84.659	0	0
2095-09-16	94.511	94.689	0	0
2095-09-17	94.757	94.995	0	0
2095-09-18	85.447	86.999	0	0
2095-09-19	82.939	83.236	0	0
2095-09-20	79.002	78.417	0	0
2095-09-21	91.483	91.383	0	0
2095-09-22	93.084	93.12	0	0
2095-09-23	84.339	83.836	0	0
2095-09-24	77.376	77.335	0	0
2095-09-25	81.7	81.36	0	0
2095-09-26	81.165	81.235	0	0
2095-09-27	77.884	79.622	0	0
2095-09-28	73.249	75.108	0.002	0.001
2095-09-29	78.712	78.791	0	0
2095-09-30	87.077	87.19	0	0
2095-10-01	87.142	87.568	0	0
2095-10-02	81.974	81.049	0	0
2095-10-03	91.181	91.344	0	0
2095-10-04	96.849	97.091	0	0
2095-10-05	94.826	95.103	0	0
2095-10-06	95.56	95.954	0	0
2095-10-07	97.601	97.978	0	0
2095-10-08	83.885	83.985	0	0
2095-10-09	82.057	82.273	0.07	0.048
2095-10-10	75.324	74.638	0.219	0.176
2095-10-11	68.52	68.779	0.051	0.026
2095-10-12	67.839	66.292	0.001	0.001
2095-10-13	76.828	72.729	0	0
2095-10-14	83.387	83.465	0	0
2095-10-15	86.405	85.721	0	0
2095-10-16	78.9	77.712	0	0
2095-10-17	80.468	80.105	0	0
2095-10-18	68.549	68.597	0.089	0.128
2095-10-19	68.264	68.378	0.102	0.142
2095-10-20	66.046	66.089	0.036	0.046
2095-10-21	64.213	64.585	0.509	0.449
2095-10-22	60.104	60.209	0.195	0.35
2095-10-23	61.275	61.295	0	0
2095-10-24	63.11	63.034	0	0
2095-10-25	64.649	64.821	0	0
2095-10-26	58.451	58.241	0.407	0.403
2095-10-27	58.288	58.119	0.143	0.308
2095-10-28	57.827	58.306	0.329	0.404
2095-10-29	62.4	62.294	0.204	0.145
2095-10-30	63.265	63.398	0.804	0.843
2095-10-31	68.658	68.597	0.096	0.082
2096-05-01	80	80	1	1
2096-05-02	58.289	57.574	0	0.026
2096-05-03	71.559	71.71	0	0
2096-05-04	80.803	80.974	0	0
2096-05-05	82.017	82.157	0	0
2096-05-06	78.19	78.333	0	0
2096-05-07	79.443	79.715	0	0
2096-05-08	79.807	80.026	0	0
2096-05-09	78.748	78.563	0	0
2096-05-10	78.889	78.939	0.008	0.001
2096-05-11	74.098	72.213	0.075	0.041
2096-05-12	77.794	77.936	0	0
2096-05-13	79.327	79.658	0.149	0.143
2096-05-14	78.195	78.411	0	0.003
2096-05-15	76.942	77.572	0	0.008
2096-05-16	68.788	71.265	0.001	0
2096-05-17	61.475	61.808	0.033	0.006
2096-05-18	65.464	63.872	0.005	0.005
2096-05-19	68.602	67.318	0.01	0.004
2096-05-20	72.463	72.169	0	0.004
2096-05-21	69.667	68.395	0	0.002
2096-05-22	69.822	70.041	0	0
2096-05-23	71.678	71.747	0.094	0.056
2096-05-24	71.343	70.08	0.085	0.219
2096-05-25	73.866	73.76	0	0
2096-05-26	76.133	75.969	0	0
2096-05-27	81.288	81.371	0	0
2096-05-28	85.245	85.527	0	0
2096-05-29	80.431	80.624	0	0
2096-05-30	68.886	68.454	0	0
2096-05-31	84.379	84.305	0	0
2096-06-01	87.638	87.97	0	0
2096-06-02	86.678	87.129	0	0
2096-06-03	75.869	76.196	0	0
2096-06-04	77.46	78.06	0	0
2096-06-05	76.369	76.98	0	0
2096-06-06	68.065	65.338	0	0
2096-06-07	65.921	65.808	0	0
2096-06-08	67.893	67.916	0	0
2096-06-09	66.944	66.549	0.006	0.042
2096-06-10	70.761	70.957	0.041	0.033
2096-06-11	71.975	72.284	0	0
2096-06-12	66.857	68.475	0	0
2096-06-13	73.922	73.172	0	0
2096-06-14	78.53	78.778	0	0
2096-06-15	80.343	81.005	0	0
2096-06-16	70.26	70.64	0	0
2096-06-17	71.705	71.634	0	0
2096-06-18	81.727	81.939	0	0
2096-06-19	83.372	83.618	0	0
2096-06-20	80.333	80.466	0	0
2096-06-21	71.878	71.829	0	0
2096-06-22	74.26	74.152	0	0
2096-06-23	75.781	75.255	0	0
2096-06-24	77.07	75.984	0.022	0.02
2096-06-25	73.464	74.521	0.04	0.046
2096-06-26	71.616	71.421	0	0.005
2096-06-27	72.961	73.42	0	0
2096-06-28	74.096	75.38	0	0
2096-06-29	73.452	73.396	0	0
2096-06-30	72.609	72.121	0	0
2096-07-01	77.987	78.308	0	0
2096-07-02	80.504	80.421	0	0
2096-07-03	83.591	83.314	0	0
2096-07-04	82.511	82.319	0	0
2096-07-05	85.661	85.562	0	0
2096-07-06	88.891	88.89	0	0
2096-07-07	89.321	89.321	0	0
2096-07-08	90.324	89.381	0	0
2096-07-09	90.39	89.699	0	0
2096-07-10	89.288	89.471	0	0
2096-07-11	87.589	87.855	0	0
2096-07-12	86.304	86.418	0.001	0
2096-07-13	81.519	81.87	0	0
2096-07-14	88.387	88.23	0	0
2096-07-15	91.464	91.558	0	0
2096-07-16	95.982	96.422	0	0
2096-07-17	97.739	97.95	0	0
2096-07-18	98.606	98.643	0	0
2096-07-19	99.385	99.065	0	0
2096-07-20	96.724	95.995	0	0
2096-07-21	85.337	84.552	0	0
2096-07-22	83.754	83.917	0	0
2096-07-23	83.501	83.553	0	0
2096-07-24	84.333	84.738	0	0
2096-07-25	87.777	88.27	0	0
2096-07-26	87.266	86.998	0	0
2096-07-27	84.956	84.536	0	0
2096-07-28	88.998	88.711	0	0
2096-07-29	91.634	91.252	0	0
2096-07-30	89.933	90.03	0	0
2096-07-31	88.025	88.665	0	0
2096-08-01	78.021	80.09	0	0
2096-08-02	70.705	71.337	0	0
2096-08-03	93.964	93.74	0	0
2096-08-04	93.404	93.262	0	0
2096-08-05	90.919	90.675	0	0
2096-08-06	94.703	93.815	0	0
2096-08-07	94.895	94.605	0	0
2096-08-08	94.104	92.904	0	0
2096-08-09	93.022	92.236	0	0
2096-08-10	88.518	87.327	0	0
2096-08-11	89.443	88.83	0	0
2096-08-12	96.499	97.196	0	0
2096-08-13	102.882	102.567	0	0
2096-08-14	103.805	103.845	0	0
2096-08-15	102.08	102.185	0	0
2096-08-16	99.332	99.311	0	0
2096-08-17	97.273	97.444	0	0
2096-08-18	83.944	83.374	0	0
2096-08-19	81.92	82.401	0	0
2096-08-20	90.48	90.662	0	0
2096-08-21	96.887	96.849	0	0
2096-08-22	101.898	101.301	0	0
2096-08-23	98.026	98.239	0	0
2096-08-24	91.04	91.384	0	0
2096-08-25	68.935	71.034	0	0
2096-08-26	67.521	68.32	0	0
2096-08-27	73.332	74.368	0	0
2096-08-28	70.208	70.273	0	0
2096-08-29	81.467	82.224	0	0
2096-08-30	90.284	90.295	0	0
2096-08-31	95.743	95.81	0	0
2096-09-01	96.667	97.064	0	0
2096-09-02	98.266	98.803	0	0
2096-09-03	95.74	96.064	0	0
2096-09-04	67.68	67.047	0	0
2096-09-05	67.379	66.908	0.011	0.02
2096-09-06	90.175	90.086	0	0
2096-09-07	92.323	92.417	0	0
2096-09-08	90.239	89.948	0	0
2096-09-09	73.465	73.402	0	0
2096-09-10	74.332	73.678	0.1	0.097
2096-09-11	71.269	71.32	0.09	0.095
2096-09-12	69.008	69.356	0.632	0.72
2096-09-13	72.346	72.126	0	0
2096-09-14	80.205	80.065	0	0
2096-09-15	85.951	86.038	0	0
2096-09-16	88.823	88.962	0	0
2096-09-17	90.201	90.528	0	0
2096-09-18	93.633	93.64	0	0
2096-09-19	96.691	96.631	0	0
2096-09-20	97.527	97.533	0	0
2096-09-21	90.57	90.604	0	0
2096-09-22	87.97	88.103	0	0
2096-09-23	89.927	90.164	0	0
2096-09-24	94.25	94.25	0	0
2096-09-25	94.102	94.109	0	0
2096-09-26	89.318	89.487	0	0
2096-09-27	87.174	87.034	0	0
2096-09-28	81.906	81.642	0	0
2096-09-29	83.971	83.985	0	0
2096-09-30	83.661	84.029	0	0
2096-10-01	69.082	68.346	0.021	0.02
2096-10-02	63.631	63.517	0.011	0.002
2096-10-03	64.679	64.372	0	0
2096-10-04	69.05	68.899	0	0
2096-10-05	61.342	62.353	0	0
2096-10-06	69.094	70.534	0	0
2096-10-07	69.628	70.677	0.222	0.219
2096-10-08	62.696	62.16	0.119	0.065
2096-10-09	60.36	60.207	0.059	0.026
2096-10-10	58.821	58.798	0.367	0.392
2096-10-11	56.609	56.95	0.031	0.154
2096-10-12	65.705	65.661	0	0.001
2096-10-13	66.936	67.096	0	0
2096-10-14	66.726	66.454	0.306	0.288
2096-10-15	64.334	64.991	0.007	0.002
2096-10-16	64.024	63.769	0	0
2096-10-17	66.152	66.11	0	0
2096-10-18	76.385	76.408	0	0
2096-10-19	73.82	74.654	0	0
2096-10-20	66.001	67.504	0.055	0.047
2096-10-21	62.328	62.368	0.004	0.022
2096-10-22	58.182	57.708	0	0
2096-10-23	69.17	68.534	0	0
2096-10-24	70.762	70.182	0.404	0.404
2096-10-25	57.43	57.8	0.188	0.084
2096-10-26	56.62	57.534	0.147	0.155
2096-10-27	58.838	58.857	0.174	0.174
2096-10-28	62.151	62.131	0.101	0.115
2096-10-29	64.249	64.073	0	0
2096-10-30	70.37	70.376	0	0
2096-10-31	73.851	73.883	0	0
2097-05-01	80	80	1	1
2097-05-02	73.883	73.991	0.03	0.019
2097-05-03	60.158	60.359	0.152	0.103
2097-05-04	57.783	57.997	0.251	0.133
2097-05-05	59.217	60.234	0.076	0.034
2097-05-06	72.772	73.204	0	0.001
2097-05-07	73.79	74.539	0	0.023
2097-05-08	63.779	64.802	0.047	0.076
2097-05-09	66.696	65.287	0.013	0.021
2097-05-10	65.441	65.068	0.062	0.064
2097-05-11	70.548	70.317	0	0
2097-05-12	70.262	70.418	0.012	0.02
2097-05-13	74.026	75.385	0	0
2097-05-14	75.537	76.565	0	0
2097-05-15	81.993	81.993	0	0
2097-05-16	85.239	85.453	0.029	0.03
2097-05-17	83.377	84.431	0.101	0.121
2097-05-18	70.097	70.014	0	0
2097-05-19	70.008	70.11	0.003	0.016
2097-05-20	65.163	65.43	0.014	0.033
2097-05-21	67.985	67.988	0.005	0.008
2097-05-22	69.71	70.048	0	0.007
2097-05-23	75.37	74.87	0	0
2097-05-24	77.753	75.939	0	0
2097-05-25	87.571	87.608	0	0
2097-05-26	89.212	89.604	0	0
2097-05-27	89.071	90.019	0	0
2097-05-28	79.558	79.911	0	0
2097-05-29	75.236	74.615	0.033	0.067
2097-05-30	69.705	70.314	0.076	0.091
2097-05-31	68.868	67.405	0.005	0.028
2097-06-01	80.563	80.664	0	0
2097-06-02	84.513	83.55	0	0.001
2097-06-03	83.193	82.877	0	0
2097-06-04	74.544	73.735	0	0
2097-06-05	68.05	68.97	0.011	0.009
2097-06-06	66.736	68.434	0.008	0.005
2097-06-07	71.108	70.423	0	0
2097-06-08	70.528	70.174	0	0
2097-06-09	73.333	73.025	0	0
2097-06-10	67.383	68.944	0	0
2097-06-11	70.911	71.848	0.053	0.109
2097-06-12	67.274	67.346	0	0
2097-06-13	72.807	72.672	0	0
2097-06-14	74.385	73.657	0	0
2097-06-15	89.932	90.302	0	0
2097-06-16	89.519	89.689	0	0
2097-06-17	85.735	85.837	0	0
2097-06-18	67.983	67.601	0	0
2097-06-19	80.357	80.399	0	0
2097-06-20	81.144	81.497	0	0
2097-06-21	79.47	80.094	0	0
2097-06-22	80.919	81.19	0	0
2097-06-23	81.689	81.384	0	0
2097-06-24	80.095	80.534	0	0
2097-06-25	76.013	76.995	0	0
2097-06-26	81.329	81.437	0	0
2097-06-27	82.069	82.447	0	0
2097-06-28	79.781	79.978	0	0
2097-06-29	83.254	83.625	0	0
2097-06-30	84.685	85.041	0	0
2097-07-01	85.252	85.655	0	0
2097-07-02	84.802	85.095	0	0
2097-07-03	84.714	85.202	0	0
2097-07-04	88.606	89.472	0	0
2097-07-05	89.2	89.843	0	0
2097-07-06	87.723	87.417	0	0
2097-07-07	88.663	88.884	0	0
2097-07-08	89.158	88.97	0	0
2097-07-09	91.361	91.038	0	0
2097-07-10	92.42	92.643	0	0
2097-07-11	94.582	93.978	0	0
2097-07-12	92.326	90.894	0	0
2097-07-13	78.183	80.856	0	0
2097-07-14	74.939	77.35	0	0
2097-07-15	76.549	77.837	0	0
2097-07-16	78.555	79.861	0	0
2097-07-17	73.97	73.587	0	0
2097-07-18	66.109	66.89	0	0
2097-07-19	78.407	78.294	0	0
2097-07-20	80.982	81.74	0	0
2097-07-21	88.064	88.684	0	0
2097-07-22	92.925	93.487	0	0
2097-07-23	93.749	94.721	0	0
2097-07-24	90.006	90.647	0	0
2097-07-25	84.533	84.565	0	0
2097-07-26	85.688	85.747	0	0
2097-07-27	90.765	91.055	0	0
2097-07-28	83.006	82.783	0	0
2097-07-29	77.823	78.223	0	0
2097-07-30	81.912	81.778	0	0
2097-07-31	82.762	83.097	0	0
2097-08-01	83.944	83.79	0	0
2097-08-02	79.315	79.363	0	0
2097-08-03	81.598	82.02	0	0
2097-08-04	83.632	83.853	0	0
2097-08-05	76.147	77.568	0	0
2097-08-06	76.481	75.556	0	0
2097-08-07	82.276	83.002	0	0
2097-08-08	85.509	86.795	0	0
2097-08-09	87.514	87.295	0	0
2097-08-10	89.523	89.107	0	0
2097-08-11	93.171	92.76	0	0
2097-08-12	93.615	93.616	0	0.006
2097-08-13	93.563	92.661	0	0
2097-08-14	89.29	90.145	0	0
2097-08-15	78.827	79.855	0	0
2097-08-16	81.139	81.626	0	0
2097-08-17	86.676	87.139	0	0
2097-08-18	86.032	86.736	0	0
2097-08-19	80.524	81.67	0	0
2097-08-20	81.28	80.115	0.002	0.014
2097-08-21	91.134	91.216	0	0
2097-08-22	94.312	93.699	0	0
2097-08-23	92.779	94.137	0	0
2097-08-24	96.273	95.826	0	0
2097-08-25	99.926	99.99	0	0
2097-08-26	99.925	99.743	0	0
2097-08-27	88.155	88.393	0	0
2097-08-28	85.712	85.927	0	0
2097-08-29	94.949	94.871	0	0
2097-08-30	95.032	95.159	0	0
2097-08-31	94.606	95.113	0	0
2097-09-01	92.228	92.94	0	0
2097-09-02	89.201	90.928	0	0
2097-09-03	87.288	86.902	0	0
2097-09-04	87.928	87.43	0	0
2097-09-05	88.22	87.759	0	0
2097-09-06	87	88.468	0	0
2097-09-07	80.582	80.863	0	0
2097-09-08	85.284	84.58	0	0
2097-09-09	74.485	73.764	0	0
2097-09-10	76.642	75.915	0	0
2097-09-11	85.222	85.286	0	0
2097-09-12	83.444	83.762	0	0
2097-09-13	79.814	80.269	0	0
2097-09-14	88.308	88.445	0	0
2097-09-15	92.927	93.304	0	0
2097-09-16	95.937	95.976	0	0
2097-09-17	96.029	96.144	0	0
2097-09-18	94.542	93.816	0	0
2097-09-19	93.093	93.018	0	0
2097-09-20	91.541	91.569	0	0
2097-09-21	88.067	87.114	0	0
2097-09-22	78.676	78.606	0	0
2097-09-23	79.533	79.489	0	0
2097-09-24	97.614	98.023	0	0
2097-09-25	98.354	98.834	0	0
2097-09-26	78.637	78.789	0	0
2097-09-27	89.938	90.416	0	0
2097-09-28	91.502	91.948	0	0
2097-09-29	94.802	93.914	0.006	0
2097-09-30	66.928	66.834	0.087	0.172
2097-10-01	76.109	76.076	0	0
2097-10-02	79.75	79.752	0	0
2097-10-03	81.22	81.19	0	0
2097-10-04	84.241	84.267	0	0
2097-10-05	73.13	73.389	0	0
2097-10-06	63.024	63.798	0	0
2097-10-07	73.185	72.964	0	0
2097-10-08	76.473	76.394	0.132	0.213
2097-10-09	67.963	68.322	0.031	0.009
2097-10-10	60.201	59.786	0.186	0.196
2097-10-11	61.237	60.889	0.148	0.144
2097-10-12	60.13	60.574	0.131	0.135
2097-10-13	60.048	59.926	0.082	0.106
2097-10-14	61.945	61.937	0.007	0.012
2097-10-15	64.913	65.02	0	0
2097-10-16	64.661	64.127	0	0
2097-10-17	70.521	70.276	0	0
2097-10-18	83.406	82.794	0	0
2097-10-19	83.484	85.999	0	0
2097-10-20	75.582	76.805	0.277	0.306
2097-10-21	59.524	59.626	0.011	0
2097-10-22	63.778	63.733	0	0
2097-10-23	68.256	68.267	0	0
2097-10-24	75.989	76.043	0	0
2097-10-25	77.892	78.011	0	0
2097-10-26	79.854	79.735	0	0
2097-10-27	78.671	79.685	0	0
2097-10-28	73.121	73.1	0	0
2097-10-29	68.087	69.052	0	0
2097-10-30	67.112	69.031	0	0
2097-10-31	65.389	64.992	0	0
2098-05-01	80	80	1	1
2098-05-02	69.43	69.275	0	0
2098-05-03	72.686	72.679	0	0
2098-05-04	68.716	68.761	0.168	0.136
2098-05-05	63.549	62.054	0.028	0.084
2098-05-06	57.904	60.304	0.094	0.055
2098-05-07	61.605	61.107	0	0.009
2098-05-08	67.482	67.922	0	0
2098-05-09	70.73	70.46	0	0
2098-05-10	72.074	72.021	0	0
2098-05-11	67.47	67.482	0	0
2098-05-12	70.182	70.337	0	0
2098-05-13	60.574	61.936	0	0
2098-05-14	66.265	66.528	0	0
2098-05-15	58.784	59.749	0	0
2098-05-16	63.251	63.57	0	0
2098-05-17	62.891	63.206	0	0
2098-05-18	69.369	69.728	0	0
2098-05-19	75.695	75.713	0	0
2098-05-20	77.305	77.296	0	0
2098-05-21	78.046	78.31	0	0
2098-05-22	80.355	81.387	0	0
2098-05-23	82.411	84.206	0	0
2098-05-24	86.255	86.561	0	0
2098-05-25	66.091	66.872	0	0
2098-05-26	62.566	63.125	0	0
2098-05-27	65.426	67.475	0	0
2098-05-28	73.763	73.516	0	0
2098-05-29	87.302	87.373	0	0
2098-05-30	92.237	92.529	0	0
2098-05-31	97.947	98.252	0	0
2098-06-01	99.16	99.631	0	0
2098-06-02	91.116	91.364	0	0
2098-06-03	88.886	89.226	0	0
2098-06-04	87.15	87.221	0	0
2098-06-05	86.695	87.028	0	0
2098-06-06	84.785	85.604	0	0
2098-06-07	80.813	82.104	0	0
2098-06-08	76.475	76.128	0	0
2098-06-09	63.688	64.779	0	0
2098-06-10	63.894	63.154	0	0
2098-06-11	67.986	68.403	0	0
2098-06-12	71.531	71.307	0	0
2098-06-13	67.492	67.896	0	0
2098-06-14	71.076	71.441	0	0
2098-06-15	73.361	74.082	0	0
2098-06-16	63.688	65.608	0	0
2098-06-17	68.375	68.424	0.007	0
2098-06-18	74.823	74.445	0.001	0
2098-06-19	82.265	80.442	0.001	0.021
2098-06-20	82.467	80.076	0.128	0.12
2098-06-21	77.594	77.463	0	0
2098-06-22	77.278	76.176	0	0
2098-06-23	68.448	68.141	0	0
2098-06-24	71.621	72.267	0	0
2098-06-25	64.107	64.437	0	0
2098-06-26	70.075	71.216	0	0
2098-06-27	75.771	76.484	0	0
2098-06-28	78.865	77.734	0	0
2098-06-29	72.932	72.7	0	0
2098-06-30	76.697	75.913	0	0
2098-07-01	64.977	64.303	0	0
2098-07-02	66.815	66.632	0	0
2098-07-03	69.329	69.803	0	0
2098-07-04	71.778	70.975	0	0
2098-07-05	69.015	68.913	0	0
2098-07-06	77.476	77.395	0	0
2098-07-07	80.206	80.15	0	0
2098-07-08	80.045	79.035	0	0
2098-07-09	74.035	73.773	0	0
2098-07-10	75.857	77.69	0	0
2098-07-11	78.415	78.278	0	0
2098-07-12	80.14	80.371	0	0
2098-07-13	83.271	83.48	0	0
2098-07-14	83.425	83.367	0	0
2098-07-15	85.033	85.358	0	0
2098-07-16	81.307	81.032	0	0
2098-07-17	78.162	78.625	0	0
2098-07-18	81.143	81.152	0	0
2098-07-19	78.014	78.637	0	0
2098-07-20	74.24	74.688	0	0
2098-07-21	78.169	78.607	0	0
2098-07-22	74.062	74.272	0	0
2098-07-23	84.149	84.186	0	0
2098-07-24	89.712	89.876	0	0
2098-07-25	90.25	90.335	0	0
2098-07-26	78.495	78.99	0	0
2098-07-27	76.382	76.7	0	0
2098-07-28	79.034	79.37	0	0
2098-07-29	81.753	82.132	0	0
2098-07-30	91.568	91.534	0	0
2098-07-31	102.288	102.491	0	0
2098-08-01	104.29	104.551	0	0
2098-08-02	94.388	94.337	0	0
2098-08-03	86.848	86.883	0	0
2098-08-04	80.898	80.603	0	0
2098-08-05	79.639	79.921	0	0
2098-08-06	79.688	79.844	0	0
2098-08-07	74.82	76.063	0	0
2098-08-08	77.688	76.883	0	0
2098-08-09	82.48	81.84	0	0
2098-08-10	77.195	76.929	0	0
2098-08-11	74.726	75.375	0	0
2098-08-12	75.596	74.61	0	0
2098-08-13	79.325	79.834	0	0
2098-08-14	80.51	80.304	0	0
2098-08-15	76.479	77.072	0	0
2098-08-16	87.485	87.427	0	0
2098-08-17	90.134	89.96	0	0
2098-08-18	91.326	91.302	0	0
2098-08-19	93.176	92.941	0	0
2098-08-20	96.044	95.688	0	0
2098-08-21	91.493	91.549	0	0
2098-08-22	91.682	92.092	0	0
2098-08-23	93.346	93.46	0	0
2098-08-24	107.705	107.878	0	0
2098-08-25	109	109.141	0	0
2098-08-26	103.044	103.775	0	0
2098-08-27	98.329	97.614	0	0
2098-08-28	81.637	82.611	0	0
2098-08-29	80.457	81.12	0	0
2098-08-30	82.023	82.38	0	0
2098-08-31	69.261	69.707	0	0
2098-09-01	67.943	67.221	0.066	0.04
2098-09-02	71.196	69.092	0	0
2098-09-03	73.384	72.936	0	0
2098-09-04	81.739	81.85	0	0
2098-09-05	89.924	90.014	0	0
2098-09-06	96.354	96.539	0	0
2098-09-07	101.402	101.74	0	0
2098-09-08	98.592	99.058	0	0
2098-09-09	92.195	92.371	0	0
2098-09-10	90.753	91.227	0	0
2098-09-11	84.05	84.107	0	0
2098-09-12	79.733	79.574	0	0
2098-09-13	91.751	91.617	0	0
2098-09-14	105.049	105.608	0	0
2098-09-15	107.035	107.091	0	0
2098-09-16	104.932	106.516	0	0
2098-09-17	93.801	95.109	0	0
2098-09-18	93.602	96.805	0	0
2098-09-19	84.478	84.716	0	0
2098-09-20	84.655	83.887	0	0
2098-09-21	83.74	83.97	0	0
2098-09-22	84.135	85.23	0	0
2098-09-23	75.189	74.821	0	0
2098-09-24	72.337	73.085	0	0
2098-09-25	77.374	77.456	0	0
2098-09-26	75.062	75.141	0.001	0
2098-09-27	67.027	65.492	0	0
2098-09-28	67.916	68.954	0	0
2098-09-29	71.995	72.067	0	0
2098-09-30	69.945	70.689	0.037	0.045
2098-10-01	79.729	79.014	0	0
2098-10-02	79.262	78.638	0	0
2098-10-03	78.838	78.142	0	0
2098-10-04	63.637	63.397	0.046	0.081
2098-10-05	70.301	70.407	0.201	0.204
2098-10-06	73.973	73.454	0.061	0.078
2098-10-07	69.007	69.474	0.058	0.136
2098-10-08	69.013	68.201	0.037	0.027
2098-10-09	72.576	72.624	0	0
2098-10-10	78.073	78.012	0	0
2098-10-11	79.816	79.762	0	0
2098-10-12	72.209	71.829	0	0
2098-10-13	75.698	75.599	0	0
2098-10-14	78.715	78.885	0	0
2098-10-15	81.372	81.711	0	0
2098-10-16	70.695	70.844	0	0
2098-10-17	67.788	68.758	0	0
2098-10-18	75.487	75.669	0	0
2098-10-19	82.779	82.842	0	0
2098-10-20	78.724	79.032	0	0
2098-10-21	70.934	71.006	0	0
2098-10-22	61.511	61.562	0	0
2098-10-23	61.125	63.741	0.172	0.04
2098-10-24	69.104	69.708	0.39	0.364
2098-10-25	69.736	70.525	0	0
2098-10-26	68.683	69.047	0.026	0.031
2098-10-27	58.314	59.105	0	0
2098-10-28	61.004	60.883	0.253	0.22
2098-10-29	62.279	62.587	0.014	0.031
2098-10-30	62.461	61.982	0.346	0.309
2098-10-31	62.228	62.197	0	0
2099-05-01	80	80	1	1
2099-05-02	66.791	66.729	0.194	0.181
2099-05-03	67.682	67.942	0	0
2099-05-04	71.884	72.368	0	0
2099-05-05	62.304	62.669	0.066	0.067
2099-05-06	61.997	61.737	0.004	0
2099-05-07	64.182	64.797	0	0
2099-05-08	69.05	69.077	0	0
2099-05-09	70.592	70.713	0	0
2099-05-10	66.242	66.663	0.018	0.026
2099-05-11	61.004	62.757	0.002	0
2099-05-12	64.421	64.299	0	0
2099-05-13	60.117	60.554	0.044	0
2099-05-14	69.581	69.823	0	0
2099-05-15	72.606	72.986	0.001	0
2099-05-16	61.295	61.627	0.122	0.131
2099-05-17	59.062	58.076	0.079	0.035
2099-05-18	58.153	56.682	0.279	0.194
2099-05-19	60.958	61.724	0.141	0.052
2099-05-20	70.568	70.338	0	0
2099-05-21	79	79.076	0	0
2099-05-22	85.447	85.814	0	0
2099-05-23	84.396	84.716	0	0
2099-05-24	70.172	70.369	0	0
2099-05-25	79.911	80.078	0	0
2099-05-26	80.387	80.68	0	0
2099-05-27	80.479	80.713	0	0
2099-05-28	80.738	81.068	0	0
2099-05-29	80.11	80.547	0	0
2099-05-30	79.809	79.983	0	0
2099-05-31	75.587	75.765	0	0
2099-06-01	73.933	74.112	0	0
2099-06-02	73.337	73.571	0	0
2099-06-03	70.486	69.803	0	0
2099-06-04	73.261	72.675	0.001	0
2099-06-05	69.612	69.81	0.217	0.189
2099-06-06	68.487	68.932	0	0
2099-06-07	77.786	78.016	0	0
2099-06-08	85.286	85.654	0	0
2099-06-09	93.077	93.408	0	0
2099-06-10	94.88	95.248	0.009	0
2099-06-11	80.783	81.111	0.053	0.052
2099-06-12	64.156	64.054	0	0
2099-06-13	79.891	79.949	0	0
2099-06-14	84.434	83.26	0	0
2099-06-15	85.755	86.572	0	0
2099-06-16	85.181	85.197	0	0
2099-06-17	80.518	80.574	0	0
2099-06-18	85.659	85.989	0	0
2099-06-19	86.489	86.041	0	0
2099-06-20	82.078	81.642	0	0
2099-06-21	80.234	80.781	0	0
2099-06-22	74.636	74.171	0	0
2099-06-23	74.659	75.185	0.029	0.026
2099-06-24	76.23	75.675	0.005	0.011
2099-06-25	77.606	78.022	0	0
2099-06-26	76.967	77.219	0	0
2099-06-27	80.971	80.719	0	0
2099-06-28	82.385	82.394	0	0
2099-06-29	72.434	71.803	0	0
2099-06-30	70.365	70.529	0	0
2099-07-01	82.8	83.231	0	0
2099-07-02	84.655	84.938	0	0
2099-07-03	85.011	84.946	0	0
2099-07-04	84.301	84.905	0	0
2099-07-05	77.385	77.145	0	0
2099-07-06	82.109	82.219	0	0
2099-07-07	87.753	88.061	0	0
2099-07-08	90.038	90.389	0	0
2099-07-09	85.505	86.445	0	0
2099-07-10	74.799	75.342	0	0
2099-07-11	85.513	85.439	0	0
2099-07-12	86.782	86.85	0	0
2099-07-13	85.666	86.078	0	0
2099-07-14	74.503	75.797	0	0
2099-07-15	74.184	71.276	0	0
2099-07-16	75.538	75.434	0	0
2099-07-17	80.658	81.256	0	0
2099-07-18	82.085	82.749	0	0
2099-07-19	79.39	79.674	0	0
2099-07-20	80.269	80.719	0	0
2099-07-21	80.708	80.877	0	0
2099-07-22	90.867	90.557	0	0
2099-07-23	91.997	91.977	0	0
2099-07-24	85.044	84.908	0	0
2099-07-25	77.408	77.941	0	0
2099-07-26	80.392	80.124	0	0
2099-07-27	81.406	81.766	0	0
2099-07-28	79.551	80.191	0	0
2099-07-29	83.902	84.615	0	0
2099-07-30	85.288	85.409	0	0
2099-07-31	90.929	90.953	0	0
2099-08-01	96.009	95.81	0	0
2099-08-02	99.464	99.054	0	0
2099-08-03	103.345	103.034	0	0
2099-08-04	101.716	103.438	0	0
2099-08-05	96.642	101.907	0	0
2099-08-06	98.474	98.39	0	0
2099-08-07	82.4	83.389	0	0
2099-08-08	84.765	84.736	0	0
2099-08-09	86.339	86.439	0	0
2099-08-10	83.967	82.344	0	0
2099-08-11	75.03	75.591	0	0
2099-08-12	74.169	73.546	0	0
2099-08-13	81.473	80.58	0.003	0
2099-08-14	84.673	84.409	0	0.035
2099-08-15	78.244	76.912	0	0.003
2099-08-16	81.818	79.904	0	0
2099-08-17	82.968	82.38	0	0
2099-08-18	80.235	81.815	0	0
2099-08-19	81.975	84.575	0	0
2099-08-20	81.103	82.598	0	0
2099-08-21	81.414	82.81	0	0
2099-08-22	80.4	79.752	0	0
2099-08-23	70.657	71.775	0	0
2099-08-24	90.966	88.513	0	0
2099-08-25	91.76	90.635	0	0
2099-08-26	88.687	86.576	0	0
2099-08-27	85.187	83.513	0	0
2099-08-28	86.66	86.667	0	0
2099-08-29	74.426	72.988	0	0
2099-08-30	68.063	71.451	0	0
2099-08-31	78.023	79.106	0	0
2099-09-01	83.941	84.815	0	0
2099-09-02	90.418	90.618	0	0
2099-09-03	93.775	93.325	0	0
2099-09-04	94.11	93.272	0	0
2099-09-05	84.418	84.775	0	0
2099-09-06	85.33	85.443	0	0
2099-09-07	82.506	82.593	0	0
2099-09-08	91.99	92.558	0	0
2099-09-09	93.471	93.217	0	0
2099-09-10	93.825	93.847	0	0
2099-09-11	90.487	90.528	0	0
2099-09-12	76.955	77.027	0	0
2099-09-13	81.293	79.994	0	0
2099-09-14	84.143	84.008	0	0
2099-09-15	81.426	81.794	0	0
2099-09-16	80.502	79.464	0	0
2099-09-17	77.78	76.506	0.082	0.086
2099-09-18	83.493	83.208	0	0
2099-09-19	87.319	87.08	0	0
2099-09-20	90.083	89.775	0	0
2099-09-21	79.699	80.574	0.297	0.418
2099-09-22	68.312	68.142	0.521	0.346
2099-09-23	72.458	72.15	0	0
2099-09-24	80.429	80.426	0	0
2099-09-25	81.169	81.106	0	0
2099-09-26	82.168	82.362	0	0
2099-09-27	75.239	76.643	0	0
2099-09-28	73.451	74.817	0	0
2099-09-29	58.968	59.622	0	0
2099-09-30	69.528	69.223	0	0
2099-10-01	70.753	70.918	0	0
2099-10-02	70.696	70.429	0	0
2099-10-03	69.818	69.852	0	0
2099-10-04	69.83	69.541	0	0
2099-10-05	62.666	63.876	0.177	0.157
2099-10-06	67.505	68.466	0.038	0.04
2099-10-07	70.142	70.57	0	0
2099-10-08	67.862	67.082	0	0
2099-10-09	74.166	73.064	0	0
2099-10-10	72.273	71.697	0	0
2099-10-11	71.155	71.061	0	0
2099-10-12	75.639	75.512	0	0
2099-10-13	75.143	77.179	0	0
2099-10-14	70.19	72.826	0	0
2099-10-15	81.127	81.315	0	0
2099-10-16	83.182	83.734	0	0
2099-10-17	83.86	84.199	0.023	0.034
2099-10-18	60.766	59.8	0	0
2099-10-19	72.705	73.053	0	0
2099-10-20	78.021	78.266	0	0
2099-10-21	76.253	76.578	0	0
2099-10-22	65.54	66.184	0.238	0.218
2099-10-23	60.029	59.545	0.065	0.075
2099-10-24	59.278	59.899	0.089	0.091
2099-10-25	61.992	61.58	0	0
2099-10-26	62.928	62.902	0.026	0.001
2099-10-27	66.02	66.024	0	0
2099-10-28	70.998	71.07	0	0
2099-10-29	72.459	72.658	0	0
2099-10-30	67.811	67.885	0	0
2099-10-31	66.105	69.92	0	0
