# Supplementary material for: The role of climate change and urban development on compound dry-hot extremes across US cities
Source: Nat Commun. 2023 Jun 14;14:3509. doi: 10.1038/s41467-023-39205-x (PMC10267174; doi:10.1038/s41467-023-39205-x)
Supplement: Supplementary file 2 — Source Data [file 41467_2023_39205_MOESM2_ESM.zip › SourceData/Raleigh_Current_Data.xlsx]

## Sheet: Sheet1
Date_Current	Current_T	Urban_Dev_T	Current_prcp	Urban_Dev_Prcp
2000-05-01	80	80	1	1
2000-05-02	74.439	74.059	0.005	0.004
2000-05-03	74.226	73.471	0	0.009
2000-05-04	73.871	73.814	0	0
2000-05-05	78.069	77.738	0	0
2000-05-06	81.325	83.561	0	0
2000-05-07	84.271	84.701	0	0.021
2000-05-08	84.915	84.915	0	0
2000-05-09	85.076	85.392	0	0
2000-05-10	84.083	83.709	0	0.025
2000-05-11	78.005	78.399	0	0.006
2000-05-12	87.181	87.644	0	0
2000-05-13	89.038	89.347	0	0
2000-05-14	77.027	82.828	0.021	0.04
2000-05-15	72.115	72.51	0	0
2000-05-16	70.683	71.338	0.008	0.006
2000-05-17	73.576	76.607	0.005	0.014
2000-05-18	85.389	85.919	0	0.001
2000-05-19	88.516	88.748	0	0
2000-05-20	85.354	83.937	0.019	0.045
2000-05-21	85.888	86.026	0.202	0.077
2000-05-22	75.737	79.463	0.272	0.262
2000-05-23	77.794	81.136	0.024	0
2000-05-24	84.786	86.068	0.108	0.044
2000-05-25	89.1	89.573	0.021	0
2000-05-26	80.296	80.616	0.033	0.085
2000-05-27	84.641	85.321	0.063	0.063
2000-05-28	90.249	90.541	0.067	0.075
2000-05-29	72.784	77.911	0.187	0.093
2000-05-30	64.361	66.265	0	0
2000-05-31	69.54	69.403	0.001	0
2000-06-01	87.901	88.844	0	0
2000-06-02	92.933	93.622	0	0
2000-06-03	84.102	88.431	0	0
2000-06-04	75.136	77.133	0.327	0.186
2000-06-05	71.529	74.659	1.404	0.399
2000-06-06	70.812	70.985	0.165	0.155
2000-06-07	73.57	73.576	0	0
2000-06-08	78.544	79.664	0	0
2000-06-09	85.927	87.025	0	0
2000-06-10	88.12	89.101	0	0
2000-06-11	87.487	88.216	0	0
2000-06-12	88.218	89.182	0	0
2000-06-13	89.781	90.712	0	0
2000-06-14	88.982	88.153	0	0.018
2000-06-15	91.886	91.986	0	0.035
2000-06-16	85.9	87.724	0.174	0.126
2000-06-17	86.095	87.848	0.147	0.015
2000-06-18	89.423	90.15	0.075	0.108
2000-06-19	84.047	86.005	0.33	0.158
2000-06-20	82.651	80.794	0.207	0.139
2000-06-21	84.534	87.486	0	0.004
2000-06-22	90.856	91.824	0.197	0.156
2000-06-23	90.864	91.733	0	0.095
2000-06-24	89.524	89.624	0	0.173
2000-06-25	89.652	89.752	0.008	0.005
2000-06-26	87.707	88.527	0.024	0.007
2000-06-27	84.507	85.337	0.059	0.161
2000-06-28	81.789	83.042	0.331	0.243
2000-06-29	78.032	77.056	0.209	0.504
2000-06-30	80.603	81.29	0	0
2000-07-01	80.752	81.525	0.029	0
2000-07-02	83.388	84.064	0	0
2000-07-03	87.028	86.247	0	0
2000-07-04	89.272	90.157	0.004	0
2000-07-05	86.122	88.701	0.06	0.025
2000-07-06	85.826	86.492	0.138	0.074
2000-07-07	81.011	80.839	5.416	1.387
2000-07-08	78.125	79.319	0	0.02
2000-07-09	85.571	87.081	0	0
2000-07-10	90.581	92.284	0	0
2000-07-11	87.905	94.711	0.152	0
2000-07-12	81.535	83.119	0.661	0.639
2000-07-13	81.496	83.067	0	0
2000-07-14	75.338	80.898	0.183	0.033
2000-07-15	83.098	85.281	0.017	0.081
2000-07-16	80.531	82.12	0	0
2000-07-17	82.654	83.934	0	0
2000-07-18	86.025	86.665	0	0
2000-07-19	91.217	92.242	0	0.008
2000-07-20	82.259	81.699	0.162	0.319
2000-07-21	84.556	84.295	0	0
2000-07-22	84.634	83.323	1.039	0.07
2000-07-23	79.309	80.663	0	0
2000-07-24	75.749	76.152	0.244	0.296
2000-07-25	69.221	74.748	0	0.002
2000-07-26	74.225	80.95	0	0.044
2000-07-27	79.469	80.65	0.001	0.109
2000-07-28	83.604	80.575	0.014	0.179
2000-07-29	83.977	82.701	0.098	0.038
2000-07-30	87.055	88.667	0.231	0
2000-07-31	84.163	86.586	0.239	0
2000-08-01	85.958	86.478	0.279	0.04
2000-08-02	86.307	86.899	0.151	0.169
2000-08-03	85.768	87.384	0.151	0.06
2000-08-04	80.479	80.781	0.328	0.292
2000-08-05	79.854	82.926	0.073	0
2000-08-06	82.707	87.76	0.09	0
2000-08-07	93.375	93.475	0	0.187
2000-08-08	91.189	90.542	0.257	0.131
2000-08-09	91.361	93.393	0.089	0.238
2000-08-10	90.152	91.35	0	0.057
2000-08-11	81.79	81.168	0.189	0.14
2000-08-12	79.074	79.897	0.038	0
2000-08-13	74.355	75.192	0.011	0
2000-08-14	81.278	82.163	0.006	0
2000-08-15	85.496	86.499	0	0
2000-08-16	89.564	89.664	0	0
2000-08-17	80.164	80.57	0	0
2000-08-18	89.29	90.807	0	0
2000-08-19	84.455	83.392	0.371	0.076
2000-08-20	72.766	76.697	0	0
2000-08-21	75.433	76.489	0	0
2000-08-22	77.566	78.89	0	0
2000-08-23	81.943	84.859	0	0
2000-08-24	83.386	78.667	0.005	0.308
2000-08-25	80.999	82.208	0.104	0.002
2000-08-26	82.272	83.083	0	0
2000-08-27	83.184	84.136	0	0
2000-08-28	83.195	79.596	0	0.165
2000-08-29	78.105	79.672	0.16	0.169
2000-08-30	79.218	77.353	0.085	0.133
2000-08-31	81.801	81.061	0.191	1.062
2000-09-01	81.917	80.126	0.078	0.125
2000-09-02	79.67	77.85	0.163	0.167
2000-09-03	79.111	79.278	0.143	0.084
2000-09-04	79.083	80.679	0.1	0.046
2000-09-05	71.516	76.39	0.063	0.047
2000-09-06	70.22	70.895	0	0.069
2000-09-07	74.778	75.488	0	0
2000-09-08	77.135	78.748	0	0
2000-09-09	77.721	78.531	0	0
2000-09-10	77.943	79.248	0	0
2000-09-11	77.389	78.566	0	0
2000-09-12	79.308	79.472	0.005	0.002
2000-09-13	84.181	83.072	0.057	0.031
2000-09-14	81.035	81.625	0.123	0.128
2000-09-15	80.134	80.455	0	0.017
2000-09-16	67.012	67.493	0	0
2000-09-17	67.65	67.667	0	0
2000-09-18	71.229	73.093	0	0
2000-09-19	76.559	74.983	0.261	0.251
2000-09-20	84.745	85.331	0	0
2000-09-21	81.349	83.864	0.092	0.027
2000-09-22	75.45	79.074	0.003	0.006
2000-09-23	76.696	78.588	0.153	0.088
2000-09-24	83.904	84.059	0.062	0.087
2000-09-25	77.235	76.492	0.294	0.347
2000-09-26	64.54	60.818	0.684	0.263
2000-09-27	68.71	69.046	0	0
2000-09-28	72.923	73.27	0	0
2000-09-29	69.014	68.921	0	0
2000-09-30	71.021	71.036	0	0
2000-10-01	67.489	67.795	0	0
2000-10-02	68.295	70.335	0	0
2000-10-03	80.986	82.047	0	0
2000-10-04	83.735	84.843	0	0
2000-10-05	74.653	74.943	0	0
2000-10-06	78.711	86.16	0	0
2000-10-07	70.185	72.198	0	0.006
2000-10-08	55.178	56.619	0	0
2000-10-09	53.493	54.269	0	0
2000-10-10	62.202	62.923	0	0
2000-10-11	68.19	69.002	0	0
2000-10-12	69.921	70.534	0	0
2000-10-13	71.12	71.989	0	0
2000-10-14	74.232	75.3	0	0
2000-10-15	76.462	76.422	0	0
2000-10-16	77.715	77.921	0	0
2000-10-17	68.083	77.733	0.002	0
2000-10-18	69.912	72.697	0.023	0.003
2000-10-19	66.967	68.467	0.002	0
2000-10-20	66.232	66.766	0	0
2000-10-21	70.876	71.552	0	0
2000-10-22	72.735	73.277	0	0
2000-10-23	64.191	64.95	0	0
2000-10-24	59.588	59.15	0	0
2000-10-25	68.713	67.512	0	0
2000-10-26	59.528	68.561	0	0
2000-10-27	65.655	65.705	0	0
2000-10-28	71.564	73.185	0	0
2000-10-29	57.419	58.9	0	0
2000-10-30	62.692	63.659	0	0
2000-10-31	61.058	61.844	0	0
2001-05-01	80	80	1	1
2001-05-02	75.937	76.546	0	0
2001-05-03	78.96	79.54	0	0
2001-05-04	80.724	81.355	0	0
2001-05-05	80.741	81.388	0.02	0.009
2001-05-06	72.867	70.303	0.058	0.006
2001-05-07	66.332	67.036	0	0
2001-05-08	70.103	70.509	0	0
2001-05-09	72.878	72.537	0.002	0
2001-05-10	75.302	76.495	0.026	0.011
2001-05-11	78.912	79.165	0.048	0.052
2001-05-12	80.819	81.13	0.034	0.066
2001-05-13	69.587	67.59	0.088	0.578
2001-05-14	68.758	68.961	0	0
2001-05-15	61.195	62.217	0.08	0.065
2001-05-16	68.833	66.46	0.177	0.254
2001-05-17	66.4	73.721	0.098	0.068
2001-05-18	83.752	84.04	0.044	0.106
2001-05-19	85.169	82.797	0.224	0.146
2001-05-20	76.912	84.203	0.23	0.087
2001-05-21	84.04	84.328	0.085	0.003
2001-05-22	86.86	87.602	0.062	0
2001-05-23	77.224	79.768	0.064	0.014
2001-05-24	79.583	80.792	0	0
2001-05-25	82.094	82.526	0.084	0.107
2001-05-26	71.934	73.826	0.293	0.228
2001-05-27	79.912	79.98	0.004	0.06
2001-05-28	77.839	74.692	0.102	0.366
2001-05-29	77.836	78.246	0.039	0.084
2001-05-30	74.226	74.911	0	0
2001-05-31	66.253	69.839	0	0.002
2001-06-01	78.548	81.065	0.209	0.09
2001-06-02	78.099	79.485	0.3	0.208
2001-06-03	80.977	81.276	0	0.004
2001-06-04	84.363	85.263	0	0
2001-06-05	89.938	90.987	0.001	0.001
2001-06-06	85.724	89.006	0.139	0.172
2001-06-07	87.815	88.337	0.077	0.083
2001-06-08	77.997	79.502	0.177	0.127
2001-06-09	79.077	79.459	0.013	0.019
2001-06-10	81.413	80.099	0	0
2001-06-11	83.206	82.856	0.056	0.133
2001-06-12	86.999	87.548	0.039	0.034
2001-06-13	85.952	86.552	0.349	0.249
2001-06-14	83.772	84.562	0.332	0.117
2001-06-15	79.341	79.837	0.261	0.071
2001-06-16	83.132	83.012	0.08	0.102
2001-06-17	85.273	85.933	0.083	0.149
2001-06-18	84.462	83.804	0	0
2001-06-19	83.94	84.399	0	0
2001-06-20	84.02	81.792	0	0.082
2001-06-21	84.895	85.703	0.09	0.094
2001-06-22	83.848	85.487	0.063	0.087
2001-06-23	82.048	81.544	0.207	0.239
2001-06-24	80.765	81.336	0.171	0.084
2001-06-25	81.358	82.062	0.005	0
2001-06-26	84.324	87.047	0	0
2001-06-27	87.328	87.265	0	0
2001-06-28	87.499	86.574	0.01	0.112
2001-06-29	87.491	86.159	0.071	0.209
2001-06-30	87.323	89.753	0.006	0.059
2001-07-01	87.114	87.198	0.022	0.112
2001-07-02	83.978	84.198	0.053	0.207
2001-07-03	77.401	80.529	0	0
2001-07-04	86.826	84.132	0	0.086
2001-07-05	86.91	84.821	0.16	0.17
2001-07-06	80.578	80.088	0	0.031
2001-07-07	83.759	82.757	0	0
2001-07-08	89.264	90.203	0.218	0.238
2001-07-09	86.07	85.706	0.001	0.071
2001-07-10	89.922	90.022	0	0
2001-07-11	91.215	91.601	0	0
2001-07-12	84.985	87.835	0	0
2001-07-13	79.995	78.483	0.028	0
2001-07-14	79.163	79.478	0	0
2001-07-15	82.383	82.368	0	0
2001-07-16	84.781	83.953	0	0
2001-07-17	87.247	87.616	0	0.005
2001-07-18	89.12	87.846	0	0.017
2001-07-19	84.104	84.613	0.11	0.098
2001-07-20	82.585	80.024	0.007	0
2001-07-21	82.236	81.206	0	0
2001-07-22	83.084	83.321	0	0
2001-07-23	85.422	84.062	0	0
2001-07-24	86.36	89.225	0.12	0
2001-07-25	90.774	89.607	0.07	0.083
2001-07-26	89.107	88.594	0	0.023
2001-07-27	87.094	82.779	0.016	0.137
2001-07-28	68.459	68.074	0.111	0.032
2001-07-29	82.609	86.699	0.179	0.069
2001-07-30	81.453	81.059	0.337	0.273
2001-07-31	80.267	79.881	0.135	0
2001-08-01	81.178	80.517	0	0
2001-08-02	80.307	82.183	0	0
2001-08-03	85.185	85.401	0	0
2001-08-04	88.826	87.345	0	0
2001-08-05	88.079	88.464	0	0
2001-08-06	87.619	87.21	0	0
2001-08-07	89.463	89.923	0	0
2001-08-08	89.861	93.188	0	0
2001-08-09	87.307	95.134	0.125	0
2001-08-10	89.581	93.659	0.111	0
2001-08-11	89.43	93.876	0.074	0
2001-08-12	83.821	89.879	0.154	0
2001-08-13	85.025	87.193	0.12	0.199
2001-08-14	83.361	79.627	0.442	0.217
2001-08-15	82.13	85.088	0	0
2001-08-16	83.221	85.548	0	0
2001-08-17	90.534	90.57	0	0.048
2001-08-18	86.375	88.726	0.171	0.075
2001-08-19	81.131	84.625	0.306	0.405
2001-08-20	80.814	83.257	0.281	0.116
2001-08-21	81.48	82.943	0.166	0
2001-08-22	83.105	83.269	0	0
2001-08-23	89.292	89.804	0	0
2001-08-24	81.859	84.715	0.004	0.359
2001-08-25	78.902	78.713	0.002	0.002
2001-08-26	81.286	83.787	0.007	0.005
2001-08-27	85.238	86.491	0.084	0.247
2001-08-28	82.256	83.321	0.26	0.182
2001-08-29	84.869	85.235	0.062	0
2001-08-30	80.593	79.707	0.114	0.222
2001-08-31	87.353	88.853	0.13	0.181
2001-09-01	80.608	83.723	0.062	0.134
2001-09-02	77.212	77.737	0	0
2001-09-03	77.23	79.521	0	0
2001-09-04	80.326	83.244	0	0
2001-09-05	83.676	83.452	0	0
2001-09-06	79.104	79.939	0	0
2001-09-07	79.735	80.237	0	0
2001-09-08	80.435	80.657	0.003	0.003
2001-09-09	80.675	83.505	0.073	0.041
2001-09-10	82.469	83.43	0.1	0.066
2001-09-11	80.808	81.275	0.008	0.003
2001-09-12	77.633	77.63	0	0
2001-09-13	77.714	78.377	0	0
2001-09-14	71.613	73.215	0	0
2001-09-15	70.529	71.583	0	0
2001-09-16	73.161	73.636	0	0
2001-09-17	74.177	76.298	0	0
2001-09-18	76.713	78.175	0	0
2001-09-19	77.014	77.643	0	0
2001-09-20	81.52	80.372	0	0
2001-09-21	78.078	78.528	0.136	0.138
2001-09-22	77.45	82.488	0.008	0.026
2001-09-23	80.858	80.12	0.011	0.163
2001-09-24	74.849	75.757	0.108	0.105
2001-09-25	70.264	71.925	0.515	0.241
2001-09-26	67.046	67.037	0	0
2001-09-27	73.467	74.812	0	0
2001-09-28	65.551	67.399	0	0
2001-09-29	62.822	65.069	0	0
2001-09-30	63.503	64.578	0	0
2001-10-01	70.158	67.607	0	0
2001-10-02	76.832	77.041	0	0
2001-10-03	80.315	81.411	0	0
2001-10-04	80.685	82.214	0	0
2001-10-05	78.619	78.702	0	0
2001-10-06	71.841	72.379	0.006	0.09
2001-10-07	59.709	60.001	0.248	0.064
2001-10-08	59.51	59.809	0	0
2001-10-09	64.674	65.241	0	0
2001-10-10	71.128	71.369	0	0
2001-10-11	74.755	75.2	0	0
2001-10-12	73.759	73.41	0	0
2001-10-13	76.488	77.633	0	0
2001-10-14	75.797	79.221	0	0.002
2001-10-15	73.49	73.985	0.153	0.207
2001-10-16	70.747	72.043	0	0
2001-10-17	61.248	60.033	0	0
2001-10-18	58.219	58.737	0	0
2001-10-19	66.096	66.746	0	0
2001-10-20	71.815	72.309	0	0
2001-10-21	74.071	74.476	0	0
2001-10-22	72.973	74.969	0	0
2001-10-23	69.872	69.501	0.001	0.002
2001-10-24	70.218	66.328	0	0
2001-10-25	73.14	73.776	0	0
2001-10-26	58.6	62.768	0	0
2001-10-27	51.663	51.952	0	0
2001-10-28	52.183	52.425	0	0
2001-10-29	57.567	57.863	0	0
2001-10-30	63.08	63.859	0	0
2001-10-31	64.905	65.311	0	0
2002-05-01	80	80	1	1
2002-05-02	83.939	84.668	0.007	0.042
2002-05-03	79.086	81.238	0.032	0.053
2002-05-04	58.764	58.085	0.36	0.43
2002-05-05	68.285	68.573	0.169	0.236
2002-05-06	74.067	75.115	0	0
2002-05-07	80.236	81.818	0	0
2002-05-08	72.605	77.659	0.136	0.122
2002-05-09	85.882	84.616	0.03	0.112
2002-05-10	78.519	80.171	0.023	0.047
2002-05-11	70.13	72.077	0.004	0.034
2002-05-12	81.37	81.022	0	0
2002-05-13	86.438	87.111	0	0.002
2002-05-14	80.112	81.927	0.273	0.344
2002-05-15	68.352	68.89	0	0
2002-05-16	74.967	75.635	0	0
2002-05-17	81.452	81.958	0	0
2002-05-18	75.485	78.348	0.145	0.206
2002-05-19	61.967	61.342	0	0
2002-05-20	61.665	61.96	0	0
2002-05-21	61.499	60.736	0	0
2002-05-22	64.656	64.882	0	0
2002-05-23	69.859	70.099	0	0
2002-05-24	79.566	80.175	0	0
2002-05-25	82.909	83.639	0	0
2002-05-26	83.437	84.551	0	0
2002-05-27	82.213	82.515	0	0
2002-05-28	79.149	80.347	0	0
2002-05-29	77.76	77.139	0.009	0.004
2002-05-30	77.001	75.631	0.073	0.176
2002-05-31	81.749	81.471	0.05	0.069
2002-06-01	86.498	86.643	0	0
2002-06-02	87.451	87.941	0.031	0.012
2002-06-03	84.074	84.693	0	0
2002-06-04	86.036	87.134	0.178	0.316
2002-06-05	88.733	89.723	0.091	0.144
2002-06-06	85.166	87.975	0.106	0.131
2002-06-07	77.286	82.808	0.383	0.356
2002-06-08	76.491	75.762	0	0
2002-06-09	78.133	77.495	0	0
2002-06-10	82.836	83.007	0	0
2002-06-11	84.632	85.248	0	0
2002-06-12	87.592	88.87	0	0
2002-06-13	90.547	91.688	0	0
2002-06-14	92.118	92.598	0.011	0
2002-06-15	80.907	85.246	0.113	0.009
2002-06-16	80.593	80.53	0	0
2002-06-17	78.671	80.443	0.003	0.003
2002-06-18	81.666	83.648	0	0
2002-06-19	83.431	83.779	0	0
2002-06-20	81.015	82.691	0	0
2002-06-21	80.915	77.608	0	0.019
2002-06-22	79.773	77.207	0.02	0.038
2002-06-23	87.419	85.972	0.068	0.124
2002-06-24	88.548	83.829	0	0
2002-06-25	88.367	89.308	0.003	0.07
2002-06-26	91.236	86.662	0.169	0.181
2002-06-27	88.445	88.905	0.043	0.025
2002-06-28	89.767	90.016	0	0.001
2002-06-29	87.445	87.16	0.08	0.14
2002-06-30	86.807	87.13	0	0
2002-07-01	86.679	87.171	0	0
2002-07-02	89.58	90.897	0	0
2002-07-03	90.582	90.682	0.027	0.092
2002-07-04	92.938	91.517	0.093	0.064
2002-07-05	92.566	93.574	0.01	0.006
2002-07-06	86.751	87.365	0.178	0.07
2002-07-07	84.757	84.968	0	0
2002-07-08	86.551	86.929	0	0
2002-07-09	89.213	89.592	0	0
2002-07-10	93.14	93.579	0	0
2002-07-11	83.05	90.916	0.005	0.014
2002-07-12	80.569	78.668	0.003	0.042
2002-07-13	83.606	85.723	0	0
2002-07-14	85.597	83.895	0	0
2002-07-15	88.666	88.19	0	0.001
2002-07-16	91.881	90.202	0.008	0.028
2002-07-17	90.824	91.053	0	0
2002-07-18	90.54	87.759	0.067	0.27
2002-07-19	86.222	93.339	0.215	0.108
2002-07-20	90.165	90.265	0.044	0.059
2002-07-21	87.346	87.611	0.167	0.229
2002-07-22	85.683	87.792	0.164	0.311
2002-07-23	90.585	90.685	0.01	0.126
2002-07-24	87.552	88.149	0.08	0.075
2002-07-25	86.305	84.223	0.195	0.155
2002-07-26	93.439	93.596	0.292	0.199
2002-07-27	90.282	94.302	0	0
2002-07-28	97.766	98.824	0	0
2002-07-29	94.352	96.654	0	0
2002-07-30	96.58	95.842	0	0.002
2002-07-31	90.58	91.519	0	0
2002-08-01	89.53	91.037	0	0
2002-08-02	90.835	91.292	0	0
2002-08-03	89.274	90.505	0	0
2002-08-04	87.094	89.34	0	0
2002-08-05	90.371	90.471	0	0
2002-08-06	84.879	84.67	0.007	0.001
2002-08-07	78.181	79.145	0	0
2002-08-08	80.046	79.854	0	0
2002-08-09	81.502	81.82	0	0
2002-08-10	82.287	84.082	0	0
2002-08-11	85.378	86.654	0	0
2002-08-12	89.534	90.684	0	0
2002-08-13	90.11	91.154	0	0
2002-08-14	85.683	87.606	0.04	0.059
2002-08-15	83.483	83.612	0.175	0.068
2002-08-16	92.115	92.384	0.3	0.035
2002-08-17	91.511	91.611	0.058	0.063
2002-08-18	94.002	92.833	0.048	0.057
2002-08-19	87.471	88.956	0.078	0.076
2002-08-20	90.087	90.691	0.047	0.168
2002-08-21	88.09	89.452	0.212	0.086
2002-08-22	88.302	88.863	0	0
2002-08-23	94.231	94.567	0	0
2002-08-24	94.412	95.001	0	0
2002-08-25	87.626	93.186	0.031	0.033
2002-08-26	84.492	82.477	0.146	0.153
2002-08-27	83.814	83.24	0.111	0.119
2002-08-28	83.65	81.793	0.07	0.226
2002-08-29	82.769	80.797	0.098	0.006
2002-08-30	78.62	82.306	0	0
2002-08-31	82.831	83.173	0.011	0.006
2002-09-01	79.597	79.582	0.175	0.323
2002-09-02	78.19	83.912	0.183	0.082
2002-09-03	85.901	86.787	0.005	0
2002-09-04	90.109	90.653	0	0
2002-09-05	84.584	84.482	0.031	0.008
2002-09-06	80.3	81.114	0	0
2002-09-07	81.31	81.751	0	0
2002-09-08	81.54	77.119	0.002	0
2002-09-09	82.067	82.458	0.001	0
2002-09-10	82.945	84.986	0.002	0
2002-09-11	85.332	85.504	0	0
2002-09-12	77.438	77.238	0	0
2002-09-13	79.308	79.813	0	0
2002-09-14	79.895	81.049	0	0
2002-09-15	83.617	82.219	0.001	0.118
2002-09-16	82.318	79.315	0.206	0.417
2002-09-17	81.515	79.922	0.091	0.05
2002-09-18	80.795	81.682	0	0
2002-09-19	82.182	82.415	0	0
2002-09-20	82.587	82.875	0	0
2002-09-21	82.78	82.389	0	0
2002-09-22	80.978	78.335	0	0
2002-09-23	77.208	75.994	0	0
2002-09-24	79.414	77.087	0	0
2002-09-25	77.608	75.291	0	0
2002-09-26	73.247	71.051	0.007	0
2002-09-27	87.763	86.64	0.029	0.028
2002-09-28	80.325	81.737	0.017	0.058
2002-09-29	79.354	78.495	0	0
2002-09-30	78.487	78.811	0	0
2002-10-01	81.549	80.545	0	0
2002-10-02	87.755	86.484	0	0
2002-10-03	88.355	88.825	0	0
2002-10-04	86.636	86.745	0	0
2002-10-05	90.66	90.582	0	0.001
2002-10-06	83.494	85.963	0	0.005
2002-10-07	84.769	84.044	0	0.012
2002-10-08	71.266	71.947	0	0
2002-10-09	74.151	74.598	0	0
2002-10-10	74.621	74.714	0	0
2002-10-11	68.437	66.858	0	0.018
2002-10-12	76.187	75.348	0	0
2002-10-13	80.14	76.971	0	0
2002-10-14	71.771	71.817	0	0
2002-10-15	67.974	68.473	0	0
2002-10-16	65.069	65.01	0.552	1.443
2002-10-17	66.76	67.777	0	0
2002-10-18	62.851	62.412	0	0
2002-10-19	75.049	75.642	0	0
2002-10-20	77.148	77.874	0	0
2002-10-21	65.587	66.412	0.024	0.104
2002-10-22	53.407	51.854	0.112	0.058
2002-10-23	68.88	68.901	0	0
2002-10-24	61.834	60.522	0	0
2002-10-25	59.844	61.749	0	0
2002-10-26	61.091	68.6	0.004	0.013
2002-10-27	63.146	62.921	0	0
2002-10-28	57.702	61.283	0.215	0.044
2002-10-29	52.147	54.438	0.267	0.295
2002-10-30	52.686	53.669	0.082	0.098
2002-10-31	56.007	55.371	0	0
2003-05-01	80	80	1	1
2003-05-02	80.617	81.324	0	0
2003-05-03	73.467	75.01	0.052	0.028
2003-05-04	67.175	61.801	0.197	0.081
2003-05-05	64.88	65.881	0	0
2003-05-06	82.248	82.918	0.083	0.125
2003-05-07	85.563	85.556	0.025	0.009
2003-05-08	85.637	86.98	0	0.02
2003-05-09	79.613	83.658	0	0
2003-05-10	87.174	88.077	0	0
2003-05-11	83.907	84.821	0	0.022
2003-05-12	78.455	80.176	0	0
2003-05-13	70.395	70.916	0	0
2003-05-14	75.145	75.578	0	0
2003-05-15	73.462	75.211	0.002	0.146
2003-05-16	78.062	78.389	0.092	0.075
2003-05-17	67.032	70.505	0.003	0.001
2003-05-18	64.906	67.698	0.001	0.001
2003-05-19	68.905	68.716	0	0
2003-05-20	74.689	75.61	0	0
2003-05-21	76.319	78.27	0.011	0
2003-05-22	70.081	73.825	0.392	0.098
2003-05-23	71.693	70.502	0.126	0.476
2003-05-24	77.733	77.458	0.061	0.018
2003-05-25	76.82	77.163	0	0
2003-05-26	71.631	75.329	0.144	0.004
2003-05-27	70.326	72.893	0.006	0.002
2003-05-28	74.076	71.396	0.017	0.013
2003-05-29	76.78	73.876	0.013	0.158
2003-05-30	77.465	77.231	0.036	0.057
2003-05-31	84.137	84.725	0.002	0.007
2003-06-01	75.689	77.792	0.035	0.022
2003-06-02	71.572	71.716	0	0
2003-06-03	80.218	79.801	0	0
2003-06-04	82.163	80.963	0.181	0.272
2003-06-05	79.66	79.2	0.041	0.158
2003-06-06	79.582	80.978	0	0
2003-06-07	80.842	80.146	0.146	0.197
2003-06-08	78.669	80.473	0.211	0.238
2003-06-09	82.573	82.944	0.009	0.038
2003-06-10	83.276	83.078	0	0
2003-06-11	85.278	85.71	0	0
2003-06-12	86.083	86.73	0	0
2003-06-13	84.514	88.025	0.234	0.082
2003-06-14	91.12	91.22	0.055	0.165
2003-06-15	87.662	82.708	0.402	0.257
2003-06-16	75.434	78.407	0.274	0.08
2003-06-17	75.528	78.951	0.004	0.038
2003-06-18	82.355	82.39	0.039	0.046
2003-06-19	81.834	81.708	0.111	0.114
2003-06-20	78.772	74.622	0.118	0.313
2003-06-21	74.483	73.052	0.12	0.002
2003-06-22	81.746	82.402	0	0
2003-06-23	85.316	86.471	0	0
2003-06-24	87.362	87.683	0	0
2003-06-25	88.913	89.517	0	0
2003-06-26	89.838	90.089	0	0
2003-06-27	90.547	90.588	0	0
2003-06-28	87.648	86.42	0.007	0.076
2003-06-29	86.448	85.982	0.153	0.173
2003-06-30	85.688	85.677	0.089	0.033
2003-07-01	82.347	82.994	0.087	0.001
2003-07-02	84.87	85.828	0.002	0.001
2003-07-03	82.535	81.583	0.348	0.271
2003-07-04	89.053	89.663	0.001	0.012
2003-07-05	92.203	90.197	0.002	0
2003-07-06	89.726	91.903	0.001	0.005
2003-07-07	87.624	89.297	0.162	0.033
2003-07-08	94.259	94.756	0	0
2003-07-09	90.872	91.811	0.101	0.223
2003-07-10	93.053	93.931	0.008	0
2003-07-11	88.9	91.039	0.091	0.127
2003-07-12	85.528	86.148	0.025	0.121
2003-07-13	87.468	85.918	0	0.129
2003-07-14	79.687	82.419	0.364	0.291
2003-07-15	82.44	82.975	0.103	0.06
2003-07-16	89.048	90.625	0	0
2003-07-17	85.427	86.044	0.319	0.174
2003-07-18	82.591	87.671	0.241	0.057
2003-07-19	81.382	83.257	0.205	0.165
2003-07-20	81.624	83.145	0.002	0.196
2003-07-21	85.838	86.92	0.001	0.003
2003-07-22	88.209	87.391	0.249	0.113
2003-07-23	84.065	84.207	0.334	0.354
2003-07-24	82.642	81.25	0.017	0.099
2003-07-25	84.566	85.217	0	0
2003-07-26	85.114	85.96	0	0
2003-07-27	86.235	88.548	0	0
2003-07-28	88.193	89.684	0.103	0.007
2003-07-29	84.36	85.631	0.283	0.307
2003-07-30	79.568	79.705	0.313	0.135
2003-07-31	85.03	83.767	0.196	0.247
2003-08-01	88.462	87.144	0.054	0.016
2003-08-02	87.841	89.712	0.231	0.07
2003-08-03	87.441	88.343	0.024	0.086
2003-08-04	89.691	89.538	0.076	0.016
2003-08-05	85.573	83.362	0.088	0.172
2003-08-06	83.887	84.925	0	0.018
2003-08-07	82.458	84.27	0.127	0.036
2003-08-08	85.441	86.432	0.577	0.087
2003-08-09	83.497	81.817	0.135	0.249
2003-08-10	77.997	81.793	0.234	0.492
2003-08-11	80.995	81.856	0.77	0.167
2003-08-12	85.343	85.112	0	0.091
2003-08-13	82.733	83.79	0.227	0.225
2003-08-14	81.865	82.498	0.267	0.316
2003-08-15	84.115	84.011	0.021	0.064
2003-08-16	85.098	86.718	0.083	0
2003-08-17	82.467	83.826	0.237	0.172
2003-08-18	82.61	82.653	0.012	0.065
2003-08-19	80.095	81.438	0	0.003
2003-08-20	81.55	82.197	0	0
2003-08-21	83.76	83.779	0	0
2003-08-22	86.05	86.883	0	0
2003-08-23	83.297	81.704	0.166	0.092
2003-08-24	78.013	78.607	0	0
2003-08-25	82.467	84.466	0	0
2003-08-26	90.038	91.953	0	0
2003-08-27	92.674	94.098	0	0
2003-08-28	90.928	92.082	0	0.185
2003-08-29	85.78	88.68	0.184	0.215
2003-08-30	85.624	89.343	0	0
2003-08-31	84.445	88.848	0.111	0
2003-09-01	87.186	86.217	0.032	0.059
2003-09-02	85.538	86.276	0	0.007
2003-09-03	80.018	84.915	0.184	0
2003-09-04	85.106	85.929	0.092	0.13
2003-09-05	78.929	79.381	0.097	0.112
2003-09-06	74.6	75.058	0	0
2003-09-07	76.785	77.761	0	0
2003-09-08	79.611	80.115	0	0
2003-09-09	75.898	75.706	0	0
2003-09-10	72.362	74.8	0	0
2003-09-11	75.561	76.364	0	0
2003-09-12	68.405	69.715	0.001	0
2003-09-13	77.356	79.329	0.011	0.055
2003-09-14	81.827	83.802	0	0.472
2003-09-15	82.407	85.677	0	0.013
2003-09-16	77.049	79.343	0.004	0.001
2003-09-17	77.085	76.449	0	0
2003-09-18	69.984	70.293	0.847	1.526
2003-09-19	83.388	84.487	0.3	1.234
2003-09-20	83.87	84.141	0	0
2003-09-21	74.899	75.571	0	0
2003-09-22	73.603	75.062	0	0
2003-09-23	79.152	80.279	0.067	0.113
2003-09-24	72.145	72.378	0	0
2003-09-25	77.177	79.232	0	0
2003-09-26	78.013	80.366	0	0
2003-09-27	76.896	76.034	0.218	0.318
2003-09-28	75.506	74.839	0.194	0.062
2003-09-29	65.775	69.029	0	0
2003-09-30	64.327	64.382	0	0
2003-10-01	67.638	67.726	0	0
2003-10-02	60.683	60.739	0	0
2003-10-03	59.598	60.305	0	0
2003-10-04	70.978	71.579	0	0
2003-10-05	67.308	67.25	0	0
2003-10-06	70.859	70.433	0	0
2003-10-07	68.528	69.485	0	0
2003-10-08	70.972	70.404	0	0
2003-10-09	73.369	74.234	0	0
2003-10-10	67.501	66.69	0.001	0.007
2003-10-11	66.337	67.25	0.051	0.011
2003-10-12	66.781	67.925	0.048	0.633
2003-10-13	70.399	70.118	0	0
2003-10-14	73.693	77.42	0	0
2003-10-15	67.399	72.786	0.105	0.44
2003-10-16	66.877	67.035	0	0
2003-10-17	70.258	70.206	0	0
2003-10-18	59.641	61.819	0	0
2003-10-19	70.619	71.112	0	0
2003-10-20	64.076	64.309	0	0
2003-10-21	73.382	73.657	0	0
2003-10-22	68.283	69.972	0	0
2003-10-23	56.661	57.086	0	0
2003-10-24	56.693	56.765	0	0
2003-10-25	58.335	59.077	0	0
2003-10-26	71.108	75.329	0.086	0.071
2003-10-27	71.579	71.098	0.181	0.152
2003-10-28	66.312	67.341	0.249	0.098
2003-10-29	66.211	66.89	0.122	0.029
2003-10-30	62.998	63.486	0	0
2003-10-31	67.895	68.424	0	0
2004-05-01	80	80	1	1
2004-05-02	74.239	73.91	0.035	0.076
2004-05-03	69.508	70.214	0.59	0.832
2004-05-04	62.153	62.264	0	0
2004-05-05	73.643	73.533	0	0
2004-05-06	74.736	75.317	0	0.009
2004-05-07	86.81	87.581	0	0
2004-05-08	76.118	77.063	0.001	0
2004-05-09	82.105	80.574	0	0.138
2004-05-10	82.814	83.224	0.085	0.077
2004-05-11	81.04	82.347	0	0
2004-05-12	82.364	82.678	0	0
2004-05-13	78.61	80.091	0	0
2004-05-14	79.614	81.617	0	0
2004-05-15	80.359	80.353	0	0
2004-05-16	81.431	80.278	0	0.001
2004-05-17	81.2	81.914	0	0
2004-05-18	81.096	81.689	0	0
2004-05-19	83.172	83.856	0.007	0
2004-05-20	86.321	86.841	0.076	0.064
2004-05-21	88.384	89.094	0	0
2004-05-22	88.3	89.869	0.081	0.09
2004-05-23	87.049	87.787	0.084	0.134
2004-05-24	87.845	88.409	0.002	0.006
2004-05-25	87.867	88.375	0.031	0
2004-05-26	88.931	90.34	0	0
2004-05-27	87.97	88.98	0.149	0.052
2004-05-28	86.205	87.283	0	0
2004-05-29	78.005	79.04	0.015	0.031
2004-05-30	78.884	75.359	0	0
2004-05-31	89.32	89.86	0.008	0
2004-06-01	83.895	86.306	0	0.077
2004-06-02	86.949	87.308	0	0.01
2004-06-03	87.205	88.902	0	0
2004-06-04	77.053	80.687	0.554	0.526
2004-06-05	73.388	79.656	0.073	0.16
2004-06-06	76.217	83.42	0	0
2004-06-07	77.889	81.303	0.211	0.087
2004-06-08	80.261	81.342	0.031	0.099
2004-06-09	84.442	85.649	0.003	0.028
2004-06-10	85.973	87.753	0	0.001
2004-06-11	81.613	83.996	0.217	0.025
2004-06-12	74.507	76.862	0.33	0.319
2004-06-13	80.751	79.459	0.012	0.018
2004-06-14	84.635	84.985	0.016	0.056
2004-06-15	79.671	83.616	0.265	0.193
2004-06-16	81.139	80.83	0.24	0.24
2004-06-17	87.574	89.393	0.108	0.116
2004-06-18	88.617	88.541	0.152	0.184
2004-06-19	90.582	91.443	0.072	0.03
2004-06-20	84.595	87.021	0	0
2004-06-21	81.956	82.916	0	0
2004-06-22	88.291	88.073	0	0
2004-06-23	84.721	85.915	0.082	0.158
2004-06-24	82.374	83.6	0.272	0.171
2004-06-25	83.979	85.447	0.093	0.148
2004-06-26	81.886	84.761	0.121	0.241
2004-06-27	78.304	81.644	0.805	0.144
2004-06-28	77.331	80.933	0.892	0.851
2004-06-29	80.951	80.582	0.018	0.131
2004-06-30	80.903	81.899	0.193	0.169
2004-07-01	77.679	81.614	0.857	1.132
2004-07-02	79.193	82.505	0.099	0.067
2004-07-03	82.076	82.49	0.003	0.055
2004-07-04	85.727	86.731	0.214	0.196
2004-07-05	90.52	90.955	0.146	0.091
2004-07-06	92.179	92.251	0.003	0.026
2004-07-07	92.647	93.559	0.001	0
2004-07-08	85.067	89.463	0.138	0.119
2004-07-09	82.572	85.864	0	0.01
2004-07-10	83.636	87.516	0.127	0
2004-07-11	86.99	89.114	0	0.141
2004-07-12	85.731	92.281	0.096	0.007
2004-07-13	90.775	92.196	0.051	0
2004-07-14	93.489	93.589	0.053	0.071
2004-07-15	84.002	86.143	0.022	0.024
2004-07-16	82.575	84.334	0	0
2004-07-17	84.313	85.974	0	0
2004-07-18	80.878	81.068	0.715	0.279
2004-07-19	82.12	81.758	0.134	0.093
2004-07-20	84.557	84.395	0	0
2004-07-21	87.571	88.049	0	0
2004-07-22	89.73	90.26	0	0.006
2004-07-23	86.571	90.183	0.148	0.114
2004-07-24	87.187	88.727	0.002	0.001
2004-07-25	83.008	84.579	0	0
2004-07-26	81.048	77.031	0	0
2004-07-27	88.072	88.026	0	0
2004-07-28	83.863	85.831	0.178	0.168
2004-07-29	82.051	80.54	0.109	0.151
2004-07-30	85.09	87.575	0.24	0.08
2004-07-31	84.771	85.755	0.004	0.014
2004-08-01	87.951	87.799	0.008	0.006
2004-08-02	86.445	87.81	0.023	0.078
2004-08-03	88.157	89.094	0	0
2004-08-04	92.347	91.96	0	0
2004-08-05	85.827	92.384	0.126	0.144
2004-08-06	72.845	73.192	1.642	0.642
2004-08-07	75.096	75.617	0	0
2004-08-08	80.241	81.025	0	0
2004-08-09	81.47	81.989	0	0
2004-08-10	82.733	84.192	0	0
2004-08-11	83.88	85.394	0.057	0.014
2004-08-12	81.868	81.835	0.238	0.261
2004-08-13	76.11	81.195	0.938	0.257
2004-08-14	71.454	77.292	0.415	0.544
2004-08-15	72.406	71.544	0.106	1.278
2004-08-16	80.74	79.966	0.007	0.013
2004-08-17	79.406	79.871	0	0
2004-08-18	81.235	83.17	0.059	0.005
2004-08-19	87.447	88.18	0.014	0.017
2004-08-20	84.382	85.984	0.001	0
2004-08-21	87.214	90.408	0.112	0.004
2004-08-22	80.401	83.829	0.282	0.053
2004-08-23	80.012	74.492	0	0.004
2004-08-24	80.972	82.063	0	0
2004-08-25	80.344	80.487	0.001	0.202
2004-08-26	81.379	80.573	0.175	0.277
2004-08-27	81.924	85.464	0.111	0.119
2004-08-28	81.317	83.312	0.013	0.014
2004-08-29	82.633	81.908	0.078	0.02
2004-08-30	80.574	81.206	0.068	0.077
2004-08-31	82.839	81.679	0.057	0.154
2004-09-01	81.838	82.194	0.004	0.078
2004-09-02	79.535	79.777	0	0
2004-09-03	79.324	79.246	0.006	0.039
2004-09-04	79.385	80.433	0	0.009
2004-09-05	80.701	77.584	0	0.002
2004-09-06	78.341	78.105	0.025	0.003
2004-09-07	81.024	80.834	0.36	0.43
2004-09-08	80.234	81.102	0.37	0.36
2004-09-09	83.495	78.791	0.295	0.062
2004-09-10	78.869	78.528	0	0
2004-09-11	77.027	77.046	0	0
2004-09-12	76.068	76.711	0	0
2004-09-13	74.619	76.038	0	0
2004-09-14	72.932	76.109	0.03	0
2004-09-15	80.187	77.965	0.015	0.003
2004-09-16	79.268	78.821	0.016	0.007
2004-09-17	79.169	79.34	0.378	0.42
2004-09-18	74.488	74.989	0.841	0.491
2004-09-19	67.35	67.758	0	0
2004-09-20	69.424	69.716	0	0
2004-09-21	74.856	75.299	0	0
2004-09-22	81.936	82.447	0	0
2004-09-23	79.663	80.248	0	0
2004-09-24	78.02	78.001	0	0
2004-09-25	75.267	74.819	0	0
2004-09-26	73.314	72.378	0.012	0.001
2004-09-27	75.596	75.021	0.127	0.105
2004-09-28	75.458	74.469	0.32	0.405
2004-09-29	72.925	73.731	0.001	0.002
2004-09-30	73.692	73.877	0	0
2004-10-01	73.197	74.703	0	0
2004-10-02	78.195	80.083	0	0
2004-10-03	70.95	72.504	0.091	0.038
2004-10-04	73.216	74.886	0	0
2004-10-05	65.831	66.299	0	0
2004-10-06	65.787	65.623	0	0
2004-10-07	68.735	69.449	0	0
2004-10-08	72.807	73.582	0	0
2004-10-09	66.61	65.64	0	0
2004-10-10	73.156	73.245	0	0
2004-10-11	64.639	65.578	0	0
2004-10-12	64.837	65.809	0	0
2004-10-13	53.701	53.596	0.205	0.195
2004-10-14	64.026	65.25	0.001	0
2004-10-15	60.326	64.527	0.325	0.32
2004-10-16	65.214	65.367	0	0
2004-10-17	62.017	62.769	0	0
2004-10-18	62.87	62.297	0	0
2004-10-19	74.951	73.561	0.038	0.061
2004-10-20	70.865	72.693	0.039	0.106
2004-10-21	66.958	66.903	0.034	0.057
2004-10-22	57.56	61.151	0	0
2004-10-23	53.098	55.014	0	0
2004-10-24	62.508	62.727	0	0
2004-10-25	66.445	64.83	0	0
2004-10-26	58.547	56.766	0	0
2004-10-27	63.065	63.389	0	0
2004-10-28	60.78	62.015	0	0
2004-10-29	57.534	56.563	0.046	0.064
2004-10-30	78.184	78.442	0	0
2004-10-31	77.415	77.509	0	0
2005-05-01	80	80	1	1
2005-05-02	70.154	70.563	0	0
2005-05-03	63.534	64.672	0.003	0.001
2005-05-04	65.776	65.95	0	0
2005-05-05	64.14	66.427	0	0
2005-05-06	59.134	60.347	0.058	0.562
2005-05-07	71.294	70.977	0	0.001
2005-05-08	72.074	71.424	0.001	0.002
2005-05-09	73.778	74.207	0	0
2005-05-10	76.796	77.749	0	0
2005-05-11	81.869	82.25	0	0
2005-05-12	76.456	79.649	0.065	0.048
2005-05-13	69.083	72.317	0	0
2005-05-14	78.337	77.057	0	0.007
2005-05-15	77.201	76.96	0.121	0.105
2005-05-16	69.729	69.729	0.178	0.172
2005-05-17	72.86	73.007	0	0
2005-05-18	75.623	76.119	0	0
2005-05-19	78.084	78.891	0	0
2005-05-20	74.666	76.52	0.118	0.212
2005-05-21	66.618	67.413	0.434	0.099
2005-05-22	73.23	73.738	0	0
2005-05-23	79.431	80.259	0	0
2005-05-24	66.655	70.164	0.006	0.015
2005-05-25	66.462	67.446	0	0.007
2005-05-26	77.161	77.71	0	0
2005-05-27	80.044	80.37	0	0
2005-05-28	82.573	83.771	0.023	0.037
2005-05-29	77.594	77.534	0.013	0
2005-05-30	79.473	79.524	0	0.005
2005-05-31	73.092	73.848	1.242	0.166
2005-06-01	68.111	68.815	0	0
2005-06-02	68.429	67.86	0.874	0.635
2005-06-03	80.077	82.056	0.207	0.146
2005-06-04	79.039	84.379	0.391	0.221
2005-06-05	79.844	83.134	0.095	0.385
2005-06-06	82.763	85.847	0.188	0.077
2005-06-07	83.492	84.612	0.211	0.258
2005-06-08	82.247	85.972	0.093	0.132
2005-06-09	81.694	82.381	0.199	0.25
2005-06-10	82.071	83.224	0.083	0.051
2005-06-11	81.359	82.399	0	0
2005-06-12	83.703	82.943	0.013	0.005
2005-06-13	84.958	86.624	0.002	0
2005-06-14	85.216	86.007	0.034	0.098
2005-06-15	90.667	91.678	0	0
2005-06-16	82.282	87.112	0	0
2005-06-17	79.133	80.041	0	0
2005-06-18	77.548	77.339	0	0
2005-06-19	75.209	75.085	0	0
2005-06-20	74.07	75.883	0.001	0
2005-06-21	79.981	80.432	0.009	0
2005-06-22	82.895	83.551	0	0
2005-06-23	82.098	81.659	0.156	0.125
2005-06-24	83.211	81.431	0.062	0.023
2005-06-25	78.997	77.253	0.055	0.015
2005-06-26	76.72	76.582	0.117	0.215
2005-06-27	85.388	85.2	0.031	0.26
2005-06-28	82.46	82.902	0.181	0.147
2005-06-29	83.025	83.561	0.225	0.249
2005-06-30	82.443	82.67	0.165	0.175
2005-07-01	91.365	92.341	0.005	0.005
2005-07-02	82.141	85.658	0.054	0.152
2005-07-03	83.79	83.002	0.014	0.001
2005-07-04	82.795	82.971	0	0.02
2005-07-05	84.351	84.471	0.204	0.133
2005-07-06	89.475	89.63	0.002	0.195
2005-07-07	89.934	90.981	0.072	0.15
2005-07-08	84.281	85.288	0.308	0.443
2005-07-09	83.776	82.911	0.124	0.199
2005-07-10	85.525	84.545	0.001	0.132
2005-07-11	87.532	87.153	0.058	0.037
2005-07-12	89.073	88.812	0.037	0
2005-07-13	85.091	85.681	0.387	0.203
2005-07-14	90.587	90.339	0.112	0.209
2005-07-15	89.101	90.744	0.136	0.047
2005-07-16	91.284	92.938	0.004	0.013
2005-07-17	92.68	93.794	0	0.067
2005-07-18	90.51	92.353	0.008	0.017
2005-07-19	91.73	93.297	0.005	0
2005-07-20	91.27	93.34	0.056	0.003
2005-07-21	91.573	93.516	0.001	0.005
2005-07-22	86.027	91.313	0.236	0.061
2005-07-23	85.644	90.065	0.155	0.045
2005-07-24	84.911	86.768	0.001	0
2005-07-25	96.393	97.918	0	0
2005-07-26	92.734	93.469	0.476	0.162
2005-07-27	96.623	95.59	0.007	0.034
2005-07-28	86.661	88.435	0.075	0.249
2005-07-29	88.634	85.424	0.355	0.142
2005-07-30	79.775	78.855	0.274	0.001
2005-07-31	76.434	80.971	0.01	0.032
2005-08-01	83.96	84.419	0.027	0.002
2005-08-02	86.129	87.93	0	0
2005-08-03	88.157	88.209	0.003	0.02
2005-08-04	87.833	89.291	0	0
2005-08-05	89.21	89.779	0	0
2005-08-06	87.942	88.824	0	0
2005-08-07	85.41	86.909	0.06	0.057
2005-08-08	82.155	84.04	0.114	0.027
2005-08-09	83.979	83.272	0.108	0.179
2005-08-10	84.683	84.516	0.224	0.05
2005-08-11	88.273	90.325	0.169	0
2005-08-12	90.217	92.158	0	0
2005-08-13	87.225	91.522	0.111	0
2005-08-14	86.96	90.929	0.113	0.018
2005-08-15	93.395	92.423	0.003	0.05
2005-08-16	91.231	92.057	0.082	0.012
2005-08-17	90.809	92.872	0.054	0.04
2005-08-18	87.241	89.929	0.091	0.063
2005-08-19	85.553	92.034	0.099	0.066
2005-08-20	92.563	95.816	0.283	0.002
2005-08-21	93.866	95.492	0.048	0.001
2005-08-22	85.892	87.757	0.05	0.008
2005-08-23	81.505	84.469	0	0
2005-08-24	79.708	80.842	0	0.014
2005-08-25	77.827	78.998	0	0
2005-08-26	76.876	76.883	0.009	0.019
2005-08-27	80.745	78.04	0.149	0.205
2005-08-28	86.205	86.853	0.019	0.057
2005-08-29	87.916	89.659	0	0
2005-08-30	89.957	90.057	0	0
2005-08-31	88.295	89.326	0.189	0.134
2005-09-01	82.145	85.262	0	0
2005-09-02	82.479	82.745	0	0
2005-09-03	81.277	82.355	0	0
2005-09-04	76.804	77.35	0	0
2005-09-05	77.954	76.53	0	0
2005-09-06	78.824	79.261	0.001	0
2005-09-07	77.841	78.566	0	0
2005-09-08	79.522	80.142	0	0
2005-09-09	80.575	81.603	0	0
2005-09-10	80.972	82.003	0	0
2005-09-11	77.981	78.592	0	0
2005-09-12	79.471	80.641	0	0
2005-09-13	78.922	80.975	0	0
2005-09-14	78.407	78.301	0.003	0.001
2005-09-15	80.215	83.693	0	0
2005-09-16	85.812	86.296	0	0
2005-09-17	82.162	83.277	0.025	0.017
2005-09-18	79.601	79.564	0	0
2005-09-19	81.759	81.976	0	0
2005-09-20	81.019	85.66	0	0
2005-09-21	78.732	81.785	0.049	0
2005-09-22	80.88	83.971	0	0.023
2005-09-23	84.1	85.951	0	0
2005-09-24	84.419	84.831	0.004	0.001
2005-09-25	79.834	83.128	0.038	0.011
2005-09-26	82.154	84.284	0.01	0.012
2005-09-27	77.89	80.138	0.068	0.005
2005-09-28	79.499	80.816	0	0
2005-09-29	80.141	82.209	0.03	0.033
2005-09-30	70.253	72.504	0.01	0.022
2005-10-01	73.919	75.363	0	0
2005-10-02	71.53	73.231	0	0
2005-10-03	77.146	78.39	0	0.001
2005-10-04	69.868	71.278	0	0
2005-10-05	76.097	76.088	0.001	0
2005-10-06	79.355	78.489	0.206	0.184
2005-10-07	76.552	78.405	0.249	0.299
2005-10-08	75.21	77.815	0.768	0.376
2005-10-09	74.074	74.08	0.353	0.143
2005-10-10	64.011	66.432	0.005	0
2005-10-11	73.108	73.018	0	0.011
2005-10-12	68.973	69.787	0	0
2005-10-13	67.772	70.329	0	0
2005-10-14	72.814	73.655	0	0
2005-10-15	72.751	73.71	0	0
2005-10-16	65.869	66.784	0	0
2005-10-17	65.556	66.612	0	0
2005-10-18	78.438	80.134	0	0
2005-10-19	75.053	75.974	0	0
2005-10-20	79.157	82.385	0	0
2005-10-21	70.161	76.351	0	0
2005-10-22	72.591	71.348	0.105	0.072
2005-10-23	64.093	64.899	0.001	0.002
2005-10-24	52.049	53.216	0.007	0
2005-10-25	55.01	55.701	0.015	0
2005-10-26	56.491	57.628	0	0
2005-10-27	55.315	56.09	0	0
2005-10-28	54.763	55.354	0	0
2005-10-29	53.167	53.782	0	0
2005-10-30	63.631	64.16	0	0
2005-10-31	67.314	68.438	0	0
2006-05-01	80	80	1	1
2006-05-02	73.404	74.299	0	0
2006-05-03	75.254	75.398	0.004	0.009
2006-05-04	78.669	79.667	0	0
2006-05-05	78.452	79.644	0.147	0.126
2006-05-06	79.849	79.984	0.083	0.176
2006-05-07	70.006	70.673	0	0.041
2006-05-08	65.12	66.12	1.703	0.109
2006-05-09	71.172	71.63	0	0
2006-05-10	78.46	79.631	0.001	0
2006-05-11	77.162	76	0.16	0.152
2006-05-12	68.462	70.537	0.011	0
2006-05-13	72.227	72.606	0	0
2006-05-14	71.014	69.165	0.093	0.116
2006-05-15	67.162	68.559	0.218	0.256
2006-05-16	68.46	70.154	0.001	0
2006-05-17	69.446	71.54	0	0
2006-05-18	72.279	73.424	0.042	0.102
2006-05-19	70.377	70.948	0	0.002
2006-05-20	76.651	77.817	0.003	0
2006-05-21	82.003	82.539	0.4	0.124
2006-05-22	72.807	74.819	0	0
2006-05-23	67.297	68.211	0	0
2006-05-24	73.118	74.081	0	0
2006-05-25	83.394	84.45	0	0
2006-05-26	84.379	84.248	0.043	0.047
2006-05-27	79.814	82.829	0.613	1.515
2006-05-28	84.446	84.814	0	0
2006-05-29	82.088	83.09	0	0
2006-05-30	84.832	84.958	0	0
2006-05-31	80.351	81.861	0	0
2006-06-01	82.562	83.881	0.015	0.006
2006-06-02	84.132	83.198	0.051	0.013
2006-06-03	79.772	80.03	0.209	0.217
2006-06-04	79.035	80.245	0.001	0.035
2006-06-05	73.254	74.573	0.004	0
2006-06-06	71.887	72.786	0.069	0.041
2006-06-07	82.139	81.626	0.025	0.006
2006-06-08	81.291	80.927	0.096	0.117
2006-06-09	80.306	81.567	0.118	0.125
2006-06-10	78.906	78.941	0	0
2006-06-11	82.151	86.33	0.42	0.211
2006-06-12	77.162	78.548	0.603	0.221
2006-06-13	79.244	79.83	0.001	0.5
2006-06-14	75.06	72.731	0.363	1.293
2006-06-15	77.897	77.471	1.204	0.568
2006-06-16	79.929	80.722	0	0
2006-06-17	82.053	82.97	0	0
2006-06-18	83.05	83.841	0	0
2006-06-19	84.17	84.633	0	0
2006-06-20	88.114	88.486	0	0.003
2006-06-21	87.473	87.96	0	0
2006-06-22	91.808	91.88	0	0
2006-06-23	90.636	90.235	0	0
2006-06-24	88.214	86.839	0.025	0.027
2006-06-25	81.429	82.444	0.029	0.075
2006-06-26	79.625	82.764	0.16	0.078
2006-06-27	80.96	82.429	0.172	0.221
2006-06-28	87.103	88.666	0.081	0.063
2006-06-29	86.283	86.944	0	0.003
2006-06-30	81.521	82.484	0	0
2006-07-01	85.657	87	0	0
2006-07-02	89.637	90.361	0	0
2006-07-03	90.565	90.553	0.093	0.119
2006-07-04	92.233	92.505	0.025	0.063
2006-07-05	90.294	91.434	0.192	0.139
2006-07-06	80.439	80.976	0.154	0.196
2006-07-07	78.788	79.122	0	0
2006-07-08	80.319	81.044	0	0
2006-07-09	84.978	83.463	0	0
2006-07-10	87.465	87.726	0	0
2006-07-11	88.941	88.31	0	0
2006-07-12	88.155	88.199	0	0
2006-07-13	85.355	86.743	0.047	0.01
2006-07-14	87.504	88.298	0.161	0.089
2006-07-15	91.23	95.155	0.203	0.149
2006-07-16	89.113	90.204	0.026	0
2006-07-17	88.561	88.987	0	0
2006-07-18	92.994	92.096	0	0
2006-07-19	93.664	92.945	0	0
2006-07-20	87.798	91.021	0.222	0
2006-07-21	90.087	92.352	0.005	0.029
2006-07-22	90.522	90.22	0.123	0.166
2006-07-23	85.014	86.958	0.563	0.46
2006-07-24	84.037	85.007	0.004	0.061
2006-07-25	85.86	85.361	0	0
2006-07-26	85.154	86.493	0	0.063
2006-07-27	89.672	90.393	0	0.033
2006-07-28	97.186	96.373	0	0.026
2006-07-29	96.801	97.005	0.043	0.067
2006-07-30	91.598	90.435	0.066	0.221
2006-07-31	85.358	88.784	0.455	0.069
2006-08-01	91.691	92.303	0.07	0.08
2006-08-02	93.765	93.865	0	0.179
2006-08-03	92.845	95.952	0	0.001
2006-08-04	95.106	95.964	0	0.008
2006-08-05	87.408	89.398	0.139	0.027
2006-08-06	88.364	87.946	0.018	0
2006-08-07	90.986	91.229	0	0
2006-08-08	88.072	89.103	0	0.299
2006-08-09	84.082	84.908	0	0.001
2006-08-10	89.064	88.047	0.009	0.013
2006-08-11	84.563	85.476	0.025	0.041
2006-08-12	80.65	80.245	0	0.042
2006-08-13	80.843	81.22	0	0
2006-08-14	83.681	83.821	0	0
2006-08-15	88.653	89.377	0	0
2006-08-16	86.047	86.163	0.074	0.023
2006-08-17	82.359	85.254	0	0
2006-08-18	81.516	81.848	0	0
2006-08-19	81.73	85.223	0.024	0
2006-08-20	89.577	92.766	0.116	0
2006-08-21	84.343	88.98	0.056	0.021
2006-08-22	76.481	81.096	0.366	0.147
2006-08-23	84.47	85.113	0.027	0.13
2006-08-24	85.801	87.046	0	0.008
2006-08-25	87.087	88.562	0	0
2006-08-26	86.755	88.323	0	0
2006-08-27	85.871	86.771	0	0
2006-08-28	90.42	89.785	0	0.002
2006-08-29	93.928	94.203	0	0.072
2006-08-30	93.434	93.534	0	0.173
2006-08-31	80.141	83.127	0.199	0.225
2006-09-01	74.444	75.229	0.57	1.308
2006-09-02	83.494	83.952	0	0.001
2006-09-03	80.707	80.489	0	0
2006-09-04	81.779	81.035	0	0
2006-09-05	79.955	79.187	0	0
2006-09-06	74.188	76.358	0	0
2006-09-07	76.193	80.348	0.005	0.003
2006-09-08	81.734	83.028	0	0
2006-09-09	81.903	82.546	0	0
2006-09-10	79.519	79.193	0	0
2006-09-11	75.158	75.541	0	0
2006-09-12	73.88	73.401	0	0
2006-09-13	75.844	72.468	0	0
2006-09-14	76.394	76.382	0.208	0.17
2006-09-15	76.414	75.749	0.031	0
2006-09-16	78.074	78.623	0.002	0.013
2006-09-17	80.433	81.12	0	0
2006-09-18	85.541	85.41	0	0
2006-09-19	86.097	82.687	0.022	0.076
2006-09-20	75.753	74.698	0.091	0.143
2006-09-21	67.983	68.256	0	0
2006-09-22	76.143	75.994	0	0
2006-09-23	85.952	85.745	0	0
2006-09-24	88.708	89.261	0	0
2006-09-25	81.717	85.102	0.109	0.047
2006-09-26	74.532	74.836	0	0
2006-09-27	75.677	75.855	0	0
2006-09-28	81.677	82.091	0	0
2006-09-29	67.071	68.761	0.324	0.248
2006-09-30	70.954	71.293	0	0
2006-10-01	77.187	77.211	0	0
2006-10-02	79.337	79.198	0	0
2006-10-03	83.452	84.024	0	0
2006-10-04	86.853	87.786	0	0
2006-10-05	75.533	76.957	0	0
2006-10-06	62.035	61.209	1.028	0.933
2006-10-07	52.457	52.297	0.376	0.639
2006-10-08	62.466	62.194	0.124	0.191
2006-10-09	65.049	66.102	0.042	0.002
2006-10-10	75.256	76.509	0	0
2006-10-11	70.832	74.173	0	0
2006-10-12	71.495	71.207	0	0.025
2006-10-13	58.524	59.893	0	0
2006-10-14	61.671	61.708	0	0
2006-10-15	60.894	60.894	0	0
2006-10-16	60.854	60.324	0	0
2006-10-17	70.906	69.835	0.139	0.051
2006-10-18	79.503	79.843	0.313	0.394
2006-10-19	76.1	73.577	0.009	0.02
2006-10-20	71.776	70.655	0	0.012
2006-10-21	64.165	64.011	0	0
2006-10-22	72.653	71.163	0	0
2006-10-23	65.998	64.061	0	0
2006-10-24	50.774	50.783	0	0
2006-10-25	55.062	54.904	0	0
2006-10-26	56.536	56.511	0	0
2006-10-27	48.088	47.519	0.409	0.4
2006-10-28	65.889	66.537	0.709	0.625
2006-10-29	64.165	64.303	0	0
2006-10-30	63.697	64.086	0	0
2006-10-31	67.128	65.729	0	0
2007-05-01	80	80	1	1
2007-05-02	83.682	85.149	0.004	0.004
2007-05-03	73.437	75.816	0.044	0.048
2007-05-04	68.949	69.852	0	0
2007-05-05	62.606	62.895	0	0
2007-05-06	63.448	64.069	0.239	0.036
2007-05-07	64.13	64.219	0	0
2007-05-08	63.618	61.987	0	0.017
2007-05-09	72.386	71.407	0.075	0.113
2007-05-10	73.078	75.418	0.171	0.083
2007-05-11	70.443	72.397	0.012	0
2007-05-12	74.238	77.209	0	0.026
2007-05-13	66.118	68.502	0.023	0.096
2007-05-14	69.423	69.659	0	0
2007-05-15	77.671	78.296	0	0
2007-05-16	81.933	82.462	0	0
2007-05-17	72.103	69.94	0.01	0.01
2007-05-18	65.928	66.869	0	0
2007-05-19	72.082	71.294	0	0
2007-05-20	81.18	80.492	0	0
2007-05-21	75.442	73.435	0	0
2007-05-22	75.656	75.938	0	0
2007-05-23	76.631	74.456	0	0
2007-05-24	76.576	76.719	0	0
2007-05-25	79.846	80.05	0	0
2007-05-26	83.305	83.248	0	0
2007-05-27	83.713	84.314	0	0
2007-05-28	83.863	84.239	0	0
2007-05-29	82.663	84.456	0.097	0.021
2007-05-30	83.292	83.883	0.033	0.008
2007-05-31	83.036	83.072	0	0
2007-06-01	83.959	84.436	0	0
2007-06-02	78.233	78.886	0.006	0
2007-06-03	73.954	76.31	0.891	2.77
2007-06-04	83.996	84.312	0.012	0.43
2007-06-05	80.695	82.176	0	0
2007-06-06	77.816	79.756	0.006	0.003
2007-06-07	86.334	86.128	0.013	0.009
2007-06-08	84.358	83.389	0.001	0
2007-06-09	85.729	86.101	0.115	0.156
2007-06-10	80.677	82.646	0.004	0.001
2007-06-11	79.292	79.402	0.002	0.009
2007-06-12	82.254	82.264	0	0
2007-06-13	77.167	79.226	0.083	0.057
2007-06-14	72.361	72.976	0.017	0.003
2007-06-15	71.832	71.92	0	0
2007-06-16	79.683	79.303	0	0
2007-06-17	86.514	86.21	0	0
2007-06-18	90.329	90.101	0	0
2007-06-19	90.816	90.765	0	0
2007-06-20	86.431	86.711	0.161	0.171
2007-06-21	83.847	83.307	0	0
2007-06-22	85.572	84.957	0.052	0.072
2007-06-23	84.114	84.177	0	0.003
2007-06-24	81.794	82.797	0.096	0.151
2007-06-25	87.221	86.778	0.05	0.087
2007-06-26	88.036	87.321	0.165	0.13
2007-06-27	89.233	90.165	0	0
2007-06-28	91.693	91.194	0	0
2007-06-29	92.165	91.959	0	0.006
2007-06-30	84.94	81.627	0.527	0.345
2007-07-01	79.936	78.987	1.249	0.057
2007-07-02	75.192	76.401	0	0
2007-07-03	78.312	78.182	0	0
2007-07-04	84.579	84.633	0	0
2007-07-05	90.512	89.762	0	0
2007-07-06	88.782	88.688	0.076	0.112
2007-07-07	85.218	85.57	0.206	0.256
2007-07-08	84.073	85.441	0.245	0.14
2007-07-09	86.502	89.648	0.092	0.152
2007-07-10	87.007	88.975	0.031	0.17
2007-07-11	95.864	95.964	0	0.063
2007-07-12	84.521	88.344	0.08	0.131
2007-07-13	87.733	85.965	0	0
2007-07-14	88.294	84.653	0.054	0.214
2007-07-15	89.892	88.365	0.265	0.2
2007-07-16	85.48	86.029	0.26	0.225
2007-07-17	83.901	85.965	0.213	0.247
2007-07-18	90.138	89.271	0.093	0.321
2007-07-19	88.855	91.64	0.126	0.201
2007-07-20	85.696	83.991	0.152	0.151
2007-07-21	80.773	80.909	0	0
2007-07-22	80.724	80.771	0	0
2007-07-23	81.099	81.231	0	0
2007-07-24	84.932	85.29	0	0
2007-07-25	86.583	87.902	0	0
2007-07-26	86.9	89.66	0	0
2007-07-27	87.872	89.361	0.17	0.193
2007-07-28	91.809	91.909	0.01	0.123
2007-07-29	92.194	89.627	0.161	0.163
2007-07-30	81.627	80.902	0.307	0.214
2007-07-31	84.715	85.769	0.014	0.148
2007-08-01	84.776	86.697	0	0.017
2007-08-02	86.646	86.486	0	0
2007-08-03	88.959	87.752	0	0
2007-08-04	91.617	90.921	0	0
2007-08-05	88.22	87.646	0.047	0.034
2007-08-06	93.464	93.308	0.007	0.009
2007-08-07	94.109	93.347	0.018	0
2007-08-08	99.17	97.886	0.055	0
2007-08-09	97.213	97.57	0.001	0.005
2007-08-10	97.454	93.546	0.135	0.077
2007-08-11	87.482	89.703	0.019	0
2007-08-12	86.114	84.212	0	0
2007-08-13	89.927	90.027	0.001	0.004
2007-08-14	82.55	81.76	0.042	0.003
2007-08-15	89.586	89.686	0	0
2007-08-16	95.655	95.218	0	0
2007-08-17	99.3	96.637	0.058	0.029
2007-08-18	82.93	84.035	0.104	0.051
2007-08-19	88.973	89.048	0	0
2007-08-20	91.821	91.267	0	0
2007-08-21	97.03	95.999	0.042	0.002
2007-08-22	98.278	97.503	0.114	0.242
2007-08-23	87.093	92.814	0.052	0.078
2007-08-24	88.629	83.06	0	0
2007-08-25	91.054	90.552	0	0
2007-08-26	92.749	91.77	0	0
2007-08-27	84.146	86.963	0.202	0.006
2007-08-28	80.785	81.703	0.001	0.046
2007-08-29	84.843	85.233	0	0
2007-08-30	84.032	85.569	0	0
2007-08-31	85.954	86.473	0	0
2007-09-01	83.455	83.068	0	0.014
2007-09-02	82.366	81.912	0	0
2007-09-03	83.627	83.211	0	0
2007-09-04	88.023	86.848	0	0
2007-09-05	88.746	89.081	0	0
2007-09-06	86.969	86.684	0	0
2007-09-07	85.545	85.198	0	0
2007-09-08	86.689	86.134	0	0
2007-09-09	87.587	83.838	0.012	0.005
2007-09-10	90.147	90.247	0.007	0
2007-09-11	96.266	95.4	0	0
2007-09-12	83.691	89.744	0	0.006
2007-09-13	83.332	84.131	0	0
2007-09-14	85.436	84.524	0	0
2007-09-15	80.922	79.48	0	0
2007-09-16	72.014	70.533	0	0
2007-09-17	76.695	75.922	0	0
2007-09-18	79.586	78.261	0	0
2007-09-19	71.652	71.042	0	0
2007-09-20	75.309	71.999	0	0
2007-09-21	74.486	76.178	0.003	0.001
2007-09-22	82.37	80.744	0.004	0.044
2007-09-23	86.216	84.862	0.005	0.018
2007-09-24	81.988	81.122	0	0
2007-09-25	84.577	84.22	0	0
2007-09-26	80.598	84.386	0.012	0.002
2007-09-27	83.307	81.91	0	0
2007-09-28	84.464	83.196	0	0
2007-09-29	76.152	75.408	0	0
2007-09-30	77.277	76.873	0	0
2007-10-01	80.734	79.68	0	0
2007-10-02	79.496	78.076	0	0
2007-10-03	76.873	80.049	0.015	0.011
2007-10-04	81.931	82.024	0.036	0.027
2007-10-05	78.618	77.78	0.001	0
2007-10-06	76.843	78.225	0.033	0.044
2007-10-07	78.566	80.316	0.049	0.035
2007-10-08	86.955	85.855	0	0
2007-10-09	90.197	90.297	0	0
2007-10-10	83.458	82.244	0.006	0.021
2007-10-11	70.304	67.941	0	0
2007-10-12	69.207	68.781	0	0
2007-10-13	69.325	68.357	0	0
2007-10-14	75.196	73.825	0	0
2007-10-15	76.813	76.194	0	0
2007-10-16	76.099	76.442	0	0
2007-10-17	81.314	81.28	0	0.008
2007-10-18	82.68	81.868	0.002	0
2007-10-19	77.77	78.588	0.127	0.106
2007-10-20	77.14	77.058	0.013	0.013
2007-10-21	77.026	76.074	0	0
2007-10-22	81.045	81.243	0	0
2007-10-23	80.258	80.541	0.003	0.019
2007-10-24	79.167	79.01	0.176	0.228
2007-10-25	73.206	74.909	0.309	0.287
2007-10-26	76.327	75.905	0.278	0.32
2007-10-27	78.553	79.862	0.656	0.315
2007-10-28	70.833	76.426	0	0
2007-10-29	56.599	56.753	0	0
2007-10-30	63.277	63.235	0	0
2007-10-31	72.099	71.268	0	0
2008-05-01	80	80	1	1
2008-05-02	74.751	77.593	0.001	0
2008-05-03	78.444	79.588	0.005	0
2008-05-04	72.016	74.129	0.01	0.001
2008-05-05	68.877	69.041	0	0
2008-05-06	71.701	71.858	0	0
2008-05-07	77.964	78.436	0	0
2008-05-08	79.353	79.719	0	0
2008-05-09	80.622	81.63	0.085	0.027
2008-05-10	74.698	78.169	0	0.052
2008-05-11	71.026	70.457	0.362	0.29
2008-05-12	68.542	68.394	0.371	0.254
2008-05-13	68.423	68.403	0	0
2008-05-14	72.568	72.64	0	0
2008-05-15	79.524	79.178	0	0
2008-05-16	78.232	78.231	0.128	0.106
2008-05-17	71.933	72.403	0	0
2008-05-18	73.465	75.611	0.04	0.114
2008-05-19	69.712	70.194	0.028	0.478
2008-05-20	82.246	82.512	0.07	0.061
2008-05-21	69.13	69.484	0.002	0.002
2008-05-22	73.841	74.018	0	0
2008-05-23	73.395	73.453	0	0
2008-05-24	70.352	70.638	0.25	0.252
2008-05-25	72.591	72.591	0	0
2008-05-26	78.194	78.671	0	0
2008-05-27	82.608	82.865	0	0
2008-05-28	72.423	76.346	0.006	0.018
2008-05-29	73.789	73.368	0.138	0.021
2008-05-30	80.425	81.174	0	0
2008-05-31	88.5	89.149	0	0
2008-06-01	87.773	88.344	0.088	0.177
2008-06-02	79.291	80.803	0.099	0.021
2008-06-03	83.324	82.629	0	0
2008-06-04	91.534	91.771	0	0
2008-06-05	93.547	94.128	0	0
2008-06-06	94.846	95.061	0	0
2008-06-07	94.463	95.135	0	0
2008-06-08	95.11	95.326	0	0.001
2008-06-09	93.582	92.929	0.122	0.07
2008-06-10	91.942	92.243	0.054	0
2008-06-11	89.746	89.846	0	0.07
2008-06-12	88.597	89.208	0.248	0.281
2008-06-13	85.136	84.84	0.018	0
2008-06-14	87.151	87.796	0.015	0
2008-06-15	82.45	82.746	0.229	0.103
2008-06-16	87.449	89.308	0.017	0
2008-06-17	82.059	85.84	0.057	0.213
2008-06-18	77.421	78.593	0	0
2008-06-19	80.395	80.262	0	0
2008-06-20	80.295	79.357	0	0
2008-06-21	82.858	78.514	0.419	0.097
2008-06-22	82.023	77.943	0.626	0.209
2008-06-23	83.554	85.289	0.086	0.096
2008-06-24	81.147	81.213	0.014	0.007
2008-06-25	84.525	85.356	0	0
2008-06-26	91.648	91.566	0	0
2008-06-27	89.575	89.675	0.011	0.02
2008-06-28	93.38	94.291	0.053	0.04
2008-06-29	92.711	93.362	0.002	0.039
2008-06-30	82.187	82.929	0.367	0.408
2008-07-01	78.35	80.613	0.001	0.002
2008-07-02	81.96	83.032	0	0
2008-07-03	87.893	89.233	0	0
2008-07-04	88.717	89.635	0.009	0.111
2008-07-05	87.992	87.444	0.039	0.083
2008-07-06	82.849	84.921	0.295	0.295
2008-07-07	83.418	85.161	0.206	0.225
2008-07-08	85.892	86.528	0.08	0.138
2008-07-09	90.272	90.964	0.052	0.069
2008-07-10	88.145	87.242	0	0.337
2008-07-11	85.479	86.885	0.112	0.371
2008-07-12	87.633	83.932	0.16	0.018
2008-07-13	85.976	89.86	0	0
2008-07-14	82.339	87.235	0.166	0.329
2008-07-15	84.882	81.025	0.001	0.094
2008-07-16	84.891	85.084	0	0
2008-07-17	87.373	87.113	0	0
2008-07-18	85.186	86.062	0	0
2008-07-19	89.194	88.252	0	0
2008-07-20	91.688	91.867	0.011	0.015
2008-07-21	93.942	91.332	0.07	0.016
2008-07-22	93.914	93.174	0	0.039
2008-07-23	89.459	88.524	0.234	0.325
2008-07-24	83.954	83.256	0.228	2.011
2008-07-25	84.76	85.46	0	0
2008-07-26	87.323	86.103	0	0.002
2008-07-27	84.678	88.065	0.144	0.065
2008-07-28	83.814	86.847	0.123	0.045
2008-07-29	86.353	83.809	0.099	0.271
2008-07-30	95.279	88.011	0.302	0.209
2008-07-31	91.915	90.752	0.135	0.116
2008-08-01	88.004	88.061	0.432	0.358
2008-08-02	88.046	88.854	0.133	0.103
2008-08-03	83.879	84.46	0	0.053
2008-08-04	87.532	86.641	0	0
2008-08-05	93.987	93.474	0	0
2008-08-06	94.549	94.577	0.034	0.105
2008-08-07	85.546	85.982	0.26	0.003
2008-08-08	81.77	82.314	0	0
2008-08-09	80.579	80.654	0	0
2008-08-10	83.58	83.335	0	0
2008-08-11	79.151	79.974	0.021	0
2008-08-12	80.187	80.149	0	0
2008-08-13	79.631	80.643	0	0
2008-08-14	84.316	84.238	0.004	0.003
2008-08-15	87	86.255	0.009	0.018
2008-08-16	80.975	80.714	0.026	0.045
2008-08-17	81.246	80.51	0	0
2008-08-18	83.879	83.464	0	0
2008-08-19	86.707	86.403	0	0
2008-08-20	83.311	83.052	0	0
2008-08-21	82.52	82.951	0	0
2008-08-22	81.023	81.996	0	0
2008-08-23	83.868	85.044	0.075	0.048
2008-08-24	83.814	84.843	0	0
2008-08-25	86.747	87.344	0	0
2008-08-26	78.869	82.703	0.123	0.166
2008-08-27	79.875	78.539	0.183	0.224
2008-08-28	80.799	82.13	0.273	0.383
2008-08-29	80.875	81.294	0.141	0.16
2008-08-30	83.882	79.792	0.145	0.061
2008-08-31	79.501	83.661	0.199	0
2008-09-01	82.633	82.839	0	0
2008-09-02	83.801	84.047	0	0
2008-09-03	85.534	85.979	0	0
2008-09-04	86.007	86.626	0	0
2008-09-05	77.489	79.074	0.025	0.029
2008-09-06	90.159	91.149	1.756	1.669
2008-09-07	85.516	86.634	0	0
2008-09-08	86.315	86.344	0.006	0.146
2008-09-09	81.499	83.117	0.001	0.01
2008-09-10	73.259	76.273	0	0
2008-09-11	79.257	79.084	0	0
2008-09-12	83.181	83.311	0	0
2008-09-13	83.662	85.235	0	0
2008-09-14	87.242	87.756	0	0
2008-09-15	81.608	83.236	0	0
2008-09-16	72.717	71.654	0.182	0.569
2008-09-17	64.051	66.189	0.154	0.346
2008-09-18	77.148	77.204	0	0.009
2008-09-19	72.793	72.91	0	0
2008-09-20	68.563	67.03	0	0
2008-09-21	77.812	76.005	0	0
2008-09-22	76.943	77.376	0	0
2008-09-23	72.832	72.874	0	0
2008-09-24	70.552	70.769	0	0
2008-09-25	64.748	65.418	0.073	0.158
2008-09-26	77.54	76.758	0.347	0.454
2008-09-27	76.646	77.427	0.172	0.196
2008-09-28	76.809	76.637	0.072	0.12
2008-09-29	72.494	74.319	0	0.008
2008-09-30	71.698	71.557	0	0.004
2008-10-01	68.465	70.36	0.01	0.012
2008-10-02	66.147	66.273	0	0
2008-10-03	70.771	70.827	0	0
2008-10-04	75.214	74.955	0	0
2008-10-05	77.188	76.829	0	0
2008-10-06	75.118	75.447	0	0
2008-10-07	65.863	67.435	0	0
2008-10-08	69.866	70.558	0	0
2008-10-09	79.226	77.814	0.229	0.121
2008-10-10	70.988	71.34	0.658	0.066
2008-10-11	70.83	72.432	0	0.033
2008-10-12	73.55	73.889	0	0
2008-10-13	72.719	72.485	0	0
2008-10-14	77.602	77.874	0	0
2008-10-15	80.657	80.842	0	0
2008-10-16	82.355	82.881	0	0
2008-10-17	67.006	68.443	0	0.006
2008-10-18	55.982	55.062	0.446	0.458
2008-10-19	58.349	58.343	0.002	0.459
2008-10-20	61.871	62.077	0	0
2008-10-21	72.611	73.479	0	0
2008-10-22	58.643	59.173	0	0
2008-10-23	55.063	55.822	0	0
2008-10-24	66.177	64.865	0.02	0.087
2008-10-25	69.581	71.167	1.824	0.772
2008-10-26	64.146	64.72	0	0
2008-10-27	56.916	56.659	0	0
2008-10-28	52.234	52.256	0	0
2008-10-29	53.791	54.246	0	0
2008-10-30	52.036	52.103	0	0
2008-10-31	61.412	61.937	0	0
2009-05-01	80	80	1	1
2009-05-02	81.075	81.495	0.005	0.047
2009-05-03	78.326	77.827	0.117	0.135
2009-05-04	82.476	78.981	0.116	0.229
2009-05-05	73.418	74.139	0.397	0.442
2009-05-06	77.762	79.383	0.293	0.322
2009-05-07	75.427	78.27	0.216	0.24
2009-05-08	80.044	80.873	0.004	0.111
2009-05-09	86.723	87.249	0	0
2009-05-10	80.916	82.897	0.028	0.033
2009-05-11	61.181	63.211	0.365	0.314
2009-05-12	66.825	68.108	0	0.006
2009-05-13	73.531	73.872	0	0
2009-05-14	77.967	77.679	0.003	0.059
2009-05-15	74.585	76.459	0.18	0.175
2009-05-16	77.772	79.479	0.121	0.103
2009-05-17	73.476	75.395	0.285	0.183
2009-05-18	60.595	61.527	0	0.001
2009-05-19	67.743	68.077	0	0
2009-05-20	75.132	75.232	0	0
2009-05-21	77.012	76.512	0	0
2009-05-22	75.114	77.305	0.003	0
2009-05-23	76.751	78.704	0	0
2009-05-24	79.504	78.435	0.009	0.035
2009-05-25	76.686	78.933	0.11	0.112
2009-05-26	76.388	72.916	0.103	0.134
2009-05-27	76.773	77.047	0.103	0.084
2009-05-28	79.362	77.507	0.098	0.122
2009-05-29	82.076	83.06	0.028	0.029
2009-05-30	79.552	80.374	0.043	0.038
2009-05-31	78.065	78.639	0.1	0.117
2009-06-01	80.245	81.073	0.008	0
2009-06-02	86.688	87.525	0	0
2009-06-03	83.832	84.823	0.031	0.04
2009-06-04	80.552	81.063	0.197	0.139
2009-06-05	76.072	76.621	0.204	0.203
2009-06-06	78.656	73.58	0.04	0.053
2009-06-07	81.563	80.824	0.096	0.142
2009-06-08	82.997	82.748	0.034	0.175
2009-06-09	85.392	87.881	0.016	0.056
2009-06-10	84.369	88.673	0.178	0.001
2009-06-11	92.726	92.755	0	0.168
2009-06-12	90.161	89.587	0.254	0.129
2009-06-13	81.423	86.046	0.306	0.337
2009-06-14	77.213	80.18	0.117	0.01
2009-06-15	79.903	79.662	0.004	0
2009-06-16	81.487	76.9	0.003	0.001
2009-06-17	81.044	81.37	0.106	0.127
2009-06-18	89.73	90.347	0.413	0.134
2009-06-19	94.657	96.057	0.062	0
2009-06-20	93.449	94.468	0	0
2009-06-21	87.717	90.16	0	0
2009-06-22	76.918	78.358	0	0
2009-06-23	77.934	77.618	0.001	0
2009-06-24	83.185	83.646	0	0
2009-06-25	84.951	84.839	0	0
2009-06-26	89.518	90.182	0	0
2009-06-27	85.091	85.994	0	0.003
2009-06-28	87.876	88.104	0	0
2009-06-29	84.35	85.255	0	0
2009-06-30	85.006	85.43	0	0
2009-07-01	81.511	82.804	0	0
2009-07-02	84.017	84.124	0	0.003
2009-07-03	77.838	78.752	0.034	0.068
2009-07-04	81.046	81.721	0	0
2009-07-05	87.746	86.509	0	0.097
2009-07-06	83.854	78.092	0.156	0.826
2009-07-07	83.665	84.313	0	0
2009-07-08	83.405	80.75	0	0
2009-07-09	79.496	78.992	0.123	0.146
2009-07-10	80.437	80.624	0.029	0.18
2009-07-11	83.342	84.257	0	0
2009-07-12	87.891	86.853	0.003	0.001
2009-07-13	81.511	81.225	0.021	0.406
2009-07-14	83.274	84.098	0	0.515
2009-07-15	85.479	84.809	0	0
2009-07-16	91.25	91.322	0.014	0.029
2009-07-17	83.892	88.24	0.506	0.279
2009-07-18	83.707	82.441	0.891	0.294
2009-07-19	78.48	78.933	0	0
2009-07-20	81.005	79.968	0	0.001
2009-07-21	82.799	83.615	0	0.045
2009-07-22	83.887	84.127	0	0
2009-07-23	85.786	86.425	0	0
2009-07-24	82.777	87.254	0.093	0.012
2009-07-25	86.975	89.014	0.047	0
2009-07-26	91.609	91.529	0.001	0.006
2009-07-27	86.906	89.683	0.315	0.089
2009-07-28	82.92	87.187	0.273	0.037
2009-07-29	90.361	92.649	0	0.044
2009-07-30	91.799	91.968	0.194	0.127
2009-07-31	91.038	94.431	0.042	0
2009-08-01	86.985	91.06	0.024	0.113
2009-08-02	84.365	84.975	0.252	0.377
2009-08-03	85.356	86.016	0.126	0.207
2009-08-04	89.804	89.652	0	0
2009-08-05	88.981	84.565	0.075	0.208
2009-08-06	82.997	80.485	0.157	0.285
2009-08-07	81.594	81.917	0	0
2009-08-08	86.422	86.425	0	0
2009-08-09	91.658	92.733	0	0
2009-08-10	93.688	93.725	0	0
2009-08-11	93.304	91.853	0.003	0.035
2009-08-12	89.107	88.978	0.179	0.24
2009-08-13	81.388	85.052	0.237	0.273
2009-08-14	81.021	82.338	0.008	0.426
2009-08-15	83.693	81.119	0.049	0.156
2009-08-16	80.189	83.196	0.225	0.155
2009-08-17	86.116	86.181	0.002	0.094
2009-08-18	84.541	86.575	0	0
2009-08-19	86.844	88.033	0	0
2009-08-20	89.065	90.024	0.024	0
2009-08-21	89.716	91.589	0.039	0.001
2009-08-22	83.402	86.468	0.142	0.299
2009-08-23	84.761	84.622	0.027	0
2009-08-24	81.3	82.027	0.113	0.052
2009-08-25	82.334	82.71	0	0.002
2009-08-26	84.033	85.439	0	0
2009-08-27	86.303	86.803	0	0
2009-08-28	81.556	83.92	0.17	0.157
2009-08-29	87.839	87.2	0.069	0.039
2009-08-30	85.778	81.719	0.005	0.007
2009-08-31	77.334	76.95	0.096	0.033
2009-09-01	70.78	76.873	0.043	0.003
2009-09-02	73.697	71.75	0	0
2009-09-03	71.353	71.801	0	0
2009-09-04	72.598	77.662	0.002	0
2009-09-05	77.477	81.845	0	0.01
2009-09-06	78.639	76.336	0.009	0.013
2009-09-07	74.951	74.582	0	0.068
2009-09-08	82.522	71.41	0	0.015
2009-09-09	82.292	73.721	0	0
2009-09-10	78.208	79.612	0.141	0
2009-09-11	78.266	78.367	0.191	0.02
2009-09-12	76.99	73.207	0.011	0
2009-09-13	79.804	77.959	0	0
2009-09-14	79.617	80.317	0	0
2009-09-15	78.58	79.641	0	0
2009-09-16	79.41	79.003	0	0
2009-09-17	72.795	74.68	0	0.001
2009-09-18	76.13	76.548	0	0
2009-09-19	75.194	74.69	0	0
2009-09-20	76.753	77.225	0	0
2009-09-21	75.622	77.076	0	0.004
2009-09-22	78.101	75.947	0.19	0.139
2009-09-23	79.061	80.087	0.119	0.239
2009-09-24	79.748	81.997	0.031	0.076
2009-09-25	79.618	81.263	0.034	0.11
2009-09-26	78.264	75.614	0.034	0.02
2009-09-27	80.18	80.276	0.212	0.078
2009-09-28	81.683	82.467	0	0
2009-09-29	72.291	75.772	0.015	0.006
2009-09-30	67.472	67.767	0	0
2009-10-01	65.969	66.908	0	0
2009-10-02	72.853	73.98	0	0
2009-10-03	76.466	75.746	0.675	0.692
2009-10-04	70.913	72.51	0	0
2009-10-05	71.2	72.042	0	0
2009-10-06	70.829	65.721	0	0
2009-10-07	79.007	79.476	0.151	0.033
2009-10-08	68.182	68.298	0	0
2009-10-09	80.795	80.476	0	0
2009-10-10	78.254	80.096	0.107	0.113
2009-10-11	68.54	71.308	0.097	0.256
2009-10-12	62.195	61.815	0.066	0.093
2009-10-13	73.59	73.359	0.04	0.066
2009-10-14	62.629	65.576	0	0
2009-10-15	53.714	54.531	0.539	0.505
2009-10-16	50.643	51.478	0	0
2009-10-17	58.379	57.084	0	0
2009-10-18	49.884	46.712	0	0.001
2009-10-19	58.355	58.163	0	0
2009-10-20	66.914	67.323	0	0
2009-10-21	73.363	73.723	0	0
2009-10-22	72.573	72.592	0	0
2009-10-23	75.93	76.479	0	0
2009-10-24	75.813	78.241	0.095	0.037
2009-10-25	71.361	71.686	0.303	0.257
2009-10-26	61.417	57.864	0	0
2009-10-27	58.103	57.176	0.009	0.023
2009-10-28	78.911	79.313	0.027	0.063
2009-10-29	68.671	69.077	0	0
2009-10-30	57.176	57.353	0	0
2009-10-31	76.01	77.738	0.013	0.027
