# Supplementary material for: The role of climate change and urban development on compound dry-hot extremes across US cities
Source: Nat Commun. 2023 Jun 14;14:3509. doi: 10.1038/s41467-023-39205-x (PMC10267174; doi:10.1038/s41467-023-39205-x)
Supplement: Supplementary file 2 — Source Data [file 41467_2023_39205_MOESM2_ESM.zip › SourceData/Raleigh_Future_Data.xlsx]

## Sheet: Sheet1
Date_Future	Climate_chng_T	Urban_Dev_Climate_chng_T	Climate_chng_prcp	Urban_Dev_Climate_chng_prcp
2090-05-01	80	80	1	1
2090-05-02	83.377	82.722	0.008	0.029
2090-05-03	81.186	82.121	0.108	0.031
2090-05-04	65.454	71.772	0.402	0.35
2090-05-05	79.055	79.615	0	0
2090-05-06	82.177	82.813	0	0
2090-05-07	91.553	90.951	0.004	0
2090-05-08	95.003	95.374	0	0
2090-05-09	87.451	90.401	0	0
2090-05-10	72.016	72.167	0	0
2090-05-11	69.148	69.407	0	0
2090-05-12	78.691	78.884	0	0
2090-05-13	85.88	85.907	0	0
2090-05-14	85.765	85.827	0.034	0
2090-05-15	71.871	71.596	0.268	0.322
2090-05-16	73.987	73.998	0	0
2090-05-17	79.504	79.617	0	0
2090-05-18	82.434	82.98	0	0
2090-05-19	86.016	85.33	0	0
2090-05-20	85.422	82.088	0	0.104
2090-05-21	83.433	82.84	0.048	0.17
2090-05-22	81.557	83.058	0.137	0.089
2090-05-23	80.047	80.258	0	0
2090-05-24	79.615	81.56	0.134	0.204
2090-05-25	84.918	88.225	0.077	0.098
2090-05-26	89.932	91.758	0.096	0.129
2090-05-27	87.762	86.719	0.012	0.061
2090-05-28	85.204	84.41	0	0
2090-05-29	87.845	87.945	0.013	0.158
2090-05-30	85.13	84.915	0.08	0.217
2090-05-31	81.783	82.098	0	0
2090-06-01	84.225	84.11	0	0
2090-06-02	89.045	89.145	0	0
2090-06-03	89.992	92.806	0.09	0.077
2090-06-04	92.26	87.469	0.214	0.364
2090-06-05	81.556	80.046	0.295	0.133
2090-06-06	82.88	82.971	0	0
2090-06-07	82.477	83.833	0	0
2090-06-08	83.289	83.17	0	0
2090-06-09	84.627	86.789	0	0
2090-06-10	88.182	88.413	0	0
2090-06-11	86.872	85.769	0.128	0.216
2090-06-12	90.967	91.067	0.045	0.067
2090-06-13	91.357	88.273	0.093	0.249
2090-06-14	90.473	89.715	0	0.036
2090-06-15	88.95	89.05	0	0
2090-06-16	91.993	90.701	0.065	0
2090-06-17	94.905	95.005	0.001	0.123
2090-06-18	96.011	92.874	0.01	0.049
2090-06-19	94.045	90.228	0	0.008
2090-06-20	86.636	86.736	0.008	0.103
2090-06-21	86.897	87.561	0.242	0.052
2090-06-22	88.676	89.641	0.087	0
2090-06-23	87.956	89.432	0.01	0.049
2090-06-24	88.535	88.635	0	0.05
2090-06-25	89.962	95.321	0.085	0.001
2090-06-26	93.29	97.275	0.001	0
2090-06-27	100.312	99.972	0	0
2090-06-28	101.606	101.815	0	0.063
2090-06-29	97.154	98.978	0.141	0.171
2090-06-30	88.451	90.904	0.001	0.083
2090-07-01	85.863	86.063	0	0
2090-07-02	88.933	88.76	0	0
2090-07-03	90.476	90.749	0.001	0.003
2090-07-04	92.173	88.885	0.266	0.2
2090-07-05	92.822	93.573	0.47	0
2090-07-06	90.888	96.799	0.294	0.006
2090-07-07	86.903	90.985	0.296	0.425
2090-07-08	88.724	90.795	0.498	0.434
2090-07-09	87.715	90.046	0.41	0.403
2090-07-10	94.401	93.689	0.139	0.278
2090-07-11	91.586	96.535	0.012	0
2090-07-12	97.223	97.471	0.006	0
2090-07-13	97.19	103.558	0.507	0
2090-07-14	104.189	104.07	0	0
2090-07-15	99.932	99.778	0.109	0.563
2090-07-16	103.8	103.827	0	0.014
2090-07-17	97.327	99.323	0	0
2090-07-18	94.928	93.697	0	0.003
2090-07-19	94.59	96.942	0	0
2090-07-20	97.355	96.548	0	0
2090-07-21	92.991	93.479	0.251	0.496
2090-07-22	90.774	92.685	0.275	0.38
2090-07-23	97.756	100.266	0.157	0.12
2090-07-24	100.037	101.308	0	0
2090-07-25	100.463	101.582	0	0
2090-07-26	99.644	100.712	0.026	0.058
2090-07-27	99.283	97.18	0.029	0.046
2090-07-28	100.848	101.513	0	0
2090-07-29	100.789	101.529	0	0
2090-07-30	99.668	100.816	0.036	0
2090-07-31	95.737	98.736	0.443	0.254
2090-08-01	95.024	98.718	0.24	0.2
2090-08-02	96.125	98.506	0.071	0.028
2090-08-03	90.513	92.223	0	0.108
2090-08-04	93.839	94.152	0	0
2090-08-05	87.89	92.138	0.455	0.21
2090-08-06	89.649	89.749	0.035	0.117
2090-08-07	87.283	87.832	0.069	0.123
2090-08-08	85.484	87.174	0	0.221
2090-08-09	87.212	89.403	0	0.008
2090-08-10	85.908	88.333	0	0.064
2090-08-11	84.789	85.403	0.006	0.277
2090-08-12	88.016	88.297	0.008	0.058
2090-08-13	88.896	90.487	0	0
2090-08-14	89.079	88.849	0	0
2090-08-15	89.391	88.601	0	0.067
2090-08-16	94.977	92.289	0	0
2090-08-17	97.896	98.139	0	0
2090-08-18	94.981	95.033	0	0
2090-08-19	98.52	96.487	0	0
2090-08-20	94.49	95.632	0.178	0.08
2090-08-21	90.566	92.819	0.177	0.248
2090-08-22	89.73	87.002	0.512	0.179
2090-08-23	86.904	88.247	0	0.004
2090-08-24	88.489	88.433	0	0
2090-08-25	91.145	91.91	0	0
2090-08-26	91.516	92.398	0	0
2090-08-27	88.122	88.222	0	0
2090-08-28	94.969	95.465	0	0
2090-08-29	95.593	92.136	0.041	0.053
2090-08-30	90.182	89.532	0.098	0.07
2090-08-31	85.464	84.759	0.716	1.007
2090-09-01	73.775	78.294	0	0
2090-09-02	75.537	75.947	0.045	0.074
2090-09-03	76.164	76.777	0.16	0.136
2090-09-04	84.613	90.622	0.173	0.144
2090-09-05	85.326	85.862	0.05	0.033
2090-09-06	88.107	89.706	0.02	0.023
2090-09-07	81.954	83.631	0.008	0.049
2090-09-08	82.86	79.722	0.039	0.028
2090-09-09	80.609	79.286	0.264	0.155
2090-09-10	84.51	88.575	0.018	0.05
2090-09-11	82.187	85.389	0.066	0.072
2090-09-12	83.425	83.345	0.19	0.085
2090-09-13	83.083	83.937	0.008	0.003
2090-09-14	83.855	82.455	0	0
2090-09-15	85.47	86.874	0	0
2090-09-16	85.15	86.129	0	0
2090-09-17	86.79	88.281	0.003	0
2090-09-18	86.369	87.9	0.096	0
2090-09-19	84.818	83.183	0.001	0
2090-09-20	82.685	82.658	0.069	0.211
2090-09-21	84.429	84.708	0.188	0.172
2090-09-22	88.064	87.757	0.118	0.086
2090-09-23	84.342	82.802	0.196	0.105
2090-09-24	77.722	77.813	0.016	0.015
2090-09-25	76.478	75.259	0	0
2090-09-26	79.881	79.355	0.032	0.027
2090-09-27	79.521	80.737	0.013	0.003
2090-09-28	78.982	79.113	0	0.004
2090-09-29	82.655	82.154	0	0
2090-09-30	81.64	80.316	0	0.001
2090-10-01	74.835	75.574	0	0.001
2090-10-02	78.095	77.583	0	0
2090-10-03	83.746	85.211	0	0
2090-10-04	74.301	79.972	0.015	0.02
2090-10-05	71.499	71.648	0	0
2090-10-06	73.455	74.14	0	0
2090-10-07	74.067	73.947	0	0
2090-10-08	74.061	73.77	0	0
2090-10-09	73.282	76.324	0	0
2090-10-10	81.929	82.783	0.005	0
2090-10-11	74.755	72.254	0	0.007
2090-10-12	64.173	64.736	0	0
2090-10-13	70.459	71.177	0	0
2090-10-14	75.129	74.77	0	0
2090-10-15	79.793	79.133	0	0
2090-10-16	78.748	80.207	0.05	0
2090-10-17	79.64	80.559	0.098	0.066
2090-10-18	71.923	76.587	0.302	0.143
2090-10-19	60.449	60.695	0.196	0.009
2090-10-20	58.431	58.754	0	0
2090-10-21	61.984	62.86	0	0
2090-10-22	68.913	70.411	0	0
2090-10-23	77.891	78.118	0	0
2090-10-24	81.16	81.593	0.001	0.027
2090-10-25	78.448	78.034	0.041	0.098
2090-10-26	80.145	82.046	0.005	0.029
2090-10-27	73.997	74.417	0.056	0.1
2090-10-28	62.708	63.29	0.403	0.004
2090-10-29	58.103	58.543	0	0
2090-10-30	67.452	67.505	0	0
2090-10-31	71.667	72.316	0	0
2091-05-01	80	80	1	1
2091-05-02	80.899	81.082	0	0
2091-05-03	84.609	84.193	0	0
2091-05-04	90.058	90.713	0	0
2091-05-05	89.508	89.858	0	0
2091-05-06	88.433	88.525	0	0
2091-05-07	83.208	84.752	0.077	0.149
2091-05-08	75.38	77.403	0	0.005
2091-05-09	71.437	71.19	0	0
2091-05-10	77.056	77.335	0	0
2091-05-11	78.633	79.013	0	0
2091-05-12	85.263	85.422	0	0.002
2091-05-13	88.612	89.861	0.002	0.061
2091-05-14	86.117	86.806	0.034	0.103
2091-05-15	84.838	84.395	0	0
2091-05-16	85.044	88.619	0	0
2091-05-17	89.49	88.77	0.079	0.115
2091-05-18	81.377	84.194	0.08	0
2091-05-19	73.088	75.096	0	0
2091-05-20	84.286	84.931	0	0
2091-05-21	87.731	87.973	0	0
2091-05-22	85.366	86.241	0	0.001
2091-05-23	84.191	83.707	0.104	0.344
2091-05-24	80.31	80.55	0.296	0.276
2091-05-25	78.495	79.247	0.209	0.184
2091-05-26	79.12	79.1	0.119	0.23
2091-05-27	84.242	84.546	0.117	0.222
2091-05-28	82.06	87.76	0.208	0.28
2091-05-29	89.038	86.92	0.151	0.03
2091-05-30	90.2	89.738	0.004	0.001
2091-05-31	84.587	81.661	0.061	0.246
2091-06-01	77.338	80.05	0.026	0.453
2091-06-02	78.945	78.008	0.252	0.008
2091-06-03	73.922	74.356	0	0
2091-06-04	78.613	79.07	0	0
2091-06-05	84.123	84.228	0	0
2091-06-06	86.577	86.906	0	0
2091-06-07	89.083	89.276	0	0
2091-06-08	91.392	90.992	0	0
2091-06-09	91.52	90.661	0	0
2091-06-10	90.032	90.575	0	0.001
2091-06-11	90.93	91.004	0.02	0
2091-06-12	92.459	92.586	0.003	0.001
2091-06-13	95.38	95.224	0	0
2091-06-14	94.591	94.413	0.087	0.117
2091-06-15	93.475	90.156	0	0
2091-06-16	89.545	92.475	0.003	0
2091-06-17	83.143	89.345	2.061	0.283
2091-06-18	83.051	81.12	0.064	0.14
2091-06-19	83.056	82.834	0.322	0.008
2091-06-20	83.417	78.686	0.023	0.23
2091-06-21	79.285	79.981	0.108	1.451
2091-06-22	81.523	84.119	0.509	0.609
2091-06-23	86.233	85.991	0.162	0.241
2091-06-24	87.48	85.368	0.415	0.179
2091-06-25	83.766	84.971	0.152	0.277
2091-06-26	85.207	84.362	0.097	0.099
2091-06-27	86.502	86.633	0.14	0.032
2091-06-28	87.688	86.992	0	0.057
2091-06-29	82.119	81.323	0.014	0.056
2091-06-30	78.79	77.322	0.074	0.134
2091-07-01	86.938	84.749	0.247	0.339
2091-07-02	87.287	87.626	0.206	0.062
2091-07-03	87.518	88.202	0.002	0.072
2091-07-04	87.757	87.857	0	0
2091-07-05	89.854	89.954	0.02	0.143
2091-07-06	88.929	89.029	0.034	0.109
2091-07-07	90.764	92.825	0.05	0.067
2091-07-08	91.446	91.704	0.117	0.031
2091-07-09	95.794	96.688	0.008	0
2091-07-10	97.377	97.881	0	0
2091-07-11	97.706	96.678	0	0
2091-07-12	94.562	94.786	0	0.008
2091-07-13	100.843	100.191	0	0
2091-07-14	97.306	99.026	0.048	0
2091-07-15	96.188	97.706	0.298	0
2091-07-16	99.836	98.897	0.002	0
2091-07-17	97.407	97.507	0	0.103
2091-07-18	93.4	93.608	0.283	0.231
2091-07-19	94.305	94.115	0	0
2091-07-20	91.96	93.937	0.222	0.044
2091-07-21	86.673	89.442	0.254	0.271
2091-07-22	92.458	93.49	0.114	0.14
2091-07-23	98.67	100.116	0	0
2091-07-24	97.886	97.986	0.004	0.333
2091-07-25	98.784	97.815	0.266	0.048
2091-07-26	91.12	93.225	0.352	0.46
2091-07-27	89.948	89.459	0.486	0.511
2091-07-28	91.019	87.522	0.374	0.116
2091-07-29	92.605	93.905	0.176	0.167
2091-07-30	94.398	93.346	0.128	0.156
2091-07-31	90.219	92.687	0.269	0.104
2091-08-01	91.775	91.875	0.028	0.295
2091-08-02	93.362	94.568	0	0.001
2091-08-03	94.465	95.453	0.001	0.157
2091-08-04	95.947	98.102	0	0
2091-08-05	95.83	96.613	0.005	0.022
2091-08-06	88.332	88.692	0.074	0.227
2091-08-07	89.24	87.173	0.042	0.017
2091-08-08	88.594	88.694	0	0
2091-08-09	88.683	90.319	0.102	0.013
2091-08-10	92.528	91.945	0.109	0.16
2091-08-11	93.907	95.508	0.004	0.1
2091-08-12	93.652	97.127	0.003	0.111
2091-08-13	95.439	94.098	0	0.055
2091-08-14	98.05	94.463	0	0.018
2091-08-15	97.123	96.977	0.002	0.002
2091-08-16	93.94	97.191	0.203	0.153
2091-08-17	89.821	89.329	0.354	0.41
2091-08-18	93.762	94.665	0.032	0.022
2091-08-19	93.13	93.23	0	0.385
2091-08-20	97.873	98.102	0.007	0.003
2091-08-21	91.872	92.424	0	0
2091-08-22	88.743	89.453	0	0
2091-08-23	88.754	89.524	0.341	0.43
2091-08-24	87.731	87.947	0.327	0.338
2091-08-25	86.585	85.75	0.107	0.24
2091-08-26	83.562	83.069	0.168	0.141
2091-08-27	81.128	81.104	0.029	0.095
2091-08-28	82.252	78.513	0.018	0.039
2091-08-29	80.851	77.229	0.008	0.132
2091-08-30	82.109	77.259	0.02	0.125
2091-08-31	78.564	77.004	0.004	0.003
2091-09-01	83.689	84.392	0	0
2091-09-02	89.501	87.584	0.061	0.021
2091-09-03	81.678	79.991	0.041	0.014
2091-09-04	82.337	83.988	0	0
2091-09-05	81.424	81.55	0.006	0.003
2091-09-06	86.677	86.565	0	0
2091-09-07	86.49	84.048	0	0
2091-09-08	82.499	83.882	0.131	0.148
2091-09-09	86.97	88.972	0.13	0.131
2091-09-10	88.315	87.619	0	0
2091-09-11	88.331	89.358	0.203	0.122
2091-09-12	87.373	90.387	0.001	0.032
2091-09-13	93.046	91.961	0	0.052
2091-09-14	92.766	91.986	0	0.015
2091-09-15	94.567	94.397	0	0.014
2091-09-16	89.064	87.712	0.155	0
2091-09-17	87.862	79.03	0	0
2091-09-18	87.331	81.491	0	0
2091-09-19	81.726	81.826	0	0
2091-09-20	92.562	90.154	0	0
2091-09-21	90.982	90.515	0.211	0.141
2091-09-22	84.483	84.847	0.177	0.197
2091-09-23	84.947	82.628	0	0.006
2091-09-24	78.326	80.318	0	0
2091-09-25	83.035	82.788	0	0.011
2091-09-26	74.385	71.046	0.067	0.129
2091-09-27	69.02	68.665	0	0
2091-09-28	75.223	74.61	0	0
2091-09-29	79.5	79.396	0	0
2091-09-30	76.777	80.143	0	0
2091-10-01	77.329	80.221	0.002	0
2091-10-02	84.144	82.383	0	0
2091-10-03	80.744	84.37	0	0
2091-10-04	83.608	84.295	0.002	0
2091-10-05	81.554	82.741	0	0.011
2091-10-06	75.495	78.872	0.008	0.026
2091-10-07	73.434	68.374	0	0
2091-10-08	74.041	73.857	0	0
2091-10-09	72.497	72.854	0	0
2091-10-10	77.593	77.671	0	0
2091-10-11	81.943	82.159	0.012	0.058
2091-10-12	85.609	86.302	0.003	0.006
2091-10-13	87.556	87.455	0.018	0
2091-10-14	77.967	80.565	0.053	0.089
2091-10-15	71.187	70.962	0	0
2091-10-16	78.915	79.313	0	0
2091-10-17	84.861	86.045	0	0
2091-10-18	84.759	85.959	0	0
2091-10-19	82.89	81.44	0	0
2091-10-20	77.664	80.043	0.065	0.033
2091-10-21	66.727	65.47	0.058	0.035
2091-10-22	65.136	65.392	0	0
2091-10-23	77.98	77.368	0	0.001
2091-10-24	72.517	69.542	0	0
2091-10-25	61.786	61.629	0	0
2091-10-26	66.106	65.88	0	0
2091-10-27	69.895	69.697	0	0
2091-10-28	71.348	71.208	0	0
2091-10-29	73.872	73.073	0	0
2091-10-30	70.584	69.36	0	0
2091-10-31	67.147	70.9	0.603	0.499
2092-05-01	80	80	1	1
2092-05-02	71.208	72.508	0	0
2092-05-03	79.319	79.918	0	0
2092-05-04	84.55	83.215	0	0.006
2092-05-05	85.491	87.019	0.011	0.031
2092-05-06	85.051	85.753	0	0
2092-05-07	79.902	76.32	0	0.063
2092-05-08	81.386	83.825	0.177	0.186
2092-05-09	75.087	76.355	0.044	0.005
2092-05-10	74.064	74.634	0	0
2092-05-11	80.314	81.17	0	0
2092-05-12	81.056	82.179	0	0
2092-05-13	81.05	79.3	0.035	0.104
2092-05-14	78.939	79.663	0.027	0.001
2092-05-15	80.695	80.806	0	0
2092-05-16	85.968	86.431	0	0
2092-05-17	87.69	89.892	0	0
2092-05-18	88.969	88.101	0.094	0.24
2092-05-19	89.775	89.943	0.011	0.003
2092-05-20	85.288	85.58	0	0
2092-05-21	80.18	81.595	0	0
2092-05-22	84.708	85.342	0	0
2092-05-23	87.315	86.926	0.095	0.126
2092-05-24	85.62	87.23	0.143	0.044
2092-05-25	86.959	85.386	0.094	0.234
2092-05-26	83.008	85.532	0.114	0.212
2092-05-27	87.915	87.841	0.228	0.228
2092-05-28	92.733	93.481	0.026	0.167
2092-05-29	83.979	84.723	0.239	0.156
2092-05-30	80.549	81.761	0.191	0.098
2092-05-31	85.934	83.564	0.191	0.176
2092-06-01	84.54	84.806	0.235	0.266
2092-06-02	84.664	85.58	0.129	1.325
2092-06-03	81.173	83.06	0	0
2092-06-04	82.723	81.399	0	0
2092-06-05	76.966	78.193	0.424	0.4
2092-06-06	82.146	83.869	0.275	0.2
2092-06-07	83.912	83.622	0.123	0.212
2092-06-08	92.986	92.083	0.01	0
2092-06-09	93.77	95.136	0	0
2092-06-10	88.493	90.056	0	0
2092-06-11	90.642	93.423	0.479	1.988
2092-06-12	98.472	100.734	0	0
2092-06-13	98.569	98.045	0.494	0.153
2092-06-14	101.953	99.229	0.121	0.239
2092-06-15	92.853	94.412	0	0.016
2092-06-16	80.285	81.228	0	0
2092-06-17	84.465	84.069	0	0
2092-06-18	82.456	85.965	0.005	0
2092-06-19	89.016	89.217	0	0
2092-06-20	91.245	92.328	0	0
2092-06-21	96.907	97.317	0	0
2092-06-22	96.121	96.4	0.105	0.076
2092-06-23	91.008	92.251	0.227	0.015
2092-06-24	89.583	88.77	0.106	0.137
2092-06-25	91.063	94.022	0.034	0.047
2092-06-26	95.344	96.95	0.176	0
2092-06-27	85.836	91.64	0.205	0.361
2092-06-28	85.93	86.355	0	0
2092-06-29	89.84	89.628	0	0
2092-06-30	91.409	93.242	0	0
2092-07-01	94.974	94.477	0	0
2092-07-02	93.792	95.446	0.194	0.087
2092-07-03	93.941	91.439	0.313	0.268
2092-07-04	98.339	98.439	0.011	0.457
2092-07-05	94.358	96.111	0.491	0.59
2092-07-06	99.149	98.529	0.331	0.198
2092-07-07	97.383	98.134	0	0
2092-07-08	98.401	99.333	0	0.01
2092-07-09	100.16	100.284	0	0
2092-07-10	94.929	96.159	0.001	0.033
2092-07-11	85.665	86.143	0.798	0.221
2092-07-12	88.3	83.443	0	0.235
2092-07-13	86.58	87.788	0	0
2092-07-14	88.704	88.171	0	0
2092-07-15	91.728	91.378	0	0
2092-07-16	94.158	94.972	0	0
2092-07-17	93.441	91.62	0	0.003
2092-07-18	89.085	92.867	0.219	0.244
2092-07-19	89.665	85.227	0.167	1.189
2092-07-20	92.046	94.281	0.244	0.069
2092-07-21	89.784	90.594	0.131	0.372
2092-07-22	90.425	90.842	0.156	0.23
2092-07-23	90.633	90.316	0	0.05
2092-07-24	89.054	90.874	0.022	0.234
2092-07-25	95.273	96.822	0.01	0
2092-07-26	93.425	93.519	0.083	0.166
2092-07-27	88.109	89.909	1.156	0.204
2092-07-28	87.438	88.569	0	0
2092-07-29	87.254	88.475	0	0
2092-07-30	88.062	89.871	0	0
2092-07-31	89.162	89.262	0.007	0.037
2092-08-01	97.322	95.981	0.16	0.34
2092-08-02	95.275	94.359	0.293	0.169
2092-08-03	100.484	100.584	0	0.135
2092-08-04	103.052	102.909	0	0
2092-08-05	99.357	99.147	0.329	0.162
2092-08-06	96.718	97.032	0.485	0.382
2092-08-07	85.256	88.147	0.247	0.221
2092-08-08	88.517	86.222	0.192	0.024
2092-08-09	89.027	87.539	0.164	0.012
2092-08-10	88.708	87.378	0.001	0.088
2092-08-11	88.374	90.072	0	0
2092-08-12	91.234	91.768	0	0
2092-08-13	94.373	95.432	0	0
2092-08-14	95.157	96.34	0	0
2092-08-15	95.859	97.998	0	0
2092-08-16	95.058	95.158	0.001	0.1
2092-08-17	86.552	90.111	0.16	0.017
2092-08-18	89.408	92.229	0.035	0
2092-08-19	94.387	94.418	0	0.005
2092-08-20	87.987	88.669	0	0
2092-08-21	91.492	91.934	0	0
2092-08-22	94.515	96.284	0.025	0
2092-08-23	92.456	93.568	0.091	0
2092-08-24	92.139	90.997	0.138	0.017
2092-08-25	85.898	88.182	0.24	0.023
2092-08-26	84.577	86.861	0.235	0
2092-08-27	84.593	87.769	0.387	0
2092-08-28	85.798	89.967	0.213	0
2092-08-29	87.481	87.001	0.09	0.243
2092-08-30	87.852	87.952	0	0.141
2092-08-31	88.911	89.011	0.001	0.01
2092-09-01	86.024	84.973	0.008	0
2092-09-02	84.505	83.308	0	0
2092-09-03	81.377	83.546	0	0
2092-09-04	81.253	85.378	0	0
2092-09-05	86.655	89.026	0	0
2092-09-06	87.144	92.726	0.008	0
2092-09-07	90.329	91.351	0.106	0
2092-09-08	85.417	89.628	0.002	0
2092-09-09	83.382	85.764	0	0.003
2092-09-10	82.98	84.52	0	0
2092-09-11	84.1	84.44	0	0
2092-09-12	84.008	85.252	0	0
2092-09-13	84.462	86.332	0	0
2092-09-14	86.688	87.603	0	0
2092-09-15	88.501	89.894	0	0
2092-09-16	80.987	87.003	0.075	0.057
2092-09-17	82.193	84.379	0.001	0.028
2092-09-18	84.628	86.664	0	0
2092-09-19	86.106	86.857	0	0
2092-09-20	79.498	80.72	0	0
2092-09-21	81.847	80.423	0.061	0.017
2092-09-22	86.382	85.37	0.001	0
2092-09-23	85.856	85.932	0	0
2092-09-24	83.561	87.665	0	0
2092-09-25	87.718	89.696	0	0
2092-09-26	85.885	86.638	0	0
2092-09-27	85.061	87.279	0.042	0.003
2092-09-28	78.221	83.73	0.033	0.003
2092-09-29	74.858	73.669	0.001	0.001
2092-09-30	77.577	76.676	0.025	0.12
2092-10-01	75.981	77.436	0.271	0.024
2092-10-02	75.839	79.658	0.005	0
2092-10-03	77.07	83.141	0	0
2092-10-04	83.967	85.044	0	0
2092-10-05	83.212	84.397	0	0
2092-10-06	83.589	83.398	0	0
2092-10-07	84.801	83.375	0	0
2092-10-08	87.181	86.849	0	0
2092-10-09	86.553	85.829	0.069	0.011
2092-10-10	74.294	79.132	0.033	0
2092-10-11	74.578	75.596	0	0
2092-10-12	75.916	80.352	0	0
2092-10-13	70.024	72.294	0	0
2092-10-14	70.113	70.446	0	0
2092-10-15	72.961	72.857	0	0
2092-10-16	73.723	75.266	0	0
2092-10-17	72.916	74.558	0	0
2092-10-18	70.687	72.964	0	0
2092-10-19	67.615	67.43	0	0
2092-10-20	65.617	67.139	0	0
2092-10-21	64.8	64.775	0	0
2092-10-22	68.903	69.877	0	0
2092-10-23	70.525	72.064	0	0
2092-10-24	71.688	72.555	0.79	1.406
2092-10-25	77.574	77.741	0.45	0.231
2092-10-26	71.012	71.51	0	0
2092-10-27	80.023	79.382	0	0
2092-10-28	69.577	70.139	0	0
2092-10-29	75.693	78.997	0.051	0.007
2092-10-30	68.3	73.659	0.406	0.671
2092-10-31	57.354	56.839	0	0
2093-05-01	80	80	1	1
2093-05-02	79.367	79.976	0.058	0.052
2093-05-03	80.344	80.906	0.002	0.004
2093-05-04	80.326	78.597	0.009	0.008
2093-05-05	83.104	83.237	0	0
2093-05-06	78.167	79.183	0.051	0.108
2093-05-07	74.094	74.445	0.007	0.011
2093-05-08	78.717	80.53	0	0
2093-05-09	77.613	80.23	0.253	0.128
2093-05-10	81.592	82.124	0.138	0.111
2093-05-11	73.626	75.186	0.122	0.082
2093-05-12	72.658	73.643	0	0.007
2093-05-13	76.949	77.196	0	0
2093-05-14	79.059	79.583	0	0
2093-05-15	80.505	80.452	0	0
2093-05-16	82.708	83.151	0	0
2093-05-17	86.075	86.446	0	0
2093-05-18	88.003	88.544	0	0
2093-05-19	88.665	89.114	0.002	0.002
2093-05-20	81.386	81.81	0.717	0.623
2093-05-21	83.39	83.855	0	0
2093-05-22	85.298	85.658	0	0
2093-05-23	85.667	86.702	0	0.008
2093-05-24	87.668	88.026	0.02	0.001
2093-05-25	88.41	89.345	0	0
2093-05-26	84.805	86.077	0.113	0.002
2093-05-27	84.038	83.594	0.171	0.118
2093-05-28	87.312	89.028	0.052	0.089
2093-05-29	91.138	91.578	0.056	0.055
2093-05-30	80.245	76.885	0.2	0.122
2093-05-31	74.333	73.569	0.069	0.023
2093-06-01	81.355	84.028	0.002	0
2093-06-02	81.99	86.575	0.236	0.041
2093-06-03	89.762	89.485	0.149	0.155
2093-06-04	83.394	86.3	0.005	0.005
2093-06-05	68.415	72.755	0.502	0.402
2093-06-06	66.232	64.77	1.016	0.507
2093-06-07	70.798	73.082	0.013	0.024
2093-06-08	78.043	72.555	0	0
2093-06-09	84.737	85.236	0	0
2093-06-10	87.654	88.961	0	0
2093-06-11	90.659	91.851	0	0
2093-06-12	88.843	90.699	0.121	0.194
2093-06-13	83.066	86.343	0	0
2093-06-14	84.655	83.912	0	0
2093-06-15	88.331	90.091	0	0
2093-06-16	91.823	92.198	0	0.069
2093-06-17	92.784	93.558	0.009	0.008
2093-06-18	95.467	96.004	0	0
2093-06-19	95.356	97.234	0	0
2093-06-20	95.397	96.502	0.068	0.023
2093-06-21	87.633	87.259	0.251	0.173
2093-06-22	77.358	78.43	0.04	0
2093-06-23	87.043	86.901	0.05	0.151
2093-06-24	89.534	91.196	0	0.002
2093-06-25	90.924	92.498	0	0
2093-06-26	93.852	93.952	0.002	0.123
2093-06-27	90.091	90.791	0.226	0.418
2093-06-28	90.757	88.51	0.276	0.318
2093-06-29	88.508	88.608	0.057	0.312
2093-06-30	94.315	95.875	0.113	0.014
2093-07-01	96.133	96.927	0.14	0.099
2093-07-02	93.189	93.728	0.07	0.256
2093-07-03	94.124	94.617	0.022	0.117
2093-07-04	92.454	92.027	0.124	0.407
2093-07-05	85.273	85.095	0.243	0.279
2093-07-06	87.035	89.251	0.33	0.278
2093-07-07	89.87	90.901	0.112	0.182
2093-07-08	98.123	99.199	0.058	0.164
2093-07-09	96.816	98.239	0	0
2093-07-10	94.951	97.285	0.072	0
2093-07-11	96.037	96.137	0.054	0.18
2093-07-12	97.82	97.424	0.001	0
2093-07-13	97.408	98.723	0	0
2093-07-14	92.627	95.154	0.516	0.27
2093-07-15	85.904	89.189	0.2	0.153
2093-07-16	91.168	90.674	0.203	0.029
2093-07-17	89.937	91.689	0.243	0.042
2093-07-18	88.677	89.191	0.112	0.243
2093-07-19	85.274	85.942	0.168	0.305
2093-07-20	83.137	83.328	0.519	0.864
2093-07-21	92.578	93.059	1.209	0.455
2093-07-22	90.139	90.239	0	0.393
2093-07-23	90.392	87.843	0.063	0.32
2093-07-24	89.606	90.246	0.187	0.18
2093-07-25	87.274	87.26	0.07	0.294
2093-07-26	88.017	88.117	0.056	0.15
2093-07-27	90.658	89.789	0.053	0.027
2093-07-28	91.971	91.241	0.097	0
2093-07-29	87.228	89.289	0.252	0.082
2093-07-30	90.509	92.382	0.119	0.01
2093-07-31	89.89	92.953	0	0
2093-08-01	93.411	94.857	0	0
2093-08-02	91.772	92.322	0	0
2093-08-03	94.327	95.612	0.001	0
2093-08-04	90.922	94.807	0	0
2093-08-05	90.441	90.337	0.262	0.361
2093-08-06	89.4	90.152	0.397	0.46
2093-08-07	93.459	96.625	0.234	0.158
2093-08-08	94.506	94.133	0.074	0.241
2093-08-09	93.43	90.401	0.232	0.29
2093-08-10	88.41	87.296	0.206	0.258
2093-08-11	87.164	88.98	0.026	0.094
2093-08-12	89.466	89.882	0.118	0.181
2093-08-13	91.883	92.346	0.001	0.009
2093-08-14	91.25	92.404	0	0
2093-08-15	91.533	93.058	0.15	0.029
2093-08-16	94.359	95.258	0	0.001
2093-08-17	94.247	95.039	0.009	0
2093-08-18	95.508	96.073	0	0
2093-08-19	95.695	96.447	0.004	0
2093-08-20	95.996	96.71	0.003	0
2093-08-21	95.756	96.555	0	0
2093-08-22	96.544	96.894	0	0
2093-08-23	94.45	95.527	0.007	0.004
2093-08-24	96.342	96.456	0	0
2093-08-25	89.614	91.099	0.126	0.526
2093-08-26	87.995	84.611	0.006	0.303
2093-08-27	88.446	87.764	0	0.054
2093-08-28	87.961	88.061	0	0.021
2093-08-29	87.383	87.418	0	0.022
2093-08-30	87.006	87.485	0	0
2093-08-31	88.32	88.641	0	0
2093-09-01	88.898	87.632	0	0
2093-09-02	89.486	90.217	0	0
2093-09-03	90.928	91.525	0	0.004
2093-09-04	90.718	89.609	0.097	0.041
2093-09-05	81.579	83.906	0.087	0.001
2093-09-06	81.623	80.646	0	0
2093-09-07	86.351	86.841	0	0
2093-09-08	85.963	89.018	0.025	0
2093-09-09	86.276	86.885	0.202	0.125
2093-09-10	82.324	84.191	0	0
2093-09-11	82.006	85.55	0	0
2093-09-12	84.238	86.818	0	0
2093-09-13	81.467	84.056	0.002	0
2093-09-14	86.495	84.775	0	0
2093-09-15	87.389	88.26	0	0
2093-09-16	88.853	89.495	0	0
2093-09-17	88.501	86.783	0	0
2093-09-18	88.438	87.776	0	0.005
2093-09-19	87.343	88.18	0	0
2093-09-20	89.663	91.095	0	0
2093-09-21	88.879	88.979	0.001	0.138
2093-09-22	83.57	84.76	0.009	0.081
2093-09-23	83.134	82.392	0	0
2093-09-24	84.148	84.444	0	0
2093-09-25	82.76	84.355	0	0
2093-09-26	90.586	91.381	0	0
2093-09-27	93.323	93.772	0	0
2093-09-28	92.402	94.321	0.006	0
2093-09-29	82.537	88.114	0.041	0.066
2093-09-30	81.678	84.328	0.002	0.003
2093-10-01	84.64	80.482	0	0.002
2093-10-02	84.445	84.548	0	0.011
2093-10-03	84.351	85.662	0	0.042
2093-10-04	89.746	90.119	0	0.003
2093-10-05	87.046	87.643	0	0
2093-10-06	88.601	88.556	0	0
2093-10-07	87.164	87.791	0.003	0
2093-10-08	88.248	88.348	0	0
2093-10-09	90.007	89.719	0.001	0
2093-10-10	81.434	82.15	0.001	0
2093-10-11	81.722	82.116	0	0
2093-10-12	87.094	87.788	0	0
2093-10-13	82.727	83.718	0.193	0.074
2093-10-14	74.133	73.456	0.268	0.516
2093-10-15	77.634	75.87	0.005	0.003
2093-10-16	77.945	77.823	0	0
2093-10-17	73.414	74.259	0.001	0.016
2093-10-18	76.914	74.767	0	0
2093-10-19	81.946	81.343	0	0.002
2093-10-20	76.885	72.923	0	0
2093-10-21	80.722	80.397	0	0
2093-10-22	76.289	74.218	0	0
2093-10-23	71.865	68.189	0	0
2093-10-24	67.416	74.877	0	0
2093-10-25	72.829	72.299	0.006	0
2093-10-26	68.732	69.145	0	0
2093-10-27	77.548	79.165	0	0
2093-10-28	68.164	68.938	0	0
2093-10-29	55.152	55.404	0	0
2093-10-30	55.556	55.616	0	0
2093-10-31	57.561	56.99	0	0
2094-05-01	80	80	1	1
2094-05-02	80.588	84.613	0	0.043
2094-05-03	80.568	81.146	0.001	0.003
2094-05-04	76.816	77.812	0	0
2094-05-05	79.925	80.254	0	0
2094-05-06	82.91	83.893	0	0
2094-05-07	88.287	88.919	0	0
2094-05-08	91.684	92.303	0.014	0
2094-05-09	91.213	92.559	0	0
2094-05-10	84.241	84.893	0.008	0.042
2094-05-11	91.959	92.5	0	0.001
2094-05-12	83.298	88.798	0.015	0.014
2094-05-13	71.661	72.031	0	0
2094-05-14	78.367	78.655	0	0
2094-05-15	84.55	85.435	0	0
2094-05-16	89.827	89.898	0.16	0.047
2094-05-17	92.213	93.144	0.06	0.045
2094-05-18	86.351	88.691	0	0.033
2094-05-19	77.614	79.127	0	0
2094-05-20	79.061	79.083	0	0
2094-05-21	80.943	81.176	0.031	0.007
2094-05-22	85.013	85.066	0	0
2094-05-23	80.667	79.941	0.066	1.473
2094-05-24	78.224	78.163	0.056	0.013
2094-05-25	80.801	82.251	0	0
2094-05-26	85.201	85.989	0	0
2094-05-27	89.191	89.291	0	0
2094-05-28	92.509	92.609	0.031	0.186
2094-05-29	86.11	85.743	1.269	0.517
2094-05-30	71.861	71.518	0.577	0.226
2094-05-31	78.533	77.289	0.004	0.004
2094-06-01	80.744	79.569	0	0
2094-06-02	83.626	86.764	0.1	0.007
2094-06-03	90.467	89.058	0.079	0.135
2094-06-04	87.292	88.439	0.039	0.031
2094-06-05	89.444	90.835	0	0
2094-06-06	88.947	91.109	0.247	0.174
2094-06-07	85.909	85.747	0.117	0.114
2094-06-08	87.427	89.247	0	0.006
2094-06-09	92.866	91.321	0	0.014
2094-06-10	90.97	91.41	0.045	0.05
2094-06-11	90.107	89.549	0.137	0.239
2094-06-12	89.113	91.573	0.373	0.3
2094-06-13	87.7	90.113	0.349	0.266
2094-06-14	90.739	89.737	0.313	0.31
2094-06-15	93.084	94.553	0.101	0.044
2094-06-16	87.009	87.328	0.083	0.118
2094-06-17	83.739	84.521	0	0
2094-06-18	89.087	90.848	0	0
2094-06-19	93.652	95.057	0	0
2094-06-20	95.302	96.814	0	0
2094-06-21	94.854	95.711	0	0
2094-06-22	91.949	92.579	0.023	0
2094-06-23	91.065	91.165	0.045	0.062
2094-06-24	97.742	91.676	0.086	0.27
2094-06-25	91.21	91.089	0.134	0.087
2094-06-26	86.233	87.598	0.14	0
2094-06-27	85.29	84.81	0	0
2094-06-28	86.289	85.73	0	0
2094-06-29	88.008	87.071	0	0
2094-06-30	91.655	90.233	0	0
2094-07-01	88.943	94.3	0.086	0
2094-07-02	89.974	94.226	0.26	0.252
2094-07-03	96.351	94.856	0.418	0.235
2094-07-04	85.007	91.536	0.148	0.383
2094-07-05	90.786	89.278	0.066	0
2094-07-06	92.985	92.956	0	0
2094-07-07	102.415	101.289	0	0
2094-07-08	92.615	94.886	0.497	0.648
2094-07-09	94.96	95.62	0	0.077
2094-07-10	91.26	93.246	0.289	0.245
2094-07-11	92.046	92.146	0	0.379
2094-07-12	97.44	100.154	0.075	0
2094-07-13	92.814	96.509	0.217	0.457
2094-07-14	92.42	96.029	0.132	0.074
2094-07-15	93.849	94.848	0.187	0.192
2094-07-16	92.406	90.658	0.284	0.477
2094-07-17	88.081	89.339	0.86	0.259
2094-07-18	88.314	92.637	0.268	0.042
2094-07-19	92.594	94.395	0	0
2094-07-20	92.936	92.742	0.002	0
2094-07-21	95.339	95.612	0.001	0.025
2094-07-22	94.559	94.659	0.024	0.145
2094-07-23	93.419	88.77	0.308	0.23
2094-07-24	92.905	91.79	0.238	0.115
2094-07-25	95.724	95.628	0.276	0.043
2094-07-26	97.274	95.794	0.011	0
2094-07-27	98.335	96.101	0	0
2094-07-28	99.605	98.044	0	0.037
2094-07-29	96.234	92.788	0.162	0.271
2094-07-30	93.491	93.587	0	0
2094-07-31	93.993	94.324	0	0
2094-08-01	92.746	93.335	0	0
2094-08-02	91.971	92.071	0.034	0.09
2094-08-03	96.534	95.851	0.001	0
2094-08-04	92.604	94.106	0.163	0.099
2094-08-05	94.216	97.61	0.148	0.1
2094-08-06	97.752	98.616	0.019	0.042
2094-08-07	88.637	89.027	0.169	0.151
2094-08-08	84.801	87.096	0	0
2094-08-09	85.948	86.99	0	0
2094-08-10	85.976	84.972	0	0
2094-08-11	83.5	86.098	0.108	0.119
2094-08-12	89.958	89.719	0.031	0.006
2094-08-13	91.448	92.513	0.001	0
2094-08-14	92.811	93.365	0	0
2094-08-15	93.866	94.551	0.006	0
2094-08-16	96.167	97.396	0	0
2094-08-17	95.61	97.975	0	0
2094-08-18	99.316	98.882	0	0
2094-08-19	98.626	99.15	0	0
2094-08-20	97.811	98.745	0	0
2094-08-21	98.982	100.314	0	0
2094-08-22	94.806	97.631	0.161	0.002
2094-08-23	90.488	92.98	0.218	0.096
2094-08-24	84.459	87.218	0.218	0.124
2094-08-25	85.912	87.68	0.123	0.001
2094-08-26	88.93	89.03	0	0.001
2094-08-27	93.107	93.588	0	0
2094-08-28	86.301	91.472	0	0
2094-08-29	84.454	82.956	0	0
2094-08-30	86.282	81.121	0	0.037
2094-08-31	87.819	84.008	0.005	0
2094-09-01	78.335	88.832	0.096	0
2094-09-02	85.238	88.532	0.216	0
2094-09-03	90.704	93.78	0.003	0
2094-09-04	93.962	95.952	0	0.002
2094-09-05	95.392	97.934	0.059	0
2094-09-06	84.604	91.251	0	0
2094-09-07	88.082	92.724	0	0.011
2094-09-08	91.198	91.877	0	0
2094-09-09	92.975	94.504	0	0
2094-09-10	92.625	94.252	0	0
2094-09-11	91.915	93.115	0	0
2094-09-12	86.073	88.754	0.05	0.102
2094-09-13	85.691	87.614	0.002	0
2094-09-14	86.702	88.174	0.001	0
2094-09-15	89.871	91.873	0	0
2094-09-16	91.573	92.665	0.001	0
2094-09-17	91.179	93.607	0.012	0
2094-09-18	94.749	95.807	0.005	0
2094-09-19	96.07	97.855	0	0
2094-09-20	92.406	93.172	0.262	0.093
2094-09-21	85.995	86.204	0.018	0.018
2094-09-22	86.662	88.958	0.008	0.005
2094-09-23	95.492	96.457	0.005	0
2094-09-24	86.475	87.356	0.022	0.003
2094-09-25	76.333	76.838	0	0
2094-09-26	74.048	75.312	0	0
2094-09-27	74.036	75.075	0	0
2094-09-28	77.226	79.749	0	0
2094-09-29	84.026	85.273	0	0
2094-09-30	81.049	82.32	0	0
2094-10-01	80.429	82.871	0	0
2094-10-02	85.065	88.052	0	0
2094-10-03	78.518	82.357	0.126	0.139
2094-10-04	68.284	69.476	0	0
2094-10-05	72.316	72.88	0	0
2094-10-06	74.623	74.822	0	0
2094-10-07	72.857	71.71	0	0
2094-10-08	68.715	68.773	0	0
2094-10-09	70.411	68.405	0.005	0.026
2094-10-10	76.943	80.259	0.065	0.191
2094-10-11	82.375	83.901	0	0
2094-10-12	79.495	79.664	0	0
2094-10-13	74.251	75.454	0	0
2094-10-14	70.552	71.848	0	0
2094-10-15	70.529	69.823	0	0
2094-10-16	70.324	73.409	0	0
2094-10-17	83.739	85.409	0	0
2094-10-18	82.774	86.239	0.06	0.104
2094-10-19	80.931	85.653	0.002	0.089
2094-10-20	79.036	84.915	0.074	0
2094-10-21	81.324	82.009	0.288	0.174
2094-10-22	74.483	75.995	0.064	0.641
2094-10-23	73.078	74.505	0	0
2094-10-24	76.479	78.066	0	0
2094-10-25	81.906	80.73	0	0
2094-10-26	82.503	79.772	0.096	0.076
2094-10-27	83.829	83.136	0.02	0.024
2094-10-28	79.353	77.911	0.17	0.213
2094-10-29	67.438	66.866	0	0
2094-10-30	77	75.991	0.087	0.136
2094-10-31	76.132	76.589	0.16	0.109
2095-05-01	80	80	1	1
2095-05-02	87.769	87.997	0.002	0
2095-05-03	83.929	84.222	0.162	0.133
2095-05-04	74.09	74.485	0.011	0.004
2095-05-05	66.247	66.721	0	0
2095-05-06	70.663	71.092	0	0
2095-05-07	79.651	80.251	0	0
2095-05-08	86.297	87.24	0	0
2095-05-09	90.119	90.52	0.138	0.073
2095-05-10	79.151	80.654	0.086	0.129
2095-05-11	79.135	78.909	0.014	0
2095-05-12	85.645	86.386	0	0.002
2095-05-13	78.33	82.928	0	0.009
2095-05-14	80.532	82.866	0	0
2095-05-15	83.923	84.177	0	0
2095-05-16	85.762	85.104	0.072	0.093
2095-05-17	87.969	89.288	0	0.038
2095-05-18	88.598	91.23	0	0
2095-05-19	95.328	95.505	0	0
2095-05-20	89.097	92.88	0.284	0.426
2095-05-21	77.413	78.001	0	0
2095-05-22	79.001	78.621	0	0
2095-05-23	82.082	82.748	0	0
2095-05-24	86.237	87.084	0	0
2095-05-25	76.994	83.78	0.126	0.078
2095-05-26	73.724	73.472	0.617	1.457
2095-05-27	82.08	83.245	0.319	0.416
2095-05-28	85.753	82.758	0.168	0.423
2095-05-29	88.248	85.948	0	0.061
2095-05-30	94.827	95.41	0	0
2095-05-31	98.622	99.252	0	0
2095-06-01	99.893	100.381	0	0
2095-06-02	98.646	97.329	0.158	0.232
2095-06-03	100.215	100.611	0	0.084
2095-06-04	103.152	103.322	0	0
2095-06-05	100.77	100.477	0	0
2095-06-06	88.826	91.082	0.241	0.215
2095-06-07	89.709	88.688	0.252	2.334
2095-06-08	91.739	90.718	0.145	0.139
2095-06-09	91.258	91.406	0	0
2095-06-10	91.222	91.02	0	0
2095-06-11	89.089	87.666	0.14	0.324
2095-06-12	87.02	87.398	0.141	0.175
2095-06-13	88.924	88.93	0.229	0.201
2095-06-14	90.017	91.328	0.013	0
2095-06-15	89.108	90.443	0.059	0
2095-06-16	90.516	90.91	0	0
2095-06-17	92.25	92.737	0	0
2095-06-18	94.429	94.877	0	0
2095-06-19	91.69	91.152	0.154	0.169
2095-06-20	92.598	95.499	0.166	0.166
2095-06-21	88.734	88.158	0.213	0.287
2095-06-22	85.009	85.73	0.1	0.081
2095-06-23	86.296	85.687	0	0
2095-06-24	90.117	90.266	0.147	0
2095-06-25	86.23	85.576	0.228	0.223
2095-06-26	93.247	96.248	0.022	0.205
2095-06-27	90.945	92.509	0.462	0.556
2095-06-28	93.505	98.656	0.193	0.069
2095-06-29	90.612	92.785	0.107	0.425
2095-06-30	90.033	94.276	0.174	0.291
2095-07-01	91.22	90.759	0.138	0.273
2095-07-02	96.187	96.57	0.021	0.067
2095-07-03	95.875	93.35	0.123	0.144
2095-07-04	99.776	96.088	0.056	0.045
2095-07-05	96.414	96.514	0	0.073
2095-07-06	97.552	98.793	0.267	0
2095-07-07	98.522	98.708	0	0
2095-07-08	96.647	96.022	0.121	0.029
2095-07-09	87.204	90.772	0.451	0.412
2095-07-10	85.275	88.889	0.222	0.239
2095-07-11	90.568	92.625	0.09	0.129
2095-07-12	92.839	96.295	0.124	0.063
2095-07-13	93.719	94.917	0.131	0.12
2095-07-14	94.398	96.414	0.094	0.074
2095-07-15	95.585	96.036	0.003	0.034
2095-07-16	95.334	96.948	0.119	0
2095-07-17	97.117	97.68	0	0
2095-07-18	98.243	98.875	0	0
2095-07-19	93.859	96.437	0.054	0
2095-07-20	89.167	91.138	0.032	0
2095-07-21	90.54	92.328	0.004	0.001
2095-07-22	95.077	93.303	0	0
2095-07-23	96.945	97.045	0.001	0.119
2095-07-24	99.221	97.716	0	0.002
2095-07-25	93.699	93.799	0	0.491
2095-07-26	99.539	95.027	0	0.003
2095-07-27	96.601	100.471	0.007	0
2095-07-28	100.686	100.542	0.001	0
2095-07-29	101.391	101.086	0.217	0
2095-07-30	97.821	97.316	0.037	0.049
2095-07-31	94.975	93.909	0.031	0.003
2095-08-01	91.08	91.609	0	0.021
2095-08-02	93.05	92.272	0.032	0.001
2095-08-03	95.077	95.329	0	0.006
2095-08-04	91.824	91.924	0.002	0.173
2095-08-05	99.503	98.472	0	0.002
2095-08-06	99.306	99.873	0.005	0.009
2095-08-07	101.335	101.75	0.002	0
2095-08-08	99.562	99.662	0.024	0.178
2095-08-09	90.961	98.461	0.252	0.278
2095-08-10	96.392	93.569	0.097	0.021
2095-08-11	88.221	92.152	0.372	0.381
2095-08-12	92.075	95.655	0.346	0.22
2095-08-13	91.148	90.396	0.438	0.08
2095-08-14	90.564	93.204	0.003	0.271
2095-08-15	97.888	97.335	0.25	0.298
2095-08-16	93.502	93.229	0.196	0.132
2095-08-17	95.534	96.474	0	0
2095-08-18	85.565	87.895	0.534	0.41
2095-08-19	82.29	84.498	0.161	0.143
2095-08-20	89.144	89.244	0.002	0.021
2095-08-21	95.241	96.779	0.12	0
2095-08-22	88.344	90.701	0.09	0.072
2095-08-23	89.692	90.365	0	0
2095-08-24	89.756	89.954	0	0
2095-08-25	93.421	93.398	0	0
2095-08-26	91.049	91.616	0.003	0.004
2095-08-27	85.504	86.5	0.071	0.133
2095-08-28	85.091	84.143	0	0.001
2095-08-29	85.969	83.604	0	0.006
2095-08-30	85.495	85.092	0	0
2095-08-31	89.126	89.226	0	0
2095-09-01	91.078	90.932	0	0
2095-09-02	90.014	90.02	0	0
2095-09-03	89.1	89.2	0	0
2095-09-04	94.035	91.97	0.001	0
2095-09-05	85.952	87.685	0.07	0.108
2095-09-06	83.467	84.412	0.199	0.01
2095-09-07	85.22	86.09	0	0.239
2095-09-08	86.71	85.892	0.21	0.265
2095-09-09	85.915	83.879	0.104	0.393
2095-09-10	82.275	80.804	0.144	0.349
2095-09-11	80.404	84.813	0.001	0
2095-09-12	76.376	77.773	0	0.004
2095-09-13	72.457	73.307	0	0
2095-09-14	78.707	81.416	0.028	0.012
2095-09-15	77.677	82.334	0.012	0.008
2095-09-16	85.237	85.187	0	0
2095-09-17	85.197	85.137	0	0
2095-09-18	82.496	82.227	0	0
2095-09-19	81.934	84.888	0	0
2095-09-20	84.281	85.87	0	0
2095-09-21	89.303	89.087	0.144	0.088
2095-09-22	81.932	82.038	0.027	0.073
2095-09-23	71.88	71.506	0	0
2095-09-24	76.406	76.159	0	0
2095-09-25	82.598	82.002	0	0
2095-09-26	71.183	72.036	0	0
2095-09-27	70.409	68.313	0	0
2095-09-28	74.35	72.969	0	0
2095-09-29	75.492	75.93	0	0
2095-09-30	81.083	82.084	0	0
2095-10-01	87.562	87.602	0	0
2095-10-02	86.641	82.78	0.002	0
2095-10-03	81.553	78.766	0.006	0
2095-10-04	84.766	85.135	0.069	0
2095-10-05	76.722	77.246	0.054	0.06
2095-10-06	66.806	73.311	0.039	0.154
2095-10-07	65.642	66.841	0.363	0.16
2095-10-08	72.609	73.121	0	0
2095-10-09	71.146	71.404	0	0
2095-10-10	72.953	73.241	0	0
2095-10-11	75.766	75.656	0	0
2095-10-12	78.064	77.591	0	0
2095-10-13	75.381	76.118	0	0
2095-10-14	69.502	68.973	0	0
2095-10-15	71.915	71.935	0	0
2095-10-16	73.679	73.247	0	0
2095-10-17	78.354	78.616	0	0
2095-10-18	69.331	72.129	0	0
2095-10-19	70.21	70.071	0	0
2095-10-20	77.906	75.975	0	0
2095-10-21	81.316	81.287	0.235	0.005
2095-10-22	86.198	86.487	0	0
2095-10-23	80.885	82.416	0.002	0
2095-10-24	79.848	79.847	0	0
2095-10-25	87.49	88.861	0	0
2095-10-26	84.538	84.581	0.063	0.112
2095-10-27	77.291	77.798	0	0
2095-10-28	72.303	72.428	0	0
2095-10-29	78.953	79.672	0.033	0
2095-10-30	82.048	82.135	0.077	0.012
2095-10-31	71.006	71.994	0	0
2096-05-01	80	80	1	1
2096-05-02	75.84	76.191	0.008	0.012
2096-05-03	78.176	78.349	0.236	0.166
2096-05-04	78.882	79.388	0.198	0.195
2096-05-05	78.331	77.716	0.151	0.206
2096-05-06	77.169	77.668	0.22	0.184
2096-05-07	81.93	82.322	0.036	0.087
2096-05-08	84.404	82.091	0	0
2096-05-09	73.379	84.207	0	0
2096-05-10	77.304	78.623	0.01	0
2096-05-11	79.153	78.334	0.259	0.003
2096-05-12	79.46	79.422	0.187	0.228
2096-05-13	83.924	80.668	0.144	0.112
2096-05-14	82.561	80.377	0.109	0.222
2096-05-15	75.508	76.54	0	0
2096-05-16	77.473	78.18	0	0
2096-05-17	78.138	79.942	0	0
2096-05-18	83.404	84.51	0	0
2096-05-19	76.454	78.938	0.022	0.013
2096-05-20	74.674	75.17	0	0
2096-05-21	78.935	79.259	0	0
2096-05-22	82.76	83.27	0	0
2096-05-23	83.009	84.436	0	0
2096-05-24	81.84	82.429	0	0
2096-05-25	83.229	85.795	0.006	0
2096-05-26	81.051	79.761	0.21	0.245
2096-05-27	79.484	79.901	0.202	0.165
2096-05-28	78.844	80.266	0.022	0.053
2096-05-29	83.778	86.785	0	0
2096-05-30	90.588	90.869	0.02	0.004
2096-05-31	84.437	85.419	0.2	0.249
2096-06-01	80.827	80.823	0	0
2096-06-02	83.812	83.359	0	0
2096-06-03	83.845	85.094	0.256	0.23
2096-06-04	87.007	87.568	0.105	0.2
2096-06-05	83.836	82.86	0	0.006
2096-06-06	81.067	81.986	0	0
2096-06-07	88.459	89.26	0	0
2096-06-08	93.067	94	0.002	0.002
2096-06-09	96.467	97.566	0.002	0.002
2096-06-10	98.646	95.325	0	0
2096-06-11	93.808	94.823	0.083	0
2096-06-12	96.097	96.923	0.122	0
2096-06-13	90.233	94.224	0	0
2096-06-14	81.833	86.681	0.014	0
2096-06-15	82.123	82.656	0.204	0.194
2096-06-16	85.067	83.928	0.154	0.244
2096-06-17	89.185	87.123	0.191	0.128
2096-06-18	87.609	91.138	0.027	0.015
2096-06-19	90.505	91.669	0.006	0
2096-06-20	90.64	93.919	0.13	0.092
2096-06-21	95.616	97.017	0	0
2096-06-22	91.807	93.445	0	0
2096-06-23	95.189	96.526	0.079	0.07
2096-06-24	94.226	94.201	0.074	0.072
2096-06-25	93.603	94.359	0.063	0.165
2096-06-26	84.061	85.898	0.192	0.127
2096-06-27	85.976	86.763	0.226	0.173
2096-06-28	85.882	89.712	0.007	0.027
2096-06-29	89.523	89.688	0	0
2096-06-30	89.026	89.064	0	0
2096-07-01	94.62	94.235	0	0.004
2096-07-02	100.992	101.77	0	0.083
2096-07-03	96.528	98.984	0	0.002
2096-07-04	96.539	97.448	0.001	0
2096-07-05	90.631	93.882	0.007	0.005
2096-07-06	89.429	88.201	0	0
2096-07-07	92.543	92.964	0	0
2096-07-08	94.5	98.617	0.001	0.001
2096-07-09	91.838	96.422	0.229	0.098
2096-07-10	90.272	89.639	0	0
2096-07-11	91.407	92.635	0	0
2096-07-12	97.113	93.075	0	0.025
2096-07-13	91.494	91.594	0.038	0.275
2096-07-14	92.568	92.99	0.05	0.212
2096-07-15	88.789	90.607	0.045	0
2096-07-16	88.908	88.917	0.003	0
2096-07-17	93.504	93.093	0	0
2096-07-18	95.361	97.74	0.013	0
2096-07-19	96.332	100.294	0.006	0
2096-07-20	92.354	97.302	0.195	0.116
2096-07-21	94.591	94.691	0.037	0.163
2096-07-22	93.095	90.521	0.229	0.35
2096-07-23	89.359	91.694	0.067	0.025
2096-07-24	93.744	94.957	0.073	0.018
2096-07-25	92.519	93.398	0	0
2096-07-26	95.124	96.437	0	0
2096-07-27	92.046	93.984	0.243	0.086
2096-07-28	95.193	98.031	0.238	0.211
2096-07-29	93.812	93.784	0.152	0.262
2096-07-30	88.141	90.811	0.354	0.333
2096-07-31	94.954	95.452	0.067	0.072
2096-08-01	97.305	98.082	0	0
2096-08-02	96.919	96.529	0.003	0
2096-08-03	96.68	97.796	0.001	0.001
2096-08-04	99.224	99.472	0	0.014
2096-08-05	96.587	100.425	0	0
2096-08-06	92.605	97.218	0.394	0.325
2096-08-07	89.251	90.008	0.401	0.283
2096-08-08	88.282	91.617	0.387	0.214
2096-08-09	88.16	91.002	0.274	0.094
2096-08-10	91.584	92.298	0.057	0.09
2096-08-11	90.798	91.06	0.138	0.245
2096-08-12	88.488	86.515	0.256	0.431
2096-08-13	86.313	87.946	0.163	0.253
2096-08-14	82.947	86.271	0.132	0.165
2096-08-15	86.045	86.153	0.101	0.107
2096-08-16	87.337	88.12	0.253	0.248
2096-08-17	87.067	89.764	0.351	0.243
2096-08-18	91.047	95.436	0	0.031
2096-08-19	94.363	95.675	0	0.007
2096-08-20	96.529	97.176	0.008	0
2096-08-21	94.475	95.557	0.024	0
2096-08-22	92.863	93.693	0	0
2096-08-23	94.304	94.796	0	0
2096-08-24	94.03	94.341	0	0.004
2096-08-25	95.333	95.586	0	0
2096-08-26	97.988	99.354	0	0
2096-08-27	98.136	98.699	0	0
2096-08-28	93.506	94.972	0	0
2096-08-29	91.778	92.615	0	0
2096-08-30	90.377	93.354	0.004	0.155
2096-08-31	97.754	99.35	0	0
2096-09-01	89.451	91.8	0.112	0
2096-09-02	83.964	86.245	0.272	0.465
2096-09-03	90.274	90.936	0.22	0.01
2096-09-04	92.651	93.503	0	0
2096-09-05	82.714	85.768	0.004	0.001
2096-09-06	80.858	82.008	0	0
2096-09-07	84.934	84.398	0	0
2096-09-08	92.596	95.265	0.017	0
2096-09-09	82.584	86.213	0.048	0.122
2096-09-10	78.815	78.991	0	0
2096-09-11	80.084	79.511	0	0
2096-09-12	81.029	80.944	0	0
2096-09-13	78.761	80.664	0.003	0
2096-09-14	79.708	81.572	0.005	0
2096-09-15	83.285	83.221	0	0
2096-09-16	83.152	85.553	0.001	0
2096-09-17	83.842	87.95	0	0
2096-09-18	86.431	88.589	0.051	0
2096-09-19	81.528	83.56	0.161	0.162
2096-09-20	76.775	78.974	0.095	0.019
2096-09-21	73.199	75.116	0	0
2096-09-22	77.467	78.186	0	0
2096-09-23	80.688	81.88	0	0
2096-09-24	83.219	84.384	0	0
2096-09-25	86.165	87.067	0	0
2096-09-26	74.09	76.417	0.06	0.013
2096-09-27	67.535	67.445	0	0
2096-09-28	74.846	75.525	0	0
2096-09-29	83.235	84.161	0	0
2096-09-30	82.515	83.656	0.268	0.025
2096-10-01	84.008	85.542	0.178	0.271
2096-10-02	85.416	84.192	0.002	0.296
2096-10-03	87.513	88.799	0	0
2096-10-04	80.415	85.966	0.052	0.088
2096-10-05	85.96	87.772	0	0
2096-10-06	80.889	83.525	0	0
2096-10-07	72.176	72.548	0	0
2096-10-08	72.711	73.41	0	0
2096-10-09	76.264	76.584	0	0
2096-10-10	79.897	80.629	0	0
2096-10-11	71.59	74.503	0	0
2096-10-12	73.437	74.673	0	0
2096-10-13	72.856	73.507	0	0
2096-10-14	75.292	75.651	0	0
2096-10-15	75.106	76.333	0	0
2096-10-16	72.14	74.636	0	0
2096-10-17	78.519	80.99	0	0
2096-10-18	82.022	83.254	0.024	0
2096-10-19	83.856	85.256	0.045	0
2096-10-20	72.915	77.121	0	0.011
2096-10-21	65.935	67.069	0	0
2096-10-22	72.384	69.202	0	0
2096-10-23	68.976	69.848	0	0
2096-10-24	70.249	75.371	0.005	0
2096-10-25	76.531	77.056	0.006	0
2096-10-26	74.417	74.703	0	0
2096-10-27	74.387	73.386	0.438	0.75
2096-10-28	69.606	70.436	0.144	0
2096-10-29	75.31	76.203	0	0
2096-10-30	75.701	76.71	0	0
2096-10-31	78.136	79.16	0.182	0.152
2097-05-01	80	80	1	1
2097-05-02	80.049	83.879	0.019	0.101
2097-05-03	78.852	78.876	0.036	0.016
2097-05-04	78.571	79.825	0	0
2097-05-05	82.497	83.036	0	0.001
2097-05-06	84.027	87.553	0	0
2097-05-07	86.239	86.738	0.095	0
2097-05-08	75.96	78.286	0.323	0.404
2097-05-09	71.502	73.359	0.084	0.026
2097-05-10	82.482	83.772	0.023	0
2097-05-11	84.132	84.309	0.002	0.003
2097-05-12	85.621	86.107	0.114	0.068
2097-05-13	85.438	87.067	0.183	0.106
2097-05-14	73.745	78.817	0.104	0.063
2097-05-15	76.376	77.015	0	0
2097-05-16	81.782	82.379	0	0
2097-05-17	81.065	85.902	0.048	0
2097-05-18	80.534	82.083	0.173	0.331
2097-05-19	74.299	84.635	0.155	0.06
2097-05-20	80.159	80.557	0.075	0.003
2097-05-21	84.492	84.892	0	0
2097-05-22	90.349	92.023	0	0
2097-05-23	92.825	94.031	0.367	0.431
2097-05-24	92.011	92.918	0.02	0.011
2097-05-25	91.37	92.03	0	0
2097-05-26	90.713	91.631	0.004	0.002
2097-05-27	91.385	91.778	0.065	0.021
2097-05-28	86.601	89.335	0.234	0.148
2097-05-29	84.075	85.501	0.073	0.136
2097-05-30	86.452	88.378	0	0
2097-05-31	83.189	82.805	0.019	0.02
2097-06-01	85.075	83.063	0.006	0
2097-06-02	86.697	85.67	0	0
2097-06-03	84.156	89.517	0.142	0
2097-06-04	81.495	86.964	0.083	0
2097-06-05	81.412	83.036	0	0
2097-06-06	83.161	84.881	0	0
2097-06-07	88.904	91.447	0	0
2097-06-08	90.924	92.731	0	0.028
2097-06-09	87.964	87.883	0.156	0.307
2097-06-10	87.766	88.545	0.135	0.146
2097-06-11	84.512	87.23	0.032	0.092
2097-06-12	87.746	84.517	0	0
2097-06-13	86.798	90.78	0	0
2097-06-14	88.649	89.433	0.017	0.025
2097-06-15	88.608	89.105	0.002	0.225
2097-06-16	93.33	95.071	0	0
2097-06-17	90.14	92.006	0	0.002
2097-06-18	86.296	86.989	0.001	0
2097-06-19	86.645	86.625	0	0
2097-06-20	89.877	90.324	0	0
2097-06-21	91.475	93.722	0	0
2097-06-22	94.908	96.004	0	0
2097-06-23	93.218	93.243	0.003	0.001
2097-06-24	87.862	87.883	0.431	0.359
2097-06-25	86.473	87.331	0	0
2097-06-26	83.74	84.774	0.143	0.119
2097-06-27	85.886	86.132	0.105	0.049
2097-06-28	87.543	87.92	0.002	0.006
2097-06-29	89.449	90.4	0	0.012
2097-06-30	93.706	94.395	0	0
2097-07-01	96.026	98.341	0	0
2097-07-02	97.999	99.161	0	0
2097-07-03	94.882	94.982	0.002	0.306
2097-07-04	99.393	91.632	0.16	0.182
2097-07-05	93.937	94.037	0.028	0.129
2097-07-06	96.181	96.926	0	0
2097-07-07	100.489	100.589	0	0.241
2097-07-08	100.01	101.944	0.112	0.176
2097-07-09	93.664	98.283	0.149	0.003
2097-07-10	92.913	93.214	0.002	0.082
2097-07-11	91.708	87.406	0.196	0.237
2097-07-12	94.66	99.668	0.125	0.05
2097-07-13	97.97	97.138	0	0.013
2097-07-14	97.268	96.423	0.007	0.032
2097-07-15	96.36	96.651	0.016	0
2097-07-16	94.07	93.972	0.227	0.188
2097-07-17	91.032	92.349	0.211	0.412
2097-07-18	91.731	88.466	0.28	0.296
2097-07-19	96.457	92.956	0.098	0.189
2097-07-20	98.231	99.178	0.117	0.043
2097-07-21	98.25	98.674	0.048	0.072
2097-07-22	97.32	100.741	0.033	0.176
2097-07-23	95.148	94.66	0.049	0.003
2097-07-24	96.892	97.976	0.023	0
2097-07-25	91.553	93.757	0.416	0.313
2097-07-26	92.371	92.152	0.102	0.145
2097-07-27	90.508	93.233	0.062	0.054
2097-07-28	90.414	90.36	0.318	0.095
2097-07-29	94.404	97.294	0.087	0.002
2097-07-30	96.269	98.467	0.002	0
2097-07-31	95.306	97.851	0.02	0.007
2097-08-01	92.01	94.309	0.077	0.27
2097-08-02	92.539	93.143	0.15	0.16
2097-08-03	93.896	94.631	0.001	0.11
2097-08-04	95.08	94.802	0	0.01
2097-08-05	93.723	95.992	0.137	0.009
2097-08-06	93.074	92.62	0.198	0.083
2097-08-07	84.127	89.934	0.262	0.306
2097-08-08	90.17	89.801	0.107	0.16
2097-08-09	88.799	89.754	0.051	0.082
2097-08-10	89.078	88.851	0.316	0.225
2097-08-11	89.215	91.808	0.078	0.173
2097-08-12	92.928	90.24	0.35	0.249
2097-08-13	94.128	90.077	1.038	0.21
2097-08-14	89.97	92.026	0.471	0.217
2097-08-15	88.204	88.007	0.272	0.07
2097-08-16	88.634	89.051	0	0
2097-08-17	89.551	91.671	0	0
2097-08-18	93.957	94.568	0	0
2097-08-19	91.715	91.317	0.42	0.147
2097-08-20	86.856	88.804	0.197	0.353
2097-08-21	87.799	88.841	0	0
2097-08-22	87.597	87.575	0	0
2097-08-23	87.715	86.811	0	0
2097-08-24	84.396	87.413	0	0
2097-08-25	87.558	87.678	0.003	0
2097-08-26	86.356	86.456	0.01	0
2097-08-27	88.156	88.82	0.002	0.002
2097-08-28	86.805	87.256	0	0
2097-08-29	87.539	89.211	0	0.002
2097-08-30	87.184	89.256	0	0.006
2097-08-31	85.711	85.295	0.046	0.018
2097-09-01	88.206	89.053	0.101	0.035
2097-09-02	85.962	85.091	0.179	0.196
2097-09-03	88.758	88.092	0.249	0.181
2097-09-04	93.67	94.537	0	0
2097-09-05	93.669	96.33	0	0
2097-09-06	91.578	91.678	0.001	0.194
2097-09-07	87.465	87.62	0	0.174
2097-09-08	89.258	91.4	0	0
2097-09-09	89.765	91.879	0	0
2097-09-10	88.293	87.697	0	0
2097-09-11	86.357	86.864	0	0
2097-09-12	81.98	84.747	0	0
2097-09-13	87.237	90.092	0.002	0
2097-09-14	89.746	90.747	0	0
2097-09-15	89.083	88.754	0.166	0.107
2097-09-16	81.387	84.968	0.123	0.003
2097-09-17	80.287	80.857	0	0
2097-09-18	73.827	76.603	0	0
2097-09-19	74.5	75.152	0	0
2097-09-20	77.41	78.355	0	0
2097-09-21	84.169	84.863	0	0
2097-09-22	85.637	86.06	0	0
2097-09-23	83.087	83.384	0	0
2097-09-24	84.241	84.44	0	0
2097-09-25	85.179	86.207	0	0
2097-09-26	80.282	81.264	0	0
2097-09-27	81.377	79.679	0	0
2097-09-28	81.754	83.07	0	0
2097-09-29	85.584	85.806	0	0
2097-09-30	84.956	84.578	0	0
2097-10-01	75.653	81.551	0.001	0
2097-10-02	82.048	76.9	0	0
2097-10-03	88.343	86.02	0	0
2097-10-04	78.633	75.823	0	0
2097-10-05	76.961	70.494	0	0
2097-10-06	82.606	81.833	0	0
2097-10-07	85.407	85.391	0.018	0.003
2097-10-08	73.167	72.146	0	0.019
2097-10-09	78.212	76.291	0	0
2097-10-10	79.767	81.896	0	0
2097-10-11	86.568	88.51	0.006	0
2097-10-12	86.129	85.199	0	0.012
2097-10-13	87.35	86.018	0	0
2097-10-14	85.172	86.471	0	0
2097-10-15	81.542	80.749	0	0
2097-10-16	74.618	71.831	0	0
2097-10-17	80.615	77.433	0	0
2097-10-18	83.979	83.785	0	0
2097-10-19	77.237	79.675	0.026	0
2097-10-20	69.33	74.578	0	0
2097-10-21	77.601	78.083	0	0
2097-10-22	80.235	79.827	0.281	0.433
2097-10-23	71.13	77.259	0	0.013
2097-10-24	75.184	73.464	0.001	0
2097-10-25	78.585	78.259	0.056	0.087
2097-10-26	74.015	74.483	0	0
2097-10-27	65.027	64.857	0	0
2097-10-28	61.357	61.779	0	0
2097-10-29	67.013	66.586	0	0
2097-10-30	60.88	60.603	0	0
2097-10-31	58.94	56.727	0	0
2098-05-01	80	80	1	1
2098-05-02	75.268	72.745	0.034	0.014
2098-05-03	72.07	70.984	0.67	0.448
2098-05-04	70.901	71.082	0	0
2098-05-05	69.053	69.104	0	0
2098-05-06	75.618	76.658	0	0
2098-05-07	74.466	74.928	0.087	0.043
2098-05-08	78.599	79.801	0.192	0.15
2098-05-09	83.83	85.255	0.224	0.067
2098-05-10	77.273	79.953	0	0
2098-05-11	75.505	75.405	0	0
2098-05-12	81.913	81.94	0.006	0.003
2098-05-13	87.997	89.272	0.24	0.037
2098-05-14	87.836	94.594	0.103	0
2098-05-15	93.482	93.703	0.033	0
2098-05-16	91.853	93.045	0	0
2098-05-17	92.175	91.635	0	0.001
2098-05-18	86.319	86.356	0.325	0.12
2098-05-19	80.353	79.084	0.12	0.11
2098-05-20	75.084	75.669	0.189	0.195
2098-05-21	77.834	80.167	0.041	0.152
2098-05-22	81.131	83.643	0.005	0.004
2098-05-23	91.163	91.857	0	0
2098-05-24	90.251	91.131	0.128	0.197
2098-05-25	77.81	81.945	0.258	0.252
2098-05-26	84.196	85.683	0.138	0.144
2098-05-27	91.74	90.506	0.183	0.19
2098-05-28	95.371	96.012	0	0
2098-05-29	94.041	95.014	0	0
2098-05-30	86.226	89.674	0.075	0.221
2098-05-31	79.691	80.262	0.305	0.211
2098-06-01	80.6	80.553	0.269	0.076
2098-06-02	84.463	85.142	0	0
2098-06-03	86.813	87.136	0	0
2098-06-04	86.734	88.022	0.003	0
2098-06-05	85.488	84.357	0.439	0.233
2098-06-06	94.199	94.776	0.075	0.018
2098-06-07	82.815	84.313	0.083	0.015
2098-06-08	82.694	82.793	0	0
2098-06-09	84.811	84.777	0	0
2098-06-10	88.594	89.145	0	0
2098-06-11	92.539	92.813	0.001	0.006
2098-06-12	91.301	91.472	0.143	0.191
2098-06-13	89.12	88.62	0.164	0.324
2098-06-14	91.905	92.259	0.189	0.13
2098-06-15	95.977	97.317	0.204	0.22
2098-06-16	89.61	94.888	0.461	0.805
2098-06-17	88.04	88.526	0.053	1.365
2098-06-18	85.061	87.176	0.084	0
2098-06-19	82.16	83.521	0.014	0.06
2098-06-20	86.542	87.679	0.002	0
2098-06-21	91.935	92.422	0	0
2098-06-22	94.869	95.161	0.001	0.003
2098-06-23	95.61	96.854	0.042	0.104
2098-06-24	97.283	96.331	0.214	0.234
2098-06-25	94.393	97.292	0.125	0.009
2098-06-26	90.41	90.545	0.276	0.287
2098-06-27	90.051	87.31	0.281	0.833
2098-06-28	88.7	89.766	0.099	0.159
2098-06-29	87.205	88.622	0.028	0.121
2098-06-30	84.361	85.613	0.008	0.02
2098-07-01	85.706	86.648	0.01	0
2098-07-02	88.527	89.518	0.004	0
2098-07-03	88.619	88.07	0.527	0.273
2098-07-04	95.243	90.099	0.305	0.213
2098-07-05	98.015	95.373	0.153	0.279
2098-07-06	97.972	98.57	0.116	0.163
2098-07-07	99.695	99.568	0.048	0.012
2098-07-08	101.094	100.984	0	0
2098-07-09	100.16	101.668	0.023	0
2098-07-10	100.304	100.403	0	0.093
2098-07-11	102.93	103.341	0	0
2098-07-12	104.792	104.106	0	0
2098-07-13	104.906	105.017	0	0
2098-07-14	97.825	101.453	0	0
2098-07-15	100.255	100.588	0	0
2098-07-16	103.365	103.348	0	0
2098-07-17	103.219	103.331	0	0
2098-07-18	102.213	102.313	0	0.118
2098-07-19	101.064	101.613	0.164	0.057
2098-07-20	102.602	102.744	0	0.136
2098-07-21	102.409	103.214	0.254	0
2098-07-22	101.751	102.587	0	0
2098-07-23	99.812	100.988	0.005	0.067
2098-07-24	99.369	100.814	0.005	0.023
2098-07-25	99.787	99.887	0	0.12
2098-07-26	97.459	99.925	0.136	0.117
2098-07-27	101.129	98.728	0	0.001
2098-07-28	99.443	102.623	0.17	0
2098-07-29	102.256	102.86	0	0
2098-07-30	103.111	103.345	0	0
2098-07-31	100.716	100.833	0.001	0.001
2098-08-01	96.379	98.865	0.311	0.092
2098-08-02	95.232	97.923	0.262	0.077
2098-08-03	99.575	99.792	0.09	0.002
2098-08-04	100.36	99.775	0	0.017
2098-08-05	96.914	98.665	0.133	0.168
2098-08-06	101.17	103.679	0.209	0.012
2098-08-07	101.215	102.498	0.061	0
2098-08-08	93.264	93.364	0.031	0.149
2098-08-09	96.751	96.561	0	0
2098-08-10	97.663	99.334	0	0
2098-08-11	100.746	100.284	0	0
2098-08-12	94.785	99.885	0.22	0.002
2098-08-13	85.958	89.577	0.294	0.247
2098-08-14	85.315	85.706	0.049	0.012
2098-08-15	86.711	88.569	0	0
2098-08-16	89.815	92.017	0.053	0
2098-08-17	91.738	92.597	0.005	0.003
2098-08-18	97.158	98.299	0	0
2098-08-19	98.586	98.678	0.048	0
2098-08-20	101.553	102.219	0.144	0.133
2098-08-21	85.669	94.171	0.174	0.188
2098-08-22	87.221	87.613	0	0
2098-08-23	81.907	83.189	0.162	0.252
2098-08-24	84.72	83.683	0.199	0.229
2098-08-25	88.302	86.262	0.101	0.114
2098-08-26	91.336	91.621	0.059	0.1
2098-08-27	93.243	96.714	0	0
2098-08-28	94.523	96.61	0.003	0.003
2098-08-29	96.013	94.625	0.143	0.386
2098-08-30	89.363	93.839	0.235	0.074
2098-08-31	89.571	93.497	0.003	0.028
2098-09-01	90.399	90.39	0	0
2098-09-02	89.012	89.112	0.006	0.062
2098-09-03	88.673	88.773	0.049	0.007
2098-09-04	85.923	86.581	0.091	0.097
2098-09-05	86.029	85.354	0	0.03
2098-09-06	86.697	85.89	0	0.024
2098-09-07	88.384	88.625	0	0
2098-09-08	91.967	91.825	0	0
2098-09-09	87.627	90.024	0.257	0.214
2098-09-10	85.358	83.422	0.001	0.238
2098-09-11	84.458	83.76	0	0
2098-09-12	85.618	85.286	0.006	0
2098-09-13	85.369	84.504	0.009	0
2098-09-14	87.107	87.245	0	0
2098-09-15	81.893	76.688	0	0
2098-09-16	71.743	72.05	0	0
2098-09-17	76.67	77.167	0	0
2098-09-18	72.313	72.34	0.003	0
2098-09-19	83.876	81.484	0.371	2.556
2098-09-20	89.151	87.463	0	0
2098-09-21	88.52	88.896	0	0.019
2098-09-22	85.253	84.384	0	0.062
2098-09-23	79.65	80.965	0.027	0.006
2098-09-24	77.81	76.689	0	0
2098-09-25	78.793	78.949	0	0.011
2098-09-26	78.073	76.224	0	0
2098-09-27	76.464	74.891	0.014	0.006
2098-09-28	82.727	84.651	0.222	0.002
2098-09-29	85.949	84.938	0.019	0.002
2098-09-30	86.488	88.055	0	0.022
2098-10-01	82.654	83.482	0.037	0.001
2098-10-02	75.623	75.256	0	0
2098-10-03	72.12	72.757	0	0
2098-10-04	76.626	74.939	0	0
2098-10-05	77.296	77.04	0	0
2098-10-06	80.962	81.351	0	0
2098-10-07	78.159	76.444	0.015	0.039
2098-10-08	71.752	70.288	0	0
2098-10-09	71.465	74.397	0	0
2098-10-10	79.283	75.879	0	0
2098-10-11	75.522	76.252	0.08	0.158
2098-10-12	72.773	72.758	0	0
2098-10-13	63.534	70.08	0	0.007
2098-10-14	75.33	69.58	0.026	0.003
2098-10-15	71.988	77.787	0.007	0
2098-10-16	79.184	80.524	0	0
2098-10-17	73.901	73.43	0	0
2098-10-18	77.276	77.52	0	0
2098-10-19	79.267	79.832	0	0
2098-10-20	78.07	78.898	0.156	0.066
2098-10-21	70.322	71.901	0.035	0
2098-10-22	73.641	72.998	0	0
2098-10-23	73.612	71.962	0.009	0
2098-10-24	69.825	67.464	0.256	0.404
2098-10-25	71.95	72.475	0	0
2098-10-26	65.314	69.853	0	0
2098-10-27	64.582	65.135	0.001	0.066
2098-10-28	63.68	61.261	0	0
2098-10-29	71.007	70.984	0	0
2098-10-30	78.313	77.071	0	0
2098-10-31	78.998	78.415	0	0.029
2099-05-01	80	80	1	1
2099-05-02	76.463	72.645	0.213	0.219
2099-05-03	79.794	80.378	0.057	0.035
2099-05-04	83.086	83.695	0.045	0.007
2099-05-05	79.838	80.257	0.381	0.301
2099-05-06	75.91	76.366	0	0
2099-05-07	73.353	74.557	0	0
2099-05-08	87.754	88.481	0	0
2099-05-09	82.726	85.042	0.14	0.401
2099-05-10	72.297	72.018	0	0
2099-05-11	79.076	79.845	0	0
2099-05-12	85.7	86.298	0	0
2099-05-13	88.537	89.009	0	0
2099-05-14	90.134	90.535	0	0
2099-05-15	89.6	90.363	0	0
2099-05-16	85.491	86.779	0.187	0.048
2099-05-17	79.339	79.472	0	0
2099-05-18	76.258	77.646	0.274	0.912
2099-05-19	72.908	73.259	0.039	0.01
2099-05-20	70.213	70.556	0	0
2099-05-21	71.602	71.973	0	0
2099-05-22	78.528	78.676	0	0
2099-05-23	86.098	86.583	0	0
2099-05-24	86.847	86.986	0	0
2099-05-25	88.305	89.179	0	0
2099-05-26	91.188	92.084	0	0
2099-05-27	92.634	92.734	0.031	0.062
2099-05-28	92.621	92.186	0.191	0.155
2099-05-29	95.386	95.158	0	0.005
2099-05-30	93.536	94.498	0.002	0.019
2099-05-31	96.796	95.777	0.004	0.059
2099-06-01	89.656	91.948	0.007	0.001
2099-06-02	82.756	85.486	0.004	0
2099-06-03	80.532	82.533	0	0
2099-06-04	87.385	87.529	0	0
2099-06-05	93.276	93.432	0	0
2099-06-06	85.375	91.055	0.381	0.04
2099-06-07	82.289	83.234	0.029	0.058
2099-06-08	81.937	82.641	0.003	0
2099-06-09	85.486	85.861	0.015	0
2099-06-10	84.34	83.322	0.088	0.152
2099-06-11	85.186	90.755	0.291	0.143
2099-06-12	87.478	89.318	0.266	0.132
2099-06-13	86.827	91.748	0	0
2099-06-14	88.97	93.525	0.002	0
2099-06-15	94.486	92.887	0.005	0
2099-06-16	93.071	93.878	0	0
2099-06-17	91.905	92.863	0	0.057
2099-06-18	89.224	88.376	0.03	0.262
2099-06-19	85.279	86.609	0.34	0.431
2099-06-20	85.768	88.166	0.69	0.199
2099-06-21	89.259	91.374	0	0
2099-06-22	87.368	88.431	0.014	0.044
2099-06-23	90.55	90.26	0	0
2099-06-24	96.682	97.023	0	0
2099-06-25	95.182	98.493	0.001	0
2099-06-26	93.48	93.58	0.03	0.288
2099-06-27	92.161	91.405	0.22	0.23
2099-06-28	94.095	96.502	0.083	0.033
2099-06-29	95.439	96.253	0	0
2099-06-30	94.919	95.019	0	0.13
2099-07-01	92.004	89.829	0.195	0.228
2099-07-02	94.889	98.827	0.079	0.012
2099-07-03	93.092	91.523	0.218	0.328
2099-07-04	85.18	90.733	0.292	0.189
2099-07-05	88.996	87.855	0.041	0.291
2099-07-06	88.965	90.969	0	0.067
2099-07-07	94.901	94.881	0	0
2099-07-08	93.632	93.767	0.115	0.13
2099-07-09	91.763	92.192	0.029	0.308
2099-07-10	91.428	93.167	0	0
2099-07-11	91.873	91.862	0.21	0.369
2099-07-12	89.769	88.78	0.186	0.32
2099-07-13	86.109	85.221	0.075	0.247
2099-07-14	85.694	87.906	0.432	0.379
2099-07-15	85.59	85.231	0.417	1.307
2099-07-16	93.962	92.884	0.109	0.085
2099-07-17	87.339	88.957	0.01	0.185
2099-07-18	92.161	90.212	0	0
2099-07-19	103.263	100.742	0	0
2099-07-20	105.888	106.186	0	0
2099-07-21	106.064	106.555	0	0
2099-07-22	100.177	104.818	0.334	0
2099-07-23	101.438	102.517	0.039	0.281
2099-07-24	97.033	99.064	0	0.003
2099-07-25	91.062	93.518	0	0
2099-07-26	91.195	90.98	0	0
2099-07-27	97.346	98.14	0	0
2099-07-28	90.282	95.654	0.241	0.316
2099-07-29	84.263	84.162	0.132	0.145
2099-07-30	90.029	89.513	0	0.035
2099-07-31	99.466	96.6	0	0
2099-08-01	103.434	100.92	0	0
2099-08-02	100.48	101.473	0.061	0.143
2099-08-03	103.493	105.679	0	0.376
2099-08-04	100.385	102.905	0	0
2099-08-05	95.873	97.153	0.136	0.026
2099-08-06	87.668	88.835	0.655	0.308
2099-08-07	89.17	88.632	0.024	0.054
2099-08-08	89.474	90.262	0	0.012
2099-08-09	92.206	90.179	0	0
2099-08-10	94.075	95.274	0.005	0
2099-08-11	99.853	101.279	0.108	0
2099-08-12	102.025	104.637	0	0.024
2099-08-13	103.639	104.238	0	0.023
2099-08-14	101.336	101.764	0	0
2099-08-15	98.302	97.718	0.018	0
2099-08-16	100.834	99.458	0	0.001
2099-08-17	102.152	100.649	0	0
2099-08-18	97.874	97.813	0.113	0.113
2099-08-19	98.36	96.486	0.119	0.119
2099-08-20	100.624	99.541	0	0
2099-08-21	98.952	96.508	0	0
2099-08-22	95.376	96.49	0	0
2099-08-23	97.499	96.257	0	0.005
2099-08-24	96.922	97.022	0.003	0.185
2099-08-25	97.846	97.188	0.005	0.034
2099-08-26	101.031	101.137	0	0.036
2099-08-27	89.869	92.573	0.149	0.097
2099-08-28	97.85	96.195	0	0
2099-08-29	94.266	95.347	0.026	0
2099-08-30	98.783	98.825	0	0
2099-08-31	102.935	102.864	0	0
2099-09-01	104.122	104.613	0	0
2099-09-02	101.511	101.611	0.023	0.155
2099-09-03	98.279	97.223	0.167	0.208
2099-09-04	97.94	96.314	0.121	0.029
2099-09-05	85.898	84.352	0.195	0.706
2099-09-06	72.113	75.589	0.01	0.021
2099-09-07	79.066	78.282	0	0
2099-09-08	81.471	82.398	0	0
2099-09-09	83.959	83.644	0	0
2099-09-10	87.117	87.679	0	0
2099-09-11	91.231	91.511	0.002	0
2099-09-12	90.677	89.74	0.014	0.011
2099-09-13	90.091	92.309	0.011	0.002
2099-09-14	85.535	85.983	0.003	0.026
2099-09-15	78.736	80.634	0	0
2099-09-16	87.289	86.526	0	0
2099-09-17	92.554	92.406	0	0
2099-09-18	91.07	89.843	0	0
2099-09-19	96.923	94.813	0	0
2099-09-20	86.097	87.003	0	0
2099-09-21	74.041	73.656	0	0
2099-09-22	76.395	75.164	0	0
2099-09-23	77.974	77.75	0	0
2099-09-24	79.992	79.246	0	0
2099-09-25	84.939	84.133	0	0
2099-09-26	87.618	86.664	0	0
2099-09-27	81.345	82.675	0	0
2099-09-28	78.072	75.748	0	0
2099-09-29	76.343	76.038	0	0
2099-09-30	82.125	78.574	0	0
2099-10-01	93.279	90.331	0	0
2099-10-02	80.397	85.347	0	0
2099-10-03	81.95	79.509	0	0
2099-10-04	92.961	91.385	0	0
2099-10-05	88.718	88.818	0	0
2099-10-06	87.059	89.721	0	0
2099-10-07	92.36	91.599	0.006	0
2099-10-08	88.386	84.346	0.016	0.031
2099-10-09	92.548	90.19	0	0
2099-10-10	95.46	95.23	0	0
2099-10-11	79.86	92.352	0	0
2099-10-12	62.239	62.2	0	0
2099-10-13	65.657	64.839	0	0
2099-10-14	72.325	71.097	0	0
2099-10-15	77.178	76.56	0	0
2099-10-16	73.97	68.583	0	0
2099-10-17	70.035	69.602	0.046	0.018
2099-10-18	68.105	68.266	0	0
2099-10-19	71.598	72.489	0	0
2099-10-20	76.531	76.209	0	0
2099-10-21	75.377	74.663	0	0
2099-10-22	62.53	62.366	0	0
2099-10-23	68.082	67.014	0	0
2099-10-24	79.166	77.876	0	0
2099-10-25	84.108	83.327	0	0
2099-10-26	87.787	84.773	0	0
2099-10-27	81.179	80.81	0.205	0.158
2099-10-28	69.887	69.389	0	0
2099-10-29	72.101	72.068	0	0
2099-10-30	63.143	64.987	0	0
2099-10-31	61.091	61.728	0	0
