# Supplementary material for: The role of climate change and urban development on compound dry-hot extremes across US cities
Source: Nat Commun. 2023 Jun 14;14:3509. doi: 10.1038/s41467-023-39205-x (PMC10267174; doi:10.1038/s41467-023-39205-x)
Supplement: Supplementary file 2 — Source Data [file 41467_2023_39205_MOESM2_ESM.zip › SourceData/Richmond_Current_Data.xlsx]

## Sheet: Sheet1
Date_Current	Current_T	Urban_Dev_T	Current_prcp	Urban_Dev_Prcp
2000-05-01	80	80	1	1
2000-05-02	71.207	71.847	0	0.005
2000-05-03	70.6	70.255	0	0
2000-05-04	73.139	73.184	0	0
2000-05-05	78.938	80.158	0	0
2000-05-06	83.236	84.805	0	0
2000-05-07	85.197	85.608	0.028	0.022
2000-05-08	86.913	87.281	0.01	0.017
2000-05-09	87.084	87.686	0	0
2000-05-10	84.64	84.701	0.011	0.084
2000-05-11	77.344	78.105	0.095	0.075
2000-05-12	87.882	88.818	0	0
2000-05-13	89.054	89.569	0	0
2000-05-14	81.135	81.597	0.007	0.024
2000-05-15	70.253	70.704	0	0
2000-05-16	70.391	70.742	0.005	0.005
2000-05-17	75.938	75.029	0	0.003
2000-05-18	85.705	85.975	0.007	0.034
2000-05-19	87.527	88.337	0	0
2000-05-20	76.466	78.178	0.203	0.161
2000-05-21	71.606	80.126	0.12	0.189
2000-05-22	59.724	67.684	0.417	0.265
2000-05-23	67.639	71.766	0.01	0.002
2000-05-24	85.652	86.278	0.101	0.023
2000-05-25	84.565	84.671	0	0.001
2000-05-26	78.272	78.749	0	0
2000-05-27	84.261	83.088	0	0.018
2000-05-28	73.92	69.638	0.357	1.131
2000-05-29	63.663	65.881	0.625	1.654
2000-05-30	58.691	61.163	0	0
2000-05-31	68.868	69.937	0.001	0.002
2000-06-01	86.952	88.123	0	0
2000-06-02	91.53	92.579	0	0
2000-06-03	82.853	89.433	0	0
2000-06-04	74.378	74.725	0	0
2000-06-05	66.819	68.463	0.093	0.052
2000-06-06	69.759	71.993	0.258	0.305
2000-06-07	72.772	73.489	0.012	0.013
2000-06-08	78.952	79.535	0	0
2000-06-09	87.02	87.558	0	0
2000-06-10	90.452	91.02	0	0
2000-06-11	90.235	90.812	0	0
2000-06-12	89.709	90.032	0	0
2000-06-13	91.197	90.036	0	0.004
2000-06-14	90.201	90.007	0.015	0.01
2000-06-15	90.758	90.329	0.002	0.058
2000-06-16	89.303	88.726	0.094	0.167
2000-06-17	87.722	85.867	0.077	0.174
2000-06-18	89.701	89.837	0.228	0.251
2000-06-19	80.912	84.62	0.181	0.306
2000-06-20	80.213	80.402	0	0
2000-06-21	85.736	86.254	0	0
2000-06-22	89.965	90.463	0.027	0.027
2000-06-23	90.416	90.074	0	0
2000-06-24	86.657	88.801	0.122	0.079
2000-06-25	85.578	89.853	0.012	0.017
2000-06-26	89.229	89.521	0.198	0.028
2000-06-27	88.277	87.28	0.003	0.095
2000-06-28	82.165	82.839	0.114	0.499
2000-06-29	76.549	76.625	0.067	0.281
2000-06-30	79.442	79.181	0.013	0.038
2000-07-01	79.325	79.443	0	0
2000-07-02	83.6	84.423	0	0
2000-07-03	88.079	87.639	0	0
2000-07-04	86.311	88.269	0.033	0.133
2000-07-05	83.168	84.012	0.135	0.124
2000-07-06	82.951	83.831	0.019	0.005
2000-07-07	78.704	78.289	0.066	0.035
2000-07-08	77.202	77.889	0	0
2000-07-09	87.417	88.583	0	0
2000-07-10	92.904	93.451	0	0
2000-07-11	88.509	90.988	0.114	0.222
2000-07-12	80.999	81.228	0	0.992
2000-07-13	81.16	81.09	0	0
2000-07-14	80.017	82.791	0	0.018
2000-07-15	76.806	78.944	0.325	0.336
2000-07-16	81.848	81.642	0.068	0.049
2000-07-17	83.032	83.775	0	0
2000-07-18	87.627	87.305	0	0
2000-07-19	88.705	89.5	0.073	0.033
2000-07-20	80.777	79.779	0.124	0.12
2000-07-21	84.246	84.065	0	0.007
2000-07-22	81.966	83.184	0.044	0.023
2000-07-23	77.796	78.201	0	0
2000-07-24	71.943	73.767	0.006	0.006
2000-07-25	70.133	71.126	0.009	0.097
2000-07-26	75.726	80.466	0	0.063
2000-07-27	81.602	81.149	0	0.077
2000-07-28	84.645	80.691	0.007	0.1
2000-07-29	82.643	83.021	0.002	0.135
2000-07-30	84.88	82.652	0	0.007
2000-07-31	84.415	83.632	0.12	0.131
2000-08-01	86.55	87.391	0.239	0.059
2000-08-02	87.295	86.013	0.023	0.267
2000-08-03	85.485	86.715	0.262	0.158
2000-08-04	78.27	84.218	0.172	0.185
2000-08-05	79.135	80.117	0.043	0
2000-08-06	81.5	85.657	0.002	0.001
2000-08-07	97.235	97.176	0	0
2000-08-08	90.791	87.06	0.292	0.33
2000-08-09	92.872	93.82	0.1	0.245
2000-08-10	84.628	91.26	0	0
2000-08-11	81.141	81.899	0	0
2000-08-12	78.934	79.723	0	0
2000-08-13	72.511	73.435	0.071	0.063
2000-08-14	81.699	81.969	0	0.009
2000-08-15	85.233	84.196	0	0
2000-08-16	85.817	83.458	0	0
2000-08-17	77.046	78.521	0	0
2000-08-18	89.338	89.438	0	0.026
2000-08-19	81.283	77.104	0.071	0.027
2000-08-20	70.462	72.418	0	0
2000-08-21	75.017	74.541	0	0
2000-08-22	78.425	78.286	0	0
2000-08-23	82.876	79.914	0	0
2000-08-24	79.508	82.37	0.107	0
2000-08-25	82.051	80.836	0.03	0
2000-08-26	83.27	82.142	0	0
2000-08-27	84.551	84.271	0	0.019
2000-08-28	82.313	82.88	0	0.001
2000-08-29	76.154	75.653	0.148	0.143
2000-08-30	77.958	81.823	0.131	0.064
2000-08-31	79.064	82.604	0.133	0.214
2000-09-01	80.824	82.179	0.138	0.037
2000-09-02	78.513	78.925	0.018	0.004
2000-09-03	78.582	78.444	0.177	0.157
2000-09-04	81.863	81.286	0.024	0.09
2000-09-05	76.681	77.679	0.056	0.275
2000-09-06	73.478	73.494	0	0
2000-09-07	75.328	75.683	0	0
2000-09-08	74.927	76.341	0	0
2000-09-09	77.796	79.315	0	0
2000-09-10	80.742	81.121	0	0
2000-09-11	78.315	77.521	0	0
2000-09-12	82.009	81.439	0	0
2000-09-13	80.368	79.475	0	0
2000-09-14	80.458	80.648	0	0
2000-09-15	78.738	78.241	0	0.008
2000-09-16	66.685	66.156	0	0
2000-09-17	69.837	69.762	0	0
2000-09-18	71.757	73.54	0	0
2000-09-19	76.321	79.199	0.193	0.244
2000-09-20	85.051	84.52	0	0
2000-09-21	80.55	81.947	0.001	0.005
2000-09-22	73.758	73.841	0	0
2000-09-23	71.737	71.91	0.188	0.053
2000-09-24	84.152	86.075	0.085	0.001
2000-09-25	76.954	81.431	0.292	0.203
2000-09-26	57.17	58.756	0.205	0.336
2000-09-27	68.309	68.097	0.035	0.026
2000-09-28	73.028	73.118	0	0
2000-09-29	67.783	65.5	0	0
2000-09-30	69.958	69.556	0	0
2000-10-01	67.129	67.797	0	0
2000-10-02	69.005	70.331	0	0
2000-10-03	85.82	86.067	0	0
2000-10-04	83.282	83.748	0	0
2000-10-05	81.513	82.513	0	0
2000-10-06	83.131	83.64	0.019	0.015
2000-10-07	65.877	67.043	0.002	0.006
2000-10-08	53.901	54.302	0	0
2000-10-09	52.333	52.947	0	0
2000-10-10	64.223	64.585	0	0
2000-10-11	69.084	69.627	0	0
2000-10-12	69.864	70.35	0	0
2000-10-13	71.584	71.915	0	0
2000-10-14	74.384	74.492	0	0
2000-10-15	76.799	76.791	0	0
2000-10-16	79.264	80	0	0
2000-10-17	68.532	71.55	0.001	0.003
2000-10-18	68.45	68.2	0.15	0.024
2000-10-19	68.855	69.166	0	0
2000-10-20	67.665	66.979	0	0
2000-10-21	73.188	73.089	0	0
2000-10-22	67.512	67.568	0	0
2000-10-23	63.938	64.012	0	0
2000-10-24	60.552	61.221	0	0
2000-10-25	66.201	69.598	0	0
2000-10-26	58.281	61.723	0	0
2000-10-27	62.74	63.526	0	0
2000-10-28	60.105	64.654	0	0
2000-10-29	56.484	57.121	0	0
2000-10-30	60.827	61.516	0	0
2000-10-31	58.908	59.324	0	0
2001-05-01	80	80	1	1
2001-05-02	79.109	79.92	0	0
2001-05-03	81.409	82.416	0	0
2001-05-04	83.23	84.069	0	0
2001-05-05	80.49	82.401	0.091	0.007
2001-05-06	68.425	72.475	0.039	0.027
2001-05-07	65.577	65.713	0	0
2001-05-08	67.912	68.516	0	0
2001-05-09	69.353	69.298	0	0
2001-05-10	76.733	77.358	0	0.003
2001-05-11	79.2	79.554	0	0
2001-05-12	81.086	77.721	0.228	0.181
2001-05-13	65.559	72.09	0.076	0.033
2001-05-14	68.241	68.921	0	0
2001-05-15	67.512	68.91	0	0
2001-05-16	69.709	70.523	0	0
2001-05-17	60.519	60.782	0.04	0.237
2001-05-18	70.613	73.984	0.001	0.002
2001-05-19	66.05	72.416	0.482	0.113
2001-05-20	71.24	67.787	0	0.261
2001-05-21	77.518	83.883	0.34	0.069
2001-05-22	85.793	86.993	0.013	0.002
2001-05-23	74.917	84.057	0.07	0
2001-05-24	78.692	79.285	0	0
2001-05-25	79.605	79.88	0	0
2001-05-26	74.184	70.814	0.22	0.37
2001-05-27	78.936	79.719	0.054	0.139
2001-05-28	75.823	75.061	0.019	0.061
2001-05-29	74.942	76.926	0.081	0.022
2001-05-30	68.227	70.171	0	0
2001-05-31	68.884	70.228	0	0
2001-06-01	73.17	79.016	0	0.047
2001-06-02	76.165	77.399	0.732	0.239
2001-06-03	75.378	75.443	0.005	0.011
2001-06-04	78.447	79.454	0	0
2001-06-05	83.115	84.842	0.101	0.13
2001-06-06	82.698	85.524	0.328	0.3
2001-06-07	70.929	73.271	0.089	0.075
2001-06-08	76.879	75.953	0.011	0.022
2001-06-09	77.854	78.289	0.011	0.042
2001-06-10	79.081	78.427	0	0
2001-06-11	80.179	81.273	0.109	0.146
2001-06-12	87.832	85.785	0.001	0.148
2001-06-13	84.436	85.453	0.184	0.21
2001-06-14	79.866	81.672	0.034	0.042
2001-06-15	77.472	75.516	0.178	0.006
2001-06-16	79.145	82.521	0.146	0.011
2001-06-17	84.221	86.902	0.133	0.103
2001-06-18	82.852	82.849	0	0
2001-06-19	85.01	85.451	0	0
2001-06-20	84.302	84.463	0	0
2001-06-21	86.56	83.927	0	0.002
2001-06-22	83.977	88.99	0.01	0.029
2001-06-23	80.509	82.359	0.201	0.254
2001-06-24	79	80.216	0.04	0.202
2001-06-25	81.43	82.792	0	0
2001-06-26	84.204	87.201	0	0
2001-06-27	86.958	86.182	0	0.004
2001-06-28	87.752	87.862	0.042	0.009
2001-06-29	87.74	89.144	0.132	0.043
2001-06-30	88.237	88.944	0.129	0.004
2001-07-01	86.713	90.032	0.013	0
2001-07-02	79.875	81.399	0.129	0.198
2001-07-03	78.642	80.384	0	0
2001-07-04	82.126	82.53	0.108	0.16
2001-07-05	86.321	84.099	0.005	0.135
2001-07-06	77.855	78.57	0	0.081
2001-07-07	82.557	83.428	0	0
2001-07-08	83.574	90.399	0.225	0.05
2001-07-09	86.755	86.466	0.215	0.007
2001-07-10	88.42	90.616	0.005	0
2001-07-11	85.581	87.92	0.051	0.064
2001-07-12	79.383	80.928	0.004	0.019
2001-07-13	78.376	78.36	0	0
2001-07-14	79.322	79.823	0	0
2001-07-15	81.802	82.281	0.001	0
2001-07-16	83.49	84.433	0	0
2001-07-17	87.747	88.87	0	0
2001-07-18	85.238	87.426	0.162	0.064
2001-07-19	77.448	77.867	0.126	0.09
2001-07-20	78.406	79.266	0	0
2001-07-21	81.136	81.423	0	0
2001-07-22	82.947	83.332	0	0
2001-07-23	84.27	84.702	0	0
2001-07-24	90.169	89.182	0	0
2001-07-25	93.463	93.243	0.011	0
2001-07-26	89.285	90.111	0	0.037
2001-07-27	85.963	82.815	0.746	0.544
2001-07-28	68.889	74.642	0.181	0
2001-07-29	72.859	72.693	0.351	0.413
2001-07-30	74.07	73.286	0.008	0.882
2001-07-31	79.073	79.01	0.027	0
2001-08-01	80.097	80.542	0	0
2001-08-02	81.844	82.597	0	0
2001-08-03	83.512	86.432	0	0
2001-08-04	87.733	88.333	0	0
2001-08-05	87.425	85.729	0	0
2001-08-06	88.115	85.775	0	0
2001-08-07	89.833	91.395	0	0
2001-08-08	92.624	92.724	0	0.26
2001-08-09	91.683	92.227	0	0.07
2001-08-10	89.923	93.346	0.096	0.012
2001-08-11	85.3	91.494	0.227	0.151
2001-08-12	85.824	89.79	0.071	0.047
2001-08-13	84.182	83.662	0.21	0.223
2001-08-14	81.855	83.198	0.291	0.231
2001-08-15	81.17	82.969	0	0
2001-08-16	81.909	84.479	0	0
2001-08-17	88.916	89.016	0.005	0.212
2001-08-18	80.447	85.112	0.012	0.005
2001-08-19	80.889	80.329	0.181	0.197
2001-08-20	81.047	84.817	0.084	0.231
2001-08-21	81.187	81.5	0.076	0
2001-08-22	82.39	81.894	0	0
2001-08-23	89.307	88.894	0	0
2001-08-24	82.654	82.15	0.052	0.265
2001-08-25	73.933	78.774	0.017	0.061
2001-08-26	80.715	80.73	0.042	0.038
2001-08-27	84.333	85.326	0.114	0.194
2001-08-28	83.502	83.001	0.582	0.086
2001-08-29	85.554	86.087	0	0
2001-08-30	83.802	84.733	0	0
2001-08-31	81.164	80.609	0.117	0.255
2001-09-01	75.802	79.287	0.031	0.169
2001-09-02	75.384	76.396	0	0
2001-09-03	76.776	77.63	0	0
2001-09-04	82.47	82.721	0	0
2001-09-05	77.848	78.662	0	0
2001-09-06	77.503	78.253	0	0
2001-09-07	80.792	81.032	0	0
2001-09-08	80.994	79.988	0	0.01
2001-09-09	83.514	83.507	0.026	0.015
2001-09-10	82.83	84.908	0	0
2001-09-11	79.859	80.094	0.011	0.047
2001-09-12	76.183	76.076	0	0
2001-09-13	77.726	78.4	0	0
2001-09-14	62.617	66.636	0	0
2001-09-15	68.27	68.431	0	0
2001-09-16	72.043	72.237	0	0
2001-09-17	75.183	75.727	0	0
2001-09-18	77.393	77.991	0	0
2001-09-19	76.662	76.589	0	0
2001-09-20	80.643	80.95	0	0
2001-09-21	78.619	78.387	0.067	0.151
2001-09-22	79.038	80.082	0.003	0.032
2001-09-23	73.201	77.739	0.117	0.171
2001-09-24	73.232	73.027	0.051	0.004
2001-09-25	70.662	72.615	0.318	0.258
2001-09-26	68.146	67.154	0	0
2001-09-27	72.884	72.379	0	0
2001-09-28	63.882	67.682	0	0
2001-09-29	61.553	61.509	0	0.001
2001-09-30	57.977	61.27	0	0
2001-10-01	65.518	66.366	0	0
2001-10-02	76.757	77.19	0	0
2001-10-03	82.481	82.682	0	0
2001-10-04	81.954	82.419	0	0
2001-10-05	81.252	81.721	0	0
2001-10-06	71.319	74.452	0.023	0.045
2001-10-07	57.958	59.31	0	0
2001-10-08	55.236	55.143	0	0
2001-10-09	63.27	63.438	0	0
2001-10-10	70.397	70.736	0	0
2001-10-11	73.483	74.048	0	0
2001-10-12	70.142	69.978	0	0
2001-10-13	76.668	77.215	0	0
2001-10-14	74.877	75.221	0	0
2001-10-15	71.856	72.842	0.156	0.264
2001-10-16	69.682	70.324	0	0
2001-10-17	61.379	62.598	0	0
2001-10-18	56.458	56.612	0	0
2001-10-19	65.196	65.745	0	0
2001-10-20	70.864	71.512	0	0
2001-10-21	74.086	74.495	0	0
2001-10-22	74.183	75.37	0	0
2001-10-23	61.227	64.533	0.008	0.002
2001-10-24	62.982	71.436	0.002	0.001
2001-10-25	71.864	72.333	0	0.001
2001-10-26	56.881	61.549	0	0
2001-10-27	52.011	51.885	0	0
2001-10-28	50.369	50.615	0	0
2001-10-29	56.408	56.762	0	0
2001-10-30	58.179	58.174	0	0
2001-10-31	63.983	64.379	0	0
2002-05-01	80	80	1	1
2002-05-02	84.032	85.359	0.067	0.088
2002-05-03	74.4	78.762	0.294	0.262
2002-05-04	57.827	59.07	0	0
2002-05-05	66.473	66.783	0	0
2002-05-06	73.214	72.834	0	0
2002-05-07	79.963	82.234	0.023	0.001
2002-05-08	71.733	76.583	0.515	0.099
2002-05-09	82.119	82.343	0.023	0.031
2002-05-10	77.831	78.12	0.159	0.139
2002-05-11	68.653	68.178	0	0
2002-05-12	80.656	81.528	0	0
2002-05-13	85.832	86.189	0	0
2002-05-14	80.652	76.288	0.164	0.314
2002-05-15	69.567	69.713	0	0
2002-05-16	75.128	75.612	0	0
2002-05-17	81.958	81.15	0	0
2002-05-18	75.297	77.909	0.272	0.272
2002-05-19	60.992	61.168	0	0
2002-05-20	60.892	61.249	0	0
2002-05-21	60.08	59.538	0	0
2002-05-22	64.795	65.111	0	0
2002-05-23	70.865	71.59	0	0
2002-05-24	80.738	81.324	0	0
2002-05-25	79.066	80.329	0	0
2002-05-26	84.87	85.34	0	0.029
2002-05-27	83.087	84.032	0	0
2002-05-28	78.724	78.771	0	0
2002-05-29	77.151	78.339	0	0
2002-05-30	75.815	78.698	0	0.003
2002-05-31	84.242	84.292	0	0
2002-06-01	83.955	85.75	0	0
2002-06-02	87.299	87.897	0	0
2002-06-03	77.9	84.133	0	0.038
2002-06-04	80.97	80.816	0.022	0.055
2002-06-05	84.409	85.882	0.314	0.135
2002-06-06	85.532	87.494	0.132	0.283
2002-06-07	78.905	80.655	0.379	0.456
2002-06-08	74.333	74.026	0	0
2002-06-09	79.238	79.316	0	0
2002-06-10	84.364	84.488	0	0
2002-06-11	85.591	86.715	0	0
2002-06-12	88.323	89.768	0	0
2002-06-13	89.144	89.927	0.068	0.191
2002-06-14	85.677	84.888	0.231	0.139
2002-06-15	78.859	79.211	0.057	0.024
2002-06-16	82.035	81.953	0	0.003
2002-06-17	75.527	78.759	0.001	0
2002-06-18	81.294	83.883	0	0
2002-06-19	80.97	82.575	0	0
2002-06-20	78.244	80.67	0	0
2002-06-21	79.229	77.067	0	0
2002-06-22	77.469	78.724	0.001	0
2002-06-23	86.565	83.854	0.007	0.002
2002-06-24	88.589	85.432	0	0.203
2002-06-25	89.618	84.484	0.17	0.462
2002-06-26	84.847	88.458	0.209	0.141
2002-06-27	90.555	91.238	0.026	0
2002-06-28	83.761	85.017	0.164	0.117
2002-06-29	86.216	87.01	0.076	0.04
2002-06-30	86.72	86.782	0	0
2002-07-01	87.54	88.7	0	0
2002-07-02	91.173	91.273	0	0.094
2002-07-03	91.259	91.359	0.014	0.166
2002-07-04	92.747	92.847	0.027	0.219
2002-07-05	88.817	89.046	0.327	0.278
2002-07-06	82.238	84.885	0.045	0.097
2002-07-07	84.421	84.396	0	0
2002-07-08	87.44	87.79	0	0
2002-07-09	89.041	89.774	0	0
2002-07-10	91.215	90.859	0.002	0.007
2002-07-11	76.019	80.092	0.039	0.023
2002-07-12	78.238	79.427	0	0
2002-07-13	79.752	79.932	0	0.014
2002-07-14	84.179	82.369	0	0.01
2002-07-15	86.179	87.888	0	0
2002-07-16	88.682	89.352	0.034	0.006
2002-07-17	87.765	89.064	0	0
2002-07-18	92.507	92.847	0	0
2002-07-19	85.086	88.151	0.295	0.309
2002-07-20	88.36	89.262	0.096	0.098
2002-07-21	83.403	82.146	0.018	0.176
2002-07-22	84.333	84.658	0.338	0.131
2002-07-23	91.078	89.317	0.295	0.084
2002-07-24	86.831	87.841	0.107	0.233
2002-07-25	79.558	80.85	0.26	0.212
2002-07-26	82.46	85.723	0.286	0.138
2002-07-27	88.804	86.643	0.171	0.152
2002-07-28	96.849	98.49	0.005	0.15
2002-07-29	94.878	95.607	0.095	0.056
2002-07-30	96.573	93.465	0.022	0.001
2002-07-31	89.036	90.081	0.019	0
2002-08-01	90.444	91.129	0	0
2002-08-02	90.882	91.508	0	0
2002-08-03	91.126	90.973	0	0
2002-08-04	87.669	88.676	0.001	0.003
2002-08-05	90.276	90.097	0.014	0.026
2002-08-06	84.62	88.587	0	0
2002-08-07	77.487	77.693	0	0
2002-08-08	78.103	78.238	0	0
2002-08-09	80.517	80.744	0	0
2002-08-10	82.64	82.811	0	0
2002-08-11	86.012	86.354	0	0
2002-08-12	89.925	89.362	0	0
2002-08-13	91.733	92.522	0	0
2002-08-14	87.847	90.163	0	0
2002-08-15	87.387	90.24	0.073	0.005
2002-08-16	93.709	93.862	0.1	0
2002-08-17	95.268	96.59	0.02	0.005
2002-08-18	92.557	93.215	0.156	0
2002-08-19	88.767	88.867	0.009	0.057
2002-08-20	86.191	85.399	0.079	0
2002-08-21	85.736	85.382	0.016	0
2002-08-22	86.198	86.027	0	0
2002-08-23	93.091	93.287	0.001	0
2002-08-24	93.123	94.678	0.017	0.036
2002-08-25	85.254	91.761	0.158	0
2002-08-26	82.189	82.579	0	0
2002-08-27	83.993	78.267	0	0.021
2002-08-28	77.794	73.152	0.014	0.009
2002-08-29	76.193	76.249	0.134	0.029
2002-08-30	74.949	78.703	0.005	0
2002-08-31	78.865	76.687	0.004	0.015
2002-09-01	75.848	79.042	0.197	0.274
2002-09-02	78.761	79.486	0.211	0.635
2002-09-03	82.383	83.006	0	0.045
2002-09-04	85.87	86.475	0.057	0.062
2002-09-05	79.798	79.585	0	0.012
2002-09-06	78.409	78.33	0	0
2002-09-07	80.277	79.582	0	0
2002-09-08	81.955	79.759	0	0
2002-09-09	81.437	80.807	0.002	0.002
2002-09-10	86.215	82.461	0	0
2002-09-11	77.905	77.68	0	0
2002-09-12	73.94	73.722	0	0
2002-09-13	79.647	79.616	0	0
2002-09-14	79.528	78.513	0	0
2002-09-15	84.233	86.638	0.01	0.003
2002-09-16	84.447	82.617	0.282	0.133
2002-09-17	79.324	78.821	0.053	0.044
2002-09-18	79.733	80.028	0	0
2002-09-19	80.675	81.963	0	0
2002-09-20	83.278	83.32	0	0
2002-09-21	81.21	81.708	0	0
2002-09-22	77.374	76.868	0	0
2002-09-23	75.813	73.782	0	0
2002-09-24	76.852	76.262	0	0
2002-09-25	75.078	75.74	0	0
2002-09-26	69.077	75.259	0	0
2002-09-27	86.922	83.502	0.018	0.031
2002-09-28	80.884	81.504	0.114	0.189
2002-09-29	76.777	76.903	0	0
2002-09-30	78.606	79.055	0	0
2002-10-01	78.511	80.159	0	0
2002-10-02	86.925	87.428	0	0
2002-10-03	86.374	86.964	0	0
2002-10-04	85.256	84.763	0	0
2002-10-05	89.964	88.998	0	0
2002-10-06	83.9	84.776	0	0
2002-10-07	82.578	82.673	0.043	0.035
2002-10-08	72.569	79.293	0	0
2002-10-09	70.37	70.419	0	0
2002-10-10	71.688	71.983	0	0
2002-10-11	69.437	66.738	0	0.132
2002-10-12	70.717	69.821	0	0.078
2002-10-13	75.749	72.827	0	0
2002-10-14	67.47	70.857	0	0
2002-10-15	65.271	65.162	0	0
2002-10-16	64.77	64.44	0.69	0.085
2002-10-17	60.316	61.824	0.16	0.016
2002-10-18	59.251	60.297	0	0
2002-10-19	75.727	76.105	0	0
2002-10-20	66.524	69.092	0	0.005
2002-10-21	56.765	56.434	0.099	0.071
2002-10-22	56.214	51.299	0.028	0.028
2002-10-23	66.744	68.206	0	0
2002-10-24	55.32	55.756	0	0
2002-10-25	57.971	59.798	0	0
2002-10-26	56.815	64.991	0.093	0.229
2002-10-27	53.228	60.827	0	0
2002-10-28	52.783	57.028	0	0
2002-10-29	52.224	54.029	0.455	0.531
2002-10-30	52.241	52.992	0.146	0.11
2002-10-31	48.384	50.439	0.015	0.01
2003-05-01	80	80	1	1
2003-05-02	80.858	82.349	0	0
2003-05-03	69.191	72.87	0.09	0.068
2003-05-04	57.598	51.667	0	0.009
2003-05-05	62.013	62.154	0	0
2003-05-06	77.955	79.99	0.348	0.052
2003-05-07	77.457	78.028	0.176	1.273
2003-05-08	79.281	83.293	0.294	0.297
2003-05-09	72.582	76.681	0	0
2003-05-10	81.57	85.331	0.013	0.011
2003-05-11	86.513	87.48	0.138	0.078
2003-05-12	78.361	81.817	0	0
2003-05-13	68.277	67.54	0	0
2003-05-14	71.775	73.117	0	0
2003-05-15	72.392	75.357	0.034	0
2003-05-16	69.567	70.875	3.189	0.301
2003-05-17	64.549	61.661	0.036	0.042
2003-05-18	57.658	56.307	0.007	0.003
2003-05-19	64.909	64.29	0	0
2003-05-20	73.523	73.904	0	0
2003-05-21	74.433	74.27	0.003	0.06
2003-05-22	64.16	66.858	0.622	0.524
2003-05-23	67.481	66.41	0.868	0.177
2003-05-24	76.744	76.178	0.063	0.029
2003-05-25	72.732	75.141	0	0.016
2003-05-26	65.513	73.371	0.15	0
2003-05-27	71.261	73.392	0.002	0
2003-05-28	67.089	68.315	0.092	0.135
2003-05-29	72.551	70.573	0.121	0.13
2003-05-30	74.948	75.787	0.065	0.061
2003-05-31	78.488	78.233	0.025	0.038
2003-06-01	73.266	73.555	0.176	0.216
2003-06-02	70.292	71.759	0	0
2003-06-03	73.34	74.426	0	0
2003-06-04	79.888	80.716	0.165	0.181
2003-06-05	76.86	78.276	0.204	0.194
2003-06-06	75.707	78.427	0	0
2003-06-07	76.903	75.413	0.757	0.348
2003-06-08	79.01	81.73	0.247	0.276
2003-06-09	81.505	82.385	0.028	0.016
2003-06-10	80.907	80.73	0	0
2003-06-11	85.342	87.43	0	0
2003-06-12	87.181	87.737	0	0
2003-06-13	87.294	88.635	0.071	0.076
2003-06-14	87.781	89.136	0.174	0.166
2003-06-15	80.666	80.648	0.281	1.661
2003-06-16	79.145	77.806	0.004	0
2003-06-17	74.898	74.937	0	0
2003-06-18	83.161	82.856	0	0.004
2003-06-19	78.205	78.21	0.224	0.212
2003-06-20	74.557	74.535	0.068	0.032
2003-06-21	66.73	69.06	0.036	0.125
2003-06-22	82.872	83.498	0.006	0.015
2003-06-23	87.871	88.169	0	0
2003-06-24	87.639	88.049	0.035	0
2003-06-25	89.005	89.614	0	0
2003-06-26	90.782	91.321	0	0
2003-06-27	90.915	90.221	0.006	0.058
2003-06-28	83.006	82.958	0.036	0.231
2003-06-29	84.57	84.83	0.309	0.122
2003-06-30	82.546	84.304	0	0
2003-07-01	82.197	82.342	0	0
2003-07-02	83.739	82.917	0	0.015
2003-07-03	79.042	85.058	0.352	0.382
2003-07-04	84.849	90.341	0.253	0.06
2003-07-05	91.572	92.603	0.004	0.005
2003-07-06	92.547	92.28	0	0.033
2003-07-07	89.172	91.245	0.286	0.198
2003-07-08	96.007	96.107	0.003	0.373
2003-07-09	91.515	93.023	0.432	0.104
2003-07-10	93.073	94	0	0.044
2003-07-11	88.159	91.246	0.21	0.13
2003-07-12	83.965	84.707	0.016	0.035
2003-07-13	82.208	82.756	0.137	0.153
2003-07-14	78.193	79.304	0.421	0.297
2003-07-15	81.829	83.998	0.022	0.207
2003-07-16	89.506	90	0	0
2003-07-17	83.532	88.245	0.007	0
2003-07-18	86.559	86.312	0	0
2003-07-19	81.003	79.574	0.168	0.136
2003-07-20	81.113	81.766	0.099	0.134
2003-07-21	84.573	86.037	0	0
2003-07-22	84.129	84.926	0.216	0.306
2003-07-23	82.297	83.561	0.304	0.436
2003-07-24	78.526	80.943	0.078	0.096
2003-07-25	83.368	83.53	0.058	0
2003-07-26	86.209	85.746	0	0
2003-07-27	89.908	91.192	0	0
2003-07-28	87.228	89.254	0.008	0.011
2003-07-29	73.579	76.547	0.068	0.134
2003-07-30	73.666	76.287	0.02	0.072
2003-07-31	78.39	81.344	0.026	0.259
2003-08-01	89.517	89.617	0.037	0.242
2003-08-02	84.357	86.276	0.119	0.119
2003-08-03	88.866	88.966	0.003	0.069
2003-08-04	89.698	89.798	0	0.234
2003-08-05	81.29	80.015	0.108	0.331
2003-08-06	82.324	83.654	0.005	0.027
2003-08-07	82.886	83.453	0.216	0.002
2003-08-08	84.173	83.407	0.142	0.152
2003-08-09	84.984	86.347	0.102	0
2003-08-10	80.623	82.231	0.18	2.51
2003-08-11	79.548	82.355	1.278	0.193
2003-08-12	83.469	80.818	0.024	0.255
2003-08-13	82.681	81.755	0.044	0.159
2003-08-14	82.382	83.868	0.259	0.129
2003-08-15	86.735	86.982	0	0
2003-08-16	85.988	86.741	0.017	0
2003-08-17	82.758	86.644	0.227	0.012
2003-08-18	81.351	80.99	0.03	0.135
2003-08-19	81.118	81.618	0.001	0
2003-08-20	82.93	84.266	0	0
2003-08-21	84.384	85.817	0	0
2003-08-22	87.711	88.888	0	0
2003-08-23	81.713	86.824	0.004	0.04
2003-08-24	76.239	76.976	0	0
2003-08-25	83.082	85.389	0	0
2003-08-26	90.888	92.388	0	0
2003-08-27	92.839	92.959	0	0
2003-08-28	84.529	85.58	0.185	0.414
2003-08-29	87.69	87.91	0.066	0.251
2003-08-30	88.92	90.546	0	0.019
2003-08-31	84.537	87.553	0.016	0.059
2003-09-01	86.4	88.191	0.202	0.078
2003-09-02	83.857	87.806	0.09	0
2003-09-03	79.233	87.247	0.176	0.001
2003-09-04	81.108	86.416	0.073	0.167
2003-09-05	76.736	77.44	0.136	0.147
2003-09-06	73.874	74.163	0	0
2003-09-07	76.332	76.967	0	0
2003-09-08	79.405	79.93	0	0
2003-09-09	75.01	75.313	0	0
2003-09-10	71.909	73.039	0	0
2003-09-11	75.564	75.949	0	0
2003-09-12	66.906	70.462	0.045	0.022
2003-09-13	78.534	79.64	0.25	0.136
2003-09-14	77.807	80.907	0.18	0.183
2003-09-15	78.62	80.987	0.074	0.131
2003-09-16	76.557	77.327	0.138	0
2003-09-17	76.429	76.166	0	0
2003-09-18	73.52	72.568	1.109	1.312
2003-09-19	82.444	84.469	1.623	1.385
2003-09-20	81.655	84.103	0	0
2003-09-21	77.595	80.885	0	0
2003-09-22	73.405	71.998	0	0
2003-09-23	78.812	80.381	0.032	0.03
2003-09-24	70.962	72.36	0	0
2003-09-25	78.012	79.166	0	0
2003-09-26	79.807	80.735	0	0
2003-09-27	74.752	75.605	0.014	0.15
2003-09-28	73.888	74.511	0.193	0.086
2003-09-29	63.707	65.718	0	0
2003-09-30	63.882	64.503	0	0
2003-10-01	66.267	66.973	0	0
2003-10-02	58.205	57.192	0	0
2003-10-03	58.86	59.694	0	0
2003-10-04	69.515	70.15	0	0
2003-10-05	65.26	65.228	0	0
2003-10-06	64.6	64.574	0	0
2003-10-07	66.997	68.436	0	0
2003-10-08	70.545	71.582	0	0
2003-10-09	71.389	73.086	0	0
2003-10-10	66.495	67.312	0.217	0.039
2003-10-11	65.796	66.975	0.211	0.247
2003-10-12	64.121	65.456	0.023	0.007
2003-10-13	69.032	68.958	0	0
2003-10-14	67.566	70.772	0	0
2003-10-15	66.178	68.857	0.222	0.096
2003-10-16	66.594	66.899	0	0
2003-10-17	58.843	60.639	0	0
2003-10-18	56.297	56.77	0.021	0
2003-10-19	66.823	67.5	0	0
2003-10-20	59.189	60.552	0	0
2003-10-21	71.72	72.219	0	0
2003-10-22	65.552	69.546	0	0
2003-10-23	52.178	52.467	0	0
2003-10-24	53.558	53.859	0	0
2003-10-25	64.974	66.228	0	0
2003-10-26	65.271	68.367	0.084	0.09
2003-10-27	69.372	70.869	0.151	0.279
2003-10-28	61.243	62.095	0.25	0.206
2003-10-29	62.167	63.721	0.037	0.087
2003-10-30	60.637	61.682	0	0
2003-10-31	66.309	67.858	0	0
2004-05-01	80	80	1	1
2004-05-02	75.489	74.274	0.031	0.025
2004-05-03	70.129	72.235	0.338	0.406
2004-05-04	61.273	61.302	0	0
2004-05-05	73.203	73.689	0.024	0.019
2004-05-06	71.458	72.259	0.045	0.026
2004-05-07	88.086	88.795	0	0
2004-05-08	70.605	71.642	0.098	0.111
2004-05-09	84.217	84.386	0	0
2004-05-10	84.802	86.019	0.025	0.033
2004-05-11	85.351	85.998	0	0
2004-05-12	83.156	83.411	0	0
2004-05-13	80.995	81.949	0.134	0.108
2004-05-14	81.34	83.179	0.129	0.084
2004-05-15	83.184	83.568	0	0
2004-05-16	81.443	80.87	0.232	0.276
2004-05-17	77.496	78.462	0.158	0.204
2004-05-18	82.357	82.85	0.007	0.029
2004-05-19	83.476	81.917	0.204	0.227
2004-05-20	75.105	77.933	0.204	0.23
2004-05-21	86.774	86.297	0.031	0.065
2004-05-22	90.712	91.311	0.078	0
2004-05-23	88.866	89.569	0.086	0
2004-05-24	87.298	88.595	0	0
2004-05-25	87.27	87.406	0.09	0.084
2004-05-26	86.771	86.553	0.01	0.008
2004-05-27	79.714	84.302	0.259	0.177
2004-05-28	82.48	83.795	0.13	0.001
2004-05-29	75.345	76.53	0.054	0.118
2004-05-30	77.941	78.596	0	0
2004-05-31	83.871	83.014	0.035	0.22
2004-06-01	82.201	82.688	0.072	0.144
2004-06-02	85.376	85.578	0.026	0.002
2004-06-03	83.04	82.346	0.026	0.06
2004-06-04	71.688	73.45	0.007	0.027
2004-06-05	63.028	70.241	1.503	0.43
2004-06-06	77.498	80.136	0	0
2004-06-07	77.835	82.744	0.091	0.259
2004-06-08	79.485	80.72	0.057	0
2004-06-09	86.209	86.942	0.005	0
2004-06-10	86.217	88.653	0.105	0.048
2004-06-11	79.538	85.417	0.185	0.1
2004-06-12	75.293	75.43	0.321	0.833
2004-06-13	77.367	76.602	0	0
2004-06-14	82.747	83.894	0	0.015
2004-06-15	80.7	80.959	0.29	0.179
2004-06-16	80.614	80.616	0.315	0.149
2004-06-17	88.94	89.04	0.055	0.068
2004-06-18	88.368	87.019	0.19	0.244
2004-06-19	86.701	89.885	0.087	0.021
2004-06-20	78.092	78.991	0	0.004
2004-06-21	79.938	80.845	0	0
2004-06-22	87.055	87.283	0	0.002
2004-06-23	82.036	85.422	0.051	0.042
2004-06-24	84.701	85.271	0	0
2004-06-25	85.289	86.306	0	0
2004-06-26	81.315	81.728	1.383	0.195
2004-06-27	74.438	76.297	0.005	0.035
2004-06-28	78.665	79.377	0.01	0.001
2004-06-29	80.25	80.639	0.026	0.01
2004-06-30	81.276	79.842	0.01	0.167
2004-07-01	80.801	81.866	0.081	0.031
2004-07-02	81.086	83.978	0.049	0
2004-07-03	83.823	84.294	0	0
2004-07-04	81.078	80.462	0.085	0.034
2004-07-05	90.099	90.959	0.21	0.038
2004-07-06	88.77	90.114	0.053	0.003
2004-07-07	93.344	94.835	0	0.034
2004-07-08	84.455	90.918	0.119	0.094
2004-07-09	79.353	85.228	0	0
2004-07-10	84.384	85.349	0	0
2004-07-11	88.615	90.04	0	0
2004-07-12	82.775	84.173	0.158	0.259
2004-07-13	91.806	89.237	0.124	0.067
2004-07-14	90.226	90.768	0.14	0.074
2004-07-15	81.348	85.856	0	0
2004-07-16	84.106	85.243	0	0
2004-07-17	84.128	85.523	0	0
2004-07-18	78.698	83.875	0.196	0.123
2004-07-19	80.546	81.363	0.057	0.109
2004-07-20	84.099	83.218	0.001	0.014
2004-07-21	87.571	87.525	0	0.001
2004-07-22	90.807	90.759	0	0.001
2004-07-23	89.869	93.331	0.248	0.101
2004-07-24	83.03	89.834	0	0
2004-07-25	77.94	73.62	0	0
2004-07-26	77.463	72.524	0	0
2004-07-27	86.291	86.386	0	0.012
2004-07-28	79.747	78.907	0.087	0.139
2004-07-29	80.519	79.918	0.003	0
2004-07-30	87.324	88.506	0.145	0.018
2004-07-31	85.848	86.946	0.004	0
2004-08-01	85.477	86.566	0.06	0.017
2004-08-02	82.318	84.832	0.08	0.002
2004-08-03	87.716	89.552	0	0
2004-08-04	88.6	90.654	0.156	0.056
2004-08-05	79.39	80.252	0.228	0.266
2004-08-06	72.611	72.798	0	0.039
2004-08-07	73.332	73.918	0	0
2004-08-08	80.327	81.09	0	0
2004-08-09	81.674	81.429	0	0
2004-08-10	85.714	87.527	0	0
2004-08-11	82.197	83.99	0.05	0.052
2004-08-12	78.752	81.668	0.159	0.272
2004-08-13	76.807	78.684	0.476	0.236
2004-08-14	73.797	75.334	0	0.01
2004-08-15	74.39	72.384	1.965	1.104
2004-08-16	75.147	75.717	0.288	1.11
2004-08-17	78.698	76.996	0	0
2004-08-18	83.878	83.702	0.006	0
2004-08-19	90.477	90.414	0.011	0
2004-08-20	87.24	88.056	0.019	0
2004-08-21	86.658	89.06	0.011	0
2004-08-22	78.015	86.517	0.351	0.361
2004-08-23	78.987	81.437	0	0
2004-08-24	82.171	82.644	0	0
2004-08-25	80.806	77.395	0	0.031
2004-08-26	80.363	79.162	0.042	0.123
2004-08-27	78.925	81.856	0	0.031
2004-08-28	81.097	83.32	0	0.09
2004-08-29	83.583	85.023	0	0
2004-08-30	82.042	83.693	0.03	0
2004-08-31	81.491	81.804	0.053	0.035
2004-09-01	78.843	79.504	0	0.008
2004-09-02	75.339	76.192	0	0
2004-09-03	78.506	79.691	0.003	0.002
2004-09-04	79.83	78.495	0	0
2004-09-05	79.577	80.412	0	0
2004-09-06	76.097	75.711	0.001	0.016
2004-09-07	84.201	84.537	0.007	0.005
2004-09-08	80.773	80.337	0.203	0.182
2004-09-09	82.185	77.854	0.15	0.166
2004-09-10	78.048	78.134	0	0
2004-09-11	75.836	75.825	0	0
2004-09-12	72.087	73.791	0	0
2004-09-13	75.428	76.634	0	0
2004-09-14	74.661	74.492	0	0
2004-09-15	74.706	79.013	0.067	0.017
2004-09-16	79.607	77.671	0.001	0
2004-09-17	78.202	78.505	0.096	0.147
2004-09-18	76.136	77.192	0.451	0.965
2004-09-19	66.351	66.367	0.003	0.044
2004-09-20	68.865	69.18	0	0
2004-09-21	76.83	77.099	0	0
2004-09-22	80.515	81.567	0	0
2004-09-23	80.297	80.562	0	0
2004-09-24	78.195	77.6	0	0
2004-09-25	74.492	76.009	0	0
2004-09-26	71.948	73.5	0	0
2004-09-27	70.512	71.738	0.03	0.017
2004-09-28	74.854	76.554	0.429	0.999
2004-09-29	72.001	71.807	0.06	0.004
2004-09-30	71.449	72.217	0	0
2004-10-01	72.354	73.057	0	0
2004-10-02	74.74	75.582	0	0
2004-10-03	68.19	72.065	0.051	0.098
2004-10-04	72.367	73.716	0	0
2004-10-05	61.986	61.42	0	0
2004-10-06	63.802	64.029	0	0
2004-10-07	70.652	71.796	0	0
2004-10-08	73.481	74.314	0	0
2004-10-09	70.653	69.838	0	0
2004-10-10	69.81	71.191	0	0
2004-10-11	61.439	63.191	0	0
2004-10-12	61.461	63.813	0	0
2004-10-13	58.685	56.59	0.283	0.267
2004-10-14	60.607	62.482	0.009	0.02
2004-10-15	62.225	62.278	0.005	0.483
2004-10-16	62.871	63.011	0.001	0.002
2004-10-17	60.36	60.772	0	0
2004-10-18	58.551	59.746	0	0
2004-10-19	72.022	73.119	0.039	0.006
2004-10-20	68.379	70.498	0.275	0.168
2004-10-21	55.572	55.876	0.002	0
2004-10-22	55.338	54.136	0	0
2004-10-23	49.61	48.983	0	0
2004-10-24	57.996	60.817	0.001	0
2004-10-25	59.571	57.852	0	0
2004-10-26	55.297	55.071	0	0
2004-10-27	60.085	61.248	0	0
2004-10-28	59.457	59.961	0	0
2004-10-29	53.459	54.56	0.017	0.032
2004-10-30	76.479	78.007	0	0.006
2004-10-31	74.706	74.875	0	0
2005-05-01	80	80	1	1
2005-05-02	67.958	69.14	0.012	0.029
2005-05-03	62.181	62.867	0.035	0.015
2005-05-04	62.741	62.747	0.011	0.028
2005-05-05	63.863	64.186	0.018	0.024
2005-05-06	55.695	56.434	0.031	0.249
2005-05-07	68.954	68.411	0	0.115
2005-05-08	71.522	71.236	0.059	0.034
2005-05-09	73.163	73.574	0	0
2005-05-10	77.287	77.779	0	0
2005-05-11	82.624	82.603	0.047	0.058
2005-05-12	69.871	71.94	0.022	0.042
2005-05-13	62.489	65.299	0	0
2005-05-14	79.123	79.508	0	0
2005-05-15	75.766	77.354	0.238	0.217
2005-05-16	67.093	68.904	0.029	0.124
2005-05-17	68.666	69.917	0	0
2005-05-18	71.817	72.17	0	0
2005-05-19	73.092	74.673	0.05	0.134
2005-05-20	71.747	72.036	0.142	0.333
2005-05-21	67.024	67.236	0.144	0.082
2005-05-22	69.861	70.358	0	0
2005-05-23	74.126	75.464	0.02	0.054
2005-05-24	61.191	64.77	0.55	0.221
2005-05-25	55.32	56.463	0.307	0.163
2005-05-26	76.712	76.886	0.111	0.039
2005-05-27	79.18	79.745	0	0
2005-05-28	78.93	78.459	0.042	0.112
2005-05-29	73.169	74.631	0.05	0.018
2005-05-30	78.463	79.258	0.013	0.009
2005-05-31	71.859	74.834	0.502	0.395
2005-06-01	69.976	72.107	0.004	0.002
2005-06-02	62.528	68.56	0.724	0.041
2005-06-03	70.655	78.079	0.196	0.449
2005-06-04	73.536	78.292	0.519	0.272
2005-06-05	77.77	80.019	0	0.134
2005-06-06	81.165	82.852	0	0
2005-06-07	83.737	85.847	0.301	0.138
2005-06-08	78.335	84.509	0.097	0.26
2005-06-09	80.212	83.257	0.096	0.1
2005-06-10	82.005	82.9	0.05	0.005
2005-06-11	82.024	83.891	0	0
2005-06-12	81.022	83.693	0	0
2005-06-13	84.086	84.705	0	0
2005-06-14	89.797	91.388	0	0
2005-06-15	88.643	90.024	0	0
2005-06-16	82.674	86.184	0	0.007
2005-06-17	77.155	77.518	0.022	0.004
2005-06-18	73.665	74.085	0	0
2005-06-19	71.901	72.828	0	0
2005-06-20	73.34	73.975	0	0.016
2005-06-21	77.911	78.585	0.01	0
2005-06-22	81.854	83.669	0	0.019
2005-06-23	80.876	80.427	0.143	0.176
2005-06-24	81.929	81.345	0	0
2005-06-25	79.196	82.11	0	0
2005-06-26	79.397	80.201	0.198	0.126
2005-06-27	82.221	80.971	0.327	0.601
2005-06-28	84.473	83.682	0.147	0.076
2005-06-29	84.728	84.13	0.066	0.096
2005-06-30	82.188	83.103	0.208	0.177
2005-07-01	90.303	90.795	0.127	0.117
2005-07-02	81.871	84.813	0.127	0.166
2005-07-03	79.865	79.613	0	0
2005-07-04	81.881	83.14	0	0
2005-07-05	83.105	84.049	0.121	0.119
2005-07-06	85.655	84.014	0.106	0.199
2005-07-07	85.894	84.146	0.077	0.101
2005-07-08	83.816	84.837	0.617	1.474
2005-07-09	83.6	85.422	0.143	0.102
2005-07-10	84.241	83.995	0	0
2005-07-11	87.658	88.068	0	0
2005-07-12	85.031	85.393	0.241	0.27
2005-07-13	86.438	86.646	0.309	0.345
2005-07-14	84.326	84.582	0.148	0.246
2005-07-15	84.44	87.231	0.295	0.306
2005-07-16	90.265	92.211	0.085	0.121
2005-07-17	92.795	93.833	0	0
2005-07-18	93.541	93.166	0	0.001
2005-07-19	92.765	93.903	0	0
2005-07-20	87.015	91.023	0.083	0.186
2005-07-21	85.237	90.726	0.368	0.129
2005-07-22	87.038	87.404	0.07	0.067
2005-07-23	86.971	87.862	0.084	0.018
2005-07-24	83.532	84.588	0.026	0.002
2005-07-25	91.54	93.321	0.076	0.104
2005-07-26	92.838	93.221	0.187	0
2005-07-27	95.197	97.694	0	0
2005-07-28	87.309	91.973	0.138	0.085
2005-07-29	81.009	83.627	0.671	1.076
2005-07-30	75.897	83.147	0.118	1.846
2005-07-31	77.614	80.815	0.052	0
2005-08-01	83.539	83.706	0	0
2005-08-02	88.12	89.521	0	0
2005-08-03	88.103	87.555	0	0
2005-08-04	89.016	89.35	0	0
2005-08-05	89.705	90.216	0.002	0
2005-08-06	89.101	87.749	0.092	0.069
2005-08-07	87.013	87.925	0.08	0.072
2005-08-08	84.29	86.417	0.13	0.157
2005-08-09	83.315	86.732	0.045	0
2005-08-10	79.517	84.98	0.172	0.077
2005-08-11	87.874	88.797	0.064	0
2005-08-12	90.199	89.118	0	0
2005-08-13	91.687	92.713	0	0
2005-08-14	91.595	91.786	0.013	0.042
2005-08-15	90.208	91.301	0.011	0.209
2005-08-16	88.549	85.897	0.039	0.304
2005-08-17	87.869	85.969	0.061	0.017
2005-08-18	79.807	83.123	0.19	0.152
2005-08-19	83.721	89.657	0.09	0.077
2005-08-20	88.946	89.39	0.088	0.239
2005-08-21	91.508	91.349	0.16	0.22
2005-08-22	85.135	85.87	0.287	0.114
2005-08-23	76.171	75.842	0	0
2005-08-24	76.182	76.703	0	0
2005-08-25	77.194	77.218	0	0
2005-08-26	78.901	78.131	0.002	0.007
2005-08-27	83.487	79.204	0.132	0.182
2005-08-28	84.54	83.753	0.083	0.047
2005-08-29	85.307	87.182	0.01	0
2005-08-30	91.246	90.699	0	0.001
2005-08-31	85.67	88.144	0	0.002
2005-09-01	80.966	83.123	0	0
2005-09-02	83.313	83.172	0	0
2005-09-03	77.958	78.679	0	0
2005-09-04	76.294	76.798	0	0
2005-09-05	76.366	76.265	0	0
2005-09-06	78.149	78.295	0	0.001
2005-09-07	76.784	75.476	0	0
2005-09-08	78.763	79.469	0	0
2005-09-09	81.056	81.396	0	0
2005-09-10	80.671	81.063	0	0
2005-09-11	77.287	77.595	0	0
2005-09-12	80.531	80.708	0	0
2005-09-13	83.478	84.158	0	0
2005-09-14	77.38	78.906	0.056	0.005
2005-09-15	81.926	80.245	0.008	0.017
2005-09-16	79.446	80.373	0	0.001
2005-09-17	78.522	79.31	0.009	0.039
2005-09-18	76.842	78.107	0	0
2005-09-19	80.101	79.798	0	0
2005-09-20	82.891	84.867	0	0
2005-09-21	75.333	78.153	0	0.025
2005-09-22	79.647	80.518	0	0
2005-09-23	85.898	85.481	0	0
2005-09-24	73.578	78.651	0.039	0.029
2005-09-25	79.614	79.519	0.003	0.005
2005-09-26	83.261	83.19	0	0.001
2005-09-27	77.262	81.174	0.09	0.083
2005-09-28	78.022	78.503	0	0
2005-09-29	81.495	79.389	0.058	0.085
2005-09-30	67.362	68.254	0	0.001
2005-10-01	73.435	73.928	0	0
2005-10-02	70.313	69.951	0	0
2005-10-03	75.35	75.682	0	0
2005-10-04	71.097	71.324	0.001	0.001
2005-10-05	73.602	72.842	0.002	0.004
2005-10-06	78.974	78.422	0.008	0.009
2005-10-07	78.377	78.525	0.153	0.185
2005-10-08	76.113	77.671	0.243	0.568
2005-10-09	72.652	70.018	0.254	0.545
2005-10-10	62.897	67.92	0	0
2005-10-11	66.035	68.118	0.179	0.035
2005-10-12	65.971	67.102	0	0.001
2005-10-13	69.126	65.959	0	0
2005-10-14	68.269	69.009	0	0
2005-10-15	72.536	73.522	0	0
2005-10-16	63.729	64.865	0	0
2005-10-17	63.26	63.321	0	0
2005-10-18	76.296	76.397	0	0
2005-10-19	72.393	72.512	0	0
2005-10-20	74.155	75.47	0	0
2005-10-21	62.706	65.3	0.001	0
2005-10-22	70.58	69.981	0.052	0.098
2005-10-23	65.286	67.577	0.183	0.083
2005-10-24	51.655	52.872	0.001	0
2005-10-25	55.322	55.395	0.031	0.033
2005-10-26	56.994	56.603	0	0
2005-10-27	54.181	54.587	0	0
2005-10-28	53.219	53.147	0	0
2005-10-29	51.095	51.435	0	0
2005-10-30	63.507	64.852	0	0
2005-10-31	68.924	69.936	0	0
2006-05-01	80	80	1	1
2006-05-02	72.76	73.306	0	0
2006-05-03	72.393	72.371	0	0
2006-05-04	77.116	77.848	0.004	0.004
2006-05-05	78.105	78.925	0	0
2006-05-06	77.167	78.093	0.343	0.198
2006-05-07	66.839	71.565	0	0
2006-05-08	59.812	61.745	1.199	0
2006-05-09	70.294	70.647	0.006	0
2006-05-10	78.187	79.924	0	0
2006-05-11	73.092	77.663	0.237	0.28
2006-05-12	69.587	71.036	0.126	0.218
2006-05-13	71.224	71.246	0.021	0.033
2006-05-14	66.641	72.572	0.148	0.188
2006-05-15	69.295	69.805	0.172	0.138
2006-05-16	66.237	67.011	0.061	0
2006-05-17	70.087	70.837	0	0
2006-05-18	72.46	72.408	0.02	0.02
2006-05-19	68.495	68.409	0.011	0.065
2006-05-20	72.403	72.768	0	0
2006-05-21	78.458	78.908	0.019	0.037
2006-05-22	70.254	70.84	0.003	0.018
2006-05-23	67.694	68.051	0	0
2006-05-24	71.83	71.856	0	0
2006-05-25	83.09	84.491	0	0
2006-05-26	82.927	82.917	0.147	0.136
2006-05-27	77.524	77.649	0.174	0.198
2006-05-28	83.626	83.472	0	0
2006-05-29	82.982	83.797	0	0
2006-05-30	85.01	84.989	0	0
2006-05-31	80.633	83.389	0	0
2006-06-01	83.523	85.582	0	0.001
2006-06-02	83.336	85.748	0.058	0.001
2006-06-03	76.814	82.366	0.168	0.124
2006-06-04	73.334	75.182	0.164	0.04
2006-06-05	70.76	72.316	0	0
2006-06-06	74.01	73.201	0.036	0.002
2006-06-07	80.557	80.732	0.02	0
2006-06-08	82.41	79.394	0.132	0.15
2006-06-09	79.302	79.155	0.132	0.277
2006-06-10	73.95	75.072	0	0
2006-06-11	72.881	71.283	0	0
2006-06-12	71.893	73.494	0.059	0.063
2006-06-13	79.369	80.039	0	0
2006-06-14	74.09	71.83	0.008	0.052
2006-06-15	78.171	79.315	0.158	0.002
2006-06-16	80.282	80.847	0	0
2006-06-17	83.488	84.83	0	0
2006-06-18	84.27	85.675	0	0
2006-06-19	83.829	84.906	0	0
2006-06-20	88.913	89.013	0.013	0.002
2006-06-21	86.279	87.215	0	0
2006-06-22	92.924	92.332	0	0
2006-06-23	91.261	91.628	0	0
2006-06-24	84.544	87.436	0.136	0.216
2006-06-25	80.393	82.432	0.08	0.069
2006-06-26	78.515	82.11	0.271	0.192
2006-06-27	80.775	80.142	0.46	0.109
2006-06-28	87.171	88.9	0.133	0.177
2006-06-29	85.661	87.275	0	0.021
2006-06-30	81.245	83.08	0	0
2006-07-01	85.57	86.64	0	0
2006-07-02	91.246	92.343	0	0
2006-07-03	92.22	93.762	0.14	0.082
2006-07-04	93.281	94.334	0.395	0.226
2006-07-05	86.971	88.954	0.49	0.243
2006-07-06	77.394	76.69	1.187	1.052
2006-07-07	78.33	78.398	0	0
2006-07-08	80.99	81.634	0	0
2006-07-09	79.948	85.452	0.001	0
2006-07-10	87.88	88.51	0.007	0.067
2006-07-11	89.291	88.901	0	0
2006-07-12	89.486	89.19	0	0
2006-07-13	88.345	89.208	0	0
2006-07-14	85.555	86.1	0.097	0.108
2006-07-15	88.169	94.046	0.216	0.073
2006-07-16	88.215	88.465	0.185	0.103
2006-07-17	90.983	91.722	0	0.001
2006-07-18	94.32	94.064	0	0
2006-07-19	92.171	93.067	0.222	0.253
2006-07-20	86.092	86.304	0.176	0.173
2006-07-21	91.599	92.101	0.104	0.072
2006-07-22	85.799	89.438	0.207	0.222
2006-07-23	80.51	85.307	0.244	0.437
2006-07-24	84.379	83.889	0	0
2006-07-25	84.429	83.539	0	0
2006-07-26	87.963	88.833	0	0
2006-07-27	90.79	89.035	0	0.001
2006-07-28	93.624	92.89	0.097	0.001
2006-07-29	91.289	95.28	0.089	0.002
2006-07-30	89.871	88.542	0.136	0.319
2006-07-31	89.144	90.326	0.113	0
2006-08-01	92.99	94.003	0	0.259
2006-08-02	95.446	98.968	0.046	0.001
2006-08-03	96.277	96.107	0	0.013
2006-08-04	93.286	95.67	0.013	0.027
2006-08-05	87.503	87.726	0.012	0.134
2006-08-06	87.049	86.222	0	0
2006-08-07	90.433	90.682	0	0.002
2006-08-08	85.518	86.816	0	0.064
2006-08-09	81.474	82.338	0	0
2006-08-10	87.881	89.104	0	0
2006-08-11	81.366	86.263	0.094	0.105
2006-08-12	79.223	80.299	0	0
2006-08-13	79.762	80.781	0	0
2006-08-14	83.325	84.016	0	0
2006-08-15	88.56	87.4	0.107	0.034
2006-08-16	85.278	84.586	0.055	0.021
2006-08-17	83.252	83.439	0	0
2006-08-18	81.052	81.846	0	0
2006-08-19	82.501	84.345	0	0
2006-08-20	88.046	91.351	0	0.085
2006-08-21	79.022	85.904	0.182	0.144
2006-08-22	82.239	84.87	0.018	0
2006-08-23	84.994	86.751	0.003	0
2006-08-24	87.568	86.488	0	0
2006-08-25	88.664	88.952	0	0
2006-08-26	88.555	88.746	0	0.01
2006-08-27	86.285	84.344	0	0.021
2006-08-28	90.355	89.504	0.006	0
2006-08-29	94.106	93.48	0.086	0.02
2006-08-30	87.041	90.619	0.125	0.22
2006-08-31	77.13	74.878	0.156	0.129
2006-09-01	74.867	74.912	3.752	2.7
2006-09-02	78.821	80.606	0.08	0.584
2006-09-03	76.69	78.155	0	0
2006-09-04	79.032	79.132	0	0
2006-09-05	76.928	78.018	0	0
2006-09-06	78.595	78.559	0.011	0.012
2006-09-07	77.666	81.082	0	0
2006-09-08	80.002	82.462	0	0
2006-09-09	80.194	82.829	0	0
2006-09-10	76.35	76.894	0	0
2006-09-11	72.378	73.117	0	0
2006-09-12	70.76	71.854	0	0
2006-09-13	72.984	75.709	0	0
2006-09-14	76.983	77.498	0.143	0.148
2006-09-15	74.245	73.177	0.098	0.156
2006-09-16	77.504	78.096	0.042	0.251
2006-09-17	75.84	79.036	0	0
2006-09-18	82.707	83.812	0	0
2006-09-19	86.44	87.534	0	0.112
2006-09-20	75.992	77.24	0.795	0.179
2006-09-21	65.59	66.693	0	0
2006-09-22	72.681	73.441	0	0
2006-09-23	84.56	84.235	0	0
2006-09-24	87.374	87.776	0.016	0.004
2006-09-25	73.805	79.293	0.154	0.124
2006-09-26	72.768	73.961	0	0
2006-09-27	73.969	75.093	0	0
2006-09-28	78.967	79.549	0	0
2006-09-29	67.185	72.887	0.313	0.404
2006-09-30	70.644	70.816	0	0
2006-10-01	73.169	74.091	0.009	0.01
2006-10-02	73.969	75.824	0	0
2006-10-03	82.502	83.986	0	0
2006-10-04	87.165	88.818	0	0
2006-10-05	78.074	79.987	0.015	0
2006-10-06	62.336	63.147	0.551	0.509
2006-10-07	54.447	56.614	0.185	0.1
2006-10-08	67.401	70.637	0.123	0.072
2006-10-09	71.361	71.042	0	0.005
2006-10-10	75.861	77.242	0	0
2006-10-11	66.564	68.062	0	0
2006-10-12	70.839	70.321	0	0.06
2006-10-13	56.418	59.573	0	0
2006-10-14	59.569	59.96	0	0
2006-10-15	58.36	59.195	0	0
2006-10-16	59.436	61.187	0	0
2006-10-17	66.389	66.338	0.54	0.355
2006-10-18	74.549	74.883	0.121	0.032
2006-10-19	67.309	72.894	0	0
2006-10-20	64.428	70.63	0.038	0.08
2006-10-21	60.202	61.3	0	0
2006-10-22	65.54	63.75	0	0.005
2006-10-23	60.339	61.952	0	0.006
2006-10-24	50.856	51.009	0	0
2006-10-25	54.057	54.927	0	0
2006-10-26	53.199	53.488	0	0
2006-10-27	47.545	50.037	0.017	0.041
2006-10-28	66.328	65.82	0.417	0.472
2006-10-29	60.353	60.974	0	0
2006-10-30	60.409	61.585	0	0
2006-10-31	64.018	65.293	0	0
2007-05-01	80	80	1	1
2007-05-02	75.831	80.438	0.017	0.016
2007-05-03	65.218	66.595	0	0
2007-05-04	68.174	68.371	0	0
2007-05-05	68.776	67.241	0	0
2007-05-06	60.349	60.278	0	0
2007-05-07	62.181	62.258	0	0
2007-05-08	65.238	64.831	0	0
2007-05-09	64.87	66.457	0.006	0.016
2007-05-10	68.495	69.248	0.018	0.032
2007-05-11	69.662	71.567	0.004	0.037
2007-05-12	74.043	73.272	0.094	0.075
2007-05-13	68.585	71.163	0.094	0.16
2007-05-14	69.941	70.342	0	0
2007-05-15	78.151	78.741	0	0
2007-05-16	80.736	80.95	0.022	0.085
2007-05-17	66.983	69.546	0.35	0.278
2007-05-18	62.486	65.461	0	0
2007-05-19	71.658	70.947	0	0
2007-05-20	77.919	79.439	0.069	0.021
2007-05-21	70.743	71.81	0.048	0.075
2007-05-22	74.304	74.168	0	0
2007-05-23	73.582	73.491	0	0
2007-05-24	75.322	75.421	0	0
2007-05-25	80.934	81.472	0	0
2007-05-26	84.744	85.664	0	0
2007-05-27	85.325	86.334	0	0
2007-05-28	86.062	86.493	0	0.003
2007-05-29	81.943	81.743	0.013	0.013
2007-05-30	81.764	82.186	0	0
2007-05-31	82.274	82.747	0	0
2007-06-01	84.96	83.944	0	0
2007-06-02	83.187	83.611	0	0
2007-06-03	76.536	78.737	0.213	0.692
2007-06-04	82.924	83.406	0.578	0.245
2007-06-05	79.413	80.679	0.002	0.001
2007-06-06	74.569	75.899	0	0
2007-06-07	85.66	86.567	0.009	0
2007-06-08	88.01	87.575	0.015	0.059
2007-06-09	84.964	85.022	0.043	0.031
2007-06-10	78.602	80.374	0	0.004
2007-06-11	77.525	78.494	0.056	0.07
2007-06-12	79.992	78.448	0.13	0.158
2007-06-13	77.618	76.079	0.127	0.091
2007-06-14	69.858	71.359	0.037	0.115
2007-06-15	72.758	71.766	0	0
2007-06-16	77.898	77.336	0	0.007
2007-06-17	85.38	86.141	0	0
2007-06-18	89.588	90.636	0	0
2007-06-19	92.454	92.554	0.002	0.084
2007-06-20	84.464	86.251	0.005	0.046
2007-06-21	82.491	83.33	0	0
2007-06-22	80.205	81.277	0.01	0.002
2007-06-23	78.284	79.185	0	0
2007-06-24	80.869	80.749	0.095	0.151
2007-06-25	83.646	84.84	0.149	0.174
2007-06-26	88.639	87.404	0.264	0.261
2007-06-27	90.374	90.474	0.031	0.112
2007-06-28	92.219	93.067	0.009	0.003
2007-06-29	84.341	84.612	0.175	0.36
2007-06-30	71.957	68.99	0.153	0.145
2007-07-01	75.379	76.289	0.008	0.003
2007-07-02	72.231	72.6	0	0
2007-07-03	78.142	78.741	0	0
2007-07-04	84.175	84.739	0	0
2007-07-05	90.408	90.321	0	0
2007-07-06	87.462	87.76	0	0
2007-07-07	87.958	87.109	0	0
2007-07-08	87.328	88.747	0.001	0.021
2007-07-09	91.958	92.962	0	0
2007-07-10	87.218	90.744	0.056	0.071
2007-07-11	96.338	96.438	0	0.067
2007-07-12	85.932	83.966	0.036	0.115
2007-07-13	85.373	85.226	0	0
2007-07-14	84.087	85.719	0.117	0.057
2007-07-15	83.762	86.198	0.292	0.229
2007-07-16	82.726	83.974	0.159	0.316
2007-07-17	83.194	84.191	0.258	0.264
2007-07-18	91.796	89.906	0.163	0.321
2007-07-19	92.316	90.735	0.123	0.303
2007-07-20	86.385	87.163	0.276	0.004
2007-07-21	79.553	79.977	0	0
2007-07-22	79.401	80.138	0	0
2007-07-23	80.558	77.68	1.006	0.373
2007-07-24	84.655	86.036	0	0
2007-07-25	86.419	87.238	0	0
2007-07-26	79.536	88.466	0.182	0
2007-07-27	84.504	85.535	0.108	0.127
2007-07-28	87.495	87.465	0.07	0.043
2007-07-29	84.522	84.739	0.459	0.361
2007-07-30	80.591	81.075	0.246	0.273
2007-07-31	80.221	85.054	0.297	0
2007-08-01	85.753	86.193	0.07	0
2007-08-02	87.08	86.479	0	0
2007-08-03	89.869	89.969	0	0
2007-08-04	88.232	89.229	0.003	0.03
2007-08-05	86.989	86.618	0.004	0.006
2007-08-06	91.672	91.772	0.049	0.085
2007-08-07	91.416	92.418	0.084	0.057
2007-08-08	98.64	99.231	0	0
2007-08-09	89.254	91.664	0.177	0.087
2007-08-10	97.015	95.149	0.116	0.1
2007-08-11	84.524	93.67	0.006	0.009
2007-08-12	85.364	83.969	0.003	0
2007-08-13	82.093	84.898	0.109	0.003
2007-08-14	79.464	79.917	0.006	0
2007-08-15	88.394	89.382	0	0
2007-08-16	95.598	96.002	0	0
2007-08-17	88.609	85.39	0.115	0.212
2007-08-18	76.439	77.336	0.058	0
2007-08-19	84.615	83.746	0	0
2007-08-20	93.012	93.513	0	0
2007-08-21	92.788	95.047	0.152	0.19
2007-08-22	92.55	91.05	0.129	0.248
2007-08-23	82.302	83.324	0.082	0.05
2007-08-24	82.387	84.334	0	0.008
2007-08-25	88.07	89.154	0	0
2007-08-26	90.853	92.804	0.298	0.278
2007-08-27	79.479	83.345	0.193	0.034
2007-08-28	76.369	82.228	0.016	0.01
2007-08-29	81.858	82.096	0	0
2007-08-30	82.05	81.628	0	0
2007-08-31	83.798	82.97	0	0
2007-09-01	79.124	79.703	0.016	0.005
2007-09-02	78.986	79.755	0	0
2007-09-03	82.42	83.553	0	0
2007-09-04	86.434	87.512	0	0
2007-09-05	87.596	87.826	0	0
2007-09-06	83.872	84.143	0	0
2007-09-07	83.708	84.289	0	0
2007-09-08	84.676	84.832	0	0
2007-09-09	80.497	82.308	0.025	0.009
2007-09-10	78.651	84.498	0	0
2007-09-11	91.965	94.791	0.1	0.001
2007-09-12	81.768	79.006	0.002	0.049
2007-09-13	80.501	80.553	0	0
2007-09-14	79.793	82.022	0	0
2007-09-15	73.641	77.264	0.011	0
2007-09-16	66.75	65.506	0	0
2007-09-17	71.801	72.818	0	0
2007-09-18	73.779	74.299	0	0
2007-09-19	76.743	68.288	0	0
2007-09-20	73.333	77.343	0.001	0
2007-09-21	64.931	71.056	0	0
2007-09-22	78.753	79.663	0.01	0.003
2007-09-23	77.973	76.493	0	0
2007-09-24	79.926	80.426	0	0
2007-09-25	77.997	79.721	0	0
2007-09-26	78.314	81.942	0	0
2007-09-27	78.414	79.554	0	0
2007-09-28	77.334	76.839	0	0
2007-09-29	71.474	71.764	0	0
2007-09-30	74.271	73.844	0	0
2007-10-01	76.336	75.445	0	0
2007-10-02	74.634	74.183	0.005	0.005
2007-10-03	76.749	76.442	0.1	0.007
2007-10-04	77.534	79.203	0	0.007
2007-10-05	72.625	73.138	0	0
2007-10-06	74.897	74.751	0	0
2007-10-07	79.748	81.303	0	0
2007-10-08	85.772	86.969	0	0
2007-10-09	87.78	88.59	0	0
2007-10-10	79.098	80.462	0.027	0.018
2007-10-11	69.208	69.292	0	0
2007-10-12	65.267	65.471	0	0
2007-10-13	64.104	64.992	0	0
2007-10-14	68.805	69.406	0	0
2007-10-15	70.406	71.503	0	0
2007-10-16	72.328	71.941	0	0
2007-10-17	77.785	78.786	0	0
2007-10-18	79.18	79.224	0.002	0
2007-10-19	75.346	75.976	0.166	0.108
2007-10-20	74.351	76.056	0.022	0.135
2007-10-21	76.161	76.686	0	0
2007-10-22	79.591	80.448	0	0
2007-10-23	81.406	79.393	0	0
2007-10-24	75.395	76.811	0.275	0.171
2007-10-25	62.243	62.087	0.117	0.246
2007-10-26	73.773	74.833	0.132	0.252
2007-10-27	76.323	75.487	0.42	0.673
2007-10-28	68.38	70.834	0	0
2007-10-29	54.08	54.595	0	0
2007-10-30	61.293	62.331	0	0
2007-10-31	68.933	69.351	0	0
2008-05-01	80	80	1	1
2008-05-02	76.779	77.223	0	0
2008-05-03	79.438	79.369	0	0
2008-05-04	73.666	75.514	0	0
2008-05-05	67.157	67.589	0	0
2008-05-06	71.386	71.875	0	0
2008-05-07	77.762	78.299	0	0
2008-05-08	79.798	80.447	0	0.013
2008-05-09	77.833	78.731	0.148	0.147
2008-05-10	69.918	72.855	0.075	0
2008-05-11	69.738	70.443	0.222	0.021
2008-05-12	65.013	68.756	1.819	1.372
2008-05-13	67.772	68.087	0.028	0.005
2008-05-14	70.961	73.173	0	0
2008-05-15	77.348	77.679	0.013	0.034
2008-05-16	75.035	75.543	0.253	0.258
2008-05-17	72.362	72.913	0.01	0.003
2008-05-18	73.339	72.093	0.059	0.038
2008-05-19	65.573	68.01	0.008	0.003
2008-05-20	69.843	71.78	0.542	0.314
2008-05-21	68.468	68.683	0.01	0.033
2008-05-22	68.786	69.561	0.017	0.011
2008-05-23	69.461	69.991	0	0
2008-05-24	68.834	69.235	0	0
2008-05-25	70.729	71.111	0	0
2008-05-26	78.107	78.692	0	0
2008-05-27	83.777	84.387	0	0
2008-05-28	77.64	80.742	0.223	0.174
2008-05-29	71.918	72.379	0	0
2008-05-30	78.361	78.671	0	0
2008-05-31	87.292	87.305	0.081	0.091
2008-06-01	82.002	84.413	0.209	0.328
2008-06-02	76.018	77.622	0.215	0.287
2008-06-03	86.472	82.153	0	0
2008-06-04	89.366	90.988	0	0
2008-06-05	92.388	93.743	0	0
2008-06-06	94.46	95.539	0	0
2008-06-07	94.436	94.881	0	0
2008-06-08	94.312	95.055	0	0
2008-06-09	93.869	92.831	0.009	0.028
2008-06-10	93.551	94.598	0.008	0
2008-06-11	86.394	90.926	0.002	0.012
2008-06-12	86.113	85.722	0.011	0.089
2008-06-13	83.582	81.537	0.005	0.033
2008-06-14	86.209	86.113	0.03	0.037
2008-06-15	83.526	84.804	0.101	0.1
2008-06-16	88.112	88.603	0	0
2008-06-17	78.441	85.515	0.045	0.071
2008-06-18	77.242	77.664	0	0
2008-06-19	75.402	76.688	0.001	0.086
2008-06-20	75.893	76.393	0	0.134
2008-06-21	75.936	75.703	0.273	0.067
2008-06-22	78.177	72.732	0.265	0.619
2008-06-23	83.002	84.325	0.002	0.007
2008-06-24	78.124	79.376	0.061	0.025
2008-06-25	80.835	81.538	0	0
2008-06-26	91.603	91.327	0	0
2008-06-27	92.424	90.551	0	0.007
2008-06-28	88.955	90.868	0.076	0.14
2008-06-29	90.383	89.789	0.17	0.151
2008-06-30	81.11	82.914	0.058	0.357
2008-07-01	76.821	80.858	0	0.031
2008-07-02	81.93	82.299	0	0
2008-07-03	87.353	88.249	0	0
2008-07-04	88.544	87.725	0.002	0.118
2008-07-05	88.012	85.466	0.046	0.204
2008-07-06	82.417	84.58	0.112	0.363
2008-07-07	80.077	83.967	0.093	0.2
2008-07-08	82.813	82.419	0.126	0.169
2008-07-09	90.594	90.694	0.043	0.233
2008-07-10	84.949	87.185	0	0.307
2008-07-11	85.695	81.915	0	0.275
2008-07-12	85.95	84.693	0	0.064
2008-07-13	84.286	88.321	0	0
2008-07-14	79.298	85.867	0.022	0.191
2008-07-15	83.263	84.259	0.012	0
2008-07-16	84.705	84.744	0	0
2008-07-17	89.058	89.158	0	0
2008-07-18	90.193	88.739	0	0
2008-07-19	89.368	89.394	0	0.009
2008-07-20	91.086	90.976	0	0.02
2008-07-21	91.738	91.838	0.036	0.134
2008-07-22	93.366	90.93	0	0
2008-07-23	89.469	92.432	0.333	0.401
2008-07-24	83.228	82.586	0.657	1.246
2008-07-25	83.352	83.239	0	0
2008-07-26	85.294	85.274	0.015	0
2008-07-27	83.454	85.093	0.204	0.074
2008-07-28	83.818	86.696	0.009	0
2008-07-29	87.727	85.97	0	0.045
2008-07-30	93.815	87.386	1.661	0.013
2008-07-31	89.36	88.003	0.062	0.114
2008-08-01	86.132	86.484	0.013	0.003
2008-08-02	81.822	84.905	0.194	0.23
2008-08-03	82.614	82.776	0	0.007
2008-08-04	85.096	85.201	0	0
2008-08-05	93.568	91.499	0	0
2008-08-06	90.057	89.803	0	0.035
2008-08-07	85.315	86.237	0	0
2008-08-08	80.725	81.15	0.011	0.018
2008-08-09	77.555	78.553	0	0
2008-08-10	82.829	82.163	0	0
2008-08-11	75.225	77.953	0.004	0.003
2008-08-12	79.387	79.451	0	0
2008-08-13	81.229	81.092	0	0.013
2008-08-14	81.586	83.646	0.021	0
2008-08-15	86.242	85.524	0.047	0.088
2008-08-16	75.25	75.88	0.136	0.092
2008-08-17	79.421	79.321	0	0
2008-08-18	84.082	84.03	0	0
2008-08-19	85.772	85.647	0	0
2008-08-20	78.674	79.176	0	0
2008-08-21	80.38	80.257	0	0
2008-08-22	80.186	78.132	0	0
2008-08-23	83.702	82.714	0.04	0.07
2008-08-24	83.727	83.31	0	0
2008-08-25	84.851	83.901	0.046	0.065
2008-08-26	76.322	77.126	0.054	0.06
2008-08-27	81.43	81.334	0	0
2008-08-28	76.302	79.431	0	0
2008-08-29	80.324	80.841	0.105	0.033
2008-08-30	77.655	85.687	0.239	0
2008-08-31	82.789	83.499	0.085	0
2008-09-01	82.238	82.478	0	0
2008-09-02	84.359	84.674	0	0
2008-09-03	86.899	87.319	0	0
2008-09-04	87.979	88.448	0	0
2008-09-05	81.779	84.007	0.054	0.023
2008-09-06	83.674	81.12	2.686	2.332
2008-09-07	82.466	83.295	0	0
2008-09-08	85.165	84.709	0.003	0
2008-09-09	80.834	82.642	0.048	0.058
2008-09-10	73.934	79.704	0.068	0.093
2008-09-11	77.534	76.322	0	0
2008-09-12	80.758	81.785	0	0
2008-09-13	88.789	88.793	0	0
2008-09-14	90.131	89.787	0	0
2008-09-15	82.573	84.529	0	0
2008-09-16	72.401	75.097	0.386	0.433
2008-09-17	74.383	74.398	0.002	0.022
2008-09-18	75.124	75.471	0	0
2008-09-19	70.494	70.47	0	0
2008-09-20	64.579	63.478	0	0
2008-09-21	77.83	77.023	0	0
2008-09-22	75.067	76.041	0	0
2008-09-23	70.864	71.29	0	0
2008-09-24	70.536	70.093	0	0
2008-09-25	64.158	64.422	0.188	0.261
2008-09-26	78.759	76.068	0.617	0.577
2008-09-27	76.476	78.724	0.182	0.137
2008-09-28	76.224	79.005	0.171	0.063
2008-09-29	72.005	74.891	0.028	0.064
2008-09-30	61.688	67.417	0	0
2008-10-01	68.716	69.211	0.003	0
2008-10-02	64.777	65.014	0	0
2008-10-03	70.241	70.325	0	0
2008-10-04	73.622	73.683	0	0
2008-10-05	75.951	76.467	0	0
2008-10-06	68.746	70.42	0	0
2008-10-07	62.245	63.172	0	0
2008-10-08	66.687	68.33	0	0
2008-10-09	80.319	79.212	0	0
2008-10-10	75.24	73.052	0	0.095
2008-10-11	72.57	71.788	0	0
2008-10-12	71.861	71.62	0	0
2008-10-13	68.876	69.559	0	0
2008-10-14	78.678	79.349	0	0
2008-10-15	80.212	81.279	0	0
2008-10-16	83.313	83.728	0	0
2008-10-17	69.491	72.592	0.005	0.02
2008-10-18	58.162	60.53	0	0
2008-10-19	57.286	57.139	0	0
2008-10-20	61.643	62.453	0	0
2008-10-21	66.334	66.407	0	0
2008-10-22	54.647	55.702	0	0
2008-10-23	57.013	57.241	0	0
2008-10-24	62.873	63.644	0	0
2008-10-25	69.766	71.367	0.913	0.305
2008-10-26	63.037	64.182	0	0
2008-10-27	56.869	57.339	0	0
2008-10-28	52.833	53.095	0	0.003
2008-10-29	52.585	53.003	0	0
2008-10-30	50.104	50.604	0	0
2008-10-31	61.975	62.932	0	0
2009-05-01	80	80	1	1
2009-05-02	77.08	78.194	0.3	0.306
2009-05-03	67.597	66.201	0.257	0.294
2009-05-04	64.707	63.573	0.013	0.077
2009-05-05	68.923	68.395	0.655	0.246
2009-05-06	73.228	72.188	0.359	0.217
2009-05-07	76.424	75.789	0.04	0.087
2009-05-08	79.508	80.191	0	0
2009-05-09	85.427	84.937	0.009	0.02
2009-05-10	76.78	79.505	0.061	0.052
2009-05-11	59.958	65.193	0.002	0
2009-05-12	68.782	68.67	0	0
2009-05-13	69.813	70.264	0	0
2009-05-14	77.728	77.475	0	0.005
2009-05-15	74.56	76.262	0.107	0.21
2009-05-16	76.958	78.397	0.101	0.162
2009-05-17	72.132	73.389	0.351	0.333
2009-05-18	59.801	60.561	0	0
2009-05-19	67.274	67.649	0	0
2009-05-20	73.136	73.273	0	0
2009-05-21	76.935	77.317	0	0
2009-05-22	73.408	74.477	0	0
2009-05-23	78.026	76.694	0	0
2009-05-24	78.802	79.779	0	0
2009-05-25	80.858	80.603	0.001	0.012
2009-05-26	75.837	77.926	0.068	0.04
2009-05-27	74.098	78.089	0.022	0.035
2009-05-28	76.464	77.888	0.025	0.115
2009-05-29	82.754	83.791	0.101	0.158
2009-05-30	78.911	80.352	0.069	0.068
2009-05-31	78.864	79.91	0.059	0.01
2009-06-01	78.083	78.773	0.019	0.027
2009-06-02	86.458	87.621	0.066	0.174
2009-06-03	86.852	87.401	0.07	0.074
2009-06-04	77.877	78.975	0.251	0.147
2009-06-05	72.022	73.282	0.028	0.114
2009-06-06	74.739	76.87	0.01	0
2009-06-07	76.813	81.235	0.055	0.004
2009-06-08	83.697	84.04	0.122	0.006
2009-06-09	82.772	89.228	0.15	0
2009-06-10	75.146	82.08	0.587	0.437
2009-06-11	84.008	88.547	0.24	0.24
2009-06-12	85.643	87.213	0.202	0.275
2009-06-13	81.103	82.523	0.066	0.071
2009-06-14	79.806	80.018	0.021	0.038
2009-06-15	79.664	79.15	0	0
2009-06-16	79.236	78.726	0	0
2009-06-17	70.98	75.312	0.117	0.034
2009-06-18	87.21	84.4	0.461	1.632
2009-06-19	88.315	87.996	0	0
2009-06-20	94.708	94.819	0.068	0.153
2009-06-21	86.132	88.337	0	0.038
2009-06-22	74.949	75.666	0.003	0.009
2009-06-23	79.355	80.568	0	0
2009-06-24	81.125	82.207	0	0.002
2009-06-25	83.757	84.152	0.003	0.013
2009-06-26	87.951	89.812	0	0
2009-06-27	84.003	85.34	0	0.024
2009-06-28	84.868	87.085	0	0
2009-06-29	82.471	85.904	0	0
2009-06-30	82.289	82.82	0	0
2009-07-01	80.681	82.892	0	0
2009-07-02	82.22	81.051	0	0.006
2009-07-03	76.059	77.947	0.015	0.02
2009-07-04	78.373	79.269	0	0
2009-07-05	74.504	78.344	0.174	0.115
2009-07-06	78.563	80.315	0.962	0.101
2009-07-07	83.243	83.787	0	0
2009-07-08	83.088	82.076	0	0
2009-07-09	76.711	78.143	0.101	0.072
2009-07-10	77.952	78.983	0.04	0.003
2009-07-11	81.86	83.274	0	0
2009-07-12	81.869	83.532	0.009	0.027
2009-07-13	83.854	82.048	0	0.004
2009-07-14	79.909	81.024	0	0
2009-07-15	84.684	85.709	0	0
2009-07-16	90.362	90.416	0.118	0.14
2009-07-17	83.638	89.152	0	0.001
2009-07-18	80.465	83.317	1.052	0.303
2009-07-19	78.546	80.402	0	0
2009-07-20	79.221	80.856	0	0
2009-07-21	81.743	83.046	0	0
2009-07-22	81.985	85.486	0.003	0
2009-07-23	83.759	85.636	0	0.034
2009-07-24	86.014	85.68	0	0.098
2009-07-25	87.53	88.57	0	0
2009-07-26	91.541	89.475	0.05	0.055
2009-07-27	83.892	86.746	0.155	0.225
2009-07-28	87.531	86.758	0.09	0.241
2009-07-29	89.835	92.28	0.134	0.038
2009-07-30	88.669	88.725	0.241	0.198
2009-07-31	90.626	92.04	0.248	0.175
2009-08-01	85.505	86.643	2.537	1.786
2009-08-02	81.724	85.594	0.349	0.281
2009-08-03	83.118	84.405	0.11	0.134
2009-08-04	88.315	89.921	0	0
2009-08-05	89.803	90.641	0	0.004
2009-08-06	84.263	83.761	0.224	0.673
2009-08-07	78.932	79.728	0	0
2009-08-08	85.191	85.087	0	0
2009-08-09	93.665	94.398	0	0
2009-08-10	93.73	94.117	0	0
2009-08-11	93.076	93.176	0.004	0.095
2009-08-12	85.661	88.232	0.017	0
2009-08-13	79.762	82.981	0.462	0.216
2009-08-14	78.03	78.023	0.204	0.116
2009-08-15	79.013	81.497	0.078	0.004
2009-08-16	83.09	84.259	0	0
2009-08-17	84.932	83.917	0	0.172
2009-08-18	87.231	86.15	0	0.169
2009-08-19	88.31	89.247	0	0.062
2009-08-20	88.911	89.908	0.183	0
2009-08-21	89.676	90.251	0	0.06
2009-08-22	83.955	87.598	0.22	0.327
2009-08-23	78.936	81.999	0.005	0.004
2009-08-24	82.04	82.074	0	0
2009-08-25	82.974	83.791	0	0
2009-08-26	85.82	86.803	0	0
2009-08-27	86.305	86.067	0	0.005
2009-08-28	79.993	79.949	0.276	0.15
2009-08-29	87.702	88.442	0.108	0.139
2009-08-30	81.476	84.794	0.053	0.01
2009-08-31	74.166	74.82	0.093	0
2009-09-01	74.819	74.673	0.009	0
2009-09-02	74.785	76.382	0	0
2009-09-03	73.382	73.124	0.029	0.005
2009-09-04	79.241	77.773	0.005	0.001
2009-09-05	81.467	81.186	0.026	0
2009-09-06	79.535	80.012	0	0.012
2009-09-07	71.515	74.27	0.034	0.095
2009-09-08	72.798	70.627	0.011	3.035
2009-09-09	71.198	74.997	0	0.236
2009-09-10	78.548	74.666	0.003	0.323
2009-09-11	77.93	73.543	0.172	0.09
2009-09-12	69.843	72.015	0.019	0.001
2009-09-13	76.602	78.329	0	0
2009-09-14	79.229	78.99	0	0
2009-09-15	79.432	76.325	0	0
2009-09-16	75.325	72.741	0.004	0.01
2009-09-17	68.557	68.418	0	0.002
2009-09-18	73.263	74.058	0	0
2009-09-19	70.956	69.763	0	0
2009-09-20	71.806	72.177	0	0
2009-09-21	74.446	74.954	0.021	0.007
2009-09-22	77.283	75.244	0.011	0.011
2009-09-23	78.241	78.806	0.118	0.16
2009-09-24	76.184	76.475	0.043	0.086
2009-09-25	74.451	72.205	0.011	0.026
2009-09-26	72.904	75.135	0	0
2009-09-27	80.492	79.911	0.171	0.193
2009-09-28	79.775	80.419	0	0
2009-09-29	70.793	74.849	0.015	0.013
2009-09-30	64.818	64.323	0	0
2009-10-01	64.306	64.578	0	0
2009-10-02	68.246	69.524	0	0
2009-10-03	75.839	73.692	1.016	0.537
2009-10-04	68.31	68.819	0	0
2009-10-05	67.365	67.951	0	0
2009-10-06	73.026	72.417	0	0
2009-10-07	74.211	74.059	0.12	0.034
2009-10-08	65.917	66.372	0	0
2009-10-09	79.831	78.053	0	0
2009-10-10	74.405	77.097	0.053	0.106
2009-10-11	64.128	64.721	0	0
2009-10-12	58.228	59.078	0	0
2009-10-13	73.488	73.226	0.128	0.143
2009-10-14	63.773	64.508	0	0.001
2009-10-15	58.498	57.402	0.364	0.311
2009-10-16	51.611	55.399	0.103	0.021
2009-10-17	47.539	45.438	0.052	0.055
2009-10-18	44.171	44.223	0.014	0.14
2009-10-19	55.654	55.897	0.008	0.022
2009-10-20	65.903	66.404	0	0
2009-10-21	72.193	73.3	0	0
2009-10-22	72.485	73.752	0	0
2009-10-23	73.268	72.961	0	0
2009-10-24	75.1	78.783	0.078	0.096
2009-10-25	69.769	70.297	0.549	0.559
2009-10-26	59.911	57.875	0	0
2009-10-27	55.989	57.69	0.067	0.024
2009-10-28	72.289	73.897	0.092	0.071
2009-10-29	60.837	63.686	0	0
2009-10-30	58.249	58.065	0	0
2009-10-31	75.567	75.914	0.007	0.019
