# Supplementary material for: The role of climate change and urban development on compound dry-hot extremes across US cities
Source: Nat Commun. 2023 Jun 14;14:3509. doi: 10.1038/s41467-023-39205-x (PMC10267174; doi:10.1038/s41467-023-39205-x)
Supplement: Supplementary file 2 — Source Data [file 41467_2023_39205_MOESM2_ESM.zip › SourceData/Richmond_Future_Data.xlsx]

## Sheet: Sheet1
Date_Future	Climate_chng_T	Urban_Dev_Climate_chng_T	Climate_chng_prcp	Urban_Dev_Climate_chng_prcp
2090-05-01	80	80	1	1
2090-05-02	79.71	81.096	0.035	0.108
2090-05-03	79.094	73.817	0.761	0.292
2090-05-04	64.143	63.949	0.6	0.957
2090-05-05	77.375	77.5	0	0
2090-05-06	79.306	79.58	0.009	0.005
2090-05-07	79.239	79.029	0	0.009
2090-05-08	93.66	94.062	0	0.059
2090-05-09	80.572	85.524	0.32	0.228
2090-05-10	69.316	69.581	0	0
2090-05-11	66.851	66.803	0	0
2090-05-12	74.646	74.764	0	0
2090-05-13	85.691	86.606	0	0
2090-05-14	78.152	82.967	0.16	0.26
2090-05-15	71.877	70.79	0.874	0.313
2090-05-16	72.726	73.337	0	0
2090-05-17	78.539	79.079	0	0
2090-05-18	81.21	81.778	0	0
2090-05-19	83.398	84.806	0.11	0.028
2090-05-20	86.135	85.907	0.056	0.004
2090-05-21	84.412	82.489	0.051	0.158
2090-05-22	79.514	78.98	0.045	0.052
2090-05-23	77.904	75.888	0	0
2090-05-24	73.504	79.54	0.188	0.23
2090-05-25	85.266	84.944	0	0.064
2090-05-26	87.977	90.156	0.105	0.014
2090-05-27	84.595	86.151	0.044	0.018
2090-05-28	77.02	82.01	0.002	0
2090-05-29	84.718	86.609	0.137	0.027
2090-05-30	80.876	80.785	0.013	0.116
2090-05-31	79.376	80.959	0	0
2090-06-01	83.347	83.963	0	0
2090-06-02	88.112	89.255	0	0
2090-06-03	87.008	88.694	0.251	0
2090-06-04	79.5	83.348	0.13	0.012
2090-06-05	81.646	81.287	0.238	1.038
2090-06-06	80.629	81.171	0	0
2090-06-07	80.821	82.331	0	0
2090-06-08	84.415	82.484	0	0
2090-06-09	86.556	86.39	0	0
2090-06-10	86.843	86.539	0	0
2090-06-11	89.925	89.594	0.003	0
2090-06-12	90.359	89.701	0.006	0.005
2090-06-13	86.528	87.219	0.228	0.363
2090-06-14	87.487	87.587	0.021	0.029
2090-06-15	93.471	88.872	0	0
2090-06-16	88.086	88.186	0	0
2090-06-17	94.557	92.967	0.098	0.17
2090-06-18	90.268	94.466	0.281	0.318
2090-06-19	86.358	85.735	0.012	0.166
2090-06-20	80.985	81.348	0.041	0.155
2090-06-21	81.231	85.325	0.087	0.05
2090-06-22	87.218	88.293	0.001	0.021
2090-06-23	90.604	90.481	0	0
2090-06-24	89.782	89.882	0	0.074
2090-06-25	94.813	95.76	0	0
2090-06-26	97.168	97.908	0	0
2090-06-27	98.651	99.332	0.008	0.128
2090-06-28	101.957	102.344	0.03	0
2090-06-29	96.337	100.278	0.189	0.152
2090-06-30	83.446	86.918	0.135	0.05
2090-07-01	82.917	84.968	0	0
2090-07-02	86.59	86.913	0	0
2090-07-03	91.806	91.829	0	0
2090-07-04	87.422	88.406	0.254	0.468
2090-07-05	88.883	90.591	0.474	0.209
2090-07-06	90.717	91.673	0	0
2090-07-07	86.941	92.729	0.006	0.131
2090-07-08	87.475	89.394	0.751	0.34
2090-07-09	92.637	93.723	0.176	0.096
2090-07-10	95.262	95.633	0	0.011
2090-07-11	96.445	98.005	0	0
2090-07-12	101.622	102.125	0	0
2090-07-13	101.888	100.05	0.488	0.25
2090-07-14	104.72	104.564	0	0
2090-07-15	101.605	102.374	0	0
2090-07-16	105.372	105.377	0	0
2090-07-17	98.162	102.951	0	0
2090-07-18	93.934	94.088	0	0
2090-07-19	96.371	96.707	0.011	0.001
2090-07-20	92.008	94.706	0.328	0.395
2090-07-21	86.791	88.906	0.269	0.133
2090-07-22	86.998	88.168	0.278	0.284
2090-07-23	99.212	98.872	0.255	0.014
2090-07-24	101.421	102.475	0.133	0
2090-07-25	99.663	100.717	0.051	0.215
2090-07-26	97.527	97.476	0.086	0.213
2090-07-27	96.852	96.952	0.014	0.106
2090-07-28	102.489	103.49	0	0
2090-07-29	102.494	103.09	0	0
2090-07-30	101.435	102.033	0.098	0
2090-07-31	97.535	100.344	0.076	0.089
2090-08-01	99.034	102.063	0.054	0.121
2090-08-02	94.94	99.869	0	0.275
2090-08-03	89.287	91.872	0	0
2090-08-04	92.142	92.508	0	0
2090-08-05	86.429	88.604	0.486	0.415
2090-08-06	87.491	88.68	0.266	0.093
2090-08-07	85.792	86.584	0.014	0.003
2090-08-08	84.86	83.847	0	0.031
2090-08-09	86.059	88.009	0	0
2090-08-10	85.335	87.5	0	0
2090-08-11	83.476	82.914	0.08	0.231
2090-08-12	87.256	89.743	0.085	0.087
2090-08-13	87.541	87.641	0	0
2090-08-14	87.515	87.011	0.022	0.005
2090-08-15	88.421	88.521	0.003	0.003
2090-08-16	95.24	94.586	0	0
2090-08-17	97.396	97.874	0	0.009
2090-08-18	90.851	95.575	0.006	0.008
2090-08-19	96.666	95.173	0	0
2090-08-20	94.001	96.664	0.156	0.041
2090-08-21	87.448	90.676	0.262	0.4
2090-08-22	87.888	89.07	0.105	0
2090-08-23	84.836	87.186	0	0
2090-08-24	89.006	90.014	0	0
2090-08-25	92.203	92.852	0	0
2090-08-26	91.999	92.83	0	0
2090-08-27	88.374	88.034	0	0
2090-08-28	93.359	94.241	0	0
2090-08-29	91.508	95.805	0.124	0.001
2090-08-30	93.831	91.385	0.127	0.087
2090-08-31	84.608	85.766	0.088	0.098
2090-09-01	81.12	81.82	0	0
2090-09-02	79.83	80.289	0	0
2090-09-03	76.414	77.203	0.073	0.127
2090-09-04	81.74	82.949	0.294	0.678
2090-09-05	87.802	86.642	0.063	0.225
2090-09-06	86.105	85.978	0.026	0.012
2090-09-07	80.944	83.293	0	0
2090-09-08	78.293	81.191	0	0.001
2090-09-09	79.985	80.342	0.001	0.017
2090-09-10	85.651	82.686	0.005	0.106
2090-09-11	79.902	80.052	0.015	0.27
2090-09-12	79.991	84.056	0.082	0
2090-09-13	81.676	84.225	0.031	0
2090-09-14	85.486	86.338	0	0
2090-09-15	87.158	87.685	0	0
2090-09-16	86.123	88.2	0	0
2090-09-17	86.979	86.518	0	0
2090-09-18	88.259	87.713	0	0
2090-09-19	81.974	83.973	0.077	0.03
2090-09-20	81.007	82.447	0.086	0.159
2090-09-21	82.408	83.492	0.26	0.29
2090-09-22	88.031	86.007	0.163	0.164
2090-09-23	81.375	79.527	0.254	0.199
2090-09-24	75.453	77.773	0.022	0.035
2090-09-25	74.982	71.395	0	0
2090-09-26	76.501	76.906	0.031	0.036
2090-09-27	79.9	79.257	0.014	0.006
2090-09-28	75.282	75.797	0	0
2090-09-29	78.993	80.007	0	0
2090-09-30	77.979	77.266	0.007	0
2090-10-01	73.096	73.553	0.004	0
2090-10-02	74.233	75.493	0	0
2090-10-03	85.58	84.331	0.049	0.03
2090-10-04	74.681	76.241	0.001	0.008
2090-10-05	71.276	70.924	0	0
2090-10-06	72.343	72.283	0	0
2090-10-07	66.627	67.467	0	0
2090-10-08	74.857	74.129	0	0
2090-10-09	76.731	76.45	0	0
2090-10-10	79.78	78.401	0.045	0.001
2090-10-11	69.806	71.786	0.002	0
2090-10-12	62.589	63.048	0	0
2090-10-13	69.102	69.442	0	0
2090-10-14	74.767	74.55	0	0
2090-10-15	76.789	77.372	0	0
2090-10-16	78.889	79.179	0.039	0
2090-10-17	78.229	80.005	0.113	0.122
2090-10-18	73.586	77.28	0.197	0.051
2090-10-19	58.749	58.697	0.268	0.057
2090-10-20	56.429	56.931	0	0
2090-10-21	60.166	60.851	0	0
2090-10-22	70.013	70.502	0	0
2090-10-23	76.182	77.014	0	0
2090-10-24	79.074	79.759	0.049	0.081
2090-10-25	75.372	77.518	0.23	0.077
2090-10-26	81.612	81.405	0.031	0.062
2090-10-27	70.749	68.855	0	0
2090-10-28	61.786	62.13	0	0
2090-10-29	57.834	58.998	0	0
2090-10-30	68.339	68.767	0	0
2090-10-31	72.129	72.679	0	0
2091-05-01	80	80	1	1
2091-05-02	81.21	81.716	0	0
2091-05-03	86.289	87.778	0	0
2091-05-04	87.071	88.456	0.08	0.075
2091-05-05	92.355	92.562	0.056	0.15
2091-05-06	90.83	92.369	0	0
2091-05-07	84.556	87.713	0.146	0.057
2091-05-08	74.332	75.253	0.018	0
2091-05-09	71.344	71.383	0	0
2091-05-10	77.492	78.047	0	0
2091-05-11	78.726	78.302	0	0
2091-05-12	83.564	81.81	0.045	0.11
2091-05-13	83.254	84.094	0.291	0.334
2091-05-14	82.817	83.967	0.027	0.015
2091-05-15	85.41	86.146	0.061	0.082
2091-05-16	87.656	88.447	0	0
2091-05-17	88.284	88.543	0.014	0.059
2091-05-18	80.469	83.749	0	0
2091-05-19	72.136	72.978	0	0
2091-05-20	83.556	84.281	0	0
2091-05-21	75.459	81.318	0	0
2091-05-22	76.707	77.975	0.103	0.127
2091-05-23	83.41	76.834	0.011	0.11
2091-05-24	76.193	75.94	0.144	0.61
2091-05-25	72.862	73.705	0.077	0.004
2091-05-26	76.719	77.09	0.067	0.097
2091-05-27	78.038	78.97	0.087	0.145
2091-05-28	80.887	82.915	0.101	0.113
2091-05-29	86.926	88.286	0.101	0.023
2091-05-30	87.92	89.694	0.003	0.001
2091-05-31	86.224	82.998	0	0.099
2091-06-01	79.21	77.299	0.056	0.783
2091-06-02	75.372	74.623	0.03	0.26
2091-06-03	72.231	73.59	0.014	0
2091-06-04	79.764	79.992	0	0
2091-06-05	85.355	84.942	0	0
2091-06-06	87.374	87.413	0	0
2091-06-07	89.946	89.028	0	0
2091-06-08	92.238	91.956	0	0
2091-06-09	92.998	91.497	0	0
2091-06-10	91.77	91.183	0	0
2091-06-11	92.797	92.057	0	0
2091-06-12	94.893	93.283	0	0
2091-06-13	95.609	94.564	0.003	0.001
2091-06-14	93.527	93.229	0.2	0.197
2091-06-15	86.955	89.256	0	0
2091-06-16	85.45	84.399	0	0
2091-06-17	76.415	77.042	0.546	0.377
2091-06-18	83.512	83.766	0	0
2091-06-19	82.756	82.004	0	0
2091-06-20	81.617	79.085	0.03	0.117
2091-06-21	80.651	80.449	0.013	0.308
2091-06-22	83.022	85.189	0.001	0.011
2091-06-23	87.014	84.89	0.014	0.036
2091-06-24	85.749	86.098	0.275	0.16
2091-06-25	85.274	85.031	0.103	0.377
2091-06-26	86.503	84.037	0.1	0.188
2091-06-27	86.787	86.787	0	0
2091-06-28	87.71	86.715	0	0
2091-06-29	82.913	82.987	0	0.003
2091-06-30	86.478	87.554	0.004	0
2091-07-01	82.471	88.255	0.242	0
2091-07-02	82.286	82.695	0.187	0.188
2091-07-03	86.352	89.162	0.005	0.019
2091-07-04	86.937	88.595	0.004	0
2091-07-05	89.788	89.58	0	0.047
2091-07-06	89.694	90.246	0.134	0.153
2091-07-07	87.765	86.684	0.248	0.353
2091-07-08	93.738	94.057	0	0.084
2091-07-09	99.194	99.409	0	0
2091-07-10	100.429	100.689	0	0
2091-07-11	96.734	97.426	0	0
2091-07-12	95.524	95.879	0	0
2091-07-13	101.199	102.207	0.347	0.014
2091-07-14	97.968	99.176	0.285	0.268
2091-07-15	99.294	101.334	0	0
2091-07-16	103.987	103.502	0	0
2091-07-17	97.548	97.648	0.059	0.237
2091-07-18	94.818	94.387	0	0
2091-07-19	95.452	94.135	0	0
2091-07-20	91.46	92.18	0.145	0.372
2091-07-21	88.728	92.106	0.176	0.22
2091-07-22	97.239	97.252	0.025	0.036
2091-07-23	100.894	102.078	0.076	0.208
2091-07-24	106.33	102.717	0.27	0.456
2091-07-25	102.809	104.254	0.164	0
2091-07-26	90.383	100.789	0.747	0.381
2091-07-27	93.608	93.708	0.043	0.242
2091-07-28	86.466	93.141	0.127	0
2091-07-29	92.794	94.427	0.081	0.095
2091-07-30	95.882	97.09	0.139	0.087
2091-07-31	94.02	91.615	0.089	0.566
2091-08-01	91.581	89.135	0.176	0.495
2091-08-02	90.875	92.109	0.222	0.595
2091-08-03	98.239	95.656	0.168	0.027
2091-08-04	97.006	98.887	0.17	0
2091-08-05	89.015	96.396	0.359	0.247
2091-08-06	82.747	85.948	0.275	0.185
2091-08-07	79.089	85.044	0	0.002
2091-08-08	87.029	87.867	0	0
2091-08-09	87.685	87.785	0	0
2091-08-10	91.718	92.834	0.154	0.128
2091-08-11	95.19	96.143	0	0.126
2091-08-12	92.942	94.725	0.038	0.162
2091-08-13	92.672	92.772	0	0.096
2091-08-14	100.513	95.331	0	0
2091-08-15	99.915	100.273	0	0
2091-08-16	91.348	93.752	0.095	0.364
2091-08-17	89.71	93.922	0.209	0.003
2091-08-18	93.591	94.577	0	0.327
2091-08-19	98.791	98.987	0	0
2091-08-20	96.014	96.623	0	0
2091-08-21	92.59	91.295	0	0
2091-08-22	93.26	92.58	0	0
2091-08-23	92.744	93.49	0	0
2091-08-24	85.685	91.33	0.096	0.117
2091-08-25	86.105	86.943	0.022	0
2091-08-26	87.318	86.781	0	0
2091-08-27	83.226	82.64	0.062	0.029
2091-08-28	77.797	77.467	0.122	0.51
2091-08-29	81.458	80.165	0.076	0.004
2091-08-30	81.656	75.733	0.005	0.268
2091-08-31	75.139	74.758	0	0.009
2091-09-01	85.331	84.576	0.001	0
2091-09-02	88.663	87.797	0	0
2091-09-03	81.781	84.531	0	0
2091-09-04	83.669	84.529	0	0
2091-09-05	84.28	84.223	0	0
2091-09-06	87.604	87.585	0	0
2091-09-07	88.249	87.546	0	0
2091-09-08	84.326	81.934	0	0.283
2091-09-09	89.713	89.813	0	0.105
2091-09-10	87.222	86.208	0	0
2091-09-11	87.154	88.11	0.216	0.13
2091-09-12	87.726	91.231	0	0.072
2091-09-13	93.801	94.281	0.044	0
2091-09-14	91.233	91.405	0.086	0
2091-09-15	91.372	92.855	0.163	0.176
2091-09-16	79.926	85.143	0.296	0.283
2091-09-17	85.64	75.614	0.188	0.199
2091-09-18	85.823	79.619	0	0.048
2091-09-19	83.164	83.264	0	0.019
2091-09-20	93.485	88.779	0	0.002
2091-09-21	86.428	88.709	0.141	0.282
2091-09-22	86.886	84.1	0	0.161
2091-09-23	85.739	83.446	0	0.01
2091-09-24	79.57	80.203	0	0
2091-09-25	82.056	82.466	0.005	0
2091-09-26	69.213	68.846	0	0
2091-09-27	67.475	66.713	0	0
2091-09-28	74.784	74.187	0	0
2091-09-29	77.664	77.335	0	0
2091-09-30	77.715	77.823	0	0
2091-10-01	80.694	80.79	0	0
2091-10-02	83.7	82.292	0	0
2091-10-03	83.857	82.222	0	0
2091-10-04	82.405	82.657	0	0
2091-10-05	84.397	84.807	0.219	0.113
2091-10-06	72.795	72.943	0.014	0.224
2091-10-07	72.37	72.365	0	0
2091-10-08	73.009	72.531	0	0
2091-10-09	72.661	72.803	0	0
2091-10-10	77.214	77.319	0	0
2091-10-11	82.794	84.721	0	0
2091-10-12	87.965	88.065	0	0.013
2091-10-13	83.351	85.317	0	0
2091-10-14	78.575	78.774	0	0
2091-10-15	70.191	70.383	0	0
2091-10-16	75.177	76.084	0	0
2091-10-17	85.517	86.068	0	0
2091-10-18	88.196	88.445	0	0
2091-10-19	86.319	85.26	0	0
2091-10-20	81.362	82.357	0.077	0.124
2091-10-21	65.679	65.271	0.062	0.078
2091-10-22	68.767	69.667	0	0
2091-10-23	70.172	71.475	0	0.001
2091-10-24	63.792	64.379	0	0
2091-10-25	59.159	58.897	0	0
2091-10-26	64.416	64.618	0	0
2091-10-27	68.184	68.097	0	0
2091-10-28	70.285	70.145	0	0
2091-10-29	74.551	72.909	0	0
2091-10-30	67.994	68.767	0	0
2091-10-31	66.092	66.266	0.533	0.517
2092-05-01	80	80	1	1
2092-05-02	71.171	71.993	0	0
2092-05-03	78.521	77.302	0	0
2092-05-04	81.653	82.099	0.009	0
2092-05-05	84.283	84.679	0.261	0.16
2092-05-06	84.29	85.502	0	0
2092-05-07	78.237	81.957	0	0
2092-05-08	79.073	80.498	0.164	0.152
2092-05-09	70.733	71.609	0	0
2092-05-10	74.558	75.346	0	0
2092-05-11	81.041	81.401	0	0
2092-05-12	81.316	81.459	0	0
2092-05-13	77.88	79.791	0.036	0.016
2092-05-14	76.691	73.748	0.004	0.01
2092-05-15	80.434	80.8	0	0
2092-05-16	89.329	90.011	0	0
2092-05-17	88.757	89.495	0.007	0.016
2092-05-18	89.925	90.73	0.063	0.011
2092-05-19	86.418	87.608	0.138	0
2092-05-20	82.624	82.694	0	0
2092-05-21	78.238	79.102	0	0
2092-05-22	84.262	85.245	0	0
2092-05-23	86.782	85.613	0.063	0.194
2092-05-24	89.441	90.476	0.008	0.129
2092-05-25	84.595	87.554	0.176	0.132
2092-05-26	86.355	85.342	0.325	0.335
2092-05-27	85.257	85.944	0.208	0.324
2092-05-28	91.277	91.996	0.29	0.274
2092-05-29	86.239	86.602	0.009	0.156
2092-05-30	82.25	82.058	0	0
2092-05-31	82.451	84.968	0.188	0.124
2092-06-01	82.679	83.786	0.229	0.377
2092-06-02	82.643	84.726	0.057	0.408
2092-06-03	79.348	81.176	0	0
2092-06-04	83.021	81.779	0	0
2092-06-05	77.175	79.734	0.215	0.63
2092-06-06	80.588	79.206	0.649	0.532
2092-06-07	80.602	81.936	0.282	0.064
2092-06-08	90.541	89.065	0.011	0.016
2092-06-09	91.251	91.759	0.004	0.003
2092-06-10	88.109	90.192	0	0
2092-06-11	90.893	93.314	0	0
2092-06-12	94.33	95.482	0.065	0
2092-06-13	94.059	98.111	0.116	0.237
2092-06-14	98.068	98.491	0.106	0.165
2092-06-15	90.726	91.85	0	0.009
2092-06-16	79.018	78.646	0	0
2092-06-17	82.093	82.648	0	0
2092-06-18	84.97	84.99	0.001	0
2092-06-19	88.644	89.339	0	0
2092-06-20	94.377	94.116	0	0
2092-06-21	98.984	99.511	0.07	0
2092-06-22	93.358	96.392	0.422	0.325
2092-06-23	85.847	87.968	0.002	0.056
2092-06-24	88.494	88.599	0	0
2092-06-25	90.636	92.424	0.021	0.001
2092-06-26	90.964	91.064	0.029	0.219
2092-06-27	85.105	87.424	0.048	0.077
2092-06-28	84.119	84.77	0	0
2092-06-29	90.426	90.619	0	0
2092-06-30	92.05	95.131	0	0
2092-07-01	95.105	95.133	0	0
2092-07-02	91.693	91.793	0.024	0.388
2092-07-03	89.965	93.431	0.236	0.213
2092-07-04	92.536	95.713	0.377	0.186
2092-07-05	85.239	89.258	0.205	0.166
2092-07-06	94.337	93.937	0.333	0.203
2092-07-07	101.152	101.467	0.189	0
2092-07-08	100.915	101.367	0	0
2092-07-09	98.085	98.55	0.124	0.369
2092-07-10	91.108	88.491	0.208	0.291
2092-07-11	87.765	88.736	0.003	0.013
2092-07-12	86.695	87.248	0	0
2092-07-13	86.5	86.762	0	0
2092-07-14	88.297	88.397	0	0
2092-07-15	94.26	93.771	0	0
2092-07-16	94.769	95.131	0	0
2092-07-17	88.94	93.86	0.291	0.151
2092-07-18	82.827	86.881	0.215	0.235
2092-07-19	84.386	83.835	0.169	0.148
2092-07-20	87.616	86.645	0.233	0.883
2092-07-21	92.958	90.489	0.407	0.226
2092-07-22	93.272	94.19	0.044	0.045
2092-07-23	88.476	90.845	0.038	0.09
2092-07-24	91.314	92.301	0.043	0.035
2092-07-25	92.369	94.7	0	0
2092-07-26	87.916	92.73	0.04	0.014
2092-07-27	86.328	88.115	0.12	0.03
2092-07-28	86.595	86.414	0	0
2092-07-29	87.064	87.779	0	0
2092-07-30	86.866	87.336	0	0
2092-07-31	91.881	91.499	0.001	0.032
2092-08-01	97.158	96.687	0.41	0.168
2092-08-02	97.807	98.684	0.002	0.113
2092-08-03	98.958	100.668	0.149	0.163
2092-08-04	103.65	103.541	0	0.015
2092-08-05	98.419	102.067	0	0.386
2092-08-06	90.936	91.23	0.283	0.393
2092-08-07	78.059	84.324	0.565	0.014
2092-08-08	86.165	81.732	0.257	0.003
2092-08-09	86.699	84.207	0.416	0.242
2092-08-10	88.884	88.983	0	0.007
2092-08-11	90.723	90.813	0	0
2092-08-12	92.494	93.316	0	0
2092-08-13	95.941	96.018	0	0
2092-08-14	95.531	95.901	0	0
2092-08-15	97.069	98.521	0	0
2092-08-16	89.218	90.191	0.113	0.146
2092-08-17	89.093	88.87	0	0
2092-08-18	92.704	94.099	0	0
2092-08-19	87.612	87.712	0.009	0
2092-08-20	87.959	88.22	0	0
2092-08-21	91.812	93.383	0	0
2092-08-22	91.053	96.759	0.091	0.004
2092-08-23	91.714	93.58	0.098	0.015
2092-08-24	87.281	88.909	0.181	0.081
2092-08-25	82.659	86.573	0	0
2092-08-26	78.224	86.572	0.067	0
2092-08-27	82.087	85.715	0.089	0
2092-08-28	84.275	90.68	0.26	0
2092-08-29	85.383	90.535	0.065	0.115
2092-08-30	88.26	87.806	0.229	0.252
2092-08-31	86.886	86.888	0.002	0.002
2092-09-01	83.682	82.444	0	0
2092-09-02	79.626	80.553	0.067	0.002
2092-09-03	82.932	82.077	0.018	0.011
2092-09-04	82.128	83.988	0	0
2092-09-05	83.918	89.596	0	0
2092-09-06	89.353	91.986	0.01	0
2092-09-07	87.949	91.02	0.075	0.002
2092-09-08	86.795	88.563	0	0
2092-09-09	85.817	86.854	0	0
2092-09-10	82.239	83.469	0	0
2092-09-11	83.587	83.641	0	0
2092-09-12	84.517	85.006	0	0
2092-09-13	86.414	87.363	0	0
2092-09-14	89.292	90.056	0	0
2092-09-15	89.825	90.985	0	0
2092-09-16	80.662	84.759	0.021	0.046
2092-09-17	82.013	84.335	0	0
2092-09-18	85.577	86.932	0	0
2092-09-19	86.202	86.501	0	0
2092-09-20	79.856	79.943	0	0.001
2092-09-21	84.228	78.562	0.006	0.005
2092-09-22	85.2	84.356	0	0
2092-09-23	85.79	87.805	0	0
2092-09-24	88.889	90.812	0	0
2092-09-25	90.495	91.484	0	0
2092-09-26	87.797	89.451	0	0
2092-09-27	85.823	88.822	0	0
2092-09-28	74.972	80.223	0	0.006
2092-09-29	77.225	75.452	0	0
2092-09-30	77.777	77.9	0.002	0.001
2092-10-01	75.827	74.914	0.495	0.115
2092-10-02	75.156	74.403	0.134	0.156
2092-10-03	80.998	81.423	0	0
2092-10-04	83.778	84.285	0	0
2092-10-05	82.633	84.322	0	0
2092-10-06	80.679	80.089	0	0
2092-10-07	81.335	79.21	0	0
2092-10-08	85.654	84.354	0	0
2092-10-09	77.599	82.086	0.006	0
2092-10-10	72.162	75.574	0	0
2092-10-11	74.67	75.636	0	0
2092-10-12	77.184	79.085	0	0
2092-10-13	65.345	66.687	0	0
2092-10-14	66.937	67.755	0	0
2092-10-15	68.665	69.636	0	0
2092-10-16	71.823	73.428	0	0
2092-10-17	73.583	73.933	0	0
2092-10-18	69.178	70.568	0.004	0.006
2092-10-19	65.572	65.773	0	0.001
2092-10-20	62.953	63.461	0	0
2092-10-21	67.561	62.736	0	0
2092-10-22	66.077	66.752	0	0
2092-10-23	69.957	70.315	0	0
2092-10-24	74.087	71.961	0.078	0.155
2092-10-25	76.488	74.748	0.194	0.624
2092-10-26	70.446	70.812	0	0
2092-10-27	75.997	77.233	0	0
2092-10-28	67.862	72.666	0.004	0
2092-10-29	64.3	63.071	0.002	0
2092-10-30	57.8	58.945	0.502	2.021
2092-10-31	54.411	55.46	0	0
2093-05-01	80	80	1	1
2093-05-02	79.847	77.906	0.011	0.009
2093-05-03	79.46	78.153	0.011	0.014
2093-05-04	75.107	77.611	0.002	0.006
2093-05-05	84.251	84.912	0.021	0.044
2093-05-06	73.978	73.042	0.019	0.058
2093-05-07	72.385	72.554	0	0
2093-05-08	77.344	79.78	0	0
2093-05-09	73.742	78.412	0.733	0.31
2093-05-10	81.623	81.039	0.005	0.195
2093-05-11	74.52	74.646	0.025	0.064
2093-05-12	71.62	70.305	0.021	0.01
2093-05-13	77.092	77.34	0	0
2093-05-14	77.59	77.582	0	0
2093-05-15	80.113	79.241	0	0
2093-05-16	84.299	84.684	0	0
2093-05-17	87.756	88.421	0	0
2093-05-18	88.785	89.406	0	0
2093-05-19	88.305	89.556	0.012	0.009
2093-05-20	83.807	85.419	0.249	0.42
2093-05-21	83.894	84.348	0	0
2093-05-22	83.02	83.704	0	0
2093-05-23	85.192	84.82	0	0.005
2093-05-24	89.643	89.787	0	0
2093-05-25	90.508	90.983	0	0
2093-05-26	85.057	87.135	0.006	0.025
2093-05-27	83.037	84.15	0	0
2093-05-28	81.618	83.331	0.122	0.196
2093-05-29	76.411	77.201	0.031	0.157
2093-05-30	64.494	65.093	0.298	0.225
2093-05-31	74.889	74.734	0.043	0
2093-06-01	77.421	79.789	0	0
2093-06-02	83.626	84.07	0.049	0
2093-06-03	85.769	84.713	0.187	0.217
2093-06-04	75.887	76.351	0.002	0.001
2093-06-05	68.348	69.133	0.161	0.008
2093-06-06	65.486	66.217	0.257	0.203
2093-06-07	71.221	67.018	0.004	0.081
2093-06-08	75.355	64.141	0.18	0.197
2093-06-09	85.489	85.312	0	0
2093-06-10	87.8	88.754	0	0
2093-06-11	90.051	90.227	0.001	0
2093-06-12	82.997	87.329	0.24	0.158
2093-06-13	79.557	82.849	0	0.087
2093-06-14	82.457	81.892	0	0
2093-06-15	89.975	91.519	0	0.006
2093-06-16	89.459	93.04	0.139	0.284
2093-06-17	93.706	94.035	0	0
2093-06-18	92.443	96.789	0.286	0
2093-06-19	92.275	93.712	0.19	0.055
2093-06-20	88.846	92.053	0.104	0.167
2093-06-21	82.59	83.729	1.125	1.657
2093-06-22	80.993	80.322	0.013	0.001
2093-06-23	86.53	85.588	0	0.018
2093-06-24	89.378	90.142	0	0
2093-06-25	89.505	90.591	0	0
2093-06-26	91.988	93.55	0.012	0.002
2093-06-27	88.195	88.295	0	0.154
2093-06-28	90.477	91.688	0.009	0
2093-06-29	83.029	90.013	0.315	0.007
2093-06-30	85.43	90.837	0.13	0.154
2093-07-01	91.387	92.31	0.183	0.11
2093-07-02	92.35	93.228	0.084	0.092
2093-07-03	91.154	95.552	0.039	0.172
2093-07-04	86.848	91.232	0.327	0.383
2093-07-05	82.273	82.861	0.002	0.086
2093-07-06	82.089	81.819	0.934	1.311
2093-07-07	87.498	88.065	0.017	0.016
2093-07-08	97.317	98.449	0	0.024
2093-07-09	95.419	95.519	0.037	0.123
2093-07-10	93.88	94.592	0	0.011
2093-07-11	93.663	95.114	0	0.042
2093-07-12	97.475	97.36	0.001	0
2093-07-13	95.49	98.487	0.001	0
2093-07-14	89.252	96.864	0.338	0.418
2093-07-15	87.518	88.456	0.178	0.181
2093-07-16	89.796	92.475	0.071	0.075
2093-07-17	93.622	94.08	0.009	0.011
2093-07-18	91.574	93.093	0.079	0
2093-07-19	89.411	90.787	0.021	0.026
2093-07-20	85.324	85.949	0.136	0.137
2093-07-21	89.513	90.489	3.219	1.169
2093-07-22	91.173	92.271	0	0.016
2093-07-23	89.371	90.41	0.209	0.243
2093-07-24	91.008	89.737	0	0.005
2093-07-25	90.464	88.701	0.075	0.231
2093-07-26	88.379	87.646	0.185	0.115
2093-07-27	92.881	91.524	0	0.007
2093-07-28	87.653	89.123	0.241	0.163
2093-07-29	84.422	88.071	0.296	0
2093-07-30	88.531	91.506	0.095	0.047
2093-07-31	93.439	93.099	0.005	0
2093-08-01	94.658	94.762	0	0
2093-08-02	91.814	92.903	0	0
2093-08-03	93.373	93.366	0.124	0.062
2093-08-04	92.53	92.076	0.29	0.368
2093-08-05	91.563	92.581	0	0
2093-08-06	90.809	90.43	0.157	0.197
2093-08-07	90.616	92.07	0.244	0.244
2093-08-08	90.419	90.519	0.012	0.208
2093-08-09	87.382	87.482	0.01	0.079
2093-08-10	85.582	88.864	0.094	0.12
2093-08-11	86.069	86.623	0.149	0.166
2093-08-12	88.38	88.49	0.255	0.212
2093-08-13	92.216	91.101	0.125	0.192
2093-08-14	88.189	88.289	0.05	0.314
2093-08-15	93.977	95.345	0.023	0.102
2093-08-16	94.776	95.5	0	0
2093-08-17	93.017	93.893	0	0
2093-08-18	96.287	97.568	0	0
2093-08-19	95.444	96.95	0	0
2093-08-20	96.516	97.149	0	0
2093-08-21	97.647	97.403	0	0
2093-08-22	95.132	97.268	0	0.002
2093-08-23	93.976	96.245	0	0.007
2093-08-24	96.488	96.71	0	0
2093-08-25	88.3	94.487	0.134	0.065
2093-08-26	87.341	88.257	0	0
2093-08-27	88.49	87.148	0	0
2093-08-28	86.665	87.08	0.006	0.033
2093-08-29	85.115	85.754	0	0.009
2093-08-30	87.332	86.253	0	0
2093-08-31	88.134	89	0	0
2093-09-01	87.948	89.237	0	0
2093-09-02	88.932	91.004	0	0
2093-09-03	91.817	93.516	0	0
2093-09-04	85.259	90.55	0.076	0.071
2093-09-05	81.274	81.687	0	0
2093-09-06	81.614	82.58	0	0
2093-09-07	84.648	82.404	0	0
2093-09-08	81.367	85.859	0.04	0
2093-09-09	82.383	86.1	0.121	0.103
2093-09-10	78.148	83.376	0.002	0
2093-09-11	80.364	84.054	0	0
2093-09-12	82.779	86.052	0	0
2093-09-13	80.684	83.233	0.001	0
2093-09-14	82.503	81.678	0.001	0.004
2093-09-15	89.556	89.958	0	0
2093-09-16	90.655	89.606	0	0.01
2093-09-17	86.403	82.762	0.055	0.156
2093-09-18	85.852	85.439	0.021	0.001
2093-09-19	87.947	88.546	0	0
2093-09-20	89.667	90.974	0	0
2093-09-21	87.367	88.153	0.055	0
2093-09-22	82.34	85.167	0.075	0.004
2093-09-23	81.426	81.74	0	0
2093-09-24	82.587	84.536	0	0
2093-09-25	83.823	82.314	0	0
2093-09-26	90.809	91.686	0	0
2093-09-27	94.407	95.043	0	0
2093-09-28	87.157	91.847	0.158	0.222
2093-09-29	84.347	84.051	0.001	0.015
2093-09-30	81.439	79.732	0	0
2093-10-01	81.195	80.984	0.008	0.033
2093-10-02	84.065	81.804	0.007	0
2093-10-03	82.813	85.936	0.084	0.004
2093-10-04	87.721	87.734	0	0.024
2093-10-05	84.067	85.266	0	0.011
2093-10-06	87.955	89.128	0	0
2093-10-07	87.701	89.649	0	0.02
2093-10-08	90.291	90.825	0	0.004
2093-10-09	84.843	86.923	0.059	0.046
2093-10-10	78.897	82.214	0	0.09
2093-10-11	81.284	84.055	0	0
2093-10-12	87.74	88.459	0	0
2093-10-13	76.798	80.862	0.006	0.017
2093-10-14	64.294	66.99	0.351	0.857
2093-10-15	75.028	73.756	0	0
2093-10-16	75.194	75.753	0	0
2093-10-17	75.177	76.486	0	0
2093-10-18	71.484	72.102	0	0
2093-10-19	80.081	73.326	0	0
2093-10-20	76.728	75.342	0	0
2093-10-21	78.236	78.684	0	0
2093-10-22	69.223	73.743	0	0
2093-10-23	63.613	66.543	0	0
2093-10-24	72.936	77.116	0	0
2093-10-25	68.435	73.813	0.002	0
2093-10-26	65.717	66.635	0	0
2093-10-27	75.973	77.407	0	0
2093-10-28	68.031	73.552	0	0
2093-10-29	59.451	60.172	0	0
2093-10-30	55.689	55.823	0	0
2093-10-31	56.378	57.083	0	0
2094-05-01	80	80	1	1
2094-05-02	82.032	87.373	0	0
2094-05-03	76.955	80.756	0.026	0.007
2094-05-04	75.916	75.84	0.035	0.038
2094-05-05	79.489	80.034	0	0
2094-05-06	83.046	83.266	0	0
2094-05-07	90.531	90.83	0	0.053
2094-05-08	90.24	91.533	0.064	0.019
2094-05-09	87.895	89.182	0.088	0.121
2094-05-10	80.832	86.116	0.006	0.001
2094-05-11	85.764	87.357	0.078	0.035
2094-05-12	80.34	84.817	0	0.021
2094-05-13	72.984	73.262	0	0
2094-05-14	79.035	79.54	0	0
2094-05-15	83.647	84.395	0	0
2094-05-16	85.488	87.853	0.074	0.005
2094-05-17	89.966	92.481	0.01	0.019
2094-05-18	80.329	88.776	0	0
2094-05-19	75.855	78.912	0	0
2094-05-20	75.943	76.45	0	0
2094-05-21	80.947	81.978	0	0
2094-05-22	80.584	80.977	0	0
2094-05-23	77.024	78.145	0.851	0.586
2094-05-24	78.209	77.841	0.054	0.064
2094-05-25	79.068	79.926	0	0
2094-05-26	83.859	84.315	0	0
2094-05-27	89.209	90.595	0	0
2094-05-28	90.359	89.572	0.103	0.124
2094-05-29	79.264	81.57	0.197	0.119
2094-05-30	65.113	68.31	0.164	0.171
2094-05-31	75.039	74.429	0.003	0.006
2094-06-01	78.366	79.029	0.004	0.002
2094-06-02	80.228	82.236	0.004	0
2094-06-03	89.803	89.659	0.001	0.036
2094-06-04	86.96	88.246	0.022	0.406
2094-06-05	88.241	89.214	0	0
2094-06-06	86.258	87.138	0.131	0.018
2094-06-07	80.951	83.781	0	0
2094-06-08	85.406	86.151	0	0
2094-06-09	93.424	93.919	0	0.144
2094-06-10	91.264	91.364	0.052	0.076
2094-06-11	88.814	90.539	0.189	0.141
2094-06-12	86.529	90.261	0.214	0.139
2094-06-13	85.432	87.754	0.166	0.084
2094-06-14	87.729	87.94	0.233	0.183
2094-06-15	88.716	89.621	0.321	0.215
2094-06-16	82.812	84.82	0	0
2094-06-17	83.007	84.159	0	0
2094-06-18	90.201	91.712	0	0
2094-06-19	94.707	96.666	0	0
2094-06-20	96.777	98.307	0	0
2094-06-21	96.049	97.182	0.002	0.007
2094-06-22	93.352	93.825	0	0
2094-06-23	90.161	90.261	0	0.068
2094-06-24	92.374	93.21	0.333	0.029
2094-06-25	89.684	91.913	0.107	0.186
2094-06-26	83.015	85.979	0	0
2094-06-27	84.163	84.342	0	0
2094-06-28	86.07	87.154	0	0
2094-06-29	87.365	87.776	0	0
2094-06-30	91.305	90.576	0	0
2094-07-01	92.226	93.531	0.095	0
2094-07-02	88.448	91.511	0.255	0.191
2094-07-03	90.134	89.678	0.025	0.037
2094-07-04	89.057	90.299	0.094	0.042
2094-07-05	89.543	89.656	0	0
2094-07-06	92.709	93.948	0	0
2094-07-07	100.145	100.227	0.048	0.22
2094-07-08	88.435	90.78	2.514	0.427
2094-07-09	94.068	95.344	0.033	0.029
2094-07-10	89.863	93.737	0.044	0.188
2094-07-11	97.218	98.166	0.011	0.041
2094-07-12	98.889	98.989	0.03	0.338
2094-07-13	93.873	98.188	0.345	0.274
2094-07-14	96.617	98.564	0.053	0.179
2094-07-15	90.899	92.297	0.249	0.127
2094-07-16	89.068	90.783	0.13	0.344
2094-07-17	85.119	84.205	0.319	0.428
2094-07-18	87.181	88.632	0.219	0.209
2094-07-19	93.184	94.84	0.035	0.018
2094-07-20	95.181	95.145	0	0
2094-07-21	94.725	96.516	0	0.003
2094-07-22	91.918	93.433	0.177	0.319
2094-07-23	93.07	94.414	0.158	0.128
2094-07-24	90.906	93.749	0.13	0
2094-07-25	95.601	97.722	0.12	0
2094-07-26	99.893	99.506	0	0
2094-07-27	100.297	101.19	0.053	0.024
2094-07-28	97.979	99.93	0.29	0.238
2094-07-29	93.816	94.493	0	0.268
2094-07-30	94.758	94.224	0	0
2094-07-31	94.78	94.973	0	0
2094-08-01	94.209	95.27	0	0
2094-08-02	93.84	93.567	0.035	0.056
2094-08-03	96.304	96.353	0.042	0
2094-08-04	87.595	94.396	0.006	0.185
2094-08-05	94.819	99.008	0	0
2094-08-06	97.402	98.588	0.01	0.084
2094-08-07	82.952	83.703	0.084	0.399
2094-08-08	83.498	85.09	0	0
2094-08-09	84.534	86.665	0	0
2094-08-10	84.219	87.749	0	0
2094-08-11	87.063	87.253	0	0.005
2094-08-12	90.886	91.955	0	0
2094-08-13	91.532	92.092	0	0
2094-08-14	93.531	94.64	0	0
2094-08-15	96.803	99.009	0	0
2094-08-16	98.205	99.855	0	0
2094-08-17	98.87	100.505	0	0
2094-08-18	101.033	102.547	0	0
2094-08-19	100.64	101.408	0	0
2094-08-20	99.577	100.345	0	0
2094-08-21	99.679	100.865	0	0
2094-08-22	96.944	98.733	0.005	0.351
2094-08-23	88.112	89.518	0.078	0.297
2094-08-24	84.489	85.815	0.017	0.055
2094-08-25	82.036	84.647	0.1	0.002
2094-08-26	90.037	90.427	0.022	0
2094-08-27	89.863	92.86	0.005	0.024
2094-08-28	81.673	82.934	0.01	0.044
2094-08-29	80.71	79.788	0	0
2094-08-30	78.479	83.026	0	0
2094-08-31	76.543	85.633	0	0.007
2094-09-01	83.264	88.383	0.089	0.009
2094-09-02	82.976	89.821	0.079	0
2094-09-03	91.704	94.284	0.058	0.001
2094-09-04	91.875	94.208	0	0.139
2094-09-05	93.666	95.679	0.005	0.093
2094-09-06	86.635	90.35	0.002	0.004
2094-09-07	89.371	92.844	0.072	0.071
2094-09-08	94.738	95.86	0	0
2094-09-09	95.004	96.982	0	0
2094-09-10	95.482	96.96	0	0
2094-09-11	87.89	92.848	0	0.084
2094-09-12	88.358	89.022	0	0
2094-09-13	87.611	87.071	0	0
2094-09-14	87.187	87.198	0	0
2094-09-15	90.617	90.057	0	0
2094-09-16	92.647	92.113	0.015	0.051
2094-09-17	94.666	96.599	0.005	0.025
2094-09-18	96.723	93.497	0.007	0.039
2094-09-19	96.431	94.503	0.295	0.091
2094-09-20	82.58	82.822	0.17	0.088
2094-09-21	80.447	79.878	0.031	0.261
2094-09-22	83.23	85.286	0	0.009
2094-09-23	92.492	92.341	0.043	0.048
2094-09-24	79.101	82.204	0	0
2094-09-25	74.665	74.786	0	0
2094-09-26	72.027	72.44	0	0
2094-09-27	72.032	72.409	0	0
2094-09-28	81.134	81.437	0	0
2094-09-29	82.665	82.757	0	0
2094-09-30	79.17	79.602	0	0
2094-10-01	78.473	80.437	0	0
2094-10-02	84.008	86.645	0	0
2094-10-03	78.376	83.417	0.194	0.083
2094-10-04	66.765	66.835	0	0
2094-10-05	70.167	70.831	0	0
2094-10-06	72.355	72.645	0	0
2094-10-07	70.068	72.338	0	0
2094-10-08	67.366	68.455	0	0
2094-10-09	70.198	71.219	0.022	0.004
2094-10-10	69.664	72.244	0.105	0.694
2094-10-11	77.959	81.502	0.001	0
2094-10-12	75.872	75.672	0	0
2094-10-13	73.463	73.749	0	0
2094-10-14	70.167	71.243	0	0
2094-10-15	68.252	68.906	0	0
2094-10-16	68.133	66.97	0	0
2094-10-17	81.715	81.398	0	0
2094-10-18	82.212	84.133	0	0
2094-10-19	77.721	82.976	0	0.012
2094-10-20	70.796	79.104	0.028	0.017
2094-10-21	83.318	83.505	0.175	0.091
2094-10-22	70.605	76.127	0.057	0
2094-10-23	73.838	75.092	0	0
2094-10-24	77.285	78.713	0	0
2094-10-25	79.821	80.464	0	0
2094-10-26	79.755	81.278	0.008	0.006
2094-10-27	83.217	85.063	0.001	0.006
2094-10-28	77.973	80.486	0.361	0.258
2094-10-29	60.095	63.033	0	0
2094-10-30	70.225	72.662	0.157	0.12
2094-10-31	74.27	75.832	0.044	0.014
2095-05-01	80	80	1	1
2095-05-02	83.062	83.494	0.068	0.154
2095-05-03	82.943	86.405	0.238	0.283
2095-05-04	70.641	74.496	0	0
2095-05-05	65.868	66.214	0	0
2095-05-06	70.494	71.133	0	0
2095-05-07	81.049	82.166	0	0
2095-05-08	82.095	86.586	0	0
2095-05-09	84.524	85.479	0.247	0.156
2095-05-10	75.586	79.055	0.166	0.172
2095-05-11	76.63	78.294	0	0
2095-05-12	83.178	86.189	0.009	0
2095-05-13	74.97	80.866	0	0
2095-05-14	78.486	80.6	0	0
2095-05-15	81.084	81.691	0	0
2095-05-16	87.081	88.161	0	0
2095-05-17	89.568	89.893	0.001	0.065
2095-05-18	90.511	95.9	0	0
2095-05-19	96.442	97.201	0.24	0.281
2095-05-20	78.788	85.422	0.284	0.137
2095-05-21	74.97	76.268	0	0
2095-05-22	76.226	77.519	0	0
2095-05-23	84.185	84.856	0.01	0
2095-05-24	84.246	85.563	0	0
2095-05-25	81.864	83.612	0.005	0.006
2095-05-26	78.705	78.159	0.003	0.022
2095-05-27	78.133	78.276	0.16	0.224
2095-05-28	80.617	82.872	0.157	0.271
2095-05-29	89.376	90.718	0.071	0.084
2095-05-30	94.89	95.434	0	0
2095-05-31	101.384	102.657	0	0
2095-06-01	99.265	99.952	0.201	0.136
2095-06-02	97.66	97.562	0.217	0.244
2095-06-03	97.727	101.871	0.439	0.102
2095-06-04	104.73	106.088	0	0
2095-06-05	94.583	102.355	0.272	0.111
2095-06-06	87.562	87.809	0.337	0.351
2095-06-07	92.294	92.647	0.003	0.009
2095-06-08	86.047	89.391	0.176	0.117
2095-06-09	91.683	92.688	0.002	0.023
2095-06-10	90.004	93.003	0.092	0
2095-06-11	86.571	87.717	0.07	0.241
2095-06-12	84.291	86.289	0.232	0.301
2095-06-13	87.879	89.71	0.187	0.099
2095-06-14	91.033	92.892	0	0
2095-06-15	88.538	89.288	0.001	0.025
2095-06-16	91.526	92.767	0	0
2095-06-17	94.594	95.517	0	0
2095-06-18	93.273	94.057	0.193	0
2095-06-19	85.404	89.85	0.405	0.397
2095-06-20	88.731	89.648	0.273	0.096
2095-06-21	92.102	89.375	0.139	0.161
2095-06-22	83.204	85.249	0.046	0.347
2095-06-23	83.583	84.607	0	0
2095-06-24	89.538	89.866	0	0
2095-06-25	82.778	88.297	0.174	0.124
2095-06-26	95.419	95.636	0.07	0.238
2095-06-27	93.053	95.424	0.461	0.397
2095-06-28	92.347	92.848	0.008	0.135
2095-06-29	91.776	91.876	0.009	0.092
2095-06-30	89.273	89.845	0.28	0.41
2095-07-01	92.481	92.84	0.066	0.154
2095-07-02	97.081	98.347	0.063	0.007
2095-07-03	96.43	96.53	0.002	0.078
2095-07-04	96.778	92.717	0.34	0.13
2095-07-05	91.917	95.287	0.189	1.234
2095-07-06	98.803	99.951	0.021	0.089
2095-07-07	96.166	96.266	0.053	0.323
2095-07-08	92.446	95.935	0.323	0.17
2095-07-09	89.639	87.398	0.334	0.689
2095-07-10	89.831	89.931	0.04	0.077
2095-07-11	87.508	87.779	0.085	0.322
2095-07-12	93.193	98.47	0.187	0.044
2095-07-13	93.76	96.856	0.249	0.23
2095-07-14	93.353	98.605	0.212	0.151
2095-07-15	98.701	99.176	0	0.012
2095-07-16	98.266	97.797	0.004	0.021
2095-07-17	98.04	99.526	0.023	0.102
2095-07-18	97.392	98.769	0.004	0
2095-07-19	84.586	93.896	0.081	0.315
2095-07-20	88.457	88.533	0	0
2095-07-21	90.144	91.527	0	0
2095-07-22	97.572	96.324	0	0
2095-07-23	95.576	97.963	0.111	0.141
2095-07-24	93.602	94.226	0.059	0.22
2095-07-25	97.463	97.563	0	0.133
2095-07-26	101.583	99.248	0	0
2095-07-27	100.393	100.706	0	0.066
2095-07-28	99.685	102.088	0.048	0.141
2095-07-29	103.585	104.076	0.091	0
2095-07-30	98.291	100.927	0.06	0.001
2095-07-31	88.596	93.017	0.305	0.067
2095-08-01	87.885	87.985	0.044	0.096
2095-08-02	92.861	91.687	0.099	0.095
2095-08-03	96.533	98.746	0	0.006
2095-08-04	97.12	96.782	0	0
2095-08-05	97.617	99.216	0.07	0
2095-08-06	100.022	102.027	0.338	0
2095-08-07	99.365	100.822	0.004	0.02
2095-08-08	100.171	99.884	0.011	0
2095-08-09	93.188	94.65	0.074	0.055
2095-08-10	92.372	92.472	0.003	0.159
2095-08-11	85.826	90.522	0.108	0.086
2095-08-12	84.266	84.366	0	3.032
2095-08-13	85.478	89.835	2.624	4.803
2095-08-14	91.768	91.401	0.002	0.057
2095-08-15	96.03	94.341	0.063	0.033
2095-08-16	91.013	90.834	0.215	0.221
2095-08-17	92.388	93.629	0	0.012
2095-08-18	86.985	87.332	0.017	0.29
2095-08-19	83.055	83.374	0.523	0.395
2095-08-20	84.489	86.138	0.816	0.669
2095-08-21	91.394	97.342	0.093	0.021
2095-08-22	86.086	89.426	0.002	0.125
2095-08-23	90.114	91.055	0	0.005
2095-08-24	89.313	89.325	0	0.002
2095-08-25	92.271	92.481	0	0
2095-08-26	83.949	84.965	0.042	0.333
2095-08-27	84.089	84.76	0.003	0.128
2095-08-28	82.751	83.516	0.004	0.001
2095-08-29	83.823	83.765	0	0.002
2095-08-30	84.23	85.262	0	0
2095-08-31	87.971	88.071	0	0
2095-09-01	91.591	91.105	0	0
2095-09-02	90.712	91.391	0	0.005
2095-09-03	88.363	89.31	0	0
2095-09-04	87.455	89.779	0	0.02
2095-09-05	85.505	83.619	0.114	0.048
2095-09-06	78.069	83.065	0.021	0
2095-09-07	79.431	88.235	0.063	0
2095-09-08	81.757	83.154	0.1	0.234
2095-09-09	81.014	83.585	0.149	0.045
2095-09-10	85.053	82.151	0.104	0.006
2095-09-11	82.623	78.14	0.001	0.115
2095-09-12	75.307	76.912	0	0
2095-09-13	74.997	74.305	0.027	0.003
2095-09-14	79.342	77.615	0.233	0.31
2095-09-15	76.347	79.253	0.19	0.301
2095-09-16	83.941	84.834	0	0.003
2095-09-17	84.383	85.148	0	0
2095-09-18	82.8	85.249	0	0
2095-09-19	83.412	85.904	0	0
2095-09-20	81.06	81.524	0.001	0
2095-09-21	88.724	88.495	0.198	0.091
2095-09-22	79.763	87.918	0.017	0
2095-09-23	70.608	71.698	0	0
2095-09-24	76.4	76.826	0	0
2095-09-25	81.517	82.733	0	0
2095-09-26	71.026	72.531	0	0
2095-09-27	67.999	69.248	0	0
2095-09-28	72.128	71.535	0	0
2095-09-29	73.904	74.791	0	0
2095-09-30	80.896	82.097	0	0
2095-10-01	88.357	90.277	0	0
2095-10-02	79.887	79.596	0.033	0.009
2095-10-03	81.859	79.294	0	0
2095-10-04	82.464	79.833	0	0
2095-10-05	74.383	74.458	0.635	0.087
2095-10-06	64.063	65.551	0.784	0.122
2095-10-07	69.839	65.985	0.36	0.154
2095-10-08	71.652	72.232	0	0
2095-10-09	69.77	70.292	0	0
2095-10-10	71.303	72.513	0	0
2095-10-11	74.378	75.616	0	0
2095-10-12	76.759	78.405	0	0
2095-10-13	66.627	68.761	0	0
2095-10-14	61.251	62.347	0	0
2095-10-15	69.694	70.487	0	0
2095-10-16	71.57	73.033	0	0
2095-10-17	78.598	80.842	0	0
2095-10-18	72.409	75.653	0	0
2095-10-19	66.006	70.074	0	0
2095-10-20	70.37	76.908	0.001	0
2095-10-21	80.331	83.523	0.474	0.183
2095-10-22	78.341	79.698	0.029	0.037
2095-10-23	80.138	80.595	0	0
2095-10-24	78.379	79.249	0	0
2095-10-25	81.107	81.279	0.249	0.109
2095-10-26	85.337	86.21	0.083	0.017
2095-10-27	77.338	79.311	0.06	0.027
2095-10-28	69.588	70.63	0	0
2095-10-29	77.383	78.384	0	0
2095-10-30	78.921	78.585	0.001	0.004
2095-10-31	72.002	72.992	0	0
2096-05-01	80	80	1	1
2096-05-02	78.134	76.683	0.012	0.015
2096-05-03	76.371	75.888	0.012	0.008
2096-05-04	78.914	79.085	0.163	0.171
2096-05-05	76.052	77.985	0.193	0.155
2096-05-06	77.583	78.848	0.135	0.12
2096-05-07	79.16	77.852	0.091	0.1
2096-05-08	84.826	81.532	0.005	0.002
2096-05-09	73.25	81.912	0	0
2096-05-10	72.012	75.255	0.004	0.001
2096-05-11	79.806	76.81	0.005	0.029
2096-05-12	78.271	76.353	0.011	0.048
2096-05-13	78.851	78.284	0.004	0.115
2096-05-14	81.262	79.33	0.116	0.258
2096-05-15	74.254	75.882	0.044	0.039
2096-05-16	77.474	78.866	0	0
2096-05-17	77.963	77.566	0	0
2096-05-18	81.645	83.404	0.049	0
2096-05-19	74.241	74.667	0.036	0.043
2096-05-20	73.611	73.629	0	0
2096-05-21	77.013	78.036	0	0
2096-05-22	83.629	84.446	0	0
2096-05-23	83.482	84.676	0	0
2096-05-24	78.345	80.46	0	0
2096-05-25	83.602	83.046	0	0
2096-05-26	73.813	80.199	0.183	0.096
2096-05-27	78.429	79.588	0.114	0.072
2096-05-28	72.226	75.809	0	0
2096-05-29	84.573	84.912	0	0
2096-05-30	87.431	87.591	0.145	0
2096-05-31	84.56	85.799	0.191	0.227
2096-06-01	76.175	82.297	0	0
2096-06-02	82.14	80.79	0	0
2096-06-03	86.563	84.232	0.027	0.18
2096-06-04	84.59	86.578	0.232	0.154
2096-06-05	81.118	81.523	0.001	0.026
2096-06-06	79.861	80.848	0.004	0.054
2096-06-07	85.609	86.634	0	0
2096-06-08	92.045	92.566	0	0
2096-06-09	96.805	98.636	0	0
2096-06-10	91.728	96.125	0.262	0.001
2096-06-11	93.559	94.493	0.068	0
2096-06-12	89.682	96.956	0.333	0.011
2096-06-13	82.91	94.011	0.314	0.139
2096-06-14	75.201	75.371	0.207	0.058
2096-06-15	75.512	79.807	0	0.112
2096-06-16	84.93	85.551	0.054	0.013
2096-06-17	88.278	84.521	0	0.154
2096-06-18	89.599	89.699	0	0.097
2096-06-19	90.745	90.196	0.181	0.163
2096-06-20	91.157	95.618	0.058	0
2096-06-21	92.9	91.909	0.14	0.302
2096-06-22	89.711	90.3	0.002	0.016
2096-06-23	93.042	93.584	0	0
2096-06-24	94.286	97.271	0.053	0.108
2096-06-25	87.534	93.699	0.144	0.319
2096-06-26	84.971	85.983	0.015	0.149
2096-06-27	85.304	84.944	0	0
2096-06-28	86.199	86.901	0	0
2096-06-29	87.562	86.766	0	0
2096-06-30	82.51	86.627	0	0
2096-07-01	94.44	92.29	0.009	0.003
2096-07-02	101.513	101.606	0	0
2096-07-03	95.663	98.361	0	0
2096-07-04	95.997	97.226	0	0
2096-07-05	87.893	94.073	0.001	0.001
2096-07-06	87.835	87.756	0	0
2096-07-07	91.289	90.086	0	0
2096-07-08	96.618	96.718	0	0.127
2096-07-09	91.327	93.669	0.128	0.071
2096-07-10	88.316	89.15	0	0
2096-07-11	91.7	92.616	0	0
2096-07-12	98.609	96.73	0	0
2096-07-13	96.407	93.808	0.134	0.132
2096-07-14	89.781	89.682	0.198	0.089
2096-07-15	88.014	88.481	0.043	0
2096-07-16	89.649	89.183	0	0
2096-07-17	94.468	95.399	0	0
2096-07-18	97.99	98.8	0	0
2096-07-19	99.251	98.261	0.001	0.004
2096-07-20	97.929	96.987	0.044	0.008
2096-07-21	95.062	95.512	0.126	0.166
2096-07-22	89.254	93.663	0.212	0.038
2096-07-23	87.684	86.258	0.218	0.222
2096-07-24	94.76	94.86	0.055	0.112
2096-07-25	92.114	94.672	0.012	0
2096-07-26	95.955	96.154	0.007	0
2096-07-27	92.828	95.89	0.108	0.089
2096-07-28	94.664	94.764	0.037	0.234
2096-07-29	92.229	92.04	0.153	0.173
2096-07-30	89.654	92.01	0.132	0.29
2096-07-31	96.121	96.758	0	0.066
2096-08-01	99.139	99.871	0	0
2096-08-02	98.496	98.645	0	0
2096-08-03	99.845	100.391	0	0
2096-08-04	98.809	100.681	0.133	0
2096-08-05	100.41	100.5	0.002	0.051
2096-08-06	96.926	99.245	0.206	0.196
2096-08-07	93.061	92.87	0.006	0.049
2096-08-08	88.712	89.664	0.133	0.224
2096-08-09	88.437	90.887	0.167	0.108
2096-08-10	90.703	93.882	0.132	0.065
2096-08-11	86.958	93.054	0.241	0.266
2096-08-12	88.47	88.57	0.035	0.383
2096-08-13	88.27	85.305	0.001	0.386
2096-08-14	87.431	85.597	0.014	0.103
2096-08-15	87.871	85.919	0.011	0.021
2096-08-16	86.013	85.632	0.137	0.18
2096-08-17	86.941	89.765	0.241	0.164
2096-08-18	93.585	94.378	0	0.005
2096-08-19	95.564	96.93	0	0.017
2096-08-20	96.254	101.58	0.139	0
2096-08-21	96.854	99.305	0	0
2096-08-22	94.15	94.549	0	0
2096-08-23	97.025	97.589	0	0.003
2096-08-24	96.63	98.408	0.115	0.276
2096-08-25	98.34	99.722	0.143	0.002
2096-08-26	99.93	100.727	0.002	0
2096-08-27	98.416	98.922	0.001	0.004
2096-08-28	92.001	90.03	0.116	0.295
2096-08-29	86.752	88.484	0.157	0.001
2096-08-30	92.791	92.16	0.007	0.004
2096-08-31	96.366	98.468	0.036	0
2096-09-01	86.521	92.521	0	0
2096-09-02	85.247	84.139	0.036	0.25
2096-09-03	91.941	92.621	0.053	0.112
2096-09-04	91.026	91.126	0	0.114
2096-09-05	78.395	78.174	0.053	0.045
2096-09-06	79.948	80.017	0	0
2096-09-07	84.246	83.492	0	0
2096-09-08	92.377	94.222	0.216	0.4
2096-09-09	82.197	86.256	0.056	0.178
2096-09-10	78.359	78.214	0	0
2096-09-11	78.529	78.733	0	0
2096-09-12	79.773	80.007	0	0
2096-09-13	78.918	76.371	0	0
2096-09-14	78.966	81.352	0	0
2096-09-15	82.092	82.874	0	0
2096-09-16	84.212	85.876	0	0
2096-09-17	81.55	84.788	0	0
2096-09-18	82.771	86.406	0.016	0.123
2096-09-19	77.636	84.575	0.551	0.724
2096-09-20	74.333	76.636	0	0
2096-09-21	75.049	74.585	0	0
2096-09-22	78.216	78.324	0	0
2096-09-23	80.628	82.067	0	0
2096-09-24	84.662	84.422	0	0
2096-09-25	87.296	87.005	0	0
2096-09-26	76.591	80.63	0.231	0.235
2096-09-27	66.835	66.747	0	0
2096-09-28	75.608	76	0	0
2096-09-29	80.653	80.367	0	0
2096-09-30	77.772	83.976	0.033	0.001
2096-10-01	83.253	82.597	0.107	0.448
2096-10-02	86.604	83.51	0.187	0.06
2096-10-03	80.944	80.586	0	0
2096-10-04	75.42	78.13	0.018	0.015
2096-10-05	78.17	81.052	0	0
2096-10-06	75.628	80.849	0.001	0
2096-10-07	70.059	69.761	0	0
2096-10-08	72.894	73.036	0	0
2096-10-09	75.73	73.966	0	0
2096-10-10	79.461	77.891	0.016	0
2096-10-11	74.294	74.268	0	0
2096-10-12	72.667	73.338	0	0
2096-10-13	71.645	71.34	0	0
2096-10-14	74.198	74.376	0	0
2096-10-15	70.927	74.132	0	0
2096-10-16	70.937	72.063	0	0
2096-10-17	74.74	77.556	0	0
2096-10-18	81.438	80.376	0.048	0.067
2096-10-19	84.678	85.201	0.065	0.029
2096-10-20	76.162	77.604	0.029	0.025
2096-10-21	66.361	65.222	0	0
2096-10-22	68.922	69.735	0	0
2096-10-23	68.046	69.285	0.001	0.003
2096-10-24	73.831	72.402	0.003	0.006
2096-10-25	72.957	71.33	0	0
2096-10-26	69.292	69.678	0.003	0
2096-10-27	72.111	73.662	0.844	0.373
2096-10-28	68.978	70.542	0	0
2096-10-29	75.875	76.509	0	0
2096-10-30	72.334	72.094	0	0
2096-10-31	64.192	66.296	0.337	0.385
2097-05-01	80	80	1	1
2097-05-02	71.478	74.394	0.516	0.38
2097-05-03	74.002	74.356	0.003	0.007
2097-05-04	76.917	77.612	0	0
2097-05-05	82.435	82.184	0	0.001
2097-05-06	87.452	88.104	0.056	0.002
2097-05-07	82.523	84.952	0	0.002
2097-05-08	69.493	72.298	0	0
2097-05-09	71.182	70.982	0	0
2097-05-10	80.165	81.157	0	0
2097-05-11	84.936	84.989	0	0
2097-05-12	89.34	89.514	0.043	0.079
2097-05-13	86.972	87.995	0.007	0.063
2097-05-14	74.565	80.798	0.024	0.061
2097-05-15	77.428	77.768	0	0
2097-05-16	80.863	81.026	0	0
2097-05-17	84.597	85.84	0	0
2097-05-18	79.919	83.554	0.307	0.318
2097-05-19	83.617	84.851	0	0
2097-05-20	75.128	78.424	0.002	0
2097-05-21	80.652	83.691	0	0
2097-05-22	91.889	93.749	0	0
2097-05-23	93.899	96.089	0.223	0.132
2097-05-24	91.106	93.787	0.313	0.28
2097-05-25	93.611	94.824	0	0.061
2097-05-26	92.07	92.058	0.069	0.042
2097-05-27	85.944	85.45	0.17	0.287
2097-05-28	85.324	84.668	0.166	0.293
2097-05-29	81.235	82.755	0.002	0.001
2097-05-30	84.365	84.987	0	0
2097-05-31	80.071	80.711	0	0.01
2097-06-01	80.393	81.02	0	0
2097-06-02	83.165	83.94	0.047	0
2097-06-03	83.607	88.947	0.119	0.064
2097-06-04	83.522	86.842	0.035	0.002
2097-06-05	79.051	80.135	0	0
2097-06-06	82.91	84.371	0	0
2097-06-07	88.655	90.292	0	0
2097-06-08	90.895	91.397	0.123	0.197
2097-06-09	85.806	83.718	0.412	0.403
2097-06-10	84.333	83.047	0.097	0.603
2097-06-11	77.449	77.813	0.003	0.032
2097-06-12	83.556	81.906	0	0
2097-06-13	88.514	86.782	0.063	0
2097-06-14	80.498	84.25	0.018	0.016
2097-06-15	88.023	89.117	0	0.004
2097-06-16	94.856	95.444	0	0
2097-06-17	87.092	93.007	0.354	0.072
2097-06-18	80.783	82.151	0	0
2097-06-19	86.088	86.439	0	0
2097-06-20	90.145	88.995	0	0
2097-06-21	93.14	94.378	0	0
2097-06-22	95.166	94.69	0	0
2097-06-23	87.929	92.501	0.341	0.356
2097-06-24	86.276	86.477	0.159	0.159
2097-06-25	84.477	85.368	0	0
2097-06-26	82.882	83.365	0.117	0.118
2097-06-27	85.268	85.278	0.072	0.061
2097-06-28	86.016	85.635	0.005	0.004
2097-06-29	90.253	91.305	0	0
2097-06-30	94.753	95.146	0.005	0.016
2097-07-01	96.861	98.479	0.024	0.008
2097-07-02	94.789	96.09	0.177	0.243
2097-07-03	87.713	92.236	0.209	0.215
2097-07-04	93.314	91.421	0.103	0.059
2097-07-05	89.625	91.047	0.19	0.283
2097-07-06	92.994	92.951	0	0
2097-07-07	96.143	99.493	0.099	0.02
2097-07-08	99.406	99.278	0.349	0.233
2097-07-09	88.909	90.169	0.224	0.116
2097-07-10	88.671	89.536	0	0
2097-07-11	90.395	92.998	0	0
2097-07-12	98.608	99.406	0.007	0.024
2097-07-13	98.118	101.248	0.044	0
2097-07-14	99.427	100.035	0	0
2097-07-15	96.914	97.388	0.044	0
2097-07-16	93.14	95.186	0.26	0.248
2097-07-17	91.291	89.375	0.196	0.415
2097-07-18	91.868	93.482	0.21	0.189
2097-07-19	92.192	92.292	0.048	0.25
2097-07-20	97.244	98.089	0.001	0.118
2097-07-21	94.548	96.23	0.135	0.009
2097-07-22	93.593	95.687	0.181	0.09
2097-07-23	87.443	91.205	0.255	0.38
2097-07-24	96.264	97.254	0.141	0.081
2097-07-25	90.286	95.506	0.214	2.096
2097-07-26	91.238	90.569	0.135	0.26
2097-07-27	91.231	90.077	0.078	0.142
2097-07-28	90.687	92.279	0.116	0.084
2097-07-29	94.166	91.642	0.151	0.089
2097-07-30	97.846	97.148	0.015	0
2097-07-31	96.511	95.952	0.017	0.003
2097-08-01	93.488	97.342	0.028	0.029
2097-08-02	94.617	93.72	0.001	0.035
2097-08-03	92.867	95.948	0.009	0.178
2097-08-04	95.19	95.679	0	0
2097-08-05	96.451	98.663	0.016	0.007
2097-08-06	91.445	95.87	0.281	0.271
2097-08-07	87.292	91.651	0.207	0.31
2097-08-08	89.343	89.835	0	0.038
2097-08-09	90.529	91.3	0	0
2097-08-10	86.674	88.466	0.011	0
2097-08-11	88.277	89.822	0.293	0.204
2097-08-12	91.677	89.477	0.097	0.266
2097-08-13	84.638	88.763	1.69	0.314
2097-08-14	86.435	91.515	0.309	0.327
2097-08-15	86.169	87.394	0.099	0.159
2097-08-16	87.517	88.595	0	0
2097-08-17	90.914	92.472	0	0
2097-08-18	93.913	94.771	0	0
2097-08-19	88.99	92.02	0.178	0.072
2097-08-20	88.003	88.17	0	0
2097-08-21	88.969	90.129	0	0
2097-08-22	86.554	87.383	0	0
2097-08-23	86.649	87.524	0	0
2097-08-24	78.492	85.19	0.06	0
2097-08-25	79.432	85.192	0.11	0.002
2097-08-26	84.773	88.278	0.002	0.031
2097-08-27	88.742	89.021	0	0
2097-08-28	86.599	88.554	0	0
2097-08-29	87.817	89.884	0	0
2097-08-30	86.934	89.869	0	0
2097-08-31	86.647	87.478	0.012	0
2097-09-01	85.997	87.776	0.244	0.273
2097-09-02	87.278	88.087	0.089	0.181
2097-09-03	87.465	88.85	0.121	0.061
2097-09-04	92.801	96.241	0	0
2097-09-05	90.721	97.476	0.205	0
2097-09-06	91.778	94.069	0	0
2097-09-07	86.759	89.143	0	0
2097-09-08	91.18	92.001	0	0
2097-09-09	91.668	93.268	0	0
2097-09-10	90.506	90.438	0	0
2097-09-11	84.092	86.87	0	0
2097-09-12	82.622	86.945	0	0
2097-09-13	88.692	91.059	0	0
2097-09-14	89.608	89.777	0.006	0.003
2097-09-15	87.403	87.503	0.024	0.303
2097-09-16	81.656	82.939	0.172	0.061
2097-09-17	76.469	76.896	0	0
2097-09-18	74.54	75.589	0	0
2097-09-19	75.253	76.117	0	0
2097-09-20	80.496	81.96	0	0
2097-09-21	85.129	85.871	0	0
2097-09-22	85.918	85.974	0	0
2097-09-23	83.87	85.373	0	0
2097-09-24	84.392	86.089	0	0
2097-09-25	78.905	80.852	0	0.024
2097-09-26	78.701	78.322	0.006	0.006
2097-09-27	77.671	81.138	0	0
2097-09-28	80.773	83.408	0	0
2097-09-29	86.92	86.894	0	0
2097-09-30	85.594	87.037	0	0
2097-10-01	82.728	80.071	0	0
2097-10-02	84.685	78.198	0	0.006
2097-10-03	87.788	87.888	0	0
2097-10-04	80.123	79.674	0	0.012
2097-10-05	74.478	74.974	0	0
2097-10-06	82.125	77.004	0	0
2097-10-07	75.056	74.352	0.003	0.002
2097-10-08	72.538	74.117	0	0.006
2097-10-09	75.901	76.105	0	0
2097-10-10	81.385	82.787	0	0
2097-10-11	80.332	82.58	0.048	0.102
2097-10-12	84.136	84.957	0	0
2097-10-13	82.632	81.381	0	0
2097-10-14	83.258	82.187	0.003	0.001
2097-10-15	76.803	77.048	0	0
2097-10-16	73.357	73.208	0	0
2097-10-17	71.334	73.575	0	0
2097-10-18	85.87	87.05	0	0
2097-10-19	78.903	83.489	0.007	0.115
2097-10-20	64.716	67.369	0	0
2097-10-21	68.65	69.598	0.077	0.085
2097-10-22	76.55	78.19	0.254	0.271
2097-10-23	75.972	78.133	0.035	0.048
2097-10-24	77.483	75.767	0	0
2097-10-25	75.82	78.735	0.11	0.072
2097-10-26	73.568	76.576	0.005	0.06
2097-10-27	63.844	64.439	0	0
2097-10-28	59.857	60.768	0	0
2097-10-29	69.86	70.535	0	0
2097-10-30	58.439	59.565	0	0
2097-10-31	56.767	55.766	0	0
2098-05-01	80	80	1	1
2098-05-02	73.898	77.068	0.007	0
2098-05-03	68.132	65.684	0.165	0.441
2098-05-04	66.675	67.468	0	0.004
2098-05-05	69.468	69.539	0	0
2098-05-06	70.806	72.773	0	0
2098-05-07	65.499	71.396	0.015	0.021
2098-05-08	80.773	77.671	0.08	0.09
2098-05-09	83.072	83.741	0.21	0.068
2098-05-10	75.134	75.373	0.181	0.078
2098-05-11	73.144	73.753	0	0
2098-05-12	81.409	81.339	0.111	0.069
2098-05-13	82.594	83.306	0.197	0.088
2098-05-14	77.815	82.139	0.411	0.131
2098-05-15	92.908	93.354	0	0
2098-05-16	91.062	91.712	0	0.002
2098-05-17	87.152	88.704	0.018	0.139
2098-05-18	77.59	79.561	0.291	0.287
2098-05-19	71.892	73.967	0	0
2098-05-20	67.97	68.852	0.156	0.055
2098-05-21	72.489	70.936	0.037	0.173
2098-05-22	77.933	79.449	0	0.004
2098-05-23	89.807	90.489	0	0
2098-05-24	90.704	90.236	0.341	0.329
2098-05-25	79.212	82.044	0.161	0.113
2098-05-26	83.174	84.745	0.124	0.01
2098-05-27	89.078	87.144	0.088	0.266
2098-05-28	96.229	96.824	0.002	0
2098-05-29	94.212	94.933	0	0
2098-05-30	88.274	91.704	0	0
2098-05-31	76.361	84.725	0.119	0.16
2098-06-01	78.881	79.319	0	0
2098-06-02	84.257	85.041	0	0
2098-06-03	83.48	83.764	0	0
2098-06-04	83.596	85.655	0.111	0.099
2098-06-05	87.747	82.775	0.005	0.23
2098-06-06	94.17	94.794	0.003	0.102
2098-06-07	86.441	86.873	0.028	0.07
2098-06-08	80.512	80.446	0	0
2098-06-09	83.554	83.596	0	0
2098-06-10	86.991	86.773	0	0
2098-06-11	91.707	90.701	0	0
2098-06-12	94.041	94.33	0.021	0.068
2098-06-13	87.678	91.209	0.304	0.487
2098-06-14	92.325	92.425	0.004	0.101
2098-06-15	93.219	97.55	0.264	0.126
2098-06-16	89.831	92.498	0.337	0.311
2098-06-17	87.911	89.06	0	0.212
2098-06-18	84.594	87.557	0.017	0.015
2098-06-19	83.586	85.599	0.028	0.179
2098-06-20	87.248	86.852	0	0
2098-06-21	92.141	91.033	0.003	0.004
2098-06-22	92.414	92.95	0	0.014
2098-06-23	92.585	91.308	0.215	0.16
2098-06-24	85.617	86.202	0.136	0.279
2098-06-25	87.904	87.883	0.995	0.195
2098-06-26	88.02	87.99	0.699	0.461
2098-06-27	82.924	84.978	2.269	0.175
2098-06-28	87.55	87.323	0	0.002
2098-06-29	80.38	80.573	0.28	0.275
2098-06-30	78.997	81.301	0.137	0.156
2098-07-01	84.542	85.895	0	0
2098-07-02	86.777	88.733	0.005	0.009
2098-07-03	83.967	84.284	0.567	0.165
2098-07-04	91.599	87.038	0.241	0.443
2098-07-05	93.025	90.592	0.34	0.162
2098-07-06	99.193	99.784	0.042	0.242
2098-07-07	96.446	96.546	0.035	0.147
2098-07-08	99.395	101.288	0.059	0.087
2098-07-09	97.519	100.226	0	0
2098-07-10	98.145	99.751	0	0
2098-07-11	103.054	104.522	0	0
2098-07-12	102.868	102.935	0	0
2098-07-13	101.795	102.826	0	0
2098-07-14	95.514	96.389	0	0
2098-07-15	96.773	99.077	0	0
2098-07-16	101.256	102.525	0	0
2098-07-17	102.999	103.535	0	0
2098-07-18	100.492	102.001	0.08	0.204
2098-07-19	105.468	105.721	0	0
2098-07-20	104.164	104.633	0	0
2098-07-21	102.684	103.332	0	0
2098-07-22	101.791	102.207	0	0
2098-07-23	102.359	100.431	0.001	0.009
2098-07-24	101.401	102.745	0	0
2098-07-25	101.564	102.309	0	0.167
2098-07-26	99.636	99.552	0.092	0.139
2098-07-27	102.09	101.223	0.178	0.147
2098-07-28	100.895	103.007	0	0
2098-07-29	102.363	102.864	0	0
2098-07-30	101.918	102.298	0	0
2098-07-31	101.276	102.883	0.005	0
2098-08-01	96.891	99.376	0.415	0.588
2098-08-02	97.2	94.562	0.075	0.255
2098-08-03	93.617	94.189	0.202	0.441
2098-08-04	94.824	94.214	0.217	0.132
2098-08-05	89.557	94.643	0.295	0.474
2098-08-06	102.167	101.841	0.17	0
2098-08-07	96.444	100.609	0.222	0.046
2098-08-08	88.875	92.192	0.323	0.034
2098-08-09	97.808	98.113	0	0
2098-08-10	98.666	97.782	0	0
2098-08-11	100.04	101.736	0	0
2098-08-12	90.616	98.817	0.236	0.418
2098-08-13	79.03	84.919	0.172	0.214
2098-08-14	82.568	83.511	0	0
2098-08-15	86.524	87.563	0	0
2098-08-16	87.638	87.639	0.039	0.015
2098-08-17	90.443	91.327	0	0
2098-08-18	94.728	96.368	0	0
2098-08-19	96.486	97.177	0.108	0.036
2098-08-20	96.351	98.535	0.143	0.003
2098-08-21	86.651	91.369	0	0
2098-08-22	84.008	85.115	0	0
2098-08-23	86.588	88.347	0.046	0.018
2098-08-24	81.823	82.439	0.193	0.158
2098-08-25	83.291	83.086	0.175	0.129
2098-08-26	90.295	92.29	0.067	0.092
2098-08-27	94.391	97.09	0.007	0
2098-08-28	94.031	95.931	0	0
2098-08-29	94.419	92.393	0.162	0.233
2098-08-30	90.042	92.225	0.16	0.134
2098-08-31	91.354	94.879	0	0.289
2098-09-01	89.133	91.28	0.13	0.28
2098-09-02	89.245	91.163	0.043	0
2098-09-03	88.549	90.419	0	0.014
2098-09-04	84.633	85.921	0.001	0.017
2098-09-05	81.989	83.192	0.018	0.028
2098-09-06	85.52	85.838	0	0.014
2098-09-07	90.121	90.186	0	0
2098-09-08	89.373	91.622	0	0
2098-09-09	85.597	89.852	0.206	0.224
2098-09-10	85.706	85.374	0.082	0
2098-09-11	84.506	84.727	0.003	0
2098-09-12	84.414	84.418	0.007	0
2098-09-13	84.849	84.019	0	0
2098-09-14	86.443	86.515	0	0
2098-09-15	76.844	77.856	0	0
2098-09-16	70.509	71.346	0.028	0
2098-09-17	75.656	75.74	0	0
2098-09-18	73.449	75.762	0.008	0.002
2098-09-19	81.031	80.427	0.347	0.92
2098-09-20	85.49	85.643	0.033	0.053
2098-09-21	85.585	86.279	0.064	0.089
2098-09-22	82.453	82.676	0.139	0.213
2098-09-23	82.662	80.723	0.017	0.001
2098-09-24	76.806	78.468	0.003	0.017
2098-09-25	74.059	73.03	0	0.014
2098-09-26	73.14	73.288	0	0
2098-09-27	80.195	77.202	0.127	0.081
2098-09-28	80.354	83.056	1.02	0.558
2098-09-29	83.337	84.773	0.07	0.162
2098-09-30	85.089	84.915	0.033	0.108
2098-10-01	80.542	81.563	0	0.002
2098-10-02	70.911	76.307	0	0
2098-10-03	70.865	69.256	0	0
2098-10-04	74.168	73.796	0	0
2098-10-05	72.536	74.502	0	0
2098-10-06	81.232	83.095	0	0
2098-10-07	76.449	80.62	0.065	1.467
2098-10-08	69.711	70.385	0	0
2098-10-09	74.667	74.358	0	0
2098-10-10	72.565	72.988	0	0
2098-10-11	71.093	72.878	0.058	0.072
2098-10-12	70.728	71.354	0	0.001
2098-10-13	66.34	67.845	0.017	0.005
2098-10-14	76.785	70.724	0.017	0.001
2098-10-15	70.115	76.414	0.001	0
2098-10-16	78.269	77.618	0	0
2098-10-17	68.818	69.457	0	0
2098-10-18	75.53	75.774	0	0
2098-10-19	77.962	79.009	0	0
2098-10-20	79.597	79.046	0.053	0.145
2098-10-21	70.888	75.359	0.048	0.054
2098-10-22	71.166	71.883	0	0
2098-10-23	70.737	71.897	0	0
2098-10-24	68.416	66.555	0.724	0.724
2098-10-25	64.51	72.406	0	0.003
2098-10-26	58.968	65.96	0	0.002
2098-10-27	60.331	62.17	0	0
2098-10-28	61.831	63.43	0	0
2098-10-29	67.523	68.225	0	0
2098-10-30	75.651	74.158	0	0
2098-10-31	77.173	74.336	0	0.117
2099-05-01	80	80	1	1
2099-05-02	72.369	69.936	0.245	0.329
2099-05-03	75.851	76.453	0.077	0.025
2099-05-04	78.803	78.597	0	0
2099-05-05	78.547	78.888	0.183	0.18
2099-05-06	70.361	70.396	0	0.001
2099-05-07	72.712	72.965	0	0
2099-05-08	85.56	86.864	0.01	0.004
2099-05-09	70.099	71.869	0.249	1.078
2099-05-10	71.798	71.886	0.001	0
2099-05-11	80.986	81.519	0	0
2099-05-12	87.63	88.274	0	0
2099-05-13	89.139	90.048	0	0
2099-05-14	90.844	91.738	0	0
2099-05-15	90.564	91.027	0.001	0
2099-05-16	80.933	84.115	0.075	0.12
2099-05-17	76.124	77.581	0	0
2099-05-18	79.78	80.291	0	0
2099-05-19	69.348	77.975	0.167	0.095
2099-05-20	69.29	69.852	0	0
2099-05-21	72.527	72.656	0	0.006
2099-05-22	78.948	79.4	0	0
2099-05-23	86.976	87.707	0	0
2099-05-24	86.29	87.325	0	0
2099-05-25	88.576	89.275	0	0.016
2099-05-26	89.757	91.233	0	0.084
2099-05-27	85.519	89.545	0.128	0.11
2099-05-28	84.493	85.245	0.272	0.32
2099-05-29	93.331	91.452	0.152	0.141
2099-05-30	95.484	95.866	0.048	0.039
2099-05-31	90.82	92.221	0.225	0.189
2099-06-01	79.462	84.618	0.194	0.091
2099-06-02	73.182	75.473	0.002	0
2099-06-03	79.358	81.527	0	0
2099-06-04	84.345	86.176	0	0
2099-06-05	90.553	91.586	0.065	0.026
2099-06-06	82.163	83.903	0.227	0.127
2099-06-07	77.745	78.604	0	0.022
2099-06-08	81.173	81.534	0	0
2099-06-09	77.853	80.271	0	0
2099-06-10	84.455	85.049	0	0
2099-06-11	84.259	84.942	0.288	0.166
2099-06-12	88.064	88.951	0.151	0.142
2099-06-13	84.739	88.649	0	0
2099-06-14	89.575	91.411	0	0
2099-06-15	94.934	94.287	0	0
2099-06-16	93.838	94.363	0	0
2099-06-17	93.32	94.547	0	0.055
2099-06-18	89.028	89.839	0.099	0.234
2099-06-19	84.921	88.821	0.28	0.195
2099-06-20	85.539	89.867	0.327	0.274
2099-06-21	87.157	88.311	0	0
2099-06-22	88.638	88.63	0	0
2099-06-23	89.167	89.286	0	0
2099-06-24	93.762	96.501	0	0
2099-06-25	95.703	97.526	0	0
2099-06-26	91.597	92.384	0.224	0.239
2099-06-27	88.519	86.473	0.229	0.249
2099-06-28	93.717	95.422	0.233	0.253
2099-06-29	93.27	97.179	0	0.001
2099-06-30	93.508	94.648	0.217	0.129
2099-07-01	89.736	93.086	0.317	0.203
2099-07-02	94.988	98.928	0.248	0
2099-07-03	89.738	95.349	0.275	0.3
2099-07-04	91.216	92.537	0.155	0.371
2099-07-05	85.751	91.286	0.021	0
2099-07-06	88.628	88.423	0	0
2099-07-07	93.041	93.67	0	0
2099-07-08	91.496	92.23	0.097	0.062
2099-07-09	88.332	89.169	0.006	0.025
2099-07-10	90.462	91.571	0	0
2099-07-11	90.856	89.633	0.088	0.181
2099-07-12	85.803	91.016	0.325	0.139
2099-07-13	84.451	85.605	0.003	0.038
2099-07-14	84.62	83.628	0.038	0.171
2099-07-15	80.48	81.544	0.731	0.494
2099-07-16	93.96	93.024	0.091	0.081
2099-07-17	86.522	91.336	0	0
2099-07-18	87.373	87.623	0	0
2099-07-19	104.342	102.027	0	0
2099-07-20	107.54	107.978	0	0
2099-07-21	106.731	107.255	0	0
2099-07-22	95.927	103.881	0.479	0.197
2099-07-23	101.293	104.665	0.001	0.218
2099-07-24	95.552	102.079	0.152	0.308
2099-07-25	87.413	90.291	0	0
2099-07-26	89.53	90.477	0	0
2099-07-27	95.44	97.262	0	0
2099-07-28	87.325	94.223	0.132	0.164
2099-07-29	84.621	86.687	0.019	0.086
2099-07-30	87.74	87.84	0.022	0
2099-07-31	102.292	99.091	0	0
2099-08-01	105.928	103.603	0.097	0
2099-08-02	99.049	101.275	0.183	0.013
2099-08-03	103.724	105.349	0.318	0.214
2099-08-04	100.712	102.582	0	0
2099-08-05	90.165	95.076	0.37	0.342
2099-08-06	87.815	88.952	0.359	0.424
2099-08-07	87.962	89.081	0	0.001
2099-08-08	89.849	88.782	0	0.01
2099-08-09	93.679	93.38	0	0
2099-08-10	95.014	95.689	0	0
2099-08-11	93.506	94.497	0.033	0.265
2099-08-12	99.075	101.863	0	0.022
2099-08-13	102.342	102.621	0.002	0.012
2099-08-14	95.461	100.313	0.116	0.014
2099-08-15	97.497	97.725	0	0.021
2099-08-16	100.983	100.523	0	0
2099-08-17	102.005	101.986	0	0.007
2099-08-18	96.016	99.177	0	0.057
2099-08-19	97.551	97.108	0	0
2099-08-20	103.22	103.028	0	0
2099-08-21	100.123	101.095	0.236	0
2099-08-22	96.562	96.574	0	0
2099-08-23	98.369	96.446	0	0.005
2099-08-24	91.954	94.959	0.138	0.065
2099-08-25	90.301	95.048	0.069	0.031
2099-08-26	95.696	99.083	0.117	0
2099-08-27	86.322	92.293	0	0
2099-08-28	94.649	94.906	0	0
2099-08-29	88.454	92.925	0.144	0.055
2099-08-30	94.656	97.016	0	0
2099-08-31	100.939	101.598	0	0
2099-09-01	104.325	106.006	0	0
2099-09-02	102.97	104.73	0	0
2099-09-03	99.399	99.499	0.006	0.281
2099-09-04	98.576	93.565	0.289	0.196
2099-09-05	80.457	79.621	0.445	0.211
2099-09-06	77.65	77.383	0.004	0
2099-09-07	78.024	77.793	0	0
2099-09-08	81.082	82.344	0.003	0
2099-09-09	79.976	81.786	0.006	0
2099-09-10	83.482	85.895	0	0
2099-09-11	86.829	90.128	0.008	0.003
2099-09-12	88.603	91.497	0.102	0.018
2099-09-13	86.176	90.765	0.175	0.104
2099-09-14	81.367	81.511	0.118	0.411
2099-09-15	78.995	79.898	0.004	0
2099-09-16	85.743	86.334	0.001	0
2099-09-17	88.667	90.466	0	0
2099-09-18	91.622	92.886	0	0
2099-09-19	97.906	96.449	0	0
2099-09-20	87.719	91.888	0	0
2099-09-21	71.275	72.09	0	0
2099-09-22	72.468	73.441	0	0
2099-09-23	76	77.127	0	0
2099-09-24	79.459	80.698	0	0
2099-09-25	84.609	85.995	0	0
2099-09-26	86.197	86.773	0	0
2099-09-27	74.709	83.895	0	0
2099-09-28	71.803	76.698	0	0
2099-09-29	72.147	75.744	0	0
2099-09-30	79.441	77.536	0	0
2099-10-01	92.892	91.502	0	0
2099-10-02	85.897	87.768	0.013	0
2099-10-03	79.284	79.982	0	0
2099-10-04	92.753	91.556	0	0
2099-10-05	93.327	91.641	0	0
2099-10-06	90.055	91.581	0	0
2099-10-07	88.234	89.295	0	0.108
2099-10-08	80.382	81.467	0.01	0.023
2099-10-09	91.663	89.755	0.017	0.007
2099-10-10	92.742	95.135	0	0
2099-10-11	82.225	85.772	0.001	0
2099-10-12	57.826	58.97	0	0
2099-10-13	63.078	63.846	0	0
2099-10-14	68.762	69.797	0	0
2099-10-15	63.77	61.464	0	0
2099-10-16	66.287	71.094	0.029	0.013
2099-10-17	66.685	68.187	0.029	0.005
2099-10-18	65.32	65.754	0	0
2099-10-19	68.606	69.866	0	0
2099-10-20	70.536	71.534	0	0
2099-10-21	70.596	71.482	0	0
2099-10-22	57.274	59.063	0	0
2099-10-23	62.438	62.842	0	0
2099-10-24	76.754	77.685	0	0
2099-10-25	82.964	83.663	0	0
2099-10-26	82.816	84.01	0	0
2099-10-27	80.157	81.988	0.079	0.006
2099-10-28	67.491	68.515	0	0
2099-10-29	71.24	71.679	0	0
2099-10-30	63.531	64.32	0	0
2099-10-31	64.113	64.083	0	0
