# Supplementary material for: The role of climate change and urban development on compound dry-hot extremes across US cities
Source: Nat Commun. 2023 Jun 14;14:3509. doi: 10.1038/s41467-023-39205-x (PMC10267174; doi:10.1038/s41467-023-39205-x)
Supplement: Supplementary file 2 — Source Data [file 41467_2023_39205_MOESM2_ESM.zip › SourceData/Sacramento_Current_Data.xlsx]

## Sheet: Sheet1
Date_Current	Current_T	Urban_Dev_T	Current_prcp	Urban_Dev_Prcp
2000-05-01	80	80	1	1
2000-05-02	77.808	77.908	0	0
2000-05-03	78.14	78.489	0	0
2000-05-04	78.178	78.544	0	0
2000-05-05	72.496	72.784	0	0
2000-05-06	73.117	73.305	0.41	0.31
2000-05-07	66.575	66.329	0.4	0.3
2000-05-08	63.86	64.629	0.2	0.1
2000-05-09	69.428	69.493	0	0
2000-05-10	70.955	71.257	0	0
2000-05-11	63.791	64.083	0	0
2000-05-12	67.964	68.136	0	0
2000-05-13	71.448	71.444	0	0
2000-05-14	74.678	74.843	0.24	0.14
2000-05-15	72.801	73.477	0.4	0.3
2000-05-16	66.379	66.948	0.02	0.02
2000-05-17	76.541	76.597	0	0
2000-05-18	84.586	84.827	0	0
2000-05-19	90.099	90.432	0	0
2000-05-20	94.008	94.305	0	0
2000-05-21	98.694	98.907	0	0
2000-05-22	101.643	101.954	0	0
2000-05-23	102.907	103.339	0	0
2000-05-24	99.997	100.097	0	0
2000-05-25	95.149	95.464	0	0
2000-05-26	86.623	86.806	0	0
2000-05-27	87.351	87.512	0	0
2000-05-28	90.13	90.323	0	0
2000-05-29	88.869	89.159	0	0
2000-05-30	82.749	83.083	0	0
2000-05-31	79.655	79.745	0	0
2000-06-01	86.844	86.959	0	0
2000-06-02	89.196	89.442	0	0
2000-06-03	83.275	83.396	0	0
2000-06-04	83.227	83.526	0	0
2000-06-05	81.239	81.686	0	0
2000-06-06	82.914	83.006	0	0
2000-06-07	83.408	83.418	0	0
2000-06-08	73.721	74.151	0	0.04
2000-06-09	72.316	71.951	0	0
2000-06-10	74.992	75.179	0	0
2000-06-11	83.19	83.275	0	0
2000-06-12	87.935	88.104	0	0
2000-06-13	99.39	99.742	0	0
2000-06-14	107.106	107.393	0	0
2000-06-15	111.131	111.364	0	0
2000-06-16	107.859	107.847	0	0
2000-06-17	104.152	104.43	0	0
2000-06-18	92.7	92.694	0	0
2000-06-19	88.194	88.686	0	0
2000-06-20	98.354	98.489	0	0
2000-06-21	102.205	102.399	0	0
2000-06-22	100.091	100.217	0	0
2000-06-23	93.813	93.881	0	0
2000-06-24	89.646	89.488	0	0
2000-06-25	90.674	90.856	0	0
2000-06-26	93.141	93.089	0	0
2000-06-27	85.731	86.719	0	0
2000-06-28	87.828	88.783	0	0
2000-06-29	80.047	78.112	0	0
2000-06-30	85.777	84.344	0	0
2000-07-01	85.312	85.774	0	0
2000-07-02	88.281	88.668	0	0
2000-07-03	82.076	82.163	0	0
2000-07-04	83.347	83.437	0	0
2000-07-05	85.085	85.238	0	0
2000-07-06	76.917	76.871	0	0
2000-07-07	75.472	76.48	0	0
2000-07-08	76.375	76.437	0	0
2000-07-09	84.336	84.495	0	0
2000-07-10	88.798	88.989	0	0
2000-07-11	87.982	88.224	0	0
2000-07-12	84.383	84.813	0	0
2000-07-13	83.809	84.482	0	0
2000-07-14	85.507	85.86	0	0
2000-07-15	90.974	90.99	0	0
2000-07-16	87.627	87.566	0	0
2000-07-17	80.613	78.92	0	0
2000-07-18	79.517	78.954	0	0
2000-07-19	89.958	90.106	0	0
2000-07-20	94.071	94.31	0	0
2000-07-21	89.724	90.484	0	0
2000-07-22	86.45	86.116	0	0
2000-07-23	95.618	95.844	0	0
2000-07-24	99.594	100.005	0	0
2000-07-25	100.284	100.804	0	0
2000-07-26	100.136	102.163	0	0
2000-07-27	93.114	93.312	0	0
2000-07-28	92.825	92.746	0	0
2000-07-29	95.826	96.054	0	0
2000-07-30	96.326	97.008	0	0
2000-07-31	102.111	100.57	0	0
2000-08-01	108.199	107.778	0	0
2000-08-02	107.652	105.504	0	0
2000-08-03	105.662	105.302	0	0
2000-08-04	93.931	89.358	0	0
2000-08-05	92.312	89.668	0	0
2000-08-06	94.78	93.438	0	0
2000-08-07	89.185	92.131	0	0
2000-08-08	81.746	80.412	0	0
2000-08-09	79.185	78.757	0	0
2000-08-10	83.721	82.59	0	0
2000-08-11	92.081	91.192	0	0
2000-08-12	97.147	97.02	0	0
2000-08-13	97.05	97.033	0	0
2000-08-14	96.579	96.445	0	0
2000-08-15	97.721	97.704	0	0
2000-08-16	97.376	97.311	0	0
2000-08-17	100.946	100.874	0	0
2000-08-18	99.327	99.279	0	0
2000-08-19	92.927	92.823	0	0
2000-08-20	90.354	90.579	0	0
2000-08-21	92.663	92.77	0	0
2000-08-22	92.651	93.034	0	0
2000-08-23	83.045	83.106	0	0
2000-08-24	83.247	82.452	0	0
2000-08-25	90.914	90.718	0	0
2000-08-26	90.997	91.133	0	0
2000-08-27	85.344	86.56	0	0
2000-08-28	86.656	85.673	0	0
2000-08-29	83.425	81.216	0	0
2000-08-30	72.763	74.309	0	0
2000-08-31	77.353	71.437	0	0
2000-09-01	73.165	72.103	0.08	0.09
2000-09-02	69.675	69.831	0	0
2000-09-03	73.57	73.527	0	0
2000-09-04	76.335	76.304	0	0
2000-09-05	78.155	78.402	0	0
2000-09-06	86.554	86.949	0	0
2000-09-07	90.411	90.507	0	0
2000-09-08	93.463	93.527	0	0
2000-09-09	82.619	84.189	0	0
2000-09-10	84.936	84.965	0	0
2000-09-11	87.016	87.056	0	0
2000-09-12	92.135	92.216	0	0
2000-09-13	96.966	97.548	0	0
2000-09-14	97.84	97.705	0	0
2000-09-15	83.952	86.245	0	0
2000-09-16	82.943	83.487	0	0
2000-09-17	93.3	93.316	0	0
2000-09-18	100.487	100.644	0	0
2000-09-19	104.859	105.294	0	0
2000-09-20	107.851	107.896	0	0
2000-09-21	102.59	102.73	0	0
2000-09-22	61.569	62.405	0	0
2000-09-23	76.289	76.31	0	0
2000-09-24	79.141	79.399	0	0
2000-09-25	87.393	87.431	0	0
2000-09-26	89.983	90.089	0	0
2000-09-27	89.343	88.922	0	0
2000-09-28	68.372	66.453	0	0
2000-09-29	92.279	92.399	0	0
2000-09-30	96.14	96.327	0	0
2000-10-01	97.089	97.219	0	0
2000-10-02	95.335	95.44	0	0
2000-10-03	89.729	89.905	0	0
2000-10-04	83.21	83.364	0	0
2000-10-05	86.995	87.125	0	0
2000-10-06	89.514	89.625	0	0
2000-10-07	88.492	88.918	0	0
2000-10-08	83.91	85.372	0	0
2000-10-09	85.671	88.467	0.04	0.04
2000-10-10	61.99	61.842	0	0
2000-10-11	64.266	61.738	0.1	0.1
2000-10-12	63.127	63.708	0	0
2000-10-13	69.759	69.739	0	0
2000-10-14	73.663	73.391	0	0
2000-10-15	75.825	76.223	0	0
2000-10-16	73.386	73.258	0	0
2000-10-17	76.564	76.544	0	0
2000-10-18	78.207	78.223	0	0
2000-10-19	80.041	80.394	0	0
2000-10-20	80.766	81.208	0	0
2000-10-21	68.429	68.467	0	0
2000-10-22	75.522	75.524	0	0
2000-10-23	78.432	79.023	0	0
2000-10-24	81.066	81.717	0	0
2000-10-25	75.757	75.204	0.08	0.08
2000-10-26	56.368	56.051	0.16	0.16
2000-10-27	63.355	63.061	0.02	0.02
2000-10-28	64.778	64.865	0.66	0.66
2000-10-29	58.81	58.431	0.28	0.28
2000-10-30	59.03	58.175	0.28	0.28
2000-10-31	65.66	65.578	0	0
2001-05-01	80	80	1	1
2001-05-02	78.27	78.564	0	0
2001-05-03	79.201	79.443	0	0
2001-05-04	84.338	84.605	0	0
2001-05-05	86.164	86.543	0	0
2001-05-06	86.332	86.739	0	0
2001-05-07	92.34	92.643	0	0
2001-05-08	95.955	96.337	0	0
2001-05-09	96.358	96.777	0	0
2001-05-10	95.508	95.939	0	0
2001-05-11	96.12	96.469	0	0
2001-05-12	93.67	94.071	0	0
2001-05-13	79.059	79.595	0	0
2001-05-14	79.073	79.465	0	0
2001-05-15	79.894	79.753	0	0
2001-05-16	80.046	80.257	0	0
2001-05-17	86.763	86.934	0	0
2001-05-18	90.735	90.984	0	0
2001-05-19	97.18	97.366	0	0
2001-05-20	100.791	101.067	0	0
2001-05-21	100.631	100.919	0	0
2001-05-22	100.778	101.095	0	0
2001-05-23	99.882	100.093	0	0
2001-05-24	102.298	102.452	0	0
2001-05-25	102.33	102.466	0	0
2001-05-26	96.919	96.234	0	0
2001-05-27	86.67	86.463	0	0
2001-05-28	79.819	79.647	0	0
2001-05-29	91.063	91.209	0	0
2001-05-30	101.364	101.63	0	0
2001-05-31	105.372	105.746	0	0
2001-06-01	106.765	107.376	0	0
2001-06-02	89.398	90.054	0	0
2001-06-03	82.294	82.572	0	0
2001-06-04	82.913	83.238	0	0
2001-06-05	86.831	87.132	0	0
2001-06-06	86.594	86.667	0	0
2001-06-07	94.755	94.949	0	0
2001-06-08	97.678	97.848	0	0
2001-06-09	92.773	92.877	0	0
2001-06-10	91.233	91.406	0	0
2001-06-11	91.088	91.152	0	0
2001-06-12	87.022	87.415	0	0
2001-06-13	86.941	86.203	0	0
2001-06-14	92.121	92.123	0	0
2001-06-15	95.343	95.4	0	0
2001-06-16	98.353	98.48	0	0
2001-06-17	101.528	101.697	0	0
2001-06-18	100.321	100.48	0	0
2001-06-19	99.455	99.597	0	0
2001-06-20	101.381	101.241	0	0
2001-06-21	105.094	105.132	0	0
2001-06-22	103.671	103.9	0	0
2001-06-23	99.136	99.467	0	0
2001-06-24	91.573	92.431	0	0
2001-06-25	84.768	84.017	0.08	0.08
2001-06-26	79.03	79.093	0	0
2001-06-27	83.001	83.065	0	0
2001-06-28	79.722	78.847	0	0
2001-06-29	87.012	87.229	0	0
2001-06-30	92.375	92.709	0	0
2001-07-01	93.247	92.989	0	0
2001-07-02	99.735	100.092	0	0
2001-07-03	105.615	104.684	0	0
2001-07-04	107.77	107.455	0	0
2001-07-05	98.005	99.318	0	0
2001-07-06	92.167	93.029	0	0
2001-07-07	87.098	90.063	0	0
2001-07-08	89.103	87.326	0	0
2001-07-09	93.42	91.481	0	0
2001-07-10	83.933	84.974	0	0
2001-07-11	71.108	70.979	0	0
2001-07-12	72.165	72.364	0	0
2001-07-13	83.088	83.492	0	0
2001-07-14	90.719	90.69	0	0
2001-07-15	89.204	89.889	0	0
2001-07-16	88.671	88.561	0	0
2001-07-17	81.528	81.622	0	0
2001-07-18	86.558	86.721	0	0
2001-07-19	90.876	91.011	0	0
2001-07-20	79.937	80.325	0	0
2001-07-21	81.074	80.815	0	0
2001-07-22	84.712	85.078	0	0
2001-07-23	90.693	91.035	0	0
2001-07-24	97.076	94.349	0	0
2001-07-25	94.625	92.076	0	0
2001-07-26	86.055	86.285	0	0
2001-07-27	91.072	91.17	0	0
2001-07-28	92.099	91.779	0	0
2001-07-29	98.697	98.937	0	0
2001-07-30	93.964	93.985	0	0
2001-07-31	88.459	88.392	0	0
2001-08-01	92.675	93.011	0	0
2001-08-02	90.736	90.827	0	0
2001-08-03	90.965	91.032	0	0
2001-08-04	86.877	86.84	0	0
2001-08-05	85.787	85.788	0	0
2001-08-06	89.848	89.105	0	0
2001-08-07	98.704	98.055	0	0
2001-08-08	103.056	103.183	0	0
2001-08-09	98.541	97.867	0	0
2001-08-10	82.451	83.395	0	0
2001-08-11	81.422	83.244	0	0
2001-08-12	85.826	85.533	0	0
2001-08-13	78.042	75.508	0	0
2001-08-14	87.785	85.999	0	0
2001-08-15	91.604	90.788	0	0
2001-08-16	92.946	91.908	0	0
2001-08-17	97.587	97.238	0	0
2001-08-18	97.021	96.573	0	0
2001-08-19	97.296	97.553	0	0
2001-08-20	97.137	96.655	0	0
2001-08-21	83.184	83.665	0	0
2001-08-22	86.314	86.524	0	0
2001-08-23	83.007	83.137	0	0
2001-08-24	88.076	87.769	0	0
2001-08-25	93.707	93.55	0	0
2001-08-26	95.29	95.039	0	0
2001-08-27	100.829	100.674	0	0
2001-08-28	105.8	105.537	0	0
2001-08-29	107.916	107.972	0	0
2001-08-30	87.803	87.494	0	0
2001-08-31	84.081	83.808	0	0
2001-09-01	88.182	88.762	0	0
2001-09-02	89.506	89.137	0	0
2001-09-03	91.214	91.102	0	0
2001-09-04	93.416	93.834	0	0
2001-09-05	87.285	87.358	0	0
2001-09-06	91.366	91.4	0	0
2001-09-07	93.97	94.128	0	0
2001-09-08	97.87	97.95	0	0
2001-09-09	97.542	97.552	0	0
2001-09-10	91.244	91.699	0	0
2001-09-11	78.565	77.31	0	0
2001-09-12	84.589	83.486	0	0
2001-09-13	75.065	74.968	0	0
2001-09-14	85.954	86.794	0	0
2001-09-15	89.286	89.68	0	0
2001-09-16	85.459	83.714	0	0
2001-09-17	85.579	85.945	0	0
2001-09-18	89.082	90.057	0	0
2001-09-19	90.702	91.953	0	0
2001-09-20	90.577	91.613	0	0
2001-09-21	85.724	85.033	0	0
2001-09-22	84.871	85.133	0	0
2001-09-23	82.185	82.423	0	0
2001-09-24	82.454	82.324	0.5	0.5
2001-09-25	85.412	85.501	0	0
2001-09-26	81.103	80.999	0	0
2001-09-27	85.361	85.623	0	0
2001-09-28	79.631	79.623	0	0
2001-09-29	92.717	92.47	0	0
2001-09-30	99.763	98.977	0	0
2001-10-01	103.748	103.274	0	0
2001-10-02	101.121	101.424	0	0
2001-10-03	102.826	102.953	0	0
2001-10-04	97.247	97.799	0	0
2001-10-05	74.576	75.165	0	0
2001-10-06	69.857	69.336	0	0
2001-10-07	74.047	73.875	0	0
2001-10-08	75.986	75.745	0	0
2001-10-09	80.549	80.601	0	0
2001-10-10	82.657	82.863	0	0
2001-10-11	83.062	83.185	0	0
2001-10-12	87.375	87.524	0	0
2001-10-13	89.922	90.184	0	0
2001-10-14	91.893	92.064	0	0
2001-10-15	89.74	89.548	0	0
2001-10-16	84.048	84.735	0	0
2001-10-17	80.646	82.962	0	0
2001-10-18	84.503	84.657	0	0
2001-10-19	87.439	87.643	0	0
2001-10-20	80.895	81.152	0	0
2001-10-21	71.052	71.028	0	0
2001-10-22	77.323	77.362	0	0
2001-10-23	79.522	79.666	0	0
2001-10-24	77.029	77.179	0	0
2001-10-25	80.537	80.697	0	0
2001-10-26	81.528	80.623	0	0
2001-10-27	82.763	74.988	0	0
2001-10-28	70.316	67.806	0	0
2001-10-29	62.983	62.914	0	0
2001-10-30	63.045	63.219	0.36	0.36
2001-10-31	61.856	61.501	0	0
2002-05-01	80	80	1	1
2002-05-02	71.836	71.552	0	0
2002-05-03	73.749	74.666	0	0
2002-05-04	78.643	78.851	0	0
2002-05-05	82.844	82.918	0	0
2002-05-06	84.799	84.933	0	0
2002-05-07	79.749	79.93	0	0
2002-05-08	74.442	74.455	0	0
2002-05-09	77.84	77.915	0	0
2002-05-10	76.756	76.942	0	0
2002-05-11	78.914	78.984	0	0
2002-05-12	82.457	82.387	0	0
2002-05-13	83.451	83.856	0	0
2002-05-14	81.976	81.977	0	0
2002-05-15	84.91	84.946	0	0
2002-05-16	86.391	86.574	0	0
2002-05-17	88.734	88.906	0	0
2002-05-18	86.65	86.941	0	0
2002-05-19	73.399	73.712	0.34	0.34
2002-05-20	65.263	65.546	1.67	1.67
2002-05-21	59.809	59.898	0.06	0.06
2002-05-22	69.03	69.016	0	0
2002-05-23	79.886	80.019	0	0
2002-05-24	84.666	84.543	0	0
2002-05-25	86.796	86.786	0	0
2002-05-26	86.516	87.328	0	0
2002-05-27	84.789	85.064	0	0
2002-05-28	78.006	77.909	0	0
2002-05-29	90.119	90.277	0	0
2002-05-30	94.175	94.211	0	0
2002-05-31	96.149	96.382	0	0
2002-06-01	89.634	89.98	0	0
2002-06-02	82.31	82.249	0	0
2002-06-03	91.668	91.778	0	0
2002-06-04	94.349	94.507	0	0
2002-06-05	101.248	101.45	0	0
2002-06-06	105.163	105.34	0	0
2002-06-07	98.888	99.076	0	0
2002-06-08	92.447	92.49	0	0
2002-06-09	79.968	80.033	0	0
2002-06-10	86.745	86.6	0	0
2002-06-11	93.566	93.279	0	0
2002-06-12	96.419	96.228	0	0
2002-06-13	85.044	84.83	0	0
2002-06-14	76.475	78.658	0	0
2002-06-15	80.913	80.811	0	0
2002-06-16	86.572	86.834	0	0
2002-06-17	89.348	89.558	0	0
2002-06-18	92.895	92.984	0	0
2002-06-19	93.358	93.287	0	0
2002-06-20	96.727	96.706	0	0
2002-06-21	86.542	87.035	0	0
2002-06-22	81.755	81.748	0	0
2002-06-23	88.503	88.49	0	0
2002-06-24	91.974	92.193	0	0
2002-06-25	93.461	93.841	0	0
2002-06-26	91.369	91.742	0	0
2002-06-27	82.993	83.708	0	0
2002-06-28	91.249	91.906	0	0
2002-06-29	94.097	94.359	0	0
2002-06-30	96.786	96.785	0	0
2002-07-01	100.462	100.487	0	0
2002-07-02	104.542	104.677	0	0
2002-07-03	96.143	95.847	0	0
2002-07-04	95.515	95.761	0	0
2002-07-05	97.802	97.812	0	0
2002-07-06	95.123	95.265	0	0
2002-07-07	96.148	96.395	0	0
2002-07-08	94.68	94.764	0	0
2002-07-09	105.676	105.257	0	0
2002-07-10	109.08	109.054	0	0
2002-07-11	114.507	114.758	0	0
2002-07-12	96.462	97.146	0	0
2002-07-13	95.745	96.136	0	0
2002-07-14	91.174	90.248	0	0
2002-07-15	92.506	90.515	0	0
2002-07-16	84.683	85.862	0	0
2002-07-17	83.614	83.036	0	0
2002-07-18	88.317	88.473	0	0
2002-07-19	91.785	91.733	0	0
2002-07-20	96.024	96.662	0	0
2002-07-21	89.538	89.563	0	0
2002-07-22	80.203	80.411	0	0
2002-07-23	82.205	82.098	0	0
2002-07-24	84.414	85.112	0	0
2002-07-25	89.319	89.849	0	0
2002-07-26	97.136	97.871	0	0
2002-07-27	99.69	98.878	0	0
2002-07-28	100.441	100.415	0	0
2002-07-29	87.712	88.001	0	0
2002-07-30	80.947	80.893	0	0
2002-07-31	88.481	88.279	0	0
2002-08-01	93.592	93.752	0	0
2002-08-02	88.026	87.053	0	0
2002-08-03	83.089	82.311	0	0
2002-08-04	77.73	77.953	0	0
2002-08-05	82.876	82.827	0	0
2002-08-06	86.484	86.433	0	0
2002-08-07	91.565	91.455	0	0
2002-08-08	98.639	98.606	0	0
2002-08-09	102.869	102.821	0	0
2002-08-10	107.666	106.768	0	0
2002-08-11	106.489	106.573	0	0
2002-08-12	103.041	102.568	0	0
2002-08-13	103.437	103.874	0	0
2002-08-14	103.674	102.609	0	0
2002-08-15	90.998	89.181	0	0
2002-08-16	80.833	81.03	0	0
2002-08-17	80.481	79.187	0	0
2002-08-18	95.956	95.849	0	0
2002-08-19	97.492	97.349	0	0
2002-08-20	85.823	85.999	0	0
2002-08-21	90.246	90.309	0	0
2002-08-22	88.74	88.938	0	0
2002-08-23	76.068	75.909	0	0
2002-08-24	78.516	78.457	0	0
2002-08-25	86.399	86.034	0	0
2002-08-26	92.828	92.975	0	0
2002-08-27	100.138	100.238	0	0
2002-08-28	103.983	103.55	0	0
2002-08-29	94.276	94.686	0	0
2002-08-30	78.727	78.66	0	0
2002-08-31	91.767	91.452	0	0
2002-09-01	97.987	97.474	0	0
2002-09-02	100.958	100.748	0	0
2002-09-03	93.355	94.591	0	0
2002-09-04	85.452	85.062	0	0
2002-09-05	85.759	85.476	0	0
2002-09-06	84.098	83.898	0	0
2002-09-07	74.223	74.66	0	0
2002-09-08	83.948	83.844	0	0
2002-09-09	91.093	91.035	0	0
2002-09-10	95.943	95.991	0	0
2002-09-11	97.744	97.267	0	0
2002-09-12	88.339	88.322	0	0
2002-09-13	81.847	81.741	0	0
2002-09-14	82.168	82.072	0	0
2002-09-15	80.115	80.994	0	0
2002-09-16	79.984	79.834	0	0
2002-09-17	85.445	85.288	0	0
2002-09-18	93.336	93.767	0	0
2002-09-19	97.768	98.332	0	0
2002-09-20	97.163	97.11	0	0
2002-09-21	98.088	97.988	0	0
2002-09-22	99.475	99.411	0	0
2002-09-23	100.574	100.558	0	0
2002-09-24	101.511	101.408	0	0
2002-09-25	94.935	94.516	0	0
2002-09-26	94.077	94.087	0	0
2002-09-27	83.66	83.89	0	0
2002-09-28	71.447	71.138	0	0
2002-09-29	76.511	76.558	0	0
2002-09-30	74.102	73.856	0	0
2002-10-01	77.621	77.584	0	0
2002-10-02	78.145	78.068	0	0
2002-10-03	81.854	81.925	0	0
2002-10-04	82.424	82.22	0	0
2002-10-05	86.225	86.137	0	0
2002-10-06	90.326	90.242	0	0
2002-10-07	94.061	94.117	0	0
2002-10-08	94.936	95.071	0	0
2002-10-09	94.26	94.132	0	0
2002-10-10	89.88	89.209	0	0
2002-10-11	76.701	76.769	0	0
2002-10-12	81.4	80.554	0	0
2002-10-13	86.006	85.813	0	0
2002-10-14	88.029	87.992	0	0
2002-10-15	88.882	88.78	0	0
2002-10-16	75.925	75.845	0	0
2002-10-17	65.968	67.921	0	0
2002-10-18	65.86	66.16	0	0
2002-10-19	77.559	77.125	0	0
2002-10-20	81.172	81.124	0	0
2002-10-21	79.955	79.866	0	0
2002-10-22	77.416	77.389	0	0
2002-10-23	73.396	73.697	0	0
2002-10-24	51.781	51.974	0	0
2002-10-25	65.252	65.515	0	0
2002-10-26	71.257	70.834	0	0
2002-10-27	77.615	77.661	0	0
2002-10-28	78.101	78.308	0	0
2002-10-29	77.695	77.48	0	0
2002-10-30	72.125	72.2	0	0
2002-10-31	66.361	66.247	0	0
2003-05-01	80	80	1	1
2003-05-02	69.667	69.283	0.39	0.39
2003-05-03	60.916	62.848	0.7	0.7
2003-05-04	63.261	63.923	0	0
2003-05-05	64.971	65.237	0	0
2003-05-06	67.785	68.113	0	0
2003-05-07	69.188	69.528	0	0
2003-05-08	68.407	68.032	0.08	0.08
2003-05-09	63.35	62.878	0	0
2003-05-10	69.363	69.571	0	0
2003-05-11	71.318	71.613	0	0
2003-05-12	76.178	76.532	0	0
2003-05-13	84.514	84.963	0	0
2003-05-14	86.384	86.89	0	0
2003-05-15	76.218	76.006	0	0
2003-05-16	76.013	76.38	0	0
2003-05-17	77.609	78.043	0	0
2003-05-18	77.103	77.399	0	0
2003-05-19	82.19	82.481	0	0
2003-05-20	86.441	86.788	0	0
2003-05-21	90.07	90.472	0	0
2003-05-22	92.768	93.244	0	0
2003-05-23	93.977	94.572	0	0
2003-05-24	91.696	92.469	0	0
2003-05-25	78.033	78.135	0	0
2003-05-26	77.754	77.965	0	0
2003-05-27	94.18	94.462	0	0
2003-05-28	96.71	97.348	0	0
2003-05-29	95.821	96.606	0	0
2003-05-30	80.057	79.468	0	0
2003-05-31	86.237	86.209	0	0
2003-06-01	93.654	93.96	0	0
2003-06-02	96.323	96.676	0	0
2003-06-03	100.283	100.798	0	0
2003-06-04	97.721	97.949	0	0
2003-06-05	87.46	87.682	0	0
2003-06-06	86.378	87.18	0	0
2003-06-07	69.226	69.981	0	0
2003-06-08	71.577	72.748	0	0
2003-06-09	64.971	66.023	0	0
2003-06-10	77.033	77.846	0	0
2003-06-11	68.333	68.463	0	0
2003-06-12	69.466	69.505	0	0
2003-06-13	81.416	81.554	0	0
2003-06-14	83.901	83.984	0	0
2003-06-15	90.533	90.789	0	0
2003-06-16	95.145	95.289	0	0
2003-06-17	94.881	95.255	0	0
2003-06-18	93.105	93.215	0	0
2003-06-19	91.664	91.737	0	0
2003-06-20	84.929	85.015	0	0
2003-06-21	85.185	85.423	0	0
2003-06-22	84.061	84.384	0	0
2003-06-23	85.361	85.634	0	0
2003-06-24	88.251	88.342	0	0
2003-06-25	96.136	96.315	0	0
2003-06-26	101.072	101.341	0	0
2003-06-27	104.446	104.736	0	0
2003-06-28	106.865	107.16	0	0
2003-06-29	91.218	91.975	0	0
2003-06-30	80.509	81.091	0	0
2003-07-01	84.172	84.739	0	0
2003-07-02	84.579	84.588	0	0
2003-07-03	82.723	82.776	0	0
2003-07-04	90.432	91.024	0	0
2003-07-05	96.039	95.574	0	0
2003-07-06	96.379	96.461	0	0
2003-07-07	87.672	87.787	0	0
2003-07-08	86.389	86.448	0	0
2003-07-09	98.395	98.666	0	0
2003-07-10	99.997	100.196	0	0
2003-07-11	103.174	103.336	0	0
2003-07-12	101.83	101.993	0	0
2003-07-13	102.975	103.052	0	0
2003-07-14	96.924	96.517	0	0
2003-07-15	94.321	94.771	0	0
2003-07-16	96.674	97.236	0	0
2003-07-17	99.927	100.027	0	0
2003-07-18	103.729	103.257	0	0
2003-07-19	106.122	105.651	0	0
2003-07-20	105.66	103.183	0	0
2003-07-21	104.005	105.1	0	0
2003-07-22	99.379	100.969	0	0
2003-07-23	89.036	91.139	0	0
2003-07-24	88.15	87.964	0	0
2003-07-25	90.154	91.978	0	0
2003-07-26	87.55	87.359	0	0
2003-07-27	94.257	96.522	0	0
2003-07-28	97.693	100.184	0	0
2003-07-29	88.475	95.424	0	0
2003-07-30	89.124	88.916	0	0
2003-07-31	89.952	93.946	0	0
2003-08-01	89.599	89.105	0	0
2003-08-02	92.305	92.403	0.09	0.09
2003-08-03	82	83.155	0	0
2003-08-04	76.691	78.378	0	0
2003-08-05	78.012	75.875	0	0
2003-08-06	77.645	75.159	0	0
2003-08-07	77.09	76.488	0	0
2003-08-08	82.503	82.216	0	0
2003-08-09	84.811	85.472	0	0
2003-08-10	88.518	88.521	0	0
2003-08-11	91.433	91.409	0	0
2003-08-12	92.628	92.773	0	0
2003-08-13	91.265	90.766	0	0
2003-08-14	88.456	89.107	0	0
2003-08-15	88.122	88.744	0	0
2003-08-16	94.52	95.462	0	0
2003-08-17	98.967	99.393	0	0
2003-08-18	99.511	97.268	0	0
2003-08-19	83.462	83.321	0	0
2003-08-20	90.261	89.601	0	0
2003-08-21	95.249	94.919	0.19	0.19
2003-08-22	81.793	82.729	0.29	0.29
2003-08-23	83.221	83.57	0	0
2003-08-24	91.725	91.443	0	0
2003-08-25	97.481	97.602	0	0
2003-08-26	100.654	100.879	0	0
2003-08-27	94.148	93.802	0	0
2003-08-28	88.368	89.672	0	0
2003-08-29	83.098	83.889	0	0
2003-08-30	92.148	92.334	0	0
2003-08-31	90.782	90.963	0	0
2003-09-01	97.824	97.162	0	0
2003-09-02	97.486	98.385	0	0
2003-09-03	102.68	103.021	0	0
2003-09-04	94.601	97.744	0	0
2003-09-05	82.185	81.871	0	0
2003-09-06	85.752	83.992	0	0
2003-09-07	71.133	74.439	0	0
2003-09-08	79.272	79.646	0	0
2003-09-09	83.168	83.471	0	0
2003-09-10	83.984	84.337	0	0
2003-09-11	92.078	91.847	0	0
2003-09-12	96.177	96.285	0	0
2003-09-13	100.227	100.433	0	0
2003-09-14	99.969	100.05	0	0
2003-09-15	100.982	100.831	0	0
2003-09-16	84.178	83.734	0	0
2003-09-17	82.981	82.992	0	0
2003-09-18	87.088	87.024	0	0
2003-09-19	90.757	90.842	0	0
2003-09-20	94.922	94.72	0	0
2003-09-21	99.424	99.55	0	0
2003-09-22	102.567	102.508	0	0
2003-09-23	104.614	104.565	0	0
2003-09-24	99.94	100.04	0	0
2003-09-25	91.614	91.465	0	0
2003-09-26	90.673	89.798	0	0
2003-09-27	87.238	85.038	0	0
2003-09-28	75.372	75.764	0	0
2003-09-29	73.596	74.013	0	0
2003-09-30	79.002	79.213	0	0
2003-10-01	78.727	79.34	0	0
2003-10-02	79.675	79.273	0	0
2003-10-03	81.125	81.854	0	0
2003-10-04	82.694	82.162	0	0
2003-10-05	73.666	72.381	0	0
2003-10-06	83.346	82.291	0	0
2003-10-07	85.269	85.457	0	0
2003-10-08	86.642	86.597	0	0
2003-10-09	85.591	85.512	0	0
2003-10-10	79.746	79.795	0	0
2003-10-11	79.625	79.557	0	0
2003-10-12	83.27	83.225	0	0
2003-10-13	84.679	84.708	0	0
2003-10-14	86.973	87.106	0	0
2003-10-15	84.893	85.041	0	0
2003-10-16	80.03	80.621	0	0
2003-10-17	82.003	83.367	0	0
2003-10-18	85.058	84.956	0	0
2003-10-19	85.464	86.045	0	0
2003-10-20	85.624	85.321	0	0
2003-10-21	89.768	89.807	0	0
2003-10-22	92.745	84.906	0	0
2003-10-23	85.305	85.309	0	0
2003-10-24	87.737	88.05	0	0
2003-10-25	91.398	91.427	0	0
2003-10-26	91.799	93.233	0	0
2003-10-27	90.226	90.513	0	0
2003-10-28	88.138	88.349	0	0
2003-10-29	88.692	88.888	0	0
2003-10-30	75.58	75.811	0	0
2003-10-31	60.638	60.674	0.04	0.04
2004-05-01	80	80	1	1
2004-05-02	88.65	88.867	0	0
2004-05-03	91.89	92.173	0	0
2004-05-04	86.778	87.197	0	0
2004-05-05	86.276	86.638	0	0
2004-05-06	76.945	77.113	0	0
2004-05-07	77.652	77.739	0	0
2004-05-08	73.922	73.676	0	0
2004-05-09	76.714	76.745	0	0
2004-05-10	79.567	79.726	0	0
2004-05-11	71.958	72.162	0	0
2004-05-12	75.91	75.616	0	0
2004-05-13	81.571	81.632	0	0
2004-05-14	82.643	82.88	0	0
2004-05-15	85.64	85.751	0	0
2004-05-16	85.294	85.426	0	0
2004-05-17	81.515	81.572	0	0
2004-05-18	72.065	72.395	0	0
2004-05-19	77.611	77.565	0	0
2004-05-20	79.155	79.358	0	0
2004-05-21	75.351	75.156	0	0
2004-05-22	71.801	71.555	0	0
2004-05-23	71.761	72.354	0	0
2004-05-24	77.973	78.281	0	0
2004-05-25	80.371	81.001	0	0
2004-05-26	83.885	84.419	0	0
2004-05-27	84.892	85.648	0.06	0.06
2004-05-28	77.062	77.044	0.11	0.11
2004-05-29	78.233	78.416	0	0
2004-05-30	84.7	84.741	0	0
2004-05-31	88.842	89.014	0	0
2004-06-01	91.42	91.507	0	0
2004-06-02	94.752	94.904	0	0
2004-06-03	95.211	95.374	0	0
2004-06-04	92.781	93.002	0	0
2004-06-05	96.028	96.397	0	0
2004-06-06	92.816	92.809	0	0
2004-06-07	89.834	89.85	0	0
2004-06-08	79.481	80.012	0	0
2004-06-09	78.158	78.01	0	0
2004-06-10	78.303	78.328	0	0
2004-06-11	83.992	84.084	0	0
2004-06-12	87.173	87.294	0	0
2004-06-13	91.166	91.306	0	0
2004-06-14	95.797	95.696	0	0
2004-06-15	101.477	101.703	0	0
2004-06-16	104.567	104.847	0	0
2004-06-17	99.968	100.48	0	0
2004-06-18	83.596	83.862	0	0
2004-06-19	79.83	79.863	0	0
2004-06-20	92.437	92.251	0	0
2004-06-21	96.645	96.556	0	0
2004-06-22	97.187	97.716	0	0
2004-06-23	86.676	86.558	0	0
2004-06-24	82.892	82.806	0	0
2004-06-25	88.42	88.315	0	0
2004-06-26	94.201	94.172	0	0
2004-06-27	95.651	95.686	0	0
2004-06-28	92.664	92.642	0	0
2004-06-29	92.21	91.965	0	0
2004-06-30	82.397	82.392	0	0
2004-07-01	76.561	76.048	0	0
2004-07-02	86.651	86.713	0	0
2004-07-03	92.178	91.864	0	0
2004-07-04	89.399	91.185	0	0
2004-07-05	93.26	93.38	0	0
2004-07-06	96.898	96.515	0	0
2004-07-07	91.099	92.454	0	0
2004-07-08	86.821	87.784	0	0
2004-07-09	86.803	86.808	0	0
2004-07-10	80.569	80.064	0	0
2004-07-11	88.138	88.026	0	0
2004-07-12	92.459	92.486	0	0
2004-07-13	86.23	86.099	0	0
2004-07-14	89.014	88.907	0	0
2004-07-15	91.024	91.12	0	0
2004-07-16	95.427	95.685	0	0
2004-07-17	91.957	91.903	0	0
2004-07-18	93.493	93.59	0	0
2004-07-19	95.585	95.451	0	0
2004-07-20	92.989	92.92	0	0
2004-07-21	95.065	95.185	0	0
2004-07-22	92.96	93.86	0	0
2004-07-23	88.258	88.188	0	0
2004-07-24	81.38	81.376	0	0
2004-07-25	73.521	72.73	0	0
2004-07-26	87.772	87.348	0	0
2004-07-27	96.727	96.358	0	0
2004-07-28	91.807	92.523	0	0
2004-07-29	79.292	80.727	0	0
2004-07-30	72.043	73.152	0	0
2004-07-31	78.454	78.479	0	0
2004-08-01	84.863	84.634	0	0
2004-08-02	77.086	76.991	0	0
2004-08-03	77.052	77.38	0	0
2004-08-04	87.635	87.526	0	0
2004-08-05	90.895	90.568	0	0
2004-08-06	83.555	83.85	0	0
2004-08-07	91.105	91.22	0	0
2004-08-08	94.181	94.375	0	0
2004-08-09	89.36	89.369	0	0
2004-08-10	91.924	91.654	0	0
2004-08-11	100.052	100.152	0	0
2004-08-12	101.211	100.671	0	0
2004-08-13	84.357	86.801	0	0
2004-08-14	79.042	80.101	0	0
2004-08-15	85.707	84.511	0	0
2004-08-16	91.935	91.973	0	0
2004-08-17	95.059	94.471	0	0
2004-08-18	98.336	98.965	0	0
2004-08-19	97.875	98.431	0	0
2004-08-20	86.756	85.704	0	0
2004-08-21	84.723	84.959	0	0
2004-08-22	76.603	79.11	0	0
2004-08-23	76.524	77.469	0	0
2004-08-24	84.801	84.915	0	0
2004-08-25	85.561	85.886	0	0
2004-08-26	85.039	85.113	0	0
2004-08-27	92.773	92.762	0	0
2004-08-28	98.077	97.927	0	0
2004-08-29	101.905	101.901	0	0
2004-08-30	101.844	102.167	0	0
2004-08-31	95.258	94.868	0	0
2004-09-01	91.143	91.082	0	0
2004-09-02	94.289	94.029	0	0
2004-09-03	91.275	91.32	0	0
2004-09-04	92.204	92.066	0	0
2004-09-05	96.41	96.208	0	0
2004-09-06	99.742	99.648	0	0
2004-09-07	100.994	100.928	0	0
2004-09-08	102.691	102.505	0	0
2004-09-09	103.056	103.117	0	0
2004-09-10	99.04	99.188	0	0
2004-09-11	93.444	92.348	0	0
2004-09-12	95.489	95.467	0	0
2004-09-13	87.386	87.462	0	0
2004-09-14	88.235	87.847	0	0
2004-09-15	92.492	92.417	0	0
2004-09-16	96.942	96.959	0	0
2004-09-17	90.753	90.719	0	0
2004-09-18	86.578	86.616	0	0
2004-09-19	71.891	71.996	0.16	0.16
2004-09-20	70.519	70.768	0	0
2004-09-21	82.988	82.5	0	0
2004-09-22	85.937	85.851	0	0
2004-09-23	88.938	88.791	0	0
2004-09-24	91.403	91.174	0	0
2004-09-25	94.359	94.225	0	0
2004-09-26	91.748	91.562	0	0
2004-09-27	91.521	91.502	0	0
2004-09-28	76.491	76.839	0	0
2004-09-29	73.449	72.866	0	0
2004-09-30	71.441	70.023	0	0
2004-10-01	75.869	76.135	0	0
2004-10-02	76.976	77.705	0	0
2004-10-03	80.329	80.004	0	0
2004-10-04	82.865	83.013	0	0
2004-10-05	79.107	77.346	0	0
2004-10-06	84.688	84.976	0	0
2004-10-07	88.032	87.957	0	0
2004-10-08	86.654	86.531	0	0
2004-10-09	81.729	81.722	0.02	0.02
2004-10-10	83.11	83.014	0	0
2004-10-11	87.22	86.94	0	0
2004-10-12	94.028	93.85	0	0
2004-10-13	95.97	95.898	0	0
2004-10-14	95.59	95.697	0	0
2004-10-15	93.443	93.389	0	0
2004-10-16	90.908	90.616	0	0
2004-10-17	63.834	63.945	0.12	0.12
2004-10-18	60.135	59.986	0	0
2004-10-19	59.772	61.196	0.8	0.8
2004-10-20	61.047	61.08	0.37	0.37
2004-10-21	63.819	63.997	0	0
2004-10-22	66.75	67.017	0	0
2004-10-23	67.26	66.971	0.43	0.43
2004-10-24	63.464	63.433	0	0
2004-10-25	65.277	65.399	0.12	0.12
2004-10-26	62.096	62.659	0.85	0.85
2004-10-27	60.696	59.668	0	0
2004-10-28	62.26	62.058	0	0
2004-10-29	64.667	64.253	0	0
2004-10-30	65.871	65.595	0	0
2004-10-31	67.626	67.762	0	0
2005-05-01	80	80	1	1
2005-05-02	72.674	72.983	0	0
2005-05-03	74.095	74.719	0	0
2005-05-04	74.446	74.972	0.17	0.17
2005-05-05	63.363	62.683	0.06	0.06
2005-05-06	60.365	60.937	0	0
2005-05-07	65.709	65.007	0	0
2005-05-08	67.721	70.357	0.59	0.59
2005-05-09	60.595	60.435	0.19	0.19
2005-05-10	64.752	64.739	0	0
2005-05-11	72.537	72.474	0	0
2005-05-12	76.477	76.736	0	0
2005-05-13	79.82	80.222	0	0
2005-05-14	83.082	83.383	0	0
2005-05-15	80.674	82.802	0	0
2005-05-16	72.125	72.346	0	0
2005-05-17	71.106	71.324	0	0
2005-05-18	64.944	64.971	0.01	0.01
2005-05-19	65.941	65.901	0.21	0.21
2005-05-20	72.607	72.865	0	0
2005-05-21	80.873	81.093	0	0
2005-05-22	84.635	84.986	0	0
2005-05-23	85.672	85.991	0	0
2005-05-24	86.374	86.526	0	0
2005-05-25	90.166	90.412	0	0
2005-05-26	92.697	93.162	0	0
2005-05-27	82.866	84.178	0	0
2005-05-28	83.445	84.367	0	0
2005-05-29	73.286	73.549	0	0
2005-05-30	79.904	80.683	0	0
2005-05-31	87.716	88.343	0	0
2005-06-01	90.6	91.015	0	0
2005-06-02	84.853	85.051	0	0
2005-06-03	86.188	86.331	0	0
2005-06-04	88.823	89.011	0	0
2005-06-05	85.579	85.831	0	0
2005-06-06	74.431	74.378	0	0
2005-06-07	70.402	70.35	0	0
2005-06-08	72.743	72.819	0.48	0.48
2005-06-09	73.193	73.342	0.09	0.09
2005-06-10	82.967	82.949	0	0
2005-06-11	84.527	84.872	0	0
2005-06-12	86.473	86.755	0	0
2005-06-13	89.899	90.285	0	0
2005-06-14	93.987	94.361	0	0
2005-06-15	92.401	92.627	0	0
2005-06-16	88.061	88.293	0.09	0.09
2005-06-17	66.758	67.642	0	0
2005-06-18	66.821	66.342	0	0
2005-06-19	70.433	70.113	0	0
2005-06-20	78.344	77.918	0	0
2005-06-21	80.364	80.342	0	0
2005-06-22	79.805	80.481	0	0
2005-06-23	84.814	85.42	0	0
2005-06-24	85.257	85.146	0	0
2005-06-25	81.725	81.576	0	0
2005-06-26	75.027	74.502	0	0
2005-06-27	76.113	75.816	0	0
2005-06-28	78.344	78.16	0	0
2005-06-29	90.292	90.26	0	0
2005-06-30	93.809	93.819	0	0
2005-07-01	95.998	95.852	0	0
2005-07-02	94.711	94.92	0	0
2005-07-03	95.982	96.154	0	0
2005-07-04	96.354	96.627	0	0
2005-07-05	97.432	97.481	0	0
2005-07-06	95.944	96.084	0	0
2005-07-07	99.968	100.149	0	0
2005-07-08	91.308	91.281	0	0
2005-07-09	87.259	87.486	0	0
2005-07-10	85.471	85.58	0	0
2005-07-11	93.938	94.106	0	0
2005-07-12	98.791	98.898	0	0
2005-07-13	100.636	100.897	0	0
2005-07-14	99.14	99.292	0	0
2005-07-15	102.265	102.333	0	0
2005-07-16	101.303	100.57	0	0
2005-07-17	100.911	100.282	0	0
2005-07-18	99.986	100.086	0	0
2005-07-19	92.729	93.435	0	0
2005-07-20	83.398	88.916	0	0
2005-07-21	92.856	93.591	0	0
2005-07-22	91.456	90.207	0	0
2005-07-23	99.567	99.181	0	0
2005-07-24	103.101	102.724	0	0
2005-07-25	103.25	103.292	0	0
2005-07-26	100.296	100.219	0	0
2005-07-27	98.206	99.262	0	0
2005-07-28	92.97	94.15	0	0
2005-07-29	91.434	90.648	0	0
2005-07-30	94.831	92.664	0	0
2005-07-31	97.787	96.276	0	0
2005-08-01	96.337	94.119	0	0
2005-08-02	89.78	89.238	0	0
2005-08-03	88.539	85.59	0	0
2005-08-04	94.351	92.635	0	0
2005-08-05	97.123	96.102	0	0
2005-08-06	99.819	101.186	0	0
2005-08-07	90.779	91.258	0	0
2005-08-08	91.42	93.216	0	0
2005-08-09	89.775	89.833	0	0
2005-08-10	91.751	91.794	0	0
2005-08-11	85.33	87.395	0	0
2005-08-12	94.483	94.96	0	0
2005-08-13	96.022	96.713	0	0
2005-08-14	76.918	74.553	0	0
2005-08-15	80.167	78.943	0	0
2005-08-16	83.547	79.536	0	0
2005-08-17	78.064	79.375	0	0
2005-08-18	86.494	87.334	0	0
2005-08-19	73.107	76.524	0	0
2005-08-20	78.23	77.971	0	0
2005-08-21	84.842	84.169	0	0
2005-08-22	86.753	86.253	0	0
2005-08-23	92.25	92.01	0	0
2005-08-24	93.761	93.907	0	0
2005-08-25	88.754	88.889	0	0
2005-08-26	86.344	85.828	0	0
2005-08-27	93.06	92.859	0	0
2005-08-28	93.938	93.716	0	0
2005-08-29	90.832	90.338	0	0
2005-08-30	94.622	94.614	0	0
2005-08-31	98.698	98.779	0	0
2005-09-01	99.258	99.251	0	0
2005-09-02	92.81	92.592	0	0
2005-09-03	86.616	86.404	0	0
2005-09-04	83.949	83.811	0	0
2005-09-05	86.958	86.966	0	0
2005-09-06	88.416	88.355	0	0
2005-09-07	82.975	84.616	0	0
2005-09-08	83.858	84.499	0	0
2005-09-09	73.67	74.028	0	0
2005-09-10	74.842	74.872	0	0
2005-09-11	77.711	77.772	0	0
2005-09-12	77.843	77.697	0	0
2005-09-13	74.92	74.848	0	0
2005-09-14	76.384	75.959	0	0
2005-09-15	79.933	78.731	0	0
2005-09-16	73.506	74.519	0	0
2005-09-17	78.74	78.086	0	0
2005-09-18	80.103	79.995	0	0
2005-09-19	85.363	85.362	0	0
2005-09-20	91.02	91.309	0	0
2005-09-21	84.314	87.257	0	0
2005-09-22	88.522	88.204	0	0
2005-09-23	84.272	83.921	0	0
2005-09-24	82.346	82.194	0	0
2005-09-25	82.594	82.309	0	0
2005-09-26	88.025	87.89	0	0
2005-09-27	88.607	88.567	0	0
2005-09-28	94.278	94.214	0	0
2005-09-29	97.239	97.306	0	0
2005-09-30	96.158	96.294	0	0
2005-10-01	92.379	92.421	0	0
2005-10-02	75.208	75.368	0	0
2005-10-03	75.785	75.849	0	0
2005-10-04	73.277	73.363	0	0
2005-10-05	80.153	80.213	0	0
2005-10-06	84.211	84.417	0	0
2005-10-07	87.256	87.564	0	0
2005-10-08	82.942	83.111	0	0
2005-10-09	80.469	80.196	0	0
2005-10-10	82.953	82.762	0	0
2005-10-11	84.064	83.985	0	0
2005-10-12	84.905	84.742	0	0
2005-10-13	87.749	87.638	0	0
2005-10-14	86.733	86.64	0	0
2005-10-15	73.141	74.147	0.05	0.05
2005-10-16	85.573	85.521	0	0
2005-10-17	89.094	89.061	0	0
2005-10-18	91.563	91.841	0	0
2005-10-19	69.475	69.157	0	0
2005-10-20	71.137	71.539	0	0
2005-10-21	77.161	77.301	0	0
2005-10-22	80.51	80.539	0	0
2005-10-23	76.741	77.036	0	0
2005-10-24	75.352	75.222	0	0
2005-10-25	74.696	74.882	0	0
2005-10-26	63.267	62.959	0.02	0.02
2005-10-27	57.958	57.99	0	0
2005-10-28	58.434	57.35	0.06	0.06
2005-10-29	65.659	65.494	0.02	0.02
2005-10-30	69.609	69.511	0	0
2005-10-31	76.023	75.937	0	0
2006-05-01	80	80	1	1
2006-05-02	86.229	86.635	0	0
2006-05-03	82.616	82.926	0	0
2006-05-04	80.665	81.058	0	0
2006-05-05	77.106	77.786	0	0
2006-05-06	73.051	74.637	0	0
2006-05-07	82.748	83.222	0	0
2006-05-08	85.734	86.622	0	0
2006-05-09	84.07	84.422	0	0
2006-05-10	86.795	86.895	0	0
2006-05-11	87.992	88.72	0	0
2006-05-12	89.934	90.395	0	0
2006-05-13	86.651	87.459	0	0
2006-05-14	93.869	94.224	0	0
2006-05-15	97.146	97.544	0	0
2006-05-16	92.451	93.412	0	0
2006-05-17	94.71	95.309	0	0
2006-05-18	84.78	84.505	0	0
2006-05-19	78.813	78.532	0.07	0.07
2006-05-20	73.002	72.986	0	0
2006-05-21	74.641	74.547	0.18	0.18
2006-05-22	65.08	66.68	0.05	0.05
2006-05-23	71.391	72.061	0	0
2006-05-24	72.343	72.761	0	0
2006-05-25	75.951	76.225	0	0
2006-05-26	78.544	79.012	0	0
2006-05-27	72.429	72.614	0	0
2006-05-28	69.964	70.364	0	0
2006-05-29	75.743	75.975	0	0
2006-05-30	81.705	81.974	0	0
2006-05-31	84.187	84.53	0	0
2006-06-01	85.748	85.915	0	0
2006-06-02	81.125	81.161	0	0
2006-06-03	87.108	87.466	0	0
2006-06-04	89.63	90.139	0	0
2006-06-05	85.369	85.872	0	0
2006-06-06	86.884	86.914	0	0
2006-06-07	89.76	89.871	0	0
2006-06-08	85.277	85.492	0	0
2006-06-09	86.053	86.454	0	0
2006-06-10	85.634	86.165	0	0
2006-06-11	87.34	87.814	0	0
2006-06-12	77.637	77.463	0	0
2006-06-13	71.132	70.871	0	0
2006-06-14	76.041	75.466	0	0
2006-06-15	83.309	83.599	0	0
2006-06-16	96.262	96.494	0	0
2006-06-17	100.263	100.454	0	0
2006-06-18	96.798	97.151	0	0
2006-06-19	93.054	93.334	0	0
2006-06-20	96.298	96.647	0	0
2006-06-21	99.309	99.703	0	0
2006-06-22	103.793	104.029	0	0
2006-06-23	108.038	108.365	0	0
2006-06-24	108.664	108.647	0	0
2006-06-25	104.363	109.082	0	0
2006-06-26	107.47	107.549	0	0
2006-06-27	102.297	108.401	0	0
2006-06-28	91.65	89.987	0	0
2006-06-29	92.395	93.342	0	0
2006-06-30	93.769	94.564	0	0
2006-07-01	92.66	91.612	0	0
2006-07-02	93.817	95.923	0	0
2006-07-03	86.32	87.612	0	0
2006-07-04	88.207	88.18	0	0
2006-07-05	82.344	82.654	0	0
2006-07-06	82.264	82.542	0	0
2006-07-07	95.138	94.772	0	0
2006-07-08	97.125	97.337	0	0
2006-07-09	101.483	101.866	0	0
2006-07-10	101.913	101.796	0	0
2006-07-11	93.577	93.235	0	0
2006-07-12	81.113	81.489	0	0
2006-07-13	89.76	89.341	0	0
2006-07-14	92.988	92.987	0	0
2006-07-15	87.883	87.418	0	0
2006-07-16	97.113	97.527	0	0
2006-07-17	105.531	105.792	0	0
2006-07-18	109.246	109.604	0	0
2006-07-19	102.617	99.973	0	0
2006-07-20	102.701	101.746	0	0
2006-07-21	102.342	102.859	0	0
2006-07-22	108.931	106.589	0	0
2006-07-23	111.786	108.633	0	0
2006-07-24	110.669	108.294	0	0
2006-07-25	106.29	110.448	0	0
2006-07-26	100.997	106.193	0	0
2006-07-27	100.292	100.357	0	0
2006-07-28	100.063	100.246	0	0
2006-07-29	100.35	100.465	0	0
2006-07-30	92.651	93.954	0	0
2006-07-31	93.441	94.045	0	0
2006-08-01	85.208	86.111	0	0
2006-08-02	93.27	92.877	0	0
2006-08-03	95.785	95.699	0	0
2006-08-04	90.111	89.457	0	0
2006-08-05	87.704	88.065	0	0
2006-08-06	80.739	81.449	0	0
2006-08-07	81.062	80.512	0	0
2006-08-08	81.834	80.744	0	0
2006-08-09	97.196	96.536	0	0
2006-08-10	101.01	100.772	0	0
2006-08-11	94.973	95.307	0	0
2006-08-12	87.613	87.552	0	0
2006-08-13	92.787	92.73	0	0
2006-08-14	85.555	86.318	0	0
2006-08-15	84.119	84.413	0	0
2006-08-16	82.995	82.925	0	0
2006-08-17	89.371	89.517	0	0
2006-08-18	94.957	95.382	0	0
2006-08-19	88.633	88.765	0	0
2006-08-20	80.096	81.098	0	0
2006-08-21	81.177	80.639	0	0
2006-08-22	83.914	84.834	0	0
2006-08-23	89.406	90.142	0	0
2006-08-24	92.046	90.294	0	0
2006-08-25	92.548	93.699	0	0
2006-08-26	85.228	85.45	0	0
2006-08-27	91.548	91.61	0	0
2006-08-28	90.071	90.503	0	0
2006-08-29	90.474	90.125	0	0
2006-08-30	89.06	88.859	0	0
2006-08-31	94.211	94.368	0	0
2006-09-01	97.563	97.634	0	0
2006-09-02	96.945	97.84	0	0
2006-09-03	86.369	87.454	0	0
2006-09-04	86.978	88.156	0	0
2006-09-05	93.047	93.641	0	0
2006-09-06	99.106	99.359	0	0
2006-09-07	90.789	90.327	0	0
2006-09-08	95.666	95.265	0	0
2006-09-09	78.764	78.32	0	0
2006-09-10	79.491	79.521	0	0
2006-09-11	89.56	88.587	0	0
2006-09-12	98.019	97.4	0	0
2006-09-13	101.143	100.702	0	0
2006-09-14	89.415	88.447	0	0
2006-09-15	82.44	82.528	0	0
2006-09-16	77.22	77.302	0	0
2006-09-17	85.919	85.601	0	0
2006-09-18	90.926	90.787	0	0
2006-09-19	90.72	89.746	0	0
2006-09-20	84.531	84.677	0	0
2006-09-21	86.523	86.897	0	0
2006-09-22	86.613	86.843	0	0
2006-09-23	89.339	89.515	0	0
2006-09-24	89.58	89.427	0	0
2006-09-25	91.189	91.261	0	0
2006-09-26	93.993	93.981	0	0
2006-09-27	88.292	88.294	0	0
2006-09-28	74.053	74.752	0	0
2006-09-29	82.713	83.236	0	0
2006-09-30	82.741	82.496	0	0
2006-10-01	61.824	63.422	0	0
2006-10-02	62.394	60.839	0	0
2006-10-03	68.435	67.786	0	0
2006-10-04	66.003	63.156	0	0
2006-10-05	69.697	68.853	0.13	0.13
2006-10-06	72.542	71.126	0	0
2006-10-07	76.028	76.327	0	0
2006-10-08	84.787	84.897	0	0
2006-10-09	89.106	89.362	0	0
2006-10-10	86.34	86.446	0.03	0.03
2006-10-11	75.555	75.466	0	0
2006-10-12	80.063	79.778	0	0
2006-10-13	80.511	81.246	0	0
2006-10-14	77.615	78.438	0	0
2006-10-15	60.707	58.684	0	0
2006-10-16	65.164	64.663	0	0
2006-10-17	70.83	70.688	0	0
2006-10-18	75.746	75.914	0	0
2006-10-19	78.499	78.726	0	0
2006-10-20	83.793	83.762	0	0
2006-10-21	87.743	87.863	0	0
2006-10-22	83.765	83.748	0	0
2006-10-23	83.808	83.96	0	0
2006-10-24	83.558	83.536	0	0
2006-10-25	76.453	76.255	0	0
2006-10-26	77.565	77.687	0	0
2006-10-27	77.672	77.747	0	0
2006-10-28	79.18	79.209	0	0
2006-10-29	80.32	80.855	0	0
2006-10-30	72.793	73.339	0	0
2006-10-31	69.705	69.788	0	0
2007-05-01	80	80	1	1
2007-05-02	70.469	71.222	0.18	0.18
2007-05-03	63.849	63.915	0.1	0.1
2007-05-04	63.61	63.648	0.12	0.12
2007-05-05	72.79	72.697	0	0
2007-05-06	83.032	83.037	0	0
2007-05-07	89.504	89.459	0	0
2007-05-08	91.988	92.15	0	0
2007-05-09	91.814	91.957	0	0
2007-05-10	86.257	86.288	0	0
2007-05-11	83.987	84.159	0	0
2007-05-12	80.91	81.072	0	0
2007-05-13	81.862	82.148	0	0
2007-05-14	90.534	90.671	0	0
2007-05-15	93.771	94.034	0	0
2007-05-16	87.751	87.932	0	0
2007-05-17	89.148	89.3	0	0
2007-05-18	82.661	82.832	0	0
2007-05-19	83.906	84.064	0	0
2007-05-20	86.702	86.842	0	0
2007-05-21	86.891	87.097	0	0
2007-05-22	83.551	83.655	0	0
2007-05-23	87.061	86.918	0	0
2007-05-24	89.747	89.723	0	0
2007-05-25	91.026	91.005	0	0
2007-05-26	89.666	89.592	0	0
2007-05-27	87.408	87.028	0	0
2007-05-28	89.288	89.563	0	0
2007-05-29	93.177	93.527	0	0
2007-05-30	87.942	88.327	0	0
2007-05-31	77.084	77.243	0	0
2007-06-01	75.496	75.412	0	0
2007-06-02	76.502	76.521	0	0
2007-06-03	77.558	77.368	0	0
2007-06-04	81.707	82.153	0	0
2007-06-05	78.22	78.045	0	0
2007-06-06	76.503	76.448	0	0
2007-06-07	77.991	78.185	0	0
2007-06-08	85.372	85.187	0	0
2007-06-09	87.798	87.714	0	0
2007-06-10	86.69	86.757	0	0
2007-06-11	87.926	88.045	0	0
2007-06-12	93.737	93.851	0	0
2007-06-13	98.554	98.688	0	0
2007-06-14	102.747	102.96	0	0
2007-06-15	102.652	102.724	0	0
2007-06-16	102.932	103.011	0	0
2007-06-17	93.324	93.38	0	0
2007-06-18	97.628	97.79	0	0
2007-06-19	98.349	98.493	0	0
2007-06-20	84.496	84.847	0	0
2007-06-21	92.655	92.881	0	0
2007-06-22	96.022	96.302	0	0
2007-06-23	96.802	96.426	0	0
2007-06-24	92.494	92.355	0	0
2007-06-25	92.014	92.06	0	0
2007-06-26	96.02	96.207	0	0
2007-06-27	93.57	93.628	0	0
2007-06-28	93.934	93.87	0	0
2007-06-29	86.084	86.083	0	0
2007-06-30	85.016	85.425	0	0
2007-07-01	88.89	88.498	0	0
2007-07-02	89.633	89.684	0	0
2007-07-03	97.709	97.703	0	0
2007-07-04	103.925	103.14	0	0
2007-07-05	104.492	103.081	0	0
2007-07-06	100.458	100.109	0	0
2007-07-07	97.461	97.684	0	0
2007-07-08	95.946	95.357	0	0
2007-07-09	102.218	102.104	0	0
2007-07-10	89.395	90.367	0	0
2007-07-11	86.495	87.262	0.01	0.01
2007-07-12	82.222	81.142	0	0
2007-07-13	87.33	87.035	0	0
2007-07-14	91.452	91.552	0	0
2007-07-15	94.527	95.066	0	0
2007-07-16	95.226	95.296	0	0
2007-07-17	86.231	86.564	0	0
2007-07-18	84.519	84.567	0	0
2007-07-19	81.896	81.674	0	0
2007-07-20	86.886	86.707	0	0
2007-07-21	89.071	88.893	0	0
2007-07-22	93.06	92.79	0	0
2007-07-23	97.984	98.773	0	0
2007-07-24	102.938	103.546	0	0
2007-07-25	98.493	97.914	0	0
2007-07-26	88.805	88.863	0	0
2007-07-27	89.541	89.463	0	0
2007-07-28	92.173	91.927	0	0
2007-07-29	96.131	95.367	0	0
2007-07-30	97.562	97.287	0	0
2007-07-31	97.597	97.427	0	0
2007-08-01	95.227	94.98	0	0
2007-08-02	96.012	96.1	0	0
2007-08-03	95.32	94.679	0	0
2007-08-04	89.479	90.637	0	0
2007-08-05	85.061	83.701	0	0
2007-08-06	74.237	71.977	0	0
2007-08-07	75.412	74.976	0	0
2007-08-08	80.869	80.495	0	0
2007-08-09	83.952	83.919	0	0
2007-08-10	83.966	83.933	0	0
2007-08-11	90.81	90.813	0	0
2007-08-12	85.848	85.883	0	0
2007-08-13	86.672	86.219	0	0
2007-08-14	91.165	91.018	0	0
2007-08-15	92.913	92.927	0	0
2007-08-16	89.957	89.422	0	0
2007-08-17	92.107	91.963	0	0
2007-08-18	93.778	93.559	0	0
2007-08-19	89.272	89.326	0	0
2007-08-20	89.066	88.681	0	0
2007-08-21	92.353	92.346	0	0
2007-08-22	98.053	98.252	0	0
2007-08-23	100.892	101.035	0	0
2007-08-24	101.137	101.002	0	0
2007-08-25	92.175	91.905	0	0
2007-08-26	90.97	91.241	0	0
2007-08-27	89.845	89.586	0	0
2007-08-28	95.764	96.59	0	0
2007-08-29	98.137	100.349	0	0
2007-08-30	99.33	99.912	0	0
2007-08-31	97.449	96.279	0	0
2007-09-01	98.704	97.697	0	0
2007-09-02	100.891	100.369	0	0
2007-09-03	100.837	100.946	0	0
2007-09-04	97.103	97.078	0	0
2007-09-05	93.186	93.527	0	0
2007-09-06	97.418	97.396	0	0
2007-09-07	101.248	101.247	0	0
2007-09-08	88.473	88.989	0	0
2007-09-09	90.472	91.072	0	0
2007-09-10	90.089	92.521	0	0
2007-09-11	81.527	84.611	0	0
2007-09-12	74.365	76.619	0	0
2007-09-13	70.702	71.122	0	0
2007-09-14	74.63	75.004	0	0
2007-09-15	74.641	74.366	0	0
2007-09-16	74.888	75.533	0	0
2007-09-17	79.044	79.293	0	0
2007-09-18	83.473	83.559	0	0
2007-09-19	83.777	83.71	0	0
2007-09-20	74.964	74.883	0.03	0.03
2007-09-21	84.404	84.159	0	0
2007-09-22	84.262	84.311	0.02	0.02
2007-09-23	69.838	71.838	0	0
2007-09-24	79.89	79.86	0	0
2007-09-25	84.027	83.888	0	0
2007-09-26	88.905	88.672	0	0
2007-09-27	91.529	91.427	0	0
2007-09-28	82.428	82.517	0.01	0.01
2007-09-29	75.075	75.275	0	0
2007-09-30	78.185	78.036	0	0
2007-10-01	77.978	78.139	0	0
2007-10-02	82.159	81.889	0	0
2007-10-03	86.669	86.575	0	0
2007-10-04	80.107	80.354	0	0
2007-10-05	67.513	66.924	0.04	0.04
2007-10-06	72.36	72.488	0	0
2007-10-07	74.439	74.581	0	0
2007-10-08	78.695	79.198	0	0
2007-10-09	80.738	80.094	0.01	0.01
2007-10-10	62.846	63.149	0.58	0.58
2007-10-11	69.717	70.02	0	0
2007-10-12	71.954	72.515	0.37	0.37
2007-10-13	71.995	72.756	0	0
2007-10-14	76.357	77.133	0	0
2007-10-15	62.588	72.555	0	0
2007-10-16	63.14	66.169	0.04	0.04
2007-10-17	61.731	61.06	0.01	0.01
2007-10-18	66.18	66.091	0	0
2007-10-19	68.35	68.297	0	0
2007-10-20	66.251	65.66	0	0
2007-10-21	73.766	73.839	0	0
2007-10-22	76.454	76.418	0	0
2007-10-23	83.242	83.31	0	0
2007-10-24	87.733	87.734	0	0
2007-10-25	89.681	90.139	0	0
2007-10-26	83.418	83.627	0	0
2007-10-27	76.494	76.731	0	0
2007-10-28	83.463	83.369	0	0
2007-10-29	85.474	85.482	0	0
2007-10-30	60.778	59.412	0	0
2007-10-31	67.421	67.314	0	0
2008-05-01	80	80	1	1
2008-05-02	74.637	74.809	0	0
2008-05-03	71.413	71.663	0	0
2008-05-04	76.341	76.471	0	0
2008-05-05	80.637	80.799	0	0
2008-05-06	82.706	83.798	0	0
2008-05-07	86.128	86.539	0	0
2008-05-08	78.404	78.657	0	0
2008-05-09	82.112	82.383	0	0
2008-05-10	81.914	81.945	0	0
2008-05-11	83.915	84.173	0	0
2008-05-12	83.467	83.669	0	0
2008-05-13	84.397	84.68	0	0
2008-05-14	92.191	92.317	0	0
2008-05-15	98.085	98.247	0	0
2008-05-16	101.335	101.521	0	0
2008-05-17	100.27	100.644	0	0
2008-05-18	104.174	104.482	0	0
2008-05-19	102.843	103.02	0	0
2008-05-20	86.863	86.857	0	0
2008-05-21	83.773	83.97	0	0
2008-05-22	77.778	77.956	0	0
2008-05-23	78.429	78.508	0	0
2008-05-24	76.756	77.095	0.04	0.04
2008-05-25	62.628	63.715	0	0
2008-05-26	67.136	67.411	0	0
2008-05-27	68.806	68.81	0	0
2008-05-28	70.244	70.589	0	0
2008-05-29	67.324	67.118	0	0
2008-05-30	77.796	77.833	0	0
2008-05-31	80.281	80.546	0	0
2008-06-01	74.589	73.813	0	0
2008-06-02	80.405	80.611	0	0
2008-06-03	83.173	83.487	0	0
2008-06-04	81.835	82.221	0	0
2008-06-05	83.178	83.277	0	0
2008-06-06	86.835	87.011	0	0
2008-06-07	81.219	81.33	0	0
2008-06-08	89.547	89.804	0	0
2008-06-09	94.074	94.3	0	0
2008-06-10	97.341	97.611	0	0
2008-06-11	84.965	85.289	0	0
2008-06-12	92.105	92.213	0	0
2008-06-13	99.16	99.22	0	0
2008-06-14	102.085	102.194	0	0
2008-06-15	94.587	94.886	0	0
2008-06-16	92.529	92.789	0	0
2008-06-17	93.872	94.098	0	0
2008-06-18	97.202	97.316	0	0
2008-06-19	95.614	95.767	0	0
2008-06-20	100.619	100.557	0	0
2008-06-21	103.762	103.824	0	0
2008-06-22	99.01	99.089	0	0
2008-06-23	95.26	95.512	0	0
2008-06-24	95.968	96.036	0	0
2008-06-25	96.348	96.741	0	0
2008-06-26	92.443	92.188	0	0
2008-06-27	97.218	97.44	0	0
2008-06-28	92.575	93.334	0	0
2008-06-29	90.117	90.007	0	0
2008-06-30	87.262	87.859	0	0
2008-07-01	83.156	83.297	0	0
2008-07-02	92.578	92.346	0	0
2008-07-03	94.916	94.989	0	0
2008-07-04	88.441	88.979	0	0
2008-07-05	89.539	89.556	0	0
2008-07-06	96.72	96.983	0	0
2008-07-07	108.397	108.434	0	0
2008-07-08	113.023	113.118	0	0
2008-07-09	116.484	116.544	0	0
2008-07-10	117.059	117.34	0	0
2008-07-11	112.553	111.839	0	0
2008-07-12	107.161	104.996	0	0
2008-07-13	94.254	96.075	0	0
2008-07-14	95.089	93.984	0	0
2008-07-15	91.281	92.396	0	0
2008-07-16	87.573	89.09	0	0
2008-07-17	95.381	93.929	0	0
2008-07-18	94.183	93.522	0	0
2008-07-19	100.006	100.106	0	0
2008-07-20	96.11	96.147	0	0
2008-07-21	81.618	81.113	0	0
2008-07-22	83.602	82.267	0	0
2008-07-23	97.574	97.245	0	0
2008-07-24	100.542	100.243	0	0
2008-07-25	97.816	97.912	0	0
2008-07-26	101.33	101.47	0	0
2008-07-27	101.615	101.562	0	0
2008-07-28	88.625	88.718	0	0
2008-07-29	87.751	87.666	0	0
2008-07-30	90.369	90.419	0	0
2008-07-31	94.067	94.408	0	0
2008-08-01	86.011	86.006	0	0
2008-08-02	94.45	94.489	0	0
2008-08-03	96.627	97.152	0	0
2008-08-04	89.186	89.281	0	0
2008-08-05	89.728	90.425	0	0
2008-08-06	88.357	90.423	0	0
2008-08-07	86.587	85.921	0	0
2008-08-08	83.881	83.252	0	0
2008-08-09	84.743	83.98	0	0
2008-08-10	90.193	90.107	0	0
2008-08-11	98.788	99.066	0	0
2008-08-12	100.456	100.454	0	0
2008-08-13	103.743	103.733	0	0
2008-08-14	104.186	104.659	0	0
2008-08-15	101.739	100.27	0	0
2008-08-16	93.858	94.385	0	0
2008-08-17	80.77	83.007	0	0
2008-08-18	65.727	61.375	0	0
2008-08-19	79.879	79.902	0	0
2008-08-20	86.934	87.122	0	0
2008-08-21	91.047	91.304	0	0
2008-08-22	92.353	92.523	0	0
2008-08-23	95.043	94.541	0	0
2008-08-24	94.154	94.295	0	0
2008-08-25	97.493	97.064	0	0
2008-08-26	95.979	95.94	0	0
2008-08-27	102.073	101.727	0	0
2008-08-28	107.169	106.902	0	0
2008-08-29	111.095	110.889	0	0
2008-08-30	108.433	107.987	0	0
2008-08-31	97.128	97.366	0	0
2008-09-01	87.822	87.869	0	0
2008-09-02	93.859	93.839	0	0
2008-09-03	95.782	95.682	0	0
2008-09-04	99.545	99.607	0	0
2008-09-05	102.283	102.281	0	0
2008-09-06	104.811	104.824	0	0
2008-09-07	103.752	103.45	0	0
2008-09-08	87.588	85.049	0	0
2008-09-09	90.298	89.056	0	0
2008-09-10	83.173	81.525	0	0
2008-09-11	93.533	93.371	0	0
2008-09-12	98.315	98.875	0	0
2008-09-13	85.934	85.862	0	0
2008-09-14	86.681	86.359	0	0
2008-09-15	92.961	92.503	0	0
2008-09-16	92.058	92.549	0	0
2008-09-17	92.999	89.932	0	0
2008-09-18	76.532	77.769	0	0
2008-09-19	76.614	79.089	0	0
2008-09-20	75.881	74.241	0	0
2008-09-21	78.227	77.816	0	0
2008-09-22	84.296	84.205	0	0
2008-09-23	87.864	87.589	0	0
2008-09-24	91.06	90.981	0	0
2008-09-25	92.041	92.01	0	0
2008-09-26	88.995	88.935	0	0
2008-09-27	88.826	88.562	0	0
2008-09-28	96.053	96.326	0	0
2008-09-29	99.674	99.858	0	0
2008-09-30	86.614	83.022	0	0
2008-10-01	84.473	85.423	0	0
2008-10-02	68.985	69.467	0	0
2008-10-03	70.067	71.892	0.08	0.08
2008-10-04	66.969	68.216	0.17	0.17
2008-10-05	72.21	72.014	0	0
2008-10-06	77.565	77.416	0	0
2008-10-07	86.741	86.684	0	0
2008-10-08	88.677	88.878	0	0
2008-10-09	86.487	86.685	0	0
2008-10-10	72.559	72.674	0	0
2008-10-11	67.955	68.288	0	0
2008-10-12	69.404	69.53	0	0
2008-10-13	79.03	79.019	0	0
2008-10-14	83.994	84.099	0	0
2008-10-15	83.947	83.871	0	0
2008-10-16	85.835	85.959	0	0
2008-10-17	89.088	88.67	0	0
2008-10-18	92.558	92.472	0	0
2008-10-19	77.71	77.695	0	0
2008-10-20	74.404	74.869	0	0
2008-10-21	79.91	79.958	0	0
2008-10-22	82.67	82.408	0	0
2008-10-23	84.918	84.772	0	0
2008-10-24	85.029	85.144	0	0
2008-10-25	86.52	86.839	0	0
2008-10-26	87.339	86.95	0	0
2008-10-27	88.628	88.821	0	0
2008-10-28	75.755	75.675	0	0
2008-10-29	77.456	77.379	0	0
2008-10-30	70.686	70.661	0.19	0.19
2008-10-31	67.6	67.123	0.4	0.4
2009-05-01	80	80	1	1
2009-05-02	64.022	63.731	0.11	0.11
2009-05-03	59.525	60.532	0.13	0.13
2009-05-04	66.78	66.751	0	0
2009-05-05	69.069	69.644	0.07	0.07
2009-05-06	64.8	66.004	0	0
2009-05-07	73.175	73.431	0	0
2009-05-08	79.974	80.321	0	0
2009-05-09	83.142	83.509	0	0
2009-05-10	85.04	85.421	0	0
2009-05-11	88.282	88.65	0	0
2009-05-12	83.713	83.969	0	0
2009-05-13	79.242	79.522	0	0
2009-05-14	81.363	81.616	0	0
2009-05-15	87.184	87.409	0	0
2009-05-16	96.524	96.643	0	0
2009-05-17	100.32	100.533	0	0
2009-05-18	103.42	103.681	0	0
2009-05-19	89.306	90.516	0	0
2009-05-20	87.044	87.445	0	0
2009-05-21	85.401	85.552	0	0
2009-05-22	88.314	88.695	0	0
2009-05-23	89.498	89.921	0	0
2009-05-24	85.536	85.001	0	0
2009-05-25	87.781	89	0	0
2009-05-26	95.219	95.655	0	0
2009-05-27	98.175	98.825	0	0
2009-05-28	96.904	97.485	0	0
2009-05-29	93.203	93.254	0	0
2009-05-30	94.449	93.274	0	0
2009-05-31	79.899	85.316	0	0
2009-06-01	78.879	79.478	0	0
2009-06-02	73.854	73.576	0	0
2009-06-03	74.747	74.566	0.26	0.26
2009-06-04	77.997	77.994	0.3	0.3
2009-06-05	73.412	73.786	0	0
2009-06-06	64.337	68.598	0	0
2009-06-07	71.321	72.132	0	0
2009-06-08	75.227	75.519	0	0
2009-06-09	75.449	75.18	0	0
2009-06-10	73.331	73.682	0	0
2009-06-11	75.95	75.932	0	0
2009-06-12	75.493	75.339	0	0
2009-06-13	77.615	77.88	0	0
2009-06-14	67.049	68.861	0	0
2009-06-15	74.606	73.501	0	0
2009-06-16	87.815	86.286	0	0
2009-06-17	86.828	86.287	0	0
2009-06-18	94.283	94.401	0	0
2009-06-19	97.566	97.311	0	0
2009-06-20	94.574	94.657	0	0
2009-06-21	83.395	83.098	0	0
2009-06-22	88.242	88.662	0	0
2009-06-23	95.335	95.546	0	0
2009-06-24	99.272	99.469	0	0
2009-06-25	100.465	100.594	0	0
2009-06-26	96.646	96.692	0	0
2009-06-27	100.751	100.697	0	0
2009-06-28	104.972	105.025	0	0
2009-06-29	107.95	107.95	0	0
2009-06-30	104.035	103.86	0	0
2009-07-01	97.717	98.288	0	0
2009-07-02	93.79	93.951	0	0
2009-07-03	92.832	92.606	0	0
2009-07-04	89.841	90.819	0	0
2009-07-05	87.497	84.68	0	0
2009-07-06	81.534	84.885	0	0
2009-07-07	85.243	84.66	0	0
2009-07-08	86.056	86.111	0	0
2009-07-09	89.595	89.71	0	0
2009-07-10	90.277	90.214	0	0
2009-07-11	89.222	89.028	0	0
2009-07-12	85.537	87.376	0	0
2009-07-13	92.462	92.769	0	0
2009-07-14	99.809	99.851	0	0
2009-07-15	103.935	103.914	0	0
2009-07-16	99.937	100.731	0	0
2009-07-17	102.328	103.197	0	0
2009-07-18	102.263	103.375	0	0
2009-07-19	94.316	94.034	0	0
2009-07-20	97.279	97.538	0	0
2009-07-21	90.595	90.795	0	0
2009-07-22	97.091	97.015	0	0
2009-07-23	97.393	97.701	0	0
2009-07-24	86.192	86.019	0	0
2009-07-25	80.306	80.914	0	0
2009-07-26	90.085	89.541	0	0
2009-07-27	95.972	93.827	0	0
2009-07-28	90.373	89.838	0	0
2009-07-29	73.484	77.409	0	0
2009-07-30	69.416	63.91	0	0
2009-07-31	67.229	63.342	0	0
2009-08-01	76.036	74.628	0	0
2009-08-02	84.558	85.632	0	0
2009-08-03	78.554	78.941	0	0
2009-08-04	80.717	81.943	0	0
2009-08-05	82.035	82.358	0	0
2009-08-06	80.247	80.199	0	0
2009-08-07	75.663	75.132	0	0
2009-08-08	88.896	88.61	0	0
2009-08-09	95.784	95.654	0	0
2009-08-10	100.048	100.236	0	0
2009-08-11	103.013	103.234	0	0
2009-08-12	95.19	95.41	0	0
2009-08-13	100.34	101.517	0	0
2009-08-14	96.227	96.359	0	0
2009-08-15	93.384	93.356	0	0
2009-08-16	96.655	96.584	0	0
2009-08-17	98.259	98.396	0	0
2009-08-18	98.982	99.196	0	0
2009-08-19	99.46	99.314	0	0
2009-08-20	78.663	79.383	0	0
2009-08-21	88.828	87.452	0	0
2009-08-22	99.083	98.398	0	0
2009-08-23	79.05	83.452	0	0
2009-08-24	81.751	81.237	0	0
2009-08-25	85.203	85.516	0	0
2009-08-26	92.007	91.737	0	0
2009-08-27	93.589	93.994	0	0
2009-08-28	98.872	98.989	0	0
2009-08-29	102.203	102.118	0	0
2009-08-30	103.905	103.922	0	0
2009-08-31	86.209	87.52	0	0
2009-09-01	80.981	79.711	0	0
2009-09-02	92.037	89.069	0	0
2009-09-03	96.157	94.589	0	0
2009-09-04	97.449	96.66	0	0
2009-09-05	90.51	90.628	0	0
2009-09-06	84.935	85.061	0	0
2009-09-07	84.472	84.469	0	0
2009-09-08	89.551	89.444	0	0
2009-09-09	90.882	92.125	0	0
2009-09-10	96.819	97.017	0	0
2009-09-11	99.41	100.636	0	0
2009-09-12	99.12	100.582	0	0
2009-09-13	84.489	87.819	0.04	0.04
2009-09-14	73.215	73.417	0.1	0.1
2009-09-15	87.3	87.197	0	0
2009-09-16	89.213	89.609	0	0
2009-09-17	91.931	92.203	0	0
2009-09-18	94.248	94.808	0	0
2009-09-19	96.182	94.741	0	0
2009-09-20	94.189	93.944	0	0
2009-09-21	96.723	96.869	0	0
2009-09-22	99.978	100.078	0	0
2009-09-23	102.142	102.006	0	0
2009-09-24	97.476	96.335	0	0
2009-09-25	97.316	97.468	0	0
2009-09-26	103.721	103.053	0	0
2009-09-27	107.666	106.888	0	0
2009-09-28	106.217	105.792	0	0
2009-09-29	91.689	91.806	0	0
2009-09-30	73.182	73.16	0	0
2009-10-01	77.978	77.916	0	0
2009-10-02	81.393	81.435	0	0
2009-10-03	83.406	83.472	0	0
2009-10-04	72.593	72.428	0	0
2009-10-05	66.447	66.504	0	0
2009-10-06	73.788	73.586	0	0
2009-10-07	79.898	80.472	0	0
2009-10-08	83.441	83.955	0	0
2009-10-09	79.937	80.122	0	0
2009-10-10	80.558	80.86	0	0
2009-10-11	78.521	78.785	0	0
2009-10-12	62.422	62.055	0	0
2009-10-13	66.126	65.514	2.94	2.94
2009-10-14	71.596	71.652	0.12	0.12
2009-10-15	71.616	71.819	0.01	0.01
2009-10-16	81.675	81.803	0	0
2009-10-17	84.439	84.681	0	0
2009-10-18	81.31	81.497	0	0
2009-10-19	72.662	73.229	0.17	0.17
2009-10-20	70.131	70.188	0	0
2009-10-21	72.764	72.983	0	0
2009-10-22	75.274	75.225	0	0
2009-10-23	79.085	79.525	0	0
2009-10-24	79.195	79.744	0	0
2009-10-25	81.804	81.963	0	0
2009-10-26	80.995	81.477	0	0
2009-10-27	79.059	79.333	0	0
2009-10-28	63.779	63.899	0	0
2009-10-29	69.111	69.154	0	0
2009-10-30	71.389	71.146	0	0
2009-10-31	74.002	73.914	0	0
