# Supplementary material for: The role of climate change and urban development on compound dry-hot extremes across US cities
Source: Nat Commun. 2023 Jun 14;14:3509. doi: 10.1038/s41467-023-39205-x (PMC10267174; doi:10.1038/s41467-023-39205-x)
Supplement: Supplementary file 2 — Source Data [file 41467_2023_39205_MOESM2_ESM.zip › SourceData/Sacramento_Future_Data.xlsx]

## Sheet: Sheet1
Date_Future	Climate_chng_T	Urban_Dev_Climate_chng_T	Climate_chng_prcp	Urban_Dev_Climate_chng_prcp
2090-05-01	80	80	1	1
2090-05-02	92.969	93.305	0	0
2090-05-03	98.715	99.567	0	0
2090-05-04	102.05	102.407	0	0
2090-05-05	96.187	96.648	0	0
2090-05-06	93.747	94.088	0.21	0.31
2090-05-07	85.782	85.907	0.2	0.3
2090-05-08	88.665	88.858	0.2	0.1
2090-05-09	80.957	81.138	0	0
2090-05-10	79.603	80.173	0	0
2090-05-11	83.469	83.66	0	0
2090-05-12	86.977	86.585	0	0
2090-05-13	88.827	88.383	0	0
2090-05-14	90.23	89.406	0.24	0.14
2090-05-15	90.642	90.999	0.23	0.3
2090-05-16	92.141	92.418	0.12	0.02
2090-05-17	87.19	87.308	0	0
2090-05-18	80.374	80.403	0	0
2090-05-19	82.562	82.794	0	0
2090-05-20	88.009	88.075	0	0
2090-05-21	93.077	93.428	0	0
2090-05-22	99.418	99.534	0	0
2090-05-23	102.904	102.772	0	0
2090-05-24	102.485	102.711	0	0
2090-05-25	97.975	100.636	0	0
2090-05-26	95.164	95.532	0	0
2090-05-27	96.117	96.513	0	0
2090-05-28	100.21	100.696	0	0
2090-05-29	100.306	100.773	0	0
2090-05-30	103.258	103.396	0	0
2090-05-31	101.165	101.273	0	0
2090-06-01	97.069	97.205	0	0
2090-06-02	100.401	100.487	0	0
2090-06-03	99.794	100	0	0
2090-06-04	100.16	100.359	0	0
2090-06-05	97.591	97.972	0	0
2090-06-06	95.935	95.277	0	0
2090-06-07	93.879	93.864	0	0
2090-06-08	91.229	91.245	0.04	0.04
2090-06-09	81.325	81.261	0	0
2090-06-10	78.487	78.52	0	0
2090-06-11	85.171	85.259	0	0
2090-06-12	93.725	93.852	0	0
2090-06-13	99.019	99.334	0	0
2090-06-14	101.791	101.883	0	0
2090-06-15	96.902	97.601	0	0
2090-06-16	88.489	88.766	0	0
2090-06-17	83.113	82.936	0	0
2090-06-18	82.396	82.611	0	0
2090-06-19	88.812	89.324	0	0
2090-06-20	94.167	94.332	0	0
2090-06-21	95.939	96.026	0	0
2090-06-22	96.59	97.301	0	0
2090-06-23	91.15	90.727	0	0
2090-06-24	94.164	93.675	0	0
2090-06-25	100.263	100.594	0	0
2090-06-26	105.8	105.829	0	0
2090-06-27	108.647	108.619	0	0
2090-06-28	104.113	103.937	0	0
2090-06-29	94.681	95.128	0	0
2090-06-30	91.739	93.36	0	0
2090-07-01	94.401	96.2	0	0
2090-07-02	88.891	91.894	0	0
2090-07-03	93.909	94.686	0	0
2090-07-04	93.446	93.493	0	0
2090-07-05	96.051	95.146	0	0
2090-07-06	94.581	94.493	0	0
2090-07-07	89.664	90.026	0	0
2090-07-08	95.654	95.802	0	0
2090-07-09	95.866	95.594	0	0
2090-07-10	95.853	95.75	0	0
2090-07-11	100.624	100.722	0	0
2090-07-12	97.623	97.923	0	0
2090-07-13	98.24	97.781	0	0
2090-07-14	91.29	91.383	0	0
2090-07-15	91.854	91.819	0	0
2090-07-16	94.307	94.192	0	0
2090-07-17	94.437	94.803	0	0
2090-07-18	98.723	98.952	0	0
2090-07-19	97.899	98.914	0	0
2090-07-20	101.227	101.102	0	0
2090-07-21	104.796	104.652	0	0
2090-07-22	103.445	103.184	0	0
2090-07-23	102.727	102.153	0	0
2090-07-24	103.904	104.559	0	0
2090-07-25	104.801	104.927	0	0
2090-07-26	108.664	110.641	0	0
2090-07-27	102.375	101.686	0	0
2090-07-28	103.738	101.731	0	0
2090-07-29	100.757	103.43	0	0
2090-07-30	103.104	102.467	0	0
2090-07-31	99.444	99.192	0	0
2090-08-01	100.319	100.11	0	0
2090-08-02	98.14	97.638	0	0
2090-08-03	106.071	105.689	0	0
2090-08-04	111.115	110.57	0	0
2090-08-05	110.695	110.325	0	0
2090-08-06	102.903	100.433	0	0
2090-08-07	106.669	103.529	0	0
2090-08-08	97.288	97.659	0	0
2090-08-09	99.218	102.658	0	0
2090-08-10	93.16	92.647	0	0
2090-08-11	87.535	86.613	0	0
2090-08-12	88.688	89.082	0	0
2090-08-13	88.581	87.978	0	0
2090-08-14	95.444	94.801	0	0
2090-08-15	101.223	100.499	0	0
2090-08-16	97.807	98.616	0	0
2090-08-17	98.933	99.1	0	0
2090-08-18	99.476	99.576	0	0
2090-08-19	101.718	100.719	0	0
2090-08-20	101.638	101.127	0	0
2090-08-21	103.765	103.581	0	0
2090-08-22	106.49	107.557	0	0
2090-08-23	111.738	111.152	0	0
2090-08-24	112.934	113.832	0	0
2090-08-25	110.163	108.741	0	0
2090-08-26	96.265	97.524	0	0
2090-08-27	95.644	98.802	0	0
2090-08-28	100.167	102.985	0	0
2090-08-29	103.144	102.352	0	0
2090-08-30	95.066	95.166	0	0
2090-08-31	95.262	95.019	0	0
2090-09-01	103.514	101.819	0.09	0.09
2090-09-02	107.474	100.616	0	0
2090-09-03	105.609	103.063	0	0
2090-09-04	106.245	105.14	0	0
2090-09-05	110.032	110.193	0	0
2090-09-06	111.554	113.649	0	0
2090-09-07	103.922	109.842	0	0
2090-09-08	106.745	108.27	0	0
2090-09-09	98.791	100.874	0	0
2090-09-10	95.419	96.105	0	0
2090-09-11	94.606	93.525	0	0
2090-09-12	84.979	84.322	0	0
2090-09-13	74.315	75.59	0	0
2090-09-14	79.357	79.078	0	0
2090-09-15	83.179	83.268	0	0
2090-09-16	78.028	78.139	0	0
2090-09-17	77.362	78.213	0	0
2090-09-18	72.516	74.132	0	0
2090-09-19	75.814	75.625	0	0
2090-09-20	76.314	79.79	0	0
2090-09-21	77.299	69.988	0	0
2090-09-22	78.845	68.117	0	0
2090-09-23	76.989	75.9	0	0
2090-09-24	78.078	77.344	0	0
2090-09-25	79.123	80.221	0	0
2090-09-26	78.019	78.187	0	0
2090-09-27	70.66	69.451	0	0
2090-09-28	81.345	81.404	0	0
2090-09-29	83.086	83.243	0	0
2090-09-30	76.676	77.961	0	0
2090-10-01	82.819	82.74	0	0
2090-10-02	85.129	86.009	0	0
2090-10-03	76.114	77.025	0	0
2090-10-04	77.761	77.994	0	0
2090-10-05	82.801	83.488	0	0
2090-10-06	85.433	86.197	0	0
2090-10-07	84.071	84.479	0	0
2090-10-08	65.874	65.887	0	0
2090-10-09	66.42	72.477	0.04	0.04
2090-10-10	71.696	72.362	0	0
2090-10-11	75.269	74.643	0.1	0.1
2090-10-12	78.624	79.222	0	0
2090-10-13	81.212	81.616	0	0
2090-10-14	85.635	86.729	0	0
2090-10-15	83.128	80.967	0	0
2090-10-16	87.021	87.659	0	0
2090-10-17	88.903	89.41	0	0
2090-10-18	88.334	90.225	0	0
2090-10-19	85.735	85.759	0	0
2090-10-20	77.541	78.399	0	0
2090-10-21	72.847	73.651	0	0
2090-10-22	75.808	76.265	0	0
2090-10-23	79.095	79.536	0	0
2090-10-24	78.193	77.792	0	0
2090-10-25	77.954	77.981	0.08	0.08
2090-10-26	83.167	83.429	0.16	0.16
2090-10-27	85.713	85.968	0.02	0.02
2090-10-28	86.38	86.472	0.66	0.66
2090-10-29	87.321	87.596	0.28	0.28
2090-10-30	89.267	89.462	0.28	0.28
2090-10-31	87.334	87.498	0	0
2091-05-01	80	80	1	1
2091-05-02	74.631	75.106	0	0
2091-05-03	70.324	70.474	0	0
2091-05-04	73.289	73.593	0	0
2091-05-05	84.657	84.888	0	0
2091-05-06	89.922	90.18	0	0
2091-05-07	93.117	93.58	0	0
2091-05-08	94.333	94.781	0	0
2091-05-09	80.477	80.931	0	0
2091-05-10	81.211	81.467	0	0
2091-05-11	79.982	80.354	0	0
2091-05-12	80.907	81.005	0	0
2091-05-13	84.627	84.979	0	0
2091-05-14	87.018	87.696	0	0
2091-05-15	88.72	88.81	0	0
2091-05-16	92.328	92.469	0	0
2091-05-17	85.054	85.478	0	0
2091-05-18	78.966	78.912	0	0
2091-05-19	75.583	75.062	0	0
2091-05-20	74.874	76.598	0	0
2091-05-21	83.19	83.152	0	0
2091-05-22	86.418	86.633	0	0
2091-05-23	86.162	86.479	0	0
2091-05-24	86.64	86.897	0	0
2091-05-25	89.595	89.869	0	0
2091-05-26	88.157	88.57	0	0
2091-05-27	81.432	81.443	0	0
2091-05-28	80.657	81.208	0	0
2091-05-29	86.732	85.906	0	0
2091-05-30	87.355	87.42	0	0
2091-05-31	88.958	89.051	0	0
2091-06-01	92.495	92.445	0	0
2091-06-02	93.417	93.776	0	0
2091-06-03	96.813	97.285	0	0
2091-06-04	97.503	97.866	0	0
2091-06-05	88.839	89.801	0	0
2091-06-06	79.065	80.244	0	0
2091-06-07	75.491	74.959	0	0
2091-06-08	79.763	79.945	0	0
2091-06-09	86.921	86.995	0	0
2091-06-10	90.124	90.23	0	0
2091-06-11	89.918	90.215	0	0
2091-06-12	84.483	84.61	0	0
2091-06-13	88.44	88.317	0	0
2091-06-14	92.605	92.838	0	0
2091-06-15	82.351	84.401	0	0
2091-06-16	94.261	94.519	0	0
2091-06-17	97.197	97.339	0	0
2091-06-18	96.746	96.253	0	0
2091-06-19	98.699	98.909	0	0
2091-06-20	99.342	99.832	0	0
2091-06-21	91.22	91.225	0	0
2091-06-22	90.032	90.157	0	0
2091-06-23	90.94	91.32	0	0
2091-06-24	91.088	90.715	0	0
2091-06-25	89.648	90.516	0.08	0.08
2091-06-26	88.859	89.313	0	0
2091-06-27	93.177	93.005	0	0
2091-06-28	93.432	93.239	0	0
2091-06-29	104.193	104.054	0	0
2091-06-30	106.021	105.033	0	0
2091-07-01	97.118	97.014	0	0
2091-07-02	97.548	97.335	0	0
2091-07-03	101.162	101.112	0	0
2091-07-04	102.868	102.853	0	0
2091-07-05	105.666	106.062	0	0
2091-07-06	103.229	103.222	0	0
2091-07-07	99.093	99.561	0	0
2091-07-08	104.756	104.971	0	0
2091-07-09	108.396	108.542	0	0
2091-07-10	103.01	104.78	0	0
2091-07-11	91.265	91.694	0	0
2091-07-12	95.074	94.823	0	0
2091-07-13	94.163	98.616	0	0
2091-07-14	97.523	99.307	0	0
2091-07-15	98.9	96.893	0	0
2091-07-16	98.773	97.883	0	0
2091-07-17	104.924	104.272	0	0
2091-07-18	104.4	104.615	0	0
2091-07-19	97.047	97.025	0	0
2091-07-20	98.944	99.009	0	0
2091-07-21	99.685	99.67	0	0
2091-07-22	92.96	92.508	0	0
2091-07-23	100.588	100.169	0	0
2091-07-24	106.46	105.695	0	0
2091-07-25	109.89	109.319	0	0
2091-07-26	114.099	114.758	0	0
2091-07-27	115.777	115.806	0	0
2091-07-28	113.534	114.285	0	0
2091-07-29	107.109	105.985	0	0
2091-07-30	104.616	100.77	0	0
2091-07-31	103.909	103.679	0	0
2091-08-01	105.847	105.628	0	0
2091-08-02	108.801	107.25	0	0
2091-08-03	108.913	108.432	0	0
2091-08-04	99.471	102.572	0	0
2091-08-05	104.093	105.966	0	0
2091-08-06	107.058	108.728	0	0
2091-08-07	105.362	106.304	0	0
2091-08-08	99.989	101.265	0	0
2091-08-09	96.482	97.959	0	0
2091-08-10	96.794	97.932	0	0
2091-08-11	88.631	91.663	0	0
2091-08-12	93.123	95.608	0	0
2091-08-13	100.926	102.275	0	0
2091-08-14	96.175	96.631	0	0
2091-08-15	88.419	88.655	0	0
2091-08-16	89.934	90.288	0	0
2091-08-17	89.986	89.843	0	0
2091-08-18	89.871	89.358	0	0
2091-08-19	90.068	90.408	0	0
2091-08-20	88.621	89.09	0	0
2091-08-21	86.869	86.919	0	0
2091-08-22	91.298	91.039	0	0
2091-08-23	96.228	96.155	0	0
2091-08-24	97.85	98.419	0	0
2091-08-25	99.238	99.338	0	0
2091-08-26	99.871	99.588	0	0
2091-08-27	97.859	97.406	0	0
2091-08-28	97.722	97.383	0	0
2091-08-29	97.354	97.108	0	0
2091-08-30	93.651	94.263	0	0
2091-08-31	96.9	97.445	0	0
2091-09-01	92.62	92.099	0	0
2091-09-02	86.097	84.544	0	0
2091-09-03	91.421	91.839	0	0
2091-09-04	104.952	105.566	0	0
2091-09-05	110.705	111.129	0	0
2091-09-06	114.305	113.853	0	0
2091-09-07	108.666	105.757	0	0
2091-09-08	106.932	106.761	0	0
2091-09-09	103.216	103.005	0	0
2091-09-10	105.683	103.064	0	0
2091-09-11	86.015	86.987	0	0
2091-09-12	86.268	84.788	0	0
2091-09-13	84.595	84.784	0	0
2091-09-14	82.324	84.989	0	0
2091-09-15	89.423	89.063	0	0
2091-09-16	91.37	91.235	0	0
2091-09-17	87.468	86.424	0	0
2091-09-18	91.215	91.306	0	0
2091-09-19	95.333	95.539	0	0
2091-09-20	99.11	99.177	0	0
2091-09-21	96.668	96.497	0	0
2091-09-22	89.76	89.689	0	0
2091-09-23	94.314	94.239	0	0
2091-09-24	98.068	98.077	0.5	0.5
2091-09-25	106.07	106.296	0	0
2091-09-26	109.062	109.359	0	0
2091-09-27	105.407	102.103	0	0
2091-09-28	93.569	89.341	0	0
2091-09-29	85.042	82.819	0	0
2091-09-30	88.778	88.315	0	0
2091-10-01	82.987	82.531	0	0
2091-10-02	84.816	84.721	0	0
2091-10-03	89.721	89.713	0	0
2091-10-04	90.105	90.245	0	0
2091-10-05	89.133	88.757	0	0
2091-10-06	95.503	95.228	0	0
2091-10-07	99.449	99.504	0	0
2091-10-08	96.521	97.289	0	0
2091-10-09	81.935	81.497	0	0
2091-10-10	88.104	88.027	0	0
2091-10-11	91.383	91.416	0	0
2091-10-12	93.307	93.412	0	0
2091-10-13	93.82	93.962	0	0
2091-10-14	89.461	90.191	0	0
2091-10-15	74.66	73.714	0	0
2091-10-16	79.239	79.088	0	0
2091-10-17	80.369	80.331	0	0
2091-10-18	81.584	82.144	0	0
2091-10-19	81.5	81.513	0	0
2091-10-20	83.665	84.024	0	0
2091-10-21	86.141	86.246	0	0
2091-10-22	87.697	87.688	0	0
2091-10-23	86.58	86.634	0	0
2091-10-24	82.255	82.333	0	0
2091-10-25	67.424	67.537	0	0
2091-10-26	67.769	68.089	0	0
2091-10-27	69.614	69.897	0	0
2091-10-28	76.108	75.87	0	0
2091-10-29	79.981	80.074	0	0
2091-10-30	83.409	83.271	0.36	0.36
2091-10-31	78.005	78.149	0	0
2092-05-01	80	80	1	1
2092-05-02	78.571	78.62	0	0
2092-05-03	86.881	87.058	0	0
2092-05-04	88.728	88.894	0	0
2092-05-05	90.21	90.783	0	0
2092-05-06	92.947	93.452	0	0
2092-05-07	88.126	88.744	0	0
2092-05-08	78.175	78.094	0	0
2092-05-09	79.165	81.075	0	0
2092-05-10	82.901	85.103	0	0
2092-05-11	80.561	80.702	0	0
2092-05-12	83.957	84.209	0	0
2092-05-13	78.496	79.015	0	0
2092-05-14	72.152	71.631	0	0
2092-05-15	75.631	74.893	0	0
2092-05-16	75.42	75.9	0	0
2092-05-17	80.563	81.068	0	0
2092-05-18	84.351	84.673	0	0
2092-05-19	83.478	83.598	0.34	0.34
2092-05-20	82.798	82.868	1.67	1.67
2092-05-21	85.917	86.088	0.06	0.06
2092-05-22	88.382	88.721	0	0
2092-05-23	82.676	82.829	0	0
2092-05-24	73.69	73.912	0	0
2092-05-25	80.733	80.8	0	0
2092-05-26	83.697	83.928	0	0
2092-05-27	84.625	84.902	0	0
2092-05-28	88.135	88.377	0	0
2092-05-29	91.116	91.509	0	0
2092-05-30	94.501	94.654	0	0
2092-05-31	86.961	86.719	0	0
2092-06-01	83.005	83.194	0	0
2092-06-02	89.92	90.442	0	0
2092-06-03	92.202	92.283	0	0
2092-06-04	90.58	90.656	0	0
2092-06-05	88.942	89.651	0	0
2092-06-06	83.897	84.328	0	0
2092-06-07	87.913	88.103	0	0
2092-06-08	87.763	87.883	0	0
2092-06-09	88.153	88.325	0	0
2092-06-10	88.463	88.522	0	0
2092-06-11	81.979	81.757	0	0
2092-06-12	78.293	79.347	0	0
2092-06-13	84.578	84.903	0	0
2092-06-14	87.897	88.239	0	0
2092-06-15	89.372	89.334	0	0
2092-06-16	82.45	82.47	0	0
2092-06-17	86.992	87.932	0	0
2092-06-18	90.281	90.787	0	0
2092-06-19	96.416	96.667	0	0
2092-06-20	99.574	99.88	0	0
2092-06-21	102.924	103.077	0	0
2092-06-22	103.138	103.153	0	0
2092-06-23	101.72	102.132	0	0
2092-06-24	100.137	100.166	0	0
2092-06-25	87.696	87.909	0	0
2092-06-26	90.83	89.759	0	0
2092-06-27	94.86	95.109	0	0
2092-06-28	94.692	94.895	0	0
2092-06-29	97.633	97.145	0	0
2092-06-30	98.315	98.333	0	0
2092-07-01	99.379	98.925	0	0
2092-07-02	103.159	103.316	0	0
2092-07-03	98.727	98.941	0	0
2092-07-04	93.026	92.874	0	0
2092-07-05	99.105	99.061	0	0
2092-07-06	102.273	101.312	0	0
2092-07-07	105.082	105.422	0	0
2092-07-08	102.379	103.663	0	0
2092-07-09	104.176	104.021	0	0
2092-07-10	96.894	97	0	0
2092-07-11	94.864	96.013	0	0
2092-07-12	93.597	96.608	0	0
2092-07-13	89.916	86.35	0	0
2092-07-14	96.33	95.01	0	0
2092-07-15	95.533	96.333	0	0
2092-07-16	102.933	101.552	0	0
2092-07-17	107.913	107.645	0	0
2092-07-18	109.19	108.201	0	0
2092-07-19	112.551	111.923	0	0
2092-07-20	115.379	114.909	0	0
2092-07-21	120.218	120.353	0	0
2092-07-22	120.117	117.693	0	0
2092-07-23	118.37	119.122	0	0
2092-07-24	115.175	118.795	0	0
2092-07-25	84.792	86.713	0	0
2092-07-26	86.902	86.138	0	0
2092-07-27	94.335	92.921	0	0
2092-07-28	97.14	98.64	0	0
2092-07-29	84.772	88.056	0	0
2092-07-30	69.476	73.759	0	0
2092-07-31	82.309	86.989	0	0
2092-08-01	84.946	83.76	0	0
2092-08-02	94.079	93.516	0	0
2092-08-03	96.038	95.816	0	0
2092-08-04	90.539	91.044	0	0
2092-08-05	92.72	92.805	0	0
2092-08-06	94.431	94.903	0	0
2092-08-07	96.781	97.436	0	0
2092-08-08	99.677	99.85	0	0
2092-08-09	95.524	95.651	0	0
2092-08-10	95.302	96.211	0	0
2092-08-11	96.866	96.964	0	0
2092-08-12	98.46	99.757	0	0
2092-08-13	99.704	99.804	0	0
2092-08-14	96.353	98.218	0	0
2092-08-15	91.74	92.138	0	0
2092-08-16	86.938	87.373	0	0
2092-08-17	86.253	85.349	0	0
2092-08-18	82.986	81.733	0	0
2092-08-19	87.886	87.248	0	0
2092-08-20	87.713	88.512	0	0
2092-08-21	88.871	93.072	0	0
2092-08-22	95.752	95.51	0	0
2092-08-23	101.369	101.328	0	0
2092-08-24	107.381	108.232	0	0
2092-08-25	116.27	116.943	0	0
2092-08-26	119.075	119.632	0	0
2092-08-27	112.707	111.888	0	0
2092-08-28	109.108	108.223	0	0
2092-08-29	107.016	110.506	0	0
2092-08-30	110.272	111.726	0	0
2092-08-31	98.784	98.884	0	0
2092-09-01	88.058	88.209	0	0
2092-09-02	91.664	91.589	0	0
2092-09-03	83.531	82.718	0	0
2092-09-04	86.648	86.684	0	0
2092-09-05	94.326	93.664	0	0
2092-09-06	98.505	97.933	0	0
2092-09-07	102.539	102.674	0	0
2092-09-08	106.453	106.225	0	0
2092-09-09	109.336	109.319	0	0
2092-09-10	110.841	109.773	0	0
2092-09-11	103.369	103.328	0	0
2092-09-12	93.518	93.742	0	0
2092-09-13	96.623	96.129	0	0
2092-09-14	95.608	95.32	0	0
2092-09-15	93.579	93.805	0	0
2092-09-16	96.116	96.384	0	0
2092-09-17	98.945	99.028	0	0
2092-09-18	98.025	97.709	0	0
2092-09-19	88.772	89.643	0	0
2092-09-20	94.816	93.927	0	0
2092-09-21	99.206	99.698	0	0
2092-09-22	106.655	106.348	0	0
2092-09-23	107.28	108.368	0	0
2092-09-24	108.928	107.519	0	0
2092-09-25	100.514	103.1	0	0
2092-09-26	105.212	106.153	0	0
2092-09-27	92.316	93.158	0	0
2092-09-28	92.978	92.826	0	0
2092-09-29	92.518	94.314	0	0
2092-09-30	91.354	91.465	0	0
2092-10-01	87.497	87.471	0	0
2092-10-02	85.242	85.277	0	0
2092-10-03	91.981	91.852	0	0
2092-10-04	94.995	94.763	0	0
2092-10-05	97.769	97.822	0	0
2092-10-06	95.537	95.39	0	0
2092-10-07	91.643	91.735	0	0
2092-10-08	93.287	93.405	0	0
2092-10-09	98.283	97.186	0	0
2092-10-10	99.228	99.011	0	0
2092-10-11	100.671	100.583	0	0
2092-10-12	85.961	85.069	0	0
2092-10-13	83.217	83.76	0	0
2092-10-14	85.826	85.453	0	0
2092-10-15	74.317	75.707	0	0
2092-10-16	83.49	83.406	0	0
2092-10-17	84.802	85.699	0	0
2092-10-18	94.776	94.706	0	0
2092-10-19	96.779	96.858	0	0
2092-10-20	97.555	97.526	0	0
2092-10-21	93.427	93.552	0	0
2092-10-22	90.325	90.599	0	0
2092-10-23	92.978	93.075	0	0
2092-10-24	91.42	91.437	0	0
2092-10-25	92.671	92.762	0	0
2092-10-26	86.073	86.007	0	0
2092-10-27	87.429	87.592	0	0
2092-10-28	88.418	88.779	0	0
2092-10-29	85.419	85.55	0	0
2092-10-30	79.819	80.521	0	0
2092-10-31	84.01	83.862	0	0
2093-05-01	80	80	1	1
2093-05-02	79.136	79.416	0.39	0.39
2093-05-03	75.896	76.203	0.7	0.7
2093-05-04	76.704	76.76	0	0
2093-05-05	78.401	78.986	0	0
2093-05-06	85.65	86.13	0	0
2093-05-07	88.679	89.081	0	0
2093-05-08	88.306	89.121	0.08	0.08
2093-05-09	93.101	93.627	0	0
2093-05-10	92.127	91.797	0	0
2093-05-11	88.439	89.808	0	0
2093-05-12	80.129	80.549	0	0
2093-05-13	77.884	78.128	0	0
2093-05-14	78.619	78.625	0	0
2093-05-15	87.303	87.659	0	0
2093-05-16	95.55	95.833	0	0
2093-05-17	98.879	99.853	0	0
2093-05-18	103.385	104.23	0	0
2093-05-19	106.929	107.248	0	0
2093-05-20	104.243	104.41	0	0
2093-05-21	94.062	94.724	0	0
2093-05-22	78.479	78.718	0	0
2093-05-23	87.501	87.529	0	0
2093-05-24	90.735	90.965	0	0
2093-05-25	81.639	82.19	0	0
2093-05-26	83.216	83.48	0	0
2093-05-27	81.401	80.625	0	0
2093-05-28	80.022	81.112	0	0
2093-05-29	82.48	84.949	0	0
2093-05-30	71.69	71.615	0	0
2093-05-31	75.652	76.256	0	0
2093-06-01	80.791	81.078	0	0
2093-06-02	75.697	76.66	0	0
2093-06-03	73.481	71.956	0	0
2093-06-04	80.654	80.304	0	0
2093-06-05	84.483	83.237	0	0
2093-06-06	82.551	82.495	0	0
2093-06-07	78.366	78.508	0	0
2093-06-08	81.737	81.967	0	0
2093-06-09	81.185	81.04	0	0
2093-06-10	85.197	85.342	0	0
2093-06-11	88.536	88.844	0	0
2093-06-12	90.071	89.957	0	0
2093-06-13	96.844	96.776	0	0
2093-06-14	97.874	98.4	0	0
2093-06-15	96.351	98.69	0	0
2093-06-16	86.936	86.959	0	0
2093-06-17	93.493	93.402	0	0
2093-06-18	95.048	94.433	0	0
2093-06-19	96.993	96.887	0	0
2093-06-20	99.442	99.88	0	0
2093-06-21	98.375	98.388	0	0
2093-06-22	102.3	101.1	0	0
2093-06-23	103.32	103.288	0	0
2093-06-24	107.171	107.081	0	0
2093-06-25	107.192	105.609	0	0
2093-06-26	107.612	107.49	0	0
2093-06-27	110.962	110.917	0	0
2093-06-28	109.389	108.715	0	0
2093-06-29	99.533	98.989	0	0
2093-06-30	96.434	96.642	0	0
2093-07-01	97.269	97.713	0	0
2093-07-02	93.738	93.467	0	0
2093-07-03	95.485	93.53	0	0
2093-07-04	99.179	100.334	0	0
2093-07-05	93.646	92.99	0	0
2093-07-06	82.216	84.734	0	0
2093-07-07	78.129	77.941	0	0
2093-07-08	90.68	90.172	0	0
2093-07-09	96.055	96.003	0	0
2093-07-10	100.403	100.513	0	0
2093-07-11	96.201	96.499	0	0
2093-07-12	93.634	93.718	0	0
2093-07-13	95.787	95.678	0	0
2093-07-14	95.701	95.858	0	0
2093-07-15	95.489	95.556	0	0
2093-07-16	96.402	96.449	0	0
2093-07-17	102.183	102.334	0	0
2093-07-18	102.569	102.614	0	0
2093-07-19	99.362	100.193	0	0
2093-07-20	105.322	105.901	0	0
2093-07-21	106.401	106.691	0	0
2093-07-22	102.577	102.947	0	0
2093-07-23	100.522	101.439	0	0
2093-07-24	102.906	102.58	0	0
2093-07-25	103.582	103.403	0	0
2093-07-26	102.419	102.543	0	0
2093-07-27	103.747	103.847	0	0
2093-07-28	105.924	106.304	0	0
2093-07-29	95.605	96.322	0	0
2093-07-30	94.461	94.595	0	0
2093-07-31	99.347	98.359	0	0
2093-08-01	96.853	96.953	0	0
2093-08-02	102.615	102.973	0.09	0.09
2093-08-03	105.754	106.067	0	0
2093-08-04	101.523	102.119	0	0
2093-08-05	104.549	103.286	0	0
2093-08-06	108.657	107.049	0	0
2093-08-07	111.131	108.089	0	0
2093-08-08	95.421	93.942	0	0
2093-08-09	100.751	100.837	0	0
2093-08-10	93.276	92.072	0	0
2093-08-11	90.674	89.149	0	0
2093-08-12	97.58	95.959	0	0
2093-08-13	99.215	99.315	0	0
2093-08-14	97.532	94.06	0	0
2093-08-15	92.433	91.996	0	0
2093-08-16	93.258	93.154	0	0
2093-08-17	88.967	87.478	0	0
2093-08-18	80.185	79.328	0	0
2093-08-19	82.237	82.836	0	0
2093-08-20	84.697	84.448	0	0
2093-08-21	95.42	95.213	0.19	0.19
2093-08-22	100.473	100.354	0.29	0.29
2093-08-23	99.524	99.732	0	0
2093-08-24	103.698	103.583	0	0
2093-08-25	104.953	103.278	0	0
2093-08-26	104.637	105.416	0	0
2093-08-27	103.949	104.239	0	0
2093-08-28	105.408	106.085	0	0
2093-08-29	106.309	106.861	0	0
2093-08-30	93.306	93.128	0	0
2093-08-31	73.985	73.929	0	0
2093-09-01	84.678	83.719	0	0
2093-09-02	87.898	87.817	0	0
2093-09-03	86.906	86.457	0	0
2093-09-04	89.629	89.441	0	0
2093-09-05	87.688	87.463	0	0
2093-09-06	90.747	90.569	0	0
2093-09-07	97.639	97.552	0	0
2093-09-08	101.968	101.962	0	0
2093-09-09	104.348	103.768	0	0
2093-09-10	97.663	99.305	0	0
2093-09-11	90.003	91.091	0	0
2093-09-12	87.693	88.13	0	0
2093-09-13	91.471	92.279	0	0
2093-09-14	91.067	91.387	0	0
2093-09-15	81.954	83.757	0	0
2093-09-16	87.52	87.672	0	0
2093-09-17	81.719	81.845	0	0
2093-09-18	78.544	77.562	0	0
2093-09-19	84.546	84.441	0	0
2093-09-20	85.874	87.361	0	0
2093-09-21	88.717	88.017	0	0
2093-09-22	75.859	76.455	0	0
2093-09-23	77.706	76.944	0	0
2093-09-24	79.334	79.286	0	0
2093-09-25	85.409	85.559	0	0
2093-09-26	88.623	88.882	0	0
2093-09-27	91.334	91.294	0	0
2093-09-28	86.052	85.376	0	0
2093-09-29	92.515	91.869	0	0
2093-09-30	95.915	95.385	0	0
2093-10-01	90.37	90.648	0	0
2093-10-02	90.432	90.509	0	0
2093-10-03	90.536	90.387	0	0
2093-10-04	89.376	89.246	0	0
2093-10-05	87.192	86.259	0	0
2093-10-06	88.762	88.78	0	0
2093-10-07	89.806	89.758	0	0
2093-10-08	90.928	90.689	0	0
2093-10-09	89.943	89.901	0	0
2093-10-10	85.2	85.052	0	0
2093-10-11	88.28	88.274	0	0
2093-10-12	92.234	92.301	0	0
2093-10-13	94.5	94.145	0	0
2093-10-14	96.744	96.461	0	0
2093-10-15	94.162	94.317	0	0
2093-10-16	81.723	81.27	0	0
2093-10-17	72.321	72.051	0	0
2093-10-18	73.31	73.295	0	0
2093-10-19	74.673	74.705	0	0
2093-10-20	77.234	77.326	0	0
2093-10-21	77.492	75.486	0	0
2093-10-22	80	80.086	0	0
2093-10-23	83.84	84.019	0	0
2093-10-24	86.732	86.616	0	0
2093-10-25	87.758	86.866	0	0
2093-10-26	87.274	88.132	0	0
2093-10-27	88.203	89.201	0	0
2093-10-28	91.975	92.09	0	0
2093-10-29	93.604	93.902	0	0
2093-10-30	90.929	91.002	0	0
2093-10-31	82.15	83.221	0.04	0.04
2094-05-01	80	80	1	1
2094-05-02	87.24	87.641	0	0
2094-05-03	80.866	81.045	0	0
2094-05-04	68.455	69.086	0	0
2094-05-05	71.256	71.191	0	0
2094-05-06	74.157	74.299	0	0
2094-05-07	76.888	77.092	0	0
2094-05-08	78.318	78.554	0	0
2094-05-09	77.651	77.939	0	0
2094-05-10	76.727	76.455	0	0
2094-05-11	78.102	78.37	0	0
2094-05-12	78.189	78.321	0	0
2094-05-13	74.685	74.889	0	0
2094-05-14	79.221	79.35	0	0
2094-05-15	81.975	82.163	0	0
2094-05-16	82.51	82.736	0	0
2094-05-17	83.153	83.88	0	0
2094-05-18	74.599	74.173	0	0
2094-05-19	79.182	78.446	0	0
2094-05-20	84.409	84.38	0	0
2094-05-21	81.937	82.313	0	0
2094-05-22	84.222	84.187	0	0
2094-05-23	82.053	82.23	0	0
2094-05-24	85.955	85.774	0	0
2094-05-25	88.362	88.345	0	0
2094-05-26	89.788	89.814	0	0
2094-05-27	89.131	89.304	0.06	0.06
2094-05-28	72.509	72.485	0.11	0.11
2094-05-29	73.18	73.182	0	0
2094-05-30	78.849	79.048	0	0
2094-05-31	89.007	89.16	0	0
2094-06-01	90.992	91.422	0	0
2094-06-02	87.751	87.157	0	0
2094-06-03	86.116	86.317	0	0
2094-06-04	84.437	84.523	0	0
2094-06-05	81.123	80.678	0	0
2094-06-06	78.963	80.224	0	0
2094-06-07	79.889	80.341	0	0
2094-06-08	81.839	81.668	0	0
2094-06-09	80.708	80.293	0	0
2094-06-10	83.383	83.081	0	0
2094-06-11	87.591	87.705	0	0
2094-06-12	90.204	90.438	0	0
2094-06-13	87.093	86.768	0	0
2094-06-14	87.213	87.458	0	0
2094-06-15	85.906	86.037	0	0
2094-06-16	87.898	87.636	0	0
2094-06-17	91.642	91.224	0	0
2094-06-18	90.233	90.603	0	0
2094-06-19	88.284	88.48	0	0
2094-06-20	88.604	88.689	0	0
2094-06-21	93.891	93.949	0	0
2094-06-22	96.975	97.188	0	0
2094-06-23	93.078	92.361	0	0
2094-06-24	98.461	98.29	0	0
2094-06-25	101.892	101.771	0	0
2094-06-26	105.464	105.859	0	0
2094-06-27	98.106	98.206	0	0
2094-06-28	91.746	92.708	0	0
2094-06-29	80.522	81.964	0	0
2094-06-30	78.18	79.548	0	0
2094-07-01	88.949	89.919	0	0
2094-07-02	89.185	89.172	0	0
2094-07-03	91.267	91.033	0	0
2094-07-04	94.168	94.241	0	0
2094-07-05	94.638	94.738	0	0
2094-07-06	88.79	89.73	0	0
2094-07-07	96.785	97.021	0	0
2094-07-08	105.811	105.44	0	0
2094-07-09	106.426	106.74	0	0
2094-07-10	95.429	95.244	0	0
2094-07-11	98.365	97.933	0	0
2094-07-12	104.645	104.733	0	0
2094-07-13	106.956	107.059	0	0
2094-07-14	105.852	105.972	0	0
2094-07-15	103.167	103.361	0	0
2094-07-16	103.833	103.825	0	0
2094-07-17	96.956	97.368	0	0
2094-07-18	110.427	107.909	0	0
2094-07-19	112.416	113.429	0	0
2094-07-20	105.344	106.83	0	0
2094-07-21	102.252	101.756	0	0
2094-07-22	96.033	93.211	0	0
2094-07-23	99.079	99.346	0	0
2094-07-24	95.799	95.199	0	0
2094-07-25	99.355	99.433	0	0
2094-07-26	99.648	100.886	0	0
2094-07-27	94.447	95.131	0	0
2094-07-28	95.667	96.275	0	0
2094-07-29	101.328	102.102	0	0
2094-07-30	106.58	107.559	0	0
2094-07-31	107.717	107.816	0	0
2094-08-01	107.661	106.635	0	0
2094-08-02	108.648	107.145	0	0
2094-08-03	107.645	106.444	0	0
2094-08-04	108.03	108.348	0	0
2094-08-05	104.522	104.259	0	0
2094-08-06	104.391	106.346	0	0
2094-08-07	103.043	103.143	0	0
2094-08-08	109.174	107.084	0	0
2094-08-09	112.105	109.738	0	0
2094-08-10	102.716	101.696	0	0
2094-08-11	99.307	97.63	0	0
2094-08-12	98.812	100.052	0	0
2094-08-13	100.211	100.482	0	0
2094-08-14	91.749	91.917	0	0
2094-08-15	90.621	86.81	0	0
2094-08-16	81.2	85.44	0	0
2094-08-17	84.097	84.915	0	0
2094-08-18	85.594	85.622	0	0
2094-08-19	93.579	93.371	0	0
2094-08-20	99.611	98.413	0	0
2094-08-21	99.435	99.535	0	0
2094-08-22	100.977	100.875	0	0
2094-08-23	106.156	106.004	0	0
2094-08-24	104.094	104.071	0	0
2094-08-25	89.03	88.391	0	0
2094-08-26	89.313	89.187	0	0
2094-08-27	96.432	96.173	0	0
2094-08-28	90.889	90.842	0	0
2094-08-29	88.88	88.922	0	0
2094-08-30	89.99	89.906	0	0
2094-08-31	89.913	90.746	0	0
2094-09-01	96.226	97.527	0	0
2094-09-02	93.401	92.885	0	0
2094-09-03	94.698	93.761	0	0
2094-09-04	92.416	92.005	0	0
2094-09-05	86.289	90.599	0	0
2094-09-06	90.424	90.072	0	0
2094-09-07	93.11	91.978	0	0
2094-09-08	91.721	92.029	0	0
2094-09-09	97.682	98.089	0	0
2094-09-10	102.748	103.111	0	0
2094-09-11	105.919	107.918	0	0
2094-09-12	91.186	90.035	0	0
2094-09-13	81.425	82.098	0	0
2094-09-14	65.981	65.267	0	0
2094-09-15	70.638	70.927	0	0
2094-09-16	77.164	77.094	0	0
2094-09-17	80.09	79.131	0	0
2094-09-18	77.079	77.03	0	0
2094-09-19	79.367	79.177	0.16	0.16
2094-09-20	79.024	77.972	0	0
2094-09-21	88.997	89.066	0	0
2094-09-22	92.35	92.228	0	0
2094-09-23	88.988	88.965	0	0
2094-09-24	80.984	81.476	0	0
2094-09-25	75.982	76.128	0	0
2094-09-26	81.295	81.154	0	0
2094-09-27	88.082	87.926	0	0
2094-09-28	93.739	93.68	0	0
2094-09-29	96.756	96.889	0	0
2094-09-30	99.194	99.567	0	0
2094-10-01	89.275	88.446	0	0
2094-10-02	89.076	88.965	0	0
2094-10-03	78.695	77.076	0	0
2094-10-04	77.648	76.199	0	0
2094-10-05	62.871	62.506	0	0
2094-10-06	68.097	66.713	0	0
2094-10-07	80.403	80.198	0	0
2094-10-08	83.555	83.356	0	0
2094-10-09	85.412	85.434	0.02	0.02
2094-10-10	85.97	86.883	0	0
2094-10-11	76.907	76.292	0	0
2094-10-12	71.476	71.507	0	0
2094-10-13	70.692	71.263	0	0
2094-10-14	71.105	72.548	0	0
2094-10-15	70.426	71.664	0	0
2094-10-16	76.067	76.524	0	0
2094-10-17	77.735	78.209	0.12	0.12
2094-10-18	67.698	68.088	0	0
2094-10-19	68.524	66.738	0.8	0.8
2094-10-20	73.731	73.64	0.37	0.37
2094-10-21	76.833	77.205	0	0
2094-10-22	73.804	74.816	0	0
2094-10-23	76.715	76.952	0.43	0.43
2094-10-24	72.758	73.154	0	0
2094-10-25	72.356	72.431	0.12	0.12
2094-10-26	74.26	74.711	0.85	0.85
2094-10-27	78.442	78.341	0	0
2094-10-28	85.627	85.75	0	0
2094-10-29	86.059	85.354	0	0
2094-10-30	81.756	84.258	0	0
2094-10-31	82.82	82.817	0	0
2095-05-01	80	80	1	1
2095-05-02	77.738	77.867	0	0
2095-05-03	82.719	82.964	0	0
2095-05-04	80.944	81.319	0.17	0.17
2095-05-05	73.46	73.538	0.06	0.06
2095-05-06	77.353	77.546	0	0
2095-05-07	78.105	78.36	0	0
2095-05-08	80.576	80.783	0.59	0.59
2095-05-09	83.508	83.285	0.19	0.19
2095-05-10	89.879	90.478	0	0
2095-05-11	91.491	91.841	0	0
2095-05-12	92.346	92.621	0	0
2095-05-13	93.303	93.268	0	0
2095-05-14	86.057	86.222	0	0
2095-05-15	88.827	89.114	0	0
2095-05-16	91.856	91.971	0	0
2095-05-17	89.856	90.193	0	0
2095-05-18	89.679	90.188	0.01	0.01
2095-05-19	88.683	88.756	0.21	0.21
2095-05-20	96.981	97.017	0	0
2095-05-21	98.952	99.262	0	0
2095-05-22	95.249	94.691	0	0
2095-05-23	95.361	95.854	0	0
2095-05-24	81.906	82.836	0	0
2095-05-25	78.264	75.916	0	0
2095-05-26	93.124	93.18	0	0
2095-05-27	95.661	96.134	0	0
2095-05-28	98.641	98.915	0	0
2095-05-29	83.28	83.836	0	0
2095-05-30	81.289	81.789	0	0
2095-05-31	72.602	72.097	0	0
2095-06-01	75.033	74.714	0	0
2095-06-02	80.433	80.874	0	0
2095-06-03	94.425	94.602	0	0
2095-06-04	99.576	99.752	0	0
2095-06-05	102.549	102.801	0	0
2095-06-06	104.183	104.407	0	0
2095-06-07	92.417	92.473	0	0
2095-06-08	92.77	92.832	0.48	0.48
2095-06-09	99.987	100.107	0.09	0.09
2095-06-10	103.793	103.912	0	0
2095-06-11	99.254	99.495	0	0
2095-06-12	88.031	89.36	0	0
2095-06-13	94.397	94.496	0	0
2095-06-14	99.442	99.657	0	0
2095-06-15	99.327	99.459	0	0
2095-06-16	98.101	97.317	0.09	0.09
2095-06-17	106.057	106.151	0	0
2095-06-18	109.057	108.568	0	0
2095-06-19	108.3	108.431	0	0
2095-06-20	109.155	109.346	0	0
2095-06-21	102.693	102.657	0	0
2095-06-22	92.949	93.548	0	0
2095-06-23	90.872	90.786	0	0
2095-06-24	87.903	88.549	0	0
2095-06-25	79.421	81.009	0	0
2095-06-26	89.856	89.511	0	0
2095-06-27	96.749	96.964	0	0
2095-06-28	94.004	92.192	0	0
2095-06-29	87.229	90.069	0	0
2095-06-30	93.708	94.085	0	0
2095-07-01	96.288	98.441	0	0
2095-07-02	95.817	95.285	0	0
2095-07-03	94.883	95.292	0	0
2095-07-04	102.943	103.309	0	0
2095-07-05	101.719	101.987	0	0
2095-07-06	96.313	93.809	0	0
2095-07-07	98.725	96.273	0	0
2095-07-08	97.414	99.697	0	0
2095-07-09	94.886	92.371	0	0
2095-07-10	90.219	88.831	0	0
2095-07-11	90.275	90.666	0	0
2095-07-12	98.078	98.299	0	0
2095-07-13	97.883	99.834	0	0
2095-07-14	101.905	102.088	0	0
2095-07-15	103.974	104.558	0	0
2095-07-16	106.973	108.189	0	0
2095-07-17	106.151	104.95	0	0
2095-07-18	98.121	98.116	0	0
2095-07-19	99.651	100.777	0	0
2095-07-20	89.836	89.788	0	0
2095-07-21	85.932	85.513	0	0
2095-07-22	83.809	84.136	0	0
2095-07-23	88.775	88.973	0	0
2095-07-24	89.347	88.194	0	0
2095-07-25	94.785	95.338	0	0
2095-07-26	97.381	99.833	0	0
2095-07-27	98.545	99.797	0	0
2095-07-28	103.594	104.981	0	0
2095-07-29	104.595	105.65	0	0
2095-07-30	105.149	105.286	0	0
2095-07-31	110.681	110.925	0	0
2095-08-01	115.539	115.754	0	0
2095-08-02	115.529	116.736	0	0
2095-08-03	115.869	117.189	0	0
2095-08-04	105.701	106.33	0	0
2095-08-05	95.778	94.411	0	0
2095-08-06	86.979	85.661	0	0
2095-08-07	90.392	89.34	0	0
2095-08-08	91.954	91.595	0	0
2095-08-09	91.903	91.673	0	0
2095-08-10	95.628	95.619	0	0
2095-08-11	96.079	96.382	0	0
2095-08-12	99.499	98.64	0	0
2095-08-13	98.677	98.341	0	0
2095-08-14	90.168	90.551	0	0
2095-08-15	91.04	90.892	0	0
2095-08-16	90.729	91.1	0	0
2095-08-17	96.73	96.031	0	0
2095-08-18	101.156	101.237	0	0
2095-08-19	99.454	99.366	0	0
2095-08-20	91.942	92.075	0	0
2095-08-21	91.005	91.023	0	0
2095-08-22	94.051	94.229	0	0
2095-08-23	98.93	98.669	0	0
2095-08-24	89.551	88.537	0	0
2095-08-25	92.351	90.408	0	0
2095-08-26	96.13	93.066	0	0
2095-08-27	96.101	97.778	0	0
2095-08-28	91.94	91.625	0	0
2095-08-29	89.49	89.364	0	0
2095-08-30	87.841	87.803	0	0
2095-08-31	95.463	95.424	0	0
2095-09-01	99.327	99.409	0	0
2095-09-02	99.369	99.518	0	0
2095-09-03	103.948	103.469	0	0
2095-09-04	108.521	107.721	0	0
2095-09-05	112.024	111.357	0	0
2095-09-06	111.488	111.079	0	0
2095-09-07	105.221	108.599	0	0
2095-09-08	105.247	105.699	0	0
2095-09-09	106.664	105.531	0	0
2095-09-10	107.391	107.273	0	0
2095-09-11	95.211	94.83	0	0
2095-09-12	93.95	93.55	0	0
2095-09-13	87.001	86.628	0	0
2095-09-14	88.061	87.687	0	0
2095-09-15	92.286	91.859	0	0
2095-09-16	98.51	99.411	0	0
2095-09-17	101.715	102.774	0	0
2095-09-18	100.245	101.444	0	0
2095-09-19	94.399	94.79	0	0
2095-09-20	98.58	98.999	0	0
2095-09-21	103.351	103.106	0	0
2095-09-22	101.88	102.97	0	0
2095-09-23	99.651	97.851	0	0
2095-09-24	105.612	103.742	0	0
2095-09-25	107.836	106.901	0	0
2095-09-26	88.284	91.934	0	0
2095-09-27	83.854	82.568	0	0
2095-09-28	89.457	88.666	0	0
2095-09-29	92.792	92.817	0	0
2095-09-30	96.95	96.734	0	0
2095-10-01	95.746	95.802	0	0
2095-10-02	92.354	92.135	0	0
2095-10-03	99.644	99.874	0	0
2095-10-04	103.119	103.408	0	0
2095-10-05	105.555	105.018	0	0
2095-10-06	97.317	104.293	0	0
2095-10-07	93.357	91.948	0	0
2095-10-08	92.905	93.117	0	0
2095-10-09	84.684	89.817	0	0
2095-10-10	73.278	72.984	0	0
2095-10-11	77.165	77.753	0	0
2095-10-12	81.864	82.515	0	0
2095-10-13	85.149	86.153	0	0
2095-10-14	86.945	87.79	0	0
2095-10-15	84.04	85.345	0.05	0.05
2095-10-16	83.418	86.137	0	0
2095-10-17	84.98	85.01	0	0
2095-10-18	83.456	83	0	0
2095-10-19	91.999	92.123	0	0
2095-10-20	95.638	95.878	0	0
2095-10-21	97.383	97.8	0	0
2095-10-22	86.185	87.031	0	0
2095-10-23	77.936	77.984	0	0
2095-10-24	77.457	77.526	0	0
2095-10-25	77.106	77.436	0	0
2095-10-26	76.99	77.236	0.02	0.02
2095-10-27	73.135	73.145	0	0
2095-10-28	73.519	73.973	0.06	0.06
2095-10-29	70.365	70.46	0.02	0.02
2095-10-30	71.717	71.275	0	0
2095-10-31	72.365	73.036	0	0
2096-05-01	80	80	1	1
2096-05-02	81.884	81.874	0	0
2096-05-03	86.773	86.993	0	0
2096-05-04	90.342	90.415	0	0
2096-05-05	93.776	93.727	0	0
2096-05-06	96.67	96.718	0	0
2096-05-07	88.749	88.791	0	0
2096-05-08	73.77	74.07	0	0
2096-05-09	74.897	74.942	0	0
2096-05-10	80.946	81.043	0	0
2096-05-11	91.536	91.492	0	0
2096-05-12	89.964	90.73	0	0
2096-05-13	88.779	88.513	0	0
2096-05-14	89.35	89.356	0	0
2096-05-15	86.919	86.856	0	0
2096-05-16	84.163	84.483	0	0
2096-05-17	83.959	84.201	0	0
2096-05-18	84.956	84.922	0	0
2096-05-19	87.222	86.717	0.07	0.07
2096-05-20	88.483	88.703	0	0
2096-05-21	86.165	85.956	0.18	0.18
2096-05-22	89.327	89.325	0.05	0.05
2096-05-23	92.153	92.193	0	0
2096-05-24	87.484	87.553	0	0
2096-05-25	93.814	93.678	0	0
2096-05-26	98.614	98.438	0	0
2096-05-27	103.244	103.027	0	0
2096-05-28	106.465	106.416	0	0
2096-05-29	97.225	97.091	0	0
2096-05-30	101.479	101.654	0	0
2096-05-31	106.198	106.301	0	0
2096-06-01	100.829	101.366	0	0
2096-06-02	91.429	91.145	0	0
2096-06-03	94.878	94.462	0	0
2096-06-04	92.127	92.444	0	0
2096-06-05	102.413	102.848	0	0
2096-06-06	106.194	106.572	0	0
2096-06-07	108.675	108.88	0	0
2096-06-08	101.62	101.556	0	0
2096-06-09	97.066	97.089	0	0
2096-06-10	96.667	96.716	0	0
2096-06-11	95.474	94.476	0	0
2096-06-12	93.222	93.892	0	0
2096-06-13	94.428	93.221	0	0
2096-06-14	99.553	99.294	0	0
2096-06-15	101.906	101.689	0	0
2096-06-16	104.065	103.746	0	0
2096-06-17	100.757	100.495	0	0
2096-06-18	99.384	98.872	0	0
2096-06-19	95.433	95.349	0	0
2096-06-20	95.484	93.807	0	0
2096-06-21	98.802	98.594	0	0
2096-06-22	98.189	99.027	0	0
2096-06-23	98.22	97.802	0	0
2096-06-24	100.04	100.44	0	0
2096-06-25	90.773	90.243	0	0
2096-06-26	89.375	88.502	0	0
2096-06-27	87.242	87.415	0	0
2096-06-28	93.06	92.986	0	0
2096-06-29	94.286	93.871	0	0
2096-06-30	89.801	89.636	0	0
2096-07-01	96.54	96.372	0	0
2096-07-02	101.81	101.649	0	0
2096-07-03	105.436	105.433	0	0
2096-07-04	106.686	106.741	0	0
2096-07-05	100.161	100.05	0	0
2096-07-06	99.843	99.799	0	0
2096-07-07	96.075	97.031	0	0
2096-07-08	89.769	89.034	0	0
2096-07-09	91.165	90.067	0	0
2096-07-10	95.808	96.828	0	0
2096-07-11	100.866	101.316	0	0
2096-07-12	104.428	104.035	0	0
2096-07-13	104.835	104.38	0	0
2096-07-14	95.606	95.069	0	0
2096-07-15	102.282	102.059	0	0
2096-07-16	107.536	107.417	0	0
2096-07-17	109.371	111.578	0	0
2096-07-18	95.478	97.359	0	0
2096-07-19	91.055	91.776	0	0
2096-07-20	88.036	87.003	0	0
2096-07-21	93.483	93.667	0	0
2096-07-22	103.178	102.279	0	0
2096-07-23	109.235	109.052	0	0
2096-07-24	105.325	109.952	0	0
2096-07-25	102.921	101.791	0	0
2096-07-26	98.148	98.248	0	0
2096-07-27	101.103	101.095	0	0
2096-07-28	106.087	106.366	0	0
2096-07-29	104.208	106.091	0	0
2096-07-30	106.96	106.427	0	0
2096-07-31	101.339	101.999	0	0
2096-08-01	90.552	91.199	0	0
2096-08-02	96.334	95.382	0	0
2096-08-03	100.633	100.022	0	0
2096-08-04	104.519	104.25	0	0
2096-08-05	112.942	112.466	0	0
2096-08-06	114.937	114.653	0	0
2096-08-07	111.854	113.776	0	0
2096-08-08	98.517	98.617	0	0
2096-08-09	102.055	101.869	0	0
2096-08-10	107.861	109.464	0	0
2096-08-11	111.648	110.977	0	0
2096-08-12	118.341	118.45	0	0
2096-08-13	122.263	122.4	0	0
2096-08-14	124.882	126.515	0	0
2096-08-15	126.89	124.18	0	0
2096-08-16	121.394	124.699	0	0
2096-08-17	113.567	111.34	0	0
2096-08-18	105.295	102.988	0	0
2096-08-19	107.524	107.98	0	0
2096-08-20	99.757	99.857	0	0
2096-08-21	88.12	88.142	0	0
2096-08-22	93.591	92.919	0	0
2096-08-23	99.739	99.53	0	0
2096-08-24	95.851	95.055	0	0
2096-08-25	83.348	80.936	0	0
2096-08-26	87.956	87.222	0	0
2096-08-27	83.397	83.205	0	0
2096-08-28	80.978	80.888	0	0
2096-08-29	82.112	82.686	0	0
2096-08-30	84.642	84.603	0	0
2096-08-31	89.266	89.045	0	0
2096-09-01	89.6	90.006	0	0
2096-09-02	94.456	94.599	0	0
2096-09-03	90.7	90.683	0	0
2096-09-04	94.727	95.686	0	0
2096-09-05	96.892	96.061	0	0
2096-09-06	89.237	89.132	0	0
2096-09-07	89.386	89.335	0	0
2096-09-08	92.81	92.685	0	0
2096-09-09	94.558	94.366	0	0
2096-09-10	92.016	92.227	0	0
2096-09-11	86.7	86.601	0	0
2096-09-12	88.575	88.199	0	0
2096-09-13	91.473	91.355	0	0
2096-09-14	92.323	92.453	0	0
2096-09-15	95.261	95.109	0	0
2096-09-16	95.213	95.03	0	0
2096-09-17	98.22	98.155	0	0
2096-09-18	95.465	95.094	0	0
2096-09-19	85.338	86.375	0	0
2096-09-20	87.695	88.475	0	0
2096-09-21	92.44	92.798	0	0
2096-09-22	92.636	92.259	0	0
2096-09-23	77.302	80.416	0	0
2096-09-24	84.789	88.025	0	0
2096-09-25	87.122	88.259	0	0
2096-09-26	85.625	86.234	0	0
2096-09-27	92.365	91.993	0	0
2096-09-28	77.753	80.251	0	0
2096-09-29	73.328	73.722	0	0
2096-09-30	83.278	83.024	0	0
2096-10-01	85.039	84.835	0	0
2096-10-02	77.013	76.451	0	0
2096-10-03	76.619	76.501	0	0
2096-10-04	79.949	79.663	0	0
2096-10-05	82.718	82.572	0.13	0.13
2096-10-06	80.193	79.883	0	0
2096-10-07	75.821	76.422	0	0
2096-10-08	74.74	74.563	0	0
2096-10-09	80.653	80.38	0	0
2096-10-10	83.351	83.12	0.03	0.03
2096-10-11	68.469	68.112	0	0
2096-10-12	74.529	74.002	0	0
2096-10-13	75.963	75.988	0	0
2096-10-14	84.41	83.683	0	0
2096-10-15	88.077	87.526	0	0
2096-10-16	88.218	87.624	0	0
2096-10-17	87.666	87.252	0	0
2096-10-18	90.389	89.921	0	0
2096-10-19	86.418	86.343	0	0
2096-10-20	69.195	69.13	0	0
2096-10-21	75.753	75.875	0	0
2096-10-22	83.012	82.826	0	0
2096-10-23	84.485	84.292	0	0
2096-10-24	83.387	82.932	0	0
2096-10-25	78.444	78.257	0	0
2096-10-26	67.724	68.344	0	0
2096-10-27	70.804	70.357	0	0
2096-10-28	74.181	73.846	0	0
2096-10-29	79.695	79.338	0	0
2096-10-30	80.299	80.787	0	0
2096-10-31	79.286	79.828	0	0
2097-05-01	80	80	1	1
2097-05-02	77.845	78.452	0.18	0.18
2097-05-03	71.994	72.311	0.1	0.1
2097-05-04	73.041	73.15	0.12	0.12
2097-05-05	75.566	75.563	0	0
2097-05-06	77.711	77.927	0	0
2097-05-07	74.984	75.185	0	0
2097-05-08	70.33	71.344	0	0
2097-05-09	69.679	68.062	0	0
2097-05-10	71.739	71.731	0	0
2097-05-11	75.543	75.707	0	0
2097-05-12	79.216	79.456	0	0
2097-05-13	83.054	82.942	0	0
2097-05-14	89.117	89.298	0	0
2097-05-15	91.203	91.677	0	0
2097-05-16	89.327	88.474	0	0
2097-05-17	76.568	76.867	0	0
2097-05-18	77.402	78.047	0	0
2097-05-19	71.442	72.409	0	0
2097-05-20	71.786	72.341	0	0
2097-05-21	79.187	79.225	0	0
2097-05-22	83.803	83.697	0	0
2097-05-23	86.517	86.331	0	0
2097-05-24	88.325	88.451	0	0
2097-05-25	93.269	92.217	0	0
2097-05-26	97.752	97.929	0	0
2097-05-27	98.747	98.27	0	0
2097-05-28	100.179	100.019	0	0
2097-05-29	95.987	95.839	0	0
2097-05-30	93.92	93.912	0	0
2097-05-31	90.466	90.547	0	0
2097-06-01	94.063	94.122	0	0
2097-06-02	95.239	95.666	0	0
2097-06-03	87.94	88.916	0	0
2097-06-04	91.555	91.797	0	0
2097-06-05	93.074	93.252	0	0
2097-06-06	92.599	93.008	0	0
2097-06-07	91.08	91.308	0	0
2097-06-08	89.367	89.45	0	0
2097-06-09	92.164	92.097	0	0
2097-06-10	97.82	97.753	0	0
2097-06-11	100.876	100.963	0	0
2097-06-12	99.101	99.067	0	0
2097-06-13	95.141	95.328	0	0
2097-06-14	104.95	105.013	0	0
2097-06-15	108.695	108.742	0	0
2097-06-16	99.41	99.726	0	0
2097-06-17	92.394	92.38	0	0
2097-06-18	94.022	94.195	0	0
2097-06-19	99.38	99.311	0	0
2097-06-20	100.904	101.219	0	0
2097-06-21	100.198	100.11	0	0
2097-06-22	102.337	102.457	0	0
2097-06-23	102.337	102.291	0	0
2097-06-24	104.457	105.006	0	0
2097-06-25	107.587	108.071	0	0
2097-06-26	101.887	101.848	0	0
2097-06-27	93.102	93.297	0	0
2097-06-28	98.444	98.346	0	0
2097-06-29	102.829	102.327	0	0
2097-06-30	99.656	99.756	0	0
2097-07-01	97.354	97.353	0	0
2097-07-02	97.061	97.058	0	0
2097-07-03	100.165	100.882	0	0
2097-07-04	97.872	97.537	0	0
2097-07-05	94.869	93.954	0	0
2097-07-06	97.517	99.968	0	0
2097-07-07	103.373	104.422	0	0
2097-07-08	106.932	107	0	0
2097-07-09	104.414	105.825	0	0
2097-07-10	94.614	101.223	0	0
2097-07-11	94.154	97.693	0.01	0.01
2097-07-12	96.579	99.553	0	0
2097-07-13	95.856	95.956	0	0
2097-07-14	92.24	91.968	0	0
2097-07-15	94.821	95.429	0	0
2097-07-16	101.163	101.573	0	0
2097-07-17	104.727	104.967	0	0
2097-07-18	91.807	93.435	0	0
2097-07-19	102.269	102.221	0	0
2097-07-20	107.894	108.014	0	0
2097-07-21	111.827	112.446	0	0
2097-07-22	107.668	108.836	0	0
2097-07-23	112.645	112.846	0	0
2097-07-24	105.705	106.149	0	0
2097-07-25	100.501	100.015	0	0
2097-07-26	102.401	102.92	0	0
2097-07-27	109.701	108.809	0	0
2097-07-28	106.701	109.203	0	0
2097-07-29	113.304	112.795	0	0
2097-07-30	116.129	116.727	0	0
2097-07-31	112	112.259	0	0
2097-08-01	101.476	100.694	0	0
2097-08-02	103.235	103.674	0	0
2097-08-03	104.226	104.459	0	0
2097-08-04	109.712	110.022	0	0
2097-08-05	107.977	109.867	0	0
2097-08-06	101.979	103.698	0	0
2097-08-07	101.838	103.443	0	0
2097-08-08	101.553	103.683	0	0
2097-08-09	105.708	107.157	0	0
2097-08-10	104.229	103.535	0	0
2097-08-11	99.591	102.36	0	0
2097-08-12	104.332	103.206	0	0
2097-08-13	105.85	105.645	0	0
2097-08-14	104.777	104.109	0	0
2097-08-15	101.734	101.365	0	0
2097-08-16	95.229	96.619	0	0
2097-08-17	96.961	95.978	0	0
2097-08-18	98.519	98.33	0	0
2097-08-19	99.343	98.776	0	0
2097-08-20	100.867	101.945	0	0
2097-08-21	105.874	106.197	0	0
2097-08-22	102.508	103.434	0	0
2097-08-23	101.628	101.351	0	0
2097-08-24	108.126	107.927	0	0
2097-08-25	114.181	112.57	0	0
2097-08-26	113.484	114.134	0	0
2097-08-27	111.537	115.35	0	0
2097-08-28	107.571	109.245	0	0
2097-08-29	91.845	91.435	0	0
2097-08-30	81.424	81.339	0	0
2097-08-31	83.994	86.061	0	0
2097-09-01	90.84	90.503	0	0
2097-09-02	91.6	89.77	0	0
2097-09-03	90.851	89.211	0	0
2097-09-04	92.731	92.041	0	0
2097-09-05	92.635	94.304	0	0
2097-09-06	93.895	94.953	0	0
2097-09-07	93.703	93.079	0	0
2097-09-08	94.197	94.254	0	0
2097-09-09	98.019	98.524	0	0
2097-09-10	102.519	102.51	0	0
2097-09-11	101.501	101.418	0	0
2097-09-12	99.119	97.401	0	0
2097-09-13	96.78	96.948	0	0
2097-09-14	101.258	101.961	0	0
2097-09-15	101.632	102.121	0	0
2097-09-16	99.257	99.005	0	0
2097-09-17	97.607	96.404	0	0
2097-09-18	95.512	95.657	0	0
2097-09-19	102.658	102.691	0	0
2097-09-20	104.276	104.385	0.03	0.03
2097-09-21	97.554	98.412	0	0
2097-09-22	93.747	92.636	0.02	0.02
2097-09-23	99.448	99.548	0	0
2097-09-24	100.393	100.827	0	0
2097-09-25	97.857	94.951	0	0
2097-09-26	96.454	96.333	0	0
2097-09-27	98.806	100.776	0	0
2097-09-28	98.532	98.654	0.01	0.01
2097-09-29	81.629	84.265	0	0
2097-09-30	75.267	76.463	0	0
2097-10-01	81.727	81.115	0	0
2097-10-02	84.287	84.155	0	0
2097-10-03	78.125	78.725	0	0
2097-10-04	86.047	85.697	0	0
2097-10-05	82.352	81.945	0.04	0.04
2097-10-06	82.164	82.808	0	0
2097-10-07	89.629	89.279	0	0
2097-10-08	92.078	91.625	0	0
2097-10-09	88.767	88.226	0.01	0.01
2097-10-10	86.081	86.379	0.58	0.58
2097-10-11	84.043	84.088	0	0
2097-10-12	72.95	73.096	0.37	0.37
2097-10-13	75.771	75.953	0	0
2097-10-14	68.478	68.647	0	0
2097-10-15	74.927	74.766	0	0
2097-10-16	79.7	79.625	0.04	0.04
2097-10-17	84.097	84.062	0.01	0.01
2097-10-18	88.045	87.805	0	0
2097-10-19	90.428	90.399	0	0
2097-10-20	91.776	92.012	0	0
2097-10-21	87.681	88.383	0	0
2097-10-22	80.911	81.096	0	0
2097-10-23	80.928	80.895	0	0
2097-10-24	84.928	85.026	0	0
2097-10-25	84.012	83.988	0	0
2097-10-26	84.386	84.568	0	0
2097-10-27	85.315	85.321	0	0
2097-10-28	85.328	85.461	0	0
2097-10-29	84.181	84.347	0	0
2097-10-30	80.221	79.919	0	0
2097-10-31	82.743	82.845	0	0
2098-05-01	80	80	1	1
2098-05-02	81.772	81.819	0	0
2098-05-03	82.811	82.859	0	0
2098-05-04	80.639	80.953	0	0
2098-05-05	70.406	69.986	0	0
2098-05-06	76.536	76.48	0	0
2098-05-07	80.578	80.715	0	0
2098-05-08	83.862	83.936	0	0
2098-05-09	84.482	84.667	0	0
2098-05-10	84.268	84.451	0	0
2098-05-11	78.867	78.696	0	0
2098-05-12	72.947	74.089	0	0
2098-05-13	77.852	78.156	0	0
2098-05-14	78.1	78.145	0	0
2098-05-15	84.894	84.727	0	0
2098-05-16	88.365	88.332	0	0
2098-05-17	90.144	90.168	0	0
2098-05-18	91.432	90.656	0	0
2098-05-19	95.346	95.63	0	0
2098-05-20	94.35	94.987	0	0
2098-05-21	95.159	95.44	0	0
2098-05-22	96.405	96.86	0	0
2098-05-23	99.831	99.943	0	0
2098-05-24	91.59	91.675	0.04	0.04
2098-05-25	89.552	89.367	0	0
2098-05-26	89.999	90.192	0	0
2098-05-27	92.092	91.954	0	0
2098-05-28	94.483	95.077	0	0
2098-05-29	96.666	96.748	0	0
2098-05-30	97.702	97.539	0	0
2098-05-31	78.667	79.337	0	0
2098-06-01	77.436	77.035	0	0
2098-06-02	70.239	71.216	0	0
2098-06-03	74.025	74.893	0	0
2098-06-04	79.316	79.244	0	0
2098-06-05	87.475	86.749	0	0
2098-06-06	93.877	93.578	0	0
2098-06-07	86.972	87.149	0	0
2098-06-08	81.181	81.799	0	0
2098-06-09	83.878	84.639	0	0
2098-06-10	88.41	87.425	0	0
2098-06-11	83.993	85.555	0	0
2098-06-12	79.002	79.705	0	0
2098-06-13	80.654	80.32	0	0
2098-06-14	81.972	81.763	0	0
2098-06-15	80.283	81.547	0	0
2098-06-16	86.747	86.948	0	0
2098-06-17	91.081	91.039	0	0
2098-06-18	87.871	88.296	0	0
2098-06-19	84.107	83.212	0	0
2098-06-20	92.206	92.18	0	0
2098-06-21	101.352	101.438	0	0
2098-06-22	105.104	105.265	0	0
2098-06-23	103.214	103.103	0	0
2098-06-24	97.517	98.045	0	0
2098-06-25	101.593	101.731	0	0
2098-06-26	102.448	102.557	0	0
2098-06-27	95.2	95.155	0	0
2098-06-28	92.468	92.101	0	0
2098-06-29	97.53	97.645	0	0
2098-06-30	96.326	95.461	0	0
2098-07-01	91.384	91.729	0	0
2098-07-02	94.643	94.36	0	0
2098-07-03	99.729	99.474	0	0
2098-07-04	99.479	99.503	0	0
2098-07-05	97.116	96.748	0	0
2098-07-06	95.184	95.403	0	0
2098-07-07	100.66	100.628	0	0
2098-07-08	105.461	105.368	0	0
2098-07-09	107.962	107.678	0	0
2098-07-10	110.349	110.369	0	0
2098-07-11	110.909	110.651	0	0
2098-07-12	109.314	108.986	0	0
2098-07-13	106.578	106.767	0	0
2098-07-14	104.123	104.238	0	0
2098-07-15	104.247	104.22	0	0
2098-07-16	107.277	107.305	0	0
2098-07-17	101.241	102.091	0	0
2098-07-18	97.144	97.122	0	0
2098-07-19	102.548	101.811	0	0
2098-07-20	106.283	106.161	0	0
2098-07-21	101.852	101.57	0	0
2098-07-22	97.506	97.648	0	0
2098-07-23	103.331	103.318	0	0
2098-07-24	104.818	105.133	0	0
2098-07-25	98.075	98.066	0	0
2098-07-26	94.835	94.303	0	0
2098-07-27	99.476	99.159	0	0
2098-07-28	99.394	99.346	0	0
2098-07-29	103.723	103.811	0	0
2098-07-30	103.678	103.628	0	0
2098-07-31	90.155	90.144	0	0
2098-08-01	90.695	90.188	0	0
2098-08-02	93.297	92.711	0	0
2098-08-03	89.92	90.778	0	0
2098-08-04	90.063	89.64	0	0
2098-08-05	97.236	96.821	0	0
2098-08-06	103.367	103.127	0	0
2098-08-07	103.618	105.263	0	0
2098-08-08	99.792	99.826	0	0
2098-08-09	89.746	89.957	0	0
2098-08-10	85.026	84.421	0	0
2098-08-11	91.203	90.791	0	0
2098-08-12	97.625	97.364	0	0
2098-08-13	98.786	98.415	0	0
2098-08-14	98.837	98.609	0	0
2098-08-15	98.467	97.958	0	0
2098-08-16	99.283	98.452	0	0
2098-08-17	100.422	100.043	0	0
2098-08-18	104.897	104.057	0	0
2098-08-19	94.048	94.148	0	0
2098-08-20	101.583	101.77	0	0
2098-08-21	109.3	108.195	0	0
2098-08-22	108.266	111.307	0	0
2098-08-23	110.007	110.577	0	0
2098-08-24	100.449	101.135	0	0
2098-08-25	94.72	91.802	0	0
2098-08-26	98.39	101.707	0	0
2098-08-27	103.191	105.494	0	0
2098-08-28	101.342	103.716	0	0
2098-08-29	99.271	99.371	0	0
2098-08-30	102.284	102.485	0	0
2098-08-31	96.901	97.049	0	0
2098-09-01	94.4	94.741	0	0
2098-09-02	92.024	92.8	0	0
2098-09-03	93.362	93.263	0	0
2098-09-04	88.417	89.572	0	0
2098-09-05	91.355	91.538	0	0
2098-09-06	92.388	92.327	0	0
2098-09-07	97.107	97.134	0	0
2098-09-08	99.976	100.001	0	0
2098-09-09	93.422	93.545	0	0
2098-09-10	94.818	94.733	0	0
2098-09-11	86.297	85.923	0	0
2098-09-12	98.074	97.574	0	0
2098-09-13	105.328	105.357	0	0
2098-09-14	109.758	109.968	0	0
2098-09-15	101.778	105.109	0	0
2098-09-16	105.382	103.737	0	0
2098-09-17	105.308	104.583	0	0
2098-09-18	106.043	108.092	0	0
2098-09-19	109.561	109.157	0	0
2098-09-20	110.66	110.167	0	0
2098-09-21	109.297	107.298	0	0
2098-09-22	103.788	104.49	0	0
2098-09-23	100.079	101.004	0	0
2098-09-24	100.014	99.937	0	0
2098-09-25	100.945	101.29	0	0
2098-09-26	98.23	100.506	0	0
2098-09-27	94.736	94.206	0	0
2098-09-28	90.383	89.965	0	0
2098-09-29	86.7	86.675	0	0
2098-09-30	83.931	84.511	0	0
2098-10-01	87.337	87.602	0	0
2098-10-02	82.723	82.481	0	0
2098-10-03	74.14	73.784	0.08	0.08
2098-10-04	70.398	71.738	0.17	0.17
2098-10-05	70.818	70.358	0	0
2098-10-06	74.688	75.162	0	0
2098-10-07	76.909	77.583	0	0
2098-10-08	75.304	75.716	0	0
2098-10-09	80.898	80.428	0	0
2098-10-10	83.249	83.157	0	0
2098-10-11	74.489	73.766	0	0
2098-10-12	81.414	81.084	0	0
2098-10-13	83.172	82.8	0	0
2098-10-14	86.7	86.361	0	0
2098-10-15	88.738	89.05	0	0
2098-10-16	90.14	90.255	0	0
2098-10-17	89.346	89.324	0	0
2098-10-18	86.368	87.154	0	0
2098-10-19	90.382	90.854	0	0
2098-10-20	80.663	80.689	0	0
2098-10-21	69.798	68.657	0	0
2098-10-22	71.644	71.721	0	0
2098-10-23	72.489	73.079	0	0
2098-10-24	72.657	74.201	0	0
2098-10-25	71.877	72.373	0	0
2098-10-26	76.26	76.317	0	0
2098-10-27	77.367	77.518	0	0
2098-10-28	77.152	77.283	0	0
2098-10-29	77.004	76.791	0	0
2098-10-30	78.584	78.781	0.19	0.19
2098-10-31	79.921	80.135	0.4	0.4
2099-05-01	80	80	1	1
2099-05-02	91.038	91.272	0.11	0.11
2099-05-03	91.96	92.091	0.13	0.13
2099-05-04	96.05	96.22	0	0
2099-05-05	90.12	89.842	0.07	0.07
2099-05-06	82.515	83.072	0	0
2099-05-07	91.517	91.45	0	0
2099-05-08	95.37	95.388	0	0
2099-05-09	98.236	98.7	0	0
2099-05-10	97.53	97.306	0	0
2099-05-11	90.221	90.293	0	0
2099-05-12	89.192	89.437	0	0
2099-05-13	87.762	87.771	0	0
2099-05-14	88.385	88.477	0	0
2099-05-15	77.041	77.492	0	0
2099-05-16	73.441	73.252	0	0
2099-05-17	72.006	71.95	0	0
2099-05-18	74.339	74.379	0	0
2099-05-19	81.186	81.175	0	0
2099-05-20	92.328	91.875	0	0
2099-05-21	94.748	95.114	0	0
2099-05-22	93.373	93.071	0	0
2099-05-23	85.252	85.276	0	0
2099-05-24	87.712	87.487	0	0
2099-05-25	90.808	90.751	0	0
2099-05-26	90.047	89.847	0	0
2099-05-27	87.933	85.784	0	0
2099-05-28	84.951	86.936	0	0
2099-05-29	95.404	94.879	0	0
2099-05-30	100.326	101.643	0	0
2099-05-31	104.601	106.522	0	0
2099-06-01	105.391	105.331	0	0
2099-06-02	104.164	103.763	0	0
2099-06-03	96.534	96.392	0.26	0.26
2099-06-04	98.938	99.169	0.3	0.3
2099-06-05	93.226	93.287	0	0
2099-06-06	98.077	98.113	0	0
2099-06-07	102	102.16	0	0
2099-06-08	105.61	105.618	0	0
2099-06-09	99.447	100.426	0	0
2099-06-10	89.035	89.766	0	0
2099-06-11	86.145	85.786	0	0
2099-06-12	95.545	95.197	0	0
2099-06-13	101.21	100.178	0	0
2099-06-14	108.049	108.06	0	0
2099-06-15	110.286	109.565	0	0
2099-06-16	111.701	112.163	0	0
2099-06-17	102.212	102.627	0	0
2099-06-18	103.731	103.642	0	0
2099-06-19	105.603	105.174	0	0
2099-06-20	101.156	101.166	0	0
2099-06-21	101.321	100.925	0	0
2099-06-22	105.542	105.706	0	0
2099-06-23	103.061	103.095	0	0
2099-06-24	100.561	101.029	0	0
2099-06-25	97.625	97.417	0	0
2099-06-26	101.171	101.315	0	0
2099-06-27	105.726	105.71	0	0
2099-06-28	103.024	102.991	0	0
2099-06-29	97.653	97.667	0	0
2099-06-30	103.512	103.387	0	0
2099-07-01	106.736	106.453	0	0
2099-07-02	107.897	107.385	0	0
2099-07-03	107.453	107.267	0	0
2099-07-04	102.1	102.437	0	0
2099-07-05	98.201	98.754	0	0
2099-07-06	103.451	103.818	0	0
2099-07-07	104.544	104.069	0	0
2099-07-08	103.981	103.556	0	0
2099-07-09	101.576	101.378	0	0
2099-07-10	106.328	106.902	0	0
2099-07-11	107.269	107.491	0	0
2099-07-12	102.442	102.049	0	0
2099-07-13	99.38	99.619	0	0
2099-07-14	105.099	104.145	0	0
2099-07-15	104.829	105.247	0	0
2099-07-16	106.93	107.02	0	0
2099-07-17	109.177	108.828	0	0
2099-07-18	103.551	103.767	0	0
2099-07-19	100.658	100.149	0	0
2099-07-20	106.132	105.214	0	0
2099-07-21	102.475	102.471	0	0
2099-07-22	107.032	106.741	0	0
2099-07-23	100.118	100.383	0	0
2099-07-24	101.115	102.375	0	0
2099-07-25	100.423	100.738	0	0
2099-07-26	99.773	99.591	0	0
2099-07-27	94.076	94.074	0	0
2099-07-28	100.061	100.416	0	0
2099-07-29	102.27	103.862	0	0
2099-07-30	108.276	110.074	0	0
2099-07-31	113.425	113.49	0	0
2099-08-01	111.242	111.618	0	0
2099-08-02	101.591	101.317	0	0
2099-08-03	98.914	99.568	0	0
2099-08-04	98.201	97.227	0	0
2099-08-05	93.105	91.871	0	0
2099-08-06	96.668	95.238	0	0
2099-08-07	93.945	91.434	0	0
2099-08-08	94.446	95.156	0	0
2099-08-09	97.626	97.943	0	0
2099-08-10	93.697	93.683	0	0
2099-08-11	84.641	85.269	0	0
2099-08-12	86.811	81.858	0	0
2099-08-13	80.736	79.682	0	0
2099-08-14	80.923	81.591	0	0
2099-08-15	82.032	83.339	0	0
2099-08-16	86.702	86.117	0	0
2099-08-17	90.95	90.57	0	0
2099-08-18	92.776	93.573	0	0
2099-08-19	95.027	94.846	0	0
2099-08-20	93.548	93.411	0	0
2099-08-21	87.178	88.572	0	0
2099-08-22	91.9	93.521	0	0
2099-08-23	96.927	97.568	0	0
2099-08-24	102.111	101.819	0	0
2099-08-25	103.865	104.159	0	0
2099-08-26	104.817	105.318	0	0
2099-08-27	104.705	104.548	0	0
2099-08-28	100.788	102.037	0	0
2099-08-29	94.265	95.092	0	0
2099-08-30	96.968	97.894	0	0
2099-08-31	96.793	97.014	0	0
2099-09-01	97.807	97.993	0	0
2099-09-02	100.456	101.19	0	0
2099-09-03	99.82	97.214	0	0
2099-09-04	98.255	98.355	0	0
2099-09-05	105.975	104.505	0	0
2099-09-06	108.786	107.82	0	0
2099-09-07	104.14	104.802	0	0
2099-09-08	104.682	103.517	0	0
2099-09-09	102.428	101.176	0	0
2099-09-10	104.886	104.121	0	0
2099-09-11	108.509	107.364	0	0
2099-09-12	112.668	112.038	0	0
2099-09-13	115.608	114.799	0.04	0.04
2099-09-14	112.898	115.146	0.1	0.1
2099-09-15	107.399	105.659	0	0
2099-09-16	105.937	102.999	0	0
2099-09-17	91.501	93.866	0	0
2099-09-18	97.286	96.947	0	0
2099-09-19	99.403	99.503	0	0
2099-09-20	96.783	96.822	0	0
2099-09-21	95.135	95.381	0	0
2099-09-22	95.42	95.552	0	0
2099-09-23	99.517	98.929	0	0
2099-09-24	99.519	99.468	0	0
2099-09-25	99.494	99.418	0	0
2099-09-26	96.065	96.965	0	0
2099-09-27	81.616	81.928	0	0
2099-09-28	84.731	84.808	0	0
2099-09-29	89.152	89.389	0	0
2099-09-30	81.494	81.663	0	0
2099-10-01	77.464	78.145	0	0
2099-10-02	72.098	71.034	0	0
2099-10-03	77.069	76.754	0	0
2099-10-04	80.811	80.039	0	0
2099-10-05	80.289	79.315	0	0
2099-10-06	62.244	67.828	0	0
2099-10-07	67.931	67.263	0	0
2099-10-08	72.547	72.341	0	0
2099-10-09	80.669	80.993	0	0
2099-10-10	86.421	86.267	0	0
2099-10-11	88.809	89.319	0	0
2099-10-12	86.797	86.814	0	0
2099-10-13	86.703	86.651	2.94	2.94
2099-10-14	85.818	85.635	0.12	0.12
2099-10-15	89.147	89.134	0.01	0.01
2099-10-16	89.347	89.354	0	0
2099-10-17	90.151	90.285	0	0
2099-10-18	84.734	85.484	0	0
2099-10-19	85.992	86.162	0.17	0.17
2099-10-20	88.383	88.276	0	0
2099-10-21	89.475	89.725	0	0
2099-10-22	82.712	83.133	0	0
2099-10-23	78.479	78.626	0	0
2099-10-24	76.7	76.536	0	0
2099-10-25	76.935	76.801	0	0
2099-10-26	78.716	78.766	0	0
2099-10-27	79.346	79.573	0	0
2099-10-28	84.217	84.249	0	0
2099-10-29	86.239	86.739	0	0
2099-10-30	84.184	84.509	0	0
2099-10-31	81.655	81.603	0	0
