# Supplementary material for: The role of climate change and urban development on compound dry-hot extremes across US cities
Source: Nat Commun. 2023 Jun 14;14:3509. doi: 10.1038/s41467-023-39205-x (PMC10267174; doi:10.1038/s41467-023-39205-x)
Supplement: Supplementary file 2 — Source Data [file 41467_2023_39205_MOESM2_ESM.zip › SourceData/SaltLakeCity_Current_Data.xlsx]

## Sheet: Sheet1
Date_Current	Current_T	Urban_Dev_T	Current_prcp	Urban_Dev_Prcp
2000-05-01	80	80	1	1
2000-05-02	72.127	71.988	0	0
2000-05-03	78.354	78.459	0	0
2000-05-04	79.906	79.834	0	0
2000-05-05	73.995	73.935	0	0
2000-05-06	65.631	65.804	0	0
2000-05-07	65.516	65.752	0.03	0.025
2000-05-08	60.78	60.725	0.436	0.316
2000-05-09	65.656	65.728	0.205	0.116
2000-05-10	66.3	66.376	0.038	0.035
2000-05-11	56.862	57.187	0.071	0.105
2000-05-12	45.023	45.365	0.23	0.232
2000-05-13	61.085	60.766	0	0
2000-05-14	70.801	70.791	0	0
2000-05-15	71.827	71.891	0	0
2000-05-16	74.651	74.605	0	0
2000-05-17	54.932	55.477	0.009	0.008
2000-05-18	64.714	65.611	0.016	0.019
2000-05-19	67.016	67.449	0.004	0
2000-05-20	67.432	67.43	0.001	0.001
2000-05-21	70.564	70.533	0	0
2000-05-22	80.803	80.783	0	0
2000-05-23	82.574	82.585	0	0
2000-05-24	76.883	77.112	0	0
2000-05-25	71.767	73.827	0.084	0.098
2000-05-26	68.659	67.788	0.225	0.402
2000-05-27	77.99	78.025	0	0
2000-05-28	80.103	80.14	0	0
2000-05-29	79.238	78.913	0	0
2000-05-30	76.616	76.825	0	0
2000-05-31	78.891	79.078	0	0
2000-06-01	66.468	66.475	0	0
2000-06-02	83.016	83.006	0	0
2000-06-03	84.46	84.427	0	0
2000-06-04	81.682	81.479	0	0
2000-06-05	91.344	91.353	0	0
2000-06-06	90.49	89.981	0	0
2000-06-07	88.765	88.598	0	0
2000-06-08	89.642	89.649	0	0
2000-06-09	78.919	78.825	0.088	0.006
2000-06-10	73.972	73.816	0.003	0.001
2000-06-11	76.216	76.149	0.002	0.002
2000-06-12	77.251	77.325	0	0
2000-06-13	76.705	75.947	0.002	0.003
2000-06-14	70.663	70.687	0	0
2000-06-15	72.786	72.802	0	0
2000-06-16	70.83	70.786	0	0
2000-06-17	70.567	70.612	0	0
2000-06-18	84.129	84.079	0.032	0.048
2000-06-19	75.234	74.926	0.063	0.082
2000-06-20	71.049	71.109	0	0
2000-06-21	75.337	75.276	0	0
2000-06-22	88.772	88.819	0	0
2000-06-23	88.359	88.448	0	0
2000-06-24	82.51	82.449	0	0.006
2000-06-25	81.687	81.388	0.015	0.01
2000-06-26	78.423	78.732	0	0
2000-06-27	79.42	79.358	0	0
2000-06-28	83.342	83.136	0	0
2000-06-29	88.516	88.559	0	0
2000-06-30	87.523	87.47	0.029	0.018
2000-07-01	89.879	89.52	0.004	0.004
2000-07-02	90.748	90.581	0	0
2000-07-03	87.375	88.065	0	0
2000-07-04	83.39	83.063	0	0
2000-07-05	82.971	83.057	0	0
2000-07-06	85.664	85.588	0	0
2000-07-07	85.385	85.421	0	0
2000-07-08	87.694	87.583	0	0
2000-07-09	82.327	81.682	0	0
2000-07-10	84.219	81.008	0.009	0.081
2000-07-11	86.415	86.269	0.036	0
2000-07-12	90.868	90.484	0	0
2000-07-13	91.618	91.902	0	0
2000-07-14	94.31	93.479	0	0
2000-07-15	94.418	93.436	0	0
2000-07-16	91.42	89.36	0	0
2000-07-17	91.775	91.875	0	0
2000-07-18	88.376	91.178	0	0
2000-07-19	89.271	89.116	0	0
2000-07-20	87.246	88.063	0	0
2000-07-21	89.943	89.635	0	0
2000-07-22	96.297	95.87	0	0
2000-07-23	96.404	96.051	0	0
2000-07-24	91.396	92.658	0	0
2000-07-25	94.087	94.152	0	0
2000-07-26	95.747	95.921	0	0
2000-07-27	96.574	96.663	0	0
2000-07-28	93.798	94.366	0	0
2000-07-29	96.113	96.241	0	0
2000-07-30	97.905	98.54	0	0
2000-07-31	98.101	98.43	0	0
2000-08-01	97.706	98.159	0	0
2000-08-02	94.374	96.347	0.003	0.026
2000-08-03	92.872	93.204	0.015	0.036
2000-08-04	91.565	90.129	0.04	0.04
2000-08-05	86.675	88.245	0.006	0.004
2000-08-06	86.937	87.104	0	0
2000-08-07	92.216	92.104	0.003	0.006
2000-08-08	92.357	92.231	0	0
2000-08-09	91.743	91.901	0	0
2000-08-10	91.454	95.18	0.021	0
2000-08-11	93.174	92.046	0.024	0.009
2000-08-12	90.523	90.831	0	0
2000-08-13	91.302	91.179	0	0
2000-08-14	90.953	91.341	0	0
2000-08-15	91.939	93.536	0	0
2000-08-16	89.662	91.888	0	0
2000-08-17	92.266	93.359	0	0
2000-08-18	91.944	91.901	0.001	0.016
2000-08-19	91.975	91.909	0	0
2000-08-20	89.73	89.804	0	0
2000-08-21	84.995	84.891	0	0
2000-08-22	89.217	89.364	0.003	0
2000-08-23	89.43	89.031	0.002	0
2000-08-24	87.159	88.561	0.004	0
2000-08-25	88.782	89.722	0	0
2000-08-26	88.149	88.697	0.028	0
2000-08-27	88.008	87.815	0.02	0.038
2000-08-28	88.077	85.701	0	0.004
2000-08-29	87.507	87.352	0	0
2000-08-30	81.58	84.362	0.027	0.016
2000-08-31	78.46	80.072	0.032	0.206
2000-09-01	79.331	79.774	0	0
2000-09-02	73.009	72.195	0	0
2000-09-03	76.843	76.795	0	0
2000-09-04	80.22	80.094	0	0
2000-09-05	82.228	82.004	0	0
2000-09-06	74.243	74.455	0.004	0
2000-09-07	79.238	78.86	0	0
2000-09-08	79.343	79.385	0	0
2000-09-09	77.157	74.094	0	0.002
2000-09-10	79.763	79.565	0	0
2000-09-11	80.721	80.799	0	0
2000-09-12	83.994	84.02	0	0
2000-09-13	87.981	88.182	0	0
2000-09-14	90.03	90.238	0	0
2000-09-15	91.056	91	0	0
2000-09-16	90.401	90.469	0	0
2000-09-17	85.042	86.155	0.095	0.046
2000-09-18	78.165	78.402	0.019	0.079
2000-09-19	76.046	76.043	0.001	0
2000-09-20	68.205	68.207	0.029	0.028
2000-09-21	72.33	72.749	0.032	0.026
2000-09-22	70.735	70.889	0.051	0.03
2000-09-23	58.836	59.265	0.809	0.832
2000-09-24	55.726	57.662	0.325	0.337
2000-09-25	66.235	67.096	0	0
2000-09-26	75.175	75.293	0	0
2000-09-27	78.221	78.283	0	0
2000-09-28	78.819	78.77	0.007	0
2000-09-29	77.719	77.638	0.007	0.001
2000-09-30	72.093	72.242	0	0
2000-10-01	71.727	71.765	0	0
2000-10-02	70.489	70.465	0	0
2000-10-03	65.233	65.45	0	0
2000-10-04	65.476	65.514	0	0
2000-10-05	64.003	64.075	0	0
2000-10-06	66.879	66.862	0	0
2000-10-07	71.37	71.366	0	0
2000-10-08	72.553	72.535	0	0
2000-10-09	71.453	71.451	0	0
2000-10-10	67.318	66.804	0.127	0.083
2000-10-11	52.043	51.786	0.084	0.126
2000-10-12	52.565	52.276	0	0
2000-10-13	50.188	51.023	0	0
2000-10-14	49.894	52.091	0.619	0.403
2000-10-15	56.611	56.338	0	0
2000-10-16	63.517	63.621	0	0
2000-10-17	69.411	69.472	0	0
2000-10-18	70.647	70.669	0	0
2000-10-19	66.326	66.312	0.058	0.101
2000-10-20	69.582	69.743	0	0
2000-10-21	64.643	64.59	0.19	0.181
2000-10-22	58.33	56.489	0.168	0.148
2000-10-23	66.644	63.279	0	0.002
2000-10-24	62.22	60.953	0.008	0.006
2000-10-25	58.673	58.789	0.05	0.001
2000-10-26	61.231	61.578	0	0
2000-10-27	57.49	56.956	0.099	0.053
2000-10-28	53.348	52.916	0.001	0.001
2000-10-29	50.736	51.056	0	0
2000-10-30	47.867	47.8	0.177	0.241
2000-10-31	44.216	42.087	0.03	0.007
2001-05-01	80	80	1	1
2001-05-02	52.691	52.625	0.03	0.03
2001-05-03	54.093	53.231	0.005	0.004
2001-05-04	60.737	61.014	0	0.001
2001-05-05	61.191	61.253	0	0
2001-05-06	62.547	62.729	0.009	0.007
2001-05-07	61.339	61.353	0	0
2001-05-08	73.387	73.454	0	0
2001-05-09	75.278	75.365	0	0.003
2001-05-10	73.44	73.468	0	0
2001-05-11	73.083	73.112	0	0
2001-05-12	83.87	83.949	0	0
2001-05-13	79.833	79.393	0.001	0.02
2001-05-14	78.382	78.473	0	0.01
2001-05-15	79.481	79.324	0	0
2001-05-16	70.311	69.673	0.441	0.408
2001-05-17	65.49	65.481	0	0
2001-05-18	69.781	69.789	0	0
2001-05-19	70.112	70.818	0.025	0.03
2001-05-20	70.003	70.02	0	0
2001-05-21	61.364	61.436	0	0
2001-05-22	68.913	68.933	0	0
2001-05-23	76.02	76.057	0	0
2001-05-24	80.522	80.483	0	0
2001-05-25	83.14	83.189	0	0
2001-05-26	83.336	83.159	0	0
2001-05-27	80.902	79.595	0.004	0.011
2001-05-28	77.042	78.35	0	0.007
2001-05-29	71.073	72.208	0	0.02
2001-05-30	69.206	69.171	0	0
2001-05-31	70.85	70.793	0	0
2001-06-01	84.025	83.651	0	0
2001-06-02	86.952	86.666	0	0
2001-06-03	73.767	73.521	0.146	0.155
2001-06-04	54.771	54.583	0.062	0.073
2001-06-05	69.87	69.989	0	0
2001-06-06	73.472	73.339	0	0
2001-06-07	80.766	80.805	0	0
2001-06-08	91.049	91.122	0	0
2001-06-09	91.742	92.052	0	0
2001-06-10	85.373	85.424	0	0
2001-06-11	82.038	83.155	0	0
2001-06-12	76.199	76.617	0.206	0.183
2001-06-13	51.243	51.82	0.389	0.341
2001-06-14	61.047	60.705	0.333	0.276
2001-06-15	70.307	70.055	0	0
2001-06-16	83.014	83.225	0	0
2001-06-17	86.797	87.292	0	0
2001-06-18	83.192	83.132	0	0
2001-06-19	76.075	76.13	0	0
2001-06-20	80.025	80.058	0	0
2001-06-21	84.495	84.33	0	0
2001-06-22	92.261	92.587	0	0
2001-06-23	91.796	91.84	0.002	0
2001-06-24	88.554	87.993	0	0.015
2001-06-25	84.293	84.907	0	0
2001-06-26	82.878	81.165	0	0
2001-06-27	84.025	84.3	0	0
2001-06-28	86.31	86.798	0	0
2001-06-29	90.901	91.043	0	0
2001-06-30	92.577	92.594	0	0
2001-07-01	94.474	94.015	0	0
2001-07-02	92.624	92.658	0	0
2001-07-03	96.944	96.688	0	0
2001-07-04	98.265	99.689	0	0
2001-07-05	94.876	95.079	0.058	0.058
2001-07-06	93.846	93.274	0	0.007
2001-07-07	86.502	84.499	0.212	0.12
2001-07-08	83.53	85.439	0.018	0.047
2001-07-09	83.09	83.716	0	0
2001-07-10	81.592	81.333	0.087	0.146
2001-07-11	86.965	87.478	0.189	0
2001-07-12	87.738	88.066	0	0
2001-07-13	89.717	89.482	0	0
2001-07-14	90.171	90.086	0	0
2001-07-15	88.665	88.633	0.008	0.002
2001-07-16	87.005	87.005	0	0
2001-07-17	84.557	84.22	0	0
2001-07-18	84.283	83.956	0	0
2001-07-19	85.46	85.174	0	0
2001-07-20	87.328	87.073	0	0
2001-07-21	88.483	88.378	0	0
2001-07-22	87.817	87.625	0	0
2001-07-23	87.986	87.525	0	0
2001-07-24	87.368	87.136	0	0
2001-07-25	86.294	86.622	0	0
2001-07-26	86.424	86.596	0.003	0.001
2001-07-27	89.566	90.114	0.005	0
2001-07-28	93.417	93.882	0.009	0.008
2001-07-29	93.416	93.619	0	0
2001-07-30	90.474	90.857	0	0
2001-07-31	86.025	86.646	0	0
2001-08-01	89.339	89.279	0	0
2001-08-02	90.657	90.633	0	0
2001-08-03	90.391	90.005	0.059	0.005
2001-08-04	90.748	90.963	0.004	0
2001-08-05	92.221	92.234	0	0
2001-08-06	93.813	93.118	0	0
2001-08-07	91.392	92.386	0	0
2001-08-08	90.925	92.056	0	0
2001-08-09	91.365	91.73	0.083	0.076
2001-08-10	85.829	86.893	0	0.045
2001-08-11	87.837	87.926	0	0
2001-08-12	92.333	92.135	0	0
2001-08-13	91.801	91.705	0.051	0
2001-08-14	86.692	87.158	0	0
2001-08-15	86.405	86.952	0	0
2001-08-16	88.375	89.061	0	0
2001-08-17	93.729	93.392	0	0
2001-08-18	94.602	93.943	0	0
2001-08-19	91.352	91.352	0	0
2001-08-20	89.578	89.282	0	0.031
2001-08-21	84.951	83.855	0.112	0.152
2001-08-22	85.489	85.916	0	0
2001-08-23	86.051	86.188	0	0
2001-08-24	86.257	85.649	0	0
2001-08-25	87.816	87.981	0	0
2001-08-26	92.75	92.943	0	0
2001-08-27	92.797	92.702	0	0
2001-08-28	90.577	90.359	0	0
2001-08-29	87.781	87.457	0.009	0
2001-08-30	86.215	86.772	0.001	0.001
2001-08-31	87.054	87.382	0.001	0.008
2001-09-01	86.92	86.412	0	0
2001-09-02	88.132	87.717	0	0
2001-09-03	89.043	88.772	0	0
2001-09-04	90.486	90.409	0	0
2001-09-05	87.234	85.734	0.071	0.056
2001-09-06	82.459	79.551	0.056	0.078
2001-09-07	61.633	59.837	0.577	0.89
2001-09-08	61.339	61.281	0.132	0.129
2001-09-09	70.532	70.356	0	0
2001-09-10	81.329	81.227	0	0
2001-09-11	82.743	82.609	0	0
2001-09-12	81.417	82.13	0.003	0.002
2001-09-13	80.634	80.54	0.049	0.011
2001-09-14	79.373	79.568	0	0
2001-09-15	78.886	77.74	0	0
2001-09-16	78.237	78.148	0.002	0.002
2001-09-17	77.554	76.299	0.077	0.025
2001-09-18	70.732	71.114	0.104	0.225
2001-09-19	80.025	78.634	0	0
2001-09-20	78.692	78.481	0	0
2001-09-21	83.451	83.874	0.003	0
2001-09-22	82.694	82.882	0.007	0
2001-09-23	85.466	85.164	0	0
2001-09-24	86.213	86.486	0	0
2001-09-25	84.929	84.331	0	0
2001-09-26	81.81	81.67	0.003	0.001
2001-09-27	83.831	83.887	0	0
2001-09-28	82.633	82.846	0	0
2001-09-29	80.246	80.374	0	0
2001-09-30	78.156	77.717	0	0
2001-10-01	79.313	78.632	0	0
2001-10-02	77.786	77.657	0	0
2001-10-03	75.781	75.834	0	0
2001-10-04	69.809	69.571	0	0
2001-10-05	68.191	68.168	0	0
2001-10-06	74.106	73.636	0	0
2001-10-07	72.001	72.015	0	0
2001-10-08	70.773	70.555	0	0.03
2001-10-09	58.668	58.12	0.978	0.714
2001-10-10	52.478	50.953	0.341	0.247
2001-10-11	52.947	49.793	0.02	0.021
2001-10-12	48.557	48.479	0.231	0.419
2001-10-13	51.075	51.11	0.23	0.23
2001-10-14	58.636	58.446	0.022	0.03
2001-10-15	58.963	58.677	0.026	0.029
2001-10-16	71.389	71.48	0	0
2001-10-17	66.108	66.24	0	0
2001-10-18	62.021	62.3	0.058	0.016
2001-10-19	63.381	63.262	0	0
2001-10-20	65.576	65.382	0	0
2001-10-21	69.161	69.151	0	0
2001-10-22	62.908	62.849	0.029	0.035
2001-10-23	52.707	52.496	0.347	0.248
2001-10-24	44.81	45.075	0.393	0.369
2001-10-25	47.111	46.948	0.007	0.011
2001-10-26	57.832	57.876	0	0
2001-10-27	68.51	68.511	0	0
2001-10-28	67.917	67.82	0	0
2001-10-29	68.959	69.06	0	0
2001-10-30	63.012	63.322	0	0
2001-10-31	52.807	52.7	0.008	0.005
2002-05-01	80	80	1	1
2002-05-02	54.835	52.55	0.019	0.06
2002-05-03	61.577	61.119	0.044	0.087
2002-05-04	60.322	59.658	0.003	0.013
2002-05-05	68.526	68.252	0.001	0.002
2002-05-06	68.969	68.503	0	0
2002-05-07	67.131	67.524	0	0
2002-05-08	54.205	54.28	0.029	0.024
2002-05-09	56.882	57.103	0.015	0.053
2002-05-10	61.181	61.223	0.002	0.005
2002-05-11	54.971	55.077	0.32	0.284
2002-05-12	61.187	61.004	0	0
2002-05-13	69.835	69.859	0	0
2002-05-14	70.262	70.258	0	0
2002-05-15	66.692	66.873	0	0
2002-05-16	61.96	61.952	0	0
2002-05-17	75.671	75.661	0	0
2002-05-18	80.28	80.319	0	0
2002-05-19	82.139	82.224	0	0
2002-05-20	82.008	81.823	0	0
2002-05-21	71.051	71.505	0.084	0.049
2002-05-22	50.146	49.367	0.544	0.551
2002-05-23	54.308	54.175	0.004	0.007
2002-05-24	57.809	56.991	0.006	0.014
2002-05-25	67.309	67.187	0	0
2002-05-26	74.902	75.54	0	0
2002-05-27	77.1	76.873	0	0
2002-05-28	78.585	78.649	0	0
2002-05-29	78.023	78.105	0	0
2002-05-30	88.622	88.853	0	0
2002-05-31	88.874	90.047	0	0
2002-06-01	87.318	87.246	0.057	0.018
2002-06-02	78.285	77.461	0.051	0.056
2002-06-03	68.304	67.815	0.017	0
2002-06-04	69.6	69.625	0	0
2002-06-05	72.039	72.012	0	0
2002-06-06	85.293	85.564	0	0
2002-06-07	81.437	81.699	0	0
2002-06-08	77.083	77.17	0	0
2002-06-09	60.262	59.983	0.245	0.123
2002-06-10	60.057	59.683	0	0
2002-06-11	62.968	63.444	0.027	0.032
2002-06-12	73.549	73.474	0	0
2002-06-13	78.572	78.318	0	0
2002-06-14	87.277	86.944	0	0
2002-06-15	85.983	85.889	0	0
2002-06-16	84.906	84.705	0	0
2002-06-17	84.674	84.568	0	0
2002-06-18	81.614	81.654	0	0
2002-06-19	76.185	76.198	0	0
2002-06-20	83.603	83.555	0	0
2002-06-21	87.929	88.094	0	0
2002-06-22	87.238	87.412	0.004	0.003
2002-06-23	83.677	83.969	0	0
2002-06-24	90.763	90.684	0	0
2002-06-25	92.244	92.097	0	0
2002-06-26	94.935	94.258	0	0
2002-06-27	93.169	92.316	0	0
2002-06-28	92.907	92.756	0	0
2002-06-29	93.361	93.345	0	0
2002-06-30	91.512	91.406	0	0
2002-07-01	91.881	91.845	0	0
2002-07-02	88.291	88.283	0	0
2002-07-03	88.698	90.418	0	0
2002-07-04	88.045	89.801	0	0
2002-07-05	93.073	93.122	0	0
2002-07-06	94.165	93.482	0	0
2002-07-07	94.185	94.076	0	0
2002-07-08	95.104	94.755	0	0
2002-07-09	87.47	86.886	0	0
2002-07-10	90.515	91.405	0	0
2002-07-11	95.864	95.565	0	0
2002-07-12	97.067	96.89	0	0
2002-07-13	98.503	99.231	0	0
2002-07-14	98.935	98.694	0	0
2002-07-15	98.784	98.527	0.015	0.03
2002-07-16	95.006	95.487	0	0
2002-07-17	92.05	92.953	0	0
2002-07-18	89.003	87.871	0	0
2002-07-19	89.113	90.136	0.005	0.002
2002-07-20	89.275	91.136	0	0
2002-07-21	85.425	84.283	0	0
2002-07-22	93.184	93.02	0	0
2002-07-23	93.284	92.849	0.003	0.003
2002-07-24	94.663	93.949	0	0
2002-07-25	92.959	92.725	0.031	0.019
2002-07-26	91.657	91.757	0	0
2002-07-27	81.382	81.956	0	0
2002-07-28	82.865	83.074	0	0
2002-07-29	81.004	81	0	0
2002-07-30	92.065	92.037	0	0
2002-07-31	93.564	93.598	0	0
2002-08-01	86.89	86.513	0	0
2002-08-02	89.041	89.237	0.019	0.004
2002-08-03	89.842	89.714	0.011	0.004
2002-08-04	89.383	89.993	0	0
2002-08-05	87.557	87.687	0	0
2002-08-06	89.017	88.767	0	0
2002-08-07	88.55	88.078	0	0
2002-08-08	87.687	88.08	0	0
2002-08-09	72.559	72.229	0	0
2002-08-10	80.522	79.955	0	0
2002-08-11	89.622	89.436	0	0
2002-08-12	89.09	88.989	0	0
2002-08-13	79.048	79.014	0	0
2002-08-14	82.62	82.578	0	0
2002-08-15	84.689	84.508	0	0
2002-08-16	90.117	89.993	0	0
2002-08-17	89.239	88.88	0	0
2002-08-18	88.269	88.762	0	0
2002-08-19	91.501	91.414	0	0
2002-08-20	91.278	91.518	0	0
2002-08-21	84.766	84.624	0	0
2002-08-22	81.701	81.319	0	0
2002-08-23	82.518	82.496	0	0
2002-08-24	83.131	83.398	0	0
2002-08-25	88.805	88.558	0	0
2002-08-26	89.222	89.216	0	0
2002-08-27	82.683	82.614	0	0
2002-08-28	83.89	83.339	0	0
2002-08-29	86.646	85.552	0	0
2002-08-30	85.885	85.896	0	0
2002-08-31	85.498	85.877	0	0
2002-09-01	84.164	84.979	0	0
2002-09-02	81.885	81.587	0	0
2002-09-03	90.178	90.261	0	0
2002-09-04	86.922	86.818	0.001	0.001
2002-09-05	86.525	85.904	0.005	0
2002-09-06	85.682	85.7	0.001	0.006
2002-09-07	73.71	71.933	0.095	0.104
2002-09-08	66.031	65.727	0.08	0.102
2002-09-09	72.336	72.163	0.026	0.018
2002-09-10	77.599	77.61	0	0
2002-09-11	77.411	77.294	0.096	0.056
2002-09-12	70.679	67.49	0.182	0.164
2002-09-13	74.752	76.236	0.08	0.339
2002-09-14	80.856	81.085	0	0
2002-09-15	82.126	82.179	0	0
2002-09-16	82.023	82.19	0.042	0.038
2002-09-17	70.25	67.517	0.022	0.031
2002-09-18	63.546	63.023	0.926	0.543
2002-09-19	65.435	65.905	0	0
2002-09-20	70.899	71.075	0	0
2002-09-21	70.872	71.06	0	0
2002-09-22	71.719	71.775	0	0
2002-09-23	75.57	75.629	0	0
2002-09-24	82.307	82.398	0	0
2002-09-25	80.283	80.864	0	0
2002-09-26	69.481	70.158	0	0
2002-09-27	68.722	69.031	0	0
2002-09-28	66.769	69.264	0.001	0
2002-09-29	68.565	69.111	0.007	0
2002-09-30	66.653	67.139	0.096	0.101
2002-10-01	54.318	54.376	0.054	0.036
2002-10-02	57.715	57.586	0.119	0.132
2002-10-03	52.446	54.564	0.039	0.037
2002-10-04	50.14	50.559	0.173	0.138
2002-10-05	58.01	58.01	0.084	0.078
2002-10-06	62.494	62.47	0.001	0.002
2002-10-07	64.217	64.367	0	0
2002-10-08	63.891	64.069	0.037	0.025
2002-10-09	64.827	65.088	0.031	0.029
2002-10-10	69.87	70.136	0	0
2002-10-11	64.357	64.422	0.007	0.008
2002-10-12	57.2	57.164	0	0
2002-10-13	63.809	63.64	0	0
2002-10-14	65.51	65.509	0	0
2002-10-15	66.058	66.134	0	0
2002-10-16	66.966	66.977	0	0
2002-10-17	66.664	66.657	0	0
2002-10-18	66.085	66.214	0	0
2002-10-19	65.15	65.18	0	0
2002-10-20	67.014	67.043	0	0
2002-10-21	63.875	63.434	0	0
2002-10-22	60.302	60.084	0.007	0.007
2002-10-23	55.859	54.945	0.014	0.001
2002-10-24	56.044	56.473	0.022	0.006
2002-10-25	59.218	59.531	0	0
2002-10-26	57.793	56.589	0	0
2002-10-27	57.938	57.737	0.138	0.055
2002-10-28	54.692	54.627	0.385	0.356
2002-10-29	39.184	40.257	0.584	0.47
2002-10-30	36.1	36.148	0	0
2002-10-31	29.709	30.578	0.005	0.009
2003-05-01	80	80	1	1
2003-05-02	61.703	62.705	0	0
2003-05-03	64.066	64.372	0.068	0.001
2003-05-04	53.049	52.77	0.042	0.066
2003-05-05	51.286	48.961	0.976	0.792
2003-05-06	45.914	46.815	0.001	0.003
2003-05-07	54.469	54.922	0.003	0.025
2003-05-08	51.596	52.758	0.118	0.065
2003-05-09	49.02	47.398	0.135	0.325
2003-05-10	54.083	52.88	0	0.023
2003-05-11	56.274	56.009	0.039	0.073
2003-05-12	65.8	66.061	0	0
2003-05-13	66.97	67.134	0	0
2003-05-14	74.104	74.171	0	0
2003-05-15	68.707	68.902	0	0
2003-05-16	69.829	69.754	0	0
2003-05-17	66.569	66.372	0.001	0
2003-05-18	63.501	64.695	0.004	0.013
2003-05-19	56.07	55.949	0	0
2003-05-20	65.114	65.028	0	0
2003-05-21	74.769	74.685	0	0
2003-05-22	81.325	81.4	0	0
2003-05-23	85.387	85.243	0	0
2003-05-24	84.358	84.445	0	0
2003-05-25	83.828	83.944	0	0.001
2003-05-26	83.306	83.049	0	0
2003-05-27	81.058	80.952	0	0
2003-05-28	89.772	89.741	0	0
2003-05-29	90.141	89.942	0	0
2003-05-30	89.723	89.541	0.051	0.016
2003-05-31	88.218	88.059	0.01	0
2003-06-01	74.789	75.044	0	0
2003-06-02	73.84	73.921	0	0
2003-06-03	74.314	74.408	0	0
2003-06-04	72.072	72.159	0	0
2003-06-05	69.364	69.405	0	0
2003-06-06	71.743	71.695	0	0
2003-06-07	73.525	73.425	0	0
2003-06-08	78.819	78.343	0	0
2003-06-09	80.423	79.761	0.005	0.003
2003-06-10	79.552	80.783	0.004	0.005
2003-06-11	78.154	77.752	0.001	0.005
2003-06-12	75.995	76.25	0.027	0.013
2003-06-13	78.418	79.439	0.057	0.006
2003-06-14	81.166	80.991	0.009	0.013
2003-06-15	89.491	89.545	0	0
2003-06-16	89.537	89.665	0	0
2003-06-17	84.635	84.247	0	0
2003-06-18	84.111	83.565	0	0
2003-06-19	87.076	87.663	0.001	0
2003-06-20	84.695	81.561	0.068	0.081
2003-06-21	68.855	68.524	0.042	0.064
2003-06-22	70.917	71.467	0	0.003
2003-06-23	66.888	67.153	0.04	0.044
2003-06-24	61.324	62.087	0.198	0.252
2003-06-25	62.988	64.819	0.985	0.474
2003-06-26	71.533	71.734	0.009	0
2003-06-27	76.292	76.33	0	0
2003-06-28	80.948	80.969	0	0
2003-06-29	89.025	88.964	0	0
2003-06-30	90.783	90.729	0	0
2003-07-01	89.19	89.407	0	0
2003-07-02	89.946	90.153	0	0
2003-07-03	86.312	86.604	0	0
2003-07-04	84.301	84.341	0	0
2003-07-05	87.331	87.474	0	0
2003-07-06	87.764	88.213	0	0
2003-07-07	87.226	87.382	0.001	0
2003-07-08	86.986	86.883	0	0
2003-07-09	83.913	83.985	0	0
2003-07-10	97.035	97.326	0	0
2003-07-11	97.847	98.133	0	0
2003-07-12	94.583	94.64	0	0
2003-07-13	94.438	94.386	0	0
2003-07-14	89.688	89.701	0	0
2003-07-15	97.614	96.314	0	0
2003-07-16	98.761	99.024	0	0
2003-07-17	96.841	96.693	0	0
2003-07-18	96.506	95.381	0	0
2003-07-19	97.399	96.733	0	0
2003-07-20	94.287	96.163	0.047	0
2003-07-21	92.602	92.64	0	0
2003-07-22	94.995	95.42	0.002	0
2003-07-23	94.451	95.006	0	0.001
2003-07-24	93.194	94.661	0.025	0.003
2003-07-25	94.113	96.41	0.009	0.004
2003-07-26	92.024	92.124	0.003	0
2003-07-27	91.629	91.69	0	0
2003-07-28	91.33	91.377	0	0
2003-07-29	89.767	90.419	0	0
2003-07-30	91.167	90.906	0	0
2003-07-31	90.955	92.32	0.074	0
2003-08-01	85.382	90.171	0.026	0.013
2003-08-02	91.667	91.767	0.043	0.031
2003-08-03	89.932	88.599	0.094	0.099
2003-08-04	81.399	81.632	0.002	0.056
2003-08-05	90.297	90.266	0	0
2003-08-06	91.36	91.207	0	0
2003-08-07	89.272	89.476	0	0
2003-08-08	91.461	91.356	0	0
2003-08-09	92.555	92.68	0	0.002
2003-08-10	94.108	94.324	0	0
2003-08-11	95.748	95.837	0	0
2003-08-12	96.048	96.328	0	0
2003-08-13	93.014	95.854	0.014	0
2003-08-14	93.032	93.727	0	0
2003-08-15	92.338	92.54	0	0
2003-08-16	84.717	87.712	0	0
2003-08-17	83.174	85.114	0.055	0
2003-08-18	81.256	81.563	0	0
2003-08-19	88.863	88.895	0	0
2003-08-20	90.074	89.965	0	0
2003-08-21	89.672	89.313	0	0.009
2003-08-22	89.509	89.431	0.002	0.001
2003-08-23	89.835	88.514	0.064	0.103
2003-08-24	87.586	87.243	0.044	0
2003-08-25	87.928	87.986	0	0.002
2003-08-26	91.085	91.746	0	0
2003-08-27	89.757	87.911	0.013	0.002
2003-08-28	86.101	85.23	0	0
2003-08-29	85.68	85.565	0.015	0.035
2003-08-30	80.844	85.999	0.003	0.029
2003-08-31	81.678	81.666	0	0
2003-09-01	88.051	88.187	0	0
2003-09-02	86.96	88.393	0.01	0.021
2003-09-03	86.112	87.126	0	0
2003-09-04	87.06	87.87	0	0
2003-09-05	84.983	85.809	0.021	0.055
2003-09-06	80.706	81.685	0.054	0.023
2003-09-07	82.613	81.278	0	0.078
2003-09-08	82.6	81.134	0.017	0.012
2003-09-09	67.685	69.251	0	0
2003-09-10	63.891	64.732	0.574	0.547
2003-09-11	60.028	62.228	0.094	0.075
2003-09-12	61.265	60.827	0.268	0.21
2003-09-13	65.356	65.483	0.067	0.076
2003-09-14	70.919	70.947	0	0
2003-09-15	80.079	80.59	0	0
2003-09-16	80.161	80.301	0.005	0.003
2003-09-17	75.002	74.847	0.271	0.254
2003-09-18	62.361	62.619	0	0.002
2003-09-19	68.572	68.517	0	0
2003-09-20	69.66	69.765	0	0
2003-09-21	70.6	70.742	0	0
2003-09-22	76.24	76.368	0	0
2003-09-23	78.529	78.775	0	0
2003-09-24	77.986	78.143	0	0
2003-09-25	76.218	76.284	0	0
2003-09-26	76.506	76.669	0	0
2003-09-27	76.046	76.191	0	0
2003-09-28	78.094	78.161	0	0
2003-09-29	81.666	81.743	0	0
2003-09-30	82.209	82.386	0	0
2003-10-01	81.255	81.34	0	0
2003-10-02	77.97	77.561	0.01	0.012
2003-10-03	75.576	75.661	0.032	0.101
2003-10-04	72.319	72.376	0	0
2003-10-05	75.815	75.055	0	0
2003-10-06	75.61	75.472	0	0
2003-10-07	78.275	78.126	0	0
2003-10-08	75.427	75.523	0	0
2003-10-09	80.357	80.26	0	0
2003-10-10	79.432	79.462	0.029	0.029
2003-10-11	62.936	62.802	0.11	0.089
2003-10-12	64.903	64.789	0	0
2003-10-13	62.892	62.611	0.001	0.001
2003-10-14	66.742	66.842	0	0
2003-10-15	66.125	66.068	0	0
2003-10-16	62.668	62.399	0.022	0.028
2003-10-17	76.544	76.519	0	0
2003-10-18	79.508	79.789	0	0
2003-10-19	76.713	77.003	0	0
2003-10-20	77.952	77.73	0	0
2003-10-21	78.221	78.45	0	0
2003-10-22	79.395	79.631	0	0
2003-10-23	74.641	74.822	0	0
2003-10-24	63.508	64.262	0.028	0.013
2003-10-25	56.59	56.534	0	0
2003-10-26	60.125	60.133	0	0
2003-10-27	63.757	64.102	0	0
2003-10-28	61.774	62.055	0	0
2003-10-29	58.328	58.37	0.011	0.012
2003-10-30	49.636	49.663	0.048	0.05
2003-10-31	47.407	47.388	0.025	0.026
2004-05-01	80	80	1	1
2004-05-02	71.375	71.365	0	0
2004-05-03	77.505	77.436	0	0
2004-05-04	79.786	79.841	0	0
2004-05-05	80.008	80.023	0	0
2004-05-06	78.908	78.922	0	0
2004-05-07	77.939	77.86	0	0
2004-05-08	72.609	72.434	0	0
2004-05-09	70.493	70.443	0	0
2004-05-10	76.966	76.865	0	0
2004-05-11	72.616	71.676	0.153	0.166
2004-05-12	48.071	47.902	0.291	0.34
2004-05-13	49.162	50.607	0.21	0.205
2004-05-14	65.086	64.999	0	0.005
2004-05-15	68.95	68.883	0	0
2004-05-16	69.791	69.499	0.009	0
2004-05-17	73.121	73.006	0	0
2004-05-18	71.738	71.419	0	0
2004-05-19	67.805	67.915	0	0
2004-05-20	71.242	71.485	0	0
2004-05-21	73.789	73.786	0.068	0.044
2004-05-22	59.727	59.073	0.191	0.227
2004-05-23	58.675	58.687	0.049	0.068
2004-05-24	57.915	57.888	0.019	0.003
2004-05-25	61.13	60.63	0.005	0.009
2004-05-26	66.583	66.523	0.012	0.015
2004-05-27	68.386	68.392	0.196	0.218
2004-05-28	69.853	69.496	0.31	0.255
2004-05-29	54.199	54.252	0.376	0.431
2004-05-30	53.759	54.202	0.4	0.397
2004-05-31	61.138	61.177	0	0
2004-06-01	72.284	72.429	0	0
2004-06-02	78.861	79.083	0	0
2004-06-03	88.398	88.206	0	0
2004-06-04	88.215	87.858	0	0
2004-06-05	83.713	84.626	0	0
2004-06-06	84.949	85.342	0	0
2004-06-07	78.366	78.377	0	0
2004-06-08	79.735	80.066	0	0
2004-06-09	79.455	79.648	0.001	0.001
2004-06-10	67.685	68.069	0.048	0.018
2004-06-11	60.449	60.311	0.317	0.435
2004-06-12	63.946	64.156	0	0
2004-06-13	75.041	74.911	0	0
2004-06-14	76.159	75.826	0	0
2004-06-15	73.611	73.541	0	0
2004-06-16	72.184	72.254	0.001	0
2004-06-17	71.412	71.306	0	0.001
2004-06-18	75.871	76.218	0.096	0.004
2004-06-19	81.307	80.738	0.006	0.002
2004-06-20	76.487	76.662	0.005	0
2004-06-21	75.945	75.624	0.045	0
2004-06-22	74.776	74.535	0	0
2004-06-23	83.322	83.219	0	0
2004-06-24	83.794	83.805	0	0
2004-06-25	83.713	82.807	0.006	0.017
2004-06-26	81.82	82.551	0	0.104
2004-06-27	82.435	83.051	0.007	0
2004-06-28	85.669	86.064	0	0
2004-06-29	85.252	85.797	0	0
2004-06-30	84.103	84.121	0	0
2004-07-01	83.9	83.542	0	0
2004-07-02	83.55	83.485	0	0
2004-07-03	84.199	84.186	0	0
2004-07-04	81.068	80.848	0.003	0.056
2004-07-05	73.004	72.975	0.097	0.152
2004-07-06	78.451	78.368	0	0
2004-07-07	89.207	89.337	0.039	0.032
2004-07-08	84.858	84.921	0.027	0.013
2004-07-09	85.25	87.379	0.001	0.002
2004-07-10	88.174	88.501	0	0.002
2004-07-11	88.938	88.934	0	0
2004-07-12	91.801	91.874	0	0
2004-07-13	91.589	91.689	0	0
2004-07-14	92.364	92.302	0	0
2004-07-15	92.645	92.265	0	0
2004-07-16	90.86	92.606	0	0
2004-07-17	90.309	90.158	0.01	0.055
2004-07-18	91.366	92.27	0.126	0.023
2004-07-19	91.791	92.327	0	0
2004-07-20	85.082	83.466	0	0.054
2004-07-21	85.646	85.536	0.056	0.044
2004-07-22	85.463	85.149	0.001	0.014
2004-07-23	85.981	85.463	0.003	0.001
2004-07-24	86.439	86.285	0	0
2004-07-25	87.68	87.614	0	0
2004-07-26	90.17	90.091	0.046	0.003
2004-07-27	87.919	89.413	0.248	0.107
2004-07-28	80.836	80.701	0	0
2004-07-29	85.022	83.604	0.002	0.004
2004-07-30	87.355	87.973	0.002	0
2004-07-31	91.065	91.332	0	0
2004-08-01	91.867	92.089	0	0
2004-08-02	88.862	88.613	0	0.001
2004-08-03	86.908	87.226	0.056	0.023
2004-08-04	88.433	88.201	0	0
2004-08-05	90.058	90.131	0.022	0
2004-08-06	89.464	89.78	0	0
2004-08-07	88.376	88.313	0	0
2004-08-08	82.732	82.491	0	0
2004-08-09	91.517	91.534	0	0
2004-08-10	90.633	90.548	0	0
2004-08-11	89.847	89.805	0	0
2004-08-12	89.596	89.5	0	0
2004-08-13	91.555	91.132	0	0
2004-08-14	91.537	91.913	0	0
2004-08-15	85.233	91.837	0.114	0.023
2004-08-16	82.615	85.935	0.061	0.1
2004-08-17	80.342	84.535	0.09	0.152
2004-08-18	77.929	77.869	0.143	0.086
2004-08-19	72.753	77.164	0.078	0.053
2004-08-20	76.884	78.492	0.063	0.045
2004-08-21	78.508	79.006	0.042	0.082
2004-08-22	84.373	84.418	0.028	0.044
2004-08-23	83.43	84.305	0.212	0.247
2004-08-24	68.293	66.749	0.015	0.011
2004-08-25	75.79	75.895	0	0
2004-08-26	76.826	76.911	0.222	0.34
2004-08-27	66.501	66.538	0.46	0.269
2004-08-28	73.226	73.35	0	0
2004-08-29	76.71	76.731	0	0
2004-08-30	84.443	84.693	0	0
2004-08-31	89.099	88.869	0	0
2004-09-01	88.589	88.721	0	0
2004-09-02	86.99	87.134	0	0
2004-09-03	71.898	71.96	0.159	0.055
2004-09-04	65.089	65.942	0.027	0.061
2004-09-05	67.17	67.544	0.166	0.224
2004-09-06	72.701	72.757	0	0
2004-09-07	84.067	84.225	0	0
2004-09-08	85.619	85.912	0	0
2004-09-09	85.777	86.136	0.009	0.001
2004-09-10	81.531	82.682	0.024	0.016
2004-09-11	83.583	83.98	0	0
2004-09-12	83.133	83.959	0	0
2004-09-13	77.558	77.951	0.002	0.024
2004-09-14	70.346	70.322	0.152	0.175
2004-09-15	62.868	62.893	0.044	0.033
2004-09-16	79.052	79.297	0	0
2004-09-17	81.72	81.841	0	0
2004-09-18	81.45	81.56	0	0
2004-09-19	76.817	74.9	0	0
2004-09-20	66.755	66.213	0	0
2004-09-21	57.762	57.295	0.002	0.09
2004-09-22	57.291	56.491	0	0
2004-09-23	65.181	64.878	0	0
2004-09-24	70.991	70.907	0	0
2004-09-25	74.173	74.108	0	0
2004-09-26	77.265	77.313	0	0
2004-09-27	76.761	76.826	0	0
2004-09-28	72.901	72.453	0.033	0.017
2004-09-29	66.783	65.529	0.077	0.045
2004-09-30	62.382	62.767	0.048	0.051
2004-10-01	66.44	67.744	0	0.01
2004-10-02	66.652	65.433	0.022	0.043
2004-10-03	69.727	67.635	0.025	0.059
2004-10-04	69.664	68.059	0	0.001
2004-10-05	66.252	64.997	0.043	0.021
2004-10-06	68.859	69.002	0.006	0.036
2004-10-07	73.383	73.624	0	0
2004-10-08	76.013	76.038	0	0
2004-10-09	73.95	73.807	0	0
2004-10-10	66.828	66.694	0.282	0.213
2004-10-11	69.867	71.186	0.02	0.03
2004-10-12	67.134	68.313	0	0
2004-10-13	65.935	65.821	0	0
2004-10-14	64.753	64.828	0	0
2004-10-15	64.935	64.948	0	0
2004-10-16	70.685	70.85	0	0
2004-10-17	66.435	66.289	0.042	0.038
2004-10-18	54.086	53.746	0.044	0.049
2004-10-19	49.424	50.568	0.011	0.066
2004-10-20	49.308	48.534	0.25	0.216
2004-10-21	47.43	46.67	0.309	0.229
2004-10-22	44.845	44.134	0.3	0.13
2004-10-23	45.328	45.94	0.003	0.001
2004-10-24	45.413	45.583	0.078	0.095
2004-10-25	52.937	53.366	0.155	0.121
2004-10-26	53.853	53.994	0	0
2004-10-27	53.668	53.773	0.044	0.019
2004-10-28	49.186	48.24	0.031	0.037
2004-10-29	44.388	44.941	0.835	0.607
2004-10-30	40.73	41.453	0.491	0.362
2004-10-31	39.363	40.26	0.35	0.325
2005-05-01	80	80	1	1
2005-05-02	59.714	59.959	0.002	0.047
2005-05-03	60.734	60.616	0.004	0.02
2005-05-04	63.636	64.393	0.037	0.041
2005-05-05	68.731	69.337	0.014	0.012
2005-05-06	61.777	63.6	0.106	0.176
2005-05-07	55.827	56.764	0.091	0.062
2005-05-08	59.815	60.01	0.614	0.549
2005-05-09	64.501	64.717	0	0
2005-05-10	62.976	62.95	0.092	0.102
2005-05-11	49.361	48.261	0.214	0.312
2005-05-12	54.847	54.283	0.129	0.125
2005-05-13	59.593	59.523	0.033	0.152
2005-05-14	67.352	67.528	0	0
2005-05-15	73.575	73.105	0	0
2005-05-16	72.492	72.209	0.202	0.195
2005-05-17	60.572	61.624	0.773	0.651
2005-05-18	65.162	65.158	0	0
2005-05-19	71.885	71.901	0	0
2005-05-20	81.022	81.078	0	0
2005-05-21	82.744	82.713	0	0
2005-05-22	77.81	77.891	0	0
2005-05-23	78.933	78.955	0	0
2005-05-24	72.563	72.559	0	0
2005-05-25	67.997	68.045	0	0
2005-05-26	71.966	72.032	0	0
2005-05-27	76.071	76.008	0	0
2005-05-28	80.205	80.217	0	0
2005-05-29	80.5	79.767	0.003	0.003
2005-05-30	77.335	78.319	0.073	0.006
2005-05-31	66.45	66.165	0.043	0.017
2005-06-01	63.509	64.151	0.098	0.097
2005-06-02	60.834	61.256	0	0
2005-06-03	59.839	59.9	0.09	0.024
2005-06-04	60.175	61.576	0.132	0.168
2005-06-05	75.781	76.597	0	0
2005-06-06	77.145	77.416	0.038	0.056
2005-06-07	58.51	58.909	0.464	0.336
2005-06-08	64.089	63.014	0	0
2005-06-09	60.63	60.427	0.084	0.056
2005-06-10	61.997	61.555	0.06	0.031
2005-06-11	66.882	66.64	0	0
2005-06-12	67.277	66.733	0.478	0.704
2005-06-13	61.104	61.398	0	0
2005-06-14	78.899	79.372	0	0
2005-06-15	82.684	82.722	0.018	0.015
2005-06-16	83.084	83.227	0	0.001
2005-06-17	81.829	81.938	0	0
2005-06-18	77.732	77.831	0	0
2005-06-19	80.34	80.465	0	0
2005-06-20	87.055	87.29	0	0
2005-06-21	88.407	87.972	0	0.002
2005-06-22	85.258	84.998	0.049	0.049
2005-06-23	83.733	84.628	0.031	0.053
2005-06-24	85.532	85.486	0.011	0.031
2005-06-25	85.855	85.906	0	0
2005-06-26	77.583	78.155	0	0.001
2005-06-27	82.427	82.427	0	0
2005-06-28	83.328	83.377	0.054	0.052
2005-06-29	67.603	67.57	0.112	0.063
2005-06-30	77.257	77.237	0	0
2005-07-01	85.904	86.336	0	0
2005-07-02	86.455	86.792	0	0
2005-07-03	84.122	84.161	0	0
2005-07-04	80.761	80.609	0	0
2005-07-05	89.843	90.005	0	0
2005-07-06	92.124	92.008	0	0
2005-07-07	92.147	92.244	0	0
2005-07-08	91.863	92.149	0	0
2005-07-09	92.329	92.441	0	0
2005-07-10	90.01	90.261	0	0
2005-07-11	85.089	85.757	0	0
2005-07-12	92.346	92.521	0	0
2005-07-13	98.08	98.45	0	0
2005-07-14	98.117	98.201	0	0
2005-07-15	95.409	95.571	0	0
2005-07-16	95.57	95.645	0	0
2005-07-17	94.407	94.029	0	0
2005-07-18	81.751	81.752	0	0
2005-07-19	99.204	99.523	0	0
2005-07-20	100.531	100.828	0	0
2005-07-21	98.238	98.171	0	0
2005-07-22	98.082	99.062	0	0
2005-07-23	90.866	89.576	0	0.044
2005-07-24	87.597	87.924	0	0.02
2005-07-25	82.686	83.162	0.057	0.013
2005-07-26	83.062	83.295	0	0
2005-07-27	82.419	82.509	0	0
2005-07-28	93.77	93.961	0	0
2005-07-29	93.971	94.071	0.054	0.054
2005-07-30	86.811	87.072	0.119	0.094
2005-07-31	80.824	80.114	0.279	0.128
2005-08-01	84.244	86.658	0.022	0.014
2005-08-02	85.109	84.774	0	0.172
2005-08-03	83.478	82.628	0.008	0.036
2005-08-04	85.403	85.683	0	0
2005-08-05	85.686	86.297	0	0
2005-08-06	87.363	87.321	0	0
2005-08-07	87.219	87.551	0.025	0
2005-08-08	87.185	88.305	0.018	0
2005-08-09	87.237	85.678	0.035	0.126
2005-08-10	87.18	88.12	0	0
2005-08-11	85.737	85.885	0	0
2005-08-12	84.747	84.728	0	0
2005-08-13	83.753	83.71	0	0
2005-08-14	84.875	84.804	0	0
2005-08-15	85.367	85.808	0.003	0.035
2005-08-16	83.342	77.606	0.206	0.076
2005-08-17	81.532	79.886	0.018	0.053
2005-08-18	82.346	83.587	0.048	0.047
2005-08-19	82.457	83.383	0	0
2005-08-20	84.871	84.638	0	0
2005-08-21	85.796	86.845	0	0
2005-08-22	87.37	87.893	0	0
2005-08-23	87.243	87.348	0.006	0.003
2005-08-24	87.431	87.698	0	0.001
2005-08-25	82.394	82.199	0	0
2005-08-26	84.096	83.709	0	0
2005-08-27	87.602	87.663	0	0
2005-08-28	88.074	88.291	0	0
2005-08-29	92.452	92.799	0	0
2005-08-30	92.707	92.973	0	0
2005-08-31	73.881	74.048	0	0
2005-09-01	80.394	80.557	0	0
2005-09-02	87.313	87.455	0	0
2005-09-03	87.3	87.55	0	0.022
2005-09-04	85.036	85.555	0	0.004
2005-09-05	83.529	83.418	0.033	0.022
2005-09-06	84.94	84.944	0	0
2005-09-07	85.362	85.319	0	0
2005-09-08	83.344	86.219	0.05	0.008
2005-09-09	85.776	86.575	0	0
2005-09-10	78.796	79.114	0	0
2005-09-11	65.321	65.786	0.096	0.092
2005-09-12	63.039	63.96	0.125	0.132
2005-09-13	67.596	68.018	0	0.007
2005-09-14	68.86	69.079	0	0
2005-09-15	76.779	76.693	0	0
2005-09-16	76.972	77.193	0	0
2005-09-17	75.566	75.708	0.033	0.012
2005-09-18	66.812	67.078	0	0
2005-09-19	75.249	75.757	0	0
2005-09-20	82.447	82.972	0	0
2005-09-21	80.048	80.438	0.233	0.278
2005-09-22	68.757	69.85	0.084	0.012
2005-09-23	78.463	78.621	0	0.001
2005-09-24	73.524	73.374	0.082	0.079
2005-09-25	61.778	61.817	0.046	0.049
2005-09-26	77.192	77.269	0	0
2005-09-27	78.191	78.294	0.044	0.045
2005-09-28	71.739	71.924	0.054	0.038
2005-09-29	72.685	72.789	0	0
2005-09-30	75.745	75.82	0	0
2005-10-01	78.851	79.029	0	0
2005-10-02	78.301	78.432	0	0
2005-10-03	69.874	70.004	0.04	0.04
2005-10-04	59.106	59.202	0.029	0.105
2005-10-05	52.796	54.783	0.533	0.413
2005-10-06	62.233	63.554	0	0
2005-10-07	72.399	72.956	0	0
2005-10-08	70.033	72.33	0	0
2005-10-09	56.192	56.561	0.271	0.109
2005-10-10	58.884	59.48	0	0
2005-10-11	58.868	59.073	0	0
2005-10-12	61.546	61.103	0.074	0.066
2005-10-13	65.853	66.101	0	0
2005-10-14	73.507	73.613	0	0
2005-10-15	70.563	70.938	0.068	0.075
2005-10-16	61.051	61.376	0.022	0.016
2005-10-17	66.844	67.33	0.154	0.138
2005-10-18	67.557	66.101	0.004	0.001
2005-10-19	62.365	62.002	0.006	0.153
2005-10-20	62.125	60.389	0.115	0.197
2005-10-21	62.409	62.357	0	0
2005-10-22	64.964	64.853	0	0
2005-10-23	67.201	66.992	0	0
2005-10-24	70.329	70.337	0	0
2005-10-25	67.537	67.611	0	0
2005-10-26	62.297	62.563	0.016	0.045
2005-10-27	64.582	64.743	0	0
2005-10-28	54.771	55.69	0.128	0.141
2005-10-29	53.726	53.077	0.023	0.001
2005-10-30	49.886	50.726	0.161	0.021
2005-10-31	52.906	52.862	0.207	0.23
2006-05-01	80	80	1	1
2006-05-02	60.986	60.98	0	0
2006-05-03	62.287	62.407	0.016	0.026
2006-05-04	62.306	62.502	0.001	0.002
2006-05-05	60.973	61.717	0.003	0.002
2006-05-06	62.038	62.02	0.065	0.038
2006-05-07	62.493	62.378	0.003	0.001
2006-05-08	63.086	62.762	0.008	0.014
2006-05-09	54.98	55.409	0.059	0.051
2006-05-10	55.307	55.344	0	0
2006-05-11	67.556	67.468	0	0
2006-05-12	74.013	73.978	0	0
2006-05-13	76.779	77.568	0	0
2006-05-14	77.676	76.716	0	0
2006-05-15	79.463	78.943	0	0
2006-05-16	80.846	80.498	0	0
2006-05-17	80.643	80.233	0	0
2006-05-18	82.612	82.973	0	0
2006-05-19	83.631	83.617	0.226	0.033
2006-05-20	77.686	77.482	0.006	0.002
2006-05-21	79.326	79.49	0	0
2006-05-22	80.363	80.628	0.05	0.03
2006-05-23	64.147	64.835	0.028	0.031
2006-05-24	77.532	77.893	0	0
2006-05-25	78.483	78.563	0	0
2006-05-26	77.322	77.414	0	0
2006-05-27	78.925	79.373	0.021	0.026
2006-05-28	57.764	53.86	0.485	0.392
2006-05-29	55.425	55.225	0.021	0.006
2006-05-30	65	66.042	0.021	0.001
2006-05-31	72.286	72.431	0	0
2006-06-01	84.071	84.368	0	0
2006-06-02	85.969	85.53	0	0
2006-06-03	84.996	84.964	0	0
2006-06-04	83.007	83.043	0	0
2006-06-05	82.933	82.93	0	0
2006-06-06	92.345	92.867	0	0
2006-06-07	90.964	91.823	0.034	0.019
2006-06-08	85.392	84.555	0.047	0.053
2006-06-09	78.675	82.263	0.117	0.117
2006-06-10	70.044	74.948	0.071	0.042
2006-06-11	83.794	84.022	0	0
2006-06-12	85.471	85.762	0	0
2006-06-13	86.823	86.911	0	0
2006-06-14	82.378	83.08	0.025	0.019
2006-06-15	63.641	63.209	0.038	0.036
2006-06-16	65.473	64.648	0.06	0.003
2006-06-17	75.997	75.842	0	0
2006-06-18	82.792	82.934	0	0
2006-06-19	86.729	86.807	0	0
2006-06-20	85.227	85.373	0	0
2006-06-21	75.19	75.319	0	0
2006-06-22	76.587	76.653	0	0
2006-06-23	82.247	82.3	0	0
2006-06-24	89.623	89.656	0	0
2006-06-25	88.987	89.1	0	0
2006-06-26	86.486	86.681	0	0
2006-06-27	86.968	86.478	0	0
2006-06-28	88.346	88.568	0	0
2006-06-29	88.261	89.235	0.07	0.045
2006-06-30	84.653	84.079	0.01	0.064
2006-07-01	86.331	85.247	0	0.011
2006-07-02	88.28	85.405	0.01	0
2006-07-03	89.922	90.576	0.025	0.001
2006-07-04	90.485	89.996	0.01	0.02
2006-07-05	86.531	80.92	0.041	0.109
2006-07-06	89.449	84.82	0.041	0.053
2006-07-07	87.663	86.037	0.01	0.009
2006-07-08	83.429	83.932	0	0
2006-07-09	83.488	83.268	0.091	0.042
2006-07-10	81.751	84.918	0.078	0
2006-07-11	87.66	89.084	0.001	0.022
2006-07-12	89.303	89.249	0.005	0.02
2006-07-13	89.772	89.628	0	0
2006-07-14	94.998	94.795	0	0
2006-07-15	97.315	96.997	0	0
2006-07-16	97.387	97.136	0	0
2006-07-17	95.376	95.724	0	0
2006-07-18	94.787	94.932	0.03	0.038
2006-07-19	89.826	88.435	0.076	0.118
2006-07-20	87.704	87.18	0.082	0.062
2006-07-21	93.02	93.773	0	0.013
2006-07-22	94.339	94.464	0	0
2006-07-23	95.377	95.201	0.031	0
2006-07-24	91.596	92.953	0	0
2006-07-25	90.362	90.658	0	0.033
2006-07-26	88.376	90.354	0	0
2006-07-27	91.095	90.656	0	0
2006-07-28	94.529	96.054	0.015	0
2006-07-29	95.794	95.763	0.058	0.001
2006-07-30	94.88	92.22	0	0.006
2006-07-31	88.485	90.037	0.002	0.001
2006-08-01	85.712	90.081	0.007	0.002
2006-08-02	78.457	90.163	0	0.004
2006-08-03	87.489	90.823	0	0
2006-08-04	87.719	90.451	0	0.01
2006-08-05	87.989	90.851	0	0
2006-08-06	88.788	90.87	0	0
2006-08-07	89.063	88.919	0	0
2006-08-08	89.727	89.156	0.017	0.033
2006-08-09	88.064	87.096	0.003	0.001
2006-08-10	90.893	89.904	0	0.012
2006-08-11	91.181	90.761	0	0.015
2006-08-12	90.032	88.975	0.002	0.008
2006-08-13	82.991	83.156	0	0
2006-08-14	89.595	89.329	0	0
2006-08-15	90.04	89.951	0	0
2006-08-16	89.095	88.748	0	0
2006-08-17	88.184	88.211	0	0
2006-08-18	81.289	81.058	0	0
2006-08-19	87.107	87.231	0	0
2006-08-20	88.259	88.2	0	0
2006-08-21	91.617	91.61	0	0
2006-08-22	92.103	92.203	0	0
2006-08-23	89.364	91.095	0.038	0.017
2006-08-24	84.1	87.832	0.023	0.027
2006-08-25	80.808	80.972	0	0
2006-08-26	78.821	78.621	0.027	0.032
2006-08-27	76.494	76.277	0.047	0.195
2006-08-28	81.796	81.905	0	0
2006-08-29	90.033	89.869	0	0
2006-08-30	86.599	87.781	0	0
2006-08-31	85.479	85.196	0	0
2006-09-01	80.568	80.084	0	0
2006-09-02	83.022	82.587	0	0
2006-09-03	85.326	85.029	0	0
2006-09-04	84.703	84.395	0	0
2006-09-05	82.765	82.518	0.02	0.005
2006-09-06	78.256	79.276	0.018	0.083
2006-09-07	76.381	75.118	0.038	0.041
2006-09-08	69.075	71.186	0.186	0.1
2006-09-09	78.766	79.321	0.037	0.01
2006-09-10	76.741	75.69	0.007	0.032
2006-09-11	77.134	77.214	0.007	0
2006-09-12	82.083	81.97	0	0
2006-09-13	83.993	84.155	0	0
2006-09-14	84.372	84.642	0.026	0.017
2006-09-15	69.322	72.78	0.053	0.066
2006-09-16	61.309	61.511	0.815	0.561
2006-09-17	50.332	52.058	0.204	0.161
2006-09-18	63.001	63.488	0	0
2006-09-19	75.363	75.454	0	0
2006-09-20	75.116	75.179	0.391	0.314
2006-09-21	50.884	50.933	0.429	0.456
2006-09-22	52.388	52.132	0.868	0.93
2006-09-23	58.781	58.089	0.01	0.03
2006-09-24	61.932	62.139	0	0
2006-09-25	67.485	67.482	0	0
2006-09-26	68.155	68.318	0	0
2006-09-27	72.904	72.952	0	0.001
2006-09-28	73.717	73.81	0	0
2006-09-29	75.182	75.133	0	0
2006-09-30	79.909	79.92	0	0
2006-10-01	77.8	78.037	0	0
2006-10-02	74.577	74.918	0	0
2006-10-03	69.618	69.73	0	0.003
2006-10-04	74.557	75.446	0.004	0
2006-10-05	73.942	73.849	0.034	0.035
2006-10-06	67.066	65.514	0.232	0.207
2006-10-07	58.974	58.657	0.058	0.051
2006-10-08	61.14	61.29	0.076	0.13
2006-10-09	61.425	61.493	0.094	0.074
2006-10-10	57.546	57.366	0.159	0.135
2006-10-11	57.278	57.388	0.001	0.01
2006-10-12	63.596	63.494	0.007	0.01
2006-10-13	67.284	67.297	0.025	0.017
2006-10-14	66.712	66.739	0	0
2006-10-15	64.05	64.352	0.01	0.031
2006-10-16	62.371	62.792	0.41	0.448
2006-10-17	50.523	50.401	0.063	0.023
2006-10-18	51.32	51.439	0	0
2006-10-19	50.243	50.113	0.072	0.053
2006-10-20	49.113	49.283	1.034	1.062
2006-10-21	50.295	50.239	0.122	0.114
2006-10-22	52.18	52.18	0	0
2006-10-23	61.245	61.347	0	0
2006-10-24	64.228	64.469	0	0
2006-10-25	58.343	58.398	0.003	0
2006-10-26	50.75	50.842	0	0
2006-10-27	53.845	53.918	0	0
2006-10-28	60.125	60.126	0	0
2006-10-29	60.223	60.35	0	0
2006-10-30	54.621	54.744	0.103	0.1
2006-10-31	43.238	43.176	0.048	0.052
2007-05-01	80	80	1	1
2007-05-02	71.197	72.952	0	0
2007-05-03	71.736	72.161	0.393	0.18
2007-05-04	51.342	51.555	0.002	0.001
2007-05-05	49.555	50.062	0.309	0.201
2007-05-06	54.197	54.298	0	0
2007-05-07	60.593	60.741	0	0
2007-05-08	65.824	65.98	0	0
2007-05-09	72.104	72.121	0	0
2007-05-10	79.294	79.373	0	0
2007-05-11	82.452	82.453	0	0
2007-05-12	83.146	83.312	0	0
2007-05-13	83.431	83.828	0	0
2007-05-14	71.609	71.661	0	0
2007-05-15	71.814	71.896	0	0
2007-05-16	78.149	78.25	0.002	0.002
2007-05-17	80.379	79.898	0	0
2007-05-18	81.029	80.611	0.004	0.005
2007-05-19	81.428	81.326	0.033	0.028
2007-05-20	82.333	82.137	0	0
2007-05-21	79.429	78.873	0.126	0.162
2007-05-22	56.407	56.661	0.186	0.246
2007-05-23	56.3	55.886	0.12	0.174
2007-05-24	62.465	62.872	0.031	0
2007-05-25	70.151	70.165	0	0
2007-05-26	71.672	72.075	0	0
2007-05-27	83.605	83.059	0	0
2007-05-28	82.386	82.065	0	0
2007-05-29	65.217	65.257	0	0
2007-05-30	65.58	65.685	0.001	0.002
2007-05-31	70.815	70.837	0	0
2007-06-01	73.276	72.872	0	0
2007-06-02	78.196	77.873	0	0
2007-06-03	82.968	83.023	0	0
2007-06-04	84.18	84.301	0.003	0.001
2007-06-05	84.39	84.23	0	0
2007-06-06	77.268	77.73	0.222	0.231
2007-06-07	39.94	41.953	2.1	2.221
2007-06-08	59.801	59.556	0	0
2007-06-09	75.281	75.287	0	0
2007-06-10	82.25	82.348	0	0
2007-06-11	83.032	83.126	0	0
2007-06-12	75.449	75.812	0	0
2007-06-13	77.633	78.447	0	0
2007-06-14	79.238	79.723	0	0
2007-06-15	86.074	86.748	0	0
2007-06-16	91.222	91.368	0	0
2007-06-17	91.304	91.308	0	0
2007-06-18	68.552	68.524	0	0
2007-06-19	88.663	88.647	0	0
2007-06-20	90.36	90.438	0	0
2007-06-21	90.214	90.364	0	0
2007-06-22	90.768	90.68	0	0
2007-06-23	91.553	91.428	0	0
2007-06-24	86.303	85.938	0	0
2007-06-25	81.98	82.024	0	0
2007-06-26	83.201	82.625	0	0
2007-06-27	88.751	88.899	0	0
2007-06-28	89.845	90.107	0	0
2007-06-29	91.228	91.482	0	0
2007-06-30	90.61	90.859	0	0
2007-07-01	89.588	89.615	0	0
2007-07-02	90.254	90.831	0	0
2007-07-03	88.72	89.169	0	0
2007-07-04	85.531	86.26	0	0
2007-07-05	89.733	89.601	0	0
2007-07-06	92.944	93.441	0	0
2007-07-07	93.426	91.631	0	0
2007-07-08	88.194	88.207	0	0
2007-07-09	88.037	89.058	0	0
2007-07-10	90.973	90.433	0	0
2007-07-11	94.963	92.16	0	0
2007-07-12	90.942	91.461	0	0.037
2007-07-13	89.91	88.859	0	0
2007-07-14	95.824	94.879	0	0
2007-07-15	96.099	95.83	0	0
2007-07-16	95.939	94.608	0	0
2007-07-17	94.204	92.876	0.022	0.008
2007-07-18	93.223	93.228	0.008	0.01
2007-07-19	94.782	94.663	0	0
2007-07-20	92.688	92.253	0	0
2007-07-21	93.622	92.169	0	0
2007-07-22	94.906	95.524	0	0
2007-07-23	93.212	93.868	0	0.025
2007-07-24	89.33	93.155	0.032	0.025
2007-07-25	85.559	91.037	0.24	0.095
2007-07-26	87.444	83.451	0	0.208
2007-07-27	85.873	83.644	0.018	0.001
2007-07-28	88.417	87.278	0	0
2007-07-29	91.349	90.58	0	0
2007-07-30	94.566	94.928	0	0
2007-07-31	92.392	94.571	0.03	0.02
2007-08-01	89.955	90.967	0	0
2007-08-02	89.461	89.922	0.09	0
2007-08-03	84.089	85.882	0.025	0.021
2007-08-04	89.544	89.437	0	0
2007-08-05	86.95	90.232	0.063	0.024
2007-08-06	86.234	89.14	0.061	0.024
2007-08-07	87.375	87.869	0	0
2007-08-08	85.194	85.636	0	0
2007-08-09	88.172	88.499	0	0
2007-08-10	88.756	89.317	0	0
2007-08-11	89.035	89.282	0	0
2007-08-12	91.147	91.353	0	0
2007-08-13	93.182	93.718	0	0
2007-08-14	93.319	93.801	0	0
2007-08-15	91.787	91.887	0	0
2007-08-16	93.031	93.135	0	0.003
2007-08-17	93.167	91.752	0.006	0.023
2007-08-18	93.097	92.639	0.014	0.006
2007-08-19	91.182	90.112	0.009	0.029
2007-08-20	89.843	89.796	0	0
2007-08-21	81.492	81.408	0	0
2007-08-22	82.379	82.976	0	0
2007-08-23	82.419	81.941	0	0.018
2007-08-24	79.417	79.407	0	0
2007-08-25	91.285	91.599	0	0
2007-08-26	89.78	89.777	0	0
2007-08-27	87.552	87.24	0	0.001
2007-08-28	83.13	83.536	0.002	0
2007-08-29	85.517	85.781	0.022	0
2007-08-30	88.508	89.519	0.013	0
2007-08-31	92.172	92.231	0	0
2007-09-01	91.063	91.108	0.014	0.004
2007-09-02	88.099	91.667	0	0
2007-09-03	90.988	90.905	0.013	0.004
2007-09-04	89.949	90.014	0.112	0.139
2007-09-05	79.266	79.662	0.138	0.258
2007-09-06	70.432	70.962	0.125	0.088
2007-09-07	76.673	76.901	0	0
2007-09-08	78.367	78.251	0	0
2007-09-09	77.315	77.396	0	0.002
2007-09-10	75.265	75.146	0	0
2007-09-11	77.982	77.921	0	0
2007-09-12	85.663	85.705	0	0
2007-09-13	85.526	85.672	0	0
2007-09-14	83.346	81.869	0.013	0.04
2007-09-15	80.485	80.33	0.01	0.057
2007-09-16	82.05	81.745	0	0
2007-09-17	77.093	77.238	0	0
2007-09-18	65.409	65.182	0.3	0.223
2007-09-19	75.716	75.812	0	0
2007-09-20	76.794	76.777	0	0
2007-09-21	77.117	77.164	0	0
2007-09-22	75.791	75.961	0.038	0.133
2007-09-23	66.794	67.772	0	0
2007-09-24	61.047	61.376	0.159	0.168
2007-09-25	61.306	61	0	0
2007-09-26	64.714	64.793	0.044	0.001
2007-09-27	74.891	74.699	0	0
2007-09-28	72.964	73.085	0	0
2007-09-29	70.74	70.791	0.56	0.508
2007-09-30	66.631	66.424	0.19	0.212
2007-10-01	70.37	71.305	0	0
2007-10-02	58.978	59.12	0.29	0.309
2007-10-03	68.836	68.823	0	0
2007-10-04	70.495	70.602	0	0
2007-10-05	64.782	64.838	0	0
2007-10-06	60.782	60.743	0.19	0.028
2007-10-07	48.224	47.702	0.062	0.056
2007-10-08	66.29	67.656	0	0
2007-10-09	76.211	76.353	0	0
2007-10-10	72.188	72.616	0.009	0.003
2007-10-11	68.951	69.445	0	0
2007-10-12	64.533	64.855	0	0
2007-10-13	61.58	61.665	0.088	0.089
2007-10-14	62.532	62.551	0.028	0.03
2007-10-15	64.43	63.445	0	0
2007-10-16	64.241	63.999	0.003	0.007
2007-10-17	57.773	58.244	0.065	0.112
2007-10-18	45.287	45.393	1.101	1.365
2007-10-19	55.588	49.581	0	0
2007-10-20	49.563	46.851	0.056	0.056
2007-10-21	39.598	39.007	1.309	1.285
2007-10-22	36.511	36.581	0	0
2007-10-23	46.275	47.421	0	0
2007-10-24	58.941	58.987	0	0
2007-10-25	64.484	64.768	0	0
2007-10-26	62.909	62.249	0	0
2007-10-27	66.529	66.492	0	0
2007-10-28	69.115	68.999	0	0
2007-10-29	67.535	67.218	0	0
2007-10-30	61.482	61.32	0.001	0.001
2007-10-31	54.684	54.273	0.48	0.515
2008-05-01	80	80	1	1
2008-05-02	36.977	36.682	0.146	0.242
2008-05-03	39.588	39.445	0	0
2008-05-04	50.588	51.294	0	0
2008-05-05	64.875	65.236	0	0
2008-05-06	64.984	65.011	0	0
2008-05-07	63.373	63.468	0.015	0.009
2008-05-08	54.306	55.578	0.209	0.183
2008-05-09	54.773	55.606	0.088	0.088
2008-05-10	50.051	49.831	0.665	0.537
2008-05-11	71.312	71.178	0	0
2008-05-12	69.022	68.603	0.15	0.152
2008-05-13	52.723	52.789	0.001	0.001
2008-05-14	53.249	53.327	0.028	0.041
2008-05-15	57.608	57.281	0	0
2008-05-16	63.856	63.608	0	0
2008-05-17	70.122	69.78	0	0
2008-05-18	76.69	76.717	0	0
2008-05-19	79.03	79.028	0	0
2008-05-20	87.498	87.314	0	0
2008-05-21	81.187	81.299	0.516	0.519
2008-05-22	50.791	50.012	0.05	0.042
2008-05-23	58.661	58.57	0.018	0.001
2008-05-24	58.921	59.134	0.048	0.051
2008-05-25	60.159	60.572	0.006	0.009
2008-05-26	61.241	61.791	0.046	0.033
2008-05-27	66.379	66.761	0.002	0.007
2008-05-28	68.246	68.182	0	0
2008-05-29	69.522	69.602	0.037	0.015
2008-05-30	65.643	64.976	0.043	0.005
2008-05-31	75.204	75.431	0	0
2008-06-01	76.298	77.006	0	0
2008-06-02	74.693	75.942	0	0
2008-06-03	69.269	70.328	0.005	0
2008-06-04	66.185	66.284	0.235	0.185
2008-06-05	63.16	62.423	0.145	0.126
2008-06-06	64.457	64.091	0.007	0.015
2008-06-07	63.499	63.291	0.003	0.003
2008-06-08	56.397	56.5	0.06	0.064
2008-06-09	70.262	70.45	0	0
2008-06-10	74.294	74.287	0.133	0.133
2008-06-11	55.283	55.743	0.144	0.162
2008-06-12	57.495	57.564	1.214	1.178
2008-06-13	65.512	65.735	0.012	0.059
2008-06-14	81.061	80.982	0	0
2008-06-15	81.939	81.778	0	0
2008-06-16	83.972	84.118	0	0
2008-06-17	85.566	85.434	0	0
2008-06-18	84.056	84.363	0	0
2008-06-19	78.911	78.955	0	0
2008-06-20	81.717	82.263	0	0
2008-06-21	89.618	89.725	0	0
2008-06-22	89.886	89.979	0	0.001
2008-06-23	83.758	83.6	0	0
2008-06-24	87.368	87.969	0	0
2008-06-25	87.41	87.528	0	0
2008-06-26	88.523	88.704	0	0
2008-06-27	85.226	84.819	0	0
2008-06-28	82.599	82.746	0	0
2008-06-29	86.42	86.455	0	0
2008-06-30	90.088	90.434	0.001	0
2008-07-01	91.127	91.287	0.003	0.024
2008-07-02	91.895	92.005	0	0
2008-07-03	94.255	93.702	0	0
2008-07-04	93.649	93.282	0.002	0
2008-07-05	88.329	88.963	0	0
2008-07-06	84.415	84.455	0	0
2008-07-07	83.529	83.792	0	0
2008-07-08	82.587	82.711	0	0
2008-07-09	84.639	84.739	0	0
2008-07-10	89.824	89.599	0	0
2008-07-11	88.128	87.285	0	0
2008-07-12	80.772	80.757	0	0
2008-07-13	83.739	83.783	0	0
2008-07-14	85.173	84.552	0	0
2008-07-15	89.17	89.293	0	0.015
2008-07-16	85.573	87.47	0.036	0.027
2008-07-17	86.672	85.676	0.058	0.013
2008-07-18	87.359	87.554	0.001	0.004
2008-07-19	88.928	89.164	0	0
2008-07-20	90.707	91.618	0	0
2008-07-21	87.223	92.214	0	0
2008-07-22	88.069	88.092	0.005	0.113
2008-07-23	88.31	86.027	0	0.053
2008-07-24	90.892	90.444	0	0
2008-07-25	92.566	91.736	0	0
2008-07-26	93.818	93.06	0	0
2008-07-27	93.517	93.03	0	0
2008-07-28	90.379	90.949	0	0
2008-07-29	90.081	90.073	0	0
2008-07-30	91.058	91.168	0	0
2008-07-31	90.743	90.223	0	0
2008-08-01	93.963	94.208	0	0
2008-08-02	95.112	95.149	0	0
2008-08-03	89.923	91.6	0.007	0.015
2008-08-04	89.585	89.498	0.001	0.012
2008-08-05	93.82	93.669	0	0
2008-08-06	92.555	92.209	0	0
2008-08-07	88.306	91.527	0	0
2008-08-08	93.12	91.653	0.056	0.024
2008-08-09	92.459	92.023	0	0
2008-08-10	89.748	89.715	0	0
2008-08-11	85.625	90.374	0	0
2008-08-12	84.476	90.239	0	0
2008-08-13	89.046	89.204	0	0.001
2008-08-14	88.099	90.604	0	0
2008-08-15	85.951	90.872	0	0
2008-08-16	79.601	90.642	0	0
2008-08-17	81.128	90.997	0	0
2008-08-18	89.317	88.026	0	0
2008-08-19	89.991	88.93	0	0
2008-08-20	88.588	88.335	0	0
2008-08-21	86.275	86.227	0	0
2008-08-22	87.718	87.681	0	0
2008-08-23	90.954	91.018	0	0
2008-08-24	93.296	93.051	0	0
2008-08-25	92.569	92.794	0.004	0
2008-08-26	89.67	91.852	0.013	0.005
2008-08-27	75.023	75.274	0	0
2008-08-28	75.61	75.488	0	0
2008-08-29	81.986	81.835	0	0
2008-08-30	91.588	91.939	0	0
2008-08-31	86.449	90.111	0.644	0.543
2008-09-01	69.315	71.964	0.593	0.767
2008-09-02	66.711	66.069	0.092	0.21
2008-09-03	70.841	71.123	0	0
2008-09-04	72.307	72.134	0	0
2008-09-05	72.5	72.444	0.008	0.009
2008-09-06	70.629	70.961	0	0
2008-09-07	76.636	76.317	0	0
2008-09-08	82.005	81.994	0	0
2008-09-09	81.753	81.966	0	0
2008-09-10	81.036	79.426	0.266	0.235
2008-09-11	68.235	69.739	0.02	0.007
2008-09-12	69.178	69.728	0	0
2008-09-13	74.42	74.481	0	0
2008-09-14	76.041	76.091	0	0
2008-09-15	80.012	80.136	0	0
2008-09-16	82.23	82.393	0	0
2008-09-17	81.751	81.864	0	0
2008-09-18	77.516	75.877	0.018	0.026
2008-09-19	79.238	78.771	0	0
2008-09-20	78.02	77.657	0.023	0.103
2008-09-21	74.896	74.668	0	0
2008-09-22	69.307	69.227	0.063	0.089
2008-09-23	66.187	66.04	0.022	0.036
2008-09-24	79.4	79.436	0	0
2008-09-25	80.21	80.205	0	0
2008-09-26	79.817	79.773	0	0
2008-09-27	79.922	79.714	0	0
2008-09-28	79.908	79.741	0	0
2008-09-29	80.5	80.387	0	0
2008-09-30	81.38	80.743	0	0
2008-10-01	80.284	79.994	0	0
2008-10-02	77.402	77.76	0	0
2008-10-03	75.001	74.532	0	0
2008-10-04	73.166	73.141	0.103	0.092
2008-10-05	53.385	53.336	0.199	0.137
2008-10-06	58.166	58.552	0.127	0.177
2008-10-07	68.054	68.018	0	0
2008-10-08	68.008	68.124	0	0
2008-10-09	63.513	63.443	0	0
2008-10-10	57.705	57.497	0.114	0.103
2008-10-11	45.872	46.136	0.006	0.005
2008-10-12	40.742	39.816	0	0
2008-10-13	51.339	49.062	0.075	0.287
2008-10-14	59.227	58.17	0	0
2008-10-15	61.618	61.223	0	0
2008-10-16	61.04	59.941	0	0
2008-10-17	67.238	66.97	0	0
2008-10-18	71.043	70.882	0	0
2008-10-19	67.63	67.091	0.03	0.002
2008-10-20	61.168	60.468	0.132	0.16
2008-10-21	57.842	57.526	0.662	0.744
2008-10-22	52.11	52.007	0	0
2008-10-23	56.355	56.222	0	0
2008-10-24	59.068	59.093	0	0
2008-10-25	60.943	60.931	0	0
2008-10-26	65.114	65.038	0	0
2008-10-27	67.96	67.775	0	0
2008-10-28	70.015	70.112	0	0
2008-10-29	70.176	70.166	0	0
2008-10-30	70.203	70.238	0	0
2008-10-31	64.435	64.226	0	0
2009-05-01	80	80	1	1
2009-05-02	58.644	58.442	0.076	0.085
2009-05-03	54.017	54.198	0.205	0.254
2009-05-04	57.729	57.918	0.215	0.215
2009-05-05	61.448	61.543	0.135	0.138
2009-05-06	64.058	64.11	0	0
2009-05-07	67.074	67.068	0.004	0.006
2009-05-08	57.726	57.432	0	0
2009-05-09	58.244	58.285	0	0
2009-05-10	60.359	60.344	0	0
2009-05-11	72.99	73.082	0	0
2009-05-12	70.177	70.016	0	0
2009-05-13	64.496	64.466	0	0
2009-05-14	66.961	67.039	0	0
2009-05-15	65.071	64.417	0.239	0.204
2009-05-16	67.33	67.322	0	0
2009-05-17	75.054	74.793	0	0
2009-05-18	86.229	86.399	0	0
2009-05-19	85.958	85.99	0.022	0.001
2009-05-20	69.513	72.729	0.02	0.023
2009-05-21	72.803	72.78	0	0
2009-05-22	73.445	73.465	0	0
2009-05-23	72.943	71.23	0.05	0.104
2009-05-24	70.356	66.928	1.118	0.303
2009-05-25	66.989	63.159	0.054	0.137
2009-05-26	66.188	66.329	0.04	0.081
2009-05-27	70.203	70.452	0.028	0.012
2009-05-28	75.149	75.569	0	0
2009-05-29	79.528	79.94	0	0
2009-05-30	77.678	77.275	0	0.062
2009-05-31	74.285	73.454	0.044	0.042
2009-06-01	74.898	69.233	0.011	0.146
2009-06-02	79.176	78.441	0.038	0.001
2009-06-03	79.594	79.289	0	0
2009-06-04	80.049	80.951	0	0
2009-06-05	77.749	77.339	0	0
2009-06-06	72.671	72.517	0.025	0.003
2009-06-07	63.391	65.785	0.149	0.16
2009-06-08	64.122	64.183	0.092	0.073
2009-06-09	66.532	67.119	0.116	0.061
2009-06-10	65.169	65.423	0.128	0.108
2009-06-11	62.047	61.952	0.052	0.08
2009-06-12	66.711	66.488	0.026	0.063
2009-06-13	68.224	68.173	0.012	0.011
2009-06-14	71.862	72.037	0.001	0
2009-06-15	69.855	68.555	0.038	0.083
2009-06-16	69.903	68.844	0.001	0.015
2009-06-17	68.64	68.688	0.306	0.104
2009-06-18	66.692	66.233	0.36	0.314
2009-06-19	74.063	74.002	0.015	0.059
2009-06-20	76.181	76.239	0.049	0.074
2009-06-21	74.947	74.877	0.074	0.084
2009-06-22	73.886	75.286	0.044	0.036
2009-06-23	77.019	76.916	0	0
2009-06-24	86.351	86.5	0	0
2009-06-25	86.957	86.988	0	0
2009-06-26	81.817	79.506	0.269	0.22
2009-06-27	71.648	72.438	0.085	0.06
2009-06-28	77.587	78.142	0	0
2009-06-29	84.546	84.758	0	0
2009-06-30	90.878	91.173	0	0
2009-07-01	90.722	91.179	0.005	0
2009-07-02	86.133	86.067	0.004	0.005
2009-07-03	87.219	87.673	0	0.009
2009-07-04	87.181	88.496	0.002	0
2009-07-05	87.419	87.654	0	0
2009-07-06	87.447	88.188	0	0.001
2009-07-07	87.636	87.941	0	0
2009-07-08	88.656	88.944	0	0
2009-07-09	81.226	81.271	0	0
2009-07-10	87.433	87.567	0	0
2009-07-11	90.145	90.52	0	0
2009-07-12	91.998	92.041	0	0.001
2009-07-13	91.432	91.322	0.011	0.009
2009-07-14	78.501	77.612	0	0
2009-07-15	83.905	83.75	0	0
2009-07-16	91.012	91.606	0	0
2009-07-17	93.087	92.651	0	0
2009-07-18	99.039	98.838	0	0
2009-07-19	98.882	98.538	0	0
2009-07-20	92.883	92.486	0	0.006
2009-07-21	88.554	88.584	0	0
2009-07-22	92.248	92.868	0	0
2009-07-23	96.292	96.684	0	0
2009-07-24	93.992	95.632	0	0.014
2009-07-25	90.301	95.423	0	0.001
2009-07-26	92.07	92.448	0	0
2009-07-27	91.284	89.037	0	0
2009-07-28	81.881	83.21	0	0
2009-07-29	81.392	81.488	0	0
2009-07-30	81.879	81.876	0	0
2009-07-31	84.035	84.39	0	0
2009-08-01	88.744	89.109	0	0
2009-08-02	91.164	90.966	0.002	0.012
2009-08-03	91.97	92.07	0	0.046
2009-08-04	91.366	91.362	0	0.002
2009-08-05	91.854	91.954	0	0
2009-08-06	92.502	92.602	0.001	0.007
2009-08-07	84.974	84.987	0.015	0.033
2009-08-08	70.157	70.394	0	0.008
2009-08-09	70.961	71.402	0.071	0.047
2009-08-10	79.985	80.08	0	0
2009-08-11	89.929	89.8	0	0
2009-08-12	90.631	90.992	0	0
2009-08-13	91.126	91.7	0.002	0
2009-08-14	91.375	91.575	0	0
2009-08-15	81.811	81.382	0.102	0.112
2009-08-16	68.973	68.891	0.019	0.007
2009-08-17	72.75	72.758	0.006	0.006
2009-08-18	76.053	75.946	0	0
2009-08-19	79.575	79.709	0	0
2009-08-20	86.94	87.004	0	0
2009-08-21	92.371	92.551	0	0
2009-08-22	95.016	95.773	0	0
2009-08-23	93.353	91.8	0.129	0.129
2009-08-24	75.955	73.873	0.202	0.081
2009-08-25	76.134	79.48	0.05	0.004
2009-08-26	84.186	85.144	0.001	0
2009-08-27	86.643	87.379	0	0
2009-08-28	89.546	89.908	0	0
2009-08-29	90.689	91.086	0	0
2009-08-30	88.102	88.109	0.011	0.003
2009-08-31	89.275	89.211	0	0
2009-09-01	86.176	86.251	0	0
2009-09-02	86.732	85.309	0	0
2009-09-03	81.514	82.529	0.016	0.022
2009-09-04	82.402	82.835	0	0
2009-09-05	82.694	80.858	0	0.026
2009-09-06	80.547	82.128	0.046	0.054
2009-09-07	81.675	82.889	0	0
2009-09-08	79.062	79.542	0	0
2009-09-09	82.292	82.233	0	0
2009-09-10	85.707	85.872	0	0
2009-09-11	84.441	84.484	0	0
2009-09-12	81.112	81.125	0	0
2009-09-13	85.369	85.749	0.028	0.017
2009-09-14	81.369	70.042	0	0.077
2009-09-15	72.123	71.737	0.113	0.081
2009-09-16	76.54	74.039	0.004	0.003
2009-09-17	79.402	79.463	0	0
2009-09-18	79.537	79.25	0	0
2009-09-19	82.111	81.89	0.004	0
2009-09-20	82.418	82	0.032	0.006
2009-09-21	66.906	66.686	0.045	0.058
2009-09-22	68.607	68.487	0	0
2009-09-23	75.646	75.727	0	0
2009-09-24	73.924	73.707	0	0
2009-09-25	80.063	79.233	0	0
2009-09-26	79.748	79.565	0	0
2009-09-27	78.3	78.394	0	0
2009-09-28	84.556	83.701	0	0
2009-09-29	83.34	82.968	0	0
2009-09-30	76.74	76.51	0.628	0.844
2009-10-01	44.25	40.154	1.488	1.508
2009-10-02	40.245	40.511	0	0
2009-10-03	43.116	43.436	0	0
2009-10-04	45.544	43.622	0	0
2009-10-05	45.956	41.917	0	0
2009-10-06	47.459	45.846	0	0.003
2009-10-07	56.218	55.963	0	0
2009-10-08	53.096	52.481	0.082	0.05
2009-10-09	52.42	52.182	0.263	0.301
2009-10-10	52.024	51.637	0.107	0.117
2009-10-11	59.497	59.312	0	0
2009-10-12	65.473	65.445	0	0
2009-10-13	61.056	60.694	0	0
2009-10-14	57.914	57.707	0.14	0.144
2009-10-15	57.826	58.238	0.011	0.001
2009-10-16	62.684	62.622	0	0
2009-10-17	71.201	70.979	0	0
2009-10-18	72.563	72.144	0	0
2009-10-19	65.877	66.631	0.008	0.011
2009-10-20	59.639	59.66	0.047	0.041
2009-10-21	57.763	57.709	0	0
2009-10-22	56.19	56.438	0.005	0.004
2009-10-23	56.366	56.671	0.016	0.018
2009-10-24	54.696	54.728	0.803	0.785
2009-10-25	46.807	46.755	0.743	0.703
2009-10-26	50.398	50.538	0	0
2009-10-27	48.652	48.98	1.209	0.895
2009-10-28	36.213	36.478	0	0
2009-10-29	36.17	36.83	0	0
2009-10-30	38.885	43.504	0.129	0.118
2009-10-31	43.51	45.945	0.068	0.074
