# Supplementary material for: The role of climate change and urban development on compound dry-hot extremes across US cities
Source: Nat Commun. 2023 Jun 14;14:3509. doi: 10.1038/s41467-023-39205-x (PMC10267174; doi:10.1038/s41467-023-39205-x)
Supplement: Supplementary file 2 — Source Data [file 41467_2023_39205_MOESM2_ESM.zip › SourceData/SaltLakeCity_Future_Data.xlsx]

## Sheet: Sheet1
Date_Future	Climate_chng_T	Urban_Dev_Climate_chng_T	Climate_chng_prcp	Urban_Dev_Climate_chng_prcp
2090-05-01	80	80	1	1
2090-05-02	69.89	69.38	0	0
2090-05-03	77.457	77.408	0	0
2090-05-04	77.488	77.73	0	0
2090-05-05	69.27	69.398	0	0
2090-05-06	70.447	70.14	0.008	0.005
2090-05-07	59.128	59.345	0.195	0.211
2090-05-08	69.936	70.187	0	0
2090-05-09	78.834	78.822	0	0
2090-05-10	79.016	79.128	0.37	0.369
2090-05-11	55.553	55.783	0.058	0.07
2090-05-12	65.118	65.139	0	0
2090-05-13	66.834	66.971	0	0
2090-05-14	79.662	80.544	0	0
2090-05-15	81.489	81.324	0	0
2090-05-16	71.956	71.673	0.003	0.003
2090-05-17	75.76	75.766	0	0
2090-05-18	74.562	74.439	0	0
2090-05-19	75.888	76.237	0	0
2090-05-20	83.643	83.328	0	0
2090-05-21	83.477	83.612	0	0
2090-05-22	77.549	76.878	0	0
2090-05-23	91.004	90.414	0	0
2090-05-24	90.769	90.309	0	0
2090-05-25	92.584	92.509	0	0
2090-05-26	91.593	91.87	0	0
2090-05-27	66.627	67.043	0.009	0.004
2090-05-28	78.795	78.616	0	0
2090-05-29	81.198	80.512	0	0
2090-05-30	78.754	78.806	0	0
2090-05-31	81.268	82.365	0.001	0.001
2090-06-01	86.182	87.181	0.001	0.001
2090-06-02	89.098	89.114	0	0
2090-06-03	89.514	90.281	0	0
2090-06-04	90.333	90.481	0	0
2090-06-05	92.187	92.073	0	0
2090-06-06	92.187	92.093	0	0
2090-06-07	89.315	90.582	0	0
2090-06-08	86.283	86.67	0	0
2090-06-09	82.79	82.913	0	0
2090-06-10	80.643	80.94	0	0
2090-06-11	81.286	80.616	0	0
2090-06-12	79.696	79.141	0.05	0.056
2090-06-13	74.873	74.863	0	0
2090-06-14	77.205	76.922	0	0
2090-06-15	85.101	86.473	0	0
2090-06-16	87.509	87.488	0	0
2090-06-17	88.506	88.716	0	0
2090-06-18	87.55	87.684	0	0
2090-06-19	84.539	83.591	0	0
2090-06-20	83.28	83.109	0	0
2090-06-21	89.93	89.962	0	0
2090-06-22	91.209	91.816	0.012	0.012
2090-06-23	90.392	90.996	0	0
2090-06-24	92.781	92.581	0	0
2090-06-25	94.474	93.43	0	0
2090-06-26	93.851	93.254	0	0
2090-06-27	93.937	94.33	0	0
2090-06-28	100.764	100.592	0	0
2090-06-29	101.905	101.05	0	0
2090-06-30	98.859	98.412	0	0
2090-07-01	98.147	98.397	0	0
2090-07-02	98.8	99.153	0	0
2090-07-03	91.165	91.265	0	0
2090-07-04	95.552	94.69	0.008	0.002
2090-07-05	96.201	95.776	0	0.001
2090-07-06	96.27	95.63	0	0
2090-07-07	94.83	93.773	0	0
2090-07-08	96.553	96.329	0	0
2090-07-09	96.373	96.796	0	0
2090-07-10	95.979	96.223	0	0
2090-07-11	97.2	96.875	0.064	0
2090-07-12	97.022	96.808	0	0
2090-07-13	97.56	96.778	0	0
2090-07-14	101.46	101.627	0	0
2090-07-15	102.858	103.063	0	0
2090-07-16	99.473	98.992	0	0
2090-07-17	100.1	99.759	0	0
2090-07-18	101.615	99.683	0	0
2090-07-19	101.596	101.661	0	0
2090-07-20	101.096	101.335	0	0
2090-07-21	104.342	104.55	0	0
2090-07-22	105.564	105.87	0	0
2090-07-23	105.48	105.592	0.064	0
2090-07-24	104.315	104.955	0	0
2090-07-25	102.686	101.864	0	0
2090-07-26	104.692	104.865	0.002	0
2090-07-27	104.538	104.134	0	0
2090-07-28	101.439	100.742	0	0
2090-07-29	102.032	99.624	0	0
2090-07-30	97.182	99.451	0	0
2090-07-31	97.919	97.585	0	0
2090-08-01	98.762	99.836	0	0
2090-08-02	103.044	103.006	0	0
2090-08-03	103.392	103.458	0	0
2090-08-04	99.572	100.833	0	0
2090-08-05	100.106	100.18	0	0.014
2090-08-06	94.598	97.926	0.026	0.016
2090-08-07	91.761	95.466	0.02	0.017
2090-08-08	93.733	91.928	0	0
2090-08-09	91.473	91.01	0.064	0.037
2090-08-10	96.79	93.874	0	0
2090-08-11	97.94	96.282	0	0
2090-08-12	98.171	98.789	0	0
2090-08-13	99.972	100.434	0	0.006
2090-08-14	99.783	101.082	0.04	0.018
2090-08-15	97.751	97.27	0	0.005
2090-08-16	99.766	98.821	0	0
2090-08-17	100.115	99.721	0	0
2090-08-18	96.55	97.895	0	0
2090-08-19	93.132	96.327	0.032	0.018
2090-08-20	94.187	95.082	0.091	0.035
2090-08-21	93.291	93.321	0	0
2090-08-22	94.594	93.749	0.131	0
2090-08-23	98.07	97.633	0	0
2090-08-24	98.424	97.988	0	0
2090-08-25	98.872	97.52	0.003	0
2090-08-26	99.069	97.657	0	0
2090-08-27	97.501	95.858	0.03	0
2090-08-28	95.577	95.536	0	0
2090-08-29	93.857	95.159	0.028	0
2090-08-30	94.149	94.553	0	0
2090-08-31	95.41	95.517	0	0
2090-09-01	95.278	95.596	0	0
2090-09-02	96.533	97.671	0	0
2090-09-03	95.654	96.879	0	0
2090-09-04	92.953	95.248	0	0
2090-09-05	92.077	93.671	0	0
2090-09-06	91.017	90.674	0	0
2090-09-07	90.966	90.314	0	0
2090-09-08	92.679	92.366	0	0
2090-09-09	91.443	93.557	0.027	0.005
2090-09-10	88.913	91.032	0	0
2090-09-11	87.567	86.803	0.038	0.094
2090-09-12	81.598	81.366	0.032	0.038
2090-09-13	79.451	81.145	0	0
2090-09-14	78.598	79.384	0	0
2090-09-15	71.06	71.32	0	0
2090-09-16	71.05	71.259	0	0
2090-09-17	79.204	79.223	0	0
2090-09-18	82.447	82.471	0	0
2090-09-19	83.739	84.221	0	0
2090-09-20	80.949	82.167	0.042	0.025
2090-09-21	78.21	77.493	0.026	0.056
2090-09-22	83.618	83.498	0	0
2090-09-23	79.422	81.039	0.024	0
2090-09-24	78.349	78.429	0.008	0
2090-09-25	76.327	76.603	0	0
2090-09-26	77.985	77.306	0	0
2090-09-27	78.005	76.634	0.009	0.006
2090-09-28	77.268	75.02	0.027	0.005
2090-09-29	69.062	68.298	0	0
2090-09-30	80.447	79.325	0	0
2090-10-01	85.026	85.131	0	0
2090-10-02	80.846	81.56	0	0.001
2090-10-03	78.397	78.09	0.056	0.085
2090-10-04	74.091	74.042	0	0
2090-10-05	71.592	71.766	0.055	0.054
2090-10-06	69.733	70.805	0	0
2090-10-07	72.949	73.375	0	0
2090-10-08	82.967	83.19	0	0
2090-10-09	81.082	81.878	0	0
2090-10-10	72.433	72.39	0.025	0.001
2090-10-11	67.75	67.812	0	0
2090-10-12	66.57	66.427	0.013	0.014
2090-10-13	66.003	64.996	0.005	0.003
2090-10-14	70.696	70.814	0	0
2090-10-15	68.756	68.9	0	0.017
2090-10-16	60.687	63.183	0.006	0.022
2090-10-17	62.291	62.404	0	0
2090-10-18	72.319	72.399	0	0
2090-10-19	74.875	74.501	0.002	0.007
2090-10-20	68.212	68.096	0.052	0.023
2090-10-21	64.753	65.912	0.016	0.016
2090-10-22	59.845	60.483	0.03	0.031
2090-10-23	55.082	56.576	0.005	0
2090-10-24	55.536	54.943	0	0
2090-10-25	49.794	50.603	0.026	0.015
2090-10-26	50.312	50.32	0	0
2090-10-27	52.928	53.024	0	0
2090-10-28	62.574	62.61	0	0
2090-10-29	61.809	61.838	0	0
2090-10-30	55.613	55.582	0	0
2090-10-31	44.442	44.397	0	0
2091-05-01	80	80	1	1
2091-05-02	69.618	69.618	0	0
2091-05-03	70.638	70.685	0.026	0.023
2091-05-04	59.443	59.149	0.113	0.071
2091-05-05	58.453	58.249	0.007	0.015
2091-05-06	63.733	63.913	0	0
2091-05-07	70.139	70.112	0	0
2091-05-08	83.798	83.823	0	0
2091-05-09	83.479	83.599	0.064	0.025
2091-05-10	69.15	68.661	0.039	0.066
2091-05-11	62.798	62.819	0.001	0
2091-05-12	57.004	57.236	0.078	0.099
2091-05-13	66.503	66.567	0	0
2091-05-14	72.23	72.602	0.001	0
2091-05-15	73.549	74.143	0	0
2091-05-16	68.772	68.745	0	0
2091-05-17	74.678	74.601	0	0
2091-05-18	82.469	82.981	0.001	0.003
2091-05-19	83.955	83.792	0	0
2091-05-20	80.983	80.983	0.52	0.436
2091-05-21	63.767	62.712	0.124	0.205
2091-05-22	64.41	63.899	0.001	0
2091-05-23	66.019	66.178	0	0
2091-05-24	69.837	69.718	0	0
2091-05-25	81.656	81.685	0	0
2091-05-26	81.327	81.744	0	0
2091-05-27	82.928	83.221	0	0
2091-05-28	83.992	84.188	0	0
2091-05-29	78.918	78.944	0	0
2091-05-30	87.292	86.584	0	0
2091-05-31	89.679	89.938	0	0
2091-06-01	88.816	88.32	0.088	0.085
2091-06-02	81.998	81.711	0	0
2091-06-03	92.356	92.691	0	0
2091-06-04	92.567	92.137	0	0
2091-06-05	86.162	85.744	0	0
2091-06-06	82.684	80.628	0.001	0
2091-06-07	72.363	72.286	0	0
2091-06-08	80.854	79.49	0.002	0.018
2091-06-09	84.384	83.261	0.003	0.004
2091-06-10	82.872	82.67	0	0
2091-06-11	81.849	81.692	0.003	0.006
2091-06-12	85.073	84.566	0	0
2091-06-13	84.933	84.928	0	0
2091-06-14	75.838	75.754	0.13	0.111
2091-06-15	79.575	79.843	0	0
2091-06-16	77.506	77.287	0	0
2091-06-17	85.57	84.403	0.001	0
2091-06-18	94.449	93.948	0	0
2091-06-19	91.492	90.892	0	0
2091-06-20	90.919	90.51	0.011	0.01
2091-06-21	89.028	88.879	0	0.007
2091-06-22	91.119	91.219	0	0
2091-06-23	92.579	91.95	0	0
2091-06-24	90.626	90.726	0	0
2091-06-25	98.175	98.351	0	0
2091-06-26	98.082	97.547	0	0
2091-06-27	96.336	96.442	0	0
2091-06-28	96.715	97.415	0	0
2091-06-29	96.374	97.431	0	0
2091-06-30	94.078	93.892	0	0
2091-07-01	96.552	96.997	0	0
2091-07-02	97.727	97.758	0	0
2091-07-03	96.163	96.295	0	0
2091-07-04	100.277	100.374	0	0
2091-07-05	103.718	103.718	0	0
2091-07-06	103.375	103.924	0	0
2091-07-07	95.784	96.119	0	0
2091-07-08	91.005	91.177	0	0
2091-07-09	91.476	91.696	0	0
2091-07-10	96.684	96.765	0	0
2091-07-11	101.31	99.287	0	0
2091-07-12	101.826	101.976	0	0
2091-07-13	100.565	102.742	0	0
2091-07-14	93.932	93.422	0	0
2091-07-15	93.917	93.379	0.008	0.003
2091-07-16	96.466	94.821	0.002	0.042
2091-07-17	98.445	96.975	0.075	0.035
2091-07-18	98.501	98.288	0.001	0
2091-07-19	98.809	98.703	0	0
2091-07-20	94.462	94.34	0	0
2091-07-21	89.881	92.635	0.103	0.144
2091-07-22	93.219	94.695	0.284	0.358
2091-07-23	96.434	96.534	0.086	0.086
2091-07-24	98.299	98.411	0	0
2091-07-25	98.815	99.136	0	0.008
2091-07-26	97.793	97.968	0	0
2091-07-27	96.598	97.134	0	0
2091-07-28	97.381	95.851	0	0
2091-07-29	97.594	98.488	0	0
2091-07-30	98.346	99.682	0	0
2091-07-31	99.535	100.149	0	0
2091-08-01	100.321	100.406	0	0
2091-08-02	100.086	98.241	0.016	0
2091-08-03	99.445	100.117	0	0
2091-08-04	101.403	101.795	0	0
2091-08-05	100.906	101.544	0.03	0
2091-08-06	96.211	97.029	0.049	0.024
2091-08-07	95.724	96.207	0	0
2091-08-08	97.041	96.71	0	0
2091-08-09	95.064	95.967	0.066	0.044
2091-08-10	88.132	91.078	0	0.015
2091-08-11	88.994	88.621	0.038	0
2091-08-12	92.888	93.189	0	0
2091-08-13	93.369	92.472	0	0
2091-08-14	96.528	96.165	0	0
2091-08-15	98.079	97.757	0	0
2091-08-16	95.183	95.549	0	0
2091-08-17	97.585	97.292	0	0
2091-08-18	98.859	98.535	0	0
2091-08-19	94.244	99.063	0.025	0
2091-08-20	95.105	95.247	0	0
2091-08-21	95.641	95.583	0	0
2091-08-22	97.022	97.229	0	0
2091-08-23	95.247	94.63	0	0.025
2091-08-24	90.904	91.004	0.023	0
2091-08-25	93.746	93.672	0	0
2091-08-26	96.696	95.297	0.05	0
2091-08-27	96.604	95.55	0	0
2091-08-28	89.207	94.095	0.073	0.029
2091-08-29	91.456	90.346	0.115	0
2091-08-30	91.353	89.956	0	0.059
2091-08-31	87.909	87.884	0	0
2091-09-01	91.99	92.452	0	0
2091-09-02	92.89	92.99	0.064	0.064
2091-09-03	92.302	92.163	0	0
2091-09-04	92.106	92.647	0	0
2091-09-05	92.968	92.405	0	0
2091-09-06	92.419	92.614	0	0
2091-09-07	92.139	92.999	0	0
2091-09-08	91.661	92.354	0	0
2091-09-09	92.405	93.189	0	0
2091-09-10	92.486	92.535	0	0
2091-09-11	86.018	88.468	0.033	0.221
2091-09-12	80.345	78.22	0.001	0
2091-09-13	83.153	83.717	0.094	0
2091-09-14	84.31	84.949	0.011	0.06
2091-09-15	85.236	86.72	0	0
2091-09-16	87.307	87.436	0	0
2091-09-17	87.124	86.864	0	0
2091-09-18	74.926	75.735	0.004	0
2091-09-19	77.588	77.549	0	0
2091-09-20	79.126	79.835	0	0
2091-09-21	84.573	84.554	0	0
2091-09-22	83.65	83.526	0	0
2091-09-23	72.994	73.21	0.021	0.014
2091-09-24	72.43	72.298	0	0
2091-09-25	78.796	78.648	0	0
2091-09-26	81.212	81.992	0	0
2091-09-27	82.915	82.981	0.015	0
2091-09-28	82.243	81.833	0.047	0.028
2091-09-29	80.599	79.611	0.043	0.047
2091-09-30	72.384	74.617	0.215	0.115
2091-10-01	66.831	67.705	0.047	0.131
2091-10-02	61.962	61.67	0.02	0
2091-10-03	61.017	60.539	0	0
2091-10-04	62.057	61.665	0	0
2091-10-05	73.718	73.5	0	0
2091-10-06	72.046	71.503	0.001	0
2091-10-07	74.135	73.765	0	0
2091-10-08	75.862	75.52	0	0
2091-10-09	75.237	74.437	0	0
2091-10-10	70.122	69.952	0	0
2091-10-11	63.999	64.119	0	0
2091-10-12	63.3	63.954	0	0
2091-10-13	73.06	73.19	0	0
2091-10-14	80.408	80.026	0	0
2091-10-15	76.818	76.654	0.004	0.001
2091-10-16	65.157	64.154	0.074	0.046
2091-10-17	48.064	48.247	0	0
2091-10-18	49.723	49.701	0	0
2091-10-19	54.549	54.711	0	0
2091-10-20	60.259	60.228	0	0
2091-10-21	63.138	63.137	0	0
2091-10-22	63.512	63.479	0	0
2091-10-23	72.758	72.781	0	0
2091-10-24	73.792	73.669	0	0
2091-10-25	71.818	71.814	0	0
2091-10-26	69.159	69.008	0	0
2091-10-27	68.523	69.548	0	0
2091-10-28	66.708	67.547	0.011	0.012
2091-10-29	54.034	53.961	0	0.001
2091-10-30	57.348	57.469	0	0
2091-10-31	54.227	54.22	0	0
2092-05-01	80	80	1	1
2092-05-02	52.579	52.381	0.002	0
2092-05-03	62.803	63.087	0.024	0.027
2092-05-04	61.902	62.431	0	0
2092-05-05	65.622	65.676	0	0
2092-05-06	74.79	74.826	0	0
2092-05-07	78.718	79.002	0	0.002
2092-05-08	82.736	82.793	0	0
2092-05-09	83.038	82.978	0	0
2092-05-10	82.952	82.878	0	0
2092-05-11	67.347	69.024	0.199	0.16
2092-05-12	59.691	60.867	0.047	0.041
2092-05-13	68.968	68.516	0.003	0.003
2092-05-14	66.326	66.288	0	0
2092-05-15	63.715	63.315	0	0
2092-05-16	61.444	61.81	0.032	0.027
2092-05-17	53.094	53.822	0.122	0.114
2092-05-18	67.927	67.973	0	0
2092-05-19	65.354	66.346	0	0
2092-05-20	59.73	59.808	0	0
2092-05-21	62.191	62.294	0	0
2092-05-22	79.579	79.616	0	0
2092-05-23	77.744	77.586	0	0
2092-05-24	68.469	68.642	0.091	0.138
2092-05-25	54.1	54.462	0.107	0.028
2092-05-26	63.419	63.307	0	0
2092-05-27	77.977	77.903	0	0
2092-05-28	71.352	71.347	0	0
2092-05-29	63.492	63.866	0	0
2092-05-30	71.466	71.762	0	0
2092-05-31	83.379	83.512	0	0
2092-06-01	87.918	87.822	0	0
2092-06-02	91.443	91.529	0	0
2092-06-03	91.516	91.277	0	0
2092-06-04	89.927	90.783	0	0
2092-06-05	91.119	91.722	0	0
2092-06-06	90.35	90.281	0	0
2092-06-07	90.06	89.956	0	0
2092-06-08	91.26	91.36	0	0
2092-06-09	90.536	92.173	0	0
2092-06-10	73.841	74.649	0	0.012
2092-06-11	70.856	70.715	0	0
2092-06-12	69.137	66.38	0.399	0.152
2092-06-13	75.576	77.037	0.001	0
2092-06-14	87.455	87.329	0	0
2092-06-15	89.96	89.959	0	0
2092-06-16	78.002	76.895	0.006	0.003
2092-06-17	74.092	74.884	0	0
2092-06-18	71.918	71.968	0	0
2092-06-19	70.793	71.415	0	0
2092-06-20	77.582	78.001	0	0
2092-06-21	94.781	94.524	0	0
2092-06-22	96.561	96.47	0	0
2092-06-23	95.803	95.489	0	0
2092-06-24	97.29	97.147	0	0
2092-06-25	98.325	98.288	0	0
2092-06-26	97.543	97.544	0	0
2092-06-27	99.083	99.128	0	0
2092-06-28	101.604	101.196	0.018	0
2092-06-29	102.183	102.058	0	0
2092-06-30	98.818	97.418	0	0
2092-07-01	97.75	97.614	0	0
2092-07-02	93.893	94.163	0	0
2092-07-03	99.725	98.413	0	0
2092-07-04	99.881	100.979	0	0
2092-07-05	103.01	102.85	0	0
2092-07-06	102.234	102.349	0	0.001
2092-07-07	101.609	98.33	0.053	0.036
2092-07-08	97.918	97.299	0.001	0
2092-07-09	98.507	98.174	0	0
2092-07-10	98.09	98.19	0.072	0.072
2092-07-11	94.005	93.795	0.039	0.023
2092-07-12	95.748	95.559	0.131	0.139
2092-07-13	97.386	96.978	0	0
2092-07-14	98.477	98.148	0	0
2092-07-15	98.796	97.664	0	0
2092-07-16	97.294	96.717	0	0
2092-07-17	97.802	100.407	0	0
2092-07-18	99.666	100.368	0	0
2092-07-19	99.558	97.674	0.001	0
2092-07-20	97.445	97.126	0	0.046
2092-07-21	95.51	96.299	0	0
2092-07-22	96.287	97.351	0	0
2092-07-23	98.199	97.989	0	0
2092-07-24	98.203	99.222	0.029	0
2092-07-25	98.391	98.716	0.078	0.078
2092-07-26	99.58	99.709	0	0
2092-07-27	99.843	100.222	0	0
2092-07-28	97.535	98.041	0	0
2092-07-29	96.564	98.204	0.015	0.014
2092-07-30	90.146	91.981	0.139	0.117
2092-07-31	95.689	95.749	0.063	0.017
2092-08-01	95.46	95.754	0	0
2092-08-02	98.586	97.648	0	0
2092-08-03	97.465	98.091	0	0
2092-08-04	98.602	97.915	0	0
2092-08-05	99.408	98.988	0	0
2092-08-06	101.94	102.037	0	0
2092-08-07	101.79	102.002	0	0
2092-08-08	102.211	102.661	0.009	0
2092-08-09	100.689	99.967	0	0.057
2092-08-10	98.325	98.914	0.092	0.052
2092-08-11	99.105	99.294	0	0
2092-08-12	98.264	97.468	0	0
2092-08-13	95.205	94.148	0.032	0
2092-08-14	94.345	90.482	0.198	0.111
2092-08-15	89.28	92.104	0.1	0
2092-08-16	87.033	88.816	0.045	0.075
2092-08-17	89.79	88.717	0	0
2092-08-18	90.166	89.033	0.008	0
2092-08-19	87.841	90.694	0.045	0
2092-08-20	87.351	91.557	0.031	0.032
2092-08-21	88.339	87.457	0.032	0.023
2092-08-22	90.695	90.412	0.008	0
2092-08-23	92.018	92.118	0.065	0.065
2092-08-24	92.367	91.862	0	0.016
2092-08-25	93.365	92.255	0	0.013
2092-08-26	92.582	92.354	0	0
2092-08-27	92.342	92.96	0	0
2092-08-28	98.166	97.713	0	0
2092-08-29	100.878	100.78	0	0
2092-08-30	100.865	100.307	0	0
2092-08-31	84.903	83.952	0.182	0.299
2092-09-01	79.645	77.439	0.087	0.119
2092-09-02	83.654	81.819	0.009	0
2092-09-03	84.153	85.112	0	0
2092-09-04	83.922	85.18	0.049	0.012
2092-09-05	86.123	86.798	0	0
2092-09-06	89.095	88.763	0	0
2092-09-07	91.151	91.251	0	0
2092-09-08	92.832	92.916	0	0
2092-09-09	94.117	94.676	0	0
2092-09-10	94.329	94.137	0.105	0.022
2092-09-11	89.115	88.447	0.123	0.12
2092-09-12	89.807	88.321	0.161	0.028
2092-09-13	90.604	91.665	0	0
2092-09-14	89.637	90.946	0	0
2092-09-15	83.664	83.798	0	0
2092-09-16	73.36	73.476	0	0
2092-09-17	83.995	83.492	0	0
2092-09-18	89.901	90.117	0	0
2092-09-19	90.323	90.426	0	0
2092-09-20	86.924	87.347	0	0
2092-09-21	88.342	88.644	0	0
2092-09-22	90.389	90.478	0	0
2092-09-23	91.169	91.902	0	0
2092-09-24	87.495	92.697	0	0
2092-09-25	85.391	86.849	0.059	0.001
2092-09-26	83.92	86.101	0	0
2092-09-27	87.742	86.149	0.03	0.059
2092-09-28	83.834	83.174	0.151	0.134
2092-09-29	83.388	82.741	0	0
2092-09-30	79.511	80.139	0	0
2092-10-01	76.363	76.794	0.028	0.062
2092-10-02	77.125	77.137	0.021	0
2092-10-03	76.072	75.913	0.008	0.011
2092-10-04	81.141	81.022	0	0
2092-10-05	82.862	82.92	0	0
2092-10-06	81.053	80.253	0	0.033
2092-10-07	75.419	77.402	0.026	0.032
2092-10-08	74.937	74.954	0.036	0.003
2092-10-09	77.507	78.349	0	0
2092-10-10	80.514	80.086	0	0.024
2092-10-11	77.556	77.774	0	0
2092-10-12	75.888	78.568	0.006	0.004
2092-10-13	73.783	74.429	0.087	0.105
2092-10-14	68.201	66.543	0.114	0.082
2092-10-15	64.87	64.858	0.171	0.209
2092-10-16	62.87	62.393	0.02	0.002
2092-10-17	67.163	66.567	0	0
2092-10-18	65.331	65.748	0	0
2092-10-19	71.187	70.399	0	0
2092-10-20	72.92	72.592	0	0
2092-10-21	69.094	69.854	0	0
2092-10-22	62.419	62.847	0	0
2092-10-23	55.569	55.347	0	0
2092-10-24	64.688	64.77	0	0
2092-10-25	61.957	62.241	0	0
2092-10-26	54.236	54.238	0	0
2092-10-27	52.277	52.397	0	0
2092-10-28	50.748	50.785	0	0
2092-10-29	48.527	48.513	0.095	0.096
2092-10-30	62.251	63.029	0	0
2092-10-31	56.96	58.374	0	0
2093-05-01	80	80	1	1
2093-05-02	69.142	68.938	0.012	0.009
2093-05-03	65.057	65.028	0.051	0.046
2093-05-04	54.917	55.605	0.106	0.102
2093-05-05	55.479	54.855	0.125	0.134
2093-05-06	61.996	62.691	0	0
2093-05-07	70.351	70.358	0	0
2093-05-08	73.879	74.276	0	0
2093-05-09	80.67	80.62	0	0
2093-05-10	78.897	79.147	0	0
2093-05-11	80.071	80.158	0	0
2093-05-12	70.099	70.61	0.088	0.094
2093-05-13	58.757	58.715	0.007	0.008
2093-05-14	54.278	55.945	0.123	0.214
2093-05-15	63.327	62.675	0.097	0.039
2093-05-16	69.429	69.295	0	0
2093-05-17	70.565	70.377	0	0
2093-05-18	67.956	67.606	0	0
2093-05-19	70.08	70.176	0	0
2093-05-20	84.683	84.877	0	0
2093-05-21	88.097	88.486	0.053	0.029
2093-05-22	80.234	79.038	0.028	0.032
2093-05-23	74.521	74.423	0.096	0.094
2093-05-24	81.148	81.002	0	0
2093-05-25	85.259	85.588	0	0
2093-05-26	84.79	85.036	0.007	0
2093-05-27	81.875	82.149	0.034	0.032
2093-05-28	84.244	79.468	0	0.015
2093-05-29	80.988	80.692	0	0
2093-05-30	78.751	80.613	0.103	0.043
2093-05-31	72.874	73.216	0.116	0.079
2093-06-01	82.884	83.06	0	0
2093-06-02	83.893	83.956	0	0
2093-06-03	83.735	83.778	0	0
2093-06-04	77.752	77.823	0	0.006
2093-06-05	81.69	81.639	0	0
2093-06-06	82.817	82.712	0.002	0
2093-06-07	83.595	83.446	0	0
2093-06-08	83.971	83.058	0	0
2093-06-09	84.971	84.902	0.001	0.001
2093-06-10	80.43	80.6	0	0
2093-06-11	81.397	81.799	0	0
2093-06-12	78.965	78.766	0	0
2093-06-13	71.541	71.92	0	0
2093-06-14	77.12	77.293	0	0
2093-06-15	79.908	81.055	0.001	0
2093-06-16	83.136	83.281	0	0
2093-06-17	82.979	82.985	0	0
2093-06-18	82.706	82.716	0.023	0.038
2093-06-19	78.299	79.803	0.14	0.122
2093-06-20	81.725	81.647	0	0
2093-06-21	85.655	85.96	0	0
2093-06-22	86.864	86.978	0	0
2093-06-23	83.243	83.055	0	0
2093-06-24	93.492	92.337	0	0
2093-06-25	94.636	93.165	0	0
2093-06-26	99.802	99.864	0	0
2093-06-27	99.108	99.178	0	0
2093-06-28	99.504	99.36	0	0
2093-06-29	100.361	100.835	0	0
2093-06-30	103.653	103.53	0	0
2093-07-01	104.868	104.495	0	0
2093-07-02	106.014	104.971	0	0
2093-07-03	105.424	104.28	0	0
2093-07-04	95.446	100.435	0.034	0.022
2093-07-05	89.71	93.347	0.045	0.097
2093-07-06	97.182	96.715	0	0
2093-07-07	98.089	98.035	0	0
2093-07-08	96.542	96.134	0	0
2093-07-09	94.776	95.147	0	0
2093-07-10	88.887	90.291	0	0
2093-07-11	85.563	87.387	0	0
2093-07-12	85.634	85.336	0	0
2093-07-13	93.855	93.758	0	0
2093-07-14	94.831	95.162	0	0
2093-07-15	91.858	91.818	0	0
2093-07-16	96.252	96.201	0	0
2093-07-17	97.853	97.801	0	0
2093-07-18	95.799	96.293	0	0
2093-07-19	94.191	94.356	0	0
2093-07-20	97.576	97.353	0	0
2093-07-21	97.948	98.355	0.006	0
2093-07-22	100.772	100.958	0	0
2093-07-23	103.192	104.213	0	0
2093-07-24	102.892	101.355	0.009	0.032
2093-07-25	97.813	97.477	0	0.011
2093-07-26	99.135	96.471	0	0
2093-07-27	101.128	101.777	0	0
2093-07-28	101.437	101.116	0	0
2093-07-29	101.813	100.935	0	0
2093-07-30	99.963	100.01	0	0
2093-07-31	100.682	100.877	0	0
2093-08-01	100.952	101.074	0	0
2093-08-02	99.625	99.047	0	0
2093-08-03	107.874	107.597	0	0
2093-08-04	106.847	107.728	0	0
2093-08-05	98.051	98.284	0	0
2093-08-06	97.264	98.171	0	0
2093-08-07	97.401	97.512	0	0
2093-08-08	98.448	99.458	0	0
2093-08-09	101.388	99.692	0	0
2093-08-10	97.796	98.078	0	0
2093-08-11	97.68	95.805	0.07	0.064
2093-08-12	91.921	92.021	0.112	0.112
2093-08-13	91.868	92.466	0.085	0.003
2093-08-14	90.91	91.01	0.024	0.072
2093-08-15	91.259	91.359	0.047	0.025
2093-08-16	92.356	92.456	0.086	0.086
2093-08-17	76.321	83.391	0.461	0.293
2093-08-18	86.681	86.145	0.006	0
2093-08-19	90.023	89.02	0	0
2093-08-20	87.916	87.61	0	0
2093-08-21	88.668	88.651	0	0
2093-08-22	90.85	90.9	0	0
2093-08-23	91.307	91.931	0	0
2093-08-24	91.239	93.056	0	0
2093-08-25	92.849	93.452	0	0
2093-08-26	93.421	94.047	0	0
2093-08-27	93.627	93.133	0	0.002
2093-08-28	93.641	92.561	0	0
2093-08-29	93.685	92.807	0.001	0
2093-08-30	87.201	91.545	0.115	0.119
2093-08-31	78.883	80.259	0.098	0.108
2093-09-01	82.958	77.46	0.076	0.13
2093-09-02	85.209	82.052	0	0.009
2093-09-03	85.597	85.014	0.042	0
2093-09-04	86.062	86.023	0.041	0
2093-09-05	88.246	86.235	0.087	0.171
2093-09-06	88.01	87.981	0	0.062
2093-09-07	87.907	88.063	0.007	0
2093-09-08	87.841	88.913	0.018	0
2093-09-09	86.974	86.832	0	0.004
2093-09-10	86.319	86.158	0.005	0
2093-09-11	79.856	80.995	0.036	0.013
2093-09-12	81.052	80.207	0.005	0.005
2093-09-13	87.373	85.827	0.003	0
2093-09-14	88.606	87.801	0.028	0.038
2093-09-15	83.22	83.767	0.001	0
2093-09-16	83.353	83.521	0	0.026
2093-09-17	72.297	72.339	0	0
2093-09-18	78.854	78.824	0	0
2093-09-19	78.464	78.327	0	0
2093-09-20	81.453	81.308	0	0
2093-09-21	86.897	86.934	0	0
2093-09-22	86.513	86.38	0	0
2093-09-23	79.856	79.718	0	0
2093-09-24	79.574	79.33	0	0
2093-09-25	71.953	71.903	0	0
2093-09-26	70.144	70.136	0	0
2093-09-27	72.398	70.705	0.02	0.024
2093-09-28	73.67	73.499	0.009	0.016
2093-09-29	78.308	78.481	0	0
2093-09-30	81.377	79.19	0	0
2093-10-01	79.386	79.851	0	0
2093-10-02	79.45	79.433	0	0
2093-10-03	83.44	83.125	0	0
2093-10-04	83.386	83.28	0	0
2093-10-05	79.956	80.169	0	0
2093-10-06	80.15	79.956	0	0
2093-10-07	78.998	78.625	0	0
2093-10-08	76.941	76.557	0	0
2093-10-09	77.666	77.385	0	0
2093-10-10	66.846	65.755	0.179	0.203
2093-10-11	60.642	60.785	0	0
2093-10-12	63.615	63.233	0	0
2093-10-13	70.756	70.251	0	0
2093-10-14	73.02	72.719	0	0
2093-10-15	76.803	76.698	0	0
2093-10-16	74.907	74.8	0.078	0.107
2093-10-17	62.148	62.824	0.107	0.065
2093-10-18	64.995	64.998	0.034	0.04
2093-10-19	60.041	59.328	0.046	0.075
2093-10-20	63.578	63.707	0	0
2093-10-21	62.001	62.735	0	0
2093-10-22	58.277	58.337	0	0
2093-10-23	54.916	54.926	0	0
2093-10-24	62.223	62.394	0	0
2093-10-25	68.778	68.463	0	0
2093-10-26	58.183	57.981	0.044	0.027
2093-10-27	61.522	61.415	0	0
2093-10-28	64.144	64.229	0	0
2093-10-29	68.487	68.464	0	0
2093-10-30	71.344	70.803	0	0
2093-10-31	65.455	65.607	0	0
2094-05-01	80	80	1	1
2094-05-02	79.027	78.871	0	0
2094-05-03	79.856	79.749	0	0
2094-05-04	78.012	77.727	0	0
2094-05-05	58.723	58.564	0	0
2094-05-06	59.597	59.963	0	0
2094-05-07	58.164	57.693	0.226	0.214
2094-05-08	71.802	71.64	0	0
2094-05-09	75.627	75.575	0	0
2094-05-10	71.258	71.173	0.005	0
2094-05-11	68.939	70.164	0	0
2094-05-12	72.004	71.894	0	0
2094-05-13	67.137	67.806	0	0
2094-05-14	55.462	53.906	0.098	0.078
2094-05-15	59.572	60.792	0.041	0.072
2094-05-16	64.645	64.753	0.015	0.013
2094-05-17	65.914	65.361	0	0.028
2094-05-18	69.84	70.155	0	0
2094-05-19	72.244	72.823	0	0
2094-05-20	76.368	77.519	0	0
2094-05-21	74.063	74.137	0.111	0.1
2094-05-22	70.075	70.268	0	0
2094-05-23	78.316	77.787	0	0
2094-05-24	66.974	65.577	0.004	0.016
2094-05-25	64.335	64.571	0	0
2094-05-26	70.213	69.847	0	0
2094-05-27	71.108	70.913	0.063	0.069
2094-05-28	73.391	73.656	0.198	0.344
2094-05-29	63.784	64.314	0.004	0.008
2094-05-30	59.445	59.547	0.043	0.031
2094-05-31	65.839	66.886	0	0
2094-06-01	70.999	71.263	0	0
2094-06-02	82.197	81.169	0	0
2094-06-03	88.582	88.441	0	0
2094-06-04	89.55	89.681	0	0
2094-06-05	90.068	89.93	0	0
2094-06-06	85.089	84.475	0	0
2094-06-07	84.261	82.948	0	0.012
2094-06-08	73.19	73.281	0.003	0.022
2094-06-09	83.607	83.746	0	0
2094-06-10	84.849	84.891	0	0.002
2094-06-11	70.663	70.657	0	0
2094-06-12	84.257	83.891	0	0.002
2094-06-13	86.226	86.181	0	0
2094-06-14	87.501	87.461	0	0
2094-06-15	89.57	89.484	0	0
2094-06-16	90.432	90.424	0	0
2094-06-17	90.154	90.13	0	0
2094-06-18	88.726	89.8	0	0
2094-06-19	89.686	89.689	0	0
2094-06-20	87.375	87.374	0	0
2094-06-21	90.458	90.807	0	0
2094-06-22	94.893	94.997	0	0
2094-06-23	97.115	96.938	0	0
2094-06-24	98.358	98.671	0	0
2094-06-25	97.75	99.887	0.004	0.005
2094-06-26	100.077	100.112	0	0
2094-06-27	100.802	101.319	0	0
2094-06-28	100.494	97.465	0.004	0
2094-06-29	101.008	99.347	0	0
2094-06-30	93.624	92.822	0	0
2094-07-01	97.208	97.852	0	0
2094-07-02	97.97	98.587	0	0
2094-07-03	93.486	92.955	0	0
2094-07-04	92.866	92.944	0.038	0.003
2094-07-05	84.34	84.788	0.007	0
2094-07-06	94.998	95.068	0	0
2094-07-07	96.935	97.024	0	0
2094-07-08	97.362	97.371	0	0
2094-07-09	102.267	102.163	0.019	0.011
2094-07-10	98.684	99.116	0	0
2094-07-11	102.177	101.901	0	0
2094-07-12	100.966	101.244	0	0
2094-07-13	98.499	98.009	0	0
2094-07-14	106.282	106.139	0	0
2094-07-15	106.032	106.015	0	0
2094-07-16	104.877	104.784	0	0
2094-07-17	104.23	104.588	0	0
2094-07-18	101.678	101.37	0	0
2094-07-19	102.788	102.423	0	0
2094-07-20	103.167	103.286	0	0
2094-07-21	101.329	102.347	0	0
2094-07-22	101.993	102.429	0	0
2094-07-23	100.046	97.987	0	0
2094-07-24	95.708	94.813	0.014	0
2094-07-25	95.463	96.045	0	0.016
2094-07-26	95.875	95.519	0	0
2094-07-27	91.829	93.071	0.075	0
2094-07-28	91.263	91.399	0	0
2094-07-29	93.524	94.84	0	0
2094-07-30	94.589	94.786	0.071	0.071
2094-07-31	90.496	92.601	0.254	0.003
2094-08-01	85.783	85.883	0.008	0.165
2094-08-02	90.264	90.364	0	0
2094-08-03	91.278	91.378	0.037	0
2094-08-04	92.358	93.115	0.032	0
2094-08-05	92.604	92.704	0.066	0.066
2094-08-06	92.68	92.091	0.081	0.052
2094-08-07	90.591	93.546	0.064	0.034
2094-08-08	92.591	92.724	0	0
2094-08-09	95.077	94.945	0	0
2094-08-10	94.794	92.854	0	0
2094-08-11	95.351	94.86	0.023	0
2094-08-12	96.17	95.757	0	0
2094-08-13	96.642	96.423	0.062	0.097
2094-08-14	92.417	94.318	0.028	0.05
2094-08-15	92.285	92.087	0.001	0.045
2094-08-16	93.208	93.927	0.048	0
2094-08-17	93.123	93.644	0.004	0
2094-08-18	93.486	94.92	0	0
2094-08-19	94.257	95.601	0	0
2094-08-20	95.396	95.886	0	0
2094-08-21	96.887	97.527	0	0
2094-08-22	97.197	97.064	0.001	0
2094-08-23	88.792	88.892	0	0
2094-08-24	87.449	88.2	0.043	0
2094-08-25	87.801	87.901	0	0.244
2094-08-26	92.277	90.187	0.139	0
2094-08-27	93.245	92.134	0.052	0
2094-08-28	90.778	90.878	0	0.045
2094-08-29	91.271	91.371	0	0.007
2094-08-30	88.081	86.592	0	0.089
2094-08-31	88.098	90.105	0.089	0
2094-09-01	91.04	89.883	0.004	0
2094-09-02	90.767	90.867	0	0
2094-09-03	87.497	89.74	0.115	0.037
2094-09-04	84.731	86.357	0.033	0.047
2094-09-05	86.676	85.713	0	0
2094-09-06	89.39	87.163	0	0
2094-09-07	89.111	87.614	0	0.023
2094-09-08	81.27	82.191	0	0
2094-09-09	76.783	76.475	0	0
2094-09-10	80.066	79.765	0	0
2094-09-11	82.328	82.175	0	0
2094-09-12	82.533	82.403	0	0
2094-09-13	85.017	84.823	0	0
2094-09-14	85.791	85.942	0	0
2094-09-15	81.381	82	0	0
2094-09-16	80.665	81.559	0.054	0.046
2094-09-17	77.113	76.958	0.066	0.055
2094-09-18	81.276	81.037	0.004	0.001
2094-09-19	80.705	81.318	0.03	0.041
2094-09-20	75.912	77.766	0.093	0.137
2094-09-21	67.123	70.664	0.087	0.152
2094-09-22	72.947	73.202	0	0
2094-09-23	80.065	80.115	0	0
2094-09-24	79.928	79.978	0.055	0.095
2094-09-25	77.512	77.508	0.167	0.088
2094-09-26	75.869	75.587	0.269	0.135
2094-09-27	63.961	63.946	0.021	0.006
2094-09-28	73.046	72.915	0	0
2094-09-29	79.844	79.622	0	0
2094-09-30	78.101	78.323	0	0
2094-10-01	73.69	73.619	0	0
2094-10-02	67.867	67.724	0	0
2094-10-03	79.571	79.507	0	0
2094-10-04	77.214	77.212	0	0
2094-10-05	68.734	71.242	0.02	0.033
2094-10-06	63.863	63.327	0.263	0.288
2094-10-07	52.699	51.589	0.176	0.117
2094-10-08	60.782	60.822	0	0
2094-10-09	69.187	69.209	0	0
2094-10-10	76.548	76.555	0	0
2094-10-11	72.289	72.029	0	0
2094-10-12	67.74	68.225	0.09	0.062
2094-10-13	53.396	54.006	0.037	0.1
2094-10-14	54.37	54.193	0	0
2094-10-15	53.582	53.318	0.019	0.025
2094-10-16	55.701	55.719	0.07	0.076
2094-10-17	70.669	70.686	0	0
2094-10-18	67.069	67.222	0	0
2094-10-19	59.125	60.231	0.002	0.003
2094-10-20	68.059	68.012	0	0
2094-10-21	77.256	77.016	0	0
2094-10-22	70.484	70.338	0	0
2094-10-23	64.943	65.332	0.05	0.024
2094-10-24	62.318	62.393	0.116	0.225
2094-10-25	44.522	45.298	0.292	0.371
2094-10-26	53.914	52.557	0.118	0.161
2094-10-27	49.668	49.686	0	0
2094-10-28	67.638	67.552	0	0
2094-10-29	59.375	59.685	0	0
2094-10-30	59.266	59.132	0	0
2094-10-31	53.069	53.185	0.001	0
2095-05-01	80	80	1	1
2095-05-02	56.656	56.376	0.059	0.048
2095-05-03	69.868	69.818	0	0
2095-05-04	70.41	70	0	0.001
2095-05-05	73.598	73.517	0.001	0
2095-05-06	72.887	72.973	0	0
2095-05-07	72.711	72.853	0	0
2095-05-08	75.277	75.771	0	0
2095-05-09	73.306	73.889	0	0
2095-05-10	77.577	77.089	0	0
2095-05-11	77.716	77.61	0	0
2095-05-12	78.622	77.435	0	0
2095-05-13	75.564	75.742	0	0
2095-05-14	70.968	69.927	0.002	0.026
2095-05-15	68.359	68.302	0	0
2095-05-16	72.472	72.08	0.034	0.038
2095-05-17	71.191	71.274	0	0
2095-05-18	72.811	72.915	0	0
2095-05-19	75.846	77.292	0	0
2095-05-20	82.044	81.819	0	0
2095-05-21	80.319	80.641	0	0
2095-05-22	77.723	78.378	0.019	0.029
2095-05-23	73.739	74.033	0	0
2095-05-24	76.441	75.54	0	0
2095-05-25	87.568	88.332	0.002	0.002
2095-05-26	82.137	82.158	0.033	0.039
2095-05-27	70.427	70.41	0	0
2095-05-28	71.852	71.81	0	0
2095-05-29	73.065	73.505	0.036	0.034
2095-05-30	72.217	72.372	0.28	0.208
2095-05-31	65.7	66.19	0.164	0.137
2095-06-01	58.149	57.648	0.285	0.192
2095-06-02	61.244	61.907	0	0
2095-06-03	63.658	63.422	0.256	0.179
2095-06-04	69.205	68.844	0.002	0.001
2095-06-05	75.503	75.495	0	0
2095-06-06	87.929	87.792	0	0
2095-06-07	87.909	87.883	0	0
2095-06-08	85.748	86.221	0	0
2095-06-09	85.734	86.133	0	0
2095-06-10	87.104	87.058	0	0
2095-06-11	92.65	92.781	0	0
2095-06-12	99.362	99.236	0	0
2095-06-13	100.458	100.32	0	0
2095-06-14	100.68	100.261	0	0
2095-06-15	100.578	99.823	0	0
2095-06-16	102.132	102.303	0	0
2095-06-17	101.455	101.774	0	0
2095-06-18	103.15	101.995	0	0
2095-06-19	102.481	101.837	0	0
2095-06-20	99.092	101.54	0	0
2095-06-21	99.666	99.461	0	0
2095-06-22	92.417	97.595	0.025	0.01
2095-06-23	93.487	94.925	0	0
2095-06-24	92.01	95.263	0	0
2095-06-25	90.838	91.365	0	0
2095-06-26	98.049	98.461	0	0
2095-06-27	98.536	98.631	0	0
2095-06-28	95.817	95.492	0	0
2095-06-29	94.742	95.106	0	0
2095-06-30	99.299	99.84	0	0
2095-07-01	100.07	100.86	0.001	0.007
2095-07-02	94.829	94.735	0	0
2095-07-03	99.178	99.434	0	0
2095-07-04	102.437	102.74	0	0
2095-07-05	103.711	105.898	0	0
2095-07-06	103.786	104.701	0	0.005
2095-07-07	98.311	100.461	0	0
2095-07-08	96.356	93.643	0	0.026
2095-07-09	98.345	98.217	0	0
2095-07-10	96.594	97.084	0	0
2095-07-11	99.006	99.522	0	0
2095-07-12	99.856	101.697	0	0
2095-07-13	104.333	104.817	0	0
2095-07-14	103.643	104.263	0	0
2095-07-15	103.406	101.762	0	0
2095-07-16	100.946	101.802	0	0
2095-07-17	101.05	100.949	0.013	0
2095-07-18	99.759	100.257	0	0.045
2095-07-19	90.416	92.696	0.1	0.031
2095-07-20	89.998	90.161	0	0
2095-07-21	86.815	87.698	0.018	0.064
2095-07-22	88.64	88.512	0	0
2095-07-23	92.937	93.499	0	0
2095-07-24	91.139	93.025	0.001	0
2095-07-25	92.364	92.842	0	0.054
2095-07-26	91.359	91.944	0.02	0.016
2095-07-27	96.342	96.643	0	0
2095-07-28	96.891	96.692	0.058	0.012
2095-07-29	97.687	95.342	0.024	0.025
2095-07-30	98.183	98.025	0	0
2095-07-31	100.686	100.269	0	0
2095-08-01	101.171	101.963	0	0
2095-08-02	100.371	100.431	0	0
2095-08-03	96.535	96.591	0	0
2095-08-04	97.798	98.181	0	0
2095-08-05	98.157	98.148	0.034	0.002
2095-08-06	101.551	101.392	0	0.007
2095-08-07	102.249	101.336	0	0
2095-08-08	99.997	100.47	0	0
2095-08-09	99.531	100.255	0.023	0.038
2095-08-10	99.181	99.544	0	0
2095-08-11	95.246	95.205	0	0
2095-08-12	94.93	94.515	0	0
2095-08-13	98.009	95.331	0	0
2095-08-14	99.157	99.302	0.01	0.001
2095-08-15	98.191	99.374	0	0
2095-08-16	98.247	98.318	0	0
2095-08-17	95.247	95.242	0	0
2095-08-18	85.511	85.786	0	0
2095-08-19	96.232	95.7	0	0
2095-08-20	96.986	96.954	0	0
2095-08-21	97.865	97.632	0	0
2095-08-22	97.785	97.79	0	0
2095-08-23	96.243	96.84	0	0
2095-08-24	95.44	96.076	0	0
2095-08-25	97.55	96.565	0	0
2095-08-26	91.105	91.205	0	0.012
2095-08-27	96.673	96.296	0	0
2095-08-28	97.102	97.506	0	0.012
2095-08-29	97.257	97.405	0	0
2095-08-30	95.39	95.005	0	0
2095-08-31	95.758	95.928	0	0
2095-09-01	82.496	83.516	0	0
2095-09-02	90.77	91.013	0	0
2095-09-03	96.619	96.945	0	0
2095-09-04	94.874	95.203	0	0
2095-09-05	93.839	94.244	0	0
2095-09-06	90.298	93.592	0	0
2095-09-07	90.988	93.586	0	0
2095-09-08	92.965	93.783	0	0
2095-09-09	98.535	99.404	0	0
2095-09-10	96.056	96.863	0.146	0.141
2095-09-11	78.174	84.374	0.166	0.096
2095-09-12	87.2	87.438	0	0.026
2095-09-13	87.061	86.804	0	0
2095-09-14	87.801	86.959	0	0
2095-09-15	87.718	87.824	0	0
2095-09-16	86.632	86.333	0	0
2095-09-17	86.687	83.606	0	0
2095-09-18	84.343	84.338	0	0
2095-09-19	84.572	85.766	0	0
2095-09-20	85.994	85.839	0	0
2095-09-21	87.446	87.571	0	0
2095-09-22	90.597	90.989	0	0
2095-09-23	89.48	90.251	0	0
2095-09-24	89.553	89.903	0	0
2095-09-25	91.174	90.296	0	0
2095-09-26	87.314	89.233	0.017	0
2095-09-27	87.465	87.475	0.103	0.121
2095-09-28	86.024	84.582	0	0
2095-09-29	83.375	82.288	0	0
2095-09-30	79.797	80.11	0	0
2095-10-01	79.119	78.927	0	0
2095-10-02	83.392	83.436	0.01	0.002
2095-10-03	79.372	78.406	0	0
2095-10-04	75.76	75.026	0	0
2095-10-05	78.708	79.587	0	0
2095-10-06	80.039	79.796	0	0
2095-10-07	78.744	78.512	0	0
2095-10-08	83.534	83.399	0	0
2095-10-09	81.55	80.316	0	0
2095-10-10	78.73	77.209	0	0.117
2095-10-11	77.105	77.796	0.031	0
2095-10-12	75.465	75.37	0.041	0.05
2095-10-13	58.303	56.713	0.011	0.017
2095-10-14	63.259	63.014	0.002	0.007
2095-10-15	66.024	65.972	0	0
2095-10-16	69.725	68.652	0	0
2095-10-17	72.526	69.792	0	0
2095-10-18	75.264	74.563	0	0
2095-10-19	71.862	71.49	0	0
2095-10-20	66.25	66.165	0	0
2095-10-21	69.614	69.425	0	0
2095-10-22	52.68	52.501	0.412	0.398
2095-10-23	45.398	45.396	0	0
2095-10-24	47.576	47.608	0	0
2095-10-25	47.695	47.6	0	0
2095-10-26	54.558	54.61	0	0
2095-10-27	51.559	51.491	0.121	0.093
2095-10-28	51.821	51.777	0.093	0.085
2095-10-29	56.392	56.471	0.008	0.003
2095-10-30	69.43	68.732	0	0
2095-10-31	76.995	76.953	0	0
2096-05-01	80	80	1	1
2096-05-02	50.236	50.768	0.452	0.532
2096-05-03	50.17	50.412	0.014	0.045
2096-05-04	59.39	59.496	0	0
2096-05-05	68.433	68.296	0	0
2096-05-06	75.19	75.11	0	0
2096-05-07	77.835	77.483	0	0
2096-05-08	79.271	79.242	0	0
2096-05-09	80.506	80.823	0	0
2096-05-10	77.316	77.353	0	0
2096-05-11	72.054	70.892	0	0
2096-05-12	77.218	75.814	0	0
2096-05-13	78.751	78.344	0	0
2096-05-14	76.634	76.112	0	0
2096-05-15	81.359	81.707	0	0
2096-05-16	80.844	80.522	0	0
2096-05-17	86.302	83.869	0	0
2096-05-18	87.242	85.027	0	0
2096-05-19	85.369	86.048	0	0
2096-05-20	86.349	86.135	0	0
2096-05-21	87.991	88.181	0	0
2096-05-22	68.839	71.527	0	0
2096-05-23	80.159	80.311	0	0
2096-05-24	86.271	85.324	0	0
2096-05-25	86.979	86.354	0	0
2096-05-26	87.159	87.198	0	0
2096-05-27	76.963	77.478	0.002	0
2096-05-28	87.108	86.642	0	0
2096-05-29	91.153	91.253	0	0
2096-05-30	84.831	85.157	0	0
2096-05-31	80.307	79.981	0	0
2096-06-01	95.994	95.885	0	0
2096-06-02	96.463	95.952	0	0
2096-06-03	97.039	97.045	0	0
2096-06-04	95.552	95.939	0	0
2096-06-05	87.601	87.639	0	0
2096-06-06	90.509	90.666	0	0
2096-06-07	89.053	89.009	0	0
2096-06-08	81.065	81.299	0	0
2096-06-09	86.832	86.995	0	0
2096-06-10	78.164	77.826	0	0
2096-06-11	90.082	89.892	0	0
2096-06-12	92.875	92.777	0	0
2096-06-13	93.642	93.114	0.012	0.001
2096-06-14	90.101	89.789	0.004	0
2096-06-15	87.351	88.872	0	0.001
2096-06-16	88.092	88.759	0.017	0.014
2096-06-17	89.274	88.642	0.012	0.006
2096-06-18	86.242	84.662	0.083	0.049
2096-06-19	91.226	91.326	0	0
2096-06-20	97.474	97.808	0	0
2096-06-21	98.594	97.661	0	0
2096-06-22	98.424	96.957	0	0
2096-06-23	98.299	98.023	0	0
2096-06-24	92.997	92.414	0	0
2096-06-25	94.422	93.944	0	0
2096-06-26	90.384	89.705	0	0.001
2096-06-27	92.587	92.543	0	0
2096-06-28	96.069	95.828	0	0
2096-06-29	96.859	96.946	0	0
2096-06-30	95.176	94.899	0	0
2096-07-01	95.574	95.481	0	0
2096-07-02	95.766	94.9	0	0
2096-07-03	95.506	95.561	0	0
2096-07-04	93.717	93.347	0	0
2096-07-05	95.243	95.118	0	0
2096-07-06	95.668	95.346	0	0
2096-07-07	93.22	93.174	0.013	0.028
2096-07-08	93.749	93.993	0	0
2096-07-09	94.58	94.176	0	0
2096-07-10	94.769	92.343	0	0
2096-07-11	97.106	97.108	0	0
2096-07-12	97.892	97.863	0	0
2096-07-13	99.617	99.332	0	0
2096-07-14	100.693	100.345	0	0
2096-07-15	100.767	100.672	0	0
2096-07-16	99.671	99.426	0	0
2096-07-17	98.491	98.363	0	0
2096-07-18	98.196	98.444	0	0
2096-07-19	98.637	100.517	0	0
2096-07-20	102.185	100.04	0	0
2096-07-21	90.453	100.362	0	0
2096-07-22	102.851	102.233	0	0
2096-07-23	102.193	101.59	0	0
2096-07-24	101.942	100.597	0	0
2096-07-25	100.087	100.805	0	0
2096-07-26	101.487	102.503	0.001	0.004
2096-07-27	102.104	104.156	0.004	0.007
2096-07-28	101.744	103.376	0	0
2096-07-29	101.274	103.565	0	0.03
2096-07-30	99.356	100.525	0.045	0.03
2096-07-31	98.536	98.723	0	0.031
2096-08-01	98.091	98.757	0	0
2096-08-02	99.351	97.86	0.044	0.044
2096-08-03	100.349	98.902	0	0
2096-08-04	101.67	101.543	0	0
2096-08-05	102.942	103.172	0	0
2096-08-06	102.078	102.633	0	0
2096-08-07	103.239	103.223	0	0
2096-08-08	102.503	102.76	0.026	0
2096-08-09	102.192	100.249	0	0.029
2096-08-10	98.986	98.086	0.002	0.017
2096-08-11	98.666	97.949	0.123	0.135
2096-08-12	97.99	97.384	0	0
2096-08-13	98.477	97.645	0	0
2096-08-14	99.197	97.868	0	0
2096-08-15	98.759	98.076	0	0
2096-08-16	95.366	94.741	0	0
2096-08-17	96.169	95.992	0	0
2096-08-18	95.085	94.998	0	0
2096-08-19	93.307	93.502	0	0
2096-08-20	90.014	90.281	0	0
2096-08-21	100.47	100.033	0.004	0.016
2096-08-22	97.998	97.543	0	0
2096-08-23	91.3	91.4	0	0
2096-08-24	94.053	93.107	0	0
2096-08-25	95.02	94.452	0.032	0.021
2096-08-26	95.149	94.067	0	0
2096-08-27	89.511	88.851	0	0
2096-08-28	88.573	88.492	0	0
2096-08-29	89.87	89.805	0	0
2096-08-30	91.167	91.133	0	0
2096-08-31	89.567	89.396	0	0
2096-09-01	92.905	92.966	0	0
2096-09-02	92.441	92.488	0.039	0
2096-09-03	91.209	92.579	0.059	0.082
2096-09-04	89.961	90.061	0.02	0.058
2096-09-05	91.461	91.691	0.032	0.137
2096-09-06	91.033	90.408	0	0
2096-09-07	93.852	93.697	0	0
2096-09-08	92.562	92.586	0	0
2096-09-09	91.471	91.724	0.025	0.005
2096-09-10	90.164	89.815	0.002	0.03
2096-09-11	89.785	89.761	0	0
2096-09-12	89.45	89.348	0	0
2096-09-13	86.326	86.686	0	0
2096-09-14	87.013	86.776	0	0
2096-09-15	89.512	89.387	0	0
2096-09-16	88.656	88.324	0	0
2096-09-17	84.488	84.44	0	0
2096-09-18	84.474	84.143	0	0
2096-09-19	87.021	86.88	0	0
2096-09-20	87.934	87.388	0	0
2096-09-21	85.875	85.674	0	0
2096-09-22	83.204	82.532	0	0
2096-09-23	84.837	84.073	0	0
2096-09-24	84.018	84.028	0	0
2096-09-25	84.28	83.534	0	0.001
2096-09-26	81.546	77.197	0	0.12
2096-09-27	77.361	73.015	0.129	0.052
2096-09-28	72.87	73.224	0.074	0.018
2096-09-29	73.787	71.456	0	0
2096-09-30	73.951	73.669	0	0
2096-10-01	72.978	72.495	0.002	0.017
2096-10-02	68.921	69.341	0.016	0.012
2096-10-03	58.825	58.667	0.014	0.008
2096-10-04	50.327	50.117	0.015	0.035
2096-10-05	62.092	61.866	0	0
2096-10-06	70.57	70.877	0	0
2096-10-07	69.149	68.9	0	0
2096-10-08	63.279	62.667	0.136	0.086
2096-10-09	57.215	57.093	0	0
2096-10-10	69.141	69.385	0	0
2096-10-11	66.84	67.02	0	0
2096-10-12	58.545	58.344	0	0.001
2096-10-13	56.087	55.924	0	0
2096-10-14	66.489	66.198	0	0
2096-10-15	74.451	74.275	0	0
2096-10-16	72.593	71.998	0.015	0.001
2096-10-17	67.501	67.542	0	0
2096-10-18	70.742	70.637	0	0
2096-10-19	78.127	78.011	0	0
2096-10-20	74.526	74.367	0	0
2096-10-21	70.042	70.08	0.083	0.088
2096-10-22	53.488	52.572	0.019	0.009
2096-10-23	55.024	54.963	0	0
2096-10-24	63.421	63.34	0	0
2096-10-25	69.113	69.148	0	0
2096-10-26	64.866	65.128	0.194	0.19
2096-10-27	51.359	52.626	0.243	0.241
2096-10-28	49.47	50.325	0.032	0.043
2096-10-29	48.315	48.302	0.392	0.366
2096-10-30	43.941	44.17	0	0
2096-10-31	42.499	42.464	0	0
2097-05-01	80	80	1	1
2097-05-02	77.091	77.08	0	0
2097-05-03	72.324	72.411	0.027	0.018
2097-05-04	55.339	55.608	0.119	0.06
2097-05-05	58.294	58.158	0	0
2097-05-06	69.725	69.686	0	0
2097-05-07	71.404	71.479	0.045	0.066
2097-05-08	71.933	71.986	0.003	0.001
2097-05-09	66.903	66.897	0	0
2097-05-10	59.851	58.414	0.005	0.016
2097-05-11	60.013	59.829	0	0
2097-05-12	72.798	73.11	0	0
2097-05-13	70.046	70.551	0.075	0.008
2097-05-14	65.218	63.561	0.08	0.038
2097-05-15	68.591	68.42	0	0
2097-05-16	73.954	73.474	0	0
2097-05-17	73.397	73.668	0.187	0.065
2097-05-18	69.953	72.385	0.048	0.067
2097-05-19	64.132	64.593	0.072	0.061
2097-05-20	61.771	62.222	0	0.006
2097-05-21	62.785	62.932	0	0
2097-05-22	66.448	66.41	0	0
2097-05-23	66.139	65.978	0	0
2097-05-24	64.865	64.214	0	0
2097-05-25	66.736	66.911	0	0
2097-05-26	68.564	69.743	0	0
2097-05-27	80.83	81.835	0	0
2097-05-28	87.497	88.496	0	0
2097-05-29	82.52	85.692	0	0
2097-05-30	91.93	92.367	0	0
2097-05-31	89.524	90.754	0	0
2097-06-01	80.377	80.3	0	0
2097-06-02	82.608	82.703	0.001	0
2097-06-03	90.716	91.106	0.001	0
2097-06-04	89.507	89.927	0.013	0.017
2097-06-05	74.658	74.501	0.008	0.005
2097-06-06	74.323	74.462	0.216	0.271
2097-06-07	71.978	71.956	0.105	0.368
2097-06-08	76.264	76.859	0	0.024
2097-06-09	81.558	80.528	0	0.077
2097-06-10	89.826	89.306	0.001	0.001
2097-06-11	88.048	88.055	0	0
2097-06-12	86.867	86.114	0	0
2097-06-13	78.766	78.581	0	0.001
2097-06-14	79.822	79.833	0	0
2097-06-15	87.118	87.262	0	0
2097-06-16	92.431	93.276	0	0
2097-06-17	95.292	95.179	0	0
2097-06-18	96.349	96.178	0.002	0
2097-06-19	97.256	96.518	0	0
2097-06-20	96.928	97.167	0	0
2097-06-21	95.522	98.691	0.061	0.061
2097-06-22	95.539	96.157	0.011	0.022
2097-06-23	98.224	100.226	0	0.001
2097-06-24	99.598	99.447	0	0.017
2097-06-25	94.221	94.112	0	0
2097-06-26	98.032	98.031	0	0
2097-06-27	100.972	100.843	0	0
2097-06-28	100.647	99.329	0.005	0
2097-06-29	94.451	95.732	0.076	0.024
2097-06-30	92.177	95.843	0.034	0.004
2097-07-01	96.514	98.196	0	0
2097-07-02	101.114	100.474	0	0
2097-07-03	101.35	101.295	0	0
2097-07-04	100.843	99.482	0	0
2097-07-05	100.464	100.226	0	0
2097-07-06	99.553	99.525	0	0
2097-07-07	98.159	97.359	0	0
2097-07-08	97.833	96.706	0	0
2097-07-09	96.52	96.585	0	0
2097-07-10	96.193	96.662	0	0
2097-07-11	96.468	96.044	0.002	0
2097-07-12	96.302	97.435	0.007	0.005
2097-07-13	96.365	95.48	0.033	0.016
2097-07-14	96.285	95.402	0.003	0
2097-07-15	97.128	97.749	0	0
2097-07-16	102.679	103.16	0	0
2097-07-17	102.704	103.195	0	0
2097-07-18	101.867	100.716	0	0
2097-07-19	100.245	100.191	0	0
2097-07-20	100.427	99.45	0	0
2097-07-21	101.211	100.054	0	0
2097-07-22	99.027	98.075	0	0
2097-07-23	99.404	99.29	0.032	0.035
2097-07-24	100.147	99.595	0.012	0
2097-07-25	94.065	92.61	0.183	0.223
2097-07-26	98.476	97.993	0	0
2097-07-27	99.366	99.454	0	0
2097-07-28	100.977	100.339	0	0
2097-07-29	101.277	102.084	0	0
2097-07-30	100.866	101.267	0	0
2097-07-31	100.989	100.784	0	0
2097-08-01	99.532	99.678	0	0
2097-08-02	100.124	99.72	0	0
2097-08-03	99.43	98.343	0	0
2097-08-04	100.405	100.59	0	0
2097-08-05	101.437	100.798	0	0
2097-08-06	101.511	100.749	0	0
2097-08-07	98.128	99.02	0.006	0.023
2097-08-08	97.021	97.881	0.058	0.032
2097-08-09	98.814	98.152	0	0.02
2097-08-10	100.763	100.333	0.045	0.055
2097-08-11	102.625	102.26	0	0
2097-08-12	101.197	101.707	0	0
2097-08-13	99.858	99.689	0.02	0.005
2097-08-14	100.205	99.715	0.005	0
2097-08-15	99.583	100.111	0.008	0.001
2097-08-16	100.302	100.247	0	0
2097-08-17	97.502	99.421	0	0
2097-08-18	95.826	96.843	0.031	0
2097-08-19	96.545	93.737	0.048	0.014
2097-08-20	99.641	98.117	0.012	0
2097-08-21	98.623	97.458	0.003	0.025
2097-08-22	98.131	95.651	0	0
2097-08-23	100.746	99.756	0	0
2097-08-24	101.853	101.389	0	0
2097-08-25	101.207	100.264	0	0
2097-08-26	98.714	98.877	0	0
2097-08-27	101.321	101.707	0	0
2097-08-28	101.785	101.631	0	0
2097-08-29	94.206	93.627	0.123	0.087
2097-08-30	82.803	88.678	0.226	0.125
2097-08-31	87.47	85.148	0.116	0.06
2097-09-01	89.339	86.956	0	0
2097-09-02	89.676	89.139	0	0
2097-09-03	93.628	93.237	0	0
2097-09-04	89.184	90.83	0.001	0
2097-09-05	90.729	89.98	0	0
2097-09-06	93.784	93.707	0	0.007
2097-09-07	91.879	94.121	0	0.003
2097-09-08	95.532	96.017	0	0
2097-09-09	95.372	95.649	0	0
2097-09-10	93.112	93.533	0	0
2097-09-11	92.341	93.019	0	0.014
2097-09-12	91.92	92.048	0	0
2097-09-13	88.414	89.063	0	0
2097-09-14	83.091	82.984	0	0
2097-09-15	81.353	80.926	0	0
2097-09-16	86.488	85.814	0	0
2097-09-17	93.821	94.017	0	0
2097-09-18	92.491	92.43	0.001	0
2097-09-19	87.73	87.755	0	0
2097-09-20	83.067	82.813	0	0
2097-09-21	85.396	86.326	0	0
2097-09-22	91.453	91.849	0	0
2097-09-23	90.62	91.158	0	0
2097-09-24	89.286	89.148	0	0
2097-09-25	89.43	88.557	0	0.022
2097-09-26	78.067	77.603	0.206	0.09
2097-09-27	72.321	80.456	0.159	0
2097-09-28	80.996	77.754	0.015	0.075
2097-09-29	75.527	74.105	0.041	0.144
2097-09-30	78.118	78.439	0.012	0.01
2097-10-01	76.703	78.135	0.008	0.086
2097-10-02	76.034	75.395	0.023	0.008
2097-10-03	73.425	74.236	0.088	0.054
2097-10-04	71.139	71.208	0.088	0.07
2097-10-05	73.533	73.294	0.01	0
2097-10-06	73.407	75.62	0.026	0.007
2097-10-07	71.986	73.631	0.016	0
2097-10-08	72.167	71.824	0	0
2097-10-09	70.009	69.078	0	0
2097-10-10	63.306	64.009	0.006	0.002
2097-10-11	54.669	55.095	0	0
2097-10-12	52.756	52.222	0.181	0.149
2097-10-13	66.798	66.712	0	0
2097-10-14	64.487	64.778	0.04	0.053
2097-10-15	50.26	51.89	0.066	0.139
2097-10-16	46.161	46.309	0.012	0.027
2097-10-17	51.158	51.161	0	0
2097-10-18	61.786	61.814	0	0
2097-10-19	71.036	71.363	0	0
2097-10-20	70.063	70.681	0	0
2097-10-21	65.776	65.772	0.074	0.086
2097-10-22	53.128	53.432	0.005	0.006
2097-10-23	49.964	49.999	0	0
2097-10-24	53.782	53.494	0	0
2097-10-25	54.935	54.829	0	0
2097-10-26	57.454	57.512	0	0
2097-10-27	58.423	59.563	0	0
2097-10-28	62.216	62.094	0	0
2097-10-29	63.798	63.89	0	0
2097-10-30	69.691	69.557	0	0
2097-10-31	68.472	68.769	0	0
2098-05-01	80	80	1	1
2098-05-02	73.312	72.92	0	0
2098-05-03	77.633	78.58	0.017	0.007
2098-05-04	77.666	76.748	0.003	0.003
2098-05-05	73.442	76.338	0.43	0.451
2098-05-06	56.989	57.177	0.045	0.065
2098-05-07	61.253	61.359	0	0
2098-05-08	71.275	71.088	0	0
2098-05-09	73.205	71.903	0	0
2098-05-10	72.959	73.121	0	0
2098-05-11	77.554	77.543	0	0
2098-05-12	78.602	78.719	0	0
2098-05-13	64.874	64.475	0	0
2098-05-14	65.449	65.356	0.07	0.074
2098-05-15	58.373	58.848	0.174	0.297
2098-05-16	65.772	66.034	0	0
2098-05-17	74.923	75.133	0	0
2098-05-18	77.545	76.19	0	0
2098-05-19	75.618	75.263	0.011	0.002
2098-05-20	75.642	76.773	0	0
2098-05-21	75.063	75.902	0	0
2098-05-22	74.7	74.774	0	0
2098-05-23	78.357	79.493	0.007	0.037
2098-05-24	86.379	86.385	0.034	0.047
2098-05-25	87.418	87.552	0	0
2098-05-26	87.045	87.57	0	0
2098-05-27	82.119	83.607	0	0
2098-05-28	74.973	75.146	0	0
2098-05-29	74.693	74.634	0	0
2098-05-30	71.334	71.198	0	0
2098-05-31	72.682	72.389	0	0
2098-06-01	75.507	75.523	0	0
2098-06-02	77.868	78.205	0	0
2098-06-03	80.179	79.983	0	0
2098-06-04	81.824	81.595	0	0
2098-06-05	83.836	83.385	0	0
2098-06-06	86.201	86.811	0.014	0.034
2098-06-07	88.155	88.351	0	0
2098-06-08	84.794	85.462	0.049	0.054
2098-06-09	85.635	84.909	0.005	0
2098-06-10	79.725	80.022	0.047	0.066
2098-06-11	88.626	88.28	0	0
2098-06-12	88.967	88.957	0	0
2098-06-13	77.904	81.306	0	0
2098-06-14	80.026	81.111	0	0
2098-06-15	89.462	89.481	0	0
2098-06-16	91.205	91.189	0	0
2098-06-17	80.394	80.195	0	0
2098-06-18	89.743	89.865	0	0
2098-06-19	96.865	96.981	0	0
2098-06-20	99.118	98.523	0.001	0
2098-06-21	99.626	99.581	0	0
2098-06-22	94.532	94.987	0	0
2098-06-23	96.265	96.133	0	0
2098-06-24	88.898	89.071	0	0
2098-06-25	88.601	88.461	0	0
2098-06-26	98.551	99.356	0	0
2098-06-27	100.064	100.516	0	0
2098-06-28	96.521	96.504	0.026	0.016
2098-06-29	96.039	96.112	0	0.005
2098-06-30	100.225	100.218	0	0
2098-07-01	99.988	99.988	0	0
2098-07-02	97.899	98.233	0	0
2098-07-03	89.091	92.141	0	0
2098-07-04	93.752	93.787	0	0
2098-07-05	96.249	96.14	0	0
2098-07-06	95.176	95.518	0	0
2098-07-07	98.651	98.128	0	0
2098-07-08	101.485	102.351	0	0
2098-07-09	99.692	99.751	0	0
2098-07-10	100.365	100.856	0	0
2098-07-11	100.969	102.104	0	0
2098-07-12	102.166	100.755	0	0
2098-07-13	99.465	98.482	0	0.002
2098-07-14	99.396	95.485	0.083	0.099
2098-07-15	98.142	97.976	0.04	0
2098-07-16	100.55	99.673	0.018	0.015
2098-07-17	100.634	99.683	0.025	0.027
2098-07-18	99.73	99.817	0.005	0.01
2098-07-19	99.65	99.828	0	0
2098-07-20	100.638	100.796	0	0
2098-07-21	102.207	102.254	0	0.003
2098-07-22	101.516	100.924	0	0.041
2098-07-23	100.232	100.111	0.018	0.021
2098-07-24	100.898	100.538	0.028	0
2098-07-25	103.047	102.918	0	0
2098-07-26	101.361	103.572	0.03	0
2098-07-27	100.574	100.295	0	0
2098-07-28	96.582	96.528	0	0
2098-07-29	98.513	98.483	0	0
2098-07-30	99.361	99.342	0	0
2098-07-31	100.2	99.949	0	0
2098-08-01	97.292	97.424	0	0
2098-08-02	91.325	91.425	0.036	0.027
2098-08-03	91.412	88.78	0.041	0.087
2098-08-04	91.092	90.424	0	0
2098-08-05	90.752	90.852	0	0
2098-08-06	95.878	95.473	0	0
2098-08-07	99.497	97.113	0	0.034
2098-08-08	98.834	97.653	0.009	0.001
2098-08-09	98.104	96.806	0.111	0.009
2098-08-10	89.849	89.949	0	0.028
2098-08-11	95.949	95.864	0	0
2098-08-12	92.172	93.332	0.077	0
2098-08-13	89.822	89.922	0	0.045
2098-08-14	92.362	94.478	0.063	0.058
2098-08-15	92.976	94.437	0.089	0.258
2098-08-16	94.629	94.964	0.077	0.077
2098-08-17	95.799	97.962	0.018	0
2098-08-18	98.665	99.246	0	0
2098-08-19	101.063	101.194	0	0
2098-08-20	101.28	101.626	0.002	0
2098-08-21	100.324	100.818	0	0
2098-08-22	100.071	99.864	0	0.019
2098-08-23	99.347	98.846	0.002	0.019
2098-08-24	96.74	98.635	0.103	0.103
2098-08-25	99.289	99.586	0.003	0
2098-08-26	99.276	99.895	0	0
2098-08-27	97.36	96.548	0.054	0
2098-08-28	95.715	96.933	0	0
2098-08-29	92.971	93.953	0	0
2098-08-30	91.879	92.836	0	0
2098-08-31	93.704	93.951	0	0
2098-09-01	94.024	94.704	0	0
2098-09-02	88.988	89.564	0	0
2098-09-03	90.259	90.845	0	0
2098-09-04	91.093	90.665	0	0
2098-09-05	91.89	92.035	0.007	0.005
2098-09-06	91.005	91.105	0	0
2098-09-07	90.14	90.24	0	0
2098-09-08	90.414	89.117	0	0
2098-09-09	92.865	93.26	0	0
2098-09-10	95.251	95.238	0	0
2098-09-11	93.851	93.052	0	0.041
2098-09-12	84.169	84.974	0.132	0.041
2098-09-13	87.18	87.77	0	0
2098-09-14	86.143	88.17	0	0
2098-09-15	86.315	85.911	0	0.011
2098-09-16	89.315	87.034	0	0
2098-09-17	89.366	87.586	0	0
2098-09-18	86.994	88.258	0	0
2098-09-19	86.743	87.223	0.005	0.036
2098-09-20	89.023	88.698	0	0.019
2098-09-21	92.074	91.805	0	0
2098-09-22	91.086	91.186	0	0.012
2098-09-23	92.788	92.179	0	0
2098-09-24	88.912	89.548	0	0
2098-09-25	88.659	88.515	0	0
2098-09-26	87.505	87.123	0	0
2098-09-27	86.402	86.078	0	0
2098-09-28	82.255	82.349	0	0
2098-09-29	86.525	86.442	0	0
2098-09-30	85.797	86.012	0	0
2098-10-01	84.625	83.139	0	0.006
2098-10-02	79.848	82.424	0.037	0
2098-10-03	73.886	74.126	0.15	0.118
2098-10-04	67.496	67.554	0.02	0.09
2098-10-05	74.869	74.843	0	0
2098-10-06	75.653	75.722	0	0
2098-10-07	75.829	75.615	0	0
2098-10-08	73.269	73.571	0	0
2098-10-09	65.527	65.836	0.003	0
2098-10-10	65.491	66.119	0.07	0.069
2098-10-11	64.451	64.393	0.025	0.018
2098-10-12	62.88	64.109	0	0
2098-10-13	73.194	75.029	0	0
2098-10-14	77.444	78.382	0	0
2098-10-15	79.398	79.176	0	0
2098-10-16	76.049	75.513	0.029	0.018
2098-10-17	71.987	72.326	0.041	0.045
2098-10-18	69.936	71.069	0	0
2098-10-19	62.182	62.177	0	0
2098-10-20	76.149	75.943	0	0
2098-10-21	75.686	76.188	0.006	0.012
2098-10-22	72.215	71.966	0	0
2098-10-23	73.745	73.915	0	0
2098-10-24	70.488	70.78	0.01	0.001
2098-10-25	64.935	65.69	0.101	0.106
2098-10-26	52.524	52.863	0.035	0.05
2098-10-27	45.814	46.867	0.14	0.003
2098-10-28	53.09	53.374	0	0.015
2098-10-29	59.492	59.666	0	0
2098-10-30	62.439	62.098	0	0
2098-10-31	71.651	71.784	0	0
2099-05-01	80	80	1	1
2099-05-02	81.704	81.856	0	0
2099-05-03	72.88	73.72	0	0
2099-05-04	80.468	80.321	0	0
2099-05-05	82.01	81.599	0	0
2099-05-06	81.643	81.039	0	0
2099-05-07	76.519	76.559	0	0
2099-05-08	88.866	88.854	0	0
2099-05-09	90.554	89.469	0	0
2099-05-10	91.228	91.297	0	0.004
2099-05-11	85.734	84.138	0.019	0.04
2099-05-12	72.513	72.709	0	0
2099-05-13	73.622	73.667	0	0
2099-05-14	72.073	71.838	0	0
2099-05-15	79.832	79.89	0	0
2099-05-16	80.623	80.437	0.049	0.074
2099-05-17	84.885	84.81	0	0
2099-05-18	86.548	86.504	0	0
2099-05-19	81.172	81.192	0	0
2099-05-20	75.987	76.241	0	0
2099-05-21	79.197	79.501	0	0
2099-05-22	83.146	83.164	0	0
2099-05-23	84.505	84.483	0	0
2099-05-24	83.626	83.996	0	0
2099-05-25	83.206	83.742	0.02	0.045
2099-05-26	80.918	80.613	0	0
2099-05-27	83.371	82.241	0	0.001
2099-05-28	82.852	80.881	0	0
2099-05-29	73.538	76.855	0	0.003
2099-05-30	75.31	75.672	0	0
2099-05-31	82.336	82.177	0	0
2099-06-01	83.95	86.686	0.011	0.022
2099-06-02	85.105	86.558	0.029	0.014
2099-06-03	85.19	85.032	0.026	0.021
2099-06-04	80.778	81.337	0	0
2099-06-05	92.604	92.288	0	0
2099-06-06	85.739	85.884	0	0.001
2099-06-07	75.565	75.719	0.004	0.006
2099-06-08	81.141	81.751	0	0
2099-06-09	90.483	90.248	0.002	0.002
2099-06-10	93.575	92.845	0	0
2099-06-11	92.51	92.463	0	0
2099-06-12	91.374	91.327	0.116	0.201
2099-06-13	71.815	71.53	0	0.01
2099-06-14	79.128	78.938	0	0
2099-06-15	87.662	87.905	0	0
2099-06-16	90.727	90.781	0	0
2099-06-17	93.442	93.925	0	0
2099-06-18	92.848	93.717	0	0
2099-06-19	97.364	97.483	0.003	0
2099-06-20	97.951	97.906	0.027	0.029
2099-06-21	98.787	98.946	0.001	0
2099-06-22	98.598	98.334	0	0
2099-06-23	97.13	97.269	0.012	0
2099-06-24	87.058	92.127	0	0.185
2099-06-25	82.781	79.213	0.253	0.184
2099-06-26	86.761	86.634	0.034	0.002
2099-06-27	90.528	90.12	0.011	0.011
2099-06-28	93.362	93.584	0.024	0.016
2099-06-29	93.954	92.095	0.07	0.118
2099-06-30	92.337	92.244	0.199	0.198
2099-07-01	93.928	93.058	0	0
2099-07-02	98.605	98.555	0	0
2099-07-03	102.125	102.437	0	0
2099-07-04	101.963	101.81	0	0
2099-07-05	94.185	95.469	0.024	0
2099-07-06	100.365	98.985	0	0
2099-07-07	101.1	100.455	0.031	0.037
2099-07-08	96.806	96.715	0.031	0.047
2099-07-09	96.266	94.303	0.002	0.005
2099-07-10	93.555	94.879	0	0
2099-07-11	97.345	99.732	0	0
2099-07-12	104.255	104.644	0.012	0.008
2099-07-13	103.986	104.055	0.018	0.011
2099-07-14	105.145	105.213	0	0
2099-07-15	104.192	103.896	0	0
2099-07-16	102.648	102.636	0	0
2099-07-17	99.843	100.811	0	0
2099-07-18	98.786	101.311	0	0
2099-07-19	100.67	96.271	0	0
2099-07-20	95.843	95.821	0	0
2099-07-21	97.443	97.204	0	0
2099-07-22	99.108	98.748	0	0
2099-07-23	103.381	102.817	0	0
2099-07-24	103.571	102.478	0	0
2099-07-25	99.263	101.643	0.005	0
2099-07-26	100.62	100.553	0	0
2099-07-27	100.552	101.253	0.002	0.003
2099-07-28	98.866	96.628	0	0
2099-07-29	95.793	95.478	0	0
2099-07-30	97.938	97.788	0	0
2099-07-31	97.146	98.115	0.123	0
2099-08-01	98.027	99.115	0	0
2099-08-02	99.258	99.937	0	0
2099-08-03	99.498	99.256	0	0.021
2099-08-04	100.324	100.885	0	0
2099-08-05	94.655	95.504	0	0
2099-08-06	94.906	94.651	0	0
2099-08-07	95.382	95.543	0	0
2099-08-08	94.829	95.834	0	0
2099-08-09	96.177	97.599	0	0
2099-08-10	97.187	97.328	0	0
2099-08-11	96.071	96.58	0.123	0
2099-08-12	92.869	92.439	0	0
2099-08-13	92.837	92.706	0	0
2099-08-14	90.246	90.272	0	0
2099-08-15	90.364	90.239	0	0.009
2099-08-16	91.408	91.427	0	0
2099-08-17	91.584	92.166	0	0
2099-08-18	93.357	94.125	0	0
2099-08-19	95.364	95.284	0	0
2099-08-20	96.982	96.003	0	0
2099-08-21	95.107	94.744	0	0
2099-08-22	100.811	100.321	0	0
2099-08-23	99.357	98.636	0	0
2099-08-24	98.102	97.715	0.123	0
2099-08-25	95.697	94.489	0	0
2099-08-26	95.626	97.162	0	0
2099-08-27	97.979	96.544	0	0
2099-08-28	95.856	95.394	0.002	0
2099-08-29	93.612	92.606	0.001	0.004
2099-08-30	94.991	95.33	0	0.013
2099-08-31	93.72	94.486	0	0
2099-09-01	96.823	97.231	0	0
2099-09-02	97.531	97.332	0	0
2099-09-03	97.049	98.652	0.001	0
2099-09-04	93.977	98.015	0.003	0
2099-09-05	88.963	91.475	0.074	0.141
2099-09-06	91.514	91.52	0	0
2099-09-07	92.069	92.789	0	0.007
2099-09-08	87.756	88.963	0.059	0.014
2099-09-09	90.53	90.825	0.019	0.019
2099-09-10	92.392	91.791	0	0
2099-09-11	93.882	94.31	0	0
2099-09-12	95.659	96.641	0	0
2099-09-13	96.007	96.173	0	0
2099-09-14	93.748	94.687	0.007	0
2099-09-15	87.741	89.537	0	0
2099-09-16	87.493	87.828	0.007	0
2099-09-17	85.906	86.08	0.067	0.047
2099-09-18	86.058	86.315	0	0
2099-09-19	83.812	83.802	0.132	0.05
2099-09-20	81.209	81.585	0.282	0.109
2099-09-21	85.825	86.435	0.077	0.004
2099-09-22	83.594	87.312	0.06	0
2099-09-23	82.566	80.847	0.032	0.039
2099-09-24	82.787	83.194	0.082	0.037
2099-09-25	79.146	79.569	0.12	0.106
2099-09-26	78.314	78.582	0.168	0.079
2099-09-27	77.301	77.707	0.123	0.063
2099-09-28	73.46	72.13	0.133	0.079
2099-09-29	63.516	63.162	0.137	0.21
2099-09-30	61.279	61.926	0.256	0.188
2099-10-01	71.599	72.315	0	0
2099-10-02	71.843	72	0.034	0.011
2099-10-03	68.672	68.589	0.021	0.031
2099-10-04	57.841	58.303	0.008	0.019
2099-10-05	63.951	63.747	0	0
2099-10-06	63.653	63.363	0.455	0.592
2099-10-07	57.363	56.383	0.014	0.044
2099-10-08	54.143	54.662	0.239	0.098
2099-10-09	52.294	52.191	0	0
2099-10-10	60.048	59.316	0	0
2099-10-11	61.885	61.089	0	0
2099-10-12	57.748	57.309	0.006	0.002
2099-10-13	53.907	55.97	0	0
2099-10-14	58.788	59.57	0	0
2099-10-15	59.363	59.485	0	0
2099-10-16	61.528	61.63	0	0
2099-10-17	68.107	68.486	0	0
2099-10-18	68.31	68.81	0	0
2099-10-19	64.823	65.241	0	0
2099-10-20	63.01	63.159	0	0
2099-10-21	66.425	66.764	0	0
2099-10-22	72.501	72.854	0	0
2099-10-23	66.837	67.256	0	0
2099-10-24	57.599	57.886	0.045	0.04
2099-10-25	49.634	49.643	0.001	0
2099-10-26	52.35	52.539	0	0
2099-10-27	52.748	52.74	0	0
2099-10-28	56.492	56.927	0	0
2099-10-29	57.974	58.27	0	0
2099-10-30	56.479	56.793	0	0
2099-10-31	54.484	54.434	0	0
