# Supplementary material for: The role of climate change and urban development on compound dry-hot extremes across US cities
Source: Nat Commun. 2023 Jun 14;14:3509. doi: 10.1038/s41467-023-39205-x (PMC10267174; doi:10.1038/s41467-023-39205-x)
Supplement: Supplementary file 2 — Source Data [file 41467_2023_39205_MOESM2_ESM.zip › SourceData/SanAntonio_Current_Data.xlsx]

## Sheet: Sheet1
Date_Current	Current_T	Urban_Dev_T	Current_prcp	Urban_Dev_Prcp
2000-05-01	80	80	1	1
2000-05-02	81.436	84.447	0.424	0.666
2000-05-03	87.869	88.631	0.002	0
2000-05-04	88.002	89.115	0	0
2000-05-05	87.17	87.853	0.001	0
2000-05-06	84.366	84.119	0	0.001
2000-05-07	79.393	79.259	0	0
2000-05-08	82.686	82.92	0	0
2000-05-09	83.261	82.612	0	0
2000-05-10	84.398	85.098	0	0
2000-05-11	85.068	83.856	0	0
2000-05-12	86.284	86.048	0	0
2000-05-13	87.105	87.777	0.136	0.103
2000-05-14	82.464	82.669	0	0
2000-05-15	86.322	86.685	0	0
2000-05-16	87.893	87.757	0	0
2000-05-17	91.721	91.564	0	0
2000-05-18	90.668	90.867	0	0
2000-05-19	88.747	87.211	0.054	0.079
2000-05-20	85.276	83.937	0.597	0.368
2000-05-21	88.153	87.699	0	0
2000-05-22	90.943	91.208	0	0
2000-05-23	92.157	93.233	0	0
2000-05-24	94.654	95.316	0	0
2000-05-25	92.972	93.224	0	0
2000-05-26	90.122	91.338	0	0
2000-05-27	88.882	89.355	0	0
2000-05-28	88.664	89.478	0.147	0.129
2000-05-29	90.149	90.345	0.082	0.015
2000-05-30	91.613	93.226	0.006	0
2000-05-31	90.879	91.286	0	0
2000-06-01	89.107	90.428	0.011	0
2000-06-02	89.642	90.586	0	0
2000-06-03	89.576	89.306	0	0
2000-06-04	92.55	93.195	0	0
2000-06-05	93.095	94.377	0.124	0.163
2000-06-06	84.017	84.02	0.213	0.081
2000-06-07	84.203	83.516	0	0
2000-06-08	85.574	85.403	0	0
2000-06-09	84.909	84.997	0.025	0.158
2000-06-10	82.727	80.57	0.157	0.136
2000-06-11	83.2	83.356	0.163	0.261
2000-06-12	84.641	82.387	0.219	0.295
2000-06-13	87.07	87.648	0.194	0.144
2000-06-14	88.209	88.87	0	0
2000-06-15	86.517	87.648	0.014	0.011
2000-06-16	84.661	86.586	0.259	0.092
2000-06-17	82.544	81.329	0.194	0.295
2000-06-18	84.787	86.513	0.245	0.198
2000-06-19	88.516	88.636	0.003	0.034
2000-06-20	88.23	88.312	0	0
2000-06-21	90.606	90.825	0	0
2000-06-22	89.078	89.527	0	0.003
2000-06-23	90.294	90.957	0	0
2000-06-24	93.024	93.659	0	0
2000-06-25	92.991	93.332	0	0
2000-06-26	91.228	91.24	0	0
2000-06-27	91.918	91.681	0.005	0.006
2000-06-28	93.801	94.228	0	0
2000-06-29	94.279	95.464	0	0
2000-06-30	94.752	95.187	0	0
2000-07-01	93.593	94.041	0	0
2000-07-02	94.69	94.87	0	0
2000-07-03	94.758	95.227	0	0
2000-07-04	93.683	94.151	0	0
2000-07-05	92.516	92.27	0	0
2000-07-06	92.978	92.863	0	0
2000-07-07	93.717	94.117	0	0
2000-07-08	95.624	95.349	0.04	0.024
2000-07-09	96.132	96.933	0	0
2000-07-10	96.315	96.704	0	0
2000-07-11	97.804	97.622	0	0
2000-07-12	98.383	98.119	0	0
2000-07-13	99.312	98.661	0	0
2000-07-14	101.281	101.156	0	0
2000-07-15	104.377	103.719	0	0
2000-07-16	104.695	104.424	0	0
2000-07-17	101.299	100.798	0	0
2000-07-18	96.842	96.985	0	0
2000-07-19	96.953	96.514	0	0
2000-07-20	99.373	99.687	0	0
2000-07-21	99.666	100.234	0	0
2000-07-22	98.347	100.849	0	0
2000-07-23	100.109	101.057	0.005	0
2000-07-24	95.366	97.841	0.117	0.058
2000-07-25	95.112	96.768	0	0
2000-07-26	96.153	96.919	0	0
2000-07-27	96.267	96.951	0	0
2000-07-28	94.93	93.953	0	0
2000-07-29	95.959	95.606	0	0
2000-07-30	96.748	97.364	0	0.031
2000-07-31	93.802	91.962	0	0.051
2000-08-01	94.116	95.085	0.012	0.001
2000-08-02	96.142	96.947	0.043	0
2000-08-03	96.63	96.265	0	0
2000-08-04	96.951	96.883	0	0
2000-08-05	96.47	96.653	0	0
2000-08-06	96.977	96.991	0	0
2000-08-07	97.191	96.897	0	0
2000-08-08	97.08	97.3	0	0
2000-08-09	93.924	94.047	0.002	0.011
2000-08-10	95.852	94.785	0	0
2000-08-11	98.703	98.821	0	0
2000-08-12	99.489	99.863	0	0
2000-08-13	100.776	99.899	0	0
2000-08-14	98.355	98.91	0	0
2000-08-15	96.05	96.951	0.141	0.081
2000-08-16	93.098	96.873	0.003	0.002
2000-08-17	96.615	96.848	0	0
2000-08-18	97.873	97.91	0	0
2000-08-19	97.969	98.118	0	0
2000-08-20	96.459	96.742	0	0
2000-08-21	97.367	97.009	0	0
2000-08-22	96.886	96.746	0.058	0
2000-08-23	94.759	89.58	0.015	0.069
2000-08-24	96.038	94.518	0.061	0
2000-08-25	96.028	96.673	0.012	0
2000-08-26	95.274	95.208	0	0
2000-08-27	93.914	92.842	0	0
2000-08-28	93.626	93.542	0	0
2000-08-29	94.499	94.312	0	0
2000-08-30	96.21	96.798	0	0
2000-08-31	99.62	99.265	0	0
2000-09-01	102.356	102.422	0	0
2000-09-02	101.355	102.343	0.001	0.003
2000-09-03	102.414	103.115	0.003	0.01
2000-09-04	106.966	106.949	0	0
2000-09-05	108.832	108.527	0	0
2000-09-06	104.964	105.203	0	0
2000-09-07	93.645	96.252	0	0
2000-09-08	92.578	96.698	0	0
2000-09-09	90.973	96.284	0	0.001
2000-09-10	98.815	99.512	0	0
2000-09-11	102.522	100.773	0	0
2000-09-12	102.067	99.863	0	0
2000-09-13	98.19	96.101	0.084	0.038
2000-09-14	93.323	89.145	0.058	0.163
2000-09-15	94.422	95.323	0.009	0
2000-09-16	90.656	91.844	0.001	0
2000-09-17	88.353	87.497	0	0
2000-09-18	90.079	89.492	0	0
2000-09-19	91.536	90.686	0	0
2000-09-20	92.709	92.538	0	0
2000-09-21	92.181	92.681	0.005	0
2000-09-22	94.795	94.179	0.004	0.001
2000-09-23	92.458	92.704	0.005	0
2000-09-24	93.359	95.071	0	0
2000-09-25	93.771	92	0.388	0.42
2000-09-26	74.368	74.24	0	0
2000-09-27	80.347	80.118	0	0
2000-09-28	84.552	84.181	0	0
2000-09-29	84.603	84.609	0	0
2000-09-30	84.149	83.872	0	0
2000-10-01	85.083	84.828	0	0
2000-10-02	87.906	87.688	0	0
2000-10-03	88.296	86.945	0	0
2000-10-04	86.739	85.871	0	0
2000-10-05	86.391	84.21	0	0
2000-10-06	85.304	83.749	0.031	0.04
2000-10-07	67.53	68.365	0	0.003
2000-10-08	52.735	51.745	0.125	0.461
2000-10-09	48.03	48.33	0.168	0.15
2000-10-10	49.73	49.045	0.061	0.12
2000-10-11	62.321	60.568	0	0
2000-10-12	75.998	74.91	0	0
2000-10-13	78.937	78.875	0	0
2000-10-14	81.326	80.849	0.014	0.006
2000-10-15	81.879	79.454	0.016	0.078
2000-10-16	80.619	80.18	0.313	0.2
2000-10-17	78.775	80.065	0.122	0
2000-10-18	75.812	75.843	0	0
2000-10-19	76.094	78.104	0	0
2000-10-20	77.188	78.187	0	0
2000-10-21	73.886	76.292	0.218	0
2000-10-22	76.763	76.473	0.282	0.142
2000-10-23	74.552	74.846	0.15	0.187
2000-10-24	75.344	73.823	0.037	0.112
2000-10-25	74.551	75.453	0.049	0.135
2000-10-26	76.3	76.465	0.011	0.009
2000-10-27	77.007	76.349	0.013	0.003
2000-10-28	77.625	77.64	0.008	0.029
2000-10-29	77.317	78.06	0.018	0.022
2000-10-30	78.991	79.343	0.016	0.01
2000-10-31	78.499	78.926	0.041	0.023
2001-05-01	80	80	1	1
2001-05-02	77.712	79.004	0	0
2001-05-03	79.423	79.822	0.002	0.008
2001-05-04	80.236	82.442	0.067	0.054
2001-05-05	77.478	79.085	1.626	1.568
2001-05-06	80.322	84.495	0.079	0.127
2001-05-07	83.951	83.909	0.081	0.078
2001-05-08	80.747	81.425	0.07	0.11
2001-05-09	80.817	81.499	0.012	0.012
2001-05-10	80.927	82.599	0.048	0.017
2001-05-11	81.835	84.133	0	0
2001-05-12	82.378	83.715	0	0.001
2001-05-13	80.947	84.018	0	0.032
2001-05-14	81.488	82.991	0	0
2001-05-15	81.977	84.314	0	0
2001-05-16	90.762	91.2	0	0
2001-05-17	89.684	90.957	0	0
2001-05-18	85.942	87.135	0	0
2001-05-19	89.09	89.806	0	0.001
2001-05-20	91.34	92.4	0.003	0.001
2001-05-21	91.431	93.013	0.139	0.093
2001-05-22	80	80.875	0	0
2001-05-23	87.834	88.553	0	0
2001-05-24	92.409	93.14	0	0
2001-05-25	93.3	93.99	0	0
2001-05-26	88.908	89.062	0	0
2001-05-27	89.911	90.974	0	0
2001-05-28	98.153	98.805	0	0
2001-05-29	98.812	99.246	0	0
2001-05-30	89.845	96.433	0	0
2001-05-31	90.577	96.986	0.016	0.03
2001-06-01	88.974	90.321	0	0
2001-06-02	91.423	91.477	0	0
2001-06-03	92.363	92.772	0	0
2001-06-04	90.954	91.294	0	0
2001-06-05	89.203	90.309	0.015	0.01
2001-06-06	88.977	88.981	0	0.002
2001-06-07	88.781	89.857	0.044	0.025
2001-06-08	85.987	85.95	0.351	0.319
2001-06-09	81.995	82.047	0.091	0.033
2001-06-10	86.936	87.898	0.026	0.078
2001-06-11	90.065	91.395	0	0
2001-06-12	93.126	95.252	0	0
2001-06-13	95.399	96.206	0	0
2001-06-14	92.803	93.73	0.115	0.136
2001-06-15	86.689	87.648	1.476	0.234
2001-06-16	87.321	90.279	0.004	0.233
2001-06-17	89.02	90.782	0	0
2001-06-18	86.559	88.548	0.007	0.004
2001-06-19	87.982	89.002	0	0
2001-06-20	87.716	89.475	0.007	0
2001-06-21	88.793	90.574	0	0
2001-06-22	89.828	92.042	0.113	0.183
2001-06-23	88.063	88.776	0.013	0.092
2001-06-24	88.725	89.434	0	0
2001-06-25	87.986	89.172	0	0
2001-06-26	87.694	88.489	0.113	0.078
2001-06-27	91.966	92.293	0.091	0.06
2001-06-28	92.505	93.064	0	0
2001-06-29	93.628	94.089	0	0
2001-06-30	91.488	92.199	0.058	0.082
2001-07-01	92.135	93.742	0.022	0.025
2001-07-02	91.929	91.886	0.027	0.087
2001-07-03	91.316	91.722	0	0
2001-07-04	94.488	94.689	0	0
2001-07-05	94.331	94.703	0	0
2001-07-06	96.54	96.836	0	0
2001-07-07	97.192	98.066	0	0
2001-07-08	97.22	97.69	0	0
2001-07-09	97.036	97.234	0	0
2001-07-10	98.098	98.833	0	0
2001-07-11	97.407	98.134	0	0
2001-07-12	97.495	98.093	0	0
2001-07-13	97.486	97.219	0	0
2001-07-14	100.124	98.859	0	0
2001-07-15	100.867	100.21	0	0
2001-07-16	100.973	100.812	0	0
2001-07-17	99.694	99.794	0	0
2001-07-18	96.729	97.558	0	0
2001-07-19	95.859	95.552	0	0
2001-07-20	97.513	97.738	0	0
2001-07-21	100.036	99.731	0	0
2001-07-22	100.87	101.076	0	0
2001-07-23	102.049	102.141	0	0
2001-07-24	102.467	101.499	0	0
2001-07-25	99.351	99.778	0	0
2001-07-26	95.247	96.708	0.245	0.013
2001-07-27	92.857	93.442	0.022	0.068
2001-07-28	95.058	94.987	0	0
2001-07-29	96.623	97.252	0	0
2001-07-30	97.558	98.484	0	0
2001-07-31	96.761	97.618	0	0
2001-08-01	94.336	95.007	0	0.001
2001-08-02	95.708	95.916	0	0.003
2001-08-03	95.065	94.918	0.013	0.001
2001-08-04	94.863	93.759	0	0
2001-08-05	97.288	96.595	0	0
2001-08-06	97.628	99.406	0.025	0
2001-08-07	96.152	99.456	0.021	0
2001-08-08	98.2	98.532	0	0
2001-08-09	98.753	99.001	0	0.001
2001-08-10	98.189	99.066	0	0
2001-08-11	98.708	98.538	0	0
2001-08-12	98.026	98.89	0	0
2001-08-13	98.153	98.253	0	0
2001-08-14	98.531	98.769	0	0
2001-08-15	98.214	98.879	0.031	0
2001-08-16	99.076	98.428	0	0
2001-08-17	99.522	100.029	0	0
2001-08-18	99.858	99.22	0	0
2001-08-19	99.363	100.091	0	0
2001-08-20	98.28	99.496	0	0
2001-08-21	98.825	98.794	0	0
2001-08-22	98.306	98.918	0	0
2001-08-23	98.281	98.484	0	0
2001-08-24	98.015	98.858	0	0
2001-08-25	95.638	96.827	0	0
2001-08-26	96.297	97.081	0	0
2001-08-27	92.201	96.031	0.013	0.01
2001-08-28	87.224	87.29	0.155	0.073
2001-08-29	86.925	88.58	0.174	0.192
2001-08-30	79.107	79.442	1.085	0.689
2001-08-31	84.234	86.937	0.652	0.956
2001-09-01	89.611	88.295	0.209	0.214
2001-09-02	90.332	89.227	0.072	0.11
2001-09-03	93.817	90.942	0.001	0.225
2001-09-04	86.91	86.803	0.139	0.54
2001-09-05	84.447	83.034	0.306	0.332
2001-09-06	86.967	88.35	0.315	0.385
2001-09-07	93.48	93.807	0.719	0.015
2001-09-08	95.527	93.918	0	0
2001-09-09	94.585	93.896	0.081	0.092
2001-09-10	83.356	82.323	0	0
2001-09-11	83.777	85.217	0	0
2001-09-12	84.2	85.937	0	0
2001-09-13	87.837	87.95	0	0
2001-09-14	86.841	87.304	0.011	0
2001-09-15	85.575	84.957	0	0
2001-09-16	86.356	86.841	0	0
2001-09-17	87.162	87.695	0	0
2001-09-18	92.177	92.146	0	0
2001-09-19	94.448	94.655	0	0
2001-09-20	94.001	93.669	0	0
2001-09-21	88.982	90.18	0.188	0.254
2001-09-22	84.466	83.404	0.273	0.275
2001-09-23	82.691	81.549	0.25	0.265
2001-09-24	78.983	78.777	0.064	0.063
2001-09-25	74.72	75.039	0	0
2001-09-26	76.249	76.904	0	0
2001-09-27	80.486	81.044	0	0
2001-09-28	82.461	82.973	0	0
2001-09-29	81.813	81.457	0	0
2001-09-30	78.61	78.405	0	0
2001-10-01	77.201	77.713	0	0
2001-10-02	78.85	80.135	0	0
2001-10-03	80.402	80.813	0	0
2001-10-04	77.815	78.396	0.319	0.195
2001-10-05	83.02	85.774	0.21	0.272
2001-10-06	71.706	72.201	0.57	0.879
2001-10-07	71.617	72.055	0	0
2001-10-08	78.997	78.801	0	0
2001-10-09	79.765	80.064	0.005	0
2001-10-10	82.432	83.186	0.001	0
2001-10-11	82.828	83.582	0.184	0.407
2001-10-12	77.173	80.993	0	0
2001-10-13	74.867	81.09	0.61	0.632
2001-10-14	77.53	77.894	0	0
2001-10-15	77.779	78.235	0	0
2001-10-16	69.041	71.515	0	0
2001-10-17	67.475	67.796	0	0
2001-10-18	73.721	74.101	0	0
2001-10-19	75.52	74.818	0	0
2001-10-20	75.108	74.755	0	0
2001-10-21	72.763	74.798	0	0
2001-10-22	76.467	73.926	0	0
2001-10-23	72.334	71.818	0	0
2001-10-24	87.838	86.567	0	0
2001-10-25	76.203	77.135	0	0
2001-10-26	71.177	71.507	0	0
2001-10-27	72.448	72.925	0	0
2001-10-28	70.639	71.536	0	0
2001-10-29	70.22	70.802	0	0
2001-10-30	71.189	71.552	0	0
2001-10-31	72.585	74.301	0	0
2002-05-01	80	80	1	1
2002-05-02	94.644	95.21	0	0
2002-05-03	91.691	91.954	0.004	0.031
2002-05-04	80.726	85.138	0	0
2002-05-05	84.918	87.372	0.019	0.002
2002-05-06	89.247	89.55	0.004	0.013
2002-05-07	88.15	88.71	0	0
2002-05-08	90.214	90.264	0	0
2002-05-09	89.38	89.778	0	0
2002-05-10	91.013	91.636	0.005	0
2002-05-11	86.802	88.452	0.025	0.025
2002-05-12	89.786	90.004	0.011	0.01
2002-05-13	88.369	88.901	0.533	0.518
2002-05-14	75.542	76.025	0	0
2002-05-15	82.281	82.695	0	0
2002-05-16	84.532	86.718	0	0
2002-05-17	90.772	91.996	0.092	0.009
2002-05-18	90.013	90.621	0.172	0.067
2002-05-19	75.624	76.392	0	0
2002-05-20	78.572	79.498	0	0
2002-05-21	82.475	82.803	0	0
2002-05-22	82.611	81.81	0.017	0.013
2002-05-23	85.476	85.505	0.003	0
2002-05-24	83.554	83.458	0.007	0.009
2002-05-25	83.166	83.071	0	0
2002-05-26	85.123	85.797	0	0
2002-05-27	87.078	86.321	0	0
2002-05-28	86.721	86.419	0	0
2002-05-29	91.4	89.948	0.151	0.107
2002-05-30	97.686	96.086	0	0
2002-05-31	90.967	90.45	0	0
2002-06-01	89.474	89.889	0	0
2002-06-02	88.973	89.964	0	0
2002-06-03	88.906	88.362	0.003	0.001
2002-06-04	90.163	89.325	0.271	0.219
2002-06-05	88.426	88.344	0.027	0.064
2002-06-06	89.038	88.905	0.101	0.091
2002-06-07	89.17	90.787	0	0.018
2002-06-08	92.37	90.345	0	0.135
2002-06-09	92.539	93.546	0	0
2002-06-10	89.424	93.776	0.041	0
2002-06-11	92.649	91.554	0.012	0.004
2002-06-12	92.998	93.409	0	0
2002-06-13	94.577	95.215	0	0
2002-06-14	95.162	95.982	0.014	0.011
2002-06-15	94.907	96.586	0.002	0
2002-06-16	102.368	102.53	0	0
2002-06-17	103.259	99.569	0.005	0.025
2002-06-18	89.421	90.136	0.017	0.048
2002-06-19	91.877	92.131	0.002	0
2002-06-20	91.268	92.008	0.009	0.027
2002-06-21	89.271	88.205	0.02	0.181
2002-06-22	89.476	88.872	0.09	0
2002-06-23	90.346	90.046	0	0
2002-06-24	92.107	93.773	0	0
2002-06-25	92.556	95.391	0	0
2002-06-26	94.897	96.867	0	0.016
2002-06-27	94.484	92.653	0.123	0.084
2002-06-28	91.708	91.094	0.171	0.114
2002-06-29	80.004	84.781	0.501	0.214
2002-06-30	82.87	87.255	0.393	0.38
2002-07-01	85.164	85.836	0.156	0.31
2002-07-02	87.384	89.292	0.156	0.147
2002-07-03	87.809	89.939	0.101	0.036
2002-07-04	88.528	89.606	0.036	0.04
2002-07-05	90.059	90.545	0.044	0.034
2002-07-06	90.192	90.716	0	0
2002-07-07	91.133	92.655	0	0
2002-07-08	93.087	93.077	0.082	0
2002-07-09	94.162	93.52	0.003	0.013
2002-07-10	93.775	93.398	0	0
2002-07-11	89.34	91.976	0.26	0
2002-07-12	88.711	92.343	0.191	0.005
2002-07-13	88.467	91.509	0.22	0.2
2002-07-14	86.938	84.189	0.181	0.265
2002-07-15	87.008	85.657	0.196	0.229
2002-07-16	80.784	81.471	0.273	0.28
2002-07-17	88.191	90.077	0.227	0.3
2002-07-18	89.926	90.929	0	0
2002-07-19	90.138	90.638	0	0
2002-07-20	92.118	92.432	0	0
2002-07-21	92.728	91.791	0	0
2002-07-22	92.199	92.287	0	0
2002-07-23	93.863	94.603	0	0
2002-07-24	95.548	96.66	0	0
2002-07-25	96.845	98.469	0	0
2002-07-26	97.273	98.97	0	0
2002-07-27	97.652	97.951	0	0
2002-07-28	97.782	97.552	0	0
2002-07-29	97.443	97.161	0	0
2002-07-30	95.505	95.99	0.004	0
2002-07-31	95.731	96.003	0	0
2002-08-01	95.037	95.498	0	0
2002-08-02	96.295	96.138	0	0
2002-08-03	95.851	96.747	0	0
2002-08-04	95.25	96.457	0.024	0.007
2002-08-05	93.806	94.561	0.045	0.014
2002-08-06	94.599	94.2	0	0.034
2002-08-07	95.117	95.219	0	0.005
2002-08-08	96.81	97.282	0.003	0.023
2002-08-09	94.312	95.202	0.02	0
2002-08-10	92.545	96.178	0.078	0
2002-08-11	94.487	94.848	0	0
2002-08-12	97.961	98.061	0	0.025
2002-08-13	99.694	99.794	0	0.013
2002-08-14	98.911	99.011	0	0.003
2002-08-15	91.872	96.84	0.19	0.027
2002-08-16	91.191	95.614	0.068	0.001
2002-08-17	94.188	95.329	0.003	0.002
2002-08-18	94.767	95.212	0	0
2002-08-19	94.054	94.769	0	0
2002-08-20	93.919	94.015	0.026	0.012
2002-08-21	93.069	94.539	0	0
2002-08-22	92.721	93.681	0	0.012
2002-08-23	94.817	93.439	0	0
2002-08-24	96.229	97.091	0	0
2002-08-25	97.666	97.176	0	0
2002-08-26	101.886	100.007	0	0
2002-08-27	103.271	101.823	0	0
2002-08-28	103.47	102.518	0	0
2002-08-29	102.207	100.734	0	0.021
2002-08-30	91.196	90.094	0.005	0.097
2002-08-31	91.296	93.082	0	0
2002-09-01	93.785	94.042	0	0
2002-09-02	95.123	94.486	0	0
2002-09-03	95.273	93.264	0	0
2002-09-04	94.162	94.606	0	0
2002-09-05	95.258	94.767	0	0.001
2002-09-06	93.75	93.503	0	0
2002-09-07	93.147	92.417	0.002	0
2002-09-08	89.151	87.515	0.294	0.058
2002-09-09	80.021	82.325	1.466	1.026
2002-09-10	85.376	86.004	0.469	0.672
2002-09-11	88.265	88.194	0	0
2002-09-12	89.654	89.201	0	0
2002-09-13	89.756	90.789	0	0
2002-09-14	91.174	91.486	0	0
2002-09-15	90.692	91.767	0	0
2002-09-16	85.769	84.183	0.194	0.163
2002-09-17	83.664	82.216	0.185	0.21
2002-09-18	88.588	87.142	0.074	0.059
2002-09-19	89.315	89.487	0.005	0.065
2002-09-20	85.162	88.402	0.227	0.106
2002-09-21	85.669	87.158	0	0
2002-09-22	85.024	85.235	0	0
2002-09-23	83.782	84.439	0	0
2002-09-24	81.211	82.071	0	0
2002-09-25	83.262	83.964	0	0
2002-09-26	88.178	90.432	0	0
2002-09-27	93.084	93.392	0	0
2002-09-28	89.227	92.595	0	0
2002-09-29	86.647	87.54	0	0
2002-09-30	82.73	83.232	0	0.001
2002-10-01	83.709	85.656	0	0
2002-10-02	82.688	83.817	0	0.007
2002-10-03	90.292	90.489	0	0
2002-10-04	89.473	91.019	0	0
2002-10-05	87.8	88.978	0	0
2002-10-06	86.066	87.312	0.008	0.033
2002-10-07	84.861	85.722	0.16	0.173
2002-10-08	83.027	84.042	0	0.021
2002-10-09	80.716	80.226	0.245	0.105
2002-10-10	68.365	69.946	0.035	0.033
2002-10-11	82.265	82.652	0	0
2002-10-12	85.191	85.082	0	0
2002-10-13	77.126	78.985	0	0
2002-10-14	71.009	71.21	0	0
2002-10-15	74.022	75.038	0	0
2002-10-16	75.921	76.763	0	0
2002-10-17	80.579	80.967	0	0
2002-10-18	79.795	80.315	0.019	0.162
2002-10-19	78.657	77.653	1.106	1.023
2002-10-20	75.957	75.03	0	0
2002-10-21	71.343	72.303	0.064	0.073
2002-10-22	69.755	70.354	0.079	0.105
2002-10-23	65.378	68.027	0.197	0.406
2002-10-24	70.246	71.158	1.249	0.678
2002-10-25	68.34	69.496	0.156	0.829
2002-10-26	70.187	70.992	0	0
2002-10-27	67.389	69.743	0	0
2002-10-28	69.088	70.398	0.344	0.492
2002-10-29	73.94	72.395	0.214	0.058
2002-10-30	78.57	79.22	0	0
2002-10-31	71.773	73.541	0	0
2003-05-01	80	80	1	1
2003-05-02	86.092	86.288	0.048	0.115
2003-05-03	85.443	83.135	0	0
2003-05-04	79.401	78.311	0	0.002
2003-05-05	87.596	87.93	0.001	0
2003-05-06	89.439	88.734	0.055	0.001
2003-05-07	90.33	91.174	0.156	0.168
2003-05-08	94.293	94.664	0	0
2003-05-09	95.674	96.008	0	0
2003-05-10	89.48	96.84	0	0
2003-05-11	88.402	96.67	0	0
2003-05-12	84.135	82.141	0	0
2003-05-13	85.835	86.762	0	0
2003-05-14	90.894	91.856	0	0
2003-05-15	92.479	93.307	0	0
2003-05-16	99.318	99.28	0	0
2003-05-17	101.732	102.15	0	0
2003-05-18	94.975	93.958	0	0
2003-05-19	100.602	100.111	0	0
2003-05-20	99.076	98.719	0	0
2003-05-21	93.567	92.958	0	0.018
2003-05-22	87.429	88.556	0	0
2003-05-23	91.475	91.979	0	0
2003-05-24	94.129	94.562	0	0
2003-05-25	93.319	93.993	0	0
2003-05-26	91.251	90.445	0.002	0.001
2003-05-27	89.352	89.585	0.445	0.403
2003-05-28	84.505	85.709	0	0
2003-05-29	92.184	91.719	0	0
2003-05-30	96.596	96.092	0	0
2003-05-31	97.534	97.275	0	0
2003-06-01	96.304	96.128	0	0
2003-06-02	93.21	93.098	0	0
2003-06-03	93.746	94.276	0	0.121
2003-06-04	92.153	94.063	0	0.266
2003-06-05	91.089	85.217	0.02	0.077
2003-06-06	86.524	85.571	0.407	0.065
2003-06-07	92.82	92.972	0	0
2003-06-08	95.214	94.415	0	0
2003-06-09	94.056	92.968	0	0
2003-06-10	93.941	94	0	0
2003-06-11	97.581	99.265	0.157	0.008
2003-06-12	99.329	99.244	0	0.031
2003-06-13	99.327	100.259	0.139	0.176
2003-06-14	99.2	99.3	0	0.022
2003-06-15	88.875	97.366	0.428	0.208
2003-06-16	89.4	87.513	0.155	0
2003-06-17	91.194	91.306	0	0
2003-06-18	92.447	92.459	0	0
2003-06-19	94.206	93.754	0	0
2003-06-20	94.274	92.924	0	0
2003-06-21	92.704	92.867	0	0
2003-06-22	93.646	94.278	0	0
2003-06-23	94.064	94.532	0	0
2003-06-24	93.41	93.493	0.01	0.006
2003-06-25	96.3	96.788	0	0.002
2003-06-26	97.051	97.702	0	0
2003-06-27	96.791	97.341	0.326	0.65
2003-06-28	90.093	91.983	0.102	0.005
2003-06-29	91.638	91.552	0	0
2003-06-30	93.561	93.777	0	0
2003-07-01	94.97	95.033	0	0
2003-07-02	98.167	98.267	0	0
2003-07-03	96.535	94.307	0.073	0.07
2003-07-04	91.586	90.866	0.093	0.144
2003-07-05	87.388	83.846	0.55	0.586
2003-07-06	84.83	89.52	0.418	0.51
2003-07-07	84.782	86.556	0.237	0.248
2003-07-08	83.923	83.877	0.138	0.197
2003-07-09	89.487	88.931	0.128	0.138
2003-07-10	91.67	92.64	0	0
2003-07-11	93.106	94.963	0.083	0.037
2003-07-12	96.61	96.212	0.035	0.038
2003-07-13	95.572	95.595	0	0
2003-07-14	96.817	96.874	0	0
2003-07-15	97.008	96.898	0	0
2003-07-16	91.104	92.916	1.262	1.188
2003-07-17	90.457	90.679	0.233	0.155
2003-07-18	93.652	93.742	0	0
2003-07-19	95.087	95.587	0	0
2003-07-20	95.697	96.474	0	0
2003-07-21	96.942	97.185	0	0
2003-07-22	97.182	97.739	0	0
2003-07-23	97.832	97.064	0.035	0.035
2003-07-24	93.333	94.679	0	0.105
2003-07-25	93.127	93.696	0.158	0
2003-07-26	89.103	89.453	0.251	0.277
2003-07-27	91	92.195	0	0.002
2003-07-28	92.386	92.962	0	0
2003-07-29	93.774	93.258	0	0
2003-07-30	95.833	95.791	0	0
2003-07-31	96.378	96.773	0	0
2003-08-01	97.032	97.466	0	0
2003-08-02	97.38	98.017	0	0
2003-08-03	98.855	98.57	0	0
2003-08-04	99.418	99.693	0	0
2003-08-05	99.877	99.813	0	0
2003-08-06	100.236	99.936	0	0
2003-08-07	102.974	102.508	0	0
2003-08-08	106.4	105.23	0.02	0.013
2003-08-09	102.864	105.368	0.064	0.023
2003-08-10	102.078	104.524	0.056	0.056
2003-08-11	93.254	91.518	0.061	0.112
2003-08-12	90.076	92.46	0.237	0.266
2003-08-13	85.95	86.797	0.047	0.517
2003-08-14	84.999	85.872	1.168	0.042
2003-08-15	90.979	90.413	0.02	0.003
2003-08-16	94.437	94.794	0	0
2003-08-17	95.964	97.075	0	0
2003-08-18	96.026	97.968	0.01	0.003
2003-08-19	94.658	95.305	0.035	0.004
2003-08-20	94.343	94.892	0	0
2003-08-21	94.209	95.156	0	0
2003-08-22	94.115	95.189	0.006	0.102
2003-08-23	90.284	91.671	0.128	0.033
2003-08-24	90.469	93.209	0.04	0.007
2003-08-25	88.518	92.871	0.057	0
2003-08-26	91.216	93.252	0.034	0
2003-08-27	92.37	93.678	0	0.04
2003-08-28	92.63	92.658	0	0.121
2003-08-29	93.134	93.406	0	0.135
2003-08-30	93.153	93.794	0	0
2003-08-31	94.448	92.685	0	0.029
2003-09-01	94.245	87.363	0.045	0.208
2003-09-02	91.699	87.132	0.089	0.041
2003-09-03	90.868	91.348	0.054	0.037
2003-09-04	92.001	90.821	0	0
2003-09-05	88.67	87.367	0.089	0.078
2003-09-06	88.785	88.116	0.033	0
2003-09-07	88.728	88.969	0	0
2003-09-08	89.703	89.128	0	0
2003-09-09	90.765	91.157	0	0
2003-09-10	90.131	90.256	0	0
2003-09-11	91.986	91.418	0.003	0.132
2003-09-12	87.102	88.807	1.346	1.773
2003-09-13	90.805	91.47	0	0
2003-09-14	90.482	91.7	0	0
2003-09-15	87.422	85.78	0	0
2003-09-16	85.287	84.551	0	0
2003-09-17	83.749	83.227	0	0
2003-09-18	86.446	85.946	0	0
2003-09-19	84.918	84.969	0.014	0.05
2003-09-20	79.829	82.396	0.066	0.089
2003-09-21	80.56	80.339	0	0.008
2003-09-22	88.988	88.099	0	0
2003-09-23	90.286	90.401	0	0
2003-09-24	87.601	88.593	0	0
2003-09-25	87.774	86.225	0	0
2003-09-26	87.906	86.689	0	0
2003-09-27	94.356	93.446	0	0
2003-09-28	92.517	92.193	0	0
2003-09-29	85.828	85.695	0	0
2003-09-30	84.615	84.53	0	0
2003-10-01	85.798	85.289	0	0
2003-10-02	84.335	84.337	0	0
2003-10-03	83.717	83.951	0	0
2003-10-04	82.595	83.359	0	0
2003-10-05	81.222	83.476	0	0
2003-10-06	82.365	83.621	0	0
2003-10-07	82.121	82.571	0.017	0.083
2003-10-08	83.016	80.754	0.004	0.021
2003-10-09	81.299	80.566	0.004	0.014
2003-10-10	84.871	84.402	0	0
2003-10-11	82.972	84.526	0.01	0.001
2003-10-12	81.411	83.042	0	0.034
2003-10-13	80.476	77.806	0.209	0.319
2003-10-14	80.261	79.916	0.008	0.042
2003-10-15	79.274	78.486	0	0
2003-10-16	84.654	84.124	0	0
2003-10-17	82.159	82.918	0	0
2003-10-18	77.518	76.675	0	0
2003-10-19	82.23	81.556	0	0
2003-10-20	84.198	84.002	0	0
2003-10-21	87.952	87.692	0	0
2003-10-22	93.991	93.246	0	0
2003-10-23	85.464	85.238	0	0
2003-10-24	82.037	81.695	0	0
2003-10-25	83.785	84.388	0	0
2003-10-26	75.496	77.348	0.101	0.082
2003-10-27	73.733	73.911	0	0
2003-10-28	82.96	82.772	0	0
2003-10-29	84.019	84.139	0	0
2003-10-30	80.641	80.846	0	0
2003-10-31	78.476	76.801	0.009	0.007
2004-05-01	80	80	1	1
2004-05-02	73.094	72.446	0.005	0.002
2004-05-03	79.425	79.858	0	0
2004-05-04	81.147	81.686	0	0
2004-05-05	82.416	82.814	0	0
2004-05-06	81.543	82.317	0	0
2004-05-07	81.162	80.071	0.001	0
2004-05-08	77.274	77.996	0.079	0.044
2004-05-09	75.96	77.999	0.149	0.077
2004-05-10	74.951	74.463	0.16	0.123
2004-05-11	74.398	74.064	0.129	0.335
2004-05-12	76.87	77.944	0.007	0.113
2004-05-13	77.082	78.594	0.013	0.006
2004-05-14	78.877	79.752	0.468	0.454
2004-05-15	81.435	80.717	0	0
2004-05-16	80.58	81.45	0.005	0.008
2004-05-17	79.391	81.723	0	0
2004-05-18	82.229	82.849	0	0
2004-05-19	83.921	85.593	0	0
2004-05-20	85.91	86.022	0	0
2004-05-21	84.125	84.36	0.001	0.001
2004-05-22	83.475	85.114	0	0
2004-05-23	86.592	86.731	0	0
2004-05-24	85.803	86.151	0	0
2004-05-25	85.694	85.33	0	0
2004-05-26	84.522	85.254	0	0
2004-05-27	88.358	89.516	0	0
2004-05-28	89.268	89.393	0	0
2004-05-29	90.242	90.916	0	0
2004-05-30	85.436	86.054	0	0
2004-05-31	101.336	101.47	0	0
2004-06-01	100.301	101.128	0	0
2004-06-02	94.028	94.552	0	0
2004-06-03	93.841	94.404	0	0
2004-06-04	90.431	91.049	0	0
2004-06-05	96.352	95.965	0	0
2004-06-06	95.513	95.502	0	0
2004-06-07	91.265	91.419	0	0.012
2004-06-08	83.013	83.362	0.501	0.387
2004-06-09	82.925	83.484	0.645	0.442
2004-06-10	88.342	85.36	0.192	0.366
2004-06-11	86.143	85.315	0.026	0.139
2004-06-12	87.322	86.693	0.026	0.109
2004-06-13	87.494	87.999	0	0.002
2004-06-14	88.728	89.353	0	0
2004-06-15	89.909	89.92	0.059	0
2004-06-16	88.256	89.659	0.005	0
2004-06-17	90.015	89.119	0	0.076
2004-06-18	93.104	92.528	0	0
2004-06-19	93.745	93.831	0	0
2004-06-20	94.204	94.448	0	0
2004-06-21	93.56	94.431	0	0
2004-06-22	94.93	94.627	0	0
2004-06-23	89.612	93.438	1.541	1.616
2004-06-24	86.246	86.141	0.322	0.346
2004-06-25	92.847	94.536	0	0
2004-06-26	85.61	85.709	0.489	0.651
2004-06-27	85.018	84.833	0.213	0.66
2004-06-28	88.224	88.657	0	0.063
2004-06-29	88.427	89.014	0.019	0.185
2004-06-30	83.809	82.195	0.211	0.196
2004-07-01	88.699	91.463	0.155	0.08
2004-07-02	94.844	94.417	0	0.007
2004-07-03	96.068	95.97	0	0
2004-07-04	96.271	96.242	0	0
2004-07-05	93.844	94.581	0	0
2004-07-06	92.69	92.591	0	0
2004-07-07	92.55	93.235	0	0
2004-07-08	93.708	94.458	0	0
2004-07-09	93.954	94.726	0	0
2004-07-10	91.665	92.033	0	0.108
2004-07-11	89.172	88.92	0.141	0.156
2004-07-12	88.986	88.566	0.168	0.214
2004-07-13	92.509	92.644	0	0
2004-07-14	93.511	93.828	0	0
2004-07-15	93.94	94.333	0	0
2004-07-16	93.033	93.172	0	0
2004-07-17	94.507	94.435	0	0
2004-07-18	97.523	97.705	0.046	0.036
2004-07-19	94.406	94.253	0.131	0.065
2004-07-20	93.889	94.297	0	0
2004-07-21	92.838	92.618	0	0
2004-07-22	89.536	90.94	0.112	0.099
2004-07-23	91.502	91.817	0.114	0
2004-07-24	92.213	92.866	0.001	0.003
2004-07-25	92.094	93.236	0	0
2004-07-26	91.778	92.965	0.001	0.014
2004-07-27	91.974	91.423	0.009	0.074
2004-07-28	93.602	94.557	0.005	0
2004-07-29	95.941	94.865	0	0
2004-07-30	93.082	95.642	0.218	0.054
2004-07-31	91.311	94.709	0.204	0.022
2004-08-01	92.547	95.805	0.119	0
2004-08-02	94.158	95.922	0	0.007
2004-08-03	95.15	96.571	0	0
2004-08-04	95.483	97.005	0	0
2004-08-05	97.505	97.661	0	0
2004-08-06	96.589	96.628	0	0.02
2004-08-07	90.495	90.813	0	0
2004-08-08	92.574	93.195	0	0
2004-08-09	92.146	92.736	0.014	0.191
2004-08-10	91.686	91.493	0.088	0.118
2004-08-11	96.609	97.956	0	0
2004-08-12	97.511	97.582	0.029	0.002
2004-08-13	86.582	86.061	0	0
2004-08-14	87.564	87.976	0	0
2004-08-15	88.64	87.679	0	0.003
2004-08-16	87.707	88.018	0.034	0.018
2004-08-17	89.096	88.682	0	0
2004-08-18	91.241	91.264	0	0
2004-08-19	96.334	95.981	0	0
2004-08-20	96.003	96.471	0	0
2004-08-21	96.123	96.911	0	0
2004-08-22	93.689	93.003	0	0
2004-08-23	93.547	92.583	0.088	0.105
2004-08-24	97.835	97.382	0.064	0.185
2004-08-25	97.073	97.348	0	0
2004-08-26	97.045	97.435	0	0
2004-08-27	97.593	97.975	0	0
2004-08-28	94.66	94.546	0	0
2004-08-29	93.614	94.19	0.159	0.062
2004-08-30	90.947	90.477	0.022	0
2004-08-31	90.171	89.772	0	0
2004-09-01	88.117	87.919	0	0
2004-09-02	89.811	90.204	0	0
2004-09-03	91.735	91.169	0	0
2004-09-04	92.696	92.512	0	0
2004-09-05	92.668	93.038	0.016	0.01
2004-09-06	93.932	93.849	0.019	0.016
2004-09-07	89.025	91.943	0.204	0.089
2004-09-08	84.954	86.197	0	0
2004-09-09	86.496	86.71	0	0
2004-09-10	88.303	89.382	0	0
2004-09-11	91.57	92.443	0	0
2004-09-12	92.526	92.829	0	0
2004-09-13	92.241	92.364	0	0
2004-09-14	92.894	92.068	0	0.075
2004-09-15	88.488	89.583	0.915	0.026
2004-09-16	92.782	95.169	0	0
2004-09-17	95.645	96.005	0	0
2004-09-18	94.586	94.883	0	0
2004-09-19	90.843	91.976	0.003	0
2004-09-20	88.71	89.198	0.005	0.006
2004-09-21	87.13	88.324	0.034	0.038
2004-09-22	87.982	88.842	0.103	0.121
2004-09-23	91.33	90.33	0	0
2004-09-24	89.952	91.002	0	0
2004-09-25	86.533	89.747	0	0
2004-09-26	87.151	87.256	0	0
2004-09-27	86.419	86.202	0	0
2004-09-28	87.975	88.425	0	0
2004-09-29	86.783	87.349	0	0
2004-09-30	88.482	88.241	0	0
2004-10-01	89.349	90.005	0	0
2004-10-02	88.655	89.333	0.041	0.139
2004-10-03	86.338	87.307	0.009	0
2004-10-04	88.495	88.441	0	0
2004-10-05	87.863	88.031	0	0
2004-10-06	83.401	85.172	0.007	0.062
2004-10-07	78.827	80.591	0.092	0.05
2004-10-08	84.105	83.594	0.005	0.009
2004-10-09	80.8	81.417	0	0.009
2004-10-10	80.096	80.347	0	0
2004-10-11	83.001	80.416	0	0
2004-10-12	84.308	84.407	0	0
2004-10-13	82.83	85.07	0.006	0
2004-10-14	70.764	83.126	0.784	1.544
2004-10-15	81.378	81.511	0	0
2004-10-16	87.58	87.918	0	0
2004-10-17	82.319	83.193	0	0
2004-10-18	84.796	84.561	0	0
2004-10-19	91.297	91.287	0	0
2004-10-20	87.213	87.832	0	0
2004-10-21	77.875	81.648	0	0
2004-10-22	80.873	80.348	0.017	0.026
2004-10-23	76.826	77.947	0.644	0.992
2004-10-24	82.384	83.749	0	0
2004-10-25	81.959	83.257	0	0
2004-10-26	83.152	81.938	0	0.001
2004-10-27	81.387	80.096	0.095	0.24
2004-10-28	82.524	83.809	0.156	0.02
2004-10-29	82.31	82.502	0.005	0.002
2004-10-30	79.274	81.181	0.019	0.014
2004-10-31	82.344	82.165	0.024	0.011
2005-05-01	80	80	1	1
2005-05-02	77.721	79.613	0	0
2005-05-03	78.876	80.411	0.008	0.006
2005-05-04	71.293	72.539	1.319	1.504
2005-05-05	76.608	77.478	0	0
2005-05-06	80.521	80.496	0	0
2005-05-07	78.692	79.045	0.002	0.002
2005-05-08	74.399	74.44	0.384	0.353
2005-05-09	82.687	83.477	0.06	0.063
2005-05-10	83.268	84.058	0	0
2005-05-11	80.572	79.364	0.004	0.006
2005-05-12	80.593	81.703	0.011	0.005
2005-05-13	73.935	74.272	0	0.005
2005-05-14	79.774	79.243	0.003	0
2005-05-15	81.827	81.819	0.078	0.329
2005-05-16	76.172	76.696	0.065	0.142
2005-05-17	76.92	77.523	0.052	0.053
2005-05-18	82.412	82.855	0	0
2005-05-19	83.726	84.366	0	0
2005-05-20	91.347	91.335	0	0.003
2005-05-21	96.045	96.226	0	0
2005-05-22	98.984	98.929	0	0
2005-05-23	98.76	99.144	0	0
2005-05-24	94.69	94.768	0	0
2005-05-25	99.877	99.884	0	0
2005-05-26	97.36	98.348	0.012	0
2005-05-27	83.948	82.283	0	0
2005-05-28	88.064	83.139	0.354	0.011
2005-05-29	96.628	97.728	0.036	0.036
2005-05-30	97.496	96.746	0	0
2005-05-31	95.938	96.33	0.198	0
2005-06-01	96.44	98.09	0.123	0.242
2005-06-02	89.589	87.955	0.253	0.154
2005-06-03	89.818	88.666	0.01	0.007
2005-06-04	91.992	92.485	0.074	0.091
2005-06-05	89.637	90.499	0.004	0.003
2005-06-06	88.021	88.046	0	0
2005-06-07	89.678	90.457	0	0
2005-06-08	88.178	89.724	0	0
2005-06-09	88.729	89.682	0	0
2005-06-10	89.773	90.545	0.003	0.001
2005-06-11	89.413	90.395	0	0
2005-06-12	90.43	92.585	0	0
2005-06-13	93.771	94.656	0	0
2005-06-14	95.561	96.733	0	0.105
2005-06-15	95.668	97.062	0	0
2005-06-16	95.673	96.391	0	0
2005-06-17	95.821	96.649	0	0
2005-06-18	95.337	96.422	0	0
2005-06-19	95.693	96.623	0	0
2005-06-20	92.146	91.313	0.01	0.095
2005-06-21	92.225	91.848	0	0
2005-06-22	92.804	92.261	0	0
2005-06-23	93.304	93.015	0	0
2005-06-24	93.121	93.121	0	0
2005-06-25	92.805	93.026	0.052	0.034
2005-06-26	90.042	89.474	0.077	0.047
2005-06-27	91.804	91.126	0	0
2005-06-28	93.654	93.183	0	0
2005-06-29	93.984	94.458	0	0
2005-06-30	93.932	93.97	0	0
2005-07-01	95.57	95.9	0	0
2005-07-02	97.231	98.057	0	0
2005-07-03	98.684	99.561	0	0
2005-07-04	100.713	101.32	0	0
2005-07-05	98.187	98.851	0	0
2005-07-06	99.823	100.254	0.166	0
2005-07-07	99.093	99.069	0.049	0.039
2005-07-08	99.741	100.101	0.05	0.04
2005-07-09	95.746	95.204	0.032	0.041
2005-07-10	96.139	96.56	0	0.039
2005-07-11	97.839	97.748	0	0
2005-07-12	97.226	97.752	0.007	0.031
2005-07-13	96.661	95.96	0	0
2005-07-14	97.637	97.381	0.269	0.099
2005-07-15	91.954	94.088	0.08	0.126
2005-07-16	91.806	88.911	0.058	0.619
2005-07-17	93.687	88.747	0.055	0.109
2005-07-18	94.483	93.78	0	0.03
2005-07-19	95.596	94.634	0	0.001
2005-07-20	94.743	94.941	0	0
2005-07-21	93.605	94.109	0.125	0.037
2005-07-22	94.311	94.356	0	0
2005-07-23	95.249	94.476	0	0
2005-07-24	94.603	94.498	0	0
2005-07-25	95.649	95.091	0	0
2005-07-26	95.463	95.353	0	0
2005-07-27	96.559	96.435	0	0
2005-07-28	97.719	97.856	0.101	0.047
2005-07-29	92.55	92.798	0.222	0.111
2005-07-30	97.54	97.872	0.015	0
2005-07-31	97.489	98.844	0	0
2005-08-01	96.924	98.775	0	0
2005-08-02	98.287	100.122	0	0
2005-08-03	99.011	100.572	0	0
2005-08-04	96.416	98.166	0.178	0.042
2005-08-05	93.937	96.123	0.091	0.134
2005-08-06	96.345	97.629	0	0.008
2005-08-07	96.535	97.657	0	0.025
2005-08-08	94.982	93.435	0.08	0.016
2005-08-09	98.861	98.961	0.012	0.037
2005-08-10	99.507	98.037	0	0
2005-08-11	99.098	98.929	0	0
2005-08-12	98.696	98.796	0	0
2005-08-13	97.828	96.984	0	0
2005-08-14	97.056	97.224	0	0.05
2005-08-15	96.116	97.285	0	0.026
2005-08-16	96.502	97.077	0	0
2005-08-17	97.818	97.167	0	0
2005-08-18	98.174	98.274	0	0
2005-08-19	97.057	97.487	0	0
2005-08-20	97.859	96.789	0	0
2005-08-21	95.2	95.918	0	0
2005-08-22	98.64	98.74	0	0
2005-08-23	98.771	98.871	0	0
2005-08-24	96.995	96.595	0	0
2005-08-25	96.733	97.093	0	0
2005-08-26	97.628	97.109	0	0
2005-08-27	100.92	100.064	0	0
2005-08-28	102.487	102.433	0	0.001
2005-08-29	101.127	101.07	0.012	0.028
2005-08-30	97.101	98.049	0.1	0
2005-08-31	98.013	98.516	0.057	0
2005-09-01	96.097	96.839	0.008	0.003
2005-09-02	94.996	95.241	0.039	0
2005-09-03	96.082	97.943	0	0.004
2005-09-04	96.02	97.879	0	0.004
2005-09-05	95.077	94.741	0.041	0.019
2005-09-06	91.978	91.911	0.004	0
2005-09-07	92.744	92.531	0.003	0
2005-09-08	93.302	93.101	0	0
2005-09-09	88.765	91.44	0.175	0.071
2005-09-10	84.409	87.016	0.325	0.397
2005-09-11	78.918	79.894	0.275	0.238
2005-09-12	86.388	84.94	0.083	0.169
2005-09-13	87.596	87.896	0.037	0.041
2005-09-14	92.858	92.864	0	0.008
2005-09-15	92.191	92.596	0	0
2005-09-16	92.989	93.274	0	0
2005-09-17	94.869	94.723	0	0
2005-09-18	94.565	94.88	0	0
2005-09-19	93.476	94.238	0.007	0.006
2005-09-20	94.357	93.62	0	0
2005-09-21	99.38	98.406	0	0
2005-09-22	98.923	99.898	0	0
2005-09-23	97.379	98.117	0	0
2005-09-24	99.192	99.389	0	0
2005-09-25	100.886	101.139	0	0
2005-09-26	102.633	102.239	0	0
2005-09-27	100.768	101.311	0	0
2005-09-28	97.494	96.634	0	0
2005-09-29	96.306	96.401	0	0
2005-09-30	89.833	89.732	0	0
2005-10-01	90.581	90.229	0	0
2005-10-02	89.621	89.793	0	0.004
2005-10-03	88.25	88.105	0.002	0.008
2005-10-04	91.528	91.472	0.011	0
2005-10-05	91.1	90.611	0	0
2005-10-06	89.649	89.72	0	0
2005-10-07	84.836	85.306	0	0
2005-10-08	81.624	81.815	0	0
2005-10-09	85.781	85.644	0	0
2005-10-10	83.52	84.264	0.184	0.123
2005-10-11	75.969	76.617	0.304	0.359
2005-10-12	82.116	76.218	0.096	0.421
2005-10-13	83.43	83.166	0	0
2005-10-14	81.124	81.562	0	0
2005-10-15	82.15	82.472	0	0
2005-10-16	81.614	81.818	0	0
2005-10-17	83.907	84.001	0	0
2005-10-18	86.005	85.918	0	0
2005-10-19	85.416	84.771	0	0
2005-10-20	87.022	87.364	0	0
2005-10-21	83.943	84.674	0	0
2005-10-22	79.322	80.413	0	0
2005-10-23	75.164	77.403	0	0
2005-10-24	63.977	65.078	0	0
2005-10-25	70.599	70.754	0	0
2005-10-26	72.751	72.875	0	0
2005-10-27	75.015	74.998	0	0
2005-10-28	71.807	72.985	0	0
2005-10-29	72.43	72.517	0	0
2005-10-30	75.023	75.77	0	0
2005-10-31	75.791	76.212	0.006	0.051
2006-05-01	80	80	1	1
2006-05-02	89.17	89.749	0	0
2006-05-03	87.469	86.362	0	0
2006-05-04	87.51	88.259	0.002	0
2006-05-05	86.911	88.679	0	0
2006-05-06	84.211	91.046	0.158	3.635
2006-05-07	80.913	85.21	0	0.004
2006-05-08	87.29	87.579	0	0
2006-05-09	93.665	94.556	0	0.001
2006-05-10	95.621	96.867	0	0.01
2006-05-11	91.755	93.927	0	0
2006-05-12	84.689	84.898	0.001	0
2006-05-13	92.525	91.998	0	0
2006-05-14	93.345	93.092	0	0
2006-05-15	85.64	88.248	0	0.034
2006-05-16	86.58	86.19	0	0
2006-05-17	92.022	91.759	0	0.001
2006-05-18	94.807	94.91	0	0
2006-05-19	97.315	96.796	0	0
2006-05-20	97.046	96.602	0	0
2006-05-21	93.224	93.42	0	0
2006-05-22	91.014	91.01	0	0
2006-05-23	87.698	87.944	0.009	0.012
2006-05-24	88.516	88.215	0	0
2006-05-25	90.462	90.059	0	0
2006-05-26	90.292	90.679	0	0
2006-05-27	91.285	90.757	0	0
2006-05-28	92.555	91.758	0.013	0.012
2006-05-29	87.348	87.189	0.058	0.011
2006-05-30	83.683	83.286	0.235	0.272
2006-05-31	84.563	84.109	0.099	0.225
2006-06-01	87.01	86.825	0.044	0.058
2006-06-02	89.792	89.197	0.186	0.078
2006-06-03	91.494	90.866	0	0.009
2006-06-04	93.598	92.988	0	0
2006-06-05	94.013	93.746	0	0
2006-06-06	94.54	93.824	0	0
2006-06-07	96.756	97.422	0	0
2006-06-08	97.146	96.135	0	0
2006-06-09	96.109	97.161	0	0
2006-06-10	93.837	93.57	0	0
2006-06-11	94.298	93.423	0	0
2006-06-12	95.927	95.814	0	0
2006-06-13	100.529	99.917	0	0
2006-06-14	101.891	101.889	0.079	0.041
2006-06-15	98.523	99.25	0	0
2006-06-16	93.533	95.153	0.002	0
2006-06-17	95.68	95.942	0.011	0.014
2006-06-18	93.645	94.5	0	0
2006-06-19	97.415	97.273	0.014	0.037
2006-06-20	98.259	98.837	0.069	0.084
2006-06-21	94.766	94.104	0.002	0.004
2006-06-22	93.673	93.782	0.001	0.003
2006-06-23	93.383	93.278	0.103	0.04
2006-06-24	95.645	95.535	0	0
2006-06-25	95.297	95.987	0.084	0.042
2006-06-26	95.372	95.13	0.044	0.026
2006-06-27	91.481	92.328	0.013	0
2006-06-28	93.32	93.449	0	0
2006-06-29	94.1	94.54	0	0
2006-06-30	93.173	93.789	0	0
2006-07-01	90.001	89.364	0.192	0.199
2006-07-02	90.177	90.012	0.037	0.106
2006-07-03	90.48	89.6	0.11	0.108
2006-07-04	85.136	85.279	0.097	0.204
2006-07-05	87.48	90.227	0.083	0.021
2006-07-06	88.818	88.671	0.076	0.674
2006-07-07	89.539	87.285	0.08	0.067
2006-07-08	89.101	90.682	0.071	0.004
2006-07-09	91.651	90.201	0.03	0.116
2006-07-10	93.727	92.088	0	0.037
2006-07-11	94.877	94.017	0	0
2006-07-12	96.789	97.345	0	0
2006-07-13	96.545	97.138	0	0
2006-07-14	96.094	97.886	0	0
2006-07-15	94.698	93.369	0	0
2006-07-16	97.573	96.233	0	0
2006-07-17	100.092	98.021	0	0
2006-07-18	102.226	98.732	0	0
2006-07-19	101.875	98.028	0	0
2006-07-20	95.171	94.968	0	0
2006-07-21	94.835	94.978	0	0
2006-07-22	99.001	99.101	0	0.026
2006-07-23	97.637	96.143	0.047	0.048
2006-07-24	95.173	96.044	0.015	0
2006-07-25	94.118	94.449	0.022	0
2006-07-26	84.466	87.895	0.185	0.106
2006-07-27	90.355	87.276	0.164	0.282
2006-07-28	89.623	87.042	0.345	0.215
2006-07-29	93.441	91.827	0	0
2006-07-30	94.049	93.449	0	0
2006-07-31	94.854	93.831	0	0
2006-08-01	92.717	92.246	0.005	0.013
2006-08-02	91.883	91.499	0	0
2006-08-03	91.824	91.696	0.002	0
2006-08-04	92.827	91.124	0.011	0.006
2006-08-05	92.97	91.738	0	0
2006-08-06	92.651	92.064	0	0
2006-08-07	94.196	93.967	0	0
2006-08-08	96.162	97.54	0	0
2006-08-09	96.629	96.115	0	0
2006-08-10	94.777	94.98	0	0
2006-08-11	97.135	96.85	0	0
2006-08-12	97.175	97.273	0	0
2006-08-13	96.676	96.102	0	0
2006-08-14	97.884	96.105	0	0
2006-08-15	96.581	97.226	0	0
2006-08-16	98.027	98.169	0	0
2006-08-17	99.281	99.622	0	0
2006-08-18	99.794	100.4	0	0
2006-08-19	98.198	98.298	0	0
2006-08-20	96.216	99.269	0.001	0
2006-08-21	97.025	97.996	0	0
2006-08-22	96.379	97.089	0	0
2006-08-23	96.715	97.662	0	0
2006-08-24	97.868	98.348	0	0
2006-08-25	98.972	99.392	0	0
2006-08-26	97.802	99.257	0	0
2006-08-27	97.348	98.622	0.006	0.001
2006-08-28	99.333	98.22	0	0
2006-08-29	98.959	98.334	0	0
2006-08-30	94.939	95.043	0.109	0.041
2006-08-31	97.205	97.027	0	0
2006-09-01	96.608	96.4	0	0
2006-09-02	95.603	95.294	0	0
2006-09-03	95.254	95.413	0	0
2006-09-04	93.236	91.794	0.008	0.046
2006-09-05	90.37	86.772	0.017	0.029
2006-09-06	91.483	91.638	0	0.011
2006-09-07	91.649	91.41	0	0
2006-09-08	90.173	90.005	0	0
2006-09-09	86.832	89.669	0.058	0
2006-09-10	83.048	86.139	0.167	0.194
2006-09-11	79.8	78.01	0.779	0.276
2006-09-12	82.45	82.078	0.327	0.211
2006-09-13	87.502	88.737	0.143	0.022
2006-09-14	90.521	91.036	0	0
2006-09-15	89.864	90.692	0.054	0.008
2006-09-16	87.227	86.815	0.014	0.355
2006-09-17	84.814	83.783	0.291	0.253
2006-09-18	89.656	91.057	0.161	0.236
2006-09-19	88.008	89.425	0	0
2006-09-20	86.039	85.913	0	0
2006-09-21	89.503	89.939	0	0
2006-09-22	95.311	95.783	0	0
2006-09-23	94.837	95.862	0.001	0
2006-09-24	87.78	88.658	0.419	0.364
2006-09-25	84.608	84.567	0	0
2006-09-26	86.299	86.253	0	0
2006-09-27	89.676	90.477	0	0
2006-09-28	87.615	89.17	0	0
2006-09-29	84.982	85.119	0	0
2006-09-30	90.603	90.8	0	0
2006-10-01	88.823	88.768	0	0
2006-10-02	85.767	86.663	0.173	0.226
2006-10-03	84.734	84.884	0	0.004
2006-10-04	85.629	85.635	0.008	0.006
2006-10-05	87.59	88.157	0	0
2006-10-06	91.744	91.408	0	0
2006-10-07	89.335	88.898	0	0
2006-10-08	85.185	85.246	0	0
2006-10-09	82.773	83.28	0.056	0.011
2006-10-10	83.65	83.95	0.007	0.009
2006-10-11	91.453	91.56	0	0
2006-10-12	87.885	90.612	0.069	0.007
2006-10-13	79.196	82.976	0.253	0.22
2006-10-14	82.841	81.249	0	0
2006-10-15	79.538	81.809	0.261	0.168
2006-10-16	84.327	85.184	1.672	1.399
2006-10-17	85.465	86.159	0	0
2006-10-18	89.126	89.189	0	0
2006-10-19	82.948	83.204	0.191	0.268
2006-10-20	73.966	74.304	0	0
2006-10-21	75.735	78.676	0	0
2006-10-22	71.48	74.951	0.017	0.023
2006-10-23	67.739	67.523	0	0
2006-10-24	75.258	75.128	0	0
2006-10-25	73.69	72.915	0.102	0.121
2006-10-26	75.874	75.861	0.174	0.186
2006-10-27	74.055	76.454	0.016	0.049
2006-10-28	74.361	74.485	0	0
2006-10-29	76.722	76.953	0	0
2006-10-30	78.659	78.8	0	0
2006-10-31	80.21	81.17	0	0
2007-05-01	80	80	1	1
2007-05-02	73.83	73.984	0.203	0.12
2007-05-03	80.982	78.518	0.825	0.674
2007-05-04	82.589	79.63	0	0
2007-05-05	82.189	82.931	0.014	0.012
2007-05-06	81.279	82.173	0.001	0.001
2007-05-07	78.723	80.99	0.018	0.018
2007-05-08	82.139	82.841	0.001	0.002
2007-05-09	81.939	81.087	0	0
2007-05-10	82.049	81.499	1.659	0.831
2007-05-11	82.153	81.273	0.101	0.22
2007-05-12	85.214	83.208	0.015	0.041
2007-05-13	82.073	81.672	0.136	0.08
2007-05-14	79.529	83.478	0.138	0.16
2007-05-15	84.175	82.27	0.002	0.005
2007-05-16	84.176	82.854	0.565	0.11
2007-05-17	77.316	77.937	0.002	0.002
2007-05-18	79.042	79.67	0	0
2007-05-19	78.153	81.099	0.001	0
2007-05-20	81.589	80.986	0	0
2007-05-21	79.926	78.786	0.162	0.176
2007-05-22	82.501	78.988	0.256	2.39
2007-05-23	84.52	83.078	0.005	0.002
2007-05-24	84.255	84.607	0.007	0.051
2007-05-25	80.267	79.706	0.371	0.17
2007-05-26	75.758	74.669	0.25	0.224
2007-05-27	75.82	75.529	0.217	0.29
2007-05-28	76.097	73.799	0.338	0.433
2007-05-29	82.626	82.909	0.034	0.229
2007-05-30	89.058	89.761	0	0
2007-05-31	91.699	92.337	0	0
2007-06-01	90.477	89.669	0	0
2007-06-02	87.967	88.049	0	0
2007-06-03	88.474	89.917	0	0
2007-06-04	86.964	91.493	0.28	0.089
2007-06-05	88.289	88.414	0.085	0.206
2007-06-06	87.646	90.554	0	0
2007-06-07	90.536	91.081	0	0
2007-06-08	89.13	89.634	0	0
2007-06-09	87.432	88.046	0.003	0.009
2007-06-10	87.316	88.168	0	0
2007-06-11	87.395	88.024	0	0
2007-06-12	85.707	87.292	0	0
2007-06-13	88.003	88.625	0	0
2007-06-14	88.892	89.228	0	0
2007-06-15	89.184	89.73	0	0
2007-06-16	89.763	90.509	0.005	0.465
2007-06-17	85.86	81.337	0.296	2.164
2007-06-18	93.249	92.382	0.253	0.366
2007-06-19	93.22	93.078	0	0
2007-06-20	91.203	90.589	0.036	0.06
2007-06-21	85.901	85.393	0.175	0.12
2007-06-22	86.506	86.955	0.101	0.086
2007-06-23	88.687	88.875	0.04	0.065
2007-06-24	85.201	86.786	0.389	0.11
2007-06-25	82.683	84.611	0.342	0.427
2007-06-26	83.377	83.932	0.457	0.285
2007-06-27	89.008	90.078	0.434	0.068
2007-06-28	86.121	90.141	0.157	0.098
2007-06-29	88.537	90.534	0.042	0.141
2007-06-30	87.308	90.931	0	0
2007-07-01	86.863	90.416	0.048	0.017
2007-07-02	81.449	87.139	0.223	0.22
2007-07-03	80.933	83.448	0.306	0.278
2007-07-04	82.446	82.394	0.254	1.254
2007-07-05	85.519	84.756	0.231	0.704
2007-07-06	89.456	85.776	0.101	0.236
2007-07-07	89.237	85.805	0	0.245
2007-07-08	87.897	89.863	0	0.365
2007-07-09	89.605	91.058	0	0.126
2007-07-10	89.823	91.805	0	0.109
2007-07-11	90.255	91.546	0	0
2007-07-12	87.925	89.819	0	0
2007-07-13	90.447	91.6	0	0
2007-07-14	92.149	91.879	0	0
2007-07-15	91.332	91.854	0.002	0
2007-07-16	91.078	91.345	0.001	0
2007-07-17	86.715	90.006	0.115	0.085
2007-07-18	83.438	82.309	0.234	0.231
2007-07-19	83.362	83.453	0.211	0.244
2007-07-20	84.982	84.547	0.24	0.232
2007-07-21	85.643	85.945	0.323	0.277
2007-07-22	90.712	90.564	0	0
2007-07-23	90.307	86.685	0.068	0.054
2007-07-24	88.711	88.338	0	0
2007-07-25	88.427	88.568	0.002	0
2007-07-26	86.446	87.625	0.187	0.192
2007-07-27	83.683	81.272	0.077	0.178
2007-07-28	83.036	81.927	0.149	0.153
2007-07-29	83.089	84.389	0.098	0.03
2007-07-30	85.546	85.591	0.242	0.243
2007-07-31	86.364	86.46	0.313	0.026
2007-08-01	88.88	88.792	0.028	0
2007-08-02	89.615	90.382	0	0
2007-08-03	90.903	90.524	0	0
2007-08-04	90.95	89.312	0.072	0.001
2007-08-05	91.296	91.519	0.103	0
2007-08-06	91.881	92.642	0	0
2007-08-07	91.953	92.92	0	0
2007-08-08	92.374	92.851	0	0
2007-08-09	92.389	94.103	0	0
2007-08-10	92.409	93.541	0	0
2007-08-11	93.394	94.552	0	0
2007-08-12	93.553	96.786	0	0.049
2007-08-13	97.673	99.272	0.065	0.188
2007-08-14	97.396	97.883	0	0
2007-08-15	97.056	98.223	0	0
2007-08-16	96.719	96.413	0.213	0.255
2007-08-17	85.965	85.408	0.463	0.434
2007-08-18	90.021	89.169	0.589	0.427
2007-08-19	88.777	89.297	0	0.005
2007-08-20	89.283	89.941	0	0
2007-08-21	89.666	90.174	0.146	0.169
2007-08-22	86.902	87.266	0	0.227
2007-08-23	88.456	89.784	0	0.009
2007-08-24	89.639	90.045	0.002	0
2007-08-25	90.134	91.219	0	0
2007-08-26	88.829	92.276	0	0.003
2007-08-27	88.758	88.804	0	0.08
2007-08-28	89.027	88.875	0.071	0.037
2007-08-29	86.706	86.876	0.248	0.193
2007-08-30	93.038	91.519	0.019	0.067
2007-08-31	92.961	94.665	0	0.023
2007-09-01	90.132	86.073	0.016	0.135
2007-09-02	89.858	89.763	0	0
2007-09-03	88.154	88.967	0	0
2007-09-04	85.631	86.856	0.191	0.063
2007-09-05	84.484	85.641	0.281	0.648
2007-09-06	88.686	89.712	0	0
2007-09-07	89.62	90.981	0	0
2007-09-08	89.499	90.65	0	0
2007-09-09	91.195	89.59	0	0
2007-09-10	90.161	89.481	0	0
2007-09-11	89.054	91.131	0.021	0
2007-09-12	85.513	89.869	0.114	0.066
2007-09-13	86.199	88.82	0.069	0.17
2007-09-14	91.219	89.603	0	0.066
2007-09-15	92.056	92.153	0.007	0.023
2007-09-16	90.789	90.902	0	0
2007-09-17	89.549	89.945	0	0
2007-09-18	88.972	89.655	0.196	0.169
2007-09-19	83.562	84.206	0.142	0.244
2007-09-20	85.403	86.773	0.004	0.026
2007-09-21	88.51	89.05	0	0
2007-09-22	91.906	92.142	0	0
2007-09-23	90.786	91.32	0	0
2007-09-24	88.48	90.059	0	0
2007-09-25	88.178	88.684	0	0
2007-09-26	90.878	90.717	0	0
2007-09-27	89.512	89.43	0.06	0.089
2007-09-28	88.107	88.198	0.059	0.046
2007-09-29	87.566	87.361	0.007	0
2007-09-30	84.656	85.991	0.163	0.23
2007-10-01	84.454	82.747	0.091	0.145
2007-10-02	84.279	83.809	0.01	0.097
2007-10-03	86.409	86.093	0	0
2007-10-04	90.039	89.595	0	0
2007-10-05	91.381	91.066	0	0
2007-10-06	88.07	89.064	0	0
2007-10-07	86.28	86.499	0	0
2007-10-08	86.532	86.076	0.01	0.012
2007-10-09	85.877	86.665	0.013	0.002
2007-10-10	85.917	85.085	0	0
2007-10-11	85.784	85.151	0	0
2007-10-12	84.665	84.883	0	0
2007-10-13	84.094	83.858	0	0
2007-10-14	83.263	83.261	0	0
2007-10-15	83.504	82.728	0.027	0.012
2007-10-16	79.724	81.218	0.107	0.13
2007-10-17	84.529	82.134	0.001	0.002
2007-10-18	86.419	86.172	0	0
2007-10-19	79.459	79.033	0	0
2007-10-20	81.71	81.568	0	0
2007-10-21	83.075	83.2	0	0
2007-10-22	79.074	80.14	0.042	0.028
2007-10-23	70.114	69.858	0	0
2007-10-24	73.309	73.131	0	0
2007-10-25	69.178	68.793	0	0
2007-10-26	74.703	74.158	0	0
2007-10-27	75.783	75.417	0	0
2007-10-28	72.262	71.697	0	0
2007-10-29	73.601	73.423	0	0
2007-10-30	74.537	74.461	0	0
2007-10-31	77.605	77.554	0	0
2008-05-01	80	80	1	1
2008-05-02	77.5	77.85	0	0
2008-05-03	82.661	83.389	0	0
2008-05-04	78.993	79.31	0	0
2008-05-05	78.404	79.361	0.15	0.112
2008-05-06	77.285	76.208	0.268	0.226
2008-05-07	84.025	84.113	0.002	0.002
2008-05-08	92.094	91.725	0	0
2008-05-09	98.064	98.19	0	0
2008-05-10	98.231	98.134	0	0
2008-05-11	100.908	101.21	0	0
2008-05-12	85.033	85.041	0	0
2008-05-13	83.397	83.41	0	0
2008-05-14	88.184	89.116	0.081	0.071
2008-05-15	86.892	86.921	0.013	0.059
2008-05-16	84.681	82.877	0.004	0.005
2008-05-17	77.567	78.43	0.042	0.127
2008-05-18	88.236	88.017	0.03	0.016
2008-05-19	93.096	92.864	0	0
2008-05-20	98.196	98.206	0	0
2008-05-21	97.614	98.163	0	0
2008-05-22	88.934	89.587	0.045	0.173
2008-05-23	85.325	85.451	0	0
2008-05-24	83.424	85.389	0	0
2008-05-25	83.144	83.805	0.102	0.05
2008-05-26	83.679	85.086	0.175	0.172
2008-05-27	89.356	89.131	0.033	0.016
2008-05-28	88.91	89.007	0.002	0.006
2008-05-29	89.22	89.452	0	0
2008-05-30	89.02	89.033	0	0
2008-05-31	90.822	91.299	0	0
2008-06-01	90.83	92.534	0	0
2008-06-02	90.98	92.519	0	0
2008-06-03	92.91	93.527	0	0
2008-06-04	93.348	93.912	0	0
2008-06-05	92.537	92.803	0	0
2008-06-06	88.977	89.155	0.033	0.024
2008-06-07	90.378	91.453	0.037	0.054
2008-06-08	91.052	90.857	0.017	0.012
2008-06-09	90.987	91.151	0.004	0.004
2008-06-10	89.988	90.504	0.053	0.085
2008-06-11	93.427	92.987	0.004	0
2008-06-12	91.634	92.52	0	0
2008-06-13	89.717	90.736	0.01	0.015
2008-06-14	91.702	91.428	0	0
2008-06-15	94.101	94.179	0	0
2008-06-16	96.002	96.103	0	0
2008-06-17	95.838	96.003	0	0
2008-06-18	94.723	94.695	0	0
2008-06-19	94.307	94.757	0	0
2008-06-20	94.134	94.54	0	0
2008-06-21	92.818	94.126	0.004	0
2008-06-22	94.012	91.052	0.16	0.046
2008-06-23	93.628	91.052	0	0.047
2008-06-24	92.966	92.426	0	0
2008-06-25	94.091	94.318	0.018	0
2008-06-26	93.958	93.927	0	0
2008-06-27	94.67	94.845	0	0
2008-06-28	93.923	94.534	0	0
2008-06-29	92.066	91.169	0.191	0.184
2008-06-30	93.25	89.653	0	0.185
2008-07-01	87.541	86.653	0.133	0.145
2008-07-02	91.79	87.023	0	0.082
2008-07-03	88.226	88.434	0.107	0.092
2008-07-04	89.842	88.154	0.119	0.11
2008-07-05	91.167	91.036	0.03	0.004
2008-07-06	90.871	91.5	0.024	0
2008-07-07	92.085	92.637	0.048	0.019
2008-07-08	88.687	89.469	0.03	0.106
2008-07-09	90.842	90.376	0.007	0.011
2008-07-10	91.59	91.494	0	0
2008-07-11	91.627	91.24	0	0
2008-07-12	92.928	93.119	0	0
2008-07-13	93.056	93.581	0	0
2008-07-14	96.526	96.712	0	0
2008-07-15	95.828	96.827	0	0
2008-07-16	95.491	95.047	0	0
2008-07-17	93.96	95.306	0	0
2008-07-18	94.337	94.866	0	0
2008-07-19	93.956	94.281	0.002	0.002
2008-07-20	94.697	94.734	0	0
2008-07-21	95.637	95.966	0	0
2008-07-22	96.879	96.624	0	0
2008-07-23	97.578	97.413	0.005	0.041
2008-07-24	86.795	88.003	0.252	0.254
2008-07-25	92.778	92.285	0.14	0.12
2008-07-26	93.667	93.1	0	0
2008-07-27	98.238	98.338	0	0
2008-07-28	98.708	98.033	0	0
2008-07-29	97.049	97.243	0	0
2008-07-30	95.082	95.493	0	0
2008-07-31	94.116	94.147	0	0
2008-08-01	95.689	94.519	0	0.039
2008-08-02	95.47	94.987	0	0
2008-08-03	98.06	98.183	0	0
2008-08-04	100.872	99.692	0	0.017
2008-08-05	101.554	98.812	0.01	0.036
2008-08-06	96.054	93.704	0.118	0.151
2008-08-07	96.094	97.331	0	0
2008-08-08	97.962	98.062	0	0
2008-08-09	98.91	98.735	0	0
2008-08-10	100.027	98.051	0	0
2008-08-11	100.538	98.752	0	0
2008-08-12	98.489	98.589	0	0
2008-08-13	95.755	95.507	0.647	0.289
2008-08-14	94.256	93.274	0.048	0.057
2008-08-15	92.994	93.101	0	0.041
2008-08-16	95.068	93.628	0	0
2008-08-17	90.181	92.626	0.268	0.048
2008-08-18	87.748	90.672	0.095	0.046
2008-08-19	84.899	87.59	2.204	0.98
2008-08-20	83.533	82.585	2.081	0.464
2008-08-21	84.368	86.608	0.32	0.332
2008-08-22	89.178	88.818	0.049	0.15
2008-08-23	89.098	88.401	0.1	0.115
2008-08-24	91.171	89.712	0	0.008
2008-08-25	91.194	91.077	0	0.071
2008-08-26	92.759	93.115	0	0
2008-08-27	92.342	92.239	0	0.021
2008-08-28	90.695	90.029	0	0.079
2008-08-29	92.517	91.418	0	0
2008-08-30	91.883	92.844	0	0.015
2008-08-31	92.904	92.862	0	0.001
2008-09-01	94.141	94.198	0.002	0.015
2008-09-02	96.411	96.012	0.001	0.006
2008-09-03	92.943	96.19	0.086	0.105
2008-09-04	91.035	91.136	0.068	0.099
2008-09-05	91.218	90.917	0	0
2008-09-06	92.408	92.646	0	0
2008-09-07	91.315	91.651	0	0
2008-09-08	88.74	89.67	0.033	0.003
2008-09-09	89.477	90.542	0	0.042
2008-09-10	89.507	90.398	0	0
2008-09-11	92.07	92.412	0	0
2008-09-12	95.518	96.091	0	0
2008-09-13	99.899	99.377	0	0
2008-09-14	94.337	95.87	0.138	0.112
2008-09-15	80.252	89.481	0.004	0.07
2008-09-16	78.586	80.761	0	0
2008-09-17	78.582	79.376	0	0
2008-09-18	78.846	82.432	0	0.001
2008-09-19	85.388	86.527	0	0
2008-09-20	87.774	88.265	0	0
2008-09-21	87.089	88.091	0	0
2008-09-22	87.59	87.827	0	0
2008-09-23	88.577	89.022	0	0
2008-09-24	87.709	88.334	0	0
2008-09-25	85.688	86.444	0	0
2008-09-26	86.656	87.102	0	0
2008-09-27	87.043	87.149	0	0
2008-09-28	86.367	88.073	0	0
2008-09-29	88.588	89.198	0	0
2008-09-30	90.155	90.562	0	0
2008-10-01	90.875	91.017	0	0
2008-10-02	92.99	92.231	0	0
2008-10-03	90.682	90.809	0.007	0.023
2008-10-04	88.248	88.564	0	0
2008-10-05	83.148	84.001	0.022	0.015
2008-10-06	85.507	84.436	0.025	0.046
2008-10-07	85.788	86.534	0.043	0.077
2008-10-08	83.703	83.995	0	0
2008-10-09	83.509	83.791	0	0
2008-10-10	83.363	83.809	0	0
2008-10-11	81.27	82.425	0	0
2008-10-12	82.264	80.671	0	0
2008-10-13	82.141	81.591	0	0.003
2008-10-14	79.716	80.485	0.01	0.009
2008-10-15	78.758	79.233	0.019	0.018
2008-10-16	76.197	76.911	0.003	0.009
2008-10-17	81.635	82.165	0	0
2008-10-18	79.454	80.383	0	0
2008-10-19	78.409	78.648	0	0
2008-10-20	80.301	80.229	0	0
2008-10-21	77.404	78.983	0	0
2008-10-22	78.555	78.522	0.004	0
2008-10-23	70.604	70.678	0.004	0
2008-10-24	78.158	78.215	0	0
2008-10-25	81.814	82.198	0	0
2008-10-26	82.832	82.895	0	0
2008-10-27	73.865	75.708	0	0
2008-10-28	65.553	65.498	0	0
2008-10-29	73.762	73.574	0	0
2008-10-30	76.765	76.733	0	0
2008-10-31	76.824	77.043	0	0
2009-05-01	80	80	1	1
2009-05-02	75.298	76.093	0	0
2009-05-03	87.917	87.452	0.008	0.007
2009-05-04	83.462	81.813	0.094	0.161
2009-05-05	80.826	81.294	0	0
2009-05-06	86.501	86.842	0	0
2009-05-07	87.707	88.556	0	0
2009-05-08	85.967	86.454	0	0
2009-05-09	88.026	88.786	0	0
2009-05-10	82.801	83.077	0	0.003
2009-05-11	81.986	81.608	0.001	0.005
2009-05-12	84.357	84.119	0	0
2009-05-13	84.903	85.091	0	0
2009-05-14	86.308	86.933	0.005	0.003
2009-05-15	86.28	85.938	0	0
2009-05-16	83.239	83.682	0.172	0.164
2009-05-17	79.404	79.703	0.219	0.305
2009-05-18	77.561	77.912	0	0
2009-05-19	79.486	79.748	0	0
2009-05-20	81.155	81.109	0	0
2009-05-21	84.036	84.263	0	0
2009-05-22	86.442	83.916	0	0.096
2009-05-23	82.364	82.975	0.027	0.037
2009-05-24	80.971	81.795	0.248	0.317
2009-05-25	87.667	86.468	0.047	1.325
2009-05-26	98.599	98.699	0.027	0
2009-05-27	89.44	90.027	0.17	0.185
2009-05-28	89.189	88.43	0.023	0.156
2009-05-29	87.015	87.425	0	0
2009-05-30	87.138	87.866	0	0
2009-05-31	87.723	87.402	0	0
2009-06-01	86.607	86.721	0	0
2009-06-02	86.109	85.779	0	0
2009-06-03	91.711	90.573	0	0
2009-06-04	92.305	91.442	0.035	0.042
2009-06-05	91.435	91.24	0	0
2009-06-06	96.688	96.939	0	0
2009-06-07	95.635	96.041	0	0
2009-06-08	92.08	92.403	0	0
2009-06-09	92.95	93.199	0.001	0
2009-06-10	90.92	90.156	0	0
2009-06-11	94.058	95.044	0	0
2009-06-12	100.677	100.193	0	0
2009-06-13	99.399	100.131	0	0
2009-06-14	98.174	98.544	0	0
2009-06-15	95.028	95.162	0	0
2009-06-16	93.488	93.274	0	0
2009-06-17	94.228	94.629	0	0
2009-06-18	93.543	93.608	0	0
2009-06-19	91.801	91.955	0.005	0.009
2009-06-20	92.41	91.233	0.015	0
2009-06-21	92.999	91.936	0	0
2009-06-22	93.003	92.69	0	0
2009-06-23	93.094	93.017	0	0.008
2009-06-24	96.738	96.637	0	0
2009-06-25	99.094	98.855	0	0
2009-06-26	98.889	99.012	0	0
2009-06-27	97.703	99.671	0	0
2009-06-28	98.037	99.033	0	0
2009-06-29	98.692	98.711	0	0.007
2009-06-30	98.438	93.145	0.063	0.124
2009-07-01	93.162	92.023	0.031	0.036
2009-07-02	93.146	91.763	0	0.086
2009-07-03	94.641	92.888	0	0
2009-07-04	98	98.398	0	0
2009-07-05	101.139	100.719	0	0
2009-07-06	100.867	100.999	0	0
2009-07-07	100.21	99.311	0	0.018
2009-07-08	103.327	101.358	0	0
2009-07-09	104.012	102.564	0	0
2009-07-10	100.869	99.962	0	0
2009-07-11	97.267	97.307	0	0
2009-07-12	96.66	97.843	0	0
2009-07-13	98.411	98.511	0	0
2009-07-14	100.418	100.112	0	0
2009-07-15	100.69	100.883	0	0
2009-07-16	99.368	99.781	0	0
2009-07-17	100.745	100.244	0	0
2009-07-18	99.52	99.62	0.033	0.041
2009-07-19	90.812	89.451	0.061	0.111
2009-07-20	96.961	94.501	0.104	0.16
2009-07-21	99.468	98.524	0.007	0
2009-07-22	99.901	98.985	0	0.006
2009-07-23	97.242	97.563	0	0.021
2009-07-24	97.952	98.052	0	0
2009-07-25	99.258	98.092	0	0
2009-07-26	100.307	99.436	0	0
2009-07-27	100.528	100.247	0	0
2009-07-28	101.558	99.672	0	0
2009-07-29	101.202	99.588	0	0
2009-07-30	100.441	100.931	0.2	0.2
2009-07-31	101.532	102.63	0	0
2009-08-01	99.508	99.077	0	0
2009-08-02	100.205	99.681	0	0
2009-08-03	98.948	98.067	0	0
2009-08-04	98.112	98.553	0	0
2009-08-05	99.482	99.61	0	0
2009-08-06	101.078	100.825	0	0
2009-08-07	100.281	100.291	0	0
2009-08-08	98.646	98.181	0	0
2009-08-09	97.15	96.876	0	0.002
2009-08-10	98.977	98.423	0.001	0.05
2009-08-11	99.819	99.699	0	0
2009-08-12	100.849	100.845	0.025	0
2009-08-13	96.411	98.573	0.066	0.088
2009-08-14	93.947	95.511	0.162	0.239
2009-08-15	95.757	96.493	0	0
2009-08-16	97.896	97.576	0	0
2009-08-17	98.084	98.184	0	0
2009-08-18	95.597	95.155	0.057	0
2009-08-19	97.599	97.388	0	0
2009-08-20	99.515	98.904	0	0
2009-08-21	100.187	99.986	0	0
2009-08-22	99.246	98.931	0	0
2009-08-23	99.476	99.347	0.02	0
2009-08-24	99.661	99.693	0.004	0
2009-08-25	99.02	98.697	0	0
2009-08-26	96.75	96.581	0.031	0
2009-08-27	97.428	97.67	0	0
2009-08-28	98.148	97.822	0.082	0.027
2009-08-29	94.295	90.078	0.114	0.044
2009-08-30	91.616	90.797	0	0.007
2009-08-31	87.954	89.795	0	0
2009-09-01	87.725	88.59	0	0
2009-09-02	92.934	92.598	0	0
2009-09-03	96.754	96.71	0	0
2009-09-04	96.236	96.334	0	0
2009-09-05	94.897	93.971	0	0.032
2009-09-06	87.917	91.118	0.123	0.066
2009-09-07	92.787	90.629	0.022	0.008
2009-09-08	94.052	94.373	0	0
2009-09-09	92.999	93.38	0.155	0.001
2009-09-10	88.993	92.951	0.119	0.005
2009-09-11	89.379	92.204	0	0
2009-09-12	88.425	90.317	0	0
2009-09-13	86.254	86.421	0	0.005
2009-09-14	87.024	84.827	0	0.003
2009-09-15	92.029	94.362	0	0
2009-09-16	91.637	93.471	0.006	0.018
2009-09-17	90.607	88.877	0	0
2009-09-18	84.569	87.398	0	0
2009-09-19	88.675	90.414	0	0
2009-09-20	89.747	91.232	0.006	0.01
2009-09-21	89.25	87.964	0.066	0.379
2009-09-22	86.478	87.033	0.286	0.122
2009-09-23	76.667	75.579	0.157	0.008
2009-09-24	70.337	69.422	0.777	0.246
2009-09-25	82.771	83.297	0	0
2009-09-26	89.574	90.027	0	0
2009-09-27	92.5	93.004	0	0
2009-09-28	93.541	93.915	0.008	0
2009-09-29	86.982	88.259	0.007	0
2009-09-30	87.849	88.712	0	0
2009-10-01	88.741	88.875	0.002	0.001
2009-10-02	88.269	88.688	0	0
2009-10-03	84.855	85.185	0.099	0.026
2009-10-04	82.773	83.416	0.889	0.567
2009-10-05	81.389	82.582	0.135	0.004
2009-10-06	90.832	91.547	0	0
2009-10-07	89.877	90.811	0.014	0.023
2009-10-08	88.578	87.679	0.025	0.016
2009-10-09	85.712	85.438	0.647	0.835
2009-10-10	74.4	74.973	0	0
2009-10-11	70.755	73.065	0	0
2009-10-12	83.852	83.219	0	0
2009-10-13	84.481	84.928	0.008	0.006
2009-10-14	90.036	91.275	0.007	0
2009-10-15	96.974	97.575	0.003	0.006
2009-10-16	77.998	77.877	0	0
2009-10-17	73.438	74.311	0	0
2009-10-18	69.077	70.266	0	0
2009-10-19	76.043	76.421	0	0
2009-10-20	81.116	81.843	0	0.002
2009-10-21	76.911	77.993	0.179	0.174
2009-10-22	76.232	76.03	1.961	2.218
2009-10-23	72.207	72.838	0	0
2009-10-24	73.557	73.778	0	0
2009-10-25	77.203	77.165	0	0
2009-10-26	72.804	74.738	0.136	0.124
2009-10-27	66.793	67.259	0.01	0.108
2009-10-28	79.951	79.63	0	0
2009-10-29	81.647	82.904	0.434	0.357
2009-10-30	73.834	75.828	0	0
2009-10-31	74.625	74.823	0	0
