# Supplementary material for: The role of climate change and urban development on compound dry-hot extremes across US cities
Source: Nat Commun. 2023 Jun 14;14:3509. doi: 10.1038/s41467-023-39205-x (PMC10267174; doi:10.1038/s41467-023-39205-x)
Supplement: Supplementary file 2 — Source Data [file 41467_2023_39205_MOESM2_ESM.zip › SourceData/SanAntonio_Future_Data.xlsx]

## Sheet: Sheet1
Date_Future	Climate_chng_T	Urban_Dev_Climate_chng_T	Climate_chng_prcp	Urban_Dev_Climate_chng_prcp
2090-05-01	80	80	1	1
2090-05-02	95.649	95.07	0.001	0.001
2090-05-03	97.208	97.499	0	0
2090-05-04	89.971	91.208	0.066	0.009
2090-05-05	89.225	93.774	0.154	0.139
2090-05-06	98.781	99.356	0	0
2090-05-07	98.795	99.329	0	0
2090-05-08	99.966	100.54	0	0
2090-05-09	90.557	91.087	0	0
2090-05-10	86.726	87.326	0	0
2090-05-11	86.293	86.775	0.072	0
2090-05-12	90.985	91.946	0.086	0
2090-05-13	90.187	91.107	0.296	0.094
2090-05-14	82.976	82.783	0.18	0.077
2090-05-15	83.741	84.225	0	0
2090-05-16	88.215	89.136	0	0
2090-05-17	85.911	87.3	0.075	0.148
2090-05-18	94.252	94.818	0.013	0.029
2090-05-19	90.882	92.124	0	0
2090-05-20	92.839	93.454	0	0
2090-05-21	90.662	92.572	0.765	0.15
2090-05-22	82.763	90.343	0.456	0.382
2090-05-23	90.279	90.492	0.366	0.223
2090-05-24	91.213	92.618	0	0
2090-05-25	90.956	92.354	0	0.004
2090-05-26	88.797	92.64	0.012	0.012
2090-05-27	89.512	91.822	0	0
2090-05-28	93.207	95.145	0	0.001
2090-05-29	93.869	95.138	0	0
2090-05-30	94.592	95.228	0	0
2090-05-31	94.599	95.198	0	0
2090-06-01	97.552	98.771	0	0
2090-06-02	95.893	96.746	0.064	0.025
2090-06-03	97.295	97.646	0	0
2090-06-04	95.988	98.228	0.036	0
2090-06-05	98.659	98.479	0	0.031
2090-06-06	100.812	100.789	0.147	0.15
2090-06-07	105.217	105.155	0	0.018
2090-06-08	103.155	104.923	0	0
2090-06-09	104.286	104.33	0.062	0.062
2090-06-10	106.294	107.201	0.035	0.041
2090-06-11	106.385	107.528	0.29	0.29
2090-06-12	104.718	106.569	0	0
2090-06-13	100.007	101.189	0.106	0.143
2090-06-14	100.603	99.634	0	0.043
2090-06-15	101.543	101.887	0	0
2090-06-16	102.831	105.16	0	0
2090-06-17	103.471	104.926	0	0
2090-06-18	103.771	104.842	0	0
2090-06-19	100.47	101.845	0	0
2090-06-20	99.509	100.337	0	0
2090-06-21	98.397	98.791	0	0
2090-06-22	98.228	98.499	0.099	0.031
2090-06-23	99.592	100.019	0	0
2090-06-24	100.048	100.96	0	0
2090-06-25	99.616	100.757	0.005	0
2090-06-26	100.13	100.717	0	0
2090-06-27	100.794	102.091	0	0
2090-06-28	99.958	100.279	0	0
2090-06-29	99.422	100.028	0	0
2090-06-30	98.953	99.594	0.075	0
2090-07-01	101.152	101.814	0.04	0
2090-07-02	101.516	102.052	0	0
2090-07-03	102.088	102.459	0	0
2090-07-04	104.076	104.745	0	0
2090-07-05	105.699	106.851	0	0
2090-07-06	108.692	109.005	0	0
2090-07-07	104.574	104.821	0	0
2090-07-08	103.681	104.582	0	0
2090-07-09	103.945	104.015	0	0
2090-07-10	104.25	104.831	0	0
2090-07-11	105.067	105.541	0	0
2090-07-12	106.858	107.534	0	0
2090-07-13	106.767	107.852	0	0
2090-07-14	102.626	107.564	0.031	0
2090-07-15	100.236	100.16	0.003	0.004
2090-07-16	101.246	101.014	0	0.006
2090-07-17	100.511	101.361	0	0.002
2090-07-18	101.479	102.174	0	0
2090-07-19	102.756	103.616	0	0
2090-07-20	104.152	105.56	0	0
2090-07-21	104.258	105.317	0.024	0
2090-07-22	104.152	104.492	0	0
2090-07-23	104.887	105.595	0	0
2090-07-24	104.675	105.592	0	0
2090-07-25	100.67	102.025	0	0
2090-07-26	102.116	102.278	0	0
2090-07-27	102.105	104.287	0	0
2090-07-28	103.625	104.243	0	0
2090-07-29	102.539	103.311	0.002	0.002
2090-07-30	103.884	104.097	0.001	0
2090-07-31	104.77	105.401	0	0
2090-08-01	105.073	105.135	0	0
2090-08-02	104.931	105.408	0.018	0.026
2090-08-03	97.242	99.273	0.105	0.471
2090-08-04	102.401	102.729	0	0
2090-08-05	104.135	105.695	0	0
2090-08-06	107.108	107.167	0	0
2090-08-07	106.51	107.493	0	0
2090-08-08	102.754	102.883	0	0
2090-08-09	103.018	103.473	0	0
2090-08-10	103.223	103.426	0	0
2090-08-11	103.706	102.493	0	0
2090-08-12	104.303	103.371	0	0
2090-08-13	102.588	102.795	0	0.011
2090-08-14	100.714	98.588	0.156	0.212
2090-08-15	98.525	100.437	0.167	0.005
2090-08-16	97.999	98.566	0.074	0.074
2090-08-17	99.765	97.929	0	0.001
2090-08-18	98.664	99.163	0	0
2090-08-19	101.203	101.314	0	0
2090-08-20	103.068	104.092	0	0
2090-08-21	104.724	104.981	0	0
2090-08-22	108.188	104.952	0	0
2090-08-23	107.249	103.724	0.004	0
2090-08-24	103.452	103.055	0	0
2090-08-25	103.265	98.21	0.103	0.139
2090-08-26	99.75	96.106	0.151	1.932
2090-08-27	98.218	92.286	0.153	0.699
2090-08-28	95.08	94.029	0.158	0.271
2090-08-29	97.167	97.166	0.026	0.021
2090-08-30	101.227	101.465	0	0
2090-08-31	105.271	104.537	0	0
2090-09-01	102.507	103.011	0.009	0.008
2090-09-02	99.529	98.824	0.04	0
2090-09-03	99.12	98.763	0	0
2090-09-04	100.875	100.626	0	0
2090-09-05	104.051	104.186	0	0
2090-09-06	102.071	103.135	0	0
2090-09-07	96.513	97.123	0	0
2090-09-08	95.383	95.106	0	0
2090-09-09	97.352	96.049	0	0
2090-09-10	98.486	98.368	0	0
2090-09-11	97.725	97.825	0	0
2090-09-12	97.166	96.243	0	0
2090-09-13	96.307	96.111	0	0.001
2090-09-14	97.527	97.334	0.258	0.176
2090-09-15	96.865	97.606	0.028	0.019
2090-09-16	92.938	93.574	0.203	0.132
2090-09-17	91.804	90.1	0	0
2090-09-18	94.392	93.465	0	0
2090-09-19	94.416	94.539	0	0
2090-09-20	92.746	93.308	0	0.004
2090-09-21	95.483	95.045	0.002	0.001
2090-09-22	96.863	97.203	0.003	0
2090-09-23	95.684	95.467	0	0
2090-09-24	96.431	97.954	0	0
2090-09-25	96.413	95.982	0	0.002
2090-09-26	96.151	96.727	0	0
2090-09-27	98.257	99.257	0	0
2090-09-28	95.767	96.682	0.097	0.065
2090-09-29	100.863	101.02	0.003	0
2090-09-30	100.669	100.576	0	0
2090-10-01	98.146	98.596	0	0
2090-10-02	94.743	93.545	0.089	0.059
2090-10-03	95.723	94.416	0.004	0.085
2090-10-04	89.436	91.076	0.012	0.004
2090-10-05	91.509	91.185	0	0
2090-10-06	93.738	92.742	0	0
2090-10-07	95.147	94.944	0	0
2090-10-08	94.425	92.833	0.025	0.004
2090-10-09	95.381	95.159	0.007	0
2090-10-10	96.461	96.515	0	0
2090-10-11	94.436	94.669	0	0
2090-10-12	90.877	90.866	0	0
2090-10-13	88.308	88.074	0.003	0.009
2090-10-14	86.587	86.939	0.345	0.006
2090-10-15	79.508	88.227	0.134	0.086
2090-10-16	90.013	89.389	0.038	0.001
2090-10-17	87.685	86.879	0.033	0.077
2090-10-18	72.766	73.781	0	0
2090-10-19	68.954	70.281	0	0
2090-10-20	69.455	70.182	0	0
2090-10-21	78.996	79.773	0	0
2090-10-22	88.962	88.189	0	0
2090-10-23	92.031	92.092	0.002	0.002
2090-10-24	87.117	87.449	0.708	0.713
2090-10-25	92.538	92.96	0.129	0.066
2090-10-26	88.132	91.474	0	0
2090-10-27	73.196	73.789	0.174	0.174
2090-10-28	75.55	75.744	0	0
2090-10-29	77.207	77.359	0	0
2090-10-30	84.145	84.32	0	0
2090-10-31	86.004	85.992	0.003	0.007
2091-05-01	80	80	1	1
2091-05-02	91.818	92.046	0	0
2091-05-03	91.4	90.763	0.046	0.02
2091-05-04	86.482	86.75	1.872	1.676
2091-05-05	81.011	83.935	0.565	0.602
2091-05-06	88.079	88.373	0.072	0.268
2091-05-07	90.204	91.059	0.148	0.23
2091-05-08	83.812	84.902	0	0
2091-05-09	86.738	87.312	0	0
2091-05-10	89.767	90.062	0	0
2091-05-11	92.707	92.914	0	0
2091-05-12	90.34	90.697	1.224	0.657
2091-05-13	93.416	92.173	0.01	0.015
2091-05-14	92.077	92.923	0.309	0.309
2091-05-15	87.496	84.992	0.526	0.113
2091-05-16	90.595	87.968	0.414	0.137
2091-05-17	84.833	86.136	0.313	0.336
2091-05-18	83.683	82.561	0.03	2.014
2091-05-19	85.669	87.45	0	0
2091-05-20	90.294	92.355	0.011	0.009
2091-05-21	97.611	97.711	0	0
2091-05-22	98.575	98.946	0	0
2091-05-23	95.491	95.705	0	0
2091-05-24	92.413	92.673	0	0
2091-05-25	91.857	92.597	0	0
2091-05-26	93.239	93.918	0	0
2091-05-27	91.961	93.336	0	0
2091-05-28	92.781	94.334	0	0
2091-05-29	92.634	93.029	0	0
2091-05-30	97.369	97.88	0	0
2091-05-31	99.348	99.945	0	0
2091-06-01	100.07	100.949	0	0
2091-06-02	97.246	97.432	0	0
2091-06-03	93.898	96.54	0.13	0.226
2091-06-04	92.266	88.444	0.195	0.269
2091-06-05	92.047	84.51	0.17	0.29
2091-06-06	91.515	91.408	0.125	0.017
2091-06-07	99.565	99.748	0	0
2091-06-08	100.192	99.475	0	0
2091-06-09	99.5	99.463	0	0
2091-06-10	96.315	96.415	0	0.005
2091-06-11	99.934	99.394	0	0
2091-06-12	102.06	101.204	0	0
2091-06-13	101.43	101.222	0	0
2091-06-14	101.3	100.402	0	0
2091-06-15	102.719	102.372	0	0
2091-06-16	101.039	102.428	0	0
2091-06-17	101.017	100.62	0	0
2091-06-18	101.784	101.822	0	0
2091-06-19	103.534	103.378	0	0
2091-06-20	99.848	99.263	0.231	0.176
2091-06-21	100.337	100.321	0	0
2091-06-22	99.246	99.951	0	0
2091-06-23	100.434	99.237	0	0
2091-06-24	100.995	99.949	0.002	0.013
2091-06-25	101.303	100.182	0	0
2091-06-26	102.502	101.582	0	0
2091-06-27	106.207	104.82	0	0
2091-06-28	109.057	108.886	0	0
2091-06-29	109.19	110.228	0.066	0.038
2091-06-30	100.157	100.789	0.086	0.193
2091-07-01	96.924	97.024	0	0
2091-07-02	94.008	91.003	0.413	0.494
2091-07-03	96.292	96.939	0.326	0.34
2091-07-04	95.44	95.125	0.029	0.009
2091-07-05	100.009	99.199	0	0
2091-07-06	101.281	100.737	0	0
2091-07-07	102.837	102.43	0	0
2091-07-08	102.291	102.409	0	0
2091-07-09	98.992	99.118	0	0
2091-07-10	97.176	97.276	0	0
2091-07-11	98.842	98.661	0	0.002
2091-07-12	101.188	100.694	0	0
2091-07-13	101.111	101.014	0	0
2091-07-14	100.567	100.468	0	0
2091-07-15	101.001	101.208	0	0
2091-07-16	99.679	100.351	0	0
2091-07-17	98.699	99.527	0	0
2091-07-18	100.428	100.091	0	0.032
2091-07-19	100.828	99.209	0	0.007
2091-07-20	102.347	105.7	0.005	0.011
2091-07-21	102.225	104.907	0	0
2091-07-22	101.665	100.828	0.135	0.097
2091-07-23	99.19	97.973	0.002	0.041
2091-07-24	101.105	98.13	0	0.059
2091-07-25	101.605	98.911	0	0.034
2091-07-26	97.755	97.855	0.001	0.039
2091-07-27	104.105	101.077	0.065	0
2091-07-28	104.093	101.741	0.054	0
2091-07-29	103.826	101.826	0.027	0
2091-07-30	104.17	102.561	0.009	0
2091-07-31	103.239	103.262	0	0
2091-08-01	102.648	102.507	0	0
2091-08-02	101.363	100.001	0	0
2091-08-03	101.596	100.294	0	0
2091-08-04	101.015	99.317	0	0
2091-08-05	100.41	100.742	0	0
2091-08-06	104.338	104.109	0	0
2091-08-07	104.892	104.621	0	0
2091-08-08	104.948	104.706	0	0
2091-08-09	103.368	104.181	0	0
2091-08-10	102.611	101.988	0	0
2091-08-11	104.108	103.522	0	0
2091-08-12	105.02	104.471	0	0
2091-08-13	105.481	105.04	0	0
2091-08-14	104.408	104.82	0	0
2091-08-15	105.112	105.412	0	0
2091-08-16	104.17	104.13	0.022	0
2091-08-17	103.466	104.005	0	0
2091-08-18	100.657	100.277	0	0
2091-08-19	101.952	101.798	0	0
2091-08-20	101.555	101.349	0	0
2091-08-21	100.889	101.81	0	0
2091-08-22	101.289	101.308	0.077	0.093
2091-08-23	102.628	102.372	0	0.025
2091-08-24	106.652	106.526	0	0
2091-08-25	105.688	106.59	0	0
2091-08-26	106.008	105.434	0	0
2091-08-27	105.083	105.455	0.034	0
2091-08-28	102.127	106.134	0.13	0.108
2091-08-29	96.59	97.483	0.217	0.192
2091-08-30	92.088	99.75	0.196	0.012
2091-08-31	95.287	99.153	0.033	0
2091-09-01	95.412	97.331	0.049	0.058
2091-09-02	93.098	93.423	0.273	0.297
2091-09-03	88.803	88.298	0.268	0.922
2091-09-04	88.138	87.843	0.222	1.902
2091-09-05	86.066	84.992	0.256	0.432
2091-09-06	90.63	91.421	0.026	0.062
2091-09-07	94.525	93.101	0.006	0
2091-09-08	96.482	97.291	0	0
2091-09-09	95.564	93.747	0	0.034
2091-09-10	90.44	91.657	0.25	0.102
2091-09-11	89.075	88.381	0.322	0.205
2091-09-12	97.114	97.222	0.001	0.017
2091-09-13	95.968	97.885	0	0
2091-09-14	95.193	94.622	0	0
2091-09-15	97.086	96.561	0	0
2091-09-16	97.398	96.449	0	0
2091-09-17	97.463	96.257	0	0
2091-09-18	96.279	96.409	0	0
2091-09-19	97.844	97.306	0	0
2091-09-20	97.226	96.612	0	0
2091-09-21	96.455	97.91	0.01	0.002
2091-09-22	95.006	94.275	0	0
2091-09-23	92.937	91.722	0	0
2091-09-24	95.68	93.714	0	0
2091-09-25	93.902	92.533	0.009	0.002
2091-09-26	86.293	86.513	0	0
2091-09-27	86.999	85.724	0	0
2091-09-28	88.515	87.247	0	0
2091-09-29	90.274	89.128	0	0
2091-09-30	91.12	92.138	0	0
2091-10-01	91.993	92.287	0	0
2091-10-02	90.181	94.087	0	0
2091-10-03	91.732	92.808	0	0
2091-10-04	91.179	92.479	0	0
2091-10-05	89.576	91.262	0.007	0.025
2091-10-06	87.912	86.027	0.055	0
2091-10-07	89.045	88.285	0	0
2091-10-08	89.964	89.591	0	0
2091-10-09	87.703	87.463	0	0
2091-10-10	88.822	89.412	0.003	0.004
2091-10-11	90.092	90.273	0.094	0.099
2091-10-12	87.326	86.985	0.327	0.341
2091-10-13	89.905	88.351	0.14	0.003
2091-10-14	88.45	85.778	0	0.197
2091-10-15	85.125	82.236	0.071	0.098
2091-10-16	88.959	87.41	0	0
2091-10-17	88.184	86.768	0.001	0.002
2091-10-18	84.276	83.763	0.521	0.37
2091-10-19	68.574	67.529	0	0
2091-10-20	72.235	70.973	0	0
2091-10-21	75.468	74.588	0	0
2091-10-22	79.2	78.486	0	0
2091-10-23	81.489	80.603	0	0
2091-10-24	79.331	77.901	0	0
2091-10-25	74.623	74.232	0	0
2091-10-26	77.305	76.093	0	0
2091-10-27	81.873	80.733	0	0
2091-10-28	83.412	83.028	0	0
2091-10-29	84.894	84.078	0	0
2091-10-30	85.443	84.137	0	0
2091-10-31	82.75	81.62	0	0
2092-05-01	80	80	1	1
2092-05-02	88.49	89.767	0.014	0.008
2092-05-03	92.861	92.54	0.001	0.003
2092-05-04	89.245	89.633	0.001	0
2092-05-05	95.044	93.832	0.056	0.013
2092-05-06	90.319	90.324	1.04	1.235
2092-05-07	91.875	91.8	0.007	0.327
2092-05-08	90.295	91.736	0	0
2092-05-09	87.932	89.799	0	0
2092-05-10	89.949	90.823	0	0
2092-05-11	93.323	94.209	0	0
2092-05-12	94.986	96.703	0	0
2092-05-13	94.226	95.278	0	0
2092-05-14	93.551	93.381	0	0
2092-05-15	90.619	90.195	0.003	0.003
2092-05-16	93.123	92.217	0	0.001
2092-05-17	90.112	90.355	0.021	0.009
2092-05-18	95.038	94.606	0	0.007
2092-05-19	93.047	92.373	0	0
2092-05-20	93.635	93.474	0	0
2092-05-21	95.293	94.833	0.014	0.011
2092-05-22	94.65	94.689	0	0.002
2092-05-23	94.087	93.627	0	0
2092-05-24	96.069	96.101	0	0
2092-05-25	96.737	96.725	0	0
2092-05-26	94.584	94.032	0	0
2092-05-27	96.143	97.923	0.007	0.004
2092-05-28	96.344	96.009	0.015	0.008
2092-05-29	100.148	100.332	0	0
2092-05-30	102.015	101.5	0.104	0.117
2092-05-31	93.717	92.761	0.459	0.356
2092-06-01	93.001	94.613	0	0
2092-06-02	96.621	97.462	0	0
2092-06-03	97.085	97.52	0	0
2092-06-04	95.586	96.173	0	0.002
2092-06-05	95.803	95.728	0	0
2092-06-06	96.938	98.163	0	0
2092-06-07	98.508	100.379	0	0
2092-06-08	97.391	99.563	0.196	0.015
2092-06-09	97.491	99.335	0.067	0.145
2092-06-10	100.723	101.847	0	0.002
2092-06-11	102.964	103.431	0	0.039
2092-06-12	104.869	105.122	0	0.035
2092-06-13	104.267	104.653	0	0.006
2092-06-14	105.207	105.606	0	0
2092-06-15	104.838	105.538	0	0
2092-06-16	104.324	104.935	0	0
2092-06-17	101.08	101.419	0	0
2092-06-18	103.038	102.87	0	0
2092-06-19	101.795	102.767	0	0
2092-06-20	99.388	100.182	0	0
2092-06-21	99.274	99.893	0	0
2092-06-22	98.503	98.945	0	0.001
2092-06-23	99.517	99.866	0	0
2092-06-24	99.612	100.204	0.234	0.001
2092-06-25	98.769	99.803	0	0
2092-06-26	100.617	101.271	0	0
2092-06-27	101.002	101.957	0	0
2092-06-28	101.309	101.151	0	0
2092-06-29	103.519	103.173	0	0
2092-06-30	104.788	104.711	0	0
2092-07-01	105.996	106.353	0	0
2092-07-02	105.23	104.742	0	0.033
2092-07-03	103.789	102.835	0.002	0
2092-07-04	104.902	103.892	0	0
2092-07-05	106.166	102.811	0	0
2092-07-06	104.746	103.689	0	0.05
2092-07-07	106.569	106.194	0	0
2092-07-08	106.765	106.463	0	0.028
2092-07-09	104.503	104	0	0
2092-07-10	103.388	103.301	0	0
2092-07-11	102.041	102.487	0.019	0.054
2092-07-12	105.815	105.483	0	0
2092-07-13	105.054	104.705	0	0
2092-07-14	106.025	105.587	0	0
2092-07-15	114.93	113.495	0	0.001
2092-07-16	115.006	106.474	0.002	0.023
2092-07-17	103.716	103.897	0	0.027
2092-07-18	99.523	103.777	0.08	0.02
2092-07-19	101.739	102.859	0.026	0.005
2092-07-20	102.039	103.674	0.002	0
2092-07-21	102.344	102.569	0	0
2092-07-22	103.508	104.217	0	0
2092-07-23	103.713	104.5	0	0
2092-07-24	104.465	104.986	0.146	0
2092-07-25	105.717	106.388	0	0
2092-07-26	104.18	104.077	0	0
2092-07-27	103.197	104.926	0	0
2092-07-28	103.852	106.285	0	0
2092-07-29	105.06	106.494	0	0
2092-07-30	105.242	103.93	0	0
2092-07-31	103.514	105.275	0	0
2092-08-01	103.384	104.567	0	0
2092-08-02	104.549	104.427	0	0
2092-08-03	108.044	108.104	0	0
2092-08-04	110.084	110.243	0	0
2092-08-05	109.718	109.353	0	0
2092-08-06	110.127	110.378	0	0
2092-08-07	111.099	111.404	0	0
2092-08-08	102.907	109.34	0.123	0.143
2092-08-09	100.005	95.952	0.087	0.312
2092-08-10	96.652	96.752	0.053	0.035
2092-08-11	99.357	99.657	0.043	0.042
2092-08-12	104.53	99.859	0	0.007
2092-08-13	103.34	102.898	0.081	0.071
2092-08-14	103.77	103.475	0	0
2092-08-15	104.96	103.431	0	0.033
2092-08-16	102.317	102.417	0.061	0.061
2092-08-17	102.517	102.058	0	0
2092-08-18	103.733	102.303	0	0
2092-08-19	104.808	103.528	0	0
2092-08-20	102.76	100.829	0.144	0.073
2092-08-21	100.247	98.614	0.077	0.044
2092-08-22	95.212	93.7	0.127	0.325
2092-08-23	91.946	91.902	0.219	0.289
2092-08-24	99.453	99.553	0.138	0.138
2092-08-25	107.67	105.179	0	0
2092-08-26	106.811	108.197	0.018	0
2092-08-27	105.603	106.993	0	0
2092-08-28	103.957	104.057	0.279	0.279
2092-08-29	99.563	96.564	0.065	0.456
2092-08-30	92.786	89.848	0.255	0.269
2092-08-31	97.719	96.069	0.233	0.271
2092-09-01	95.525	98.47	0.027	0.01
2092-09-02	103.205	103.174	0.087	0
2092-09-03	93.436	99.795	0.317	0.317
2092-09-04	98.991	99.919	0	0
2092-09-05	97.093	95.194	0.096	0.139
2092-09-06	102.219	99.938	0.006	0.046
2092-09-07	101.187	101.021	0	0
2092-09-08	101.081	101.675	0	0
2092-09-09	104.068	103.402	0	0
2092-09-10	104.043	105.78	0.048	0
2092-09-11	102.445	105.506	0	0
2092-09-12	99.433	98.545	0	0.037
2092-09-13	95.2	95.682	0	0
2092-09-14	95.294	92.473	0.004	0.094
2092-09-15	97.829	97.037	0.016	0.001
2092-09-16	89.16	96.174	0.073	0.028
2092-09-17	86.44	85.83	0.819	0.077
2092-09-18	82.631	82.833	1.869	1.926
2092-09-19	85.514	89.672	0.581	0.259
2092-09-20	91.756	94.21	0.098	0
2092-09-21	95.302	94.916	0	0
2092-09-22	94.733	93.141	0	0
2092-09-23	92.474	91.892	0.003	0.006
2092-09-24	87.795	93.11	0.089	0.02
2092-09-25	90.125	91.289	0.04	0.031
2092-09-26	89.916	93.48	0.047	0
2092-09-27	94.243	94.005	0	0
2092-09-28	93.785	93.422	0.006	0
2092-09-29	94.242	94.713	0	0
2092-09-30	92.902	93.871	0	0
2092-10-01	91.992	93.39	0	0
2092-10-02	90.56	92.112	0	0
2092-10-03	93.552	94.139	0	0
2092-10-04	97.352	96.081	0	0
2092-10-05	94.306	95.199	0	0
2092-10-06	90.951	93.542	0	0
2092-10-07	88.477	89.177	0	0
2092-10-08	91.374	90.855	0	0
2092-10-09	92.146	92.956	0	0
2092-10-10	92.278	92.891	0	0
2092-10-11	90.415	91.13	0	0.001
2092-10-12	93.551	93.815	0	0
2092-10-13	87.908	91.806	0.016	0.062
2092-10-14	85.507	85.552	0	0.001
2092-10-15	86.475	87.84	0	0
2092-10-16	89.2	89.815	0.001	0
2092-10-17	92.308	89.433	0.001	0.099
2092-10-18	85.424	88.718	0.029	0
2092-10-19	79.463	79.775	0	0
2092-10-20	66.902	64.025	0	0
2092-10-21	72.25	73.472	0.001	0
2092-10-22	82.017	79.64	0	0
2092-10-23	85.336	83.519	0	0
2092-10-24	82.24	84.481	0.015	0
2092-10-25	84.228	84.746	0	0
2092-10-26	91.616	92.027	0	0
2092-10-27	86.02	90.079	0.156	0.248
2092-10-28	69.599	67.179	0.653	0.18
2092-10-29	62.222	64.342	0.118	0.03
2092-10-30	68.545	68.456	0	0
2092-10-31	69.109	69.162	0	0
2093-05-01	80	80	1	1
2093-05-02	84.961	85.422	0.002	0.018
2093-05-03	81.464	82.679	0.322	0.218
2093-05-04	84.427	87.273	0.089	0.362
2093-05-05	88.21	87.056	0.097	0.129
2093-05-06	88.908	88.823	0.009	0.006
2093-05-07	89.71	90.755	0	0
2093-05-08	90.171	89.677	0.142	0.184
2093-05-09	91.681	91.762	0	0
2093-05-10	97.809	97.64	0	0
2093-05-11	97.384	97.367	0.091	0
2093-05-12	92.984	93.588	0	0
2093-05-13	90.525	91.328	0	0
2093-05-14	87.255	88.793	0.37	0.531
2093-05-15	85.637	84.801	0.039	0.035
2093-05-16	87.033	87.297	0.392	0.268
2093-05-17	87.988	88.928	0.224	0.264
2093-05-18	88.368	88.635	0.56	0.429
2093-05-19	91.546	91.777	0.228	0.31
2093-05-20	87.895	87.972	0	0
2093-05-21	89.308	89.683	0	0
2093-05-22	88.776	89.425	0	0
2093-05-23	91.147	90.871	0	0
2093-05-24	88.898	89.081	0.615	0.412
2093-05-25	89.998	89.483	0.843	0.543
2093-05-26	91.358	90.099	3.22	2.436
2093-05-27	91.71	91.744	0.033	0
2093-05-28	92.581	91.404	0.134	0.107
2093-05-29	103.455	104.136	0	0
2093-05-30	104.474	105.31	0	0
2093-05-31	104.116	105.521	0	0
2093-06-01	98.213	99.291	0	0
2093-06-02	96.14	95.978	0.009	0.002
2093-06-03	95.787	95.539	0.013	0.013
2093-06-04	97.54	97.616	0	0
2093-06-05	102.966	103.126	0	0
2093-06-06	102.165	100.917	0.508	0.381
2093-06-07	91.13	94.294	0.292	0.287
2093-06-08	92.727	91.853	0.135	0.058
2093-06-09	94.325	92.699	0	0.002
2093-06-10	96.652	96.249	0	0
2093-06-11	97.097	97.314	0	0
2093-06-12	97.818	97.703	0	0
2093-06-13	95.912	96.109	0.004	0.003
2093-06-14	95.76	96.119	0.015	0.128
2093-06-15	95.186	94.297	0.008	0.007
2093-06-16	92.971	91.291	0.432	0.086
2093-06-17	91.053	92.636	0.144	0.086
2093-06-18	93.116	92.372	0.438	0.261
2093-06-19	93.903	93.879	0.176	0.103
2093-06-20	93.065	92.414	0.421	0.079
2093-06-21	89.118	92.414	0.564	0.345
2093-06-22	91.939	93.403	0.088	0.364
2093-06-23	93.489	94.462	0.034	0
2093-06-24	94.803	95.63	0	0
2093-06-25	95.709	96.915	0	0
2093-06-26	95.849	97.408	0	0
2093-06-27	95.068	96.027	0.193	0.182
2093-06-28	87.116	89.28	0.455	0.787
2093-06-29	89.041	88.977	0.478	0.329
2093-06-30	92.156	90.021	0.1	0.242
2093-07-01	94.046	92.367	0.298	0.238
2093-07-02	92.955	92.067	0.076	0.156
2093-07-03	95.838	93.4	0.278	0.254
2093-07-04	91.478	88.716	0.207	0.497
2093-07-05	88.206	86.841	0.395	0.264
2093-07-06	86.152	90.958	0.557	0.7
2093-07-07	97.602	97.279	0.108	0.537
2093-07-08	97.489	97.569	0	0
2093-07-09	97.242	97.329	0	0
2093-07-10	97.464	97.689	0	0
2093-07-11	98.284	98.704	0	0
2093-07-12	98.697	98.768	0	0
2093-07-13	98.241	98.759	0	0
2093-07-14	92.539	92.957	0.001	0.005
2093-07-15	93.483	93.205	0.048	0.142
2093-07-16	93.467	94.662	0	0
2093-07-17	96.146	97.659	0	0
2093-07-18	99.079	99.465	0	0
2093-07-19	102.925	103.408	0	0
2093-07-20	102.728	104.125	0	0
2093-07-21	102.33	102.932	0	0
2093-07-22	102.824	103.002	0	0
2093-07-23	103.351	104.03	0	0
2093-07-24	103.937	104.567	0.081	0.081
2093-07-25	96.297	99.269	0.084	0.088
2093-07-26	97.534	95.153	0	0.066
2093-07-27	96.032	92.461	0.139	0.163
2093-07-28	97.131	97.231	0.016	0
2093-07-29	99.399	98.909	0	0
2093-07-30	99.962	100.227	0	0
2093-07-31	99.154	100.932	0	0
2093-08-01	97.702	98.411	0.022	0.161
2093-08-02	97.66	98.521	0	0
2093-08-03	98.164	98.249	0	0
2093-08-04	98.716	98.787	0	0
2093-08-05	98.326	98.911	0	0
2093-08-06	98.852	98.968	0	0
2093-08-07	101.637	99.904	0	0
2093-08-08	101.638	101.131	0	0
2093-08-09	97.103	97.203	0	0
2093-08-10	97.518	97.973	0	0
2093-08-11	99.719	99.299	0	0
2093-08-12	100.967	101.19	0	0
2093-08-13	101.503	101.83	0	0.002
2093-08-14	100.144	98.678	0.016	0.017
2093-08-15	97.07	98.579	0.018	0
2093-08-16	94.634	98.213	0	0
2093-08-17	95.151	98.032	0.191	0.136
2093-08-18	94.388	96.095	0.081	0.024
2093-08-19	94.736	94.53	0.078	0.073
2093-08-20	98.206	98.354	0	0
2093-08-21	97.061	97.722	0	0
2093-08-22	95.598	96.949	0	0
2093-08-23	98.044	98.499	0	0
2093-08-24	98.082	98.386	0.139	0.352
2093-08-25	96.847	95.987	0.072	0.035
2093-08-26	98.862	99.098	0.007	0
2093-08-27	98.758	98.768	0.01	0
2093-08-28	100.492	99.184	0	0
2093-08-29	99.304	98.469	0	0.007
2093-08-30	99.291	98.624	0	0
2093-08-31	99.055	98.843	0	0
2093-09-01	96.918	97.53	0	0
2093-09-02	99.134	99.996	0	0
2093-09-03	98.495	98.966	0	0
2093-09-04	94.267	96.881	0.05	0.034
2093-09-05	94.391	94.28	0	0
2093-09-06	98.279	98.187	0	0
2093-09-07	98.572	98.407	0	0
2093-09-08	97.334	95.752	0.001	0
2093-09-09	96.495	97.099	0.002	0
2093-09-10	97.266	97.825	0	0
2093-09-11	97.008	98.952	0	0
2093-09-12	96.082	96.182	0	0
2093-09-13	98.792	98.312	0	0
2093-09-14	99.156	99.282	0	0
2093-09-15	100.414	101.918	0	0
2093-09-16	101.665	102.742	0	0
2093-09-17	100.711	100.095	0	0.058
2093-09-18	93.916	92.912	0	0.091
2093-09-19	91.855	92.932	0.029	0.053
2093-09-20	95.581	93.118	0.049	0.01
2093-09-21	92.897	93.752	0	0.002
2093-09-22	91.702	92.491	0	0.003
2093-09-23	94.934	93.63	0	0.005
2093-09-24	96.629	95.646	0	0.001
2093-09-25	95.4	95.139	0.007	0
2093-09-26	93.569	95.018	0	0
2093-09-27	96.339	95.778	0	0
2093-09-28	93.673	93.978	0.001	0
2093-09-29	93.101	92.658	0.004	0
2093-09-30	94.347	94.16	0	0
2093-10-01	92.626	92.904	0	0
2093-10-02	92.662	91.991	0	0
2093-10-03	92.651	92.723	0	0
2093-10-04	92.652	92.145	0.001	0.003
2093-10-05	91.721	92.022	0.003	0
2093-10-06	92.065	91.079	0.007	0
2093-10-07	93.858	93.153	0	0
2093-10-08	94.001	93.12	0	0
2093-10-09	89.79	90.207	0.512	0.304
2093-10-10	78.58	79.152	0.838	1.055
2093-10-11	79.669	80.165	0.629	0.333
2093-10-12	76.265	77.053	0.079	0.369
2093-10-13	70.416	71.335	0	0
2093-10-14	74.463	75.446	0	0
2093-10-15	77.432	77.742	0	0
2093-10-16	83.561	84.407	0	0
2093-10-17	82.836	83.731	0	0
2093-10-18	86.323	86.86	0	0
2093-10-19	89.058	89.952	0	0
2093-10-20	89.604	90.58	0	0
2093-10-21	87.572	88.24	0	0
2093-10-22	84.481	85.994	0	0
2093-10-23	87.579	87.963	0	0
2093-10-24	82.693	87.032	0.097	0.077
2093-10-25	80.5	81.163	0	0
2093-10-26	86.534	86.782	0	0
2093-10-27	84.569	85.369	0	0
2093-10-28	80.897	82.24	0	0
2093-10-29	67.269	67.529	0	0
2093-10-30	66.445	66.994	0	0
2093-10-31	75.888	76.167	0	0
2094-05-01	80	80	1	1
2094-05-02	89.347	87.874	0	0.001
2094-05-03	89.81	91.366	0	0.001
2094-05-04	90.982	91.658	0	0.003
2094-05-05	89.214	89.525	0.009	0.016
2094-05-06	91.1	90.539	0.021	0.016
2094-05-07	88.755	90.154	0.149	0.423
2094-05-08	89.056	86.402	0.034	0.022
2094-05-09	90.273	89.782	0.001	0.012
2094-05-10	90.248	90.378	0	0
2094-05-11	89.532	90.399	0	0
2094-05-12	91.074	91.753	0	0
2094-05-13	91.479	91.318	0	0
2094-05-14	90.413	91.06	0.034	0.177
2094-05-15	87.921	86.214	0.005	0.077
2094-05-16	101.026	100.896	0	0
2094-05-17	100.732	100.989	0.121	0.094
2094-05-18	99.109	99.355	0.357	0.803
2094-05-19	85.419	83.208	0	0.01
2094-05-20	86.838	88.286	0.006	0
2094-05-21	90.844	88.754	0	0
2094-05-22	97.551	96.57	0	0
2094-05-23	98.608	98.917	0.14	0.531
2094-05-24	86.39	87.701	0.004	0
2094-05-25	85.526	87.193	0.04	0
2094-05-26	86.881	90.471	0.12	0.087
2094-05-27	94.111	95.08	0.024	0.002
2094-05-28	96.808	97.188	0	0
2094-05-29	100.545	100.804	0.21	0.21
2094-05-30	100.452	101.547	0.139	0.139
2094-05-31	94.763	95.468	0	0
2094-06-01	93.813	94.216	0.162	0.169
2094-06-02	93.917	93.386	0.142	0.205
2094-06-03	95.303	93.104	0.197	0.112
2094-06-04	90.95	89.667	0.175	0.304
2094-06-05	96.919	95.725	0.085	0.126
2094-06-06	96.815	95.438	0.034	0
2094-06-07	97.277	98.065	0.122	0
2094-06-08	98.281	99.171	0	0
2094-06-09	98.442	98.765	0	0
2094-06-10	101.338	101.584	0	0
2094-06-11	101.203	102.17	0	0
2094-06-12	99.43	99.963	0	0
2094-06-13	96.737	97.45	0.319	0.157
2094-06-14	90.05	85.942	0.422	0.451
2094-06-15	96.352	95.962	0.003	0.01
2094-06-16	95.054	93.51	0	0
2094-06-17	95.966	96.017	0	0
2094-06-18	95.759	97.118	0	0
2094-06-19	97.053	97.624	0	0
2094-06-20	97.361	97.243	0	0.003
2094-06-21	96.752	96.977	0	0
2094-06-22	97.024	98.025	0	0
2094-06-23	97.771	97.98	0	0
2094-06-24	99.348	99.732	0	0
2094-06-25	103.808	106.648	0	0
2094-06-26	107.367	107.467	0.106	0.106
2094-06-27	107.977	106.494	0.044	0
2094-06-28	98.206	98.306	0.102	0.102
2094-06-29	105.05	101.989	0	0
2094-06-30	103.498	102.121	0	0
2094-07-01	96.841	96.941	0	0
2094-07-02	105.278	100.686	0	0.056
2094-07-03	104.745	103.704	0	0
2094-07-04	103.817	102.683	0	0
2094-07-05	103.555	103.079	0	0
2094-07-06	103.199	102.688	0	0
2094-07-07	105.214	103.659	0	0
2094-07-08	107.425	106.373	0	0
2094-07-09	108.019	107.15	0	0
2094-07-10	107.987	107.585	0	0
2094-07-11	105.91	105.825	0	0
2094-07-12	105.553	105.839	0	0
2094-07-13	101.873	101.916	0	0
2094-07-14	101.229	100.979	0	0
2094-07-15	100.97	100.892	0	0
2094-07-16	101.864	101.474	0	0
2094-07-17	102.657	102.169	0	0
2094-07-18	102.6	101.536	0	0
2094-07-19	102.337	101.767	0	0
2094-07-20	103.396	102.995	0	0
2094-07-21	104.278	103.951	0	0
2094-07-22	103.124	103.135	0	0
2094-07-23	99.616	98.189	0	0.001
2094-07-24	100.206	100.72	0	0
2094-07-25	100.439	100.626	0.051	0.005
2094-07-26	98.396	99.95	0.078	0.041
2094-07-27	99.797	99.639	0	0
2094-07-28	100.893	99.669	0	0
2094-07-29	101.349	102.394	0.001	0
2094-07-30	102.771	102.664	0	0
2094-07-31	102.842	99.79	0.001	0.037
2094-08-01	100.698	100.728	0.005	0.03
2094-08-02	95.504	95.604	0	0.117
2094-08-03	100.358	99.841	0	0
2094-08-04	101.972	100.434	0	0
2094-08-05	104.987	103.609	0	0
2094-08-06	107.72	106.603	0.003	0
2094-08-07	106.046	108.457	0.058	0
2094-08-08	97.446	106.262	0.182	0.212
2094-08-09	99.75	99.366	0.071	0.177
2094-08-10	102.4	100.07	0	0
2094-08-11	102.884	102.285	0	0
2094-08-12	103.842	104.529	0	0
2094-08-13	103.167	103.518	1.022	1.022
2094-08-14	99.278	99.155	0.044	0.015
2094-08-15	101.846	99.622	0	0
2094-08-16	101.626	98.913	0	0
2094-08-17	99.341	98.626	0	0.004
2094-08-18	99.123	99.058	0	0.043
2094-08-19	102.387	101.427	0	0
2094-08-20	103.75	103.38	0	0
2094-08-21	104.398	103.433	0.176	0
2094-08-22	99.23	101.889	0.026	0.059
2094-08-23	100.936	102.8	0.197	0
2094-08-24	101.697	101.952	0	0
2094-08-25	102.427	101.805	0	0
2094-08-26	102.841	102.545	0.097	0.003
2094-08-27	100.128	100.627	0.111	0.081
2094-08-28	101.95	102.257	0	0
2094-08-29	102.997	106.362	0	0
2094-08-30	104.553	107.189	0.061	0.061
2094-08-31	97.647	97.747	0.027	0.123
2094-09-01	103.243	100.504	0.017	0
2094-09-02	106.484	102.46	0	0
2094-09-03	108.393	105.934	0	0
2094-09-04	108.296	106.388	0	0
2094-09-05	103.555	106.584	0.053	0.001
2094-09-06	101.083	104.944	0.011	0
2094-09-07	98.568	99.089	0.001	0.001
2094-09-08	97.4	95.669	0.088	0.173
2094-09-09	97.18	97.206	0.004	0
2094-09-10	97.777	99.186	0	0.002
2094-09-11	97.795	98.222	0.05	0
2094-09-12	99.359	98.952	0	0
2094-09-13	99.632	99.749	0	0
2094-09-14	98.492	98.961	0.009	0.011
2094-09-15	93.095	94.234	0.275	0.284
2094-09-16	91.22	92.267	0.317	0.216
2094-09-17	96.778	95.537	0	0
2094-09-18	96.49	97.185	0	0
2094-09-19	98.87	100.551	0	0
2094-09-20	101.446	100.006	0	0
2094-09-21	100.261	98.191	0	0
2094-09-22	97.087	95.764	0	0
2094-09-23	96.541	95.802	0	0
2094-09-24	96.909	96.708	0	0
2094-09-25	97.321	97.363	0	0
2094-09-26	97.838	96.541	0.009	0
2094-09-27	97.447	95.206	0.004	0.003
2094-09-28	97.855	96.392	0.054	0.09
2094-09-29	97.38	97.48	0	0
2094-09-30	98.303	97.925	0	0
2094-10-01	96.91	97.018	0	0
2094-10-02	93.914	95.873	0	0
2094-10-03	89.132	88.858	0	0
2094-10-04	85.836	85.279	0	0
2094-10-05	87.672	85.343	0	0
2094-10-06	88.854	89.339	0	0
2094-10-07	92.03	92.296	0	0
2094-10-08	88.915	89.521	0.023	0.07
2094-10-09	92.929	92.48	0.176	0.06
2094-10-10	91.325	90.918	0	0
2094-10-11	86.516	87.86	0	0
2094-10-12	85.3	80.335	1.28	0.456
2094-10-13	89.066	88.102	0	0
2094-10-14	86.185	85.157	0.454	0.244
2094-10-15	88.065	89.73	0.575	0.576
2094-10-16	84.794	86.25	0.535	0.475
2094-10-17	86.276	86.982	0.223	0.006
2094-10-18	85.524	86.499	0.005	0.018
2094-10-19	84.761	85.757	0.351	0.251
2094-10-20	86.318	87.113	0.025	0.077
2094-10-21	85.181	87.363	0.1	0.04
2094-10-22	76.326	77.262	0	0
2094-10-23	84.993	84.741	0	0
2094-10-24	84.441	88.602	0	0
2094-10-25	86.702	87.735	0	0
2094-10-26	90.198	89.24	0	0
2094-10-27	86.114	86.866	0.03	0.032
2094-10-28	78.01	79.322	0	0
2094-10-29	79.578	79.597	0	0
2094-10-30	83.202	84.197	0	0
2094-10-31	86.63	87.403	0	0
2095-05-01	80	80	1	1
2095-05-02	93.363	94.073	0.012	0
2095-05-03	90.201	91.478	0.867	1.996
2095-05-04	76.019	78.033	0	0
2095-05-05	77.446	78.227	0	0
2095-05-06	84.663	85.168	0	0
2095-05-07	89.008	89.189	0	0
2095-05-08	93.025	93.409	0	0
2095-05-09	95.352	97.063	0	0
2095-05-10	94.934	96.257	0	0
2095-05-11	92.934	93.268	0	0
2095-05-12	89.703	90.976	0	0
2095-05-13	93.413	94.554	0	0
2095-05-14	94.678	94.829	0	0
2095-05-15	92.958	92.805	0	0
2095-05-16	94.36	93.636	0	0
2095-05-17	96.513	96.109	0	0
2095-05-18	95.563	96.762	0	0.001
2095-05-19	94.879	94.325	0.001	0.003
2095-05-20	95.977	96.23	0	0
2095-05-21	94.008	94.007	0.218	0.239
2095-05-22	86.528	86.536	0.354	0.39
2095-05-23	91.835	92.349	0.848	0.257
2095-05-24	102.943	103.857	0	0
2095-05-25	102.339	103.67	0	0
2095-05-26	103.253	102.815	0	0
2095-05-27	113.783	114.665	0	0
2095-05-28	114.071	115.006	0	0
2095-05-29	105.592	106.178	0.201	0.277
2095-05-30	102.83	103.584	0	0
2095-05-31	97.917	98.313	0	0
2095-06-01	100.903	100.966	0	0
2095-06-02	99.763	99.6	0	0
2095-06-03	98.455	98.121	0	0
2095-06-04	97.053	97.795	0	0
2095-06-05	96.708	97.697	0	0
2095-06-06	98.329	98.162	0	0
2095-06-07	98.417	98.924	0	0
2095-06-08	101.624	102.231	0.124	0.007
2095-06-09	99.757	99.705	0	0
2095-06-10	98.36	98.954	0	0
2095-06-11	96.759	97.189	0	0
2095-06-12	98.662	98.812	0	0
2095-06-13	98.745	98.662	0	0
2095-06-14	97.839	98.647	0	0
2095-06-15	97.645	98.079	0.052	0.01
2095-06-16	95.671	96.528	0.003	0.013
2095-06-17	99.174	100.395	0	0
2095-06-18	100.925	101.821	0	0
2095-06-19	101.104	102.202	0	0
2095-06-20	100.428	100.527	0	0
2095-06-21	100.27	100.366	0.072	0.061
2095-06-22	99.685	99.785	0.22	0.22
2095-06-23	97.901	99.215	0	0
2095-06-24	103.906	103.095	0	0
2095-06-25	100.579	99.435	0	0
2095-06-26	97.449	97.986	0	0.004
2095-06-27	99.033	98.679	0.003	0.004
2095-06-28	99.848	100.48	0	0
2095-06-29	101.338	101.143	0	0
2095-06-30	100.618	100.944	0	0
2095-07-01	100.92	100.93	0	0
2095-07-02	98.01	100.39	0.001	0.011
2095-07-03	96.196	96.353	0.315	0.249
2095-07-04	91.215	92.414	0.559	0.696
2095-07-05	96.24	96.716	0.103	0.486
2095-07-06	99.314	97.877	0.372	0.202
2095-07-07	97.923	97.506	0.002	0.113
2095-07-08	98.543	98.822	0	0
2095-07-09	98.473	98.804	0	0
2095-07-10	98.678	98.708	0	0
2095-07-11	99.546	100.476	0	0
2095-07-12	100.493	100.404	0.034	0.002
2095-07-13	101.191	100.999	0	0.039
2095-07-14	101.511	101.337	0	0
2095-07-15	100.498	100.339	0	0
2095-07-16	97.612	99.022	0	0
2095-07-17	97.765	97.865	0	0.002
2095-07-18	99.666	99.416	0	0
2095-07-19	101.716	101.224	0	0
2095-07-20	102.351	102.423	0	0
2095-07-21	104.209	104.092	0	0
2095-07-22	102.973	103.587	0	0
2095-07-23	100.164	100.197	0	0
2095-07-24	99.093	98.161	0	0
2095-07-25	97.613	98.353	0	0
2095-07-26	99.898	99.606	0	0.002
2095-07-27	97.808	96.66	0.004	0.004
2095-07-28	99.778	99.323	0	0
2095-07-29	101.439	102.373	0	0
2095-07-30	102.712	102.505	0	0
2095-07-31	100.652	100.808	0	0
2095-08-01	103.278	103.202	0	0
2095-08-02	104.496	104.584	0	0
2095-08-03	105.84	106.401	0	0.036
2095-08-04	106.868	105.052	0	0.009
2095-08-05	105.898	105.54	0	0
2095-08-06	103.544	102.486	0	0
2095-08-07	101.451	102.613	0	0
2095-08-08	100.536	99.581	0	0
2095-08-09	102.375	101.911	0	0
2095-08-10	104.616	103.833	0	0
2095-08-11	105.407	105.395	0	0
2095-08-12	105.104	105.102	0	0
2095-08-13	109.874	109.93	0.04	0
2095-08-14	110.398	109.247	0	0
2095-08-15	105.661	105.206	0	0
2095-08-16	103.202	102.858	0	0
2095-08-17	104.717	104.732	0	0
2095-08-18	103.847	103.789	0.244	0.038
2095-08-19	101.708	102.05	0.058	0.001
2095-08-20	95.537	93.513	0.254	0.337
2095-08-21	96.868	97.164	0.325	0.159
2095-08-22	98.302	98.823	0.06	0.165
2095-08-23	102.61	100.643	0	0
2095-08-24	101.268	100.594	0.003	0.003
2095-08-25	103.29	104.566	0	0
2095-08-26	105.2	108.624	0	0
2095-08-27	109.604	108.816	0.007	0
2095-08-28	107.647	106.148	0.01	0
2095-08-29	102.433	100.702	0.002	0
2095-08-30	102.23	100.6	0	0
2095-08-31	102.435	100.454	0	0
2095-09-01	104.149	101.495	0	0
2095-09-02	108.535	105.036	0	0
2095-09-03	108.477	108.176	0.033	0.013
2095-09-04	106.222	105.371	0	0
2095-09-05	96.45	97.251	0	0
2095-09-06	97.095	96.538	0	0
2095-09-07	96.983	96.367	0	0
2095-09-08	98.482	98.18	0	0
2095-09-09	99.499	99.271	0	0
2095-09-10	101.458	100.336	0	0
2095-09-11	100.801	100.393	0	0
2095-09-12	100.779	99.793	0	0
2095-09-13	102.436	102.055	0	0
2095-09-14	101.331	101.773	0.033	0.023
2095-09-15	96.977	97.077	0.057	0.053
2095-09-16	96.859	96.959	0	0
2095-09-17	96.356	99.102	0.024	0
2095-09-18	95.639	98.449	0.022	0
2095-09-19	98.538	98.652	0.009	0
2095-09-20	102.983	102.319	0.074	0
2095-09-21	105.834	105.33	0	0
2095-09-22	105.744	103.896	0.069	0.045
2095-09-23	99.067	99.167	0.061	0.061
2095-09-24	99.267	98.75	0	0
2095-09-25	98.693	98.544	0	0
2095-09-26	98.766	100.071	0	0
2095-09-27	96.713	98.592	0.024	0
2095-09-28	92.393	93.356	0.001	0.051
2095-09-29	94.268	94.1	0	0
2095-09-30	94.769	93.683	0	0
2095-10-01	93.574	95.432	0.003	0
2095-10-02	92.929	92.816	0.025	0.018
2095-10-03	91.336	94.609	0	0
2095-10-04	95.863	95.663	0	0
2095-10-05	90.95	93.382	0	0
2095-10-06	82.98	82.557	0	0
2095-10-07	82.286	83.266	0	0
2095-10-08	81.474	83.303	0	0
2095-10-09	84.509	84.858	0	0
2095-10-10	86.362	85.933	0	0
2095-10-11	88.956	88.9	0	0
2095-10-12	89.459	90.084	0	0
2095-10-13	89.856	90.872	0	0
2095-10-14	89.376	89.079	0	0
2095-10-15	86.809	90.768	0.222	0.001
2095-10-16	81.11	85.123	0.289	0.227
2095-10-17	78.217	79.744	1.7	1.2
2095-10-18	78.014	82.488	0.004	0.011
2095-10-19	83.414	84.159	0	0
2095-10-20	90.177	90.897	0	0
2095-10-21	96.773	98.172	0	0
2095-10-22	99.155	99.729	0	0
2095-10-23	97.555	98.368	0	0
2095-10-24	98.438	98.908	0.112	0.117
2095-10-25	88.29	89.551	0	0
2095-10-26	79.278	84.295	0	0
2095-10-27	85.644	86.892	0	0
2095-10-28	84.058	83.361	0.363	0.363
2095-10-29	93.035	94.704	0	0
2095-10-30	90.603	92.323	0	0
2095-10-31	86.215	89.663	0	0
2096-05-01	80	80	1	1
2096-05-02	93.57	94.513	0.005	0.003
2096-05-03	90.981	92.366	0.051	0.046
2096-05-04	83.438	83.364	0.11	0.021
2096-05-05	79.145	82.384	0.217	0.269
2096-05-06	83.51	80.665	0	0
2096-05-07	85.131	82.299	0.16	0.043
2096-05-08	85.536	85.912	0.081	0.067
2096-05-09	89.135	90.806	0.222	0.588
2096-05-10	87.552	88.736	0.11	0.126
2096-05-11	87.41	89.505	0.006	0.18
2096-05-12	88.819	91.259	0	0.176
2096-05-13	89.719	90.673	0	0
2096-05-14	88.329	89.449	0	0
2096-05-15	89.893	90.702	0	0
2096-05-16	90.456	91.16	0.002	0
2096-05-17	89.93	90.44	0.004	0
2096-05-18	91.877	91.402	0	0
2096-05-19	96.256	95.813	0	0
2096-05-20	96.058	92.25	0	0
2096-05-21	81.385	81.129	0.013	0.003
2096-05-22	89.332	87.65	0	0
2096-05-23	90.149	88.814	0.012	0.001
2096-05-24	88.347	87.337	0.181	0.063
2096-05-25	86.172	88.867	0.178	0.09
2096-05-26	92.399	89.804	0.065	0.152
2096-05-27	90.419	90.591	0.009	0.06
2096-05-28	91.173	90.539	0	0
2096-05-29	90.869	92.609	0	0
2096-05-30	87.93	91.125	0.163	0.011
2096-05-31	84.222	87.162	0.336	0.28
2096-06-01	85.612	88.735	0.231	0.37
2096-06-02	91.978	90.39	0	0.144
2096-06-03	91.859	91.172	0.083	0.372
2096-06-04	94.018	92.914	1.987	0.666
2096-06-05	94.303	89.275	0.747	0.484
2096-06-06	92.067	91.123	0.274	0.367
2096-06-07	96.804	96.524	0.078	0.059
2096-06-08	95.022	95.276	0	0
2096-06-09	93.541	94.374	0.006	0
2096-06-10	95.049	95.044	0.055	0.017
2096-06-11	95.341	95.593	0	0
2096-06-12	95.888	96.524	0.146	0.003
2096-06-13	100.593	100.727	0.099	0.161
2096-06-14	101.041	99.336	0	0.027
2096-06-15	99.219	98.608	0	0
2096-06-16	99.036	98.706	0.126	0.239
2096-06-17	100.416	100.75	0.07	0.07
2096-06-18	99.729	99.853	0	0
2096-06-19	98.723	98.241	0.001	0
2096-06-20	96.183	96.548	0.376	0.424
2096-06-21	92.969	89.454	1.549	0.34
2096-06-22	93.754	88.2	0.112	0.163
2096-06-23	92.944	91.729	0.007	0.102
2096-06-24	95.996	99.997	0	0.094
2096-06-25	99.38	100.658	0	0
2096-06-26	100.187	100.735	0	0
2096-06-27	102.676	102.799	0	0
2096-06-28	101.1	101.246	0	0
2096-06-29	100.634	99.768	0	0
2096-06-30	101.631	101.968	0	0
2096-07-01	100.995	100.82	0	0
2096-07-02	99.957	99.452	0	0
2096-07-03	98.1	98.616	0	0
2096-07-04	98.808	98.828	0	0.003
2096-07-05	101.949	101.243	0	0
2096-07-06	102.246	102.432	0	0
2096-07-07	100.361	101.245	0	0
2096-07-08	99.446	100.464	0	0
2096-07-09	101.253	100.811	0	0
2096-07-10	102.188	102.058	0	0
2096-07-11	102.927	103.082	0.045	0.031
2096-07-12	102.675	103.496	0	0
2096-07-13	100.137	101.007	0	0
2096-07-14	101.741	101.985	0	0
2096-07-15	102.556	102.6	0	0
2096-07-16	100.41	101.806	0	0
2096-07-17	100.479	100.408	0	0.005
2096-07-18	101.495	101.175	0	0.018
2096-07-19	100.751	101.634	0	0
2096-07-20	102.044	101.977	0	0
2096-07-21	99.19	101.317	0.569	0.371
2096-07-22	100.159	100.255	0	0
2096-07-23	101.602	101.933	0	0
2096-07-24	96.83	96.93	0.054	0.235
2096-07-25	94.056	95.714	0.074	0.113
2096-07-26	96.731	99.609	0.1	0.025
2096-07-27	100.067	100.165	0	0.023
2096-07-28	100.286	100.386	0.093	0.093
2096-07-29	99.585	101.291	0.258	0.078
2096-07-30	101.769	101.869	0.084	0.084
2096-07-31	103.217	103.374	0.093	0.093
2096-08-01	103.68	103.338	0	0
2096-08-02	101.943	102.123	0	0
2096-08-03	101.641	101.784	0	0
2096-08-04	102.987	103.358	0	0
2096-08-05	104.105	104.559	0	0
2096-08-06	102.519	102.775	0.093	0.03
2096-08-07	99.011	98.717	0.016	0.043
2096-08-08	100.566	101.697	0	0
2096-08-09	102.791	103.376	0	0
2096-08-10	103.986	104.086	0.069	0.069
2096-08-11	104.241	103.612	0.065	0.126
2096-08-12	103.306	103.386	0	0
2096-08-13	102.747	102.323	0	0
2096-08-14	100.857	99.324	0.136	0.166
2096-08-15	93.801	93.329	0.147	0.215
2096-08-16	96.471	94.581	0	0.132
2096-08-17	96.442	91.103	0.284	0.229
2096-08-18	94.546	92.523	0.244	2.265
2096-08-19	97.507	97.607	0.04	0.026
2096-08-20	99.813	99.309	0.08	0.301
2096-08-21	101.096	101.196	0.076	0.076
2096-08-22	103.533	101.679	0	0
2096-08-23	104.549	103.296	0.002	0.043
2096-08-24	104.907	103.675	0	0
2096-08-25	102.703	101.382	0	0
2096-08-26	99.885	98.549	0.031	0.001
2096-08-27	97.072	97.172	0.002	0
2096-08-28	97.242	97.342	0	0
2096-08-29	97.182	96.092	0	0
2096-08-30	97.6	97.7	0	0
2096-08-31	97.622	97.722	0	0.019
2096-09-01	98.685	98.756	0	0
2096-09-02	100.72	99.004	0.004	0
2096-09-03	100.655	99.342	0	0
2096-09-04	99.524	100.104	0	0
2096-09-05	99.813	99.318	0	0
2096-09-06	99.135	98.117	0	0
2096-09-07	94.511	95.232	0	0.004
2096-09-08	97.858	95.123	0	0
2096-09-09	97.18	97.02	0	0.003
2096-09-10	96.488	97.389	0	0.015
2096-09-11	95.728	94.968	0	0
2096-09-12	95.958	96.058	0	0
2096-09-13	97.18	96.684	0	0
2096-09-14	96.264	96.364	0	0
2096-09-15	99.102	98.419	0	0
2096-09-16	99.481	99.721	0	0
2096-09-17	99.365	100.766	0	0
2096-09-18	98.237	101.078	0.147	0.177
2096-09-19	86.468	87.443	0.008	0.086
2096-09-20	87.101	87.025	0	0
2096-09-21	85.777	85.753	0	0
2096-09-22	88.776	88.05	0	0
2096-09-23	94.517	93.52	0	0
2096-09-24	94.286	93.463	0	0.12
2096-09-25	91.015	89.016	0.318	0.401
2096-09-26	81.982	83.62	0.172	0.359
2096-09-27	74.211	77.866	0.597	0.181
2096-09-28	86.507	86.103	0.457	0.374
2096-09-29	95.852	96.976	0.005	0.001
2096-09-30	96.836	97.904	0	0
2096-10-01	98.826	97.879	0.343	0.233
2096-10-02	95.218	94.73	0	0
2096-10-03	100.163	99.541	0	0
2096-10-04	98.507	98.274	0	0
2096-10-05	95.729	96.038	0	0
2096-10-06	89.02	87.084	0.008	0.008
2096-10-07	88.541	88.772	0	0
2096-10-08	91.873	91.745	0	0
2096-10-09	91.423	91.764	0	0
2096-10-10	84.335	86.797	0.689	0.326
2096-10-11	84.639	85.245	0.24	0.226
2096-10-12	85.744	86.178	0	0
2096-10-13	85.079	86.836	0	0
2096-10-14	86.054	85.362	0.02	0.075
2096-10-15	86.728	86.436	0	0
2096-10-16	84.775	84.627	0	0
2096-10-17	86.184	86.023	0	0
2096-10-18	84.078	85.261	0.072	0
2096-10-19	86.171	85.162	0.035	0.06
2096-10-20	83.915	83.745	0.025	0.001
2096-10-21	87.45	87.081	0	0
2096-10-22	85.827	85.791	0	0
2096-10-23	82.527	82.02	0.476	0.555
2096-10-24	81.227	82.198	0	0.039
2096-10-25	72.746	73.586	0	0
2096-10-26	77.039	77.486	0	0
2096-10-27	73.815	77.921	0.036	0
2096-10-28	86.603	86.994	0	0.005
2096-10-29	80.991	80.675	0	0
2096-10-30	77.072	77.682	2.178	0.133
2096-10-31	75.908	77.882	0.007	0.004
2097-05-01	80	80	1	1
2097-05-02	91.111	91.058	0	0
2097-05-03	92.468	92.316	0	0
2097-05-04	93.442	94.051	0	0.002
2097-05-05	96.186	96.217	0	0
2097-05-06	97.352	97.46	0	0
2097-05-07	95.161	96.032	0.129	0.125
2097-05-08	97.458	97.366	0.011	0.002
2097-05-09	96.816	96.916	0	0
2097-05-10	97.336	98.119	0.188	0.072
2097-05-11	93.729	94.427	0.255	0.257
2097-05-12	94.47	96.069	0.437	0.185
2097-05-13	92.341	91.423	0.004	0.055
2097-05-14	90.694	90.774	0	0
2097-05-15	88.224	88.732	0	0
2097-05-16	94.231	94.806	0	0
2097-05-17	95.791	96.932	0	0
2097-05-18	88.986	89.197	0.141	0.209
2097-05-19	98.459	99.292	0	0
2097-05-20	100.551	101.584	0	0
2097-05-21	100.986	101.563	0	0
2097-05-22	94.808	95.258	0.013	0.013
2097-05-23	94.832	95.194	0.015	0.011
2097-05-24	93.823	94.096	0	0
2097-05-25	95.287	95.353	0	0
2097-05-26	93.379	94.184	0	0
2097-05-27	93.535	93.362	0.001	0.002
2097-05-28	92.774	92.801	0	0
2097-05-29	91.598	92.266	0.203	0.17
2097-05-30	88.309	89.232	0.189	0.102
2097-05-31	87.396	91.688	0.055	0.03
2097-06-01	92.113	93.385	0.008	0
2097-06-02	94.172	93.504	0	0.007
2097-06-03	93.858	93.978	0.015	0.009
2097-06-04	95.868	96.796	0	0
2097-06-05	97.49	98.232	0.002	0
2097-06-06	100.89	102.141	0	0
2097-06-07	102.721	103.477	0	0
2097-06-08	101.589	102.926	0	0
2097-06-09	102.399	102.741	0	0
2097-06-10	106.116	106.866	0	0
2097-06-11	110.422	110.537	0	0
2097-06-12	113.227	112.791	0	0
2097-06-13	110.478	111.032	0	0
2097-06-14	107.174	107.952	0	0
2097-06-15	104.047	105.153	0	0
2097-06-16	100.489	100.575	0.092	0.092
2097-06-17	103.211	103.124	0	0
2097-06-18	104.183	103.819	0	0.031
2097-06-19	104.158	106.782	0.063	0.005
2097-06-20	104.797	105.052	0.203	0.155
2097-06-21	98.572	103.51	0	0
2097-06-22	98.594	99.766	0	0.025
2097-06-23	99.227	98.829	0.03	0.027
2097-06-24	99.272	99.372	0.263	0.263
2097-06-25	101.247	101.347	0.272	0.272
2097-06-26	101.161	101.228	0	0
2097-06-27	101.985	101.969	0	0
2097-06-28	103.343	102.701	0	0
2097-06-29	101.988	101.706	0	0
2097-06-30	102.807	102.873	0	0
2097-07-01	103.161	103.488	0	0
2097-07-02	101.286	101.048	0.1	0.084
2097-07-03	102.166	101.735	0	0
2097-07-04	99.63	99.616	0	0
2097-07-05	101.013	101.268	0	0
2097-07-06	101.775	101.214	0	0
2097-07-07	102.463	102.685	0	0
2097-07-08	102.148	101.998	0.002	0
2097-07-09	100.785	101.432	0.006	0.006
2097-07-10	101.016	101.828	0	0
2097-07-11	103.152	102.791	0	0
2097-07-12	103.782	104.043	0	0
2097-07-13	103.755	104.253	0.081	0.081
2097-07-14	96.8	91.289	0.219	0.299
2097-07-15	100.766	99.255	0.002	0.001
2097-07-16	102.444	100.09	0.15	0.032
2097-07-17	102.831	102.249	0	0
2097-07-18	103.97	103.751	0	0
2097-07-19	102.659	103.915	0	0
2097-07-20	102.848	103.714	0	0
2097-07-21	103.843	103.76	0	0
2097-07-22	104.141	104.24	0	0
2097-07-23	104.62	103.561	0	0
2097-07-24	105.186	104.709	0	0
2097-07-25	105.19	104.568	0	0
2097-07-26	105.886	105.986	0.081	0.081
2097-07-27	106.356	106.641	0	0.033
2097-07-28	105.427	105.499	0	0
2097-07-29	105.898	105.626	0	0
2097-07-30	105.123	105.741	0	0
2097-07-31	102.467	101.68	0.001	0.009
2097-08-01	102.576	102.235	0	0
2097-08-02	102.296	98.909	0.006	0.006
2097-08-03	100.84	102.546	0	0
2097-08-04	103.736	104.019	0	0
2097-08-05	104.382	104.093	0	0
2097-08-06	103.962	104.941	0	0
2097-08-07	105.017	104.767	0	0
2097-08-08	104.479	104.562	0	0
2097-08-09	108.669	109.086	0	0
2097-08-10	108.744	111.409	0.04	0
2097-08-11	111.983	112.236	0.11	0.11
2097-08-12	114.303	113.424	0.04	0.016
2097-08-13	113.762	113.83	0.078	0.078
2097-08-14	107.999	110.992	0.165	0.055
2097-08-15	107.154	107.346	0	0
2097-08-16	105.938	103.772	0	0
2097-08-17	104.91	104.074	0	0
2097-08-18	105.633	104.563	0	0
2097-08-19	105.98	104.619	0	0
2097-08-20	106.663	104.692	0	0
2097-08-21	105.615	105.288	0	0
2097-08-22	104.666	105.124	0.114	0.168
2097-08-23	98.472	100.873	0.059	0
2097-08-24	100.037	102.422	0	0
2097-08-25	101.337	102.398	0	0
2097-08-26	101.033	101.736	0	0
2097-08-27	103.408	103.371	0	0
2097-08-28	102.622	103.814	0	0
2097-08-29	100.881	101.856	0	0
2097-08-30	100.784	99.436	0	0
2097-08-31	101.362	100.838	0	0
2097-09-01	99.033	100.419	0	0
2097-09-02	99.861	100.526	0	0
2097-09-03	100.086	101.183	0	0
2097-09-04	99.435	99.561	0	0
2097-09-05	100.525	100.02	0	0
2097-09-06	101.557	101.349	0	0
2097-09-07	103.543	102.324	0	0
2097-09-08	102.775	101.902	0	0
2097-09-09	101.337	100.416	0	0
2097-09-10	98.94	98.491	0	0
2097-09-11	96.084	94.634	0.16	0.184
2097-09-12	95.551	94.124	0	0
2097-09-13	97.158	96.639	0	0
2097-09-14	100.421	99.768	0	0
2097-09-15	101.467	101.496	0	0
2097-09-16	100.565	101.81	0.071	0.071
2097-09-17	94.717	94.044	0.044	0.065
2097-09-18	94.68	97.535	0	0.02
2097-09-19	94.763	96.584	0	0
2097-09-20	96.72	97.75	0	0.001
2097-09-21	97.89	98.844	0	0
2097-09-22	97.79	97.89	0	0
2097-09-23	98.358	98.009	0	0
2097-09-24	97.78	97.88	0	0
2097-09-25	97.907	98.105	0	0
2097-09-26	97.299	97.196	0	0
2097-09-27	97.624	97.229	0	0
2097-09-28	97.836	98.619	0	0
2097-09-29	96.618	97.262	0	0
2097-09-30	95.14	95.884	0	0
2097-10-01	96.529	97.034	0	0
2097-10-02	97.701	97.22	0	0
2097-10-03	96.093	96.577	0.002	0
2097-10-04	96.244	95.104	0	0
2097-10-05	92.06	89.122	0.065	0.109
2097-10-06	86.436	88.162	0.036	0.101
2097-10-07	89.724	91.641	0.094	0.017
2097-10-08	90.426	92.208	0.129	0.239
2097-10-09	85.94	86.984	0.175	0.205
2097-10-10	87.385	86.262	0.242	0.255
2097-10-11	94.073	92.662	0	0.003
2097-10-12	90.61	90.834	0	0
2097-10-13	89.779	90.098	0.019	0.02
2097-10-14	89.845	89.594	0.004	0.006
2097-10-15	90.974	90.75	0.009	0.008
2097-10-16	87.947	87.558	0	0
2097-10-17	89.641	89.123	1.721	4.277
2097-10-18	69.703	75.222	0.041	0.173
2097-10-19	76.972	76.811	0	0
2097-10-20	77.203	77.272	0	0
2097-10-21	80.514	80.328	0	0
2097-10-22	83.624	83.394	0	0
2097-10-23	84.199	85.463	1.035	0.836
2097-10-24	85.063	85.067	0	0
2097-10-25	82.63	82.872	0.114	0.066
2097-10-26	66.352	67.405	0.027	0
2097-10-27	67.381	67.85	0.207	0.192
2097-10-28	65.632	66.128	0	0
2097-10-29	76.569	76.851	0	0
2097-10-30	72.754	72.976	0	0
2097-10-31	71.204	71.135	0	0
2098-05-01	80	80	1	1
2098-05-02	80.884	81.188	0.002	0
2098-05-03	82.072	82.604	0	0
2098-05-04	80.009	81.153	0.011	0.006
2098-05-05	91.6	91.276	0.076	0.134
2098-05-06	92.098	91.614	0.044	0
2098-05-07	91.003	92.311	0	0
2098-05-08	95.725	96.919	0	0
2098-05-09	92.247	92.389	0	0
2098-05-10	88.33	89.268	0	0
2098-05-11	90.987	91.661	0	0
2098-05-12	92.371	92.962	0	0
2098-05-13	95.129	95.292	0	0
2098-05-14	93.951	94.151	0.189	0.356
2098-05-15	101.821	101.89	0	0
2098-05-16	96.243	96.777	0.08	0.079
2098-05-17	96.362	96.657	0.212	0.196
2098-05-18	96.612	95.4	0.239	0
2098-05-19	94.922	96.344	0	0
2098-05-20	94.221	94.405	0	0
2098-05-21	89.637	89.777	0	0.002
2098-05-22	89.881	91.016	0.003	0.007
2098-05-23	91.883	92.42	0.157	0.007
2098-05-24	92.249	93.387	0.009	0.02
2098-05-25	92.02	90.93	0.016	0
2098-05-26	92.754	92.818	0	0
2098-05-27	93.593	94.849	0	0
2098-05-28	96.325	96.239	0	0
2098-05-29	94.55	94.663	0	0
2098-05-30	95.604	96.287	0.005	0.002
2098-05-31	93.757	94.252	0.226	0.172
2098-06-01	78.381	74.209	0.005	0.002
2098-06-02	86.217	86.756	0.435	0.173
2098-06-03	95.221	95.535	0.032	0
2098-06-04	99.797	99.897	0.158	0.158
2098-06-05	97.462	98.45	0.171	0.232
2098-06-06	95.617	97.406	0.044	0.104
2098-06-07	93.784	94.724	0	0
2098-06-08	93.862	94.672	0	0
2098-06-09	95.721	97.276	0	0
2098-06-10	97.928	99.115	0	0
2098-06-11	98.09	98.6	0	0
2098-06-12	99.12	99.762	0	0
2098-06-13	99.926	99.94	0	0
2098-06-14	100.583	100.605	0	0
2098-06-15	101.673	102.897	0	0
2098-06-16	100.97	102.501	0	0
2098-06-17	99.233	100.077	0	0
2098-06-18	99.044	99.999	0	0
2098-06-19	99.817	100.625	0	0
2098-06-20	100.889	102.103	0	0
2098-06-21	101.078	102.758	0	0
2098-06-22	99.954	102.147	0	0
2098-06-23	100.022	100.33	0	0
2098-06-24	100.703	100.993	0	0
2098-06-25	103.418	104.036	0	0
2098-06-26	105.193	105.751	0	0
2098-06-27	102.578	103.199	0	0
2098-06-28	104.282	104.597	0	0
2098-06-29	103.113	103.761	0	0
2098-06-30	101.569	102.578	0	0
2098-07-01	101.657	102.935	0	0
2098-07-02	103.498	104.196	0	0
2098-07-03	102.739	103.631	0	0
2098-07-04	101.955	102.688	0	0
2098-07-05	101.488	101.779	0	0
2098-07-06	101.143	101.614	0	0
2098-07-07	101.113	101.751	0	0
2098-07-08	101.156	100.744	0	0
2098-07-09	101.695	101.8	0	0
2098-07-10	100.546	102.011	0	0
2098-07-11	97.001	97.216	0	0
2098-07-12	100.644	100.88	0	0
2098-07-13	101.611	102.895	0	0
2098-07-14	102.936	102.974	0	0
2098-07-15	102.819	103.417	0	0
2098-07-16	100.333	100.421	0	0
2098-07-17	100	99.67	0	0
2098-07-18	99.38	100.724	0	0
2098-07-19	100.01	99.993	0	0
2098-07-20	101.243	101.904	0	0
2098-07-21	101.581	102.278	0	0
2098-07-22	100.127	99.87	0	0
2098-07-23	103.153	103.588	0	0
2098-07-24	102.718	104.507	0.002	0
2098-07-25	102.438	102.556	0	0
2098-07-26	101.91	103.375	0	0
2098-07-27	105.661	105.941	0	0
2098-07-28	104.882	105.744	0	0
2098-07-29	103.924	104.599	0.008	0.057
2098-07-30	101.194	103.52	0.092	0
2098-07-31	101.15	101.729	0	0
2098-08-01	102.787	103.286	0	0
2098-08-02	104.163	104.385	0	0
2098-08-03	102.62	103.462	0	0
2098-08-04	101.115	100.259	0	0
2098-08-05	102.852	102.262	0	0
2098-08-06	105.282	105.349	0	0
2098-08-07	103.933	103.992	0.093	0
2098-08-08	100.299	102.511	0.095	0
2098-08-09	101.705	102.636	0	0
2098-08-10	103.613	104.418	0	0
2098-08-11	104.967	106.038	0	0
2098-08-12	103.102	102.544	0	0
2098-08-13	105.984	105.615	0	0
2098-08-14	108.655	112.095	0	0
2098-08-15	112.188	111.787	0	0
2098-08-16	112.964	110.321	0	0
2098-08-17	112.215	109.396	0	0
2098-08-18	103.477	104.705	0	0
2098-08-19	100.802	102.171	0.003	0
2098-08-20	102.486	104.355	0	0
2098-08-21	103.759	105.821	0	0
2098-08-22	103.384	104.604	0.155	0.155
2098-08-23	101.35	101.45	0.124	0.124
2098-08-24	102.705	101.589	0.127	0.115
2098-08-25	102.29	100.608	0	0.028
2098-08-26	100.487	100.587	0.263	0.263
2098-08-27	103.588	102.408	0	0
2098-08-28	104.488	103.487	0	0
2098-08-29	102.047	100.72	0.006	0.013
2098-08-30	101.566	99.769	0	0
2098-08-31	100.616	101.775	0	0
2098-09-01	103.013	102.163	0	0
2098-09-02	103.62	103.504	0	0
2098-09-03	100.197	100.166	0	0
2098-09-04	101.67	100.592	0	0
2098-09-05	103.727	104.125	0	0
2098-09-06	100.832	104.531	0.087	0.006
2098-09-07	99.66	99.76	0.098	0.098
2098-09-08	100.042	100.316	0.105	0.026
2098-09-09	99.55	97.635	0.097	0.018
2098-09-10	95.936	100.029	0.084	0.07
2098-09-11	94.755	101.172	0.22	0.146
2098-09-12	99.028	99.128	0.105	0.105
2098-09-13	99.804	100.186	0	0
2098-09-14	100.723	101.442	0	0
2098-09-15	98.104	99.488	0	0
2098-09-16	92.284	94.704	0	0
2098-09-17	89.516	90.237	0	0
2098-09-18	92.157	92.579	0	0
2098-09-19	94.142	94.355	0	0
2098-09-20	96.367	96.428	0	0
2098-09-21	97.596	96.98	0	0
2098-09-22	98.06	97.963	0	0
2098-09-23	99.387	100.049	0	0
2098-09-24	98.302	98.038	0	0
2098-09-25	96.67	97.631	0	0
2098-09-26	94.56	96.405	0.077	0.055
2098-09-27	95.439	96.252	0.006	0.034
2098-09-28	99.997	100.448	0.036	0
2098-09-29	99.529	100.293	0	0
2098-09-30	98.431	99.006	0	0
2098-10-01	97.896	96.094	0	0
2098-10-02	97.791	98.227	0	0
2098-10-03	96.953	97.776	0	0
2098-10-04	95.163	96.084	0.012	0
2098-10-05	92.496	93.568	0.021	0.012
2098-10-06	92.413	93.377	0.048	0.01
2098-10-07	92.05	92.046	0.121	0.088
2098-10-08	90.985	91.034	0.003	0.006
2098-10-09	91.961	92.126	0.005	0.008
2098-10-10	93.138	92.741	0	0
2098-10-11	94.04	94.219	0	0
2098-10-12	96.094	96.132	0	0
2098-10-13	93.788	94.315	0	0
2098-10-14	90.883	90.941	0	0
2098-10-15	93.243	93.641	0	0
2098-10-16	91.903	92.626	0	0
2098-10-17	91.261	91.076	0	0
2098-10-18	90.693	90.933	0	0
2098-10-19	94.158	93.524	0	0
2098-10-20	91.831	93.075	0	0
2098-10-21	90.41	89.348	0	0
2098-10-22	87.573	88.576	0.058	0.01
2098-10-23	91.408	92.542	0.06	0.113
2098-10-24	94.998	95.263	0	0
2098-10-25	92.076	93.371	0.251	0.171
2098-10-26	82.738	84.4	0.081	0.03
2098-10-27	83.026	86.623	0.144	0.096
2098-10-28	86.54	87.99	0.25	0.219
2098-10-29	91.97	90.438	0.047	0.125
2098-10-30	88.777	91.932	0	0
2098-10-31	87.101	90.39	0	0
2099-05-01	80	80	1	1
2099-05-02	88.874	88.606	0	0
2099-05-03	90.433	90.358	0	0
2099-05-04	90.776	90.311	0.003	0.006
2099-05-05	91.233	91.519	0	0
2099-05-06	90.213	91.004	0	0
2099-05-07	87.471	87.603	0.084	0.203
2099-05-08	84.335	84.125	0.312	0.256
2099-05-09	84.925	84.709	0.288	0.237
2099-05-10	86.107	90.97	0.135	0.067
2099-05-11	87.63	86.821	0.084	0.069
2099-05-12	83.647	84.964	0.62	0.273
2099-05-13	90.797	92.992	0.165	0.228
2099-05-14	92.094	90.968	0	0
2099-05-15	92.096	92.79	0	0
2099-05-16	91.206	92.603	0	0
2099-05-17	92.667	93.906	0	0
2099-05-18	90.292	90.832	0	0
2099-05-19	91.112	92.177	0	0
2099-05-20	90.664	92.217	0	0
2099-05-21	90.829	91.209	0	0.003
2099-05-22	91.484	92.399	0.011	0
2099-05-23	91.466	92.152	0.002	0.008
2099-05-24	90.236	91.65	0.008	0.123
2099-05-25	87.226	89.021	0.253	0.148
2099-05-26	86.94	86.261	0.372	0.373
2099-05-27	85.444	85.736	0.257	0.267
2099-05-28	86.831	89.128	0.445	0.362
2099-05-29	90.119	91.534	0.025	0.149
2099-05-30	89.854	90.759	0	0.008
2099-05-31	94.567	94.459	0.004	0
2099-06-01	95.745	96.645	0	0
2099-06-02	95.798	97.182	0	0
2099-06-03	96.962	98.272	0	0
2099-06-04	98.545	99.337	0	0
2099-06-05	96.709	98.243	0	0
2099-06-06	96.553	94.394	0.014	0.182
2099-06-07	92.751	92.231	0	0
2099-06-08	95.827	94.954	0	0
2099-06-09	95.786	96.014	0	0
2099-06-10	97.478	97.882	0	0
2099-06-11	98.633	98.965	0	0
2099-06-12	98.344	98.809	0	0
2099-06-13	96.818	98.137	0	0
2099-06-14	96.402	98.047	0.015	0.007
2099-06-15	94.447	95.682	0.237	0.192
2099-06-16	96.049	95.508	0.002	0.075
2099-06-17	95.814	95.428	0	0
2099-06-18	89.582	94.401	0.006	0.076
2099-06-19	87.361	87.386	0	0
2099-06-20	94.978	94.418	0	0
2099-06-21	95.092	97.022	0	0
2099-06-22	93.427	96.456	0.245	0.442
2099-06-23	93.264	96.093	0.475	0.16
2099-06-24	94.106	96.024	0.409	0.158
2099-06-25	95.981	97.75	0.265	0
2099-06-26	94.524	97.042	0	0
2099-06-27	95.282	97.289	0	0
2099-06-28	98.129	99.084	0	0
2099-06-29	98.528	99.673	0	0
2099-06-30	97.046	97.626	0	0
2099-07-01	96.644	97.939	0	0
2099-07-02	99.343	99.835	0	0
2099-07-03	100.734	101.828	0	0
2099-07-04	103.09	104.399	0	0.006
2099-07-05	102.926	104.714	0	0
2099-07-06	101.856	102.835	0	0
2099-07-07	98.955	100.677	0	0
2099-07-08	101.361	102.359	0	0
2099-07-09	108.12	108.443	0	0
2099-07-10	110.484	113.125	0	0
2099-07-11	111.318	111.214	0	0
2099-07-12	108.017	108.842	0	0
2099-07-13	108.401	108.338	0	0
2099-07-14	107.515	107.631	0	0
2099-07-15	105.95	105.943	0	0
2099-07-16	104.102	105.214	0	0
2099-07-17	104.225	105.48	0	0
2099-07-18	103.974	104.959	0	0
2099-07-19	101.825	104.018	0	0
2099-07-20	105.379	105.93	0	0
2099-07-21	105.048	104.666	0	0
2099-07-22	105.495	106.143	0	0
2099-07-23	105.203	107.161	0	0
2099-07-24	102.375	103.755	0	0
2099-07-25	99.509	99.221	0.004	0
2099-07-26	99.039	99.326	0	0.003
2099-07-27	100.997	102.344	0	0
2099-07-28	104.527	104.532	0	0
2099-07-29	104.701	104.224	0	0
2099-07-30	102.99	103.26	0.074	0.006
2099-07-31	105.135	105.235	0.105	0.105
2099-08-01	108.398	106.17	0.026	0
2099-08-02	105.138	106.003	0	0
2099-08-03	103.547	106.004	0	0
2099-08-04	105.436	106.6	0	0
2099-08-05	105.559	105.687	0	0
2099-08-06	104.646	104.474	0	0.02
2099-08-07	103.825	104.278	0	0
2099-08-08	101.335	101.759	0	0
2099-08-09	100.936	102.603	0	0
2099-08-10	101.624	100.546	0	0
2099-08-11	104.064	104.646	0.09	0.09
2099-08-12	101.224	103.711	0.125	0.333
2099-08-13	101.89	101.646	0	0
2099-08-14	102.355	101.544	0.004	0
2099-08-15	101.883	103.173	0	0
2099-08-16	104.195	104.696	0	0
2099-08-17	104.542	104.403	0.299	0.066
2099-08-18	97.773	91.599	0.193	0.23
2099-08-19	95.813	95.913	0.002	0
2099-08-20	96.415	96.515	0.002	0.132
2099-08-21	101.211	99.615	0.001	0.001
2099-08-22	101.559	100.438	0.059	0
2099-08-23	99.75	101.02	0.01	0
2099-08-24	99.29	100.936	0	0
2099-08-25	99.814	99.182	0	0
2099-08-26	100.83	100.644	0	0
2099-08-27	101.409	101.464	0	0
2099-08-28	103.208	103.136	0	0
2099-08-29	103.403	103.565	0	0
2099-08-30	103.222	103.239	0.077	0
2099-08-31	102.67	103.169	0.055	0.025
2099-09-01	98.485	99.63	0	0
2099-09-02	98.918	98.504	0	0
2099-09-03	100.132	100.288	0	0
2099-09-04	102.491	103.176	0	0
2099-09-05	105.938	107.935	0	0.03
2099-09-06	106.787	107.537	0.017	0.004
2099-09-07	104.798	105.238	0	0
2099-09-08	99.852	100.039	0	0
2099-09-09	100.697	100.714	0	0
2099-09-10	102.979	102.293	0	0
2099-09-11	113.37	112.441	0	0
2099-09-12	113.56	111.835	0	0.025
2099-09-13	110.653	108.42	0	0
2099-09-14	98.054	98.903	0.047	0.024
2099-09-15	96.164	98.774	0.204	0
2099-09-16	97.284	97.788	0.004	0.053
2099-09-17	97.855	96.745	0	0
2099-09-18	97.225	97.325	0	0
2099-09-19	103.476	102.425	0	0
2099-09-20	102.794	105.818	0.012	0.014
2099-09-21	99.464	100.809	0	0
2099-09-22	98.795	102.847	0.101	0
2099-09-23	93.994	100.097	0.021	0.003
2099-09-24	93.801	90.906	0.006	0
2099-09-25	97.68	97.738	0	0
2099-09-26	97.92	96.058	0	0
2099-09-27	101.268	101.233	0	0
2099-09-28	100.027	99.965	0	0
2099-09-29	98.778	99.013	0	0
2099-09-30	95.707	97.135	0.003	0.004
2099-10-01	94.684	93.143	0.007	0.001
2099-10-02	93.756	92.461	0	0.001
2099-10-03	92.048	91.939	0.006	0.011
2099-10-04	89.954	89.335	0.124	0.155
2099-10-05	89.267	88.082	0.493	0.481
2099-10-06	93.427	90.807	0.06	0.2
2099-10-07	93.767	93.662	0.005	0.001
2099-10-08	91.565	93.288	0	0
2099-10-09	92.293	91.37	0	0
2099-10-10	91.621	91.928	0.012	0.005
2099-10-11	88.683	90.31	0.068	0.024
2099-10-12	59.918	55.258	0.004	0.01
2099-10-13	76.102	76.323	0	0.031
2099-10-14	74.214	77.623	0	0
2099-10-15	80.067	75.622	0	0.001
2099-10-16	78.874	76.512	0	0
2099-10-17	78.718	78.321	0	0
2099-10-18	78.569	78.497	0	0
2099-10-19	83.673	83.72	0	0
2099-10-20	86.43	86.427	0	0
2099-10-21	81.573	84.295	0	0
2099-10-22	75.49	75.198	0	0
2099-10-23	77.536	77.705	0.002	0
2099-10-24	85.57	83.883	0	0
2099-10-25	85.436	86.496	0.001	0.055
2099-10-26	83.877	83.299	0.223	1.341
2099-10-27	73.713	75.095	0	0
2099-10-28	71.315	72.592	0.003	0.001
2099-10-29	69.137	64.767	0.058	0.128
2099-10-30	61.307	64.993	0.016	0
2099-10-31	66.55	67.559	0	0
