# Supplementary material for: The role of climate change and urban development on compound dry-hot extremes across US cities
Source: Nat Commun. 2023 Jun 14;14:3509. doi: 10.1038/s41467-023-39205-x (PMC10267174; doi:10.1038/s41467-023-39205-x)
Supplement: Supplementary file 2 — Source Data [file 41467_2023_39205_MOESM2_ESM.zip › SourceData/SanDiego_Current_Data.xlsx]

## Sheet: Sheet1
Date_Current	Current_T	Urban_Dev_T	Current_prcp	Urban_Dev_Prcp
2000-05-01	80	80	1	1
2000-05-02	70.287	70.473	0	0
2000-05-03	67.995	67.845	0	0
2000-05-04	66.577	66.4	0	0
2000-05-05	65.267	65.225	0	0
2000-05-06	62.425	62.266	0	0
2000-05-07	63.517	63.491	0	0
2000-05-08	62.915	62.812	0	0
2000-05-09	65.987	65.986	0	0
2000-05-10	62.469	62.468	0	0
2000-05-11	61.727	61.949	0	0
2000-05-12	77.512	77.836	0	0
2000-05-13	71.367	71.874	0	0
2000-05-14	65.087	65.43	0	0
2000-05-15	62.576	62.932	0	0
2000-05-16	60.109	60.669	0	0.002
2000-05-17	59.963	60.265	0	0.001
2000-05-18	67.692	68.169	0	0
2000-05-19	70.35	70.243	0	0
2000-05-20	71.957	72.184	0	0
2000-05-21	69.859	70.33	0	0
2000-05-22	71.001	70.424	0	0
2000-05-23	68.663	68.994	0	0
2000-05-24	64.673	64.28	0	0
2000-05-25	55.362	55.295	0	0
2000-05-26	64.758	64.929	0	0
2000-05-27	77.265	77.588	0	0
2000-05-28	80.765	80.971	0	0
2000-05-29	74.965	75.185	0	0
2000-05-30	68.771	69.973	0	0
2000-05-31	68.909	69.382	0	0
2000-06-01	69.317	69.63	0	0
2000-06-02	69.44	69.435	0	0
2000-06-03	68.391	68.505	0	0
2000-06-04	68.668	69.194	0	0
2000-06-05	70.657	70.745	0	0
2000-06-06	68.11	68.166	0	0
2000-06-07	68.642	68.104	0	0
2000-06-08	60.367	60.748	0.002	0.002
2000-06-09	62.425	62.731	0	0
2000-06-10	65.745	65.931	0	0
2000-06-11	70.582	70.771	0	0
2000-06-12	75.997	75.977	0	0
2000-06-13	79.717	79.86	0	0
2000-06-14	76.659	76.461	0	0
2000-06-15	72.147	71.927	0	0
2000-06-16	66.399	66.353	0	0
2000-06-17	62.385	58.3	0	0
2000-06-18	62.848	64.115	0	0
2000-06-19	64.407	64.62	0	0
2000-06-20	64.564	65.146	0	0
2000-06-21	64.046	64.406	0	0
2000-06-22	67.831	67.666	0	0
2000-06-23	67.975	67.758	0	0
2000-06-24	69.868	69.176	0	0
2000-06-25	70.001	68.516	0.007	0
2000-06-26	73.396	73.202	0.017	0
2000-06-27	72.152	72.067	0	0
2000-06-28	70.402	70.571	0	0
2000-06-29	68.696	69.042	0	0
2000-06-30	67.684	67.409	0	0
2000-07-01	66.66	66.296	0	0
2000-07-02	68.172	68.593	0	0
2000-07-03	66.4	66.557	0.001	0
2000-07-04	64.976	65.14	0	0
2000-07-05	65.316	65.189	0	0
2000-07-06	68.349	68.247	0	0
2000-07-07	65.635	65.71	0	0
2000-07-08	64.739	65.066	0	0
2000-07-09	64.327	64.797	0.002	0.001
2000-07-10	63.807	64.334	0	0.001
2000-07-11	62.977	64.774	0	0
2000-07-12	66.207	66.533	0	0
2000-07-13	68.329	68.89	0	0
2000-07-14	71.533	70.561	0	0
2000-07-15	69.489	69.196	0	0
2000-07-16	67.746	66.994	0	0
2000-07-17	67.816	68.381	0	0
2000-07-18	75.696	76.257	0	0
2000-07-19	78.48	79.084	0	0
2000-07-20	75.764	76.098	0	0
2000-07-21	72.18	73.254	0	0
2000-07-22	72.358	72.97	0	0
2000-07-23	80.508	80.834	0	0
2000-07-24	79.254	80.442	0	0
2000-07-25	72.973	73.464	0	0
2000-07-26	72.874	72.832	0	0
2000-07-27	78.025	78.236	0	0
2000-07-28	73.591	74.33	0	0
2000-07-29	71.819	71.855	0	0
2000-07-30	70.395	70.092	0	0
2000-07-31	74.747	75.379	0	0
2000-08-01	78.666	76.714	0	0
2000-08-02	76.836	75.645	0	0.002
2000-08-03	77.977	75.865	0	0
2000-08-04	75.17	74.281	0	0
2000-08-05	75.883	76.166	0	0
2000-08-06	78.842	77.665	0	0
2000-08-07	73.062	73.163	0	0
2000-08-08	70.834	70.623	0	0
2000-08-09	72.613	72.394	0	0
2000-08-10	76.881	77.28	0	0
2000-08-11	83.733	85.761	0	0
2000-08-12	83.32	83.063	0	0
2000-08-13	81.781	81.427	0	0
2000-08-14	84.171	82.533	0	0
2000-08-15	85.229	85.329	0	0
2000-08-16	84.347	83.881	0	0
2000-08-17	78.514	78.228	0	0
2000-08-18	77.542	76.974	0	0
2000-08-19	78.624	75.543	0	0
2000-08-20	73.812	72.431	0	0
2000-08-21	71.548	71.098	0	0
2000-08-22	68.006	67.876	0	0
2000-08-23	67.821	67.546	0	0
2000-08-24	72.112	71.823	0	0
2000-08-25	72.599	73.214	0	0
2000-08-26	69.52	72.997	0	0
2000-08-27	67.819	68.699	0	0.006
2000-08-28	66.558	67.094	0	0.002
2000-08-29	65.351	64.394	0	0.002
2000-08-30	62.643	62.764	0.013	0
2000-08-31	64.246	64.23	0	0
2000-09-01	66.654	66.75	0	0
2000-09-02	65.188	66.112	0	0
2000-09-03	67.041	67.574	0	0
2000-09-04	71.792	72.075	0	0
2000-09-05	74.333	74.732	0	0
2000-09-06	79.606	81.167	0	0
2000-09-07	79.808	80.687	0	0
2000-09-08	72.788	72.462	0.019	0.003
2000-09-09	68.859	69.008	0	0
2000-09-10	73.167	73.128	0	0
2000-09-11	83.322	83.246	0	0
2000-09-12	87.784	87.628	0	0
2000-09-13	85.334	85.434	0	0
2000-09-14	74.743	75.195	0	0
2000-09-15	74.742	75.956	0	0
2000-09-16	88.964	94.029	0	0
2000-09-17	83.77	87.308	0	0
2000-09-18	83.439	82.032	0	0
2000-09-19	74.089	75.833	0	0
2000-09-20	68.862	69.026	0	0
2000-09-21	63.612	64.239	0	0
2000-09-22	59.84	61.79	0	0.034
2000-09-23	64.797	63.772	0.015	0.018
2000-09-24	71.047	71.136	0	0
2000-09-25	71.938	71.9	0	0
2000-09-26	67.188	67.421	0	0
2000-09-27	63.653	64.292	0	0
2000-09-28	65.316	65.796	0	0
2000-09-29	65.964	65.37	0	0
2000-09-30	65.249	66.504	0	0
2000-10-01	66.545	66.84	0	0
2000-10-02	65.971	66.483	0	0
2000-10-03	64.156	64.281	0	0
2000-10-04	59.326	58.321	0	0
2000-10-05	63.939	63.946	0	0
2000-10-06	62.043	62.092	0	0
2000-10-07	64.025	61.334	0	0
2000-10-08	59.615	63.153	0	0
2000-10-09	60.493	60.881	0	0
2000-10-10	60.235	60.635	0.002	0.002
2000-10-11	59.845	59.455	0.07	0
2000-10-12	61.747	61.082	0	0
2000-10-13	64.833	64.625	0	0
2000-10-14	72.307	71.666	0	0
2000-10-15	69.565	69.713	0	0
2000-10-16	71.427	71.236	0	0
2000-10-17	74.418	75.409	0	0
2000-10-18	69.577	69.971	0	0
2000-10-19	62.411	62.776	0	0
2000-10-20	72.974	72.041	0	0
2000-10-21	67.543	65.74	0	0
2000-10-22	62.684	63.005	0.008	0.001
2000-10-23	63.637	63.773	0	0
2000-10-24	63.516	63.43	0	0
2000-10-25	62.192	62.339	0	0
2000-10-26	58.385	58.81	0	0.01
2000-10-27	56.299	56.678	0.164	0.105
2000-10-28	58.378	55.607	0.082	0.104
2000-10-29	58.974	57.013	0	0
2000-10-30	57.458	56.596	0.186	0.237
2000-10-31	58.553	57.915	0.044	0.032
2001-05-01	80	80	1	1
2001-05-02	65.338	65.664	0	0
2001-05-03	73.773	73.82	0	0
2001-05-04	72.529	72.777	0	0
2001-05-05	68.686	68.955	0	0
2001-05-06	72.702	72.794	0	0
2001-05-07	72.899	72.713	0	0
2001-05-08	79.49	79.031	0	0
2001-05-09	76.686	76.896	0	0
2001-05-10	75.408	75.701	0	0
2001-05-11	76.264	76.472	0	0
2001-05-12	68.799	70.937	0	0
2001-05-13	63.083	63.845	0	0
2001-05-14	61.455	61.437	0	0
2001-05-15	66.456	66.311	0	0
2001-05-16	69.298	69.449	0	0
2001-05-17	68.99	68.571	0	0
2001-05-18	66.953	66.578	0	0
2001-05-19	63.27	63.381	0	0
2001-05-20	65.083	65.003	0	0
2001-05-21	63.978	64.276	0	0
2001-05-22	77.891	78.105	0	0
2001-05-23	74.869	74.91	0	0
2001-05-24	73.288	72.845	0	0
2001-05-25	67.972	67.54	0	0
2001-05-26	66.066	66.777	0	0
2001-05-27	63.297	63.266	0	0
2001-05-28	61.595	62.295	0	0
2001-05-29	65.733	65.778	0	0
2001-05-30	70.805	70.354	0	0
2001-05-31	74.279	73.525	0	0
2001-06-01	73.707	72.213	0	0
2001-06-02	68.61	66.748	0	0
2001-06-03	61.539	61.504	0	0
2001-06-04	64.84	64.62	0	0
2001-06-05	68.693	68.824	0	0
2001-06-06	73.283	73.6	0	0
2001-06-07	76.478	77.181	0	0
2001-06-08	78.485	77.057	0	0
2001-06-09	73.232	73.016	0	0
2001-06-10	67.446	67.539	0	0
2001-06-11	67.039	66.809	0	0
2001-06-12	66.15	66.198	0	0
2001-06-13	65.939	66.008	0	0
2001-06-14	89.048	89.085	0	0
2001-06-15	82.663	83.657	0	0
2001-06-16	78.832	78.686	0	0
2001-06-17	74.109	74.988	0	0
2001-06-18	75.44	76.601	0	0
2001-06-19	78.947	79.956	0	0
2001-06-20	79.641	79.059	0	0
2001-06-21	74.559	74.401	0	0
2001-06-22	74.69	73.818	0	0
2001-06-23	70.726	71.14	0	0
2001-06-24	71.216	68.415	0	0
2001-06-25	68.626	68.11	0	0
2001-06-26	72.193	71.378	0	0
2001-06-27	73.918	74.044	0	0
2001-06-28	73.307	73.222	0	0
2001-06-29	70.885	71.061	0	0
2001-06-30	71.801	71.636	0	0
2001-07-01	77.586	76.882	0	0
2001-07-02	80.137	79.471	0	0
2001-07-03	80.273	79.069	0	0
2001-07-04	85.542	85.642	0	0
2001-07-05	74.814	75.387	0	0
2001-07-06	75.603	75.671	0.046	0.06
2001-07-07	73.223	71.928	0	0
2001-07-08	71.16	69.978	0	0
2001-07-09	69.802	69.009	0	0
2001-07-10	66.48	66.288	0	0
2001-07-11	67.2	67.231	0	0
2001-07-12	69.187	69.023	0	0
2001-07-13	70.902	71.195	0	0
2001-07-14	71.055	71.499	0	0
2001-07-15	65.286	65.837	0	0
2001-07-16	64.745	64.816	0.001	0.003
2001-07-17	66.62	66.712	0	0
2001-07-18	67.8	68.1	0	0
2001-07-19	67.612	67.718	0	0
2001-07-20	66.602	66.755	0	0
2001-07-21	67.441	67.656	0	0
2001-07-22	68.151	68.378	0	0
2001-07-23	66.321	66.758	0	0
2001-07-24	65.682	65.977	0	0
2001-07-25	66.41	66.424	0	0
2001-07-26	68.207	67.79	0	0
2001-07-27	67.154	67.217	0	0
2001-07-28	68.131	69.454	0	0
2001-07-29	69.146	68.698	0	0
2001-07-30	67.108	66.962	0	0
2001-07-31	65.478	65.125	0	0
2001-08-01	65.601	64.98	0.004	0
2001-08-02	68.988	67.215	0	0
2001-08-03	69.021	68.507	0	0
2001-08-04	68.32	68.754	0	0
2001-08-05	73.017	72.854	0	0
2001-08-06	76.636	76.895	0	0
2001-08-07	74.687	74.556	0	0
2001-08-08	74.199	73.75	0	0
2001-08-09	70.907	71.454	0	0
2001-08-10	68.445	68.663	0	0
2001-08-11	67.099	66.473	0	0
2001-08-12	65.888	67.001	0	0
2001-08-13	72.758	71.683	0	0
2001-08-14	76.579	73.594	0	0
2001-08-15	75.123	73.889	0	0
2001-08-16	72.503	72.293	0	0
2001-08-17	73.137	73.076	0	0
2001-08-18	76.494	77.192	0	0
2001-08-19	77.162	77.192	0	0
2001-08-20	73.67	72.931	0	0
2001-08-21	68.446	68.822	0	0
2001-08-22	64.965	64.659	0	0
2001-08-23	69.512	69.971	0	0
2001-08-24	73.296	73.358	0	0
2001-08-25	76.302	75.915	0	0
2001-08-26	74.132	73.601	0	0
2001-08-27	74.124	74.312	0	0
2001-08-28	76.218	74.474	0	0
2001-08-29	72.185	70.266	0	0
2001-08-30	63.109	60.129	0	0
2001-08-31	66.187	61.611	0	0
2001-09-01	66.683	66.962	0	0
2001-09-02	66.894	66.601	0	0
2001-09-03	65.395	66.94	0	0
2001-09-04	69.382	70.376	0	0
2001-09-05	71.491	71.098	0	0
2001-09-06	74.45	74.668	0	0
2001-09-07	69.119	69.559	0	0
2001-09-08	65.94	65.721	0	0
2001-09-09	62.767	63.142	0	0
2001-09-10	63.656	63.684	0	0
2001-09-11	68.163	67.997	0.001	0
2001-09-12	66.949	67.069	0	0
2001-09-13	70.713	70.35	0	0
2001-09-14	76.227	75.937	0	0
2001-09-15	73.826	73.835	0	0
2001-09-16	70.632	70.651	0	0
2001-09-17	63.993	64.806	0	0
2001-09-18	64.69	64.218	0	0
2001-09-19	63.317	63.345	0	0
2001-09-20	66.402	64.177	0	0
2001-09-21	67.371	68.057	0	0
2001-09-22	66.633	67.996	0	0
2001-09-23	67.983	68.62	0	0
2001-09-24	75.098	74.956	0	0
2001-09-25	80.125	79.174	0	0
2001-09-26	75.859	75.747	0	0
2001-09-27	78.477	78.405	0	0
2001-09-28	79.282	79.197	0	0
2001-09-29	81.107	81.349	0	0
2001-09-30	84.287	83.436	0	0
2001-10-01	91.36	91.159	0	0
2001-10-02	90.89	92.122	0	0
2001-10-03	87.683	85.749	0	0
2001-10-04	69.169	68.071	0	0
2001-10-05	58.395	57.886	0	0
2001-10-06	60.112	59.911	0	0
2001-10-07	61.399	61.61	0.001	0.001
2001-10-08	61.467	61.475	0.001	0.001
2001-10-09	61.188	61.377	0.001	0
2001-10-10	66.23	66.526	0	0
2001-10-11	78.136	77.876	0	0
2001-10-12	86.785	86.848	0	0
2001-10-13	87.117	87.1	0	0
2001-10-14	89.016	88.855	0	0
2001-10-15	85.592	87.256	0	0
2001-10-16	80.257	82.545	0	0
2001-10-17	76.715	77.045	0	0
2001-10-18	68.308	68.982	0	0
2001-10-19	69.598	71.43	0	0
2001-10-20	73.977	74.478	0	0
2001-10-21	67.188	66.255	0	0
2001-10-22	64.918	64.936	0	0
2001-10-23	68.685	68.032	0	0
2001-10-24	88.598	88.039	0	0
2001-10-25	81.262	80.72	0	0
2001-10-26	81.463	78.749	0	0
2001-10-27	72.039	68.308	0	0
2001-10-28	64.003	62.726	0	0
2001-10-29	64.426	64.808	0	0
2001-10-30	64.3	64.489	0	0
2001-10-31	61.592	60.86	0	0
2002-05-01	80	80	1	1
2002-05-02	55.366	56.164	0	0
2002-05-03	60.481	60.441	0.002	0.004
2002-05-04	60.672	61.574	0	0
2002-05-05	59.705	59.791	0	0
2002-05-06	61.168	61.298	0	0
2002-05-07	60.326	60.373	0	0
2002-05-08	63.17	63.3	0	0
2002-05-09	67.474	67.762	0	0
2002-05-10	62.944	63.211	0	0
2002-05-11	62.636	62.877	0	0
2002-05-12	86.151	85.567	0	0
2002-05-13	79.683	79.582	0	0
2002-05-14	70.259	72.817	0	0
2002-05-15	63.249	63.348	0	0
2002-05-16	61.258	61.167	0	0
2002-05-17	64.025	63.923	0	0
2002-05-18	62.147	62.047	0	0
2002-05-19	60.257	60.166	0	0
2002-05-20	57.957	57.83	0	0
2002-05-21	55.393	55.312	0	0
2002-05-22	61.511	61.798	0	0
2002-05-23	63.714	64.07	0	0
2002-05-24	66.019	66.187	0	0
2002-05-25	64.566	64.398	0	0
2002-05-26	62.378	62.541	0	0
2002-05-27	61.235	61.726	0	0
2002-05-28	63.505	63.512	0	0
2002-05-29	69.654	70.091	0	0
2002-05-30	68.765	68.729	0	0
2002-05-31	69.029	69.256	0	0
2002-06-01	69.408	69.153	0	0
2002-06-02	60.554	60.432	0	0.007
2002-06-03	60.346	60.521	0.004	0.005
2002-06-04	68.046	68.369	0.007	0
2002-06-05	77.131	77.044	0	0
2002-06-06	78.32	78.462	0	0
2002-06-07	76.745	76.216	0	0
2002-06-08	68.625	68.425	0	0
2002-06-09	64.674	64.713	0	0
2002-06-10	64.057	63.769	0	0
2002-06-11	63.324	63.386	0	0
2002-06-12	63.735	63.765	0	0
2002-06-13	61.977	62.507	0	0
2002-06-14	62.732	62.065	0	0
2002-06-15	67.893	69.39	0	0
2002-06-16	72.309	72.784	0	0
2002-06-17	76.389	74.943	0	0
2002-06-18	73.051	73.666	0	0
2002-06-19	71.016	71.362	0	0
2002-06-20	65.796	65.661	0	0
2002-06-21	63.994	63.646	0	0
2002-06-22	64.296	64.52	0.003	0
2002-06-23	67.922	67.266	0	0
2002-06-24	71.214	70.797	0	0
2002-06-25	70.878	71.398	0	0
2002-06-26	67.346	67.269	0	0
2002-06-27	65.009	64.921	0	0
2002-06-28	66.084	65.42	0	0
2002-06-29	67.355	67.659	0	0
2002-06-30	74.216	74.28	0	0
2002-07-01	73.831	69.814	0	0
2002-07-02	72.068	71.031	0	0
2002-07-03	70.704	69.946	0	0
2002-07-04	63.593	63.168	0	0
2002-07-05	65.837	64.717	0	0
2002-07-06	68.284	68.917	0	0
2002-07-07	74.422	74.935	0	0
2002-07-08	81.156	81.182	0	0
2002-07-09	82.026	83.046	0	0
2002-07-10	78.785	79.625	0	0
2002-07-11	73.999	74.28	0	0
2002-07-12	72.884	73.321	0	0
2002-07-13	69.734	70.778	0	0.005
2002-07-14	70.041	70.759	0	0
2002-07-15	74.527	71.302	0.002	0
2002-07-16	71.958	71.939	0.017	0
2002-07-17	67.572	68.233	0	0
2002-07-18	66.437	66.836	0	0
2002-07-19	64.487	64.927	0	0
2002-07-20	64.165	65.218	0	0
2002-07-21	65.207	65.244	0	0
2002-07-22	65.115	65.595	0	0
2002-07-23	68.807	69.538	0	0
2002-07-24	71.299	72.458	0	0
2002-07-25	72.066	71.904	0	0
2002-07-26	68.84	69.044	0	0
2002-07-27	63.124	65.131	0	0
2002-07-28	65.622	65.71	0	0
2002-07-29	68.533	68.482	0	0
2002-07-30	65.321	65.987	0	0
2002-07-31	66.422	66.503	0	0
2002-08-01	66.208	65.982	0	0
2002-08-02	67.014	67.606	0	0
2002-08-03	65.217	66.331	0	0
2002-08-04	69.519	69.563	0	0
2002-08-05	73.959	72.799	0	0
2002-08-06	73.137	73.122	0	0
2002-08-07	73.271	72.608	0	0
2002-08-08	77.164	77.75	0	0
2002-08-09	82.933	83.505	0	0
2002-08-10	82.788	83.803	0	0
2002-08-11	78.034	78.307	0	0
2002-08-12	72.698	73.601	0	0
2002-08-13	73.012	76.249	0	0
2002-08-14	73.265	73.598	0	0
2002-08-15	71.288	70.607	0	0
2002-08-16	67.58	67.579	0	0
2002-08-17	65.896	66.662	0	0
2002-08-18	66.163	66.366	0	0
2002-08-19	64.429	64.395	0	0
2002-08-20	64.347	64.337	0	0
2002-08-21	65.46	65.616	0	0
2002-08-22	67.84	67.595	0	0
2002-08-23	70.799	70.916	0	0
2002-08-24	72.872	72.492	0	0
2002-08-25	79.109	79.104	0	0
2002-08-26	76.31	76.405	0	0
2002-08-27	71.97	72.529	0	0
2002-08-28	67.502	68.026	0	0
2002-08-29	68.334	68.796	0	0
2002-08-30	72.66	72.155	0	0
2002-08-31	78.126	78.476	0	0
2002-09-01	87.745	87.572	0	0
2002-09-02	89.897	91.22	0	0
2002-09-03	82.847	82.26	0	0
2002-09-04	79.929	81.017	0	0
2002-09-05	78.601	80.503	0	0.003
2002-09-06	74.731	75.05	0.005	0.001
2002-09-07	70.641	69.245	0	0
2002-09-08	73.254	73.584	0	0
2002-09-09	76.154	75.577	0	0
2002-09-10	76	75.586	0	0
2002-09-11	69.509	69.999	0	0
2002-09-12	66.602	69.543	0	0
2002-09-13	67.674	68.725	0	0
2002-09-14	72.478	72.903	0	0
2002-09-15	72.898	74.834	0	0
2002-09-16	72.438	71.946	0	0
2002-09-17	72.018	71.54	0	0
2002-09-18	69.329	69.261	0	0
2002-09-19	91.003	90.845	0	0
2002-09-20	82.904	82.553	0	0
2002-09-21	75.229	74.514	0	0
2002-09-22	81.381	81.48	0	0
2002-09-23	84.492	84.155	0	0
2002-09-24	85.932	86.527	0	0
2002-09-25	81.78	80.998	0	0
2002-09-26	74.978	74.841	0	0
2002-09-27	66.021	65.201	0	0
2002-09-28	63.449	61.512	0	0
2002-09-29	63.173	62.244	0	0
2002-09-30	62.077	61.435	0	0
2002-10-01	59.587	58.047	0	0
2002-10-02	62.528	62.485	0	0
2002-10-03	67.66	67.829	0	0
2002-10-04	70.541	70.713	0	0
2002-10-05	70.086	70.916	0	0
2002-10-06	76.335	76.636	0	0
2002-10-07	79.327	78.917	0	0
2002-10-08	78.676	78.08	0	0
2002-10-09	72.702	71.432	0	0
2002-10-10	69.154	70.625	0	0
2002-10-11	69.097	68.991	0	0
2002-10-12	70.466	70.982	0	0
2002-10-13	72.134	72.099	0	0
2002-10-14	70.358	70.197	0	0
2002-10-15	67.376	68.075	0	0
2002-10-16	58.706	58.927	0	0
2002-10-17	54.584	54.936	0.004	0.003
2002-10-18	58.032	60.12	0	0
2002-10-19	62.69	61.023	0	0
2002-10-20	58.454	58.424	0	0
2002-10-21	54.296	53.485	0	0
2002-10-22	54.379	53.822	0	0
2002-10-23	58.414	56.844	0	0
2002-10-24	55.554	55.696	0.002	0.001
2002-10-25	58.399	58.788	0	0.001
2002-10-26	59.766	60.017	0	0
2002-10-27	57.215	57.837	0.004	0.001
2002-10-28	62.519	63.271	0	0
2002-10-29	58.256	58.311	0	0
2002-10-30	58.881	58.937	0	0
2002-10-31	59.864	60.484	0	0
2003-05-01	80	80	1	1
2003-05-02	59.592	58.936	0	0
2003-05-03	58.876	58.424	0.084	0.093
2003-05-04	57.22	57.19	0	0.013
2003-05-05	59.891	60.323	0	0
2003-05-06	58.381	58.569	0	0
2003-05-07	54.537	54.749	0.001	0.002
2003-05-08	56.425	55.99	0	0
2003-05-09	54.692	54.904	0	0
2003-05-10	61.186	61.642	0	0
2003-05-11	66.38	66.685	0	0
2003-05-12	65.828	66.061	0	0
2003-05-13	68.377	67.827	0	0
2003-05-14	67.251	66.941	0.001	0.001
2003-05-15	60.029	60.193	0.001	0.002
2003-05-16	66.687	66.84	0	0
2003-05-17	69.37	68.566	0	0
2003-05-18	66.734	67.051	0	0
2003-05-19	71.386	71.809	0	0
2003-05-20	77.153	77.055	0	0
2003-05-21	81.34	81.521	0	0
2003-05-22	77.009	77.441	0	0
2003-05-23	68.917	68.99	0	0
2003-05-24	62.027	61.97	0	0
2003-05-25	54.163	54.08	0	0
2003-05-26	65.961	66.526	0	0
2003-05-27	71.325	71.734	0	0
2003-05-28	77.806	78.175	0	0
2003-05-29	72.56	72.428	0	0
2003-05-30	69.048	68.067	0	0
2003-05-31	64.97	65.045	0	0
2003-06-01	66.767	67.167	0	0
2003-06-02	68.469	68.295	0	0
2003-06-03	67.094	67.081	0	0
2003-06-04	61.443	61.691	0	0
2003-06-05	60.365	60.01	0	0
2003-06-06	59.281	55.777	0	0
2003-06-07	56.399	55.869	0	0
2003-06-08	55.393	55.614	0	0
2003-06-09	55.74	56.177	0	0
2003-06-10	54.72	54.467	0	0
2003-06-11	59.867	55.739	0	0
2003-06-12	59.449	59.538	0	0
2003-06-13	62.913	62.564	0	0
2003-06-14	70.256	70.593	0	0
2003-06-15	72.716	72.633	0	0
2003-06-16	71.216	70.946	0	0
2003-06-17	68.035	67.983	0	0
2003-06-18	64.622	64.114	0	0
2003-06-19	61.182	61.234	0.001	0.001
2003-06-20	60.717	58.647	0.005	0.002
2003-06-21	58.005	58.99	0	0.001
2003-06-22	60.221	59.457	0	0
2003-06-23	60.33	60.149	0.005	0
2003-06-24	62.781	62.203	0.002	0
2003-06-25	69.133	68.872	0	0
2003-06-26	73.717	72.838	0	0
2003-06-27	70.939	70.35	0	0
2003-06-28	69.381	69.135	0	0
2003-06-29	66.153	66.066	0	0
2003-06-30	75.662	76.117	0	0
2003-07-01	72.763	73.169	0	0
2003-07-02	78.912	79.023	0	0
2003-07-03	79.088	78.771	0	0
2003-07-04	76.379	75.901	0	0
2003-07-05	75.359	75.141	0	0
2003-07-06	73.667	73.85	0	0
2003-07-07	70.808	71.068	0	0
2003-07-08	75.863	76.052	0	0
2003-07-09	79.969	79.7	0	0
2003-07-10	81.515	81.618	0	0
2003-07-11	80.045	80.679	0	0
2003-07-12	83.709	83.4	0	0
2003-07-13	83.426	83.393	0	0
2003-07-14	82.217	83.739	0	0
2003-07-15	79.462	77.864	0	0
2003-07-16	78.758	79.75	0	0
2003-07-17	85.429	85.529	0	0
2003-07-18	80.408	78.04	0	0
2003-07-19	79.363	79.137	0	0
2003-07-20	79.427	78.435	0	0
2003-07-21	73.189	74.394	0	0
2003-07-22	72.587	72.181	0.001	0.004
2003-07-23	71.244	72.744	0	0
2003-07-24	69.181	71.866	0	0
2003-07-25	68.629	68.614	0	0
2003-07-26	71.075	71.439	0	0
2003-07-27	71.104	71.612	0	0
2003-07-28	69.097	70.004	0	0.004
2003-07-29	66.786	69.357	0.001	0.001
2003-07-30	69.506	71.879	0	0
2003-07-31	70.54	71.418	0.027	0.002
2003-08-01	68.282	68.552	0.001	0.002
2003-08-02	67.431	67.847	0	0
2003-08-03	67.382	68.176	0	0
2003-08-04	67.46	68.375	0	0
2003-08-05	70.547	72.294	0	0
2003-08-06	69.971	70.845	0	0
2003-08-07	73.975	74.6	0	0
2003-08-08	77.416	78.046	0	0
2003-08-09	81.392	81.625	0	0
2003-08-10	83.485	84.328	0	0
2003-08-11	85.906	85.807	0	0
2003-08-12	81.682	81.619	0	0
2003-08-13	80.106	81.782	0	0
2003-08-14	84.067	82.872	0	0.013
2003-08-15	78.324	79.192	0.004	0
2003-08-16	76.489	75.661	0	0
2003-08-17	73.573	74.467	0	0
2003-08-18	70.774	72.068	0	0
2003-08-19	69.432	70.048	0	0
2003-08-20	68.73	71.061	0	0
2003-08-21	70.167	71.551	0	0
2003-08-22	69.001	69.05	0	0
2003-08-23	71.938	72.149	0	0
2003-08-24	75.826	76.331	0	0
2003-08-25	75.935	74.82	0	0
2003-08-26	73.177	74.136	0	0.003
2003-08-27	72.121	73.474	0	0
2003-08-28	74.289	76.149	0	0
2003-08-29	71.096	72.012	0	0
2003-08-30	70.781	71.399	0	0
2003-08-31	73.838	74.793	0	0
2003-09-01	74.87	75.289	0	0
2003-09-02	73.404	76.025	0.061	0
2003-09-03	78.309	74.189	0	0
2003-09-04	82.312	76.112	0	0
2003-09-05	80.651	82.231	0.033	0
2003-09-06	77.603	78.524	0	0
2003-09-07	72.981	76.103	0	0
2003-09-08	69.325	72.08	0	0
2003-09-09	68.034	67.953	0	0
2003-09-10	68.352	68.202	0	0
2003-09-11	74.149	72.352	0	0
2003-09-12	80.62	80.219	0	0
2003-09-13	80.326	80.435	0	0
2003-09-14	78.697	78.388	0	0
2003-09-15	74.829	75.305	0	0
2003-09-16	71.219	72.484	0	0
2003-09-17	73.193	73.594	0	0
2003-09-18	77.63	78.121	0	0
2003-09-19	83.429	85.043	0	0
2003-09-20	82.293	83.001	0	0
2003-09-21	77.249	76.757	0	0
2003-09-22	78.055	76.903	0	0
2003-09-23	91.915	93.606	0	0
2003-09-24	89.094	89.194	0.001	0.031
2003-09-25	74.67	72.961	0.167	0.024
2003-09-26	71.36	72.843	0	0
2003-09-27	70.316	72.106	0	0
2003-09-28	66.895	69.699	0	0
2003-09-29	69.145	70.567	0	0
2003-09-30	76.257	78.578	0	0
2003-10-01	75.515	76.779	0	0
2003-10-02	68.923	69.572	0	0
2003-10-03	57.006	56.972	0	0
2003-10-04	62.289	62.704	0	0
2003-10-05	59.405	59.85	0	0
2003-10-06	64.268	64.77	0.001	0
2003-10-07	64.764	65.779	0	0
2003-10-08	65.564	65.893	0	0
2003-10-09	76.147	77.401	0	0
2003-10-10	73.031	73.009	0	0
2003-10-11	69.741	68.433	0	0
2003-10-12	81.018	81.484	0	0
2003-10-13	80.307	81.311	0	0
2003-10-14	82.505	82.686	0	0
2003-10-15	77.8	77.864	0	0
2003-10-16	75.204	75.56	0	0
2003-10-17	84.473	84.52	0	0
2003-10-18	84.469	84.583	0	0
2003-10-19	84.767	84.17	0	0
2003-10-20	84.392	84.717	0	0
2003-10-21	84.272	84.989	0	0
2003-10-22	84.035	84.015	0	0
2003-10-23	81.326	82.014	0	0
2003-10-24	78.881	78.833	0	0
2003-10-25	93.972	94.219	0	0
2003-10-26	89.871	90.215	0	0
2003-10-27	87.925	88.346	0	0
2003-10-28	87.786	87.846	0	0
2003-10-29	78.019	77.911	0	0
2003-10-30	66.498	66.483	0.004	0.002
2003-10-31	57.172	57.804	0	0
2004-05-01	80	80	1	1
2004-05-02	92.966	92.097	0	0
2004-05-03	93.101	93.001	0	0
2004-05-04	84.648	84.983	0	0
2004-05-05	76.334	76.435	0	0
2004-05-06	81.554	81.405	0	0
2004-05-07	76.406	76.435	0	0
2004-05-08	70.25	70.552	0	0
2004-05-09	67.981	68.141	0	0
2004-05-10	64.407	64.478	0	0
2004-05-11	65.128	65.351	0	0
2004-05-12	67.084	67.17	0	0
2004-05-13	71.146	71.466	0	0
2004-05-14	76.222	76.133	0	0
2004-05-15	73.954	74.099	0	0
2004-05-16	69.835	69.698	0	0
2004-05-17	65.638	65.479	0	0
2004-05-18	64.243	64.765	0	0
2004-05-19	66.517	66.695	0	0
2004-05-20	63.231	63.428	0	0
2004-05-21	59.054	59.56	0	0
2004-05-22	61.114	61.201	0	0
2004-05-23	60.076	60.54	0	0.002
2004-05-24	58.927	59.146	0.003	0.004
2004-05-25	58.761	58.896	0	0
2004-05-26	58.169	57.437	0	0
2004-05-27	59.96	58.086	0	0
2004-05-28	60.338	60.095	0	0
2004-05-29	64.125	64.139	0	0
2004-05-30	77.529	77.676	0	0
2004-05-31	77.727	77.64	0	0
2004-06-01	74.04	73.977	0	0
2004-06-02	73.519	73.432	0	0
2004-06-03	74.466	74.331	0	0
2004-06-04	78.668	78.648	0	0
2004-06-05	76.632	76.427	0	0
2004-06-06	70.163	69.956	0	0
2004-06-07	69.862	70.222	0	0
2004-06-08	63.685	63.43	0	0
2004-06-09	61.843	61.551	0	0
2004-06-10	63.991	63.737	0.001	0.001
2004-06-11	68.503	68.802	0	0
2004-06-12	71.14	71.448	0	0
2004-06-13	72.088	72.325	0	0
2004-06-14	71.948	71.732	0	0
2004-06-15	68.728	68.44	0	0
2004-06-16	64.602	64.83	0	0
2004-06-17	61.943	63.363	0	0
2004-06-18	62.829	62.343	0	0
2004-06-19	63.897	63.77	0	0
2004-06-20	63.946	64.088	0	0
2004-06-21	64.288	64.748	0	0
2004-06-22	64.199	63.728	0	0
2004-06-23	65.083	65.058	0	0
2004-06-24	70.207	69.711	0	0
2004-06-25	76.717	76.831	0	0
2004-06-26	74.03	73.851	0	0
2004-06-27	70.362	70.223	0	0
2004-06-28	64.672	64.89	0.004	0
2004-06-29	61.293	61.891	0	0
2004-06-30	63.468	63.201	0	0
2004-07-01	64.776	64.675	0	0
2004-07-02	63.766	64.005	0	0
2004-07-03	63.659	63.265	0	0
2004-07-04	64.457	64.469	0	0
2004-07-05	67.29	66.778	0	0
2004-07-06	66.683	67.98	0	0
2004-07-07	67.898	70.242	0	0
2004-07-08	68.174	69.31	0	0.002
2004-07-09	67.984	68.233	0	0
2004-07-10	71.518	72.042	0	0
2004-07-11	76.826	77.472	0	0
2004-07-12	74.774	74.212	0	0
2004-07-13	74.513	76.37	0	0
2004-07-14	76.49	76.133	0	0
2004-07-15	79.641	76.944	0	0
2004-07-16	78.44	79.016	0	0
2004-07-17	77.707	77.473	0	0
2004-07-18	76.701	76.586	0	0
2004-07-19	75.478	76.586	0	0
2004-07-20	76.32	76.498	0	0
2004-07-21	72.702	72.858	0	0
2004-07-22	70.358	70.299	0	0
2004-07-23	66.919	67.498	0	0
2004-07-24	67.777	67.988	0	0
2004-07-25	68.631	69.483	0	0
2004-07-26	72.577	71.744	0	0
2004-07-27	70.955	70.16	0	0
2004-07-28	68.634	68.892	0	0
2004-07-29	66.224	66.751	0	0
2004-07-30	66.911	67.21	0	0
2004-07-31	66.687	66.533	0	0
2004-08-01	66.322	67.62	0	0
2004-08-02	67.028	67.184	0	0
2004-08-03	67.602	67.993	0	0
2004-08-04	67.342	70.116	0	0
2004-08-05	72.684	73.487	0	0
2004-08-06	76.399	76.724	0	0
2004-08-07	77.677	77.856	0	0
2004-08-08	76.1	76.218	0	0
2004-08-09	75.514	75.887	0	0
2004-08-10	78.377	78.045	0	0
2004-08-11	77.135	77.729	0	0
2004-08-12	76.344	77.561	0.008	0.032
2004-08-13	76.412	76.787	0.006	0
2004-08-14	72.161	72.471	0	0
2004-08-15	68.425	69.002	0	0
2004-08-16	69.9	70.218	0	0
2004-08-17	70.838	71.365	0	0
2004-08-18	71.112	70.212	0	0
2004-08-19	68.404	68.204	0	0
2004-08-20	66.689	66.657	0	0
2004-08-21	67.541	67.095	0	0
2004-08-22	66.617	66.772	0	0
2004-08-23	66.107	66.482	0	0
2004-08-24	68.281	67.952	0	0
2004-08-25	70.561	70.204	0	0
2004-08-26	70.601	70.354	0	0
2004-08-27	71.855	71.603	0	0
2004-08-28	74.264	74.282	0	0
2004-08-29	75.362	75.737	0	0
2004-08-30	76.979	77.428	0	0
2004-08-31	78.553	80.326	0	0
2004-09-01	84.972	85.941	0	0
2004-09-02	87.002	87.268	0	0
2004-09-03	78.498	78.761	0	0
2004-09-04	78.118	78.794	0	0
2004-09-05	93.375	92.737	0	0
2004-09-06	83.944	88.052	0	0
2004-09-07	83.903	84.632	0	0
2004-09-08	83.548	83.378	0	0
2004-09-09	81.635	82.13	0	0
2004-09-10	80.665	83.154	0	0
2004-09-11	85.019	85.119	0	0
2004-09-12	78.089	77.376	0	0
2004-09-13	73.377	73.272	0	0
2004-09-14	71.231	71.049	0	0
2004-09-15	70.087	70.9	0	0
2004-09-16	70.489	70.44	0	0
2004-09-17	72.235	71.953	0	0
2004-09-18	69.327	68.869	0.001	0.001
2004-09-19	66.302	66.489	0	0
2004-09-20	68.085	68.841	0	0
2004-09-21	83.91	83.697	0	0
2004-09-22	88.163	88.193	0	0
2004-09-23	86.936	87.352	0	0
2004-09-24	80.482	80.738	0	0
2004-09-25	75.544	75.883	0	0
2004-09-26	83.942	85.817	0	0
2004-09-27	92.008	91.33	0	0
2004-09-28	77.087	78.14	0	0
2004-09-29	63.94	64.469	0	0
2004-09-30	60.332	61.114	0	0
2004-10-01	63.195	62.479	0	0
2004-10-02	65.619	65.894	0	0
2004-10-03	62.757	63.059	0	0
2004-10-04	57.42	57.899	0	0
2004-10-05	61.492	61.261	0	0
2004-10-06	76.926	77.509	0	0
2004-10-07	78.477	78.389	0	0
2004-10-08	80.602	80.455	0	0
2004-10-09	78.844	79.931	0	0
2004-10-10	66.315	66.702	0	0
2004-10-11	67.594	67.527	0	0
2004-10-12	66.212	68.969	0	0
2004-10-13	60.061	63.531	0	0
2004-10-14	86.161	85.935	0	0
2004-10-15	74.821	74.347	0	0
2004-10-16	59.229	57.206	0.001	0.003
2004-10-17	64.458	64.244	0.142	0.149
2004-10-18	63.831	62.322	0.036	0.03
2004-10-19	61.401	60.44	0.01	0
2004-10-20	60.183	61.616	0.293	0.269
2004-10-21	59.315	58.713	0.199	0.265
2004-10-22	61.784	62.532	0.017	0.01
2004-10-23	64.465	64.792	0	0
2004-10-24	61.514	61.398	0	0
2004-10-25	59.153	58.72	0	0
2004-10-26	58.237	58.09	0	0
2004-10-27	57.742	57.316	0.409	0.543
2004-10-28	55.999	56.24	0.208	0.199
2004-10-29	60.898	61.04	0.011	0.01
2004-10-30	65.91	66.237	0	0
2004-10-31	65.616	65.8	0	0
2005-05-01	80	80	1	1
2005-05-02	61.802	62.106	0	0
2005-05-03	60.779	60.837	0	0
2005-05-04	65.62	64.722	0	0
2005-05-05	60.088	60.11	0.004	0.003
2005-05-06	56.404	56.815	0.074	0.091
2005-05-07	57.702	56.435	0	0
2005-05-08	59.543	59.58	0	0
2005-05-09	60.712	59.957	0	0
2005-05-10	59.484	59.77	0	0
2005-05-11	65.959	65.827	0	0
2005-05-12	71.973	72.273	0	0
2005-05-13	72.412	72.275	0	0
2005-05-14	74.049	73.818	0	0
2005-05-15	71.979	72.059	0	0
2005-05-16	68.867	68.935	0	0
2005-05-17	63.956	64.227	0	0
2005-05-18	65.909	65.974	0	0
2005-05-19	70.041	70.441	0	0
2005-05-20	70.872	71.217	0	0
2005-05-21	76.06	76.327	0	0
2005-05-22	81.662	81.019	0	0
2005-05-23	78.435	78.209	0	0
2005-05-24	70.556	70.622	0	0
2005-05-25	70.315	70.162	0	0
2005-05-26	66.312	66.397	0	0
2005-05-27	64.016	64.305	0	0
2005-05-28	62.707	63.04	0	0
2005-05-29	66.67	67.054	0	0
2005-05-30	63.289	63.249	0	0
2005-05-31	62.843	63.066	0	0.001
2005-06-01	64.346	62.82	0	0
2005-06-02	64.071	63.921	0	0
2005-06-03	63.442	63.869	0	0
2005-06-04	65.849	65.84	0	0
2005-06-05	63.024	62.935	0	0
2005-06-06	64.301	64.309	0	0
2005-06-07	66.014	66.326	0	0
2005-06-08	66.89	67.122	0	0
2005-06-09	63.709	63.826	0.001	0
2005-06-10	62.24	62.648	0.001	0
2005-06-11	64.307	64.098	0.001	0.001
2005-06-12	65.637	65.574	0.003	0.004
2005-06-13	72.736	72.59	0	0
2005-06-14	74.428	74.521	0	0
2005-06-15	69.491	69.332	0	0
2005-06-16	66.201	65.828	0	0
2005-06-17	64.707	64.678	0	0
2005-06-18	62.882	62.874	0	0
2005-06-19	65.153	65.136	0	0
2005-06-20	69.069	68.873	0	0
2005-06-21	69.202	70.271	0	0
2005-06-22	70.729	70.387	0	0
2005-06-23	69.07	68.951	0	0
2005-06-24	65.967	66.171	0	0
2005-06-25	64.506	64.887	0.005	0.005
2005-06-26	64.48	64.881	0	0
2005-06-27	64.013	63.993	0	0
2005-06-28	64.13	64.332	0	0
2005-06-29	63.38	65.486	0	0
2005-06-30	67.784	68.453	0	0
2005-07-01	70.044	70.448	0	0
2005-07-02	66.173	67.176	0	0
2005-07-03	65.386	65.52	0	0
2005-07-04	65.136	66.953	0	0
2005-07-05	67.691	67.549	0	0
2005-07-06	65.64	65.492	0	0
2005-07-07	67.198	66.854	0	0
2005-07-08	67.47	67.527	0	0
2005-07-09	66.602	66.679	0	0
2005-07-10	68.049	67.984	0	0
2005-07-11	73.19	73.11	0	0
2005-07-12	71.686	72.233	0	0
2005-07-13	71.265	71.807	0	0
2005-07-14	69.952	71.784	0	0
2005-07-15	72.958	72.345	0	0
2005-07-16	73.624	74.718	0	0
2005-07-17	73.421	73.697	0	0
2005-07-18	72.923	74.128	0	0
2005-07-19	79.007	79.955	0	0
2005-07-20	79.101	79.423	0	0
2005-07-21	80.869	77.931	0	0
2005-07-22	78.029	76.961	0	0
2005-07-23	79.399	78.651	0	0
2005-07-24	76.918	76.714	0	0
2005-07-25	75.251	75.374	0	0
2005-07-26	74.602	74.651	0	0
2005-07-27	72.201	71.821	0	0
2005-07-28	73.581	72.531	0	0
2005-07-29	75.69	74.496	0	0
2005-07-30	75.519	76.61	0	0
2005-07-31	75.864	76.137	0	0
2005-08-01	74.113	73.579	0	0
2005-08-02	71.312	70.761	0	0
2005-08-03	71.957	70.606	0	0
2005-08-04	70.978	71.318	0	0
2005-08-05	70.656	70.849	0	0
2005-08-06	71.993	71.596	0	0
2005-08-07	75.906	75.241	0	0
2005-08-08	76.734	73.872	0	0
2005-08-09	73.868	71.029	0	0
2005-08-10	71.796	70.862	0	0
2005-08-11	68.443	69.363	0	0
2005-08-12	60.24	60.247	0	0
2005-08-13	59.554	59.319	0	0
2005-08-14	65.13	64.623	0	0
2005-08-15	65.463	66.016	0	0
2005-08-16	64.443	64.848	0	0
2005-08-17	64.394	66.51	0	0
2005-08-18	66.191	66.919	0	0
2005-08-19	67.434	68.426	0	0
2005-08-20	73.171	74.511	0	0
2005-08-21	74.994	75.599	0	0
2005-08-22	71.785	73.126	0	0
2005-08-23	68.702	70.31	0	0
2005-08-24	69.93	71.222	0	0
2005-08-25	76.65	77.291	0	0
2005-08-26	83.078	83.943	0	0
2005-08-27	80.358	80.927	0	0
2005-08-28	78.614	79.229	0	0
2005-08-29	75.804	76.701	0	0
2005-08-30	77.106	77.231	0	0
2005-08-31	73.663	73.722	0	0
2005-09-01	68.065	68.298	0	0
2005-09-02	69.315	68.744	0	0
2005-09-03	71.755	72.484	0	0
2005-09-04	74.759	75.218	0	0
2005-09-05	77.104	77.305	0	0
2005-09-06	74.38	74.592	0	0
2005-09-07	71.463	71.782	0	0
2005-09-08	68.384	68.587	0.001	0
2005-09-09	65.804	65.955	0	0.001
2005-09-10	63.886	63.255	0	0
2005-09-11	63.264	63.83	0.003	0.002
2005-09-12	63.819	64.115	0	0
2005-09-13	62.826	63.383	0	0
2005-09-14	63.331	63.228	0	0
2005-09-15	64.261	64.856	0	0
2005-09-16	63.276	63.958	0	0
2005-09-17	69.542	69.396	0	0
2005-09-18	66.897	67.019	0	0
2005-09-19	68.527	68.664	0	0
2005-09-20	73.953	73.64	0.019	0.024
2005-09-21	72.837	72.796	0	0
2005-09-22	72.041	72.218	0	0
2005-09-23	67.202	66.613	0	0
2005-09-24	66.579	66.542	0	0
2005-09-25	68.735	68.765	0	0
2005-09-26	74.179	74.572	0	0
2005-09-27	72.804	73.682	0	0
2005-09-28	90.177	91.477	0	0
2005-09-29	90.729	91.493	0	0
2005-09-30	86.435	86.409	0	0
2005-10-01	75.709	76.4	0.016	0.02
2005-10-02	63.759	64.414	0	0
2005-10-03	70.619	70.483	0	0
2005-10-04	70.587	70.854	0	0
2005-10-05	88.46	88.208	0	0
2005-10-06	84.873	84.032	0	0
2005-10-07	79.426	79.204	0	0
2005-10-08	65.408	65.379	0.004	0
2005-10-09	68.05	67.905	0.003	0
2005-10-10	75.868	75.977	0	0
2005-10-11	70.297	70.473	0	0
2005-10-12	63.465	63.654	0	0
2005-10-13	87.534	88.01	0	0
2005-10-14	91.502	91.859	0	0
2005-10-15	84.312	84.69	0	0
2005-10-16	63.578	63.464	0.023	0.012
2005-10-17	64.145	63.973	0.105	0.127
2005-10-18	60.705	61.685	0.03	0.036
2005-10-19	64.337	65.12	0.002	0.001
2005-10-20	62.522	62.89	0	0
2005-10-21	67.019	66.578	0	0
2005-10-22	64.244	63.977	0	0
2005-10-23	56.066	59.909	0	0
2005-10-24	54.668	54.945	0	0
2005-10-25	54.97	55.281	0	0
2005-10-26	60.08	60.785	0	0
2005-10-27	62.098	62.237	0	0
2005-10-28	62.196	62.471	0	0
2005-10-29	61.386	61.385	0	0
2005-10-30	64.97	65.572	0	0
2005-10-31	87.648	87.566	0	0
2006-05-01	80	80	1	1
2006-05-02	66.563	66.748	0	0
2006-05-03	61.517	61.333	0	0
2006-05-04	52.853	53.449	0	0
2006-05-05	57.521	57.372	0	0
2006-05-06	56.927	56.695	0	0
2006-05-07	59.721	59.823	0	0
2006-05-08	66.041	66.097	0	0
2006-05-09	65.357	65.117	0	0
2006-05-10	67.939	66.689	0	0
2006-05-11	72.164	71.725	0	0
2006-05-12	73.908	73.457	0	0
2006-05-13	69	69.626	0	0
2006-05-14	69.378	68.855	0	0
2006-05-15	74.538	74.971	0	0
2006-05-16	68.871	69.827	0	0
2006-05-17	72.716	73.731	0	0
2006-05-18	71.544	70.821	0	0
2006-05-19	67.108	67.392	0	0
2006-05-20	70.246	70.278	0	0
2006-05-21	66.963	66.583	0	0
2006-05-22	61.173	60.992	0.113	0.122
2006-05-23	63.04	63.464	0	0
2006-05-24	70.31	70.31	0	0
2006-05-25	66.399	67.032	0	0
2006-05-26	63.97	63.854	0	0
2006-05-27	62.758	62.915	0	0
2006-05-28	67.077	68.036	0	0
2006-05-29	70.347	70.664	0	0
2006-05-30	70.948	71.026	0	0
2006-05-31	75.282	74.909	0	0
2006-06-01	73.002	72.105	0	0
2006-06-02	77.184	77.22	0	0
2006-06-03	81.217	81.987	0	0
2006-06-04	86.426	86.397	0	0
2006-06-05	80.071	81.318	0	0
2006-06-06	73.921	78.402	0	0
2006-06-07	75.705	74.656	0	0
2006-06-08	72.405	69.648	0	0
2006-06-09	68.441	67.51	0	0
2006-06-10	64.1	64.232	0	0
2006-06-11	63.075	63.653	0	0
2006-06-12	65.683	65.571	0	0
2006-06-13	66.273	66.307	0	0
2006-06-14	70.262	70.286	0	0
2006-06-15	70.063	70.084	0	0
2006-06-16	80.718	80.849	0	0
2006-06-17	79.193	80.25	0	0
2006-06-18	78.804	77.281	0	0
2006-06-19	75.06	74.376	0	0
2006-06-20	68.703	68.826	0	0
2006-06-21	69.981	69.801	0	0
2006-06-22	71.642	71.86	0	0
2006-06-23	72.266	72.855	0	0
2006-06-24	74.746	75.404	0	0
2006-06-25	78.642	81.647	0	0
2006-06-26	74.678	77.282	0.02	0.033
2006-06-27	81.79	78.412	0.028	0.029
2006-06-28	78.454	76.659	0	0
2006-06-29	73.757	74.177	0	0
2006-06-30	71.83	71.635	0	0
2006-07-01	76.375	75.74	0	0
2006-07-02	84.025	84.55	0	0
2006-07-03	81.249	80.518	0.003	0
2006-07-04	77.494	75.858	0	0
2006-07-05	74.575	74.955	0	0
2006-07-06	75.506	75.781	0	0
2006-07-07	77.824	78.088	0	0
2006-07-08	75.298	76.011	0	0
2006-07-09	73.513	74.793	0	0
2006-07-10	74.307	74.933	0	0
2006-07-11	69.743	70.899	0	0
2006-07-12	70.763	70.411	0	0
2006-07-13	77.432	77.394	0	0
2006-07-14	77.72	78.284	0	0
2006-07-15	81.497	82.583	0	0
2006-07-16	83.327	86.157	0	0
2006-07-17	79.377	79.339	0.016	0
2006-07-18	78.387	77.23	0	0
2006-07-19	78.077	79.596	0	0
2006-07-20	78.647	78.919	0	0
2006-07-21	79.35	80.533	0	0
2006-07-22	87.692	85.618	0	0
2006-07-23	84.327	84.609	0.012	0
2006-07-24	85.38	85.48	0	0
2006-07-25	84.799	84.072	0	0
2006-07-26	84.056	84.32	0	0
2006-07-27	83.524	81.928	0	0
2006-07-28	75.07	75.603	0	0
2006-07-29	73.455	72.644	0	0
2006-07-30	71.317	71.233	0	0
2006-07-31	69.612	69.756	0	0
2006-08-01	70.348	70.322	0	0
2006-08-02	69.117	69.024	0	0
2006-08-03	68.66	68.463	0	0
2006-08-04	67.843	67.54	0	0
2006-08-05	69.05	69.419	0	0
2006-08-06	68.779	69.793	0	0
2006-08-07	71.052	71.672	0	0
2006-08-08	75.349	76.026	0	0
2006-08-09	80.708	80.773	0	0
2006-08-10	82.488	83.979	0	0
2006-08-11	75.868	78.871	0	0
2006-08-12	71.709	72.68	0	0
2006-08-13	69.53	70.1	0	0
2006-08-14	69.281	68.935	0	0
2006-08-15	68.767	68.56	0	0
2006-08-16	67.678	69.059	0	0
2006-08-17	70.157	70.416	0	0
2006-08-18	69.545	69.902	0	0
2006-08-19	70.79	69.433	0	0
2006-08-20	69.22	69.035	0	0
2006-08-21	71.011	71.57	0	0
2006-08-22	77.233	76.419	0	0
2006-08-23	80.226	80.893	0	0
2006-08-24	75.639	76.521	0	0
2006-08-25	72.411	72.66	0	0
2006-08-26	72.006	71.526	0	0
2006-08-27	73.394	72.622	0	0
2006-08-28	75.543	74.635	0	0
2006-08-29	72.897	72.438	0	0
2006-08-30	76.205	77.137	0	0
2006-08-31	80.124	79.888	0	0
2006-09-01	79.295	79.659	0	0
2006-09-02	78.785	79.944	0	0
2006-09-03	79.545	78.851	0	0
2006-09-04	87.164	87.806	0	0
2006-09-05	87.981	86.828	0	0
2006-09-06	82.626	82.029	0	0
2006-09-07	74.768	76.755	0.011	0
2006-09-08	69.888	69.396	0	0
2006-09-09	66.027	65.822	0.002	0
2006-09-10	68.208	68.071	0.001	0.001
2006-09-11	71.994	71.575	0	0
2006-09-12	73.628	72.449	0	0
2006-09-13	71.229	70.991	0	0
2006-09-14	67.249	62.663	0	0
2006-09-15	62.768	61.489	0	0
2006-09-16	71.202	71.598	0	0
2006-09-17	87.929	87.79	0	0
2006-09-18	86.025	85.524	0	0
2006-09-19	78.827	78.878	0	0
2006-09-20	70.818	71.041	0	0
2006-09-21	73.246	73.304	0	0
2006-09-22	68.274	68.409	0	0
2006-09-23	65.635	65.611	0.003	0.004
2006-09-24	68.366	65.852	0.004	0
2006-09-25	66.713	66.855	0	0
2006-09-26	64.554	64.823	0	0
2006-09-27	69.264	69.621	0	0
2006-09-28	69.115	69.984	0	0
2006-09-29	72.157	72.801	0	0
2006-09-30	65.369	67.499	0	0
2006-10-01	67.967	66.448	0	0.001
2006-10-02	69.726	69.66	0	0
2006-10-03	65.034	65.225	0	0
2006-10-04	61.271	61.431	0	0
2006-10-05	63.812	63.694	0	0
2006-10-06	61.993	62.197	0.003	0.005
2006-10-07	61.335	61.956	0	0
2006-10-08	65.13	65.496	0.003	0
2006-10-09	64.675	64.661	0	0
2006-10-10	62.356	62.397	0	0
2006-10-11	63.413	63.37	0	0
2006-10-12	63.165	63.119	0	0
2006-10-13	60.989	60.954	0	0.001
2006-10-14	60.588	60.449	0.09	0.087
2006-10-15	59.676	61.318	0	0
2006-10-16	59.223	59.393	0	0
2006-10-17	61.407	61.44	0	0
2006-10-18	74.886	75.162	0	0
2006-10-19	78.768	78.92	0	0
2006-10-20	79.384	80.164	0	0
2006-10-21	86.295	86.174	0	0
2006-10-22	83.807	84.241	0	0
2006-10-23	72.077	71.949	0	0
2006-10-24	62.605	62.122	0	0
2006-10-25	62.343	62.212	0	0
2006-10-26	80.019	79.882	0	0
2006-10-27	85.112	85.134	0	0
2006-10-28	85.651	85.268	0	0
2006-10-29	76.046	75.868	0	0
2006-10-30	63.043	63.218	0	0
2006-10-31	60.155	60.754	0	0.001
2007-05-01	80	80	1	1
2007-05-02	62.427	62.353	0	0
2007-05-03	59.811	59.915	0	0
2007-05-04	58.529	58.644	0	0
2007-05-05	61.458	61.472	0	0
2007-05-06	79.716	80.541	0	0
2007-05-07	85.763	85.779	0	0
2007-05-08	83.639	84.505	0	0
2007-05-09	77.367	77.959	0	0
2007-05-10	70.861	71.48	0	0
2007-05-11	66.154	66.751	0	0
2007-05-12	64.643	63.98	0	0
2007-05-13	63.696	63.643	0	0
2007-05-14	66.368	66.046	0	0
2007-05-15	62.828	62.594	0	0
2007-05-16	59.479	59.414	0	0
2007-05-17	63.579	64.054	0	0
2007-05-18	65.165	65.044	0	0
2007-05-19	65.425	65.317	0	0
2007-05-20	64.163	64.356	0	0
2007-05-21	62.784	62.242	0	0
2007-05-22	59.943	59.993	0.003	0
2007-05-23	62.798	62.594	0	0
2007-05-24	66.574	66.054	0	0
2007-05-25	67.091	66.878	0	0
2007-05-26	65.425	65.349	0	0
2007-05-27	61.261	61.915	0	0
2007-05-28	59.471	59.237	0	0
2007-05-29	61.119	61.068	0	0
2007-05-30	61.43	61.106	0	0
2007-05-31	60.007	60.942	0	0
2007-06-01	61.808	61.445	0	0
2007-06-02	62.957	63.005	0	0
2007-06-03	61.696	61.905	0	0
2007-06-04	65.608	65.726	0	0
2007-06-05	63.498	62.999	0	0
2007-06-06	61.002	61.052	0	0
2007-06-07	66.506	66.575	0	0
2007-06-08	64.993	65.282	0	0
2007-06-09	61.915	62.01	0	0
2007-06-10	63.838	63.845	0	0
2007-06-11	63.429	63.357	0	0
2007-06-12	66.628	66.499	0	0
2007-06-13	72.951	73.454	0	0
2007-06-14	76.104	76.032	0	0
2007-06-15	76.085	76.126	0	0
2007-06-16	74.611	74.135	0	0
2007-06-17	68.232	68.259	0	0
2007-06-18	63.487	64.682	0	0
2007-06-19	67.371	66.707	0	0
2007-06-20	68.149	67.668	0	0
2007-06-21	72.957	72.761	0	0
2007-06-22	76.576	76.041	0	0
2007-06-23	71.847	71.893	0	0
2007-06-24	71.375	71.804	0	0
2007-06-25	75.549	76.365	0	0
2007-06-26	73.399	73.18	0	0
2007-06-27	73.148	72.86	0	0
2007-06-28	74.024	74.811	0	0
2007-06-29	75.401	75.431	0	0
2007-06-30	75.768	75.992	0	0
2007-07-01	77.305	77.681	0	0
2007-07-02	82.331	82.497	0	0
2007-07-03	81.52	82.296	0	0
2007-07-04	81.087	80.107	0	0
2007-07-05	77.709	78.308	0	0
2007-07-06	76.717	78.631	0	0
2007-07-07	75.346	76.468	0	0
2007-07-08	73.776	73.121	0	0
2007-07-09	68.951	67.775	0	0
2007-07-10	71.697	68.648	0.002	0
2007-07-11	69.417	67.086	0	0
2007-07-12	68.602	69.382	0	0
2007-07-13	71.15	72.418	0	0
2007-07-14	72.878	75.143	0	0
2007-07-15	71.977	71.936	0	0
2007-07-16	69.628	71.328	0	0
2007-07-17	69.196	69.61	0	0
2007-07-18	68.143	67.742	0	0
2007-07-19	71.838	70.94	0	0
2007-07-20	72.425	72.386	0	0
2007-07-21	74.902	74.433	0	0
2007-07-22	75.132	74.583	0	0
2007-07-23	75.633	73.119	0	0
2007-07-24	74.265	72.982	0	0
2007-07-25	74.43	74.171	0	0
2007-07-26	76.306	76.294	0	0
2007-07-27	75.047	75.748	0	0
2007-07-28	72.302	72.672	0	0
2007-07-29	69.147	68.627	0	0
2007-07-30	71.383	72.192	0	0
2007-07-31	72.589	72.963	0	0
2007-08-01	73.601	73.746	0	0
2007-08-02	72.744	73.501	0	0
2007-08-03	71.675	73.112	0	0.002
2007-08-04	70.131	70.752	0	0
2007-08-05	69.245	68.886	0	0
2007-08-06	67.96	67.917	0.001	0.003
2007-08-07	67.52	67.848	0	0
2007-08-08	69.599	69.896	0	0
2007-08-09	70.143	70.787	0	0
2007-08-10	69.818	70.19	0	0
2007-08-11	75.528	75.345	0	0
2007-08-12	78.354	78.208	0	0
2007-08-13	79.479	79.716	0	0
2007-08-14	77.971	78.457	0	0
2007-08-15	79.593	80.26	0	0
2007-08-16	81.492	80.047	0	0
2007-08-17	80.699	81.31	0	0
2007-08-18	80.535	80.335	0	0
2007-08-19	78.969	78.841	0	0
2007-08-20	84.74	84.675	0	0
2007-08-21	81.374	81.575	0	0
2007-08-22	76.601	77.016	0	0
2007-08-23	70.236	70.461	0	0
2007-08-24	71.735	71.965	0	0
2007-08-25	72.662	73.212	0	0
2007-08-26	74.794	74.754	0	0
2007-08-27	77.095	76.744	0	0
2007-08-28	79.149	78.719	0	0
2007-08-29	80.297	81.953	0	0
2007-08-30	87.323	87.163	0	0
2007-08-31	87.738	87.72	0	0
2007-09-01	86.993	87.39	0	0
2007-09-02	89.951	89.631	0	0
2007-09-03	91.484	95.38	0.002	0
2007-09-04	82.496	81.911	0	0
2007-09-05	76.381	78.998	0	0
2007-09-06	72.134	72.24	0	0
2007-09-07	69.346	69.563	0	0
2007-09-08	67.902	65.955	0	0
2007-09-09	68.141	69.023	0	0
2007-09-10	68.782	70.223	0	0
2007-09-11	72.001	73.352	0	0
2007-09-12	71.182	71.969	0	0
2007-09-13	72.609	72.699	0	0
2007-09-14	74.427	73.319	0	0
2007-09-15	71.359	70.858	0	0
2007-09-16	66.9	67.003	0	0
2007-09-17	67.5	67.285	0	0
2007-09-18	66.375	65.582	0.001	0
2007-09-19	63.578	63.217	0.004	0.005
2007-09-20	61.704	61.792	0.003	0.002
2007-09-21	66.205	65.528	0	0
2007-09-22	63.945	64.016	0.014	0.001
2007-09-23	62.128	63.03	0.005	0
2007-09-24	64.855	65.386	0	0.001
2007-09-25	71.511	71.136	0	0
2007-09-26	74.912	75.115	0	0
2007-09-27	70.99	71.414	0	0
2007-09-28	65.577	66.382	0	0.002
2007-09-29	65.56	65.787	0	0.001
2007-09-30	82.769	82.924	0	0
2007-10-01	75.346	75.106	0.034	0
2007-10-02	76.241	76.517	0.006	0.014
2007-10-03	75.759	76.165	0	0
2007-10-04	71.583	71.726	0	0
2007-10-05	64.179	64.23	0	0
2007-10-06	66.662	68.006	0	0
2007-10-07	81.511	81.447	0	0
2007-10-08	81.367	80.918	0	0
2007-10-09	72.606	72.792	0	0
2007-10-10	63.785	64.031	0	0
2007-10-11	65.04	65.235	0	0
2007-10-12	62.063	62.089	0	0
2007-10-13	59.574	59.367	0.039	0.027
2007-10-14	62.07	61.566	0	0
2007-10-15	59.991	59.848	0	0
2007-10-16	60.033	60.066	0.003	0
2007-10-17	58.45	58.685	0	0
2007-10-18	68.369	68.542	0	0
2007-10-19	76.374	76.783	0	0
2007-10-20	70.05	70.107	0	0
2007-10-21	79.566	79.607	0	0
2007-10-22	79.368	79.415	0	0
2007-10-23	86.077	86	0	0
2007-10-24	93.753	93.662	0	0
2007-10-25	89.429	89.445	0	0
2007-10-26	77.574	77.607	0	0
2007-10-27	80.383	79.91	0	0
2007-10-28	86.088	86.084	0	0
2007-10-29	74.137	73.998	0	0
2007-10-30	61.821	61.747	0.001	0.002
2007-10-31	63.48	65.602	0	0
2008-05-01	80	80	1	1
2008-05-02	78.292	78.293	0	0
2008-05-03	72.509	72.858	0	0
2008-05-04	61.141	61.123	0	0.001
2008-05-05	52.832	55.906	0.004	0.003
2008-05-06	53.178	53.563	0.006	0.013
2008-05-07	59.539	59.374	0	0
2008-05-08	59.816	59.94	0.001	0
2008-05-09	61.976	62.046	0	0
2008-05-10	63.761	63.898	0	0
2008-05-11	64.003	64.123	0	0
2008-05-12	60.107	60.275	0	0
2008-05-13	66.194	66.283	0	0
2008-05-14	86.926	86.896	0	0
2008-05-15	94.25	94.207	0	0
2008-05-16	95.769	95.632	0	0
2008-05-17	94.668	94.272	0	0
2008-05-18	81.155	80.841	0	0
2008-05-19	85.199	85.299	0	0
2008-05-20	76.025	76.035	0	0
2008-05-21	69.025	69.225	0	0
2008-05-22	62.849	62.871	0	0
2008-05-23	58.294	58.276	0.027	0.025
2008-05-24	55.177	55.5	0.014	0.085
2008-05-25	56.566	56.291	0.09	0
2008-05-26	57.361	55.898	0	0
2008-05-27	58.397	57.545	0	0
2008-05-28	59.058	59.02	0	0
2008-05-29	60.086	60.214	0	0
2008-05-30	62.587	62.436	0	0
2008-05-31	62.001	62.215	0	0
2008-06-01	66.181	67.206	0	0
2008-06-02	66.525	66.786	0	0
2008-06-03	64.251	64.323	0	0
2008-06-04	62.399	62.514	0.001	0.003
2008-06-05	70.751	70.982	0	0
2008-06-06	70.488	70.293	0	0
2008-06-07	70.448	70.281	0	0
2008-06-08	73.979	73.876	0	0
2008-06-09	80.075	79.564	0	0
2008-06-10	78.706	78.539	0	0
2008-06-11	79.162	79.398	0	0
2008-06-12	78.955	77.874	0	0
2008-06-13	75.051	75.468	0	0
2008-06-14	78.097	78.957	0.001	0
2008-06-15	77.947	78.669	0	0
2008-06-16	77.834	80.251	0	0
2008-06-17	76.48	77.186	0	0
2008-06-18	81.514	81.603	0	0
2008-06-19	89.155	89.627	0	0
2008-06-20	92.966	93.145	0	0
2008-06-21	95.064	94.986	0	0
2008-06-22	92.61	93.125	0	0
2008-06-23	85.955	86.244	0	0
2008-06-24	73.013	73.32	0	0
2008-06-25	68.628	68.585	0	0
2008-06-26	65.897	66.023	0	0
2008-06-27	68.499	68.532	0	0
2008-06-28	71.143	71.157	0	0
2008-06-29	72.474	72.232	0	0
2008-06-30	71.711	71.929	0	0
2008-07-01	74.581	74.796	0	0
2008-07-02	80.584	81.938	0	0
2008-07-03	83.594	88.062	0	0
2008-07-04	79.953	82.386	0	0
2008-07-05	75.123	75.43	0	0
2008-07-06	72.633	73.424	0	0
2008-07-07	71.516	71.578	0	0
2008-07-08	72.658	73.098	0	0
2008-07-09	72.359	72.191	0.02	0.032
2008-07-10	72.83	71.28	0.007	0.013
2008-07-11	72.053	72.877	0.009	0.021
2008-07-12	73.797	74.59	0	0
2008-07-13	72.807	73.284	0	0
2008-07-14	71.32	72.834	0	0
2008-07-15	69.432	70.764	0	0
2008-07-16	71.323	68.995	0	0
2008-07-17	72.435	70.437	0	0
2008-07-18	72.541	69.806	0	0
2008-07-19	68.938	68.704	0	0
2008-07-20	65.959	65.918	0	0
2008-07-21	68.543	67.061	0.002	0.002
2008-07-22	68.319	68.337	0	0
2008-07-23	69.192	70.074	0	0
2008-07-24	73.726	74.059	0	0
2008-07-25	76.653	76.701	0	0
2008-07-26	78.964	79.593	0	0
2008-07-27	75.801	75.182	0	0
2008-07-28	71.275	71.87	0	0
2008-07-29	69.273	69.76	0	0
2008-07-30	72.262	72.332	0	0
2008-07-31	70.558	71.499	0	0
2008-08-01	71.241	72.234	0	0
2008-08-02	76.194	78.347	0	0
2008-08-03	77.941	78.164	0	0
2008-08-04	75.899	78.266	0	0
2008-08-05	76.826	77.714	0.009	0
2008-08-06	77.026	76.819	0	0
2008-08-07	75.667	75.423	0	0
2008-08-08	74.708	74.558	0	0
2008-08-09	73.754	74.23	0	0
2008-08-10	72.793	74.018	0	0
2008-08-11	71.814	72.215	0	0
2008-08-12	70.405	72.899	0	0
2008-08-13	75.739	75.929	0	0
2008-08-14	76.432	75.73	0	0
2008-08-15	76.585	76.284	0	0
2008-08-16	74.36	71.793	0	0
2008-08-17	71.394	70.562	0	0
2008-08-18	70.968	70.354	0	0
2008-08-19	70.173	70.229	0	0
2008-08-20	72.592	72.24	0	0
2008-08-21	72.277	71.828	0	0
2008-08-22	69.654	71.37	0	0
2008-08-23	72.345	71.953	0	0
2008-08-24	76.981	77.457	0	0
2008-08-25	78.723	80.92	0	0
2008-08-26	80.053	80.9	0	0
2008-08-27	80.542	79.541	0	0
2008-08-28	78.969	80.087	0	0
2008-08-29	78.93	81.524	0	0
2008-08-30	85.235	85.335	0	0
2008-08-31	77.324	75.694	0	0
2008-09-01	71.053	70.313	0	0
2008-09-02	79.168	78.757	0	0
2008-09-03	81.369	81.648	0	0
2008-09-04	83.585	84.217	0	0
2008-09-05	76.744	76.889	0	0
2008-09-06	81.694	82.599	0	0
2008-09-07	76.447	79.482	0	0
2008-09-08	74.18	73.875	0	0
2008-09-09	72.009	70.247	0	0
2008-09-10	65.985	66.612	0	0
2008-09-11	67.776	66.586	0	0
2008-09-12	66.902	66.222	0	0
2008-09-13	68.042	68.105	0	0
2008-09-14	66.362	66.702	0	0
2008-09-15	92.564	90.276	0	0
2008-09-16	90.568	90.071	0.033	0.044
2008-09-17	86.902	86.659	0.066	0.067
2008-09-18	75.927	75.54	0	0
2008-09-19	73.629	73.603	0	0
2008-09-20	69.859	70.497	0	0
2008-09-21	67.329	67.398	0	0
2008-09-22	68.422	68.231	0	0
2008-09-23	74.793	74.826	0	0
2008-09-24	81.978	79.929	0	0
2008-09-25	81.544	80.925	0	0
2008-09-26	75.605	75.722	0	0
2008-09-27	74.095	73.694	0	0
2008-09-28	71.087	71.098	0	0
2008-09-29	68.703	69.122	0	0
2008-09-30	69.272	70.04	0	0
2008-10-01	76.773	77.206	0	0
2008-10-02	72.74	73.006	0	0
2008-10-03	66.61	66.651	0	0
2008-10-04	62.713	61.72	0.002	0.003
2008-10-05	66.058	65.829	0.042	0.031
2008-10-06	82.345	82.615	0	0
2008-10-07	89.868	89.903	0	0
2008-10-08	93.516	93.399	0	0
2008-10-09	81.928	82.208	0	0
2008-10-10	68.177	68.091	0	0
2008-10-11	63.352	63.499	0	0
2008-10-12	67.698	67.776	0	0
2008-10-13	76.037	75.867	0	0
2008-10-14	79.603	79.233	0	0
2008-10-15	87.047	87.475	0	0
2008-10-16	89.274	89.114	0	0
2008-10-17	88.875	89.292	0	0
2008-10-18	76.926	76.798	0	0
2008-10-19	65.195	66.139	0	0
2008-10-20	65.84	65.983	0	0
2008-10-21	73.805	73.547	0	0
2008-10-22	88.724	88.713	0	0
2008-10-23	88.524	88.594	0	0
2008-10-24	83.722	83.766	0	0
2008-10-25	82.173	82.306	0	0
2008-10-26	82.303	82.852	0	0
2008-10-27	89.213	89.543	0	0
2008-10-28	91.16	91.326	0	0
2008-10-29	84.162	84.517	0	0
2008-10-30	76.533	76.419	0.001	0
2008-10-31	76.075	76.177	0.024	0.022
2009-05-01	80	80	1	1
2009-05-02	62.067	61.867	0	0
2009-05-03	63.558	63.839	0	0
2009-05-04	65.734	65.791	0	0
2009-05-05	66.989	66.956	0	0
2009-05-06	68.317	68.644	0	0
2009-05-07	76.542	76.619	0	0
2009-05-08	79.031	78.264	0	0
2009-05-09	78.044	77.674	0	0
2009-05-10	70.953	70.934	0	0
2009-05-11	72.283	72.809	0	0
2009-05-12	68.668	69.08	0	0
2009-05-13	69.049	69.088	0	0
2009-05-14	70.806	70.828	0	0
2009-05-15	71.557	71.373	0	0
2009-05-16	68.747	68.835	0	0
2009-05-17	78.353	78.826	0	0
2009-05-18	95.614	91.505	0.101	0.074
2009-05-19	86.104	88.623	0	0
2009-05-20	76.33	73.774	0	0.012
2009-05-21	70.883	66.672	0	0
2009-05-22	61.802	62.303	0	0
2009-05-23	59.433	59.402	0	0
2009-05-24	59.784	59.641	0	0
2009-05-25	59.002	58.815	0	0
2009-05-26	61.446	61.532	0	0
2009-05-27	64.487	65.577	0	0
2009-05-28	62.512	62.9	0	0
2009-05-29	62.564	62.134	0	0
2009-05-30	61.694	62.239	0	0
2009-05-31	61.538	62.126	0	0
2009-06-01	64.624	64.063	0	0
2009-06-02	67.758	67.375	0	0
2009-06-03	69.197	69.44	0.001	0.001
2009-06-04	66.744	67.13	0	0
2009-06-05	61.095	60.988	0	0
2009-06-06	60.391	60.191	0	0
2009-06-07	60.576	59.24	0	0
2009-06-08	61.288	60.343	0	0
2009-06-09	60.786	61.873	0	0
2009-06-10	60.83	60.247	0	0
2009-06-11	60.539	60.668	0	0
2009-06-12	60.711	60.403	0	0
2009-06-13	61.606	61.738	0	0
2009-06-14	59.315	59.641	0	0
2009-06-15	58.168	59.741	0	0
2009-06-16	62.27	62.719	0.001	0
2009-06-17	62.957	63.032	0	0
2009-06-18	64.855	65.27	0	0
2009-06-19	66.858	66.587	0	0
2009-06-20	67.271	66.507	0	0
2009-06-21	63.763	63.869	0	0
2009-06-22	66.958	66.849	0	0
2009-06-23	68.257	68.396	0	0
2009-06-24	66.138	66.001	0	0
2009-06-25	64.899	66.654	0.102	0.101
2009-06-26	70.805	70.143	0.033	0.025
2009-06-27	75.52	74.007	0	0
2009-06-28	78.693	78.743	0	0
2009-06-29	82.177	76.992	0	0
2009-06-30	75.383	75.689	0	0
2009-07-01	74.176	75.15	0	0
2009-07-02	74.071	74.461	0	0
2009-07-03	75.917	78.496	0	0
2009-07-04	71.813	73.601	0	0
2009-07-05	67.336	67.676	0	0
2009-07-06	65.239	68.285	0	0
2009-07-07	69.877	69.48	0	0
2009-07-08	68.542	69.33	0	0
2009-07-09	74.212	74.692	0	0
2009-07-10	76.505	77.534	0	0
2009-07-11	77.407	78.049	0	0
2009-07-12	80.181	78.993	0	0
2009-07-13	82.759	82.738	0	0
2009-07-14	78.073	78.831	0	0
2009-07-15	74.861	75.145	0	0
2009-07-16	79.955	79.831	0	0
2009-07-17	82.221	80.16	0	0
2009-07-18	79.933	79.382	0	0
2009-07-19	76.698	74.871	0	0
2009-07-20	75.929	75.208	0	0
2009-07-21	76.155	76.262	0	0
2009-07-22	76.334	76.958	0	0
2009-07-23	73.993	73.927	0.003	0.005
2009-07-24	73.332	73.126	0	0.001
2009-07-25	77.026	73.57	0	0
2009-07-26	77.465	74.521	0	0
2009-07-27	75.073	73.774	0	0
2009-07-28	70.418	70.319	0	0
2009-07-29	67.729	66.873	0	0
2009-07-30	68.32	68.209	0	0
2009-07-31	70.703	70.952	0	0
2009-08-01	70.985	71.153	0	0
2009-08-02	74.573	75.579	0	0.005
2009-08-03	72.523	73.28	0	0
2009-08-04	75.782	76.441	0	0
2009-08-05	76.651	75.602	0	0
2009-08-06	73.143	72.975	0	0
2009-08-07	71.061	71.085	0	0
2009-08-08	70.659	70.908	0	0
2009-08-09	69.632	69.335	0	0
2009-08-10	69.37	69.692	0	0
2009-08-11	72.455	72.03	0	0
2009-08-12	72.245	72.172	0	0
2009-08-13	72.097	72.39	0	0
2009-08-14	72.798	73.273	0	0
2009-08-15	69.603	70.015	0	0
2009-08-16	67.164	66.557	0	0
2009-08-17	66.753	66.806	0	0
2009-08-18	66.374	66.342	0	0
2009-08-19	68.077	68.081	0	0
2009-08-20	66.451	67.525	0	0
2009-08-21	75.125	79.927	0	0.002
2009-08-22	87.263	88.204	0	0
2009-08-23	78.628	82.846	0	0
2009-08-24	73.007	76.059	0	0
2009-08-25	72.987	77.151	0	0
2009-08-26	76.944	80.008	0	0
2009-08-27	87.604	86.999	0	0
2009-08-28	82.44	83.481	0	0
2009-08-29	86.968	87.854	0	0
2009-08-30	84.744	94.668	0	0
2009-08-31	84.905	84.921	0	0
2009-09-01	84.311	84.747	0	0
2009-09-02	85.597	86.033	0	0
2009-09-03	85.617	87.21	0	0
2009-09-04	82.985	83.406	0	0
2009-09-05	78.987	77.925	0	0
2009-09-06	74.681	75.498	0	0
2009-09-07	72.368	71.651	0	0
2009-09-08	74.421	72.997	0	0
2009-09-09	75.885	75.267	0	0
2009-09-10	77.274	77.68	0	0
2009-09-11	74.019	76.604	0	0
2009-09-12	71.187	71.458	0	0
2009-09-13	59.611	65.066	0	0
2009-09-14	65.862	65.888	0.002	0.001
2009-09-15	66.933	66.881	0	0
2009-09-16	71.378	71.174	0	0
2009-09-17	79.253	79.591	0	0
2009-09-18	83.859	84.002	0	0
2009-09-19	81.772	83.188	0	0
2009-09-20	76.75	77.671	0	0
2009-09-21	71.633	72.462	0	0
2009-09-22	80.731	80.817	0	0
2009-09-23	97.284	97.312	0	0
2009-09-24	80.781	80.384	0	0
2009-09-25	80.014	80.474	0	0
2009-09-26	80.948	80.836	0	0
2009-09-27	80.233	80.433	0	0
2009-09-28	80.164	79.985	0	0
2009-09-29	71.995	72.369	0	0
2009-09-30	73.721	74.006	0	0
2009-10-01	87.028	87.526	0	0
2009-10-02	86.696	87.335	0	0
2009-10-03	75.313	75.062	0	0
2009-10-04	63.885	63.926	0	0
2009-10-05	63.134	63.268	0	0
2009-10-06	62.827	62.577	0	0
2009-10-07	60.952	61.762	0	0
2009-10-08	63.297	63.428	0	0
2009-10-09	63.655	63.822	0	0
2009-10-10	61.371	61.364	0	0
2009-10-11	60.238	60.748	0	0
2009-10-12	58.267	58.866	0	0
2009-10-13	64.636	64.241	0	0
2009-10-14	68.368	67.555	0	0
2009-10-15	69.153	69.426	0	0
2009-10-16	84.785	85.484	0	0
2009-10-17	80.753	81.139	0	0
2009-10-18	72.688	72.424	0	0
2009-10-19	62.311	62.731	0	0
2009-10-20	65.161	65.102	0	0
2009-10-21	76.278	76.622	0	0
2009-10-22	78.065	78.176	0	0
2009-10-23	84.552	84.401	0	0
2009-10-24	79.645	79.751	0	0
2009-10-25	89.071	89.093	0	0
2009-10-26	85.917	86.046	0	0
2009-10-27	79.609	80.038	0	0
2009-10-28	61.692	61.762	0	0
2009-10-29	66.666	66.528	0	0
2009-10-30	71.559	71.77	0	0
2009-10-31	83.484	83.438	0	0
