# Supplementary material for: The role of climate change and urban development on compound dry-hot extremes across US cities
Source: Nat Commun. 2023 Jun 14;14:3509. doi: 10.1038/s41467-023-39205-x (PMC10267174; doi:10.1038/s41467-023-39205-x)
Supplement: Supplementary file 2 — Source Data [file 41467_2023_39205_MOESM2_ESM.zip › SourceData/SanDiego_Future_Data.xlsx]

## Sheet: Sheet1
Date_Future	Climate_chng_T	Urban_Dev_Climate_chng_T	Climate_chng_prcp	Urban_Dev_Climate_chng_prcp
2090-05-01	80	80	1	1
2090-05-02	73.198	75.824	0	0
2090-05-03	85.777	86.577	0	0
2090-05-04	83.599	83.522	0	0
2090-05-05	80.61	81.358	0	0
2090-05-06	72.777	72.867	0	0
2090-05-07	72.812	73.087	0	0
2090-05-08	71.073	71.084	0	0
2090-05-09	66.805	66.911	0	0
2090-05-10	70.976	71.167	0	0
2090-05-11	68.438	68.62	0	0
2090-05-12	65.566	65.662	0.002	0
2090-05-13	63.923	63.889	0.001	0
2090-05-14	66.355	66.776	0	0
2090-05-15	66.321	65.361	0	0
2090-05-16	66.176	65.126	0	0
2090-05-17	65.794	65.823	0	0
2090-05-18	65.586	65.438	0	0
2090-05-19	64.158	64.006	0	0
2090-05-20	65.526	65.639	0	0
2090-05-21	71.179	70.973	0	0
2090-05-22	70.63	71.01	0	0
2090-05-23	68.585	68.476	0	0
2090-05-24	68.892	68.926	0	0
2090-05-25	67.931	67.751	0	0
2090-05-26	67.31	67.286	0	0
2090-05-27	68.684	68.594	0	0
2090-05-28	67.7	67.779	0	0
2090-05-29	65.266	65.359	0	0
2090-05-30	66.481	67.415	0	0
2090-05-31	67.167	67.218	0	0
2090-06-01	67.62	67.142	0	0
2090-06-02	69.041	68.533	0	0
2090-06-03	69.207	69.485	0	0
2090-06-04	68.758	68.561	0	0
2090-06-05	68.093	68.645	0	0
2090-06-06	66.271	66.673	0	0
2090-06-07	64.21	64.268	0	0
2090-06-08	61.832	62.418	0	0
2090-06-09	63.989	64.49	0	0.001
2090-06-10	66.346	66.233	0.001	0
2090-06-11	69.267	69.024	0	0
2090-06-12	68.077	67.84	0	0
2090-06-13	67.419	67.84	0	0
2090-06-14	68.272	67.727	0	0
2090-06-15	67.195	68.032	0	0
2090-06-16	65.73	65.838	0	0
2090-06-17	65.512	65.563	0	0.004
2090-06-18	68.504	68.435	0	0
2090-06-19	73.468	73.252	0	0
2090-06-20	80.221	80.887	0	0
2090-06-21	76.86	77.03	0	0
2090-06-22	72.668	72.98	0	0
2090-06-23	69.497	69.08	0	0
2090-06-24	71.311	71.777	0	0
2090-06-25	75.792	75.606	0	0
2090-06-26	78.087	76.428	0	0
2090-06-27	74.866	74.275	0	0
2090-06-28	71.055	71.698	0	0
2090-06-29	74.868	73.87	0.001	0
2090-06-30	71.893	72.071	0	0
2090-07-01	72.434	72.752	0	0
2090-07-02	72.422	73.417	0	0
2090-07-03	72.787	73.301	0	0
2090-07-04	72.484	72.758	0	0
2090-07-05	73.222	73.208	0	0
2090-07-06	74.721	75.697	0	0
2090-07-07	80.908	82.026	0	0
2090-07-08	80.775	80.943	0	0
2090-07-09	77.841	76.915	0	0
2090-07-10	83.187	83.964	0	0
2090-07-11	86.332	86.447	0	0
2090-07-12	87.232	86.461	0	0
2090-07-13	84.804	84.904	0	0
2090-07-14	83.09	83.145	0	0
2090-07-15	76.518	76.493	0	0
2090-07-16	78.205	78.566	0	0
2090-07-17	78.628	79.266	0	0
2090-07-18	77.556	78.917	0	0
2090-07-19	79.362	79.764	0	0
2090-07-20	79.277	79.801	0	0
2090-07-21	80.4	81.506	0	0
2090-07-22	82.92	84.054	0	0
2090-07-23	81.71	82.378	0	0
2090-07-24	78.062	79.314	0	0
2090-07-25	79.515	80.083	0	0
2090-07-26	76.97	76.261	0	0
2090-07-27	77.539	77.417	0	0
2090-07-28	78.137	76.797	0	0
2090-07-29	77.978	76.894	0	0
2090-07-30	79.019	78.944	0	0
2090-07-31	78.53	77.978	0	0
2090-08-01	79.767	79.539	0	0
2090-08-02	82.522	83.664	0	0
2090-08-03	86.028	86.04	0	0
2090-08-04	85.44	86.492	0	0
2090-08-05	86.47	86.765	0	0
2090-08-06	83.876	84.793	0	0
2090-08-07	81.428	81.568	0	0
2090-08-08	80.143	80.265	0	0
2090-08-09	76.61	79.029	0	0
2090-08-10	74.674	75.97	0	0
2090-08-11	74.972	76.042	0	0
2090-08-12	78.375	78.812	0	0
2090-08-13	81.294	80.95	0	0
2090-08-14	81.449	81.714	0	0
2090-08-15	80.404	81.554	0	0
2090-08-16	77.768	79.455	0	0
2090-08-17	81.39	81.825	0	0
2090-08-18	81.585	81.385	0	0
2090-08-19	82.296	81.903	0	0
2090-08-20	82.283	80.902	0	0
2090-08-21	84.582	84.682	0	0
2090-08-22	84.567	84.667	0	0
2090-08-23	85.822	85.354	0	0
2090-08-24	88.194	86.896	0	0
2090-08-25	85.471	85.52	0	0
2090-08-26	82.346	83.885	0	0
2090-08-27	77.949	80.709	0	0.018
2090-08-28	81.043	79.463	0	0
2090-08-29	80.121	80.305	0	0
2090-08-30	82.477	81.394	0.01	0.02
2090-08-31	84.141	84.569	0.042	0
2090-09-01	83.657	84.084	0.007	0.075
2090-09-02	83.561	85.389	0	0
2090-09-03	85.001	86.795	0	0
2090-09-04	93.944	91.677	0	0
2090-09-05	93.315	95.457	0	0
2090-09-06	89.601	92.617	0	0
2090-09-07	81.024	82.435	0	0
2090-09-08	76.998	78.627	0	0
2090-09-09	74.848	75.714	0	0
2090-09-10	69.943	70.337	0	0
2090-09-11	69.522	69.584	0	0
2090-09-12	64.627	67.018	0	0
2090-09-13	67.785	68.7	0	0
2090-09-14	67.741	67.753	0	0
2090-09-15	66.157	65.833	0	0
2090-09-16	66.465	66.297	0	0
2090-09-17	65.975	66.622	0.001	0.001
2090-09-18	63.44	64.071	0	0
2090-09-19	63.178	63.12	0	0
2090-09-20	63.205	63.189	0	0
2090-09-21	66.127	67.942	0	0
2090-09-22	65.193	65.942	0.003	0
2090-09-23	68.986	68.786	0	0
2090-09-24	68.627	68.475	0.003	0
2090-09-25	69.06	67.345	0.001	0
2090-09-26	69.933	69.785	0	0
2090-09-27	72.339	72.901	0	0
2090-09-28	69.903	70.387	0	0
2090-09-29	67.27	66.142	0	0
2090-09-30	63.889	63.826	0.003	0.002
2090-10-01	63.866	64.225	0	0
2090-10-02	62.71	63.455	0	0
2090-10-03	67.059	67.41	0	0
2090-10-04	67.54	68.246	0	0
2090-10-05	64.268	66.256	0	0
2090-10-06	65.247	65.004	0	0
2090-10-07	60.991	61.791	0.006	0.002
2090-10-08	65.816	64.577	0.001	0.001
2090-10-09	67.959	67.817	0	0
2090-10-10	70.195	71.853	0	0
2090-10-11	65.516	65.797	0	0
2090-10-12	67.774	63.522	0.003	0
2090-10-13	64.749	66.843	0	0
2090-10-14	69.241	70.143	0	0
2090-10-15	66.884	67.093	0	0
2090-10-16	70.739	71.014	0	0
2090-10-17	74.196	73.993	0	0
2090-10-18	79.252	78.343	0	0
2090-10-19	83.511	80.851	0	0
2090-10-20	75.604	75.551	0	0
2090-10-21	67.051	66.616	0.001	0.002
2090-10-22	63.067	63.114	0.005	0
2090-10-23	65.026	64.951	0	0
2090-10-24	62.733	62.118	0.006	0
2090-10-25	66.704	66.866	0.002	0.002
2090-10-26	82.98	82.879	0	0
2090-10-27	94.997	94.949	0	0
2090-10-28	97.906	97.821	0	0
2090-10-29	94.098	93.865	0	0
2090-10-30	79.114	79.026	0	0
2090-10-31	81.172	81.207	0	0
2091-05-01	80	80	1	1
2091-05-02	65.173	65.394	0	0
2091-05-03	67.54	67.819	0	0
2091-05-04	66.749	66.829	0	0
2091-05-05	73.498	73.321	0	0
2091-05-06	75.905	75.682	0	0
2091-05-07	76.708	76.766	0	0
2091-05-08	72.122	72.12	0	0
2091-05-09	69.327	69.496	0.002	0.001
2091-05-10	65.259	65.149	0	0
2091-05-11	62.286	62.248	0.002	0.004
2091-05-12	61.796	61.639	0.002	0.001
2091-05-13	67.362	67.365	0	0
2091-05-14	66.932	66.951	0	0
2091-05-15	69.704	69.707	0	0
2091-05-16	66.951	67.508	0	0
2091-05-17	66.116	66.133	0	0
2091-05-18	65.064	64.945	0	0
2091-05-19	63.5	63.62	0	0
2091-05-20	63.065	63.029	0	0
2091-05-21	62.855	62.833	0.001	0.002
2091-05-22	59.036	59.011	0.001	0.001
2091-05-23	60.326	61.273	0.001	0.001
2091-05-24	62.709	63.495	0.002	0.002
2091-05-25	65.31	65.179	0	0
2091-05-26	63.922	63.854	0	0
2091-05-27	65.378	65.551	0	0
2091-05-28	64.359	64.558	0	0
2091-05-29	65.869	67.529	0	0
2091-05-30	65.314	65.95	0	0
2091-05-31	71.247	71.339	0	0
2091-06-01	69.8	70.251	0	0
2091-06-02	70.613	70.851	0	0
2091-06-03	67.979	67.997	0	0
2091-06-04	65.982	65.505	0	0
2091-06-05	65.366	65.763	0	0
2091-06-06	65.61	64.859	0	0
2091-06-07	64.572	64.523	0	0
2091-06-08	64.347	65.039	0	0
2091-06-09	63.705	64.064	0	0
2091-06-10	65.657	66.031	0	0
2091-06-11	65.06	65.2	0	0
2091-06-12	65.486	65.568	0.002	0.001
2091-06-13	65.405	65.102	0.001	0.001
2091-06-14	70.684	70.904	0	0
2091-06-15	69.423	69.271	0	0
2091-06-16	69.2	69.002	0	0
2091-06-17	67.479	67.894	0	0
2091-06-18	65.96	66.213	0	0
2091-06-19	65.011	65.812	0	0.003
2091-06-20	65.942	65.868	0.001	0
2091-06-21	68.238	67.962	0.003	0
2091-06-22	71.269	71.54	0	0.001
2091-06-23	74.39	71.83	0	0
2091-06-24	72.941	73.458	0	0
2091-06-25	74.195	74.41	0	0
2091-06-26	79.637	79.051	0	0
2091-06-27	74.296	74.86	0	0
2091-06-28	69.82	69.884	0	0
2091-06-29	70.262	69.773	0	0
2091-06-30	70.246	70.04	0.001	0
2091-07-01	71.395	71.054	0.001	0
2091-07-02	74.573	75.003	0	0
2091-07-03	80.142	79.966	0	0
2091-07-04	78.751	78.611	0	0
2091-07-05	71.137	71.103	0	0
2091-07-06	72.202	71.455	0	0
2091-07-07	74.909	74.723	0	0
2091-07-08	75.732	75.349	0	0
2091-07-09	74.368	74.888	0	0
2091-07-10	75.786	75.258	0	0
2091-07-11	79.242	79.205	0	0
2091-07-12	83.072	81.484	0	0
2091-07-13	81.119	80.568	0	0
2091-07-14	83.089	82.895	0	0
2091-07-15	79.438	78.977	0	0
2091-07-16	76.975	76.806	0	0
2091-07-17	79.827	79.93	0	0
2091-07-18	79.937	81.567	0	0
2091-07-19	77.002	77.285	0	0
2091-07-20	75.245	75.204	0	0
2091-07-21	73.736	73.354	0	0
2091-07-22	76.139	77.463	0	0
2091-07-23	77.249	79.002	0	0
2091-07-24	80.699	81.483	0	0
2091-07-25	80.967	83.015	0	0
2091-07-26	80.171	81.05	0.001	0
2091-07-27	79.476	80.85	0	0
2091-07-28	76.225	77.898	0	0
2091-07-29	77.096	76.481	0.004	0.003
2091-07-30	82.349	78.17	0	0
2091-07-31	84.157	83.527	0	0
2091-08-01	83.312	81.812	0	0
2091-08-02	83.012	80.349	0	0
2091-08-03	83.078	82.146	0.025	0
2091-08-04	82.379	80.166	0	0
2091-08-05	80.673	81.989	0	0
2091-08-06	83.133	81.703	0	0
2091-08-07	80.781	82.162	0	0
2091-08-08	77.083	77.579	0	0
2091-08-09	80.375	82.898	0	0
2091-08-10	77.829	78.625	0	0
2091-08-11	76.993	78.994	0	0
2091-08-12	78.989	78.229	0	0
2091-08-13	76.956	76.962	0	0
2091-08-14	76.53	76.919	0	0
2091-08-15	76.203	75.916	0	0
2091-08-16	77.812	77.332	0	0
2091-08-17	80.977	80.237	0	0
2091-08-18	78.588	79.278	0	0
2091-08-19	78.912	78.594	0	0
2091-08-20	79.003	78.897	0	0
2091-08-21	80.947	81.125	0	0
2091-08-22	84.222	85.436	0	0
2091-08-23	84.007	84.526	0	0
2091-08-24	84.826	83.834	0	0
2091-08-25	86.736	87.682	0	0
2091-08-26	84.938	83.884	0.01	0
2091-08-27	85.808	85.276	0	0
2091-08-28	82.127	82.811	0	0
2091-08-29	79.873	80.914	0	0
2091-08-30	76.291	74.807	0	0
2091-08-31	71.898	72.955	0	0
2091-09-01	73.446	72.325	0.001	0
2091-09-02	73.319	73.627	0	0
2091-09-03	77.606	78.314	0	0
2091-09-04	80.022	81.659	0	0
2091-09-05	82.414	84.179	0	0
2091-09-06	83.962	83.35	0	0
2091-09-07	88.643	89.407	0	0
2091-09-08	84.416	84.241	0.006	0
2091-09-09	81.256	78.611	0	0
2091-09-10	77.449	78.313	0	0
2091-09-11	72.162	73.543	0	0
2091-09-12	71.22	71.744	0	0
2091-09-13	70.764	71.587	0	0
2091-09-14	70.124	72.302	0	0
2091-09-15	69.968	70.647	0	0
2091-09-16	68.639	70.824	0	0
2091-09-17	72.509	71.678	0	0
2091-09-18	71.935	70.953	0	0
2091-09-19	73.124	72.571	0.007	0.004
2091-09-20	73.42	73.248	0	0
2091-09-21	75.042	75.669	0	0
2091-09-22	76.643	77.429	0	0.001
2091-09-23	77.824	77.698	0	0
2091-09-24	84.878	84.798	0	0
2091-09-25	84.62	82.952	0	0.061
2091-09-26	83.628	85.126	0	0
2091-09-27	88.03	88.236	0	0
2091-09-28	82.15	82.25	0	0
2091-09-29	80.396	79.138	0	0
2091-09-30	72.701	71.02	0	0
2091-10-01	70.658	72.831	0	0
2091-10-02	70.242	72.099	0.004	0
2091-10-03	72.343	73.188	0	0
2091-10-04	67.321	68.363	0	0
2091-10-05	62.225	62.198	0	0
2091-10-06	67.594	67.854	0	0
2091-10-07	65.442	65.795	0	0.003
2091-10-08	64.015	64.509	0	0
2091-10-09	62.768	65.768	0	0
2091-10-10	67.064	68.215	0	0
2091-10-11	63.78	64.427	0	0
2091-10-12	68.705	68.846	0	0
2091-10-13	66.195	65.968	0	0
2091-10-14	61.136	60.841	0	0
2091-10-15	62.264	66.805	0	0
2091-10-16	63.821	63.965	0.001	0
2091-10-17	76.501	76.278	0	0
2091-10-18	79.157	79.06	0	0
2091-10-19	86.721	86.571	0	0
2091-10-20	87.447	87.287	0	0
2091-10-21	83.2	83.5	0	0
2091-10-22	79.109	79.169	0	0
2091-10-23	75.318	75.461	0	0
2091-10-24	68.627	68.37	0	0
2091-10-25	70.552	69.773	0	0
2091-10-26	80.984	81.008	0	0
2091-10-27	74.211	74.496	0	0
2091-10-28	68.271	68.156	0	0
2091-10-29	73.388	73.364	0	0
2091-10-30	77.674	77.118	0	0
2091-10-31	69.153	69.348	0	0
2092-05-01	80	80	1	1
2092-05-02	66.713	66.725	0	0
2092-05-03	68.946	68.814	0	0
2092-05-04	67.928	68.607	0	0
2092-05-05	67.651	69.078	0	0
2092-05-06	66.485	67.094	0	0
2092-05-07	65.302	65.58	0	0
2092-05-08	64.529	65.409	0	0
2092-05-09	64.638	64.752	0	0
2092-05-10	72.93	73.278	0	0
2092-05-11	69.768	70.632	0	0
2092-05-12	72.601	72.57	0	0
2092-05-13	69.851	70.1	0	0
2092-05-14	60.788	61.027	0	0
2092-05-15	61.012	62.263	0.014	0.015
2092-05-16	63.944	63.887	0	0
2092-05-17	69.293	69.518	0	0
2092-05-18	71.501	71.668	0	0
2092-05-19	75.037	74.425	0	0
2092-05-20	71.715	71.428	0	0
2092-05-21	69.047	69.037	0	0
2092-05-22	65.474	65.085	0	0
2092-05-23	63.227	63.274	0	0
2092-05-24	65.836	65.574	0	0
2092-05-25	70.355	70.769	0	0
2092-05-26	75.17	75.168	0	0
2092-05-27	69.501	69.651	0	0
2092-05-28	66.857	66.68	0	0
2092-05-29	68.172	68.566	0	0
2092-05-30	66.982	67.124	0	0
2092-05-31	65.756	66.664	0	0
2092-06-01	65.692	66.077	0	0
2092-06-02	67.448	67.285	0	0
2092-06-03	66.495	66.487	0.001	0
2092-06-04	66.178	65.999	0.001	0.003
2092-06-05	67.546	67.794	0.011	0.009
2092-06-06	70.052	70.396	0	0
2092-06-07	72.933	73.417	0	0
2092-06-08	71.225	71.242	0	0
2092-06-09	72.95	72.854	0	0
2092-06-10	72.001	72.697	0	0
2092-06-11	68.363	68.897	0	0
2092-06-12	69.203	69.076	0	0
2092-06-13	73.716	73.732	0	0
2092-06-14	72.698	73.073	0	0
2092-06-15	72.065	71.9	0	0
2092-06-16	71.367	71.556	0	0
2092-06-17	74.238	73.896	0	0
2092-06-18	72.783	71.111	0	0
2092-06-19	70.282	69.97	0	0
2092-06-20	68.468	69.112	0	0
2092-06-21	69.992	69.944	0	0
2092-06-22	68.986	71.15	0	0
2092-06-23	70.926	71.691	0	0
2092-06-24	70.453	70.658	0	0
2092-06-25	70.869	71.607	0	0
2092-06-26	71.529	72.747	0	0
2092-06-27	74.126	74.379	0	0
2092-06-28	79.914	79.533	0	0
2092-06-29	81.44	81.329	0	0
2092-06-30	79.476	80.434	0	0
2092-07-01	79.954	79.453	0	0
2092-07-02	76.768	76.097	0	0
2092-07-03	73.576	73.574	0	0
2092-07-04	72.133	72.51	0	0
2092-07-05	72.113	70.915	0	0
2092-07-06	72.147	71.289	0	0
2092-07-07	74.262	74.121	0	0
2092-07-08	76.288	74.798	0	0
2092-07-09	75.089	74.344	0	0
2092-07-10	75.613	74.459	0	0
2092-07-11	73.145	72.577	0	0
2092-07-12	71.627	71.803	0	0
2092-07-13	70.45	72.027	0	0
2092-07-14	72.115	74.793	0	0
2092-07-15	79.522	80.751	0	0
2092-07-16	80.051	83.215	0	0
2092-07-17	83.61	83.501	0	0
2092-07-18	86.543	85.549	0	0
2092-07-19	88.365	85.259	0	0
2092-07-20	86.457	90.558	0	0
2092-07-21	88.518	88.122	0	0
2092-07-22	82.953	87.466	0	0.001
2092-07-23	78.022	80.705	0	0
2092-07-24	77.257	77.542	0	0
2092-07-25	80.051	79.556	0	0
2092-07-26	78.61	78.992	0	0
2092-07-27	77.899	79.15	0.042	0
2092-07-28	79.364	79.145	0	0
2092-07-29	77.739	77.605	0	0
2092-07-30	75.243	75.029	0	0
2092-07-31	77.86	77.251	0	0
2092-08-01	80.471	80.108	0	0
2092-08-02	80.319	80.425	0	0
2092-08-03	78.081	78.486	0	0
2092-08-04	77.193	78.227	0	0
2092-08-05	85.394	86.505	0	0
2092-08-06	90.695	91.071	0	0
2092-08-07	90.949	91.253	0	0
2092-08-08	90.868	91.521	0	0
2092-08-09	86.777	87.719	0	0
2092-08-10	83.653	83.528	0	0
2092-08-11	84.012	82.193	0.023	0
2092-08-12	84.083	89.657	0	0.041
2092-08-13	83.409	84.069	0	0
2092-08-14	78.63	82.244	0	0
2092-08-15	74.409	79.882	0	0
2092-08-16	76.219	76.94	0.001	0.003
2092-08-17	74.684	74.837	0	0
2092-08-18	74.558	74.625	0.002	0
2092-08-19	74.972	74.963	0	0
2092-08-20	75.017	74.494	0	0
2092-08-21	74.63	74.86	0	0
2092-08-22	74.306	74.034	0	0
2092-08-23	75.28	79.461	0	0
2092-08-24	84.445	82.993	0	0
2092-08-25	94.692	91.872	0.143	0.015
2092-08-26	91.167	90.487	0	0
2092-08-27	88.081	88.133	0	0
2092-08-28	84.626	84.726	0	0
2092-08-29	83.941	82.296	0	0
2092-08-30	77.611	77.939	0	0
2092-08-31	74.422	75.453	0	0
2092-09-01	72.137	72.41	0	0.003
2092-09-02	70.956	72.118	0	0
2092-09-03	71.879	72.219	0.003	0
2092-09-04	74.206	74.747	0	0
2092-09-05	77.019	78.309	0	0
2092-09-06	81.656	83.644	0	0
2092-09-07	84.836	87.024	0	0
2092-09-08	85.087	87.32	0	0
2092-09-09	83.43	83.894	0	0
2092-09-10	89.223	87.186	0	0
2092-09-11	87.237	86.557	0	0
2092-09-12	87.517	86.663	0	0
2092-09-13	81.571	82.784	0	0
2092-09-14	78.955	80.131	0	0
2092-09-15	85.691	86.4	0	0
2092-09-16	82.114	83.075	0	0
2092-09-17	77.527	79.214	0	0
2092-09-18	77.401	77.653	0	0
2092-09-19	82.043	83.188	0	0
2092-09-20	91.09	90.395	0	0
2092-09-21	104.839	102.557	0	0
2092-09-22	95.971	97.254	0	0
2092-09-23	96.837	99.262	0	0
2092-09-24	94.954	95.719	0	0
2092-09-25	91.658	93.079	0	0
2092-09-26	87.571	88.604	0	0
2092-09-27	77.291	77.623	0	0
2092-09-28	78.939	79.625	0	0
2092-09-29	72.617	72.937	0	0
2092-09-30	73.028	72.889	0	0
2092-10-01	72.067	72.032	0	0
2092-10-02	74.397	73.836	0	0
2092-10-03	80.185	79.805	0	0
2092-10-04	83.677	82.842	0	0
2092-10-05	78.381	77.994	0	0
2092-10-06	64.805	64.431	0	0
2092-10-07	66.089	67.531	0	0
2092-10-08	68.651	69.165	0	0
2092-10-09	69.309	71.353	0.002	0.002
2092-10-10	69.964	72.639	0.002	0
2092-10-11	68.316	68.998	0	0.002
2092-10-12	64.641	64.706	0.003	0
2092-10-13	71.002	70.819	0.001	0.004
2092-10-14	67.814	68.552	0.001	0.003
2092-10-15	65.523	68.18	0	0
2092-10-16	69.672	70.024	0	0
2092-10-17	71.963	72.512	0	0
2092-10-18	81.244	80.929	0	0
2092-10-19	100.821	100.713	0	0
2092-10-20	97.84	97.742	0	0
2092-10-21	90.179	90.886	0	0
2092-10-22	82.188	82.059	0	0
2092-10-23	90.985	90.783	0	0
2092-10-24	82.962	83.062	0	0
2092-10-25	77.678	72.759	0	0
2092-10-26	69.724	71.416	0	0
2092-10-27	67.876	67.868	0.001	0
2092-10-28	87.937	87.85	0	0
2092-10-29	89.342	89.23	0	0
2092-10-30	89.541	89.279	0	0
2092-10-31	91.56	91.884	0	0
2093-05-01	80	80	1	1
2093-05-02	59.609	61.08	0	0
2093-05-03	60.687	60.826	0	0
2093-05-04	60.946	62.287	0.002	0
2093-05-05	66.982	66.541	0	0
2093-05-06	76.359	76.535	0	0
2093-05-07	75.183	76.374	0	0
2093-05-08	72.664	72.84	0	0
2093-05-09	70.608	70.406	0	0
2093-05-10	68.627	68.162	0	0
2093-05-11	65.384	64.237	0.001	0.001
2093-05-12	63.603	63.698	0.001	0.002
2093-05-13	61.979	62.596	0	0.002
2093-05-14	64.072	64.248	0	0
2093-05-15	80.449	78.948	0	0
2093-05-16	91.566	89.652	0	0
2093-05-17	86.936	86.878	0	0
2093-05-18	84.302	84.254	0	0
2093-05-19	76.018	74.477	0	0
2093-05-20	70.651	70.827	0	0
2093-05-21	60.325	61.367	0	0
2093-05-22	64.618	67.088	0	0
2093-05-23	66.263	66	0	0
2093-05-24	64.144	64.238	0	0
2093-05-25	59.945	63.7	0	0.003
2093-05-26	65.244	65.524	0	0.004
2093-05-27	65.789	65.59	0.003	0.003
2093-05-28	64.468	64.451	0.005	0.006
2093-05-29	64.351	63.431	0	0
2093-05-30	63.48	62.321	0	0
2093-05-31	64.606	64.45	0	0
2093-06-01	64.122	64.24	0	0
2093-06-02	63.829	63.834	0	0
2093-06-03	62.73	64.043	0	0
2093-06-04	65.79	65.867	0	0
2093-06-05	65.666	64.77	0	0
2093-06-06	68.133	68.474	0.001	0
2093-06-07	67.582	67.854	0	0
2093-06-08	67.087	66.9	0	0
2093-06-09	72.816	72.433	0	0
2093-06-10	75.009	74.653	0	0
2093-06-11	76.807	76.844	0	0
2093-06-12	75.302	75.204	0	0
2093-06-13	71.655	71.594	0	0
2093-06-14	68.254	67.904	0	0
2093-06-15	65.975	65.678	0.007	0.005
2093-06-16	66.261	65.685	0	0
2093-06-17	64.483	65.774	0	0
2093-06-18	62.79	65.037	0	0.005
2093-06-19	66.469	67.198	0	0.002
2093-06-20	68.807	69.437	0	0
2093-06-21	70.404	69.549	0	0
2093-06-22	74.667	74.643	0	0
2093-06-23	73.948	73.473	0	0
2093-06-24	70.114	71.174	0	0
2093-06-25	72.12	73.686	0	0
2093-06-26	73.999	78.295	0	0
2093-06-27	75.219	73.463	0	0
2093-06-28	73.832	72.193	0.001	0
2093-06-29	74.382	73.429	0	0
2093-06-30	74.841	74.01	0	0
2093-07-01	74.275	75.792	0.04	0.06
2093-07-02	75.782	75.418	0.012	0.037
2093-07-03	75.076	74.225	0	0
2093-07-04	74.762	73.854	0	0
2093-07-05	71.771	72.23	0	0
2093-07-06	69.638	70.07	0.003	0.001
2093-07-07	70.871	70.115	0	0.001
2093-07-08	74.036	73.471	0	0
2093-07-09	74.941	74.23	0	0
2093-07-10	77.114	77.201	0	0
2093-07-11	76.262	75.616	0	0
2093-07-12	78.977	78.952	0	0
2093-07-13	84.766	84.654	0	0
2093-07-14	86.293	86.471	0	0
2093-07-15	80.909	81.643	0	0
2093-07-16	76.038	76.485	0	0
2093-07-17	72.543	73.937	0	0
2093-07-18	76.48	77.143	0	0
2093-07-19	81.438	81.426	0	0
2093-07-20	82.107	82.862	0	0
2093-07-21	82.474	82.376	0	0
2093-07-22	79.836	80.515	0	0
2093-07-23	76.637	77.327	0	0
2093-07-24	86.179	86.163	0	0
2093-07-25	91.978	91.385	0	0
2093-07-26	93.977	98.067	0	0
2093-07-27	93.853	95.474	0	0
2093-07-28	88.228	89.41	0	0
2093-07-29	80.523	80.021	0	0
2093-07-30	75.769	74.947	0	0
2093-07-31	77.75	76.43	0	0
2093-08-01	76.111	75.693	0	0
2093-08-02	74.519	75.804	0	0
2093-08-03	80.648	80.534	0	0
2093-08-04	83.986	84.372	0	0
2093-08-05	84.066	84.142	0	0
2093-08-06	78.741	78.905	0.024	0.028
2093-08-07	81.904	80.693	0	0
2093-08-08	82.269	82.047	0	0
2093-08-09	80.633	80.739	0	0
2093-08-10	80.26	80.486	0	0
2093-08-11	79.844	79.672	0	0
2093-08-12	82.475	81.337	0	0
2093-08-13	82.508	82.01	0	0
2093-08-14	83.39	83.228	0	0
2093-08-15	78.132	78.492	0	0
2093-08-16	76.499	75.017	0	0
2093-08-17	72.779	73.994	0	0
2093-08-18	76.401	77.143	0.007	0.002
2093-08-19	76.351	76.48	0	0
2093-08-20	75.718	75.705	0	0
2093-08-21	75.228	75.378	0	0
2093-08-22	76.908	77.444	0	0
2093-08-23	76.813	78.227	0	0
2093-08-24	82.898	82.952	0	0
2093-08-25	83.745	83.845	0.008	0
2093-08-26	92.444	92.812	0	0
2093-08-27	90.094	91.258	0.002	0
2093-08-28	89.329	89.429	0	0.061
2093-08-29	89.505	85.758	0.043	0
2093-08-30	83.184	82.669	0	0
2093-08-31	74.432	74.795	0	0
2093-09-01	75.745	76.053	0	0
2093-09-02	77.613	78.676	0	0
2093-09-03	78.6	79.333	0	0
2093-09-04	75.525	75.87	0	0
2093-09-05	73.43	73.192	0.001	0.001
2093-09-06	77.684	76.912	0	0.001
2093-09-07	81.08	80.68	0	0
2093-09-08	77.945	79.728	0	0
2093-09-09	80.357	81.358	0	0
2093-09-10	79.378	78.787	0	0
2093-09-11	74.857	75.814	0	0
2093-09-12	73.728	75.279	0	0
2093-09-13	75.992	76.659	0	0
2093-09-14	74.777	74.643	0	0
2093-09-15	73.347	72.62	0	0
2093-09-16	71.575	71.202	0	0
2093-09-17	71.424	71.727	0.001	0
2093-09-18	73.42	73.506	0	0
2093-09-19	70.724	71.018	0	0
2093-09-20	71.658	71.748	0	0
2093-09-21	69.631	69.444	0	0
2093-09-22	70.021	69.728	0	0
2093-09-23	71.351	70.296	0	0
2093-09-24	69.761	70.069	0.004	0
2093-09-25	68.827	68.858	0	0
2093-09-26	69.763	70.068	0.008	0.005
2093-09-27	70.354	70.577	0	0
2093-09-28	67.344	67.512	0	0
2093-09-29	72.223	73.729	0.009	0.01
2093-09-30	71.098	70.966	0	0
2093-10-01	72.099	72.88	0	0
2093-10-02	69.408	70.019	0	0
2093-10-03	75.554	76.036	0	0
2093-10-04	73.075	73.345	0	0
2093-10-05	69.583	70.245	0	0
2093-10-06	65.305	63.051	0	0
2093-10-07	69.462	69.152	0	0
2093-10-08	67.535	68.789	0	0
2093-10-09	68.229	68.582	0	0
2093-10-10	69.68	69.077	0	0.001
2093-10-11	77.473	78.486	0	0
2093-10-12	91.005	90.542	0.011	0.024
2093-10-13	88.59	88.425	0.353	0.341
2093-10-14	81.792	81.292	0.078	0.008
2093-10-15	72.732	72.409	0	0
2093-10-16	70.405	70.266	0	0
2093-10-17	70.088	71.905	0.001	0
2093-10-18	71.908	72.134	0	0
2093-10-19	70.721	71.819	0	0
2093-10-20	72.528	73.138	0	0
2093-10-21	72.677	72.96	0	0
2093-10-22	74.2	72.619	0	0
2093-10-23	79.842	80.171	0	0
2093-10-24	88.436	88.268	0	0
2093-10-25	85.744	85.711	0	0
2093-10-26	76.69	77.286	0	0
2093-10-27	74.74	74.971	0	0
2093-10-28	70.736	71.163	0	0
2093-10-29	76.176	77.106	0	0
2093-10-30	88.635	89.814	0	0
2093-10-31	72.348	72.437	0	0
2094-05-01	80	80	1	1
2094-05-02	79.091	79.17	0	0
2094-05-03	72.411	72.572	0	0
2094-05-04	67.744	68.051	0	0
2094-05-05	66.184	66.403	0	0
2094-05-06	64.104	64.11	0	0
2094-05-07	68.394	68.404	0	0
2094-05-08	75.943	75.987	0	0
2094-05-09	72.04	72.529	0	0
2094-05-10	72.114	72.477	0	0
2094-05-11	70.673	71.136	0	0
2094-05-12	67.203	67.578	0	0
2094-05-13	64.309	64.574	0	0
2094-05-14	66.851	66.944	0	0
2094-05-15	67.669	67.977	0	0
2094-05-16	64.798	64.751	0	0
2094-05-17	66.479	66.653	0	0
2094-05-18	67.402	67.95	0	0
2094-05-19	66.677	66.623	0	0
2094-05-20	71.154	71.094	0	0
2094-05-21	70.306	70.228	0	0
2094-05-22	67.13	66.654	0	0
2094-05-23	65.721	65.784	0	0
2094-05-24	63.695	63.682	0	0
2094-05-25	60.556	61.755	0	0
2094-05-26	60.138	60.287	0	0
2094-05-27	61.814	62.966	0.005	0.003
2094-05-28	61.862	62.056	0.001	0.001
2094-05-29	63.478	64.166	0	0
2094-05-30	67.973	67.794	0	0
2094-05-31	70.305	70.314	0	0
2094-06-01	68.648	68.949	0	0
2094-06-02	67.07	67.095	0	0
2094-06-03	67.55	67.785	0	0
2094-06-04	68.18	68.062	0	0
2094-06-05	66.024	66.45	0	0
2094-06-06	65.576	65.477	0	0.002
2094-06-07	65.828	66.006	0	0
2094-06-08	66.16	66.654	0	0
2094-06-09	64.94	64.907	0	0
2094-06-10	63.643	65.152	0	0
2094-06-11	68.303	68.226	0	0
2094-06-12	68.486	68.524	0	0
2094-06-13	70.69	70.845	0	0
2094-06-14	68.705	68.581	0	0
2094-06-15	69.734	70.213	0	0
2094-06-16	70.008	69.777	0	0
2094-06-17	69.891	70.248	0	0
2094-06-18	69.425	69.572	0	0
2094-06-19	67.151	68.254	0	0
2094-06-20	69.421	69.13	0	0
2094-06-21	69.544	69.594	0	0
2094-06-22	71.335	71.187	0	0
2094-06-23	69.995	71.06	0	0
2094-06-24	69.172	69.894	0	0
2094-06-25	68.856	70.112	0	0
2094-06-26	72.297	71.605	0	0
2094-06-27	71.716	72.635	0	0
2094-06-28	69.301	70.023	0	0
2094-06-29	69.473	70.168	0	0
2094-06-30	68.268	69.07	0	0
2094-07-01	67.547	68.165	0	0
2094-07-02	68.99	68.16	0	0
2094-07-03	70.582	70.755	0	0
2094-07-04	72.298	72.322	0	0
2094-07-05	74.083	74.149	0	0
2094-07-06	76.989	77.606	0	0
2094-07-07	79.729	79.624	0	0
2094-07-08	77.079	77.847	0	0
2094-07-09	76.402	76.046	0	0
2094-07-10	75.511	76.003	0	0
2094-07-11	75.235	75.424	0	0
2094-07-12	73.479	73.802	0	0
2094-07-13	78.163	77.347	0	0
2094-07-14	77.47	77.532	0	0
2094-07-15	75.496	75.601	0	0
2094-07-16	75.491	74.988	0	0
2094-07-17	80.895	79.145	0	0
2094-07-18	81.469	80.157	0	0
2094-07-19	78.883	78.648	0	0
2094-07-20	80.394	81.603	0	0
2094-07-21	79.853	79.811	0	0
2094-07-22	75.356	76.83	0	0
2094-07-23	78.194	80.079	0	0
2094-07-24	77.712	78.301	0	0
2094-07-25	79.579	81.393	0	0
2094-07-26	78.399	79.894	0	0
2094-07-27	76.434	77.173	0	0
2094-07-28	76.744	77.28	0	0
2094-07-29	75.548	73.994	0	0
2094-07-30	75.584	78.607	0	0
2094-07-31	84.457	84.557	0	0.115
2094-08-01	81.697	82.982	0	0
2094-08-02	81.032	81.182	0	0
2094-08-03	79.255	79.952	0	0
2094-08-04	78.363	78.233	0	0
2094-08-05	77.289	76.747	0	0
2094-08-06	79.555	79.842	0	0
2094-08-07	81.757	81.24	0	0
2094-08-08	80.452	80.494	0	0
2094-08-09	78.077	78.512	0	0
2094-08-10	78.533	78.674	0	0
2094-08-11	79.185	80.273	0	0
2094-08-12	75.15	77.347	0	0
2094-08-13	77.303	77.099	0	0
2094-08-14	77.661	78.323	0	0
2094-08-15	75.003	76.138	0	0
2094-08-16	72	74.028	0	0
2094-08-17	74.918	75.713	0	0
2094-08-18	78.078	78.439	0	0
2094-08-19	77.152	81.443	0	0
2094-08-20	79.628	81.858	0	0
2094-08-21	81.167	79.093	0.001	0
2094-08-22	81.196	78.315	0	0
2094-08-23	76.776	74.935	0	0
2094-08-24	72.383	72.976	0	0
2094-08-25	73.448	72.5	0	0
2094-08-26	74.952	75.354	0	0
2094-08-27	74.468	77.932	0	0
2094-08-28	77.335	77.294	0	0
2094-08-29	71.197	71.913	0	0
2094-08-30	72.641	72.593	0	0
2094-08-31	72.045	73.499	0	0
2094-09-01	76.235	75.28	0	0
2094-09-02	76.137	76.143	0	0
2094-09-03	76.276	77.028	0	0
2094-09-04	76.263	76.141	0	0
2094-09-05	74.801	75.421	0	0
2094-09-06	70.818	70.566	0	0
2094-09-07	70.718	70.476	0	0.001
2094-09-08	68.553	71.64	0	0
2094-09-09	74.694	74.894	0	0
2094-09-10	75.393	74.804	0	0
2094-09-11	74.358	74.193	0	0
2094-09-12	70.343	70.005	0	0
2094-09-13	69.944	65.925	0	0
2094-09-14	68.937	69.367	0	0
2094-09-15	71.243	70.548	0	0
2094-09-16	71.68	71.605	0	0
2094-09-17	70.544	70.465	0	0
2094-09-18	72.624	73.048	0	0
2094-09-19	72.582	73.301	0	0
2094-09-20	69.786	70.779	0	0
2094-09-21	71.39	71.601	0	0.002
2094-09-22	70.742	72.018	0	0
2094-09-23	69.943	70.519	0	0
2094-09-24	71.134	71.156	0	0
2094-09-25	68.248	67.995	0.001	0
2094-09-26	67.362	67.768	0.001	0.002
2094-09-27	71.776	72.199	0	0
2094-09-28	72.727	74.386	0	0
2094-09-29	70.565	72.308	0	0
2094-09-30	70.118	70.719	0.001	0
2094-10-01	67.295	67.712	0	0
2094-10-02	69.287	64.507	0	0
2094-10-03	68.378	69.626	0	0
2094-10-04	64.932	64.784	0	0.004
2094-10-05	65.307	68.367	0.004	0.003
2094-10-06	68.13	67.614	0	0
2094-10-07	77.831	77.998	0	0
2094-10-08	82.456	82.813	0	0
2094-10-09	78.657	78.992	0	0
2094-10-10	71.764	71.464	0	0
2094-10-11	61.29	61.542	0.002	0
2094-10-12	64.124	63.627	0	0
2094-10-13	64.708	64.854	0.38	0.483
2094-10-14	73.429	73.089	0.004	0.004
2094-10-15	69.413	69.494	0	0
2094-10-16	64.411	65.597	0	0
2094-10-17	63.261	64.405	0	0
2094-10-18	61.306	64.239	0.004	0.003
2094-10-19	65.331	65.75	0	0
2094-10-20	67.848	70.746	0	0.001
2094-10-21	75.422	75.393	0	0
2094-10-22	75.083	74.95	0.045	0.047
2094-10-23	71.73	71.883	0.031	0
2094-10-24	66.577	66.206	0	0
2094-10-25	75.728	76.002	0	0
2094-10-26	77.067	77.126	0	0
2094-10-27	88.622	88.412	0	0
2094-10-28	91.082	90.767	0	0
2094-10-29	92.875	92.711	0	0
2094-10-30	88.451	88.419	0	0
2094-10-31	84.549	84.712	0	0
2095-05-01	80	80	1	1
2095-05-02	71.854	71.835	0	0
2095-05-03	71.638	72.098	0	0
2095-05-04	71.133	71.116	0	0
2095-05-05	69.603	69.412	0	0
2095-05-06	69.341	68.815	0	0
2095-05-07	75.328	75.309	0	0
2095-05-08	71.461	71.386	0	0
2095-05-09	75.083	74.977	0	0
2095-05-10	76.672	76.609	0	0
2095-05-11	76.826	77.545	0	0
2095-05-12	80.261	79.696	0	0
2095-05-13	74.268	74.862	0	0
2095-05-14	70.646	71.861	0	0
2095-05-15	66.815	66.463	0	0
2095-05-16	65.704	65.765	0	0
2095-05-17	66.712	66.891	0	0
2095-05-18	67.593	67.366	0	0
2095-05-19	67.344	67.148	0	0
2095-05-20	72.083	72.016	0	0
2095-05-21	71.228	71.45	0	0
2095-05-22	67.278	67.148	0	0
2095-05-23	58.118	62.983	0	0
2095-05-24	64.74	65.205	0	0
2095-05-25	65.025	65.75	0	0
2095-05-26	67.656	68.119	0	0
2095-05-27	66.747	67.187	0	0
2095-05-28	58.222	63.722	0	0
2095-05-29	59.552	58.755	0	0
2095-05-30	60.786	60.551	0	0
2095-05-31	66.42	66.387	0	0
2095-06-01	69.405	69.722	0	0
2095-06-02	72.659	72.596	0	0
2095-06-03	74.997	75.004	0	0
2095-06-04	75.246	76.109	0	0
2095-06-05	74.667	74.196	0	0
2095-06-06	70.19	70.073	0	0
2095-06-07	66.08	66.8	0	0
2095-06-08	67.576	68.01	0	0
2095-06-09	70.366	70.806	0	0
2095-06-10	77.723	78.165	0	0
2095-06-11	76.615	76.926	0	0
2095-06-12	79.252	78.693	0	0
2095-06-13	80.059	79.742	0	0
2095-06-14	88.438	88.322	0	0
2095-06-15	81.896	81.594	0	0
2095-06-16	84.888	85.399	0	0
2095-06-17	90.709	85.637	0	0
2095-06-18	82.727	85.019	0	0
2095-06-19	79.251	79.178	0	0
2095-06-20	78.518	77.888	0	0
2095-06-21	75.239	73.952	0	0
2095-06-22	72.465	73.589	0	0
2095-06-23	70.662	71.711	0	0
2095-06-24	69.706	70.464	0	0
2095-06-25	71.667	72.286	0	0
2095-06-26	74.268	74.629	0	0
2095-06-27	74.403	74.808	0	0
2095-06-28	73.166	74.163	0.001	0
2095-06-29	74.49	76.822	0	0
2095-06-30	76.688	77.02	0	0
2095-07-01	76.78	75.753	0	0
2095-07-02	73.14	73.28	0	0
2095-07-03	71.94	72.311	0	0
2095-07-04	72.802	74.483	0	0
2095-07-05	74.678	73.499	0	0
2095-07-06	74.534	75.439	0	0
2095-07-07	73.786	74.175	0	0
2095-07-08	73.605	73.424	0	0
2095-07-09	73.141	73.904	0	0
2095-07-10	73.699	72.755	0	0
2095-07-11	73.442	74.887	0	0
2095-07-12	73.177	73.459	0	0
2095-07-13	75.609	75.506	0	0.001
2095-07-14	75.384	78.058	0	0
2095-07-15	76.158	76.585	0	0
2095-07-16	76.472	76.355	0.001	0.006
2095-07-17	78.516	75.782	0	0
2095-07-18	77.982	76.012	0	0
2095-07-19	73.467	74.529	0	0
2095-07-20	72.401	73.015	0	0
2095-07-21	69.084	70.432	0	0
2095-07-22	68.556	69.507	0	0
2095-07-23	69.315	70.581	0	0
2095-07-24	68.789	71.385	0	0
2095-07-25	68.112	70.895	0	0
2095-07-26	68.993	72.088	0	0
2095-07-27	71.494	72.205	0	0
2095-07-28	76.111	75.318	0	0
2095-07-29	77.182	77.371	0	0
2095-07-30	79.35	78.485	0	0
2095-07-31	84.007	84.107	0	0.001
2095-08-01	84.593	85.597	0	0
2095-08-02	85.625	86.169	0	0
2095-08-03	83.579	84.504	0	0
2095-08-04	76.51	79.29	0	0
2095-08-05	74.401	74.688	0	0
2095-08-06	73.933	73.434	0	0
2095-08-07	74.181	74.709	0	0.002
2095-08-08	75.206	76.224	0	0
2095-08-09	77.209	77.101	0	0
2095-08-10	77.719	77.622	0	0
2095-08-11	76.305	77.206	0	0
2095-08-12	74.879	75.817	0	0
2095-08-13	73.14	72.597	0	0
2095-08-14	73.959	73.272	0	0
2095-08-15	74.188	74.099	0	0
2095-08-16	74.335	74.268	0	0
2095-08-17	74.789	74.434	0	0
2095-08-18	74.136	74.142	0	0
2095-08-19	75.574	76.089	0	0
2095-08-20	78.072	78.008	0	0
2095-08-21	77.558	78.497	0	0
2095-08-22	76.851	77.601	0	0
2095-08-23	75.382	76.03	0	0
2095-08-24	80.644	75.669	0	0
2095-08-25	79.697	81.876	0	0
2095-08-26	82.539	84.423	0	0
2095-08-27	81.022	82.88	0	0
2095-08-28	78.382	79.204	0	0
2095-08-29	74.897	75.229	0	0
2095-08-30	77.277	77.175	0	0
2095-08-31	76.714	76.886	0	0
2095-09-01	80.502	80.526	0	0
2095-09-02	81.313	83.19	0	0
2095-09-03	84.213	85.568	0	0
2095-09-04	90.17	93.555	0	0
2095-09-05	93.569	92.743	0	0
2095-09-06	89.171	90.085	0	0
2095-09-07	92.516	86.772	0	0
2095-09-08	83.733	83.833	0	0
2095-09-09	79.647	79.884	0	0
2095-09-10	72.212	66.907	0	0
2095-09-11	71.371	72.856	0	0
2095-09-12	73.925	73.912	0	0
2095-09-13	78.048	78.624	0	0
2095-09-14	77.793	77.536	0	0
2095-09-15	77.955	77.929	0	0
2095-09-16	74.505	74.989	0	0
2095-09-17	73.474	73.452	0	0
2095-09-18	78.678	78.951	0	0
2095-09-19	81.452	80.65	0	0
2095-09-20	82.812	83.816	0	0
2095-09-21	83.66	83.72	0	0
2095-09-22	89.553	88.661	0	0
2095-09-23	90.3	92.307	0	0
2095-09-24	88.409	90.231	0	0
2095-09-25	86.883	86.263	0	0
2095-09-26	78.037	78.705	0	0
2095-09-27	75.111	75.886	0	0
2095-09-28	73.895	73.278	0	0
2095-09-29	72.817	74.148	0.001	0
2095-09-30	72.731	73.57	0	0
2095-10-01	70.097	73.959	0	0
2095-10-02	72.39	71.804	0	0
2095-10-03	77.987	79.157	0	0
2095-10-04	75.386	77.674	0	0
2095-10-05	73.903	74.793	0.041	0.019
2095-10-06	75.974	73.53	0	0
2095-10-07	73.709	74.355	0	0
2095-10-08	71.847	71.784	0	0
2095-10-09	68.217	68.456	0	0
2095-10-10	67.805	65.279	0.003	0
2095-10-11	67.364	67.35	0.002	0
2095-10-12	66.393	66.549	0	0
2095-10-13	67.408	66.956	0	0
2095-10-14	64.63	64.432	0	0
2095-10-15	61.08	62.148	0	0
2095-10-16	65.92	66.891	0	0
2095-10-17	62.903	68.743	0	0
2095-10-18	61.661	64.6	0	0
2095-10-19	77.781	79.118	0	0
2095-10-20	83.558	84.16	0	0
2095-10-21	77.602	78.062	0	0
2095-10-22	62.418	62.383	0	0
2095-10-23	70.957	70.093	0	0
2095-10-24	70.531	70.466	0	0
2095-10-25	71.888	72.279	0	0
2095-10-26	73.866	74.103	0	0
2095-10-27	69.852	69.227	0	0
2095-10-28	67.903	68.184	0	0
2095-10-29	73.989	74.156	0	0
2095-10-30	73.792	73.955	0	0
2095-10-31	69.234	68.669	0.003	0.003
2096-05-01	80	80	1	1
2096-05-02	75.845	75.938	0	0
2096-05-03	89.888	89.955	0	0
2096-05-04	91.075	91.075	0	0
2096-05-05	77.266	76.297	0	0
2096-05-06	70.369	70.251	0	0
2096-05-07	64.935	64.584	0	0
2096-05-08	63.168	61.104	0	0
2096-05-09	62.349	62	0	0
2096-05-10	66.977	67.017	0	0
2096-05-11	73.088	72.637	0	0
2096-05-12	74.854	75.083	0	0
2096-05-13	78.805	79.031	0	0
2096-05-14	73.425	74.727	0	0
2096-05-15	74.047	74.2	0	0
2096-05-16	73.043	73.269	0	0
2096-05-17	71.464	72.121	0	0
2096-05-18	71.657	71.428	0	0
2096-05-19	73.403	73.422	0	0
2096-05-20	69.185	69.132	0	0
2096-05-21	66.603	66.686	0	0
2096-05-22	69.64	69.891	0	0
2096-05-23	74.59	75.235	0	0
2096-05-24	81.422	81.392	0	0
2096-05-25	84.285	84.442	0	0
2096-05-26	85.437	85.183	0	0
2096-05-27	81.986	81.36	0	0
2096-05-28	74.952	75.445	0	0
2096-05-29	70.43	70.638	0	0
2096-05-30	72.396	72.424	0	0
2096-05-31	72.243	72.351	0	0
2096-06-01	69.658	70.646	0	0
2096-06-02	72.125	70.557	0	0
2096-06-03	79.436	77.811	0	0
2096-06-04	75.606	75.875	0	0
2096-06-05	70.524	70.634	0	0
2096-06-06	70.893	71.019	0	0
2096-06-07	72.158	71.083	0	0.005
2096-06-08	68.495	68.55	0	0
2096-06-09	72.094	71.427	0	0
2096-06-10	73.577	72.861	0	0
2096-06-11	71.463	71.36	0	0
2096-06-12	72.244	71.977	0	0
2096-06-13	70.06	69.892	0	0
2096-06-14	69.167	69.281	0	0
2096-06-15	68.401	68.247	0	0
2096-06-16	69.109	68.541	0	0
2096-06-17	67.353	68.072	0	0
2096-06-18	67.909	68.479	0	0
2096-06-19	70.362	69.371	0	0.001
2096-06-20	71.451	71.548	0	0.001
2096-06-21	71.478	71.425	0	0
2096-06-22	68.901	69.239	0	0
2096-06-23	68.149	68.421	0	0
2096-06-24	71.104	70.342	0	0
2096-06-25	73.239	73.079	0	0
2096-06-26	72.599	72.517	0	0
2096-06-27	70.235	71.82	0	0
2096-06-28	72.839	73.044	0	0
2096-06-29	73.88	74.383	0	0
2096-06-30	73.257	73.286	0	0
2096-07-01	77.073	78.095	0	0
2096-07-02	74.785	73.027	0	0
2096-07-03	72.594	72.588	0	0
2096-07-04	71.348	71.281	0	0
2096-07-05	72.81	70.069	0	0
2096-07-06	72.154	72.253	0	0
2096-07-07	73.614	73.674	0	0
2096-07-08	70.265	71.97	0	0
2096-07-09	72.568	72.832	0	0
2096-07-10	73.307	73.668	0	0
2096-07-11	73.318	73.817	0	0
2096-07-12	74.68	73.702	0	0
2096-07-13	78.094	78.329	0	0
2096-07-14	77.921	78.342	0	0
2096-07-15	77.796	78.642	0	0
2096-07-16	81.927	82.347	0	0
2096-07-17	79.357	78.012	0	0
2096-07-18	70.848	71.965	0	0
2096-07-19	66.444	66.321	0	0
2096-07-20	72.949	73.008	0	0
2096-07-21	75.347	77.536	0	0
2096-07-22	79.08	78.193	0	0
2096-07-23	77.364	78.456	0	0
2096-07-24	77.843	78.04	0	0
2096-07-25	76.23	75.684	0	0
2096-07-26	76.709	77.662	0	0
2096-07-27	77.124	79.784	0	0
2096-07-28	77.672	84.296	0	0
2096-07-29	76.505	77.509	0	0
2096-07-30	78.469	79.133	0.028	0
2096-07-31	79.45	79.753	0	0
2096-08-01	80.189	79.462	0	0
2096-08-02	78.042	78.634	0	0
2096-08-03	82.272	82.775	0	0
2096-08-04	86.185	87.712	0	0
2096-08-05	87.561	91.443	0	0
2096-08-06	88.12	89.497	0	0
2096-08-07	84.421	86.864	0	0
2096-08-08	83.436	83.967	0	0
2096-08-09	84.436	85.516	0	0
2096-08-10	85.915	85.524	0	0
2096-08-11	87.072	86.315	0	0
2096-08-12	89.274	87.749	0	0
2096-08-13	92.552	93.098	0	0
2096-08-14	94.454	92.962	0	0
2096-08-15	96.99	91.62	0	0
2096-08-16	94.149	91.547	0	0
2096-08-17	90.882	89.824	0	0.003
2096-08-18	86.115	85.263	0	0
2096-08-19	78.535	79.6	0	0
2096-08-20	74.367	75.2	0	0
2096-08-21	77.021	78.011	0	0
2096-08-22	78.476	77.595	0	0
2096-08-23	78.272	77.048	0	0
2096-08-24	75.697	74.989	0	0
2096-08-25	73.185	72.814	0	0
2096-08-26	73.079	73.334	0	0
2096-08-27	73.458	73.567	0	0
2096-08-28	74.272	74.467	0	0
2096-08-29	74.055	74.384	0	0
2096-08-30	73.444	73.453	0	0
2096-08-31	73.312	73.667	0	0
2096-09-01	72.906	73.525	0	0
2096-09-02	74.455	74.261	0	0
2096-09-03	79.524	78.784	0	0
2096-09-04	76.154	77.625	0	0
2096-09-05	77.76	77.349	0	0
2096-09-06	79.564	79.78	0	0
2096-09-07	83.28	82.669	0	0
2096-09-08	87.629	87.046	0	0
2096-09-09	82.678	82.429	0	0
2096-09-10	81.636	81.937	0	0
2096-09-11	75.74	76.263	0	0
2096-09-12	74.468	74.793	0	0
2096-09-13	76.582	76.58	0	0
2096-09-14	76.211	76.064	0	0
2096-09-15	74.92	75.515	0	0
2096-09-16	78.915	79.025	0	0
2096-09-17	75.851	75.788	0	0
2096-09-18	71.899	71.947	0	0
2096-09-19	69.708	71.958	0	0
2096-09-20	70.568	71.459	0	0
2096-09-21	69.91	70.236	0	0
2096-09-22	71.125	71.184	0	0
2096-09-23	70.695	70.665	0	0
2096-09-24	71.437	71.454	0	0
2096-09-25	69.547	70.636	0.001	0
2096-09-26	66.389	68.672	0.001	0
2096-09-27	67.164	67.785	0	0
2096-09-28	71.187	70.034	0	0
2096-09-29	70.529	71.75	0.001	0.002
2096-09-30	73.004	73.53	0	0
2096-10-01	70.304	70.726	0.002	0.002
2096-10-02	61.82	61.879	0	0.001
2096-10-03	64.206	64.111	0	0
2096-10-04	68.455	68.636	0	0
2096-10-05	75.189	75.399	0	0
2096-10-06	71.362	71.796	0	0
2096-10-07	64.888	66.041	0.002	0.002
2096-10-08	68.443	68.533	0	0
2096-10-09	69.68	69.898	0	0
2096-10-10	66.914	66.729	0.001	0
2096-10-11	64.78	65.6	0.002	0
2096-10-12	68.405	67.272	0	0.001
2096-10-13	70.704	70.392	0	0
2096-10-14	81.517	81.502	0	0
2096-10-15	77.481	77.15	0	0
2096-10-16	66.633	68.468	0	0
2096-10-17	63.756	64.365	0	0
2096-10-18	57.208	57.749	0	0
2096-10-19	61.06	64.373	0.003	0.002
2096-10-20	63.778	64.021	0	0
2096-10-21	62.637	62.685	0.001	0.001
2096-10-22	70.578	70.748	0.015	0.016
2096-10-23	84.261	83.923	0	0
2096-10-24	82.316	81.724	0	0
2096-10-25	77.418	77.315	0	0
2096-10-26	66.448	67.247	0.046	0.092
2096-10-27	64.406	64.665	0.203	0.25
2096-10-28	73.031	73.116	0	0
2096-10-29	74.702	75.055	0	0
2096-10-30	74.122	74.262	0	0
2096-10-31	79.404	79.331	0	0
2097-05-01	80	80	1	1
2097-05-02	65.356	65.781	0	0
2097-05-03	65.952	65.836	0	0
2097-05-04	67.932	68.025	0	0
2097-05-05	67.114	67.2	0	0
2097-05-06	63.174	63.582	0	0
2097-05-07	61.02	60.955	0	0
2097-05-08	62.527	61.954	0	0
2097-05-09	61.848	61.432	0.007	0.005
2097-05-10	63.99	63.603	0	0
2097-05-11	67.466	67.234	0	0
2097-05-12	65.484	66.248	0	0
2097-05-13	65.532	65.347	0	0
2097-05-14	64.721	65.103	0	0
2097-05-15	66.282	65.926	0	0
2097-05-16	64.117	63.181	0	0
2097-05-17	64.832	64.877	0.001	0.001
2097-05-18	65.517	65.406	0	0
2097-05-19	67.925	67.668	0	0
2097-05-20	66.245	66.182	0	0.001
2097-05-21	67.792	67.852	0	0
2097-05-22	65.391	65.233	0	0
2097-05-23	62.71	63.429	0.008	0
2097-05-24	65.682	65.702	0	0
2097-05-25	70.575	70.602	0	0
2097-05-26	71.439	71.954	0	0
2097-05-27	70.846	71.48	0	0
2097-05-28	71.385	70.58	0	0
2097-05-29	73	73.375	0	0
2097-05-30	75.925	76.531	0	0
2097-05-31	77.158	76.08	0	0
2097-06-01	75.613	75.373	0	0
2097-06-02	71.677	71.676	0	0
2097-06-03	68.708	68.578	0	0
2097-06-04	67.576	67.622	0	0
2097-06-05	66.412	66.35	0	0
2097-06-06	62.175	62.353	0	0
2097-06-07	68.603	68.478	0	0
2097-06-08	69.133	69.56	0	0
2097-06-09	70.503	70.754	0	0
2097-06-10	70.628	71.715	0	0
2097-06-11	69.51	70.047	0	0
2097-06-12	74.173	74.072	0	0
2097-06-13	72.657	72.877	0	0
2097-06-14	70.952	70.382	0	0
2097-06-15	69.345	69.898	0	0
2097-06-16	72.436	72.064	0	0
2097-06-17	73.845	73.672	0	0
2097-06-18	75.78	75.796	0	0
2097-06-19	74.269	74.463	0	0
2097-06-20	73.871	74.688	0	0
2097-06-21	80.901	80.042	0	0
2097-06-22	84.21	84.543	0	0
2097-06-23	85.382	85.347	0	0
2097-06-24	81.688	81.71	0	0
2097-06-25	76.883	75.032	0	0
2097-06-26	72.501	72.791	0	0
2097-06-27	71.92	71.964	0	0
2097-06-28	71.201	71.125	0	0
2097-06-29	71.485	71.523	0	0
2097-06-30	70.983	69.947	0	0
2097-07-01	68.788	68.651	0	0
2097-07-02	69.572	69.096	0	0
2097-07-03	71.513	70.988	0	0
2097-07-04	72.495	74.299	0	0
2097-07-05	76.258	77.119	0	0
2097-07-06	78.121	79.166	0	0
2097-07-07	76.388	77.145	0	0
2097-07-08	74.605	75.322	0.001	0
2097-07-09	73.935	77.517	0	0
2097-07-10	72.401	76.121	0	0
2097-07-11	74.896	78.542	0	0
2097-07-12	74.857	75.901	0	0
2097-07-13	75.126	76.322	0	0
2097-07-14	74.581	74.441	0	0
2097-07-15	74.294	73.917	0	0
2097-07-16	70.559	72.888	0	0
2097-07-17	71.68	70.641	0	0
2097-07-18	73.247	73.787	0	0
2097-07-19	77.854	77.931	0	0
2097-07-20	80.669	81.148	0	0
2097-07-21	83.623	83.723	0	0
2097-07-22	82.139	82.219	0	0.002
2097-07-23	79.842	81.403	0	0
2097-07-24	79.924	78.309	0	0
2097-07-25	80.72	80.623	0	0
2097-07-26	85.669	86.353	0	0
2097-07-27	85.541	85.738	0	0
2097-07-28	85.644	86.124	0	0
2097-07-29	82.193	82.866	0	0
2097-07-30	84.34	83.197	0	0
2097-07-31	81.353	80.41	0	0
2097-08-01	81.417	79.927	0	0
2097-08-02	79.522	79.998	0	0
2097-08-03	80.082	76.781	0	0
2097-08-04	81.59	81.151	0	0
2097-08-05	80.178	78.914	0	0
2097-08-06	80.007	80.287	0	0
2097-08-07	82.308	81.468	0	0
2097-08-08	84.412	84.556	0	0
2097-08-09	83.005	83.018	0	0.028
2097-08-10	81.959	80.836	0	0.026
2097-08-11	82.631	82.33	0	0
2097-08-12	83.711	84.843	0	0
2097-08-13	82.643	83.936	0	0
2097-08-14	81.904	81.068	0	0
2097-08-15	78.09	79.491	0	0
2097-08-16	82.465	82.045	0	0
2097-08-17	81.033	80.778	0	0
2097-08-18	80.409	81.013	0	0
2097-08-19	82.063	81.651	0	0
2097-08-20	78.448	80.212	0	0
2097-08-21	78.273	79.378	0	0
2097-08-22	78.185	78.187	0	0
2097-08-23	79.495	80.422	0	0
2097-08-24	84.059	84.159	0	0
2097-08-25	91.975	91.096	0	0.018
2097-08-26	87.956	87.742	0	0
2097-08-27	84.684	85.275	0	0
2097-08-28	79.664	79.4	0	0
2097-08-29	77.023	76.337	0	0
2097-08-30	76.577	76.39	0	0
2097-08-31	76.314	76.043	0	0
2097-09-01	78.033	78.269	0	0
2097-09-02	77.397	76.852	0	0
2097-09-03	76.354	76.861	0	0
2097-09-04	77.66	76.99	0	0
2097-09-05	81.899	80.28	0	0
2097-09-06	79.264	79.326	0	0
2097-09-07	78.676	78.305	0	0
2097-09-08	82.241	84.087	0	0
2097-09-09	80.376	79.064	0	0
2097-09-10	76.515	77.61	0	0
2097-09-11	75.519	76.179	0	0
2097-09-12	76.378	77.464	0	0
2097-09-13	75.199	76.636	0	0
2097-09-14	73.891	74.555	0	0
2097-09-15	74.161	74.865	0	0
2097-09-16	70.744	68.709	0	0
2097-09-17	78.56	79.636	0	0
2097-09-18	76.433	80.251	0	0
2097-09-19	78.253	79.307	0	0
2097-09-20	78.031	80.406	0.002	0
2097-09-21	78.112	76.82	0.096	0.039
2097-09-22	79.838	80.131	0	0.003
2097-09-23	81.867	83.726	0	0
2097-09-24	85.244	85.795	0	0
2097-09-25	82.869	82.912	0	0
2097-09-26	80.45	80.479	0	0
2097-09-27	77.706	78.551	0	0
2097-09-28	76.469	79.313	0	0
2097-09-29	74.04	74.879	0	0
2097-09-30	69.69	70.91	0	0
2097-10-01	69.367	69.059	0	0
2097-10-02	67.255	67.209	0.002	0
2097-10-03	66.637	66.064	0.004	0
2097-10-04	64.407	67.71	0	0
2097-10-05	67.686	66.87	0	0
2097-10-06	69.689	69.536	0	0
2097-10-07	68.277	66.357	0	0
2097-10-08	65.361	65.478	0	0
2097-10-09	62.188	67.994	0	0
2097-10-10	68.228	67.473	0	0
2097-10-11	69.738	69.986	0	0
2097-10-12	71.911	72.603	0	0
2097-10-13	70.109	69.342	0	0
2097-10-14	66.333	66.392	0.001	0.002
2097-10-15	67.377	67.288	0.005	0.006
2097-10-16	82.937	82.901	0	0
2097-10-17	89.135	88.774	0	0
2097-10-18	95.507	94.982	0	0
2097-10-19	92.423	92.345	0	0
2097-10-20	79.841	78.806	0	0
2097-10-21	71.851	72.926	0.002	0.002
2097-10-22	65.396	65.051	0.004	0.001
2097-10-23	65.127	65.447	0	0
2097-10-24	65.384	65.493	0	0
2097-10-25	68.792	69.443	0	0
2097-10-26	87.399	87.036	0	0
2097-10-27	89.566	89.395	0	0
2097-10-28	90.903	90.947	0	0
2097-10-29	89.447	89.337	0	0
2097-10-30	85.202	86.503	0	0
2097-10-31	83.356	83.234	0	0
2098-05-01	80	80	1	1
2098-05-02	69.251	69.573	0	0
2098-05-03	68.299	68.351	0	0
2098-05-04	66.135	66.058	0	0
2098-05-05	63.456	63.401	0.003	0
2098-05-06	63.91	63.565	0	0
2098-05-07	66.75	66.449	0	0
2098-05-08	68.37	68.24	0	0
2098-05-09	65.543	65.51	0	0
2098-05-10	63.989	64.069	0.004	0.004
2098-05-11	61.997	61.767	0.001	0
2098-05-12	60.905	61.424	0.008	0
2098-05-13	58.267	57.539	0.002	0.001
2098-05-14	62.024	61.815	0	0
2098-05-15	63.014	61.848	0	0
2098-05-16	67.474	67.599	0	0
2098-05-17	67.865	67.752	0	0
2098-05-18	64.311	64.527	0	0
2098-05-19	64.534	64.393	0	0
2098-05-20	66.226	66.758	0	0
2098-05-21	68.208	68.904	0	0
2098-05-22	71.403	71.29	0	0
2098-05-23	73.968	73.43	0	0
2098-05-24	70.395	70.389	0	0
2098-05-25	68.446	67.977	0	0
2098-05-26	66.666	66.533	0	0
2098-05-27	67.224	67.149	0	0
2098-05-28	67.251	67.032	0	0
2098-05-29	66.765	65.483	0	0
2098-05-30	62.13	63.079	0	0
2098-05-31	65.927	65.533	0	0
2098-06-01	65.24	65.4	0	0
2098-06-02	63.487	63.365	0	0
2098-06-03	66.493	64.798	0	0
2098-06-04	67.337	67.466	0	0
2098-06-05	67.164	67.459	0	0
2098-06-06	62.03	64.448	0	0
2098-06-07	65.525	64.798	0	0
2098-06-08	65.52	65.184	0	0.002
2098-06-09	62.121	61.927	0.001	0
2098-06-10	61.847	61.237	0	0
2098-06-11	67.499	67.095	0.003	0.003
2098-06-12	66.298	66.389	0	0
2098-06-13	67.276	67.362	0	0
2098-06-14	67.664	67.604	0	0
2098-06-15	72.703	72.605	0	0
2098-06-16	72.873	72.771	0	0
2098-06-17	74.117	74.23	0	0
2098-06-18	72.357	72.194	0	0
2098-06-19	79.247	79.496	0	0
2098-06-20	85.013	85.55	0	0
2098-06-21	82.358	82.285	0	0
2098-06-22	78.896	79.728	0	0
2098-06-23	76.621	76.648	0	0
2098-06-24	76.754	77.151	0	0
2098-06-25	73.576	74.223	0	0
2098-06-26	70.368	70.792	0	0
2098-06-27	69.521	68.9	0.002	0.003
2098-06-28	68.935	69.128	0	0
2098-06-29	71.667	72.324	0	0
2098-06-30	71.53	72.479	0	0
2098-07-01	72.673	71.907	0	0
2098-07-02	70.691	70.847	0.003	0
2098-07-03	71.748	71.735	0.003	0
2098-07-04	72.931	73.3	0	0.005
2098-07-05	79.765	79.595	0	0
2098-07-06	86.514	86.848	0	0
2098-07-07	88.402	88.714	0	0
2098-07-08	84.176	84.13	0	0
2098-07-09	83.5	83.234	0	0
2098-07-10	84.435	84.535	0	0
2098-07-11	86.817	88.5	0	0
2098-07-12	88.108	88.566	0	0
2098-07-13	90.191	90.312	0	0
2098-07-14	87.934	87.644	0	0
2098-07-15	86.887	86.396	0	0
2098-07-16	84.503	84.468	0	0
2098-07-17	83.282	80.678	0	0
2098-07-18	75.843	75.825	0	0
2098-07-19	75.656	75.357	0	0
2098-07-20	73.353	73.212	0	0
2098-07-21	73.486	73.388	0	0
2098-07-22	80.076	81.247	0	0
2098-07-23	81.926	81.883	0	0
2098-07-24	84.06	84.453	0	0
2098-07-25	79.441	80.022	0	0
2098-07-26	73.978	74.287	0	0
2098-07-27	74.526	74.716	0	0
2098-07-28	74.794	74.516	0	0
2098-07-29	74.874	75.372	0	0
2098-07-30	73.118	74.328	0	0
2098-07-31	77.922	78.151	0	0
2098-08-01	80.064	80.793	0	0
2098-08-02	79.157	79.76	0	0
2098-08-03	79.935	81.319	0	0
2098-08-04	80.63	81.681	0	0
2098-08-05	79.532	79.276	0	0
2098-08-06	77.312	79.902	0	0
2098-08-07	80.908	79.308	0	0
2098-08-08	78.391	79.343	0	0
2098-08-09	76.132	76.215	0	0
2098-08-10	76.992	76.805	0	0
2098-08-11	80.404	80.611	0	0
2098-08-12	80.509	80.95	0	0
2098-08-13	79.143	79.799	0	0
2098-08-14	81.456	80.603	0	0
2098-08-15	81.329	81.808	0	0
2098-08-16	82.536	83.093	0	0
2098-08-17	81.926	81.993	0	0
2098-08-18	79.201	80.403	0	0
2098-08-19	84.018	82.056	0	0
2098-08-20	90.641	88.977	0	0
2098-08-21	89.114	90.429	0	0
2098-08-22	87.847	88.052	0	0
2098-08-23	94.161	91.019	0	0
2098-08-24	86.986	87.239	0	0
2098-08-25	85.407	87.524	0	0
2098-08-26	92.705	90.451	0	0
2098-08-27	96.945	96.814	0	0
2098-08-28	91.978	92.156	0	0
2098-08-29	84.408	84.474	0	0
2098-08-30	77.539	75.559	0	0
2098-08-31	78.717	78.704	0	0
2098-09-01	75.888	75.971	0	0
2098-09-02	74.213	73.92	0	0
2098-09-03	71.957	72.073	0	0
2098-09-04	72.864	72.808	0	0
2098-09-05	75.07	74.8	0	0
2098-09-06	75.168	75.136	0	0
2098-09-07	74.052	74.865	0	0
2098-09-08	75.989	76.176	0	0
2098-09-09	80.567	80.738	0	0
2098-09-10	80.203	80.071	0	0
2098-09-11	78.526	77.582	0	0
2098-09-12	78.882	78.399	0	0
2098-09-13	77.978	78.078	0	0
2098-09-14	82.062	83.661	0	0
2098-09-15	87.744	92.106	0	0
2098-09-16	98.756	93.928	0	0
2098-09-17	88.527	90.684	0	0
2098-09-18	85.677	85.712	0	0
2098-09-19	85.532	85.936	0	0
2098-09-20	83.222	85.728	0	0
2098-09-21	86.674	88.509	0	0
2098-09-22	89.398	92.158	0	0
2098-09-23	105.536	108.644	0	0
2098-09-24	106.569	107.098	0	0
2098-09-25	102.794	102.566	0	0
2098-09-26	96.945	96.284	0	0
2098-09-27	85.498	86.655	0	0
2098-09-28	79.445	80.488	0	0
2098-09-29	79.217	79.181	0	0
2098-09-30	79.306	78.159	0	0
2098-10-01	74.915	74.231	0	0
2098-10-02	71.411	70.882	0	0
2098-10-03	67.279	67.445	0.001	0.001
2098-10-04	64.796	64.287	0	0
2098-10-05	66.951	67.075	0	0
2098-10-06	68.2	68.157	0	0
2098-10-07	70.112	70.263	0	0
2098-10-08	67.333	67.382	0	0.001
2098-10-09	64.42	64.552	0.002	0.003
2098-10-10	65.915	66.631	0.019	0.014
2098-10-11	71.22	71.037	0	0
2098-10-12	72.6	72.992	0	0
2098-10-13	72.144	71.846	0	0
2098-10-14	76.229	76.374	0	0
2098-10-15	71.697	71.718	0	0
2098-10-16	67.253	60.29	0	0
2098-10-17	59.306	61.524	0	0
2098-10-18	64.972	62.939	0	0
2098-10-19	66.66	66.486	0	0
2098-10-20	66.588	67.551	0	0
2098-10-21	67.356	67.324	0.001	0.001
2098-10-22	67.264	66.867	0	0
2098-10-23	66.734	67.574	0.005	0.003
2098-10-24	66.814	66.943	0.002	0.001
2098-10-25	64.899	64.893	0	0
2098-10-26	67.798	67.881	0.001	0.001
2098-10-27	70.197	69.526	0	0
2098-10-28	74.11	74.558	0	0
2098-10-29	73.564	72.46	0	0
2098-10-30	80.486	80.654	0	0
2098-10-31	79.647	78.805	0	0
2099-05-01	80	80	1	1
2099-05-02	69.89	69.837	0	0
2099-05-03	72.265	73.109	0	0
2099-05-04	73.559	73.325	0	0
2099-05-05	69.575	69.336	0	0
2099-05-06	68.014	68.022	0	0
2099-05-07	71.496	71.952	0	0
2099-05-08	70.918	71.704	0	0
2099-05-09	70.668	70.285	0	0
2099-05-10	70.053	69.858	0	0
2099-05-11	68.614	68.488	0	0
2099-05-12	65.749	66.143	0	0
2099-05-13	64.295	64.097	0	0
2099-05-14	70.916	70.688	0	0
2099-05-15	66.799	67.12	0	0
2099-05-16	65.299	65.056	0.001	0
2099-05-17	64.177	64.045	0.001	0.001
2099-05-18	65.513	65.638	0	0
2099-05-19	68.022	68.113	0	0
2099-05-20	68.43	68.465	0	0
2099-05-21	66.5	66.357	0	0
2099-05-22	63.928	64.308	0	0
2099-05-23	62.503	62.993	0	0
2099-05-24	62.641	62.484	0	0
2099-05-25	65.345	65.087	0.002	0
2099-05-26	65.318	66.01	0	0
2099-05-27	65.418	65.426	0	0
2099-05-28	65.27	64.243	0	0
2099-05-29	66.879	66.477	0	0
2099-05-30	68.483	68.978	0	0
2099-05-31	67.51	71.025	0	0
2099-06-01	72.553	71.716	0	0
2099-06-02	68.897	68.447	0	0
2099-06-03	69.189	69.695	0	0
2099-06-04	69.636	69.555	0	0
2099-06-05	71.876	71.781	0	0
2099-06-06	71.897	72.173	0	0
2099-06-07	69.978	70.107	0	0
2099-06-08	69.274	69.996	0	0
2099-06-09	67.563	67.603	0	0
2099-06-10	66.853	67.002	0	0
2099-06-11	68.814	68.733	0.004	0.005
2099-06-12	70.648	70.583	0	0
2099-06-13	71.341	70.361	0	0
2099-06-14	72.438	71.802	0.002	0
2099-06-15	74.27	72.866	0	0
2099-06-16	73.383	75.273	0	0
2099-06-17	72.404	73.364	0	0
2099-06-18	72.319	72.835	0	0
2099-06-19	73.025	73.099	0	0
2099-06-20	72.752	72.268	0	0
2099-06-21	72.213	70.802	0	0
2099-06-22	68.918	68.83	0	0
2099-06-23	71	69.937	0	0
2099-06-24	71.012	70.842	0	0
2099-06-25	69.152	68.389	0	0
2099-06-26	70.613	70.414	0	0
2099-06-27	68.473	68.288	0	0
2099-06-28	70.968	70.557	0	0
2099-06-29	71.079	70.601	0	0
2099-06-30	72.663	72.975	0	0
2099-07-01	75.266	75.379	0	0
2099-07-02	75.383	75.335	0	0
2099-07-03	75.773	76.206	0	0
2099-07-04	76.018	77.407	0.001	0
2099-07-05	76.693	77.078	0	0
2099-07-06	75.8	76.173	0	0
2099-07-07	81.906	82.639	0	0
2099-07-08	80.704	85.988	0	0
2099-07-09	82.683	80.972	0	0
2099-07-10	86.897	85.773	0	0
2099-07-11	83.55	83.761	0	0
2099-07-12	78.513	78.306	0	0
2099-07-13	78.543	79.284	0	0
2099-07-14	86.884	86.743	0	0
2099-07-15	82.782	82.214	0	0
2099-07-16	77.63	77.755	0	0
2099-07-17	76.467	74.283	0.001	0
2099-07-18	73.897	73.384	0	0
2099-07-19	73.388	73.375	0	0
2099-07-20	77.373	76.234	0	0
2099-07-21	78.584	77.764	0	0
2099-07-22	78.091	78.989	0	0
2099-07-23	78.807	79.227	0	0
2099-07-24	77.56	77.695	0	0
2099-07-25	74.55	74.523	0	0
2099-07-26	72.872	73.622	0	0
2099-07-27	75.252	74.984	0	0
2099-07-28	76.68	77.565	0	0
2099-07-29	77.098	77.515	0	0
2099-07-30	77.914	78.151	0	0
2099-07-31	81.296	81.358	0	0
2099-08-01	80.594	80.779	0	0
2099-08-02	78.031	77.489	0.022	0.009
2099-08-03	74.391	77.054	0.002	0
2099-08-04	77.314	76.639	0	0.002
2099-08-05	75.037	75.102	0	0
2099-08-06	73.662	73.662	0	0
2099-08-07	72.663	72.123	0	0
2099-08-08	72.662	71.73	0	0
2099-08-09	73.303	73.375	0	0
2099-08-10	74.091	74.282	0	0
2099-08-11	73.419	74.012	0	0
2099-08-12	71.017	70.41	0	0
2099-08-13	70.653	71.46	0	0
2099-08-14	71.855	72.548	0	0
2099-08-15	75.257	74.82	0	0
2099-08-16	78.299	78.516	0	0
2099-08-17	83.92	83.499	0	0
2099-08-18	83.242	82.532	0	0
2099-08-19	79.081	79.312	0	0
2099-08-20	76.314	76.288	0	0
2099-08-21	77.91	78.413	0	0
2099-08-22	87.225	86.214	0	0
2099-08-23	93.809	93.558	0	0
2099-08-24	91.213	93.915	0	0
2099-08-25	90.781	92.306	0	0.001
2099-08-26	83.439	85.578	0	0.008
2099-08-27	79.605	80.92	0	0
2099-08-28	77.973	77.426	0	0
2099-08-29	78.325	77.422	0	0
2099-08-30	83.535	83.635	0	0
2099-08-31	83.58	82.892	0	0
2099-09-01	84.474	84.574	0	0
2099-09-02	90.843	86.931	0	0
2099-09-03	91.419	91.029	0	0
2099-09-04	91.368	89.946	0	0
2099-09-05	93.59	90.361	0	0
2099-09-06	92.11	88.729	0	0
2099-09-07	89.297	86.343	0	0
2099-09-08	88.334	88.45	0	0
2099-09-09	93.266	93.095	0	0
2099-09-10	116.101	116.161	0	0
2099-09-11	114.869	114.326	0	0
2099-09-12	101.895	104.453	0	0
2099-09-13	107.433	105.283	0	0
2099-09-14	111.568	105.628	0	0
2099-09-15	100.781	100.723	0.001	0.011
2099-09-16	93.17	93.188	0	0
2099-09-17	80.05	79.661	0	0
2099-09-18	78.914	80.614	0	0
2099-09-19	79.763	81.16	0	0
2099-09-20	77.376	79.49	0	0
2099-09-21	81.452	82.573	0	0
2099-09-22	83.234	83.387	0	0
2099-09-23	80.769	79.014	0	0
2099-09-24	75.992	75.832	0	0
2099-09-25	76	75.377	0	0
2099-09-26	76.368	75.72	0	0
2099-09-27	73.261	74.262	0	0
2099-09-28	72.097	71.553	0	0.001
2099-09-29	73.933	73.634	0	0
2099-09-30	71.517	71.245	0	0
2099-10-01	68.789	68.835	0	0
2099-10-02	68.567	68.498	0	0
2099-10-03	66.958	68.889	0	0
2099-10-04	64.945	65.974	0	0
2099-10-05	66.662	66.755	0	0
2099-10-06	65.036	64.984	0.018	0.034
2099-10-07	66.593	64.681	0.093	0.087
2099-10-08	68.308	68.403	0	0
2099-10-09	76.848	76.629	0	0
2099-10-10	81.628	81.366	0	0
2099-10-11	78.82	77.711	0	0
2099-10-12	71.093	70.948	0	0
2099-10-13	68.952	69.451	0	0
2099-10-14	83.914	83.761	0	0
2099-10-15	90.463	90.383	0	0
2099-10-16	93.718	93.848	0	0
2099-10-17	91.618	91.4	0	0
2099-10-18	87.593	87.509	0	0
2099-10-19	71.683	70.761	0	0
2099-10-20	71.254	71.961	0	0
2099-10-21	83.066	83.166	0	0
2099-10-22	89.486	88.303	0	0
2099-10-23	74.963	74.966	0	0
2099-10-24	69.263	69.308	0	0
2099-10-25	80.596	80.462	0	0
2099-10-26	79.043	78.855	0	0
2099-10-27	81.39	81.363	0	0
2099-10-28	76.79	77.516	0	0
2099-10-29	76.607	76.318	0	0
2099-10-30	73.619	72.954	0	0
2099-10-31	69.043	68.778	0.005	0.007
