# Supplementary material for: The role of climate change and urban development on compound dry-hot extremes across US cities
Source: Nat Commun. 2023 Jun 14;14:3509. doi: 10.1038/s41467-023-39205-x (PMC10267174; doi:10.1038/s41467-023-39205-x)
Supplement: Supplementary file 2 — Source Data [file 41467_2023_39205_MOESM2_ESM.zip › SourceData/Seattle_Current_Data.xlsx]

## Sheet: Sheet1
Date_Current	Current_T	Urban_Dev_T	Current_prcp	Urban_Dev_Prcp
2000-05-01	80	80	1	1
2000-05-02	61.174	61.834	0.13	0.134
2000-05-03	62.136	63.042	0.149	0.141
2000-05-04	56.919	57.126	0.001	0.022
2000-05-05	55.964	58.396	0.028	0.035
2000-05-06	55.766	56.921	0.013	0
2000-05-07	61.56	61.451	0	0
2000-05-08	62.992	63.216	0.077	0.096
2000-05-09	50.862	50.974	0.195	0.088
2000-05-10	52.803	53.633	0.073	0.103
2000-05-11	51.656	53.808	0.154	0.078
2000-05-12	56.54	56.737	0.076	0.091
2000-05-13	69.391	69.392	0	0
2000-05-14	72.465	72.158	0	0
2000-05-15	74.012	74.097	0	0
2000-05-16	74.039	74.296	0	0
2000-05-17	72.737	72.906	0	0
2000-05-18	61.709	62.092	0	0
2000-05-19	64.258	64.908	0.076	0.071
2000-05-20	63.387	63.862	0	0
2000-05-21	67.137	67.457	0	0
2000-05-22	65.494	65.657	0.031	0.049
2000-05-23	59.922	60.379	0	0
2000-05-24	62.746	62.849	0	0
2000-05-25	63.791	64.043	0	0
2000-05-26	65.212	65.456	0.081	0.059
2000-05-27	58.901	60.26	0.149	0.134
2000-05-28	58.621	58.735	0.095	0.137
2000-05-29	61.136	60.803	0.03	0.06
2000-05-30	59.03	60.949	0	0
2000-05-31	59.665	62.429	0.006	0
2000-06-01	69.692	69.393	0	0
2000-06-02	71.689	71.823	0	0
2000-06-03	74.037	73.99	0	0
2000-06-04	85.639	86.049	0	0
2000-06-05	84.294	85.37	0.012	0.009
2000-06-06	62.525	64.734	0.049	0.04
2000-06-07	58.108	58.439	0.018	0.025
2000-06-08	60.162	60.598	0.098	0.094
2000-06-09	54.855	57.376	0.152	0.145
2000-06-10	59.497	60.492	0.107	0.081
2000-06-11	55.852	55.801	0.051	0.068
2000-06-12	61.88	60.969	0.265	0.29
2000-06-13	61.885	62.18	0	0
2000-06-14	65.3	65.998	0.002	0.003
2000-06-15	62.424	62.61	0	0
2000-06-16	71.883	71.906	0	0
2000-06-17	75.742	75.826	0	0
2000-06-18	78.361	78.783	0	0
2000-06-19	64.585	64.801	0	0
2000-06-20	71.11	71.371	0	0
2000-06-21	72.452	72.61	0	0
2000-06-22	66.698	67.262	0	0
2000-06-23	68.258	68.549	0	0
2000-06-24	70.127	70.407	0	0
2000-06-25	78.564	78.642	0	0
2000-06-26	80.095	80.239	0	0
2000-06-27	87.109	87.192	0	0
2000-06-28	87.728	88.398	0	0
2000-06-29	86.806	87.246	0	0
2000-06-30	78.317	78.702	0	0
2000-07-01	72.019	72.253	0	0
2000-07-02	61.59	61.847	0.015	0.016
2000-07-03	57.615	58.513	0.109	0.146
2000-07-04	59.985	59.038	0.173	0.16
2000-07-05	68.709	68.664	0	0
2000-07-06	68.925	69.398	0	0
2000-07-07	70.608	70.601	0	0
2000-07-08	72.17	72.221	0	0
2000-07-09	63.098	62.476	0	0
2000-07-10	66.298	65.829	0	0
2000-07-11	68.187	68.212	0	0
2000-07-12	71.767	71.71	0	0
2000-07-13	74.071	74.48	0	0
2000-07-14	70.175	70.656	0	0.003
2000-07-15	68.494	68.691	0	0
2000-07-16	76.804	76.747	0	0
2000-07-17	79.575	79.021	0	0
2000-07-18	82.05	81.023	0	0
2000-07-19	66.909	67.325	0	0
2000-07-20	73.493	72.833	0	0
2000-07-21	78.802	78.935	0	0
2000-07-22	80.165	80.496	0.022	0.025
2000-07-23	66.799	67.657	0.133	0.157
2000-07-24	73.899	73.922	0	0
2000-07-25	75.369	76.151	0	0
2000-07-26	67.878	68.639	0	0
2000-07-27	68.005	68.869	0	0
2000-07-28	72.441	71.512	0	0
2000-07-29	75.552	75.25	0	0
2000-07-30	79.342	79.218	0	0
2000-07-31	81.273	81.357	0	0
2000-08-01	79.94	80.45	0	0
2000-08-02	74.038	73.935	0	0
2000-08-03	76.008	76.303	0	0
2000-08-04	79.258	79.606	0	0
2000-08-05	81.357	81.331	0	0
2000-08-06	84.717	84.74	0	0
2000-08-07	70.808	70.654	0	0
2000-08-08	76.593	76.587	0	0
2000-08-09	78.933	79.036	0	0
2000-08-10	75.255	75.458	0	0
2000-08-11	73.502	73.868	0	0
2000-08-12	67.549	67.692	0	0
2000-08-13	69.269	69.554	0	0
2000-08-14	66.778	67.529	0	0
2000-08-15	67.013	67.103	0	0
2000-08-16	69.003	68.902	0	0
2000-08-17	72.184	72.138	0	0
2000-08-18	73.029	73.684	0.03	0.013
2000-08-19	60.972	61.994	0.026	0.031
2000-08-20	65.822	65.512	0.024	0.005
2000-08-21	68.701	68.602	0	0
2000-08-22	77.792	77.772	0	0
2000-08-23	80.086	80.265	0	0
2000-08-24	80.594	80.65	0	0
2000-08-25	61.508	68.024	0	0
2000-08-26	64.725	68.442	0.019	0.123
2000-08-27	58.513	60.357	0	0
2000-08-28	70.022	69.916	0	0
2000-08-29	71.271	71.432	0	0
2000-08-30	66.861	66.118	0	0
2000-08-31	70.898	70.937	0.006	0.005
2000-09-01	61.264	62.122	0.001	0.032
2000-09-02	65.561	65.244	0	0
2000-09-03	66.333	66.396	0.001	0.001
2000-09-04	64.981	65.265	0	0
2000-09-05	62.815	62.614	0	0
2000-09-06	63.706	63.868	0.021	0.025
2000-09-07	64.033	64.9	0	0
2000-09-08	61.762	61.745	0.098	0.069
2000-09-09	61.289	61.57	0.077	0.073
2000-09-10	58.368	59.023	0.418	0.413
2000-09-11	64.061	63.667	0	0
2000-09-12	68.77	68.805	0	0
2000-09-13	73.449	73.166	0	0
2000-09-14	84.273	83.159	0	0
2000-09-15	86.018	86.773	0	0
2000-09-16	69.542	70.948	0	0
2000-09-17	69.794	69.339	0	0
2000-09-18	70.875	71.465	0	0
2000-09-19	70.61	71.369	0	0
2000-09-20	67.856	67.936	0	0
2000-09-21	68.145	68.125	0	0
2000-09-22	69.512	69.715	0	0
2000-09-23	64.943	64.911	0	0
2000-09-24	71.055	71.209	0	0
2000-09-25	73.133	73.529	0	0
2000-09-26	75.996	76.222	0	0
2000-09-27	76.846	77.613	0	0
2000-09-28	76.933	77.701	0	0
2000-09-29	55.859	57.745	0.015	0.012
2000-09-30	61.249	61.975	0.305	0.42
2000-10-01	57.916	58.855	0.368	0.334
2000-10-02	56.478	56.623	0.003	0.005
2000-10-03	56.128	56.092	0	0
2000-10-04	57.773	57.915	0	0
2000-10-05	64.653	64.964	0	0
2000-10-06	74.446	74.471	0	0
2000-10-07	75.962	76.36	0	0
2000-10-08	75.758	76.522	0	0
2000-10-09	62.175	62.372	0.161	0.058
2000-10-10	57.588	56.482	0.007	0.002
2000-10-11	66.157	66.418	0	0
2000-10-12	66.209	66.902	0	0
2000-10-13	54.306	55.352	0.001	0
2000-10-14	56.676	57.237	0.002	0.011
2000-10-15	56.936	57.421	0	0
2000-10-16	55.356	56.135	0.136	0.15
2000-10-17	63.681	64.143	0.17	0.175
2000-10-18	62.916	64.137	0.396	0.426
2000-10-19	57.386	58.139	0	0.022
2000-10-20	59.114	59.033	0.403	0.426
2000-10-21	54.068	55.852	0.154	0.154
2000-10-22	54.867	55.045	0	0
2000-10-23	67.332	67.962	0	0
2000-10-24	66.158	69.348	0	0
2000-10-25	63.932	67.398	0	0
2000-10-26	61.26	63.239	0	0
2000-10-27	54.791	55.136	0.034	0.052
2000-10-28	57.536	57.29	0.161	0.188
2000-10-29	58.54	58.753	0	0
2000-10-30	56.731	58.545	0	0
2000-10-31	56.395	58.069	0.001	0.001
2001-05-01	80	80	1	1
2001-05-02	53.251	53.171	0.136	0.113
2001-05-03	60.268	60.508	0	0
2001-05-04	64.451	64.52	0	0.001
2001-05-05	59.948	60.366	0.02	0.021
2001-05-06	60.258	60.217	0	0
2001-05-07	67.502	67.754	0	0
2001-05-08	69.006	69.598	0	0
2001-05-09	58.823	58.762	0	0
2001-05-10	61.053	61.16	0	0
2001-05-11	67.494	67.522	0	0
2001-05-12	69.279	69.634	0	0
2001-05-13	66.828	67.257	0.016	0.017
2001-05-14	63.762	63.896	0.162	0.151
2001-05-15	54.444	55.05	0.035	0.061
2001-05-16	56.179	54.504	0.114	0.126
2001-05-17	55.857	56.593	0	0
2001-05-18	55.886	55.82	0.015	0.013
2001-05-19	59.105	59.186	0.005	0.017
2001-05-20	60.912	60.846	0	0
2001-05-21	72.633	72.624	0	0
2001-05-22	82.411	82.894	0	0
2001-05-23	83.401	84.183	0	0
2001-05-24	85.076	85.298	0	0
2001-05-25	72.641	72.65	0	0
2001-05-26	74.887	75.222	0	0
2001-05-27	74.11	74.678	0	0
2001-05-28	66.184	66.561	0.077	0.087
2001-05-29	58.212	58.735	0	0.001
2001-05-30	65.598	66.12	0	0
2001-05-31	82.863	83.391	0	0
2001-06-01	85.741	86.154	0	0
2001-06-02	57.88	56.875	0.039	0.092
2001-06-03	55.582	55.052	0.311	0.196
2001-06-04	59.532	60.001	0	0
2001-06-05	61.298	61.074	0	0
2001-06-06	60.835	60.768	0.006	0.03
2001-06-07	67.484	67.564	0	0
2001-06-08	72.294	72.397	0	0
2001-06-09	73.207	73.417	0.059	0.061
2001-06-10	61.248	62.103	0	0.012
2001-06-11	60.566	61.727	0.215	0.254
2001-06-12	62.652	63.39	0.151	0.442
2001-06-13	65.897	66.793	0	0
2001-06-14	67.161	66.989	0	0
2001-06-15	57.553	58.529	0.001	0
2001-06-16	61.847	61.355	0	0
2001-06-17	64.241	64.171	0	0
2001-06-18	66.085	65.952	0	0
2001-06-19	74.38	74.832	0	0
2001-06-20	77.904	78.124	0	0
2001-06-21	80.548	81.049	0	0
2001-06-22	77.605	77.9	0	0
2001-06-23	62.239	62.461	0	0
2001-06-24	64.465	64.684	0.003	0.018
2001-06-25	62.491	63.545	0.055	0.02
2001-06-26	71.366	71.372	0	0
2001-06-27	73.25	73.022	0.086	0.112
2001-06-28	65.123	66.468	0.12	0.102
2001-06-29	67.393	67.541	0	0
2001-06-30	69.418	69.828	0	0
2001-07-01	72.92	73.362	0	0
2001-07-02	74.163	74.02	0	0
2001-07-03	79.271	78.854	0	0
2001-07-04	79.441	79.948	0	0
2001-07-05	75.814	75.696	0	0
2001-07-06	70.609	70.576	0	0
2001-07-07	73.878	74.115	0	0
2001-07-08	76.164	76.506	0	0
2001-07-09	78.084	78.256	0	0
2001-07-10	79.563	80.216	0	0
2001-07-11	80.203	80.347	0	0
2001-07-12	76.499	76.6	0	0
2001-07-13	77.793	78.411	0	0
2001-07-14	74.685	75.188	0	0
2001-07-15	65.84	66.461	0.017	0.023
2001-07-16	58.45	59.281	0.255	0.208
2001-07-17	60.597	61.068	0.178	0.056
2001-07-18	62.78	63.79	0	0
2001-07-19	64.677	63.986	0	0
2001-07-20	68.931	69.332	0	0
2001-07-21	70.627	72.147	0	0
2001-07-22	69.104	70.3	0	0
2001-07-23	71.645	71.74	0	0
2001-07-24	72.807	73.097	0	0
2001-07-25	74.43	74.394	0	0
2001-07-26	76.423	76.667	0	0
2001-07-27	75.533	75.941	0	0
2001-07-28	73.665	74.057	0.245	0.235
2001-07-29	60.982	62.428	0.064	0.065
2001-07-30	68.791	69.062	0	0
2001-07-31	68.206	69.218	0	0
2001-08-01	67.81	67.485	0	0
2001-08-02	69.456	69.549	0	0
2001-08-03	68.357	68.392	0.032	0.037
2001-08-04	66.631	63.435	0.002	0.018
2001-08-05	73.33	73.011	0	0
2001-08-06	75.554	76.148	0	0
2001-08-07	74.681	74.634	0	0
2001-08-08	77.505	77.409	0	0
2001-08-09	86.38	86.465	0	0
2001-08-10	87.527	87.745	0	0
2001-08-11	88.737	89.198	0	0
2001-08-12	85.149	85.613	0	0
2001-08-13	82.582	82.992	0.004	0
2001-08-14	79.424	79.632	0	0
2001-08-15	83.323	84.292	0	0
2001-08-16	85.592	86.395	0.03	0.013
2001-08-17	83.147	83.582	0	0
2001-08-18	67.897	67.785	0	0
2001-08-19	65.424	65.442	0	0
2001-08-20	67.697	68.062	0	0
2001-08-21	68.289	68.933	0.109	0.095
2001-08-22	63.065	63.477	0.136	0.155
2001-08-23	62.826	62.943	0.151	0.133
2001-08-24	63.914	64.544	0.039	0.031
2001-08-25	73.825	74.287	0	0
2001-08-26	78.069	78.344	0	0
2001-08-27	80.392	80.871	0	0
2001-08-28	69.496	70.823	0	0
2001-08-29	75.472	75.366	0	0
2001-08-30	76.439	76.681	0	0
2001-08-31	78.031	78.676	0	0
2001-09-01	67.971	68.132	0.017	0.03
2001-09-02	68.419	68.754	0	0
2001-09-03	69.558	69.857	0.001	0
2001-09-04	63.304	64.003	0	0
2001-09-05	61.129	62.475	0	0
2001-09-06	64.73	64.75	0	0
2001-09-07	63.714	63.941	0	0
2001-09-08	71.11	70.749	0	0
2001-09-09	73.271	73.389	0	0
2001-09-10	73.793	74.35	0	0
2001-09-11	73.142	73.528	0	0
2001-09-12	73.337	73.196	0	0
2001-09-13	76.608	76.436	0	0
2001-09-14	78.045	78.099	0	0
2001-09-15	79.414	79.423	0	0
2001-09-16	78.675	78.813	0	0
2001-09-17	64.643	61.658	0	0
2001-09-18	63.561	63.731	0	0
2001-09-19	58.27	60.445	0	0
2001-09-20	63.789	63.689	0	0
2001-09-21	61.419	61.875	0	0
2001-09-22	77.858	78.273	0	0
2001-09-23	79.668	80.045	0	0
2001-09-24	77.992	78.766	0	0
2001-09-25	69.653	70.42	0	0
2001-09-26	58.72	59.641	0.253	0.216
2001-09-27	60.664	60.708	0.002	0.009
2001-09-28	61.985	62.891	0	0
2001-09-29	66.058	66.972	0	0
2001-09-30	65.263	66.621	0	0
2001-10-01	71.945	72	0	0
2001-10-02	68.703	69.77	0	0
2001-10-03	67.253	67.624	0	0
2001-10-04	73.598	73.714	0	0
2001-10-05	73.018	73.426	0	0
2001-10-06	69.878	70.957	0	0
2001-10-07	59.923	60.305	0	0
2001-10-08	58.847	59.698	0.003	0.057
2001-10-09	55.538	55.272	0.001	0
2001-10-10	56.404	57.242	0.052	0.064
2001-10-11	51.262	52.165	0.066	0.072
2001-10-12	52.447	53.436	0.008	0.005
2001-10-13	55.08	55.667	0.047	0.068
2001-10-14	53.342	54.258	0.007	0.006
2001-10-15	66.62	66.148	0	0
2001-10-16	66.443	67.049	0.253	0.206
2001-10-17	52.254	52.359	0.186	0.218
2001-10-18	51.756	52.52	0.032	0.039
2001-10-19	52.203	53.608	0.038	0.04
2001-10-20	51.927	53.605	0.013	0.01
2001-10-21	49.631	50.425	0.094	0.084
2001-10-22	54.906	55.325	0.144	0.158
2001-10-23	54.966	55.485	0.086	0.112
2001-10-24	51.716	52.233	0.056	0.055
2001-10-25	51.122	51.96	0.107	0.134
2001-10-26	56.796	57.541	0.027	0.023
2001-10-27	51.795	53.016	0.22	0.243
2001-10-28	51.978	53.393	0	0.002
2001-10-29	52.54	53.32	0	0
2001-10-30	53.764	54.565	0.1	0.088
2001-10-31	56.393	57.353	0.099	0.148
2002-05-01	80	80	1	1
2002-05-02	71.46	71.813	0.02	0.019
2002-05-03	54.72	54.961	0.001	0.002
2002-05-04	57.468	57.656	0	0
2002-05-05	56.593	56.376	0.02	0.026
2002-05-06	47.327	50.099	0.118	0.085
2002-05-07	51.629	52.191	0.053	0.045
2002-05-08	53.946	53.854	0	0
2002-05-09	56.3	56.374	0	0
2002-05-10	59.132	59.09	0	0
2002-05-11	61.972	62.095	0	0
2002-05-12	76.994	77.092	0	0
2002-05-13	78.109	78.709	0.008	0.003
2002-05-14	56.559	59.837	0.044	0.037
2002-05-15	58.469	58.427	0	0
2002-05-16	63.95	64.27	0	0
2002-05-17	67.387	67.661	0.014	0.002
2002-05-18	64.286	63.991	0	0
2002-05-19	66.397	66.668	0.014	0.011
2002-05-20	65.964	65.717	0.139	0.1
2002-05-21	61.138	62.874	0.014	0.006
2002-05-22	60.572	61.063	0.015	0.02
2002-05-23	58.767	58.813	0	0
2002-05-24	65.991	66.619	0	0
2002-05-25	66.828	67.559	0	0
2002-05-26	68.977	69.364	0	0
2002-05-27	71.04	71.308	0	0
2002-05-28	66.375	67.359	0.098	0.173
2002-05-29	61.13	61.86	0.065	0.051
2002-05-30	66.34	66.43	0	0
2002-05-31	68.512	68.604	0	0
2002-06-01	65.726	65.713	0	0
2002-06-02	67.799	67.924	0	0
2002-06-03	66.189	66.043	0	0
2002-06-04	67.687	68.24	0	0
2002-06-05	64.06	64.274	0.024	0.025
2002-06-06	56.498	56.461	0.065	0.037
2002-06-07	58.008	58.457	0.047	0.108
2002-06-08	57.609	56.96	0.002	0.002
2002-06-09	72.932	72.582	0	0
2002-06-10	75.16	75.209	0	0
2002-06-11	75.045	74.88	0	0
2002-06-12	79.041	79.079	0	0
2002-06-13	90.898	90.925	0	0
2002-06-14	91.88	92.166	0	0
2002-06-15	82.024	82.304	0	0
2002-06-16	69.397	70.068	0	0
2002-06-17	62.392	63.303	0	0
2002-06-18	57.557	59.657	0.197	0.118
2002-06-19	62.609	62.011	0.083	0.111
2002-06-20	70.325	70.188	0	0
2002-06-21	78.815	78.774	0	0
2002-06-22	80.446	80.568	0	0
2002-06-23	76.323	76.737	0	0
2002-06-24	68.614	69.712	0	0
2002-06-25	82.607	82.573	0	0
2002-06-26	86.748	87.108	0	0
2002-06-27	84.407	84.687	0.004	0
2002-06-28	63.541	63.675	0.063	0.064
2002-06-29	63.511	65.617	0.26	0.266
2002-06-30	65.341	65.894	0	0
2002-07-01	62.457	62.326	0.012	0.024
2002-07-02	64.982	64.983	0	0
2002-07-03	66.366	66.712	0	0
2002-07-04	63.057	62.628	0.001	0
2002-07-05	67.057	67.062	0.054	0.054
2002-07-06	71.689	72.408	0	0
2002-07-07	77.738	77.118	0	0
2002-07-08	77.756	77.97	0.406	0.443
2002-07-09	76.203	76.511	0	0
2002-07-10	88.715	88.608	0	0
2002-07-11	88.181	88.523	0	0
2002-07-12	79.491	79.875	0	0
2002-07-13	81.83	82.197	0	0
2002-07-14	75.246	78.894	0	0
2002-07-15	73.466	73.457	0	0
2002-07-16	75.989	76.278	0	0
2002-07-17	77.915	78.334	0	0
2002-07-18	73.059	73.129	0	0
2002-07-19	66.017	67.426	0	0
2002-07-20	71.16	71.17	0	0
2002-07-21	80.228	80.301	0	0
2002-07-22	86.579	86.568	0	0
2002-07-23	87.76	88.066	0	0
2002-07-24	89.501	88.753	0	0
2002-07-25	82.292	83.114	0	0
2002-07-26	67.295	68.985	0	0
2002-07-27	69.136	69.46	0	0
2002-07-28	73.424	73.838	0	0
2002-07-29	67.17	66.974	0	0
2002-07-30	70.093	70.212	0	0
2002-07-31	68.51	68.691	0	0
2002-08-01	72.319	72.294	0	0
2002-08-02	72.909	73.094	0	0
2002-08-03	65.388	65.713	0	0
2002-08-04	65.295	66.074	0.003	0.001
2002-08-05	64.614	63.283	0.026	0.006
2002-08-06	66.219	65.732	0.084	0.05
2002-08-07	68.151	67.16	0.002	0.002
2002-08-08	72.311	72.215	0	0
2002-08-09	75.434	76.033	0	0
2002-08-10	73.57	75.419	0	0
2002-08-11	74.249	74.397	0	0
2002-08-12	80.114	80.092	0	0
2002-08-13	86.605	86.545	0	0
2002-08-14	87.654	88.036	0	0
2002-08-15	80.289	80.359	0	0
2002-08-16	82.916	83.144	0	0
2002-08-17	77.006	77.273	0	0
2002-08-18	76.442	76.786	0	0
2002-08-19	75.443	75.546	0	0
2002-08-20	73.221	73.266	0	0
2002-08-21	58.399	59.213	0	0
2002-08-22	70.839	70.525	0	0
2002-08-23	78.02	78.095	0	0
2002-08-24	80.478	80.667	0	0
2002-08-25	71.697	72.363	0	0
2002-08-26	61.869	61.689	0	0
2002-08-27	75.551	75.334	0	0
2002-08-28	82.839	82.077	0	0
2002-08-29	83.253	83.102	0	0
2002-08-30	71.136	67.85	0	0
2002-08-31	73.964	74.109	0	0
2002-09-01	76.131	75.89	0	0
2002-09-02	68.568	69.082	0	0
2002-09-03	58.524	59.739	0.067	0.078
2002-09-04	65.396	65.527	0	0
2002-09-05	68.483	68.77	0	0
2002-09-06	69.645	69.816	0	0
2002-09-07	66.61	67.213	0.01	0.004
2002-09-08	59.179	58.22	0.001	0
2002-09-09	69.453	68.52	0.031	0.039
2002-09-10	74.669	74.57	0	0
2002-09-11	75.737	75.463	0	0
2002-09-12	76.672	76.764	0	0
2002-09-13	77.671	78.113	0	0
2002-09-14	77.568	77.567	0	0
2002-09-15	77.187	77.114	0	0
2002-09-16	62.542	64.179	0.008	0.06
2002-09-17	60.8	63.872	0.03	0.058
2002-09-18	67.539	67.442	0	0
2002-09-19	70.573	70.561	0	0
2002-09-20	68.148	68.981	0	0
2002-09-21	72.097	72.085	0	0
2002-09-22	74.177	74.226	0	0
2002-09-23	73.906	74.55	0	0
2002-09-24	73.702	74.293	0	0
2002-09-25	72.485	72.948	0	0
2002-09-26	70.31	70.825	0	0
2002-09-27	69.063	69.448	0	0
2002-09-28	70.015	70.086	0	0
2002-09-29	70.049	70.654	0.213	0.219
2002-09-30	56.516	57.247	0.001	0.001
2002-10-01	57.875	58.056	0	0
2002-10-02	61.384	61.717	0	0
2002-10-03	57.104	58.184	0.265	0.204
2002-10-04	57.222	58.216	0.004	0.002
2002-10-05	54.267	55.85	0.001	0.002
2002-10-06	55.279	57.719	0	0
2002-10-07	56.725	58.603	0	0
2002-10-08	60.601	61.316	0	0
2002-10-09	60.395	62.632	0	0
2002-10-10	51.593	53.785	0.012	0.017
2002-10-11	50.683	52.145	0	0
2002-10-12	61.668	61.889	0	0
2002-10-13	61.44	62.419	0	0
2002-10-14	66.245	66.35	0	0
2002-10-15	69.91	69.966	0	0
2002-10-16	75.033	75.532	0	0
2002-10-17	71.644	72.479	0	0
2002-10-18	70.905	72.005	0	0
2002-10-19	59.628	58.894	0.007	0.001
2002-10-20	58.273	59.921	0	0
2002-10-21	56.537	59.27	0	0.003
2002-10-22	66.525	66.808	0	0
2002-10-23	66.123	66.838	0	0
2002-10-24	58.089	59.135	0	0
2002-10-25	56.446	58.695	0	0
2002-10-26	55.223	56.307	0	0
2002-10-27	54.014	55.587	0.004	0.01
2002-10-28	47.409	48.072	0.023	0.015
2002-10-29	46.499	48.559	0.005	0
2002-10-30	44.895	45.315	0	0
2002-10-31	50.592	50.969	0	0
2003-05-01	80	80	1	1
2003-05-02	65.662	64.396	0	0
2003-05-03	62.703	63.66	0	0
2003-05-04	53.78	52.665	0.001	0
2003-05-05	50.882	51.11	0.243	0.225
2003-05-06	55.841	55.989	0.111	0.079
2003-05-07	58.447	58.527	0	0
2003-05-08	58.39	58.355	0.034	0.001
2003-05-09	64.06	63.99	0	0
2003-05-10	66.49	66.532	0.001	0.002
2003-05-11	66.732	66.62	0	0
2003-05-12	67.672	67.805	0	0
2003-05-13	66.346	66.615	0	0
2003-05-14	68.825	69.116	0	0
2003-05-15	55.633	56.453	0.011	0.03
2003-05-16	55.367	55.102	0.019	0.023
2003-05-17	53.872	53.95	0.156	0.237
2003-05-18	57.27	57.324	0.057	0.06
2003-05-19	63.686	63.933	0.029	0.011
2003-05-20	65.089	65.66	0	0
2003-05-21	63.389	63.181	0.023	0.019
2003-05-22	68.67	68.617	0	0
2003-05-23	74.489	75.667	0	0
2003-05-24	77.198	77.589	0	0
2003-05-25	72.469	72.789	0.098	0.1
2003-05-26	63.58	63.466	0	0
2003-05-27	72.97	73.135	0	0
2003-05-28	76.081	76.499	0	0
2003-05-29	69.61	69.602	0	0
2003-05-30	76.522	76.939	0.001	0.001
2003-05-31	75.731	76.172	0	0
2003-06-01	66.291	67.033	0	0
2003-06-02	63.936	63.673	0	0
2003-06-03	68.871	68.846	0	0
2003-06-04	78.484	78.477	0	0
2003-06-05	84.671	84.674	0	0
2003-06-06	87.309	87.491	0	0
2003-06-07	88.495	88.891	0	0
2003-06-08	86.736	87.084	0	0
2003-06-09	79.997	80.204	0	0
2003-06-10	68.309	68.642	0.002	0.006
2003-06-11	60.315	59.775	0	0
2003-06-12	67.28	67.098	0	0
2003-06-13	66.194	66.584	0.016	0.037
2003-06-14	65.53	65.799	0	0
2003-06-15	66.201	65.791	0	0
2003-06-16	73.053	73.095	0	0
2003-06-17	84.11	84.245	0	0
2003-06-18	81.564	81.763	0	0
2003-06-19	64.581	64.896	0	0
2003-06-20	60.765	61.263	0.008	0.016
2003-06-21	58.616	60.232	0.072	0.054
2003-06-22	56.552	57.389	0.05	0.095
2003-06-23	58.491	58.787	0.039	0.038
2003-06-24	68.263	68.184	0	0
2003-06-25	71.869	71.935	0	0
2003-06-26	75.563	75.578	0	0
2003-06-27	77.719	78.106	0	0
2003-06-28	81.333	81.349	0	0
2003-06-29	87.214	86.675	0.004	0.005
2003-06-30	79.239	78.861	0.081	0.088
2003-07-01	65.829	65.085	0	0
2003-07-02	65.114	65.013	0	0
2003-07-03	68.236	68.181	0	0
2003-07-04	69.332	69.289	0	0
2003-07-05	70.571	70.536	0	0
2003-07-06	72.342	72.338	0	0
2003-07-07	74.75	75.054	0	0
2003-07-08	74.315	74.558	0	0
2003-07-09	75.14	75.24	0	0
2003-07-10	86.879	87.077	0	0
2003-07-11	89.181	89.477	0	0
2003-07-12	79.091	79.522	0.001	0
2003-07-13	74.94	74.944	0.009	0.022
2003-07-14	71.121	70.507	0.051	0.04
2003-07-15	74.073	73.997	0	0
2003-07-16	71.354	71.814	0	0
2003-07-17	71.351	71.451	0	0
2003-07-18	80.258	80.368	0	0
2003-07-19	81.834	81.872	0	0
2003-07-20	83.37	83.72	0	0
2003-07-21	80.379	80.508	0	0
2003-07-22	79.057	79.689	0	0
2003-07-23	80.249	80.692	0	0
2003-07-24	78.688	78.912	0	0
2003-07-25	77.771	77.42	0	0
2003-07-26	81.01	80.296	0	0
2003-07-27	77.258	77.163	0	0
2003-07-28	83.25	82.904	0	0
2003-07-29	89.94	89.395	0	0
2003-07-30	91.608	91.497	0	0
2003-07-31	91.07	91.015	0	0
2003-08-01	83.509	84	0	0
2003-08-02	74.715	73.773	0	0
2003-08-03	74.507	73.042	0	0
2003-08-04	77.714	75.565	0	0
2003-08-05	77.88	77.912	0	0
2003-08-06	77.92	74.815	0.055	0
2003-08-07	75.516	76.324	0	0
2003-08-08	77.49	77.679	0	0.039
2003-08-09	74.69	73.406	0	0
2003-08-10	77.197	77.173	0	0
2003-08-11	76.244	77.221	0	0
2003-08-12	67.345	68.117	0.001	0.001
2003-08-13	72.942	72.824	0	0
2003-08-14	78.751	78.038	0	0
2003-08-15	83.183	82.571	0	0
2003-08-16	79.691	80.688	0	0
2003-08-17	74.935	75.068	0	0
2003-08-18	77.29	77.471	0	0
2003-08-19	77.345	77.413	0	0
2003-08-20	74.866	74.816	0	0
2003-08-21	79.159	79.076	0	0
2003-08-22	80.434	80.516	0	0
2003-08-23	71.458	69.135	0	0
2003-08-24	72.139	72.185	0	0
2003-08-25	79.763	80.257	0	0
2003-08-26	83.74	84.093	0	0
2003-08-27	67.242	67.204	0	0
2003-08-28	74.545	74.402	0	0
2003-08-29	83.624	83.171	0	0
2003-08-30	85.251	85.268	0	0
2003-08-31	84.706	85.078	0	0
2003-09-01	74.339	73.663	0	0
2003-09-02	85.18	85.316	0	0
2003-09-03	87.268	87.257	0	0
2003-09-04	88.359	88.312	0	0
2003-09-05	87.007	87.349	0	0
2003-09-06	81.606	82.425	0	0
2003-09-07	78.774	81.893	0.009	0.001
2003-09-08	64.377	64.474	0.031	0.019
2003-09-09	66.361	66.214	0.007	0
2003-09-10	66.171	66.961	0.015	0.019
2003-09-11	59.564	60.515	0.227	0.223
2003-09-12	61.856	62.578	0.054	0.058
2003-09-13	69.043	69.083	0	0
2003-09-14	71.856	72.278	0	0
2003-09-15	62.686	62.931	0	0
2003-09-16	65.476	65.846	0.11	0.089
2003-09-17	55.189	55.911	0.207	0.1
2003-09-18	65.129	64.255	0.001	0.001
2003-09-19	66.143	62.962	0.058	0.069
2003-09-20	64.594	64.382	0	0
2003-09-21	67.365	67.596	0	0
2003-09-22	71.45	71.624	0	0
2003-09-23	71.635	72.307	0	0
2003-09-24	77.299	77.587	0	0
2003-09-25	73.244	74.481	0	0
2003-09-26	73.07	73.063	0	0
2003-09-27	88.614	88.896	0	0
2003-09-28	88.836	89.097	0	0
2003-09-29	86.343	86.957	0	0
2003-09-30	71.156	72.125	0	0
2003-10-01	73.849	74.348	0	0
2003-10-02	74.719	75.191	0	0
2003-10-03	76.204	76.594	0	0
2003-10-04	77.48	78.442	0	0
2003-10-05	76.139	76.891	0	0
2003-10-06	61.656	61.385	0	0
2003-10-07	64.684	65.497	0.261	0.279
2003-10-08	59.327	60.487	0.024	0.039
2003-10-09	56.984	57.881	0.143	0.158
2003-10-10	55.789	56.421	0.09	0.107
2003-10-11	53.977	54.065	0.195	0.172
2003-10-12	55.283	55.466	0.068	0.061
2003-10-13	54.62	55.184	0	0
2003-10-14	58.891	59.263	0	0
2003-10-15	59.446	60.099	0.23	0.234
2003-10-16	59.766	60.196	0.172	0.168
2003-10-17	64.183	65.086	0.414	0.41
2003-10-18	71.188	71.545	0	0
2003-10-19	65.714	68.657	0.155	0.11
2003-10-20	67.07	67.434	0.1	0.093
2003-10-21	69.154	69.566	0.087	0.083
2003-10-22	67.003	67.662	0	0
2003-10-23	58.486	59.003	0.055	0.083
2003-10-24	57.138	57.425	0.03	0.029
2003-10-25	62.152	62.466	0	0
2003-10-26	67.867	68.304	0	0
2003-10-27	66.143	67.643	0	0
2003-10-28	62.919	64.493	0.017	0.016
2003-10-29	55.903	56.774	0.042	0.045
2003-10-30	46.302	47.528	0	0
2003-10-31	44.425	45.044	0	0
2004-05-01	80	80	1	1
2004-05-02	74.811	75.372	0	0
2004-05-03	65.536	66.102	0	0
2004-05-04	68.197	68.284	0.042	0.151
2004-05-05	59.862	58.539	0.06	0.053
2004-05-06	63.289	63.201	0	0
2004-05-07	68.329	67.806	0	0
2004-05-08	67.131	65.619	0.088	0.044
2004-05-09	61.805	62.038	0	0.008
2004-05-10	60.252	60.727	0	0
2004-05-11	58.911	59.103	0.002	0.001
2004-05-12	62.733	63.726	0.004	0.002
2004-05-13	64.83	64.971	0	0
2004-05-14	68.052	68.131	0	0
2004-05-15	70.194	70.348	0	0
2004-05-16	60.609	60.827	0.076	0.079
2004-05-17	60.561	65.264	0.073	0.282
2004-05-18	74.215	73.955	0	0
2004-05-19	76.698	76.965	0	0.002
2004-05-20	69.66	69.611	0	0
2004-05-21	71.605	71.313	0.041	0.036
2004-05-22	55.868	56.475	0.186	0.173
2004-05-23	57.847	60.071	0.037	0.04
2004-05-24	71.073	70.159	0	0
2004-05-25	72.064	71.947	0	0
2004-05-26	65.486	65.427	0.416	0.395
2004-05-27	61.15	62.333	0.027	0.028
2004-05-28	56.367	56.068	0.065	0.065
2004-05-29	56.849	57.116	0.375	0.319
2004-05-30	61.577	62.767	0.001	0
2004-05-31	57.999	57.636	0.024	0.027
2004-06-01	61.1	61.314	0	0
2004-06-02	64.795	64.592	0	0
2004-06-03	73.77	73.798	0	0
2004-06-04	76.454	77.589	0	0
2004-06-05	79.399	79.791	0.051	0.047
2004-06-06	61.079	61.04	0.079	0.077
2004-06-07	62.309	61.197	0.125	0.069
2004-06-08	74.087	74.117	0	0
2004-06-09	76.112	76.27	0	0
2004-06-10	66.146	67.762	0.037	0.031
2004-06-11	59.355	60.154	0	0
2004-06-12	57.332	57.961	0	0
2004-06-13	62.356	62.895	0.038	0.044
2004-06-14	62.195	62.579	0	0.002
2004-06-15	64.715	64.695	0.044	0.053
2004-06-16	73.862	73.694	0	0
2004-06-17	84.175	84.274	0	0
2004-06-18	84.469	84.709	0	0
2004-06-19	84.088	84.477	0	0
2004-06-20	83.934	84.276	0	0
2004-06-21	85.536	86.163	0	0
2004-06-22	86.362	86.66	0	0
2004-06-23	87.361	87.645	0	0
2004-06-24	75.145	74.93	0	0
2004-06-25	72.016	72.893	0.001	0
2004-06-26	73.259	73.111	0	0
2004-06-27	68.728	69.957	0	0
2004-06-28	70.864	71.063	0	0
2004-06-29	74.735	74.531	0	0
2004-06-30	76.811	76.85	0	0
2004-07-01	77.884	77.559	0	0
2004-07-02	78.429	78.753	0	0
2004-07-03	67.107	67.088	0.06	0.055
2004-07-04	66.843	66.424	0	0
2004-07-05	73.061	73.258	0	0
2004-07-06	75.383	75.897	0	0
2004-07-07	64.852	65.926	0.005	0.012
2004-07-08	63.852	63.033	0	0
2004-07-09	66.055	66.068	0	0
2004-07-10	66.042	66.251	0.015	0.017
2004-07-11	67.04	67.36	0.048	0
2004-07-12	77.401	77.43	0	0
2004-07-13	79.963	80.409	0	0
2004-07-14	80.255	80.967	0	0
2004-07-15	79.064	78.895	0.045	0.029
2004-07-16	77.525	77.776	0	0
2004-07-17	83.184	83.203	0	0
2004-07-18	85.123	85.459	0.008	0
2004-07-19	83.727	84.052	0.054	0.045
2004-07-20	71.171	68.208	0.004	0.029
2004-07-21	72.219	72.417	0	0
2004-07-22	82.953	82.883	0	0
2004-07-23	92.513	92.74	0	0
2004-07-24	92.544	93.269	0	0
2004-07-25	93.121	93.336	0	0
2004-07-26	82.41	82.545	0	0
2004-07-27	82.876	82.965	0	0
2004-07-28	85.022	85.376	0	0
2004-07-29	85.287	85.642	0	0
2004-07-30	83.347	83.7	0	0
2004-07-31	72.995	72.952	0	0
2004-08-01	78.126	78.178	0	0
2004-08-02	80.987	81.194	0	0
2004-08-03	75.728	75.689	0	0
2004-08-04	69.101	70.809	0.004	0.001
2004-08-05	73.135	73.989	0.01	0.008
2004-08-06	64.317	62.468	0.358	0.34
2004-08-07	63.473	64.98	0.142	0.147
2004-08-08	79.112	79.045	0	0
2004-08-09	90.088	90.188	0	0
2004-08-10	84.729	84.918	0	0
2004-08-11	84.429	84.225	0	0
2004-08-12	84.272	84.74	0	0
2004-08-13	84.582	84.243	0	0
2004-08-14	84.636	84.987	0	0
2004-08-15	84.308	84.368	0	0
2004-08-16	77.328	78.881	0	0
2004-08-17	76.884	78.592	0	0
2004-08-18	79.286	78.605	0	0
2004-08-19	79.647	79.267	0	0
2004-08-20	81.922	82.085	0	0
2004-08-21	78.376	79.178	0	0
2004-08-22	65.329	66.276	0.248	0.249
2004-08-23	67.078	68.953	0.161	0.174
2004-08-24	68.465	67.31	0.031	0.02
2004-08-25	65.987	65.981	0.313	0.341
2004-08-26	61.276	62.373	0.285	0.336
2004-08-27	66.038	67.107	0.042	0.038
2004-08-28	69.166	69.179	0	0
2004-08-29	75.26	75.256	0	0
2004-08-30	77.07	76.695	0	0
2004-08-31	77.561	77.849	0	0
2004-09-01	76.657	76.631	0.141	0.158
2004-09-02	63.792	64.873	0.041	0.005
2004-09-03	64.109	63.468	0	0
2004-09-04	67.686	67.718	0	0
2004-09-05	61.133	62.611	0	0
2004-09-06	65.501	66.32	0	0
2004-09-07	69.056	69.102	0	0
2004-09-08	71.615	71.909	0	0
2004-09-09	66.682	67.231	0.021	0.021
2004-09-10	64.697	66.483	0.044	0.032
2004-09-11	65.612	66.07	0.075	0.06
2004-09-12	64.001	64.745	0	0
2004-09-13	65.049	65.732	0.194	0.165
2004-09-14	59.748	60.246	0.096	0.115
2004-09-15	60.866	61.329	0.114	0.09
2004-09-16	61.445	60.861	0	0
2004-09-17	60.258	59.939	0.138	0.093
2004-09-18	60.984	60.745	0.029	0.039
2004-09-19	61.258	61.568	0.029	0.016
2004-09-20	59.087	60.592	0.004	0.002
2004-09-21	61.13	61.296	0	0.004
2004-09-22	64.293	64.597	0	0
2004-09-23	62.821	63.146	0	0
2004-09-24	70.57	70.773	0	0
2004-09-25	71.495	71.583	0	0
2004-09-26	71.651	72.246	0	0
2004-09-27	73.532	73.682	0	0
2004-09-28	73.215	73.887	0	0
2004-09-29	72.261	72.906	0	0
2004-09-30	65.641	66.416	0	0
2004-10-01	72.153	72.366	0	0
2004-10-02	75.939	76.278	0	0
2004-10-03	76.039	76.335	0	0
2004-10-04	77.494	78.211	0	0
2004-10-05	73.216	73.732	0	0
2004-10-06	66.899	68.503	0.143	0.153
2004-10-07	63.001	62.671	0.019	0.035
2004-10-08	64.402	65.155	0.198	0.22
2004-10-09	57.83	55.444	0.078	0.092
2004-10-10	59.852	59.615	0.024	0.04
2004-10-11	64.514	64.573	0	0
2004-10-12	65.874	66.082	0	0
2004-10-13	69.357	69.444	0	0
2004-10-14	68.765	69.488	0	0
2004-10-15	66.404	66.993	0	0
2004-10-16	56.669	58.574	0.291	0.288
2004-10-17	57.832	58.639	0.149	0.15
2004-10-18	52.824	53.825	0.161	0.164
2004-10-19	57.522	58.664	0.061	0.058
2004-10-20	59.456	59.003	0	0
2004-10-21	56.936	54.197	0	0.011
2004-10-22	54.989	55.426	0.033	0.036
2004-10-23	51.688	53.354	0.057	0.064
2004-10-24	48.368	49.141	0.232	0.143
2004-10-25	51.96	52.943	0.001	0
2004-10-26	59.086	59.778	0.126	0.136
2004-10-27	59.102	60.051	0	0
2004-10-28	56.38	57.235	0.012	0.019
2004-10-29	50.509	50.611	0.011	0.009
2004-10-30	52.241	52.291	0.054	0.058
2004-10-31	49.8	51.203	0.111	0.121
2005-05-01	80	80	1	1
2005-05-02	74.32	74.576	0	0
2005-05-03	68.334	68.133	0.005	0
2005-05-04	65.585	66.359	0.094	0.044
2005-05-05	66.791	66.881	0.02	0.007
2005-05-06	68.045	67.713	0	0
2005-05-07	59.631	57.682	0.003	0
2005-05-08	66.536	67.2	0	0
2005-05-09	64.21	63.717	0.197	0.066
2005-05-10	60.586	58.07	0.084	0.15
2005-05-11	62.716	61.521	0.003	0
2005-05-12	67.085	66.858	0	0
2005-05-13	68.716	68.641	0	0
2005-05-14	64.782	65.457	0.071	0.078
2005-05-15	64.398	65.137	0.098	0.218
2005-05-16	61.51	60.605	0.076	0.084
2005-05-17	59.207	58.281	0.01	0.03
2005-05-18	65.234	65.22	0.362	0.353
2005-05-19	63.482	63.415	0.086	0.079
2005-05-20	64.157	64.175	0.023	0.041
2005-05-21	63.013	63.428	0.036	0.04
2005-05-22	57.945	58.11	0.042	0.044
2005-05-23	60.587	60.811	0.005	0.008
2005-05-24	63.592	63.683	0	0
2005-05-25	73.924	73.909	0	0
2005-05-26	85.746	85.744	0	0
2005-05-27	88.732	89.021	0	0
2005-05-28	88.373	88.651	0	0
2005-05-29	87.045	87.326	0	0
2005-05-30	81.309	81.688	0	0
2005-05-31	73.307	73.936	0.07	0.06
2005-06-01	61.352	58.317	0.145	0.108
2005-06-02	58.987	60.233	0.036	0.041
2005-06-03	58.775	59.267	0	0
2005-06-04	60.57	60.913	0.001	0
2005-06-05	62.706	62.956	0.076	0.077
2005-06-06	62.651	63.525	0.059	0.058
2005-06-07	65.931	65.651	0.007	0.029
2005-06-08	57.763	58.161	0.181	0.185
2005-06-09	67.065	67.851	0	0
2005-06-10	67.899	70.402	0.001	0
2005-06-11	64.82	65.196	0.077	0.106
2005-06-12	59.238	59.238	0.114	0.095
2005-06-13	62.21	62.121	0.045	0.058
2005-06-14	64.051	63.324	0	0
2005-06-15	64.325	64.264	0.003	0
2005-06-16	68.832	68.805	0	0
2005-06-17	71.393	71.448	0.471	0.496
2005-06-18	70.129	70.488	0.011	0.021
2005-06-19	73.805	74.216	0	0
2005-06-20	78.811	78.936	0	0
2005-06-21	80.462	81.048	0	0
2005-06-22	75.83	71.083	0.061	0.069
2005-06-23	68.68	68.967	0.058	0.119
2005-06-24	71.99	72.282	0	0
2005-06-25	71.651	72.081	0	0
2005-06-26	71.319	71.384	0	0.001
2005-06-27	64.131	63.39	0.001	0
2005-06-28	65.539	66.122	0.003	0.008
2005-06-29	65.292	65.13	0	0
2005-06-30	69.548	68.975	0	0
2005-07-01	67.561	68.47	0	0
2005-07-02	66.554	67.273	0.005	0.004
2005-07-03	71.1	71.207	0	0
2005-07-04	76.007	76.309	0	0
2005-07-05	79.146	79.503	0	0
2005-07-06	74.766	75.095	0.187	0.211
2005-07-07	67.382	67.283	0	0
2005-07-08	70.605	70.993	0.263	0.245
2005-07-09	63.785	63.706	0.059	0.045
2005-07-10	68.315	68.691	0	0
2005-07-11	71.655	72.084	0.059	0.033
2005-07-12	69.861	70.14	0	0
2005-07-13	66.628	67.297	0	0
2005-07-14	71.59	71.905	0	0
2005-07-15	73.445	74.193	0	0
2005-07-16	74.761	75.305	0	0
2005-07-17	78.992	79.048	0	0
2005-07-18	80.841	81.266	0	0
2005-07-19	80.787	81.225	0	0
2005-07-20	76.312	76.645	0	0
2005-07-21	76.585	76.767	0	0
2005-07-22	78.262	78.534	0	0
2005-07-23	80.792	80.673	0	0
2005-07-24	70.643	70.834	0	0
2005-07-25	75.632	75.687	0	0
2005-07-26	78.476	78.556	0	0
2005-07-27	80.622	81.042	0	0
2005-07-28	80.856	80.989	0	0
2005-07-29	79.527	79.735	0	0
2005-07-30	77.722	77.974	0	0
2005-07-31	79.912	80.147	0	0
2005-08-01	83.646	83.843	0.022	0.016
2005-08-02	70.522	70.59	0	0
2005-08-03	80.241	80.198	0	0
2005-08-04	84.809	84.718	0	0
2005-08-05	85.179	85.344	0	0
2005-08-06	81.751	82.025	0	0
2005-08-07	78.551	79.033	0	0
2005-08-08	78.631	78.672	0	0
2005-08-09	81.118	81.638	0	0
2005-08-10	81.741	82.345	0	0
2005-08-11	60.104	61.696	0	0
2005-08-12	76.109	76.831	0	0
2005-08-13	85.036	85.095	0	0
2005-08-14	86.671	86.982	0	0
2005-08-15	86.277	86.9	0	0
2005-08-16	84.132	84.443	0	0
2005-08-17	75.137	74.051	0.284	0.161
2005-08-18	73.526	73.869	0.004	0.001
2005-08-19	80.413	81.097	0	0
2005-08-20	81.603	83.361	0	0
2005-08-21	83.426	84.295	0	0
2005-08-22	76.046	76.876	0.002	0.005
2005-08-23	70.04	70.771	0	0
2005-08-24	73.733	73.83	0	0
2005-08-25	81.61	82.501	0	0
2005-08-26	82.789	82.521	0	0
2005-08-27	82.81	83.184	0	0
2005-08-28	73.947	73.867	0	0
2005-08-29	62.913	66.726	0.023	0.018
2005-08-30	64.756	64.452	0.016	0.025
2005-08-31	70.138	69.775	0	0
2005-09-01	72.951	73.607	0	0
2005-09-02	71.378	73.088	0	0
2005-09-03	66.498	66.33	0	0
2005-09-04	66.512	66.511	0	0
2005-09-05	66.188	65.903	0	0
2005-09-06	70.666	70.593	0	0
2005-09-07	72.041	72.312	0	0
2005-09-08	73.659	74.168	0	0
2005-09-09	69.3	69.687	0	0
2005-09-10	64.037	63.934	0.053	0.063
2005-09-11	64.528	64.013	0.002	0.004
2005-09-12	65.811	65.562	0	0
2005-09-13	64.793	64.39	0	0
2005-09-14	66.098	66.304	0	0
2005-09-15	64.983	65.311	0.004	0
2005-09-16	63.091	64.191	0.001	0
2005-09-17	64.711	65.776	0	0
2005-09-18	64.591	65.556	0	0
2005-09-19	64.634	65.067	0	0
2005-09-20	62.799	64.254	0	0
2005-09-21	63.572	63.745	0	0
2005-09-22	63.314	63.488	0	0
2005-09-23	63.823	63.786	0	0
2005-09-24	65.167	65.237	0	0
2005-09-25	66.944	67.349	0	0
2005-09-26	69.4	69.962	0	0
2005-09-27	66.03	66.885	0	0
2005-09-28	66.622	67.099	0	0
2005-09-29	67.432	68.108	0.004	0.009
2005-09-30	60.342	60.453	0.194	0.201
2005-10-01	58.409	58.876	0.001	0.022
2005-10-02	58.344	58.93	0.058	0.101
2005-10-03	56.388	56.455	0.043	0.063
2005-10-04	59.38	60.091	0	0
2005-10-05	58.483	59.826	0	0
2005-10-06	57.916	58.192	0.033	0.013
2005-10-07	58.064	58.78	0.02	0.005
2005-10-08	57.756	58.753	0	0
2005-10-09	58.898	58.158	0.048	0.024
2005-10-10	60.199	60.629	0.016	0.018
2005-10-11	54.132	58.927	0.003	0.019
2005-10-12	57.286	60.003	0	0
2005-10-13	57.315	58.92	0.042	0.024
2005-10-14	70.82	71.236	0	0
2005-10-15	68.847	70.391	0.259	0.28
2005-10-16	60.546	61.596	0.012	0.004
2005-10-17	59.619	60.146	0.002	0.001
2005-10-18	60.751	61.243	0	0
2005-10-19	59.469	60.516	0.205	0.182
2005-10-20	56.846	58.163	0.081	0.073
2005-10-21	66.098	67.755	0	0
2005-10-22	68.999	72.509	0	0
2005-10-23	64.404	64.325	0.001	0
2005-10-24	58.98	57.642	0	0
2005-10-25	66.884	66.783	0	0
2005-10-26	57.517	57.355	0.092	0.096
2005-10-27	59.013	59.387	0	0
2005-10-28	57.193	60.452	0.086	0.078
2005-10-29	53.593	53.469	0.039	0.052
2005-10-30	52.633	53.022	0.025	0.05
2005-10-31	55.793	56.381	0.099	0.125
2006-05-01	80	80	1	1
2006-05-02	55.955	55.859	0	0
2006-05-03	65.446	65.327	0	0
2006-05-04	71.062	71.095	0	0
2006-05-05	71.931	72.197	0	0
2006-05-06	69.645	70.079	0	0
2006-05-07	58.255	58.178	0.1	0.092
2006-05-08	52.193	52.117	0.066	0.068
2006-05-09	58.311	58.105	0	0
2006-05-10	66.079	66.277	0	0
2006-05-11	67.13	67.695	0	0
2006-05-12	60.42	61.065	0	0
2006-05-13	61.175	61.018	0	0
2006-05-14	69.931	69.97	0	0
2006-05-15	86.099	87.028	0	0
2006-05-16	89.576	91.357	0	0
2006-05-17	82.191	82.389	0	0
2006-05-18	75.633	75.8	0	0
2006-05-19	76.826	77.336	0	0
2006-05-20	73.983	74.257	0.036	0.055
2006-05-21	75.491	75.47	0	0.002
2006-05-22	73.022	72.958	0.141	0.107
2006-05-23	69.847	68.629	0.005	0.011
2006-05-24	68.96	69.639	0.048	0.037
2006-05-25	61.841	62.287	0.043	0.025
2006-05-26	57.888	58.812	0.033	0.072
2006-05-27	59.655	58.138	0.101	0.068
2006-05-28	62.848	62.853	0.004	0.001
2006-05-29	56.446	56.101	0.053	0.031
2006-05-30	69.816	69.784	0	0
2006-05-31	76.458	76.984	0	0
2006-06-01	77.996	77.943	0.011	0.026
2006-06-02	68.704	68.95	0.08	0.115
2006-06-03	64.797	66.086	0.05	0.041
2006-06-04	67.67	67.999	0.092	0.097
2006-06-05	63.842	65.073	0.03	0.035
2006-06-06	70.389	70.276	0	0
2006-06-07	71.844	72.263	0	0
2006-06-08	73.483	73.646	0	0
2006-06-09	62.524	63.95	0.032	0.007
2006-06-10	62.596	66.02	0.07	0
2006-06-11	78.6	78.078	0	0
2006-06-12	79.894	79.818	0.011	0.013
2006-06-13	72.006	74.012	0.188	0.126
2006-06-14	67.986	64.711	0	0
2006-06-15	61.678	59.51	0.018	0.014
2006-06-16	60.598	61.952	0.1	0.079
2006-06-17	64.435	64.735	0.009	0.011
2006-06-18	65.665	65.52	0	0.001
2006-06-19	65.617	65.622	0	0
2006-06-20	61.504	62.005	0	0
2006-06-21	64.673	64.763	0	0
2006-06-22	66.619	66.514	0	0
2006-06-23	69.826	69.867	0	0
2006-06-24	78.477	78.504	0	0
2006-06-25	85.088	85.152	0	0
2006-06-26	87.149	87.271	0	0
2006-06-27	89.007	89.44	0	0
2006-06-28	79.93	80.065	0	0
2006-06-29	75.678	76.031	0	0
2006-06-30	80.251	79.899	0	0
2006-07-01	82.066	82.26	0	0
2006-07-02	81.609	81.465	0	0
2006-07-03	83.966	84.721	0.024	0.014
2006-07-04	86.52	86.967	0.001	0.016
2006-07-05	83.196	81.393	0	0.027
2006-07-06	67.794	67.433	0	0
2006-07-07	69.301	69.102	0	0
2006-07-08	79.231	79.212	0	0
2006-07-09	79.816	80.496	0	0
2006-07-10	79.176	78.391	0	0
2006-07-11	65.985	67.454	0	0
2006-07-12	70.863	71.154	0.077	0.053
2006-07-13	65.49	63.879	0.015	0.002
2006-07-14	70.06	69.49	0	0
2006-07-15	71.941	71.206	0	0
2006-07-16	72.614	72.371	0	0
2006-07-17	75.274	75.407	0	0
2006-07-18	68.929	68.722	0	0
2006-07-19	70.704	70.686	0	0
2006-07-20	79.583	79.525	0	0
2006-07-21	94.854	94.28	0	0
2006-07-22	96.62	96.795	0	0
2006-07-23	93.126	94.394	0	0
2006-07-24	91.675	91.745	0	0
2006-07-25	85.85	86.174	0	0
2006-07-26	80.089	86.294	0	0
2006-07-27	78.528	78.85	0	0
2006-07-28	76.42	76.709	0	0
2006-07-29	68.522	68.933	0	0
2006-07-30	64.162	63.593	0.047	0.014
2006-07-31	67.345	66.86	0.091	0.066
2006-08-01	68.968	68.347	0	0
2006-08-02	68.675	68.217	0	0
2006-08-03	72.015	71.911	0	0
2006-08-04	74.134	74.205	0	0
2006-08-05	78.808	78.546	0	0
2006-08-06	80.244	80.14	0	0
2006-08-07	80.662	82.526	0	0
2006-08-08	81.203	81.571	0	0
2006-08-09	70.226	71.971	0	0
2006-08-10	68.773	68.564	0	0
2006-08-11	71.621	71.679	0	0
2006-08-12	71.309	71.222	0	0
2006-08-13	76.044	75.956	0	0
2006-08-14	78.383	78.543	0	0
2006-08-15	76.719	76.995	0	0
2006-08-16	71.873	72.255	0	0
2006-08-17	75.392	75.728	0	0
2006-08-18	76.698	76.925	0	0
2006-08-19	77.599	78.255	0	0
2006-08-20	80.344	80.852	0	0
2006-08-21	82.9	83.362	0	0
2006-08-22	78.394	79.749	0	0
2006-08-23	70.493	69.751	0	0
2006-08-24	60.48	61.863	0	0
2006-08-25	75.631	75.456	0	0
2006-08-26	79.739	79.716	0	0
2006-08-27	80.553	80.636	0	0
2006-08-28	80.524	80.72	0	0
2006-08-29	80.017	80.502	0	0
2006-08-30	61.215	61.303	0	0.001
2006-08-31	65.901	65.763	0	0
2006-09-01	85.614	85.704	0	0
2006-09-02	88.259	88.605	0	0
2006-09-03	87.912	88.54	0	0
2006-09-04	82.158	83.257	0	0
2006-09-05	79.035	79.021	0	0
2006-09-06	76.873	76.576	0	0
2006-09-07	77.699	77.97	0	0
2006-09-08	75.118	75.633	0	0
2006-09-09	72.025	72.813	0.098	0.186
2006-09-10	67.858	67.502	0	0
2006-09-11	74.337	74.078	0	0
2006-09-12	74.624	74.894	0	0
2006-09-13	75.116	75.553	0	0
2006-09-14	63.921	64.301	0	0.001
2006-09-15	59.743	60.41	0	0
2006-09-16	62.472	63.258	0	0
2006-09-17	59.466	59.264	0	0
2006-09-18	61.878	62.505	0.318	0.391
2006-09-19	65.396	65.883	0.016	0.015
2006-09-20	56.698	58.854	0.046	0.074
2006-09-21	55.096	56.061	0.069	0.08
2006-09-22	61.826	61.997	0.004	0.001
2006-09-23	70.014	70.028	0	0
2006-09-24	76.74	76.628	0	0
2006-09-25	77.641	77.639	0	0
2006-09-26	77.289	77.878	0	0
2006-09-27	83.172	83.349	0	0
2006-09-28	83.368	84.008	0	0
2006-09-29	76.12	76.678	0	0
2006-09-30	74.595	75.241	0	0
2006-10-01	62.674	63.424	0.009	0
2006-10-02	61.064	61.09	0	0
2006-10-03	57.497	58.551	0	0
2006-10-04	66.789	66.756	0	0
2006-10-05	67.502	67.925	0	0
2006-10-06	68.972	69.564	0.013	0.02
2006-10-07	59.399	59.697	0	0
2006-10-08	61.764	61.836	0.015	0.021
2006-10-09	67.567	67.552	0	0
2006-10-10	66.96	66.99	0	0
2006-10-11	71.875	72.073	0	0
2006-10-12	73.137	73.835	0	0
2006-10-13	72.893	73.624	0	0
2006-10-14	67.284	68.158	0	0
2006-10-15	60.635	64.083	0.192	0.451
2006-10-16	53.996	54.955	0.168	0.26
2006-10-17	56.438	57.08	0.002	0
2006-10-18	57.135	58.905	0.065	0.065
2006-10-19	60.206	60.797	0.303	0.302
2006-10-20	57.112	58.335	0.011	0.018
2006-10-21	63.658	63.983	0	0
2006-10-22	69.238	70.419	0	0
2006-10-23	64.708	66.101	0	0
2006-10-24	54.654	56.949	0.093	0.081
2006-10-25	51.056	52.385	0.122	0.133
2006-10-26	52.308	54.154	0	0
2006-10-27	54.653	55.647	0	0
2006-10-28	53.831	55.741	0	0
2006-10-29	52.412	52.785	0.154	0.119
2006-10-30	48.2	48.802	0	0
2006-10-31	46.07	46.224	0	0
2007-05-01	80	80	1	1
2007-05-02	59.723	59.323	0.002	0.017
2007-05-03	57.071	57.534	0.01	0.03
2007-05-04	56.991	57.046	0.024	0
2007-05-05	54.698	54.397	0	0.001
2007-05-06	58.153	58.09	0.019	0.007
2007-05-07	67.52	67.622	0	0
2007-05-08	73.145	73.473	0	0
2007-05-09	68.36	68.61	0	0
2007-05-10	62.941	62.991	0	0
2007-05-11	65.521	65.748	0	0
2007-05-12	63.583	63.953	0	0
2007-05-13	62.664	63.002	0	0
2007-05-14	66.76	66.821	0	0
2007-05-15	86.074	86.249	0	0
2007-05-16	84.509	84.702	0	0
2007-05-17	62.989	63.752	0	0
2007-05-18	65.595	65.826	0	0
2007-05-19	65.718	65.577	0.006	0.008
2007-05-20	57.914	58.382	0	0.002
2007-05-21	58.832	57.992	0.163	0.134
2007-05-22	64.265	64.475	0.069	0.057
2007-05-23	68.918	69.049	0	0
2007-05-24	66.664	67.169	0	0
2007-05-25	70.084	70.147	0	0
2007-05-26	72.264	72.622	0	0
2007-05-27	67.576	68.068	0.095	0.092
2007-05-28	60.452	60.072	0.065	0.024
2007-05-29	74.91	74.971	0	0
2007-05-30	84.418	84.327	0	0
2007-05-31	83.97	84.243	0	0
2007-06-01	80.973	81.298	0	0
2007-06-02	77.943	78.534	0	0
2007-06-03	79.138	79.076	0.017	0.022
2007-06-04	79.097	78.561	0.032	0.057
2007-06-05	72.895	74.475	0.029	0.133
2007-06-06	57.705	56.41	0.142	0.153
2007-06-07	52.047	53.128	0.088	0.109
2007-06-08	61.506	61.141	0	0
2007-06-09	64.644	64.64	0.104	0.099
2007-06-10	59.316	59.785	0.036	0.032
2007-06-11	62.479	60.397	0	0
2007-06-12	64.237	64.389	0	0.004
2007-06-13	66.667	67.172	0.002	0
2007-06-14	61.085	60.919	0.016	0.018
2007-06-15	63.883	63.965	0.001	0.009
2007-06-16	66.299	65.719	0.016	0.015
2007-06-17	58.281	58.893	0.388	0.331
2007-06-18	60.989	60.559	0	0
2007-06-19	71.566	71.582	0	0
2007-06-20	73.693	73.918	0	0
2007-06-21	75.637	75.736	0	0
2007-06-22	65.972	68.022	0	0
2007-06-23	63.653	65.15	0	0
2007-06-24	66.104	65.824	0.022	0.024
2007-06-25	59.491	59.829	0	0.016
2007-06-26	81.937	82.56	0	0
2007-06-27	82.753	84.255	0	0
2007-06-28	71.841	71.63	0	0
2007-06-29	70.873	71.64	0.023	0.033
2007-06-30	65.167	65.705	0.049	0.028
2007-07-01	73.152	73.089	0	0
2007-07-02	74.621	75.089	0	0
2007-07-03	75.916	75.928	0	0
2007-07-04	79.146	79.261	0	0
2007-07-05	79.456	79.717	0	0
2007-07-06	77.436	77.768	0	0
2007-07-07	74.305	74.612	0	0
2007-07-08	75.161	75.507	0	0
2007-07-09	73.434	73.632	0	0
2007-07-10	84.436	84.477	0	0
2007-07-11	91.464	91.153	0	0
2007-07-12	91.323	92.196	0	0
2007-07-13	90.449	91.039	0.005	0.031
2007-07-14	78.768	79.262	0	0
2007-07-15	81.233	82.454	0	0
2007-07-16	78.903	78.454	0	0
2007-07-17	72.667	72.445	0	0
2007-07-18	68.978	70.204	0.065	0.094
2007-07-19	71.868	71.978	0.013	0.014
2007-07-20	69.477	70.23	0.005	0.011
2007-07-21	69.143	70.693	0.11	0.142
2007-07-22	68.892	70.089	0.102	0.027
2007-07-23	69.497	70.23	0	0
2007-07-24	66.484	67.1	0	0
2007-07-25	73.784	73.849	0	0
2007-07-26	77.543	77.885	0	0
2007-07-27	79.892	80.309	0	0
2007-07-28	77.717	78.764	0	0
2007-07-29	73.209	73.378	0	0
2007-07-30	68.71	68.533	0	0
2007-07-31	72.618	72.486	0	0
2007-08-01	79.603	79.7	0	0
2007-08-02	82.076	82.043	0	0
2007-08-03	83.497	83.553	0	0
2007-08-04	60.918	62.116	0	0
2007-08-05	74.964	75.009	0	0
2007-08-06	77.227	77.551	0	0
2007-08-07	69.746	70.705	0	0
2007-08-08	59.792	60.006	0	0
2007-08-09	64.648	65.839	0	0
2007-08-10	67.548	68.258	0	0
2007-08-11	69.758	69.586	0	0
2007-08-12	71.174	71.152	0	0
2007-08-13	68.664	68.789	0	0
2007-08-14	78.109	78.348	0	0
2007-08-15	83.226	83.278	0	0
2007-08-16	83.107	83.509	0	0
2007-08-17	67.335	67.146	0	0
2007-08-18	68.9	68.992	0	0
2007-08-19	63.089	65.329	0.152	0.048
2007-08-20	64.336	64.71	0.204	0.172
2007-08-21	68.922	67.548	0.186	0.228
2007-08-22	71.037	70.923	0	0
2007-08-23	73.02	72.935	0	0
2007-08-24	75.161	75.472	0	0
2007-08-25	75.877	74.581	0	0
2007-08-26	67.176	67.258	0.083	0.071
2007-08-27	66.958	66.995	0	0
2007-08-28	73.63	73.643	0	0
2007-08-29	81.414	81.441	0	0
2007-08-30	82.23	82.649	0	0
2007-08-31	77.94	78.429	0.011	0.007
2007-09-01	69.601	69.66	0.001	0.004
2007-09-02	72.321	71.907	0	0
2007-09-03	74.378	74.522	0	0
2007-09-04	69.884	70.505	0.036	0.014
2007-09-05	69.612	69.236	0	0
2007-09-06	70.703	70.983	0	0
2007-09-07	67.643	67.976	0	0
2007-09-08	72.861	72.907	0	0
2007-09-09	76.136	76.216	0	0
2007-09-10	82.85	82.975	0	0
2007-09-11	83.177	83.762	0	0
2007-09-12	83.447	84.019	0	0
2007-09-13	77.942	78.521	0	0
2007-09-14	78.638	79.636	0	0
2007-09-15	65.776	66.546	0	0
2007-09-16	57.141	58.028	0	0
2007-09-17	60.551	59.934	0.081	0.11
2007-09-18	59.863	59.835	0.046	0.039
2007-09-19	62.463	62.423	0	0
2007-09-20	64.153	64.546	0	0
2007-09-21	64.144	64.397	0	0
2007-09-22	66.753	67.315	0	0
2007-09-23	59.428	59.665	0	0
2007-09-24	62.11	62.261	0	0
2007-09-25	62.279	62.827	0	0
2007-09-26	64.247	64.215	0	0
2007-09-27	66.232	66.781	0	0
2007-09-28	64.155	65.05	0.368	0.328
2007-09-29	56.196	55.957	0	0
2007-09-30	54.733	55.623	0.122	0.152
2007-10-01	57.412	57.081	0.049	0.046
2007-10-02	58.347	59.159	0.224	0.229
2007-10-03	55.525	56.69	0.094	0.097
2007-10-04	54.96	55.092	0.111	0.11
2007-10-05	56.841	56.954	0.004	0
2007-10-06	58.155	58.31	0.039	0.062
2007-10-07	57.011	58.835	0.026	0.056
2007-10-08	56.499	57.476	0.138	0.118
2007-10-09	69.677	70.186	0	0
2007-10-10	63.946	66.517	0.018	0.038
2007-10-11	57.572	58.803	0.033	0.014
2007-10-12	60.871	61.093	0	0
2007-10-13	61.278	61.217	0	0
2007-10-14	67.68	68.358	0	0
2007-10-15	65.984	68.546	0	0
2007-10-16	56.688	61.23	0.049	0.072
2007-10-17	53.424	53.719	0.028	0.041
2007-10-18	56.162	56.809	0.159	0.16
2007-10-19	53.543	54.238	0.141	0.161
2007-10-20	52.627	52.811	0.079	0.075
2007-10-21	51.47	52.325	0.111	0.088
2007-10-22	63.9	64.126	0.174	0.175
2007-10-23	70.2	71.788	0	0
2007-10-24	66.005	71.225	0.045	0.052
2007-10-25	50.49	51	0.134	0.138
2007-10-26	50.946	51.197	0	0
2007-10-27	58.742	59.837	0	0
2007-10-28	57.89	58.924	0	0
2007-10-29	53.67	59.849	0.034	0.033
2007-10-30	51.445	51.719	0	0
2007-10-31	50.865	52.106	0	0
2008-05-01	80	80	1	1
2008-05-02	56.244	56.927	0	0
2008-05-03	55.855	56.022	0.076	0.09
2008-05-04	62.687	62.585	0	0
2008-05-05	65.533	65.43	0	0
2008-05-06	66.047	66.276	0	0
2008-05-07	58.835	58.781	0	0
2008-05-08	55.466	56.075	0	0
2008-05-09	55.357	55.561	0	0
2008-05-10	58.909	59.228	0	0
2008-05-11	49.969	49.984	0.111	0.116
2008-05-12	53.288	53.069	0.004	0.012
2008-05-13	55.346	55.392	0.296	0.287
2008-05-14	56.376	56.912	0.196	0.201
2008-05-15	71.581	71.52	0	0
2008-05-16	83.858	83.759	0	0
2008-05-17	86.674	87.443	0	0
2008-05-18	84.669	84.814	0	0
2008-05-19	74.571	74.715	0	0
2008-05-20	76.657	77.005	0.089	0.053
2008-05-21	58	58.408	0.071	0.09
2008-05-22	55.317	56.296	0.003	0.004
2008-05-23	72.211	72.141	0	0
2008-05-24	77.504	77.964	0.019	0
2008-05-25	78.921	80.197	0.012	0.001
2008-05-26	74.485	76.091	0.035	0.028
2008-05-27	74.804	74.942	0.034	0.023
2008-05-28	69.748	71.127	0.015	0
2008-05-29	66.617	68.46	0.017	0.02
2008-05-30	57.847	57.445	0	0
2008-05-31	66.977	67.001	0	0
2008-06-01	70.452	63.065	0.016	0.093
2008-06-02	58.015	56.999	0	0
2008-06-03	59.533	59.717	0.112	0.106
2008-06-04	53.427	53.888	0.606	0.582
2008-06-05	54.526	55.162	0.056	0.021
2008-06-06	57.36	57.626	0.158	0.157
2008-06-07	57.689	58.243	0.011	0.015
2008-06-08	55.403	56.506	0.004	0.001
2008-06-09	55.803	56.183	0.08	0.089
2008-06-10	56.461	57.287	0.137	0.118
2008-06-11	59.402	59.981	0	0
2008-06-12	56.658	57.341	0	0
2008-06-13	63.366	64.069	0	0
2008-06-14	61.555	61.52	0	0
2008-06-15	66.197	66.26	0	0
2008-06-16	68.836	69.085	0	0
2008-06-17	70.758	71.137	0	0
2008-06-18	57.595	57.511	0.014	0.011
2008-06-19	66.343	66.016	0	0
2008-06-20	76.819	76.853	0	0
2008-06-21	77.744	78.71	0	0
2008-06-22	79.505	79.984	0.027	0
2008-06-23	64.389	64.836	0	0
2008-06-24	67.035	67.13	0	0
2008-06-25	67.729	67.358	0	0
2008-06-26	65.757	66.063	0	0
2008-06-27	72.962	72.95	0	0
2008-06-28	84.595	84.726	0	0
2008-06-29	89.995	90.087	0	0
2008-06-30	89.991	90.671	0.066	0.06
2008-07-01	85.858	85.873	0	0
2008-07-02	77.562	78.726	0	0
2008-07-03	81.225	80.778	0.075	0.102
2008-07-04	79.239	77.771	0	0
2008-07-05	68.539	68.295	0	0
2008-07-06	60.68	60.999	0.004	0.009
2008-07-07	70.449	70.429	0	0
2008-07-08	74.486	74.775	0	0
2008-07-09	77.24	77.653	0	0
2008-07-10	75.393	75.951	0	0
2008-07-11	73.281	73.348	0	0
2008-07-12	79.966	80.333	0	0
2008-07-13	81.213	81.679	0	0
2008-07-14	79.613	79.926	0	0
2008-07-15	75.272	75.604	0	0
2008-07-16	76.921	77.02	0	0
2008-07-17	75.273	75.679	0	0
2008-07-18	73.622	73.879	0	0
2008-07-19	70.268	70.275	0	0
2008-07-20	75.282	75.268	0	0
2008-07-21	77.345	77.547	0	0
2008-07-22	73.931	74.058	0	0
2008-07-23	68.408	69.455	0	0
2008-07-24	71.578	71.504	0	0
2008-07-25	74.138	73.953	0	0
2008-07-26	76.72	76.599	0	0
2008-07-27	75.471	74.598	0.027	0.02
2008-07-28	70.473	70.493	0	0
2008-07-29	74.71	74.762	0.071	0.102
2008-07-30	60.742	61.842	0.029	0.042
2008-07-31	68.057	68.616	0	0
2008-08-01	68.95	69.593	0.048	0.042
2008-08-02	66.08	65.43	0	0
2008-08-03	69.892	69.684	0	0
2008-08-04	80.394	80.493	0	0
2008-08-05	85.147	85.071	0	0
2008-08-06	91.071	91.061	0	0
2008-08-07	90.776	91.01	0	0
2008-08-08	83.617	83.59	0	0.002
2008-08-09	69.402	68.54	0.05	0.04
2008-08-10	65.083	64.765	0.026	0.036
2008-08-11	68.847	69.958	0	0
2008-08-12	73.602	73.576	0	0
2008-08-13	75.6	75.311	0	0
2008-08-14	87.309	87.156	0	0
2008-08-15	91.776	92.013	0	0
2008-08-16	91.245	92.6	0	0
2008-08-17	91.335	91.518	0	0
2008-08-18	83.597	86.951	0	0
2008-08-19	68.916	68.665	0.109	0.044
2008-08-20	66.217	66.416	0.247	0.23
2008-08-21	66.208	64.133	0.099	0.125
2008-08-22	70.186	70.398	0.028	0.045
2008-08-23	79.917	80	0	0
2008-08-24	82.74	83.238	0.084	0.097
2008-08-25	62.913	63.692	0.142	0.152
2008-08-26	60.822	61.08	0.021	0.023
2008-08-27	64.273	64.335	0.006	0.004
2008-08-28	65.203	66.487	0	0
2008-08-29	72.555	72.358	0	0
2008-08-30	65.426	65.525	0.068	0.001
2008-08-31	60.084	60.705	0	0
2008-09-01	60.007	60.57	0	0
2008-09-02	64.277	64.268	0	0
2008-09-03	64.321	65.301	0	0
2008-09-04	67.269	67.217	0	0
2008-09-05	68.884	69.167	0	0
2008-09-06	64.393	64.952	0	0
2008-09-07	72.482	72.372	0	0
2008-09-08	73.619	73.883	0	0
2008-09-09	74.568	74.877	0	0
2008-09-10	72.532	72.506	0	0
2008-09-11	75.304	75.212	0	0
2008-09-12	76.208	76.719	0	0
2008-09-13	74.427	74.632	0	0
2008-09-14	75.562	75.31	0	0
2008-09-15	79.82	79.729	0	0
2008-09-16	82.663	82.766	0	0
2008-09-17	82.46	83.417	0	0
2008-09-18	82.087	83.242	0	0
2008-09-19	73.589	73.36	0	0
2008-09-20	54.649	55.121	0.162	0.008
2008-09-21	55.107	57.947	0.027	0.006
2008-09-22	56.509	55.498	0.218	0.096
2008-09-23	60.281	60.973	0	0
2008-09-24	68.195	69.83	0.004	0.003
2008-09-25	58.584	61.545	0.039	0.039
2008-09-26	63.618	64.463	0.032	0.024
2008-09-27	67.572	68.517	0	0
2008-09-28	71.524	71.612	0	0
2008-09-29	90.119	91.066	0	0
2008-09-30	89.234	91.463	0	0
2008-10-01	78.442	82.245	0	0
2008-10-02	75.056	76.667	0.003	0.02
2008-10-03	63.582	64.204	0.092	0.087
2008-10-04	61.498	63.095	0.107	0.123
2008-10-05	56.132	57.499	0.052	0.058
2008-10-06	53.85	54.803	0.054	0.104
2008-10-07	57.104	56.767	0.056	0.045
2008-10-08	55.936	56.329	0.005	0.004
2008-10-09	52.925	53.624	0	0
2008-10-10	56.645	56.784	0.001	0.018
2008-10-11	56.218	56.399	0	0
2008-10-12	56.453	57.099	0	0
2008-10-13	58.602	59.381	0.004	0.043
2008-10-14	52.557	53.781	0.257	0.294
2008-10-15	55.014	55.189	0	0
2008-10-16	54.158	54.421	0.089	0.084
2008-10-17	57.663	58.523	0	0
2008-10-18	57.043	59.189	0.225	0.255
2008-10-19	59.428	58.31	0	0
2008-10-20	55.966	58.791	0.081	0.087
2008-10-21	50.165	50.649	0.003	0.005
2008-10-22	69.27	69.628	0	0
2008-10-23	62.184	67.569	0.001	0.003
2008-10-24	54.242	54.544	0	0
2008-10-25	55.126	56.196	0.005	0.036
2008-10-26	63.078	63.827	0	0
2008-10-27	70.046	71.225	0	0
2008-10-28	65.099	71.874	0	0
2008-10-29	58.178	59.651	0	0
2008-10-30	63.616	64.929	0	0
2008-10-31	61.654	64.874	0.02	0.016
2009-05-01	80	80	1	1
2009-05-02	66.079	66.382	0.1	0.116
2009-05-03	62.466	61.939	0.167	0.124
2009-05-04	61.926	61.869	0	0
2009-05-05	57.007	57.974	0.248	0.255
2009-05-06	53.912	53.718	0.125	0.111
2009-05-07	53.901	54.58	0.098	0.085
2009-05-08	53.723	55.156	0.037	0.033
2009-05-09	59.863	59.716	0	0
2009-05-10	67.189	67.484	0	0
2009-05-11	68.144	68.143	0.134	0.146
2009-05-12	54.126	53.171	0.205	0.185
2009-05-13	51.42	51.781	0.12	0.074
2009-05-14	57.949	57.867	0.237	0.245
2009-05-15	62.406	62.694	0	0
2009-05-16	73.357	73.843	0	0
2009-05-17	75.913	76.351	0	0
2009-05-18	70.088	70.745	0	0
2009-05-19	64.981	65.285	0.203	0.214
2009-05-20	54.566	55.059	0.276	0.253
2009-05-21	62.371	62.216	0	0
2009-05-22	67.432	67.494	0	0
2009-05-23	67.97	68.212	0	0
2009-05-24	68.22	68.516	0	0
2009-05-25	69.801	70.119	0	0
2009-05-26	72.217	72.537	0	0.001
2009-05-27	61.893	61.633	0	0
2009-05-28	72.995	73.181	0	0
2009-05-29	79.597	79.81	0	0
2009-05-30	79.836	80.17	0	0
2009-05-31	74.139	73.994	0	0
2009-06-01	83.615	84.062	0	0
2009-06-02	82.127	85.926	0	0
2009-06-03	84.177	83.398	0	0
2009-06-04	85.481	86.307	0	0
2009-06-05	86.704	87.525	0.017	0
2009-06-06	77.983	77.465	0	0
2009-06-07	66.836	66.488	0	0
2009-06-08	68.786	69.197	0	0
2009-06-09	77.414	77.546	0	0
2009-06-10	79.592	79.914	0	0
2009-06-11	77.647	77.862	0	0
2009-06-12	74.656	74.454	0	0
2009-06-13	75.206	75.151	0	0
2009-06-14	77.072	77.687	0	0
2009-06-15	67.971	67.762	0	0
2009-06-16	68.033	66.271	0	0
2009-06-17	68.424	68.595	0.007	0.005
2009-06-18	66.473	65.817	0.01	0.008
2009-06-19	64.54	64.834	0	0
2009-06-20	63.756	65.673	0.098	0.174
2009-06-21	61.974	62.907	0	0
2009-06-22	61.172	62.628	0.068	0.054
2009-06-23	68.364	68.615	0	0
2009-06-24	71.623	71.517	0	0
2009-06-25	69.963	70.288	0.025	0.034
2009-06-26	63.143	64.267	0.068	0.059
2009-06-27	74.257	74.377	0	0
2009-06-28	78.616	78.801	0	0
2009-06-29	66.945	66.837	0	0
2009-06-30	68.508	68.864	0	0
2009-07-01	74.022	73.988	0	0
2009-07-02	79.775	79.833	0	0
2009-07-03	83.297	83.428	0	0
2009-07-04	85.414	86.205	0	0
2009-07-05	81.929	82.958	0	0
2009-07-06	83.06	83.486	0	0
2009-07-07	62.776	62.762	0.001	0
2009-07-08	63.671	63.729	0.03	0.016
2009-07-09	66.996	65.603	0	0
2009-07-10	74.253	74.582	0	0
2009-07-11	82.346	82.193	0	0
2009-07-12	83.522	83.564	0.009	0.027
2009-07-13	74.853	70.678	0.198	0.136
2009-07-14	60.134	61.453	0	0
2009-07-15	74.054	74.158	0	0
2009-07-16	79.531	79.341	0	0
2009-07-17	82.148	82.178	0	0
2009-07-18	83.254	83.411	0	0
2009-07-19	72.593	73.344	0	0
2009-07-20	79.161	79.389	0	0
2009-07-21	86.255	86.406	0	0
2009-07-22	87.72	88.077	0	0
2009-07-23	82.813	83.06	0	0
2009-07-24	78.429	78.716	0	0
2009-07-25	82.667	82.84	0	0
2009-07-26	84.7	85.241	0	0
2009-07-27	92.497	92.432	0	0
2009-07-28	93.724	94.087	0	0
2009-07-29	96.028	95.952	0	0
2009-07-30	97.427	97.553	0	0
2009-07-31	84.701	84.721	0	0
2009-08-01	93.146	93.333	0	0
2009-08-02	91.164	91.057	0	0
2009-08-03	89.662	89.539	0	0
2009-08-04	81.366	79.976	0	0
2009-08-05	76.931	77.631	0	0
2009-08-06	71.204	71.215	0	0
2009-08-07	63.218	63.801	0	0
2009-08-08	64.84	64.79	0	0
2009-08-09	64.806	66.462	0	0
2009-08-10	68.163	67.436	0	0
2009-08-11	69.342	69.842	0.116	0.075
2009-08-12	69.849	70.995	0.005	0.002
2009-08-13	69.393	71.261	0.03	0.016
2009-08-14	62.909	64.27	0.158	0.138
2009-08-15	62.684	62.78	0	0
2009-08-16	71.088	70.851	0	0
2009-08-17	78.299	78.534	0	0
2009-08-18	80.574	80.88	0	0
2009-08-19	83.683	84.28	0	0
2009-08-20	86.849	86.107	0	0
2009-08-21	75.904	75.763	0	0
2009-08-22	66.525	66.429	0	0
2009-08-23	65.901	66.464	0	0
2009-08-24	72.991	73.336	0	0
2009-08-25	77.593	78.105	0.005	0.037
2009-08-26	73.241	73.077	0	0
2009-08-27	89.984	90.209	0	0
2009-08-28	92.419	92.778	0	0
2009-08-29	72.321	73.597	0.003	0
2009-08-30	75.532	76.058	0	0
2009-08-31	78.225	78.613	0	0
2009-09-01	77.128	77.712	0.001	0.037
2009-09-02	78.787	78.916	0	0
2009-09-03	81.347	81.569	0	0
2009-09-04	70.418	70.854	0	0
2009-09-05	73.237	73.78	0.041	0.012
2009-09-06	66.189	69.131	0.105	0.135
2009-09-07	59.494	60.068	0.117	0.083
2009-09-08	67.129	67.125	0.031	0.032
2009-09-09	71.635	71.946	0.02	0.01
2009-09-10	72.329	71.884	0.002	0.006
2009-09-11	89.864	89.855	0	0
2009-09-12	92.154	92.256	0	0
2009-09-13	88.887	88.973	0	0
2009-09-14	79.329	79.657	0	0
2009-09-15	75.353	75.39	0	0
2009-09-16	78.381	78.022	0	0
2009-09-17	65.197	65.915	0.012	0.011
2009-09-18	78.417	78.314	0	0
2009-09-19	81.307	81.53	0.474	0.44
2009-09-20	63.029	63.304	0	0
2009-09-21	77.168	77.228	0	0
2009-09-22	94.986	94.907	0	0
2009-09-23	95.413	96.006	0	0
2009-09-24	85.772	86.158	0	0
2009-09-25	69.305	69.237	0	0
2009-09-26	70.668	71.119	0	0
2009-09-27	69.834	69.692	0	0
2009-09-28	69.819	70.754	0	0
2009-09-29	62.367	62.312	0.088	0.045
2009-09-30	53.588	53.138	0.141	0.19
2009-10-01	56.829	56.854	0.052	0.006
2009-10-02	55.514	55.148	0.045	0.05
2009-10-03	54.8	54.792	0	0
2009-10-04	63.991	63.635	0	0
2009-10-05	63.94	64.239	0	0
2009-10-06	64.033	64.139	0	0
2009-10-07	66.375	66.87	0	0
2009-10-08	61.666	61.984	0	0
2009-10-09	62.951	63.576	0	0
2009-10-10	54.957	55.361	0	0
2009-10-11	54.331	54.699	0	0
2009-10-12	51.044	51.496	0	0
2009-10-13	53.803	55.077	0.03	0.033
2009-10-14	61.912	62.114	0.149	0.071
2009-10-15	64.131	64.34	0.094	0.127
2009-10-16	69.065	67.049	0.056	0.105
2009-10-17	66.68	67.75	0.303	0.238
2009-10-18	60.66	61.591	0.18	0.168
2009-10-19	58.547	58.442	0	0
2009-10-20	58.65	59.415	0	0
2009-10-21	55.564	57.16	0.144	0.125
2009-10-22	57.062	57.585	0	0
2009-10-23	55.432	55.691	0.267	0.22
2009-10-24	55.484	56.784	0.054	0.048
2009-10-25	53.294	56.979	0	0.001
2009-10-26	51.741	52.472	0.593	0.599
2009-10-27	50.807	51.689	0.003	0.009
2009-10-28	45.865	46.715	0.021	0.023
2009-10-29	48.055	49.134	0.217	0.216
2009-10-30	54.712	55.021	0.054	0.051
2009-10-31	54.939	55.266	0.058	0.045
