# Supplementary material for: The role of climate change and urban development on compound dry-hot extremes across US cities
Source: Nat Commun. 2023 Jun 14;14:3509. doi: 10.1038/s41467-023-39205-x (PMC10267174; doi:10.1038/s41467-023-39205-x)
Supplement: Supplementary file 2 — Source Data [file 41467_2023_39205_MOESM2_ESM.zip › SourceData/Seattle_Future_Data.xlsx]

## Sheet: Sheet1
Date_Future	Climate_chng_T	Urban_Dev_Climate_chng_T	Climate_chng_prcp	Urban_Dev_Climate_chng_prcp
2090-05-01	80	80	1	1
2090-05-02	63.817	64.326	0.223	0.233
2090-05-03	64.025	65.766	0.098	0.106
2090-05-04	58.781	61.017	0	0
2090-05-05	61.323	61.758	0	0.008
2090-05-06	64.532	64.523	0	0
2090-05-07	66.095	66.324	0	0
2090-05-08	75.021	75.388	0	0
2090-05-09	76.253	77.265	0	0
2090-05-10	61.644	62.281	0.049	0.3
2090-05-11	61.367	61.431	0.001	0.082
2090-05-12	75.301	75.233	0	0
2090-05-13	76.627	76.615	0	0
2090-05-14	75.293	75.615	0.127	0.122
2090-05-15	60.814	61.005	0.326	0.386
2090-05-16	63.642	64.089	0	0
2090-05-17	64.579	64.954	0.022	0
2090-05-18	64.025	61.142	0.006	0
2090-05-19	67.995	68.341	0	0
2090-05-20	67.237	67.797	0.052	0.021
2090-05-21	65.848	65.926	0.022	0.01
2090-05-22	66.209	65.583	0	0
2090-05-23	73.13	73.306	0	0
2090-05-24	75.089	75.346	0	0
2090-05-25	72.161	72.001	0	0
2090-05-26	64.462	62.165	0.157	0.026
2090-05-27	66.395	65.884	0.097	0.106
2090-05-28	70.807	70.983	0.079	0.109
2090-05-29	63.034	63.887	0.09	0.091
2090-05-30	64.043	64.004	0	0
2090-05-31	65.797	66.005	0	0
2090-06-01	66.347	66.056	0.003	0.002
2090-06-02	65.71	64.846	0	0.015
2090-06-03	62.446	63.02	0.005	0.054
2090-06-04	73.032	72.923	0	0
2090-06-05	78.606	78.693	0	0
2090-06-06	80.198	80.495	0	0
2090-06-07	62.198	63.199	0.513	0.398
2090-06-08	72.381	70.974	0.035	0.032
2090-06-09	73.664	73.484	0.023	0.061
2090-06-10	76.238	74.186	0	0
2090-06-11	73.437	74.884	0	0
2090-06-12	75.112	76.295	0	0
2090-06-13	72.604	73.19	0	0
2090-06-14	74.555	74.466	0.013	0
2090-06-15	78.009	78.369	0	0
2090-06-16	72.366	72.035	0	0
2090-06-17	67.67	68.821	0	0
2090-06-18	69.437	69.723	0.151	0.1
2090-06-19	67.546	68.169	0.121	0.106
2090-06-20	69.089	70.445	0.015	0.003
2090-06-21	76.029	76.194	0	0
2090-06-22	84.702	84.888	0	0
2090-06-23	85.815	86.381	0	0.002
2090-06-24	84.994	85.301	0	0
2090-06-25	81.361	82.028	0	0
2090-06-26	74.815	74.534	0	0
2090-06-27	77.116	77.315	0	0
2090-06-28	82.479	82.61	0	0
2090-06-29	85.982	86.216	0	0
2090-06-30	87.57	88.05	0	0
2090-07-01	85.359	85.666	0	0
2090-07-02	84.925	84.907	0	0
2090-07-03	77.975	78.172	0	0
2090-07-04	69.645	71.201	0	0
2090-07-05	77.033	77.228	0	0
2090-07-06	80.006	80.126	0	0
2090-07-07	83.165	83.455	0	0
2090-07-08	74.117	74.983	0.002	0.002
2090-07-09	66.992	66.349	0.222	0.197
2090-07-10	65.698	65.857	0.078	0.105
2090-07-11	69.062	68.984	0.1	0.479
2090-07-12	68.448	69.896	0	0
2090-07-13	71.827	72.465	0	0
2090-07-14	76.788	76.724	0	0
2090-07-15	80.409	79.909	0	0
2090-07-16	81.987	82.092	0	0
2090-07-17	86.359	86.706	0	0
2090-07-18	91.296	91.656	0	0
2090-07-19	92.383	92.464	0	0
2090-07-20	91.19	91.554	0	0
2090-07-21	89.776	90.117	0	0
2090-07-22	88.781	89.147	0	0
2090-07-23	83.472	83.77	0	0
2090-07-24	80.915	81.39	0	0
2090-07-25	81.38	81.814	0	0
2090-07-26	79.85	80.206	0	0
2090-07-27	81.505	82.162	0	0
2090-07-28	69.045	70.452	0	0
2090-07-29	71.328	72.256	0	0
2090-07-30	76.008	75.778	0	0
2090-07-31	83.836	84.042	0	0
2090-08-01	86.975	86.912	0	0
2090-08-02	88.54	88.809	0	0
2090-08-03	90.38	90.828	0	0
2090-08-04	90.231	90.203	0	0
2090-08-05	92.636	92.928	0	0
2090-08-06	94.91	95.429	0	0
2090-08-07	95.288	95.647	0	0
2090-08-08	89.576	89.674	0	0
2090-08-09	86.22	85.563	0	0
2090-08-10	82.312	84.871	0	0
2090-08-11	89.511	88.155	0	0.053
2090-08-12	91.58	92.174	0.002	0
2090-08-13	88.445	92.435	0.209	0.07
2090-08-14	78.781	80.999	0.001	0
2090-08-15	72.941	73.562	0	0
2090-08-16	76.014	77.249	0	0
2090-08-17	78.689	78.866	0	0
2090-08-18	85.885	85.611	0	0
2090-08-19	88.113	88.124	0	0
2090-08-20	90.103	90.424	0	0
2090-08-21	81.731	82.611	0.001	0
2090-08-22	84.047	84.147	0	0
2090-08-23	87.702	86.361	0	0
2090-08-24	86.324	86.26	0	0
2090-08-25	79.202	79.743	0	0
2090-08-26	81.271	81.589	0	0
2090-08-27	81.157	80.934	0	0
2090-08-28	86.49	85.991	0	0
2090-08-29	96.282	96.276	0	0
2090-08-30	96.521	97.358	0	0
2090-08-31	92.161	92.199	0	0
2090-09-01	88.414	88.199	0	0
2090-09-02	93.756	94.341	0	0
2090-09-03	97.968	98.036	0	0.04
2090-09-04	98.453	99.112	0.084	0.028
2090-09-05	87.237	92.753	0.145	0.001
2090-09-06	94.237	95.616	0	0
2090-09-07	94.886	96.603	0.022	0.014
2090-09-08	91.223	91.392	0	0
2090-09-09	69.629	70.013	0	0
2090-09-10	68.277	70.141	0	0
2090-09-11	72.043	71.147	0	0.003
2090-09-12	72.926	72.981	0	0
2090-09-13	79.159	79.285	0	0
2090-09-14	79.435	79.942	0	0
2090-09-15	80.419	80.294	0	0
2090-09-16	85.501	85.7	0	0
2090-09-17	90.67	90.917	0	0
2090-09-18	92.918	93.176	0	0
2090-09-19	91.898	92.749	0	0
2090-09-20	91.109	91.924	0	0
2090-09-21	83.111	83.916	0	0
2090-09-22	80.09	81.121	0	0
2090-09-23	79.341	79.584	0.021	0.007
2090-09-24	65.082	70.748	0.008	0.012
2090-09-25	69.714	66.766	0	0.017
2090-09-26	76.611	77.063	0	0
2090-09-27	79.012	78.416	0	0
2090-09-28	80.065	80.146	0	0
2090-09-29	68.273	68.516	0	0
2090-09-30	70.16	70.302	0.416	0.037
2090-10-01	72.516	72.863	0	0
2090-10-02	74.263	75.129	0	0
2090-10-03	75.963	76.376	0	0
2090-10-04	75.752	76.437	0	0
2090-10-05	75.939	76.458	0	0
2090-10-06	76.321	75.561	0	0
2090-10-07	74.141	75.813	0	0
2090-10-08	76.225	76.648	0	0
2090-10-09	76.361	77.317	0	0
2090-10-10	64.716	66.614	0	0
2090-10-11	64.983	65.568	0	0
2090-10-12	62.681	64.667	0	0
2090-10-13	65.569	64.471	0.028	0.031
2090-10-14	60.143	60.666	0	0.009
2090-10-15	66.972	67.45	0	0
2090-10-16	70.609	70.661	0	0
2090-10-17	69.061	69.262	0	0
2090-10-18	64.512	66.502	0.196	0.209
2090-10-19	63.127	65.333	0.02	0.008
2090-10-20	65.124	66.379	0.033	0.016
2090-10-21	63.08	65.242	0.028	0.007
2090-10-22	58.923	60.758	0	0.001
2090-10-23	58.37	59.883	0	0
2090-10-24	56.139	57.991	0.073	0.081
2090-10-25	56.684	56.923	0	0
2090-10-26	58.035	58.768	0.124	0.149
2090-10-27	62.75	62.925	0.173	0.193
2090-10-28	63.122	64.255	0.086	0.081
2090-10-29	62.654	63.432	0.104	0.106
2090-10-30	56.555	57.914	0.002	0
2090-10-31	53.66	54.73	0	0
2091-05-01	80	80	1	1
2091-05-02	64.744	64.837	0	0
2091-05-03	64.007	65.245	0.008	0
2091-05-04	62.287	62.589	0	0
2091-05-05	64.928	64.841	0	0
2091-05-06	63.99	62.779	0	0
2091-05-07	63.334	63.763	0	0
2091-05-08	62.922	63.573	0.03	0.018
2091-05-09	57.619	56.201	0.211	0.135
2091-05-10	59.137	60.774	0.002	0.012
2091-05-11	62.004	62.536	0.083	0.067
2091-05-12	60.816	61.167	0.052	0.048
2091-05-13	54.949	55.187	0.103	0.138
2091-05-14	61.28	60.431	0.144	0.147
2091-05-15	64.893	65.185	0.028	0.021
2091-05-16	78.64	78.728	0	0
2091-05-17	87.122	87.252	0	0
2091-05-18	88.615	89.024	0	0
2091-05-19	83.741	84.109	0	0
2091-05-20	70.59	71.328	0	0
2091-05-21	61.018	61.6	0	0
2091-05-22	58.564	59.533	0	0
2091-05-23	59.102	58.654	0.243	0.21
2091-05-24	61.726	63.509	0.12	0.142
2091-05-25	62.548	62.242	0.001	0.014
2091-05-26	72.152	72.178	0	0
2091-05-27	78.567	78.872	0	0
2091-05-28	80.266	80.557	0	0
2091-05-29	72.12	72.387	0	0
2091-05-30	75.413	75.823	0	0
2091-05-31	74.087	73.861	0.06	0.059
2091-06-01	67.21	68.392	0	0
2091-06-02	72.058	72.232	0	0
2091-06-03	73.26	73.615	0	0
2091-06-04	74.38	74.873	0.027	0.011
2091-06-05	75.513	75.798	0	0.006
2091-06-06	80.606	80.794	0	0
2091-06-07	83.786	84.123	0	0
2091-06-08	72.948	73.233	0	0
2091-06-09	65.665	65.886	0	0
2091-06-10	72.831	73.177	0	0
2091-06-11	76.124	76.428	0	0
2091-06-12	66.869	68.001	0.065	0.065
2091-06-13	61.769	62.847	0.012	0.015
2091-06-14	67.392	66.02	0.121	0.133
2091-06-15	61.784	64.537	0.159	0.121
2091-06-16	66.614	67.153	0.125	0.121
2091-06-17	73.849	74.437	0	0
2091-06-18	74.816	75.225	0	0
2091-06-19	67.895	67.994	0	0
2091-06-20	67.327	67.473	0	0
2091-06-21	70.351	70.31	0	0
2091-06-22	69.881	70.532	0.053	0.089
2091-06-23	82.014	82.03	0	0.002
2091-06-24	85.492	85.428	0	0
2091-06-25	86.024	86.436	0	0.001
2091-06-26	81.449	84.626	0	0
2091-06-27	65.652	65.794	0	0
2091-06-28	70.386	70.982	0	0
2091-06-29	73.473	71.962	0	0
2091-06-30	73.888	74.006	0	0
2091-07-01	77.162	77.998	0	0
2091-07-02	79.918	80.343	0	0
2091-07-03	79.333	79.733	0	0
2091-07-04	80.315	80.708	0	0
2091-07-05	81.162	81.344	0	0
2091-07-06	73.833	74.511	0	0
2091-07-07	78.538	79.213	0	0
2091-07-08	78.598	78.716	0	0
2091-07-09	80.273	80.338	0	0
2091-07-10	86.321	86.446	0	0
2091-07-11	89.443	89.415	0	0
2091-07-12	90.697	90.649	0	0
2091-07-13	89.739	89.934	0	0
2091-07-14	80.963	81.36	0	0
2091-07-15	79.796	80.426	0	0
2091-07-16	77.495	77.567	0	0
2091-07-17	72.463	73.221	0	0
2091-07-18	76.192	76.717	0	0
2091-07-19	72.973	74.089	0	0
2091-07-20	76.384	75.686	0.058	0.03
2091-07-21	77.26	77.312	0.031	0.055
2091-07-22	78.973	79.448	0	0
2091-07-23	83.313	83.354	0	0
2091-07-24	84.668	84.613	0	0
2091-07-25	82.738	83.009	0	0
2091-07-26	84.968	84.322	0	0
2091-07-27	84.838	84.87	0	0
2091-07-28	86.7	87.078	0	0
2091-07-29	89.805	90.333	0	0
2091-07-30	92.905	93.377	0	0
2091-07-31	93.457	94.553	0	0
2091-08-01	93.577	94.066	0	0
2091-08-02	90.321	91.585	0	0
2091-08-03	91.363	91.882	0	0
2091-08-04	89.24	89.663	0	0
2091-08-05	88.723	89.79	0	0
2091-08-06	90.653	91.054	0	0
2091-08-07	90.992	90.68	0	0
2091-08-08	92.976	92.981	0	0
2091-08-09	92.449	90.902	0	0
2091-08-10	88.48	88.361	0	0
2091-08-11	83.937	84.226	0	0
2091-08-12	67.315	67.412	0	0
2091-08-13	69.811	70.963	0	0
2091-08-14	71.004	68.789	0	0
2091-08-15	68.453	69.715	0	0
2091-08-16	71.476	70.901	0	0
2091-08-17	67.667	69.497	0.005	0.004
2091-08-18	68.118	68.756	0.021	0.014
2091-08-19	72.079	70.578	0.037	0.029
2091-08-20	73.145	73.486	0	0
2091-08-21	80.999	81.004	0	0
2091-08-22	84.88	85.262	0	0
2091-08-23	86.17	86.62	0	0
2091-08-24	83.073	82.914	0	0
2091-08-25	84.209	84.134	0	0
2091-08-26	87.109	86.682	0	0
2091-08-27	88.975	89.801	0	0
2091-08-28	83.111	82.744	0	0
2091-08-29	80.97	82.986	0	0
2091-08-30	71.906	72.227	0	0
2091-08-31	73.69	74.202	0	0
2091-09-01	78.864	79.003	0	0
2091-09-02	81.526	83.579	0	0
2091-09-03	84.592	86.373	0	0
2091-09-04	88.393	88.607	0	0
2091-09-05	92.261	92.135	0	0
2091-09-06	96.447	94.468	0	0
2091-09-07	97.574	96.863	0	0
2091-09-08	96.592	95.421	0	0
2091-09-09	85.744	85.989	0	0
2091-09-10	74.145	74.129	0	0
2091-09-11	81.994	81.816	0	0
2091-09-12	88.556	88.839	0	0
2091-09-13	90.524	90.984	0	0
2091-09-14	93.078	93.457	0	0
2091-09-15	75.719	77.056	0	0
2091-09-16	78.021	79.521	0.002	0.006
2091-09-17	64.802	65.962	0.022	0.014
2091-09-18	65.043	65.893	0.028	0.041
2091-09-19	69.26	69.321	0.195	0.139
2091-09-20	69.469	69.434	0.013	0.004
2091-09-21	68.598	69.045	0	0
2091-09-22	67.676	67.998	0.001	0
2091-09-23	70.451	70.669	0	0
2091-09-24	76.599	77.641	0	0
2091-09-25	82.577	82.996	0	0
2091-09-26	83.38	83.763	0	0
2091-09-27	83.299	83.891	0	0
2091-09-28	81.501	81.889	0	0
2091-09-29	68.372	68.279	0.099	0.069
2091-09-30	64.494	65.428	0	0.019
2091-10-01	64.482	65.196	0	0
2091-10-02	66.359	66.568	0	0
2091-10-03	67.406	67.481	0	0
2091-10-04	72.84	72.743	0	0
2091-10-05	72.407	72.474	0	0
2091-10-06	73.952	74.429	0	0
2091-10-07	73.336	74.079	0.001	0.001
2091-10-08	66.283	66.823	0	0
2091-10-09	65.419	66.264	0	0
2091-10-10	62.292	63.124	0.114	0.136
2091-10-11	54.882	55.93	0.112	0.121
2091-10-12	62.238	63.107	0	0
2091-10-13	67.268	67.088	0.018	0.046
2091-10-14	65.996	65.771	0.174	0.196
2091-10-15	55.391	56.398	0	0
2091-10-16	56.866	57.04	0	0
2091-10-17	57.547	58.114	0	0
2091-10-18	59.363	60.089	0	0
2091-10-19	69.992	70.164	0.012	0.023
2091-10-20	71.079	70.703	0	0
2091-10-21	73.139	73.452	0.002	0.001
2091-10-22	65.011	65.163	0	0
2091-10-23	71.88	72.342	0	0
2091-10-24	71.088	72.597	0	0
2091-10-25	63.861	63.385	0	0.03
2091-10-26	65.947	65.752	0.168	0.268
2091-10-27	62.058	63.425	0.193	0.243
2091-10-28	57.687	58.555	0.127	0.16
2091-10-29	62.676	63.304	0.036	0.061
2091-10-30	62.768	65.431	0	0.002
2091-10-31	55.276	56.286	0.015	0
2092-05-01	80	80	1	1
2092-05-02	66.548	66.75	0	0
2092-05-03	69.615	69.852	0	0
2092-05-04	70.21	70.847	0	0
2092-05-05	67.657	67.966	0	0
2092-05-06	68.533	68.579	0	0
2092-05-07	75.136	75.362	0	0
2092-05-08	74.975	75.562	0	0
2092-05-09	72.806	72.468	0	0
2092-05-10	71.08	71.149	0.026	0
2092-05-11	68.588	69.298	0.007	0.012
2092-05-12	60.075	61.097	0.108	0.14
2092-05-13	64.843	65.166	0.013	0
2092-05-14	76.249	76.059	0	0
2092-05-15	79.307	79.509	0	0
2092-05-16	78.444	78.845	0.245	0.258
2092-05-17	58.259	59.069	0.115	0.129
2092-05-18	56.993	55.361	0.124	0.16
2092-05-19	54.99	55.052	0.105	0.128
2092-05-20	59.619	59.883	0.007	0.003
2092-05-21	61.851	62.236	0	0
2092-05-22	68.703	68.745	0	0
2092-05-23	67.59	69.522	0.003	0.002
2092-05-24	70.222	70.552	0.101	0.054
2092-05-25	70.302	69.863	0.009	0.04
2092-05-26	67.058	66.926	0	0
2092-05-27	66.112	65.785	0	0
2092-05-28	62.53	62.706	0	0
2092-05-29	71.777	71.689	0	0
2092-05-30	80.282	80.419	0	0
2092-05-31	89.277	89.593	0	0
2092-06-01	90.841	91.444	0.115	0.084
2092-06-02	75.582	75.315	0	0
2092-06-03	70.749	71.247	0	0
2092-06-04	73.095	73.115	0	0
2092-06-05	72.104	72.118	0	0
2092-06-06	77.955	78.264	0	0
2092-06-07	80.755	81.219	0	0.016
2092-06-08	80.681	81.138	0.896	0.157
2092-06-09	59.823	60.579	0.001	0.002
2092-06-10	67.131	65.679	0.001	0.159
2092-06-11	61.096	68.054	0.018	0.046
2092-06-12	64.845	65.733	0.014	0.221
2092-06-13	70.073	69.779	0.011	0.049
2092-06-14	67.705	71.135	0.036	0.022
2092-06-15	66.464	65.946	0.152	0.108
2092-06-16	70.213	62.717	0.051	0.025
2092-06-17	71.103	69.489	0.031	0.01
2092-06-18	67.43	72.355	0	0.052
2092-06-19	64.356	64.126	0	0
2092-06-20	67.346	67.768	0	0
2092-06-21	70.445	70.808	0	0
2092-06-22	69.815	70.18	0	0
2092-06-23	72.231	72.464	0	0
2092-06-24	74.85	75.16	0	0
2092-06-25	76.551	77.107	0	0
2092-06-26	75.103	75.221	0	0
2092-06-27	77.136	77.493	0	0
2092-06-28	77.943	78.455	0	0
2092-06-29	75.287	75.235	0	0
2092-06-30	76.887	76.791	0	0
2092-07-01	78.959	79.064	0	0
2092-07-02	75.043	76.671	0	0
2092-07-03	80.345	80.283	0	0
2092-07-04	84.171	83.256	0	0
2092-07-05	84.84	84.94	0	0
2092-07-06	86.882	87.182	0	0
2092-07-07	85.802	86.317	0	0
2092-07-08	86.195	86.504	0	0
2092-07-09	85.138	85.267	0	0
2092-07-10	80.304	81.52	0	0
2092-07-11	80.97	81.212	0	0
2092-07-12	75.604	75.54	0	0
2092-07-13	75.954	75.37	0	0
2092-07-14	89.599	89.045	0	0
2092-07-15	92.613	93.475	0	0
2092-07-16	93.966	94.65	0	0
2092-07-17	86.873	87.464	0.013	0.002
2092-07-18	88.025	88.932	0	0
2092-07-19	84.015	84.382	0	0
2092-07-20	91.314	91.315	0	0
2092-07-21	96.254	96.23	0	0
2092-07-22	98.9	98.739	0	0
2092-07-23	104.36	104.461	0	0
2092-07-24	105.821	105.903	0	0
2092-07-25	100.464	100.474	0	0
2092-07-26	97.817	97.718	0	0
2092-07-27	99.23	98.998	0	0
2092-07-28	94.953	94.847	0	0
2092-07-29	83.885	83.136	0	0
2092-07-30	76.045	76.247	0	0
2092-07-31	77.623	78.319	0	0
2092-08-01	87.552	87.844	0	0
2092-08-02	93.915	94.163	0	0
2092-08-03	95.766	96.145	0	0
2092-08-04	93.372	93.642	0	0
2092-08-05	80.788	81.157	0	0
2092-08-06	83.743	84.361	0	0
2092-08-07	78.608	79.479	0	0
2092-08-08	78.352	77.981	0	0
2092-08-09	75.262	73.832	0.175	0.159
2092-08-10	78.606	78.102	0.012	0
2092-08-11	79.87	79.604	0	0
2092-08-12	80.388	80.886	0	0
2092-08-13	82.962	83.159	0	0
2092-08-14	84.807	85.008	0	0
2092-08-15	76.616	76.82	0	0
2092-08-16	68.249	67.636	0	0
2092-08-17	75.932	74.749	0	0
2092-08-18	79.33	78.535	0	0
2092-08-19	82.517	81.318	0	0
2092-08-20	72.033	72.972	0.038	0.015
2092-08-21	80.55	80.713	0	0
2092-08-22	82.121	82.745	0.004	0
2092-08-23	83.151	82.993	0	0
2092-08-24	89.476	88.218	0	0
2092-08-25	90.279	89.427	0	0
2092-08-26	89.162	89.057	0	0
2092-08-27	90.737	91.158	0	0
2092-08-28	89.009	89.414	0	0
2092-08-29	88.164	89.386	0	0
2092-08-30	87.439	88.046	0	0
2092-08-31	72.859	73.633	0.027	0.036
2092-09-01	67.273	69.469	0.139	0.147
2092-09-02	73.477	73.404	0	0
2092-09-03	80.089	80.017	0	0
2092-09-04	80.709	81.533	0	0
2092-09-05	78.554	78.809	0	0
2092-09-06	80.086	79.981	0	0
2092-09-07	82.012	81.486	0	0
2092-09-08	83.077	83.324	0	0
2092-09-09	77.68	77.546	0	0
2092-09-10	78.607	78.958	0	0
2092-09-11	73.356	73.352	0	0
2092-09-12	76.087	76.404	0	0
2092-09-13	78.089	78.735	0	0
2092-09-14	76.461	76.975	0.349	0.179
2092-09-15	65.41	66.871	0.163	0.207
2092-09-16	73.574	73.817	0	0
2092-09-17	76.906	77.331	0	0
2092-09-18	79.612	79.522	0	0
2092-09-19	74.062	74.202	0.299	0.301
2092-09-20	73.098	72.476	0.004	0
2092-09-21	69.915	70.199	0	0
2092-09-22	72.607	73.986	0	0
2092-09-23	72.557	73.043	0	0
2092-09-24	77.929	78.24	0	0
2092-09-25	80.488	80.93	0	0
2092-09-26	72.905	72.916	0	0
2092-09-27	72.069	72.865	0	0
2092-09-28	73.036	73.581	0.004	0.01
2092-09-29	66.464	67.819	0.343	0.389
2092-09-30	63.062	64.422	0.236	0.189
2092-10-01	65.259	66.034	0.386	0.363
2092-10-02	70.844	72.886	0.002	0.004
2092-10-03	73.023	74.102	0.01	0.002
2092-10-04	73.6	74.462	0	0
2092-10-05	73.538	74.335	0	0
2092-10-06	70.893	71.692	0.147	0.2
2092-10-07	70.28	71.797	0	0
2092-10-08	70.423	69.707	0	0
2092-10-09	71.918	70.226	0	0
2092-10-10	74.786	76.591	0	0
2092-10-11	87.824	89.746	0	0
2092-10-12	87.661	91.065	0	0
2092-10-13	76.715	78.574	0.001	0
2092-10-14	68.334	72.16	0	0
2092-10-15	67.564	72.275	0	0.048
2092-10-16	68.471	71.303	0	0
2092-10-17	80.355	80.789	0	0
2092-10-18	88.941	88.622	0	0
2092-10-19	88.261	88.678	0	0
2092-10-20	72.238	72.583	0.005	0.001
2092-10-21	63.634	61.753	0.014	0.035
2092-10-22	60.288	62.159	0.03	0.062
2092-10-23	62.296	63.264	0	0
2092-10-24	62.427	64.646	0.051	0.096
2092-10-25	61.068	61.954	0	0.003
2092-10-26	56.731	57.442	0	0
2092-10-27	59.291	59.566	0	0
2092-10-28	59.75	61.005	0	0
2092-10-29	69.944	70.786	0	0
2092-10-30	67.28	70.648	0.025	0.062
2092-10-31	60.098	60.659	0	0
2093-05-01	80	80	1	1
2093-05-02	71.67	71.617	0.001	0
2093-05-03	74.65	74.838	0	0
2093-05-04	72.112	73.923	0	0
2093-05-05	76.973	77.936	0	0
2093-05-06	63.723	63.027	0.002	0.005
2093-05-07	79.294	79.455	0	0
2093-05-08	79.416	80.646	0.071	0.073
2093-05-09	70.774	72.364	0.025	0.018
2093-05-10	65.888	66.064	0	0
2093-05-11	65.266	64.877	0	0
2093-05-12	63.893	64.26	0.25	0.182
2093-05-13	59.146	60.171	0.098	0.101
2093-05-14	61.107	61.681	0.011	0.022
2093-05-15	61.972	63.319	0.231	0.247
2093-05-16	61.477	62.504	0.01	0.013
2093-05-17	62.048	62.665	0	0
2093-05-18	74.415	74.408	0	0
2093-05-19	77.06	77.155	0	0
2093-05-20	76.476	76.832	0	0
2093-05-21	74.368	74.619	0	0
2093-05-22	74.509	74.908	0	0
2093-05-23	78.518	78.58	0	0
2093-05-24	83.151	83.201	0	0
2093-05-25	82.537	83.252	0	0
2093-05-26	77.15	77.457	0	0
2093-05-27	72.805	72.538	0	0
2093-05-28	63.453	64.711	0	0
2093-05-29	71.105	71.095	0	0
2093-05-30	73.222	73.426	0	0
2093-05-31	71.686	71.317	0	0
2093-06-01	72.479	72.523	0	0
2093-06-02	74.197	74.576	0	0
2093-06-03	73.157	74.564	0	0
2093-06-04	62.742	63.828	0	0
2093-06-05	70.597	70.185	0	0
2093-06-06	73.03	72.646	0	0
2093-06-07	72.469	71.827	0	0
2093-06-08	74.676	74.231	0	0
2093-06-09	74.792	76.411	0.336	0.145
2093-06-10	67.937	65.072	0	0.136
2093-06-11	70.302	68.639	0	0
2093-06-12	68.861	67.383	0	0.001
2093-06-13	67.464	66.321	0	0
2093-06-14	75.732	75.271	0	0
2093-06-15	78.473	78.559	0	0
2093-06-16	82.019	81.406	0	0
2093-06-17	71.297	72.179	0	0
2093-06-18	73.965	74.312	0	0
2093-06-19	71.41	70.131	0	0
2093-06-20	71.777	71.608	0.001	0.001
2093-06-21	70.433	71.127	0.136	0.154
2093-06-22	70.822	71.051	0.523	0.531
2093-06-23	73.471	74.162	0.009	0.008
2093-06-24	81.248	81.393	0	0
2093-06-25	85.589	85.842	0.006	0.002
2093-06-26	87.035	87.459	0	0.001
2093-06-27	82.209	81.672	0	0
2093-06-28	82.883	82.617	0	0
2093-06-29	83.366	83.473	0	0
2093-06-30	86.713	86.648	0	0
2093-07-01	90.308	90.232	0	0
2093-07-02	91.622	91.641	0	0
2093-07-03	93.014	93.445	0	0
2093-07-04	93.52	93.616	0	0
2093-07-05	92.32	90.994	0	0
2093-07-06	87.3	87.424	0	0
2093-07-07	82.705	84.416	0	0
2093-07-08	76.069	77.563	0	0
2093-07-09	77.528	77.947	0	0.001
2093-07-10	70.345	71.645	0	0
2093-07-11	66.436	72.187	0.003	0.008
2093-07-12	69.988	68.871	0.069	0.019
2093-07-13	72.933	72.372	0.03	0.08
2093-07-14	75.797	75.921	0.003	0
2093-07-15	78.324	78.115	0	0
2093-07-16	81.685	81.73	0	0
2093-07-17	84.788	84.361	0	0
2093-07-18	91.881	91.99	0	0
2093-07-19	93.363	93.679	0.014	0.025
2093-07-20	90.769	90.302	0.036	0.02
2093-07-21	88.953	89.281	0	0
2093-07-22	88.077	88.241	0	0
2093-07-23	84.867	85.094	0	0
2093-07-24	86.029	86.29	0	0
2093-07-25	82.064	81.89	0	0
2093-07-26	76.715	77.403	0.223	0.258
2093-07-27	80.624	80.793	0.009	0.007
2093-07-28	80.24	80.545	0	0
2093-07-29	82.091	82.527	0	0
2093-07-30	82.381	82.655	0	0
2093-07-31	83.063	82.912	0	0
2093-08-01	85.75	85.868	0	0
2093-08-02	88.048	88.056	0	0
2093-08-03	88.653	88.489	0	0
2093-08-04	89.063	89.137	0	0
2093-08-05	90.502	90.69	0	0
2093-08-06	90.794	91.74	0	0
2093-08-07	87.654	86.92	0	0
2093-08-08	85.676	85.837	0.031	0.035
2093-08-09	79.708	79.566	0	0
2093-08-10	87.277	87.304	0	0
2093-08-11	91.882	92.17	0	0
2093-08-12	94.453	94.753	0	0
2093-08-13	92.303	93.137	0	0
2093-08-14	90.569	90.443	0	0
2093-08-15	90.182	91.472	0	0
2093-08-16	91.824	91.548	0	0
2093-08-17	81.832	82.556	0	0
2093-08-18	82.35	82.433	0	0
2093-08-19	77.642	77.909	0.034	0.003
2093-08-20	74.066	71.143	0.166	0.023
2093-08-21	73.496	74.166	0.015	0.011
2093-08-22	81.496	81.649	0	0
2093-08-23	97.495	97.355	0	0
2093-08-24	99.828	99.399	0	0
2093-08-25	94.564	97.517	0	0
2093-08-26	90.107	91.559	0	0
2093-08-27	86.81	87.04	0	0
2093-08-28	88.532	88.654	0	0
2093-08-29	88.881	87.631	0	0
2093-08-30	86.038	86.32	0	0
2093-08-31	87.625	87.638	0	0
2093-09-01	86.827	87.338	0	0
2093-09-02	90.903	91.08	0	0
2093-09-03	92.148	92.161	0	0
2093-09-04	90.917	90.145	0	0
2093-09-05	79.489	78.249	0	0
2093-09-06	69.858	72.161	0	0
2093-09-07	75.491	76.564	0	0
2093-09-08	78.878	79.641	0	0
2093-09-09	76.587	76.748	0	0
2093-09-10	78.488	78.776	0	0
2093-09-11	77.171	78.306	0	0
2093-09-12	82.216	82.366	0	0
2093-09-13	79.103	79.495	0	0
2093-09-14	78.306	79.562	0	0
2093-09-15	70.969	71.108	0	0
2093-09-16	73.668	73.697	0	0.012
2093-09-17	77.546	77.534	0	0
2093-09-18	81.673	81.677	0	0
2093-09-19	86.991	86.683	0	0
2093-09-20	83.322	83.325	0	0
2093-09-21	83.942	84.311	0	0
2093-09-22	78.589	79.203	0	0
2093-09-23	70.577	70.657	0	0
2093-09-24	68.044	68.122	0	0
2093-09-25	70.243	70.479	0	0
2093-09-26	65.47	66.741	0	0
2093-09-27	71.675	71.622	0	0
2093-09-28	80.836	81.154	0	0
2093-09-29	79.735	80.958	0	0
2093-09-30	73.72	73.998	0.002	0
2093-10-01	73.738	73.242	0.091	0.121
2093-10-02	69.357	70.272	0.016	0.01
2093-10-03	68.461	67.338	0.084	0.118
2093-10-04	67.815	67.923	0	0
2093-10-05	66.367	67.677	0	0
2093-10-06	63.544	64.666	0.015	0.008
2093-10-07	65.44	66.948	0	0
2093-10-08	65.544	66.918	0.303	0.199
2093-10-09	65.057	67.83	0	0
2093-10-10	63.127	63.214	0	0
2093-10-11	71.185	71.64	0	0
2093-10-12	75.678	75.782	0	0
2093-10-13	82.503	83.409	0	0
2093-10-14	83.918	85.214	0.642	0.636
2093-10-15	61.298	62.635	0.399	0.439
2093-10-16	62.911	63.842	0.204	0.144
2093-10-17	59.333	59.766	0.085	0.084
2093-10-18	61.456	62.639	0	0
2093-10-19	68.639	69.435	0	0
2093-10-20	63.723	65.111	0.213	0.199
2093-10-21	60.881	60.967	0.192	0.197
2093-10-22	58.467	60.105	0.099	0.097
2093-10-23	62.377	63.231	0.251	0.295
2093-10-24	66.792	67.687	0.036	0.034
2093-10-25	63.178	64.103	0.414	0.395
2093-10-26	63.851	64.768	0.021	0.003
2093-10-27	72.146	72.995	0	0
2093-10-28	75.471	77.412	0	0
2093-10-29	70.093	75.437	0	0
2093-10-30	65.139	70.624	0	0
2093-10-31	72.547	73.492	0	0
2094-05-01	80	80	1	1
2094-05-02	60.164	59.599	0.075	0.082
2094-05-03	58.609	58.937	0.13	0.151
2094-05-04	56.226	56.714	0.11	0.104
2094-05-05	55.903	55.509	0.113	0.102
2094-05-06	57.909	58.838	0.081	0.055
2094-05-07	60.43	60.421	0.024	0.001
2094-05-08	62.03	61.743	0.004	0
2094-05-09	63.627	63.735	0.006	0.007
2094-05-10	61.506	63.255	0.031	0.049
2094-05-11	70.549	70.858	0	0
2094-05-12	74.662	74.652	0	0
2094-05-13	75.818	74.99	0	0.006
2094-05-14	62.108	62.395	0.022	0.018
2094-05-15	72.508	73.002	0.06	0.005
2094-05-16	82.975	83.357	0	0
2094-05-17	87.723	87.995	0	0
2094-05-18	87.87	88.637	0	0
2094-05-19	87.614	88.162	0.001	0
2094-05-20	68.48	69.402	0.096	0.155
2094-05-21	59.393	62.577	0.035	0.033
2094-05-22	69.616	70.774	0	0
2094-05-23	73.596	73.871	0.003	0
2094-05-24	63.943	66.963	0.031	0.073
2094-05-25	57.355	61.507	0.001	0.004
2094-05-26	65.028	64.475	0	0
2094-05-27	66.804	67.361	0.074	0.079
2094-05-28	64.489	64.954	0.117	0.139
2094-05-29	58.554	58.725	0.061	0.037
2094-05-30	59.343	61.457	0.239	0.283
2094-05-31	70.137	69.704	0.017	0.003
2094-06-01	79.779	80.209	0	0
2094-06-02	88.077	89.375	0	0
2094-06-03	89.498	89.362	0.696	0.056
2094-06-04	77.857	77.602	0.05	0.082
2094-06-05	79.912	80.084	0	0
2094-06-06	70.635	70.321	0	0
2094-06-07	68.404	68.402	0	0
2094-06-08	72.394	71.162	0	0
2094-06-09	73.969	73.654	0.109	0.138
2094-06-10	63.788	66.699	0.01	0.002
2094-06-11	67.989	66.683	0.001	0.032
2094-06-12	69.721	69.687	0.076	0.121
2094-06-13	73.504	74.031	0.023	0
2094-06-14	78.047	78.431	0	0
2094-06-15	80.143	80.532	0.119	0.203
2094-06-16	66.401	64.365	0.09	0.052
2094-06-17	63.571	66.091	0.015	0.027
2094-06-18	66.384	66.53	0.063	0.094
2094-06-19	67.198	65.664	0.017	0.036
2094-06-20	69.316	69.133	0.042	0.059
2094-06-21	73.814	73.775	0	0
2094-06-22	79.056	79.314	0	0
2094-06-23	80.643	81.018	0	0
2094-06-24	82.637	82.658	0	0
2094-06-25	84.623	84.839	0.011	0.003
2094-06-26	84.204	84.27	0	0
2094-06-27	79.248	79.623	0	0
2094-06-28	81.764	81.678	0	0
2094-06-29	83.802	84.157	0	0
2094-06-30	81.034	81.432	0	0
2094-07-01	73.62	74.646	0	0
2094-07-02	73.342	72.222	0	0
2094-07-03	71.361	72.637	0	0
2094-07-04	65.879	65.944	0	0
2094-07-05	66.661	67.76	0	0
2094-07-06	71.866	71.427	0	0
2094-07-07	76.336	76.253	0	0
2094-07-08	81.486	81.371	0	0
2094-07-09	82.897	83.41	0	0
2094-07-10	82.81	83.353	0	0
2094-07-11	78.286	78.288	0	0
2094-07-12	81.038	80.997	0	0
2094-07-13	83.297	83.502	0	0
2094-07-14	85.169	85.131	0	0
2094-07-15	72.036	72.718	0	0
2094-07-16	77.027	76.981	0	0
2094-07-17	77.248	77.973	0	0
2094-07-18	78.675	79.74	0	0
2094-07-19	79.122	79.662	0	0
2094-07-20	82.793	82.849	0	0
2094-07-21	84.533	84.929	0	0
2094-07-22	86.408	86.672	0	0
2094-07-23	83.143	83.093	0	0
2094-07-24	82.254	82.204	0	0
2094-07-25	82.927	83.121	0	0
2094-07-26	86.506	87.774	0	0
2094-07-27	87.229	90.518	0	0
2094-07-28	90.627	91.607	0	0
2094-07-29	83.523	83.037	0	0
2094-07-30	79.301	80.185	0	0
2094-07-31	80.306	80.402	0	0
2094-08-01	82.328	82.739	0	0
2094-08-02	86.175	86.573	0	0
2094-08-03	89.031	88.702	0	0
2094-08-04	91.161	91.374	0	0
2094-08-05	90.617	90.439	0	0
2094-08-06	92.96	92.899	0	0
2094-08-07	94.287	94.317	0	0
2094-08-08	92.835	93.389	0	0
2094-08-09	89.558	89.622	0	0
2094-08-10	94.707	94.479	0	0
2094-08-11	96.921	96.739	0.001	0
2094-08-12	84.203	83.18	0	0
2094-08-13	81.458	80.896	0	0
2094-08-14	85.597	85.475	0	0
2094-08-15	87.261	87.566	0	0
2094-08-16	82.504	82.671	0	0
2094-08-17	74.041	74.082	0.025	0.021
2094-08-18	82.535	83.138	0	0
2094-08-19	84.049	84.262	0	0
2094-08-20	80.765	80.802	0	0
2094-08-21	83.06	83.333	0	0
2094-08-22	80.502	80.411	0.007	0.011
2094-08-23	80.549	80.649	0	0
2094-08-24	89.416	89.301	0	0
2094-08-25	88.091	90.467	0.032	0.035
2094-08-26	88.238	90.339	0.03	0
2094-08-27	77.473	80.439	0	0
2094-08-28	84.1	86.011	0	0
2094-08-29	87.045	88.219	0	0
2094-08-30	86.584	87.905	0	0
2094-08-31	80.816	81.154	0	0
2094-09-01	80.805	82.417	0	0
2094-09-02	77.501	78.215	0	0
2094-09-03	79.902	80.098	0	0
2094-09-04	80.651	81.007	0	0
2094-09-05	77.714	78.595	0	0
2094-09-06	76.443	76.562	0.016	0
2094-09-07	66.787	67.298	0.006	0.001
2094-09-08	74.171	73.592	0	0
2094-09-09	81.336	81.335	0	0
2094-09-10	87.565	87.558	0	0
2094-09-11	86.294	86.609	0	0
2094-09-12	84.54	85.234	0	0
2094-09-13	79.918	80.568	0	0
2094-09-14	80.423	80.898	0	0
2094-09-15	80.023	80.207	0	0
2094-09-16	79.172	79.395	0	0
2094-09-17	75.796	76.189	0	0
2094-09-18	79.622	79.624	0	0
2094-09-19	79.776	80.052	0	0
2094-09-20	75.38	76.237	0	0
2094-09-21	73.883	74.771	0	0
2094-09-22	78.215	78.662	0	0
2094-09-23	79.489	79.991	0	0
2094-09-24	69.951	71.259	0.207	0.21
2094-09-25	67.072	68.379	0.067	0.005
2094-09-26	67.401	67.434	0	0
2094-09-27	73.58	73.943	0	0
2094-09-28	78.422	78.837	0	0
2094-09-29	77.235	77.756	0.001	0.002
2094-09-30	69.954	70.055	0	0
2094-10-01	74.817	74.869	0	0
2094-10-02	80.197	80.338	0	0
2094-10-03	77.84	78.515	0	0
2094-10-04	73.628	73.95	0.085	0.082
2094-10-05	65.704	65.67	0.139	0.21
2094-10-06	66.319	66.502	0	0
2094-10-07	62.677	62.51	0.103	0.122
2094-10-08	64.132	64.044	0.129	0.117
2094-10-09	65.311	65.752	0.051	0.03
2094-10-10	68.34	68.644	0	0
2094-10-11	68.658	69.357	0	0
2094-10-12	64.343	66.012	0.099	0.062
2094-10-13	65.475	66.441	0	0
2094-10-14	61.161	61.425	0.348	0.302
2094-10-15	61.186	61.977	0.222	0.193
2094-10-16	60.873	61.227	0.102	0.146
2094-10-17	58.554	59.228	0.03	0.027
2094-10-18	58.792	58.609	0.001	0.004
2094-10-19	59.759	61.007	0.047	0.034
2094-10-20	62.546	63.168	0.052	0.05
2094-10-21	62.255	62.843	0.156	0.168
2094-10-22	60.284	61.431	0.064	0.065
2094-10-23	59.391	60.156	0.512	0.599
2094-10-24	56.745	57.722	0.624	0.548
2094-10-25	57.763	59.09	0.131	0.122
2094-10-26	58.11	57.853	0.162	0.151
2094-10-27	55.171	58.036	0.067	0.063
2094-10-28	61.04	61.239	0.258	0.278
2094-10-29	59.557	60.887	0.075	0.059
2094-10-30	58.582	59.401	0.219	0.213
2094-10-31	55.93	58.292	0.011	0.028
2095-05-01	80	80	1	1
2095-05-02	72.975	72.466	0	0
2095-05-03	74.448	74.329	0	0
2095-05-04	70.801	71.302	0.246	0.272
2095-05-05	55.848	56.928	0.114	0.107
2095-05-06	61.42	60.829	0.147	0.139
2095-05-07	59.558	56.774	0.042	0.078
2095-05-08	59.305	59.571	0.08	0.081
2095-05-09	58.258	58.262	0.111	0.083
2095-05-10	64.227	64.464	0.041	0.098
2095-05-11	68.978	69.16	0	0
2095-05-12	70.761	71.434	0.016	0.071
2095-05-13	63.207	62.757	0.038	0.058
2095-05-14	58.969	58.156	0.038	0
2095-05-15	61.471	61.414	0	0
2095-05-16	65.588	65.487	0	0
2095-05-17	72.321	72.235	0	0
2095-05-18	83.2	83.315	0	0
2095-05-19	84.444	84.639	0	0
2095-05-20	81.518	82.059	0.089	0.043
2095-05-21	68.945	70.274	0.002	0.004
2095-05-22	73.724	73.755	0	0
2095-05-23	75.201	75.476	0.003	0
2095-05-24	74.777	74.971	0	0
2095-05-25	70.225	70.235	0	0
2095-05-26	73.778	73.843	0	0
2095-05-27	73.416	73.764	0	0
2095-05-28	73.288	73.549	0	0
2095-05-29	60.131	61.422	0.031	0.028
2095-05-30	59.811	60.835	0.087	0.07
2095-05-31	60.866	62.963	0.052	0.003
2095-06-01	57.707	57.901	0.355	0.332
2095-06-02	59.554	60.517	0.207	0.188
2095-06-03	60.108	60.786	0	0
2095-06-04	70.101	70.022	0	0
2095-06-05	74.95	75.003	0	0
2095-06-06	76.889	77.043	0	0
2095-06-07	75.065	75.433	0	0
2095-06-08	67.731	68.235	0	0
2095-06-09	70.372	70.734	0	0
2095-06-10	74.788	74.76	0	0
2095-06-11	78.681	78.866	0	0
2095-06-12	80.928	81.379	0	0.001
2095-06-13	63.407	64.314	0.113	0.108
2095-06-14	67.608	66.356	0	0
2095-06-15	73.192	72.907	0	0
2095-06-16	74.957	75.478	0	0
2095-06-17	79.376	79.66	0	0
2095-06-18	80.893	81.306	0	0
2095-06-19	81.661	81.983	0	0
2095-06-20	83.512	83.769	0.058	0.049
2095-06-21	83.138	83.556	0	0
2095-06-22	77.506	77.84	0	0
2095-06-23	79.958	79.899	0	0
2095-06-24	81.721	81.923	0	0
2095-06-25	83.002	82.748	0	0
2095-06-26	84.373	84.628	0	0
2095-06-27	89.284	89.496	0	0
2095-06-28	91.35	91.379	0	0
2095-06-29	92.284	92.905	0	0
2095-06-30	92.876	93.485	0	0
2095-07-01	92.503	92.886	0	0
2095-07-02	92.898	93.323	0	0
2095-07-03	90.992	91.239	0	0
2095-07-04	77.543	78.001	0	0
2095-07-05	82.809	82.924	0	0
2095-07-06	85.166	85.543	0	0
2095-07-07	76.725	77.199	0	0
2095-07-08	82.235	82.188	0	0
2095-07-09	84.485	84.656	0	0
2095-07-10	81.881	82.465	0	0
2095-07-11	83.192	83.663	0	0
2095-07-12	83.197	83.677	0	0
2095-07-13	85.651	86.07	0	0
2095-07-14	84.607	85.019	0	0
2095-07-15	82.753	83.028	0	0
2095-07-16	78.922	79.735	0	0
2095-07-17	80.051	80.256	0	0
2095-07-18	82.474	82.658	0	0
2095-07-19	83.283	83.409	0	0
2095-07-20	91.167	91.329	0	0
2095-07-21	94.977	94.986	0	0
2095-07-22	86.469	86.139	0	0
2095-07-23	73.549	73.008	0	0
2095-07-24	79.067	79.359	0	0
2095-07-25	82.128	82.254	0	0
2095-07-26	80.254	80.596	0	0
2095-07-27	82.214	82.345	0	0
2095-07-28	84.213	84.373	0	0
2095-07-29	85.147	85.519	0	0
2095-07-30	84.644	85.265	0	0
2095-07-31	83.855	83.676	0	0
2095-08-01	82.779	82.888	0	0
2095-08-02	79.969	80.02	0	0
2095-08-03	82.511	82.58	0	0
2095-08-04	85.297	85.179	0	0
2095-08-05	87.187	87.354	0	0
2095-08-06	82.89	85.521	0.002	0
2095-08-07	69.333	69.195	0	0
2095-08-08	74.881	74.47	0	0
2095-08-09	81.397	81.236	0	0
2095-08-10	82.269	83.028	0	0
2095-08-11	81.176	80.974	0	0
2095-08-12	82.423	82.422	0	0
2095-08-13	82.791	83.226	0	0
2095-08-14	84.124	84.28	0	0
2095-08-15	70.511	71.436	0.001	0
2095-08-16	72.049	69.485	0.001	0.036
2095-08-17	65.158	64.607	0	0
2095-08-18	71.506	71.52	0	0
2095-08-19	81.347	81.193	0	0
2095-08-20	83.225	83.477	0	0
2095-08-21	84.859	85.058	0.282	0.247
2095-08-22	71.312	70.321	0.046	0.044
2095-08-23	82.018	82.118	0	0
2095-08-24	95.714	95.73	0	0
2095-08-25	95.718	96.095	0	0
2095-08-26	93.167	93.875	0	0
2095-08-27	90.416	89.989	0	0
2095-08-28	82.239	82.926	0	0
2095-08-29	66.454	68.342	0.001	0.004
2095-08-30	65.546	65.874	0.032	0.043
2095-08-31	66.014	68.163	0.019	0.006
2095-09-01	80.243	80.306	0	0
2095-09-02	93.39	93.223	0	0
2095-09-03	95.142	95.246	0	0
2095-09-04	96.624	97.087	0	0
2095-09-05	88.903	88.867	0	0
2095-09-06	83.628	84.324	0	0
2095-09-07	85.78	86.769	0	0
2095-09-08	86.416	87.282	0	0
2095-09-09	76.587	76.258	0	0
2095-09-10	66.057	66.813	0.002	0.011
2095-09-11	65.108	65.001	0.074	0.065
2095-09-12	67.184	67.519	0	0
2095-09-13	74.416	74.071	0	0
2095-09-14	79.52	79.188	0	0
2095-09-15	82.056	82.368	0	0
2095-09-16	86.278	86.375	0	0
2095-09-17	86.54	87.167	0	0
2095-09-18	83.516	83.733	0	0
2095-09-19	81.89	82.301	0	0
2095-09-20	76.786	77.319	0	0
2095-09-21	82.839	82.822	0	0
2095-09-22	83.062	83.833	0	0
2095-09-23	80.295	84.625	0	0
2095-09-24	72.372	73.046	0	0
2095-09-25	76.064	76.087	0	0
2095-09-26	78.018	78.268	0	0
2095-09-27	78.307	78.623	0	0
2095-09-28	74.216	75.89	0.001	0.001
2095-09-29	72.033	72.663	0.007	0.009
2095-09-30	76.144	76.676	0	0
2095-10-01	78.387	80.055	0	0
2095-10-02	79.99	80.229	0	0
2095-10-03	79.491	79.343	0	0
2095-10-04	90.123	90.544	0	0
2095-10-05	89.527	90.243	0	0
2095-10-06	90.425	91.084	0	0
2095-10-07	88.781	90.819	0	0
2095-10-08	87.774	90.051	0	0
2095-10-09	85.153	86.664	0.011	0.016
2095-10-10	74.754	74.347	0.032	0.27
2095-10-11	77.244	76.567	0	0
2095-10-12	70.993	70.753	0	0
2095-10-13	73.016	72.849	0	0
2095-10-14	79.044	77.301	0	0
2095-10-15	78.117	77.585	0	0
2095-10-16	76.729	76.825	0	0
2095-10-17	76.985	76.702	0	0
2095-10-18	70.12	70.205	0.263	0.204
2095-10-19	67.779	68.69	0.392	0.444
2095-10-20	65.477	66.268	0.069	0.081
2095-10-21	60.099	60.789	0.429	0.477
2095-10-22	60.195	60.283	0	0
2095-10-23	58.845	59.475	0	0
2095-10-24	59.101	59.679	0	0
2095-10-25	57.55	59.741	0	0
2095-10-26	58.379	58.878	0.176	0.155
2095-10-27	58.343	59.221	0.166	0.042
2095-10-28	58.406	59.251	0.258	0.39
2095-10-29	59.205	59.428	0.343	0.254
2095-10-30	62.864	63.747	0.346	0.389
2095-10-31	70.364	70.826	0.253	0.228
2096-05-01	80	80	1	1
2096-05-02	61.829	61.843	0.04	0.045
2096-05-03	68.043	68.14	0	0
2096-05-04	72.935	73.01	0	0
2096-05-05	71.268	71.62	0	0
2096-05-06	74.9	74.894	0	0
2096-05-07	77.313	77.343	0	0
2096-05-08	78.512	78.77	0	0
2096-05-09	79.41	79.472	0	0
2096-05-10	81.733	81.996	0	0
2096-05-11	73.22	72.836	0.111	0.006
2096-05-12	81.909	82.208	0	0
2096-05-13	71.704	72.449	0.019	0.098
2096-05-14	75.697	75.782	0.043	0.025
2096-05-15	77.411	77.563	0	0
2096-05-16	77.274	75.742	0.001	0
2096-05-17	65.941	66.829	0	0
2096-05-18	67.644	67.107	0	0
2096-05-19	68.065	67.82	0.002	0
2096-05-20	73.412	73.312	0	0
2096-05-21	73.702	74.815	0	0
2096-05-22	68.564	68.795	0	0
2096-05-23	69.821	70.44	0.086	0.149
2096-05-24	73.036	73.036	0.063	0.087
2096-05-25	70.167	70.082	0	0
2096-05-26	73.012	72.959	0	0
2096-05-27	74.638	74.666	0	0
2096-05-28	82.162	82.323	0	0
2096-05-29	80.806	82.473	0	0
2096-05-30	64.676	64.425	0	0.001
2096-05-31	72.156	72.534	0	0
2096-06-01	83.933	83.969	0	0
2096-06-02	85.705	86.134	0	0
2096-06-03	77.881	78.275	0	0
2096-06-04	75.473	77.145	0	0.004
2096-06-05	70.548	72.12	0.031	0.067
2096-06-06	67.5	66.959	0.05	0
2096-06-07	65.562	66.788	0	0
2096-06-08	64.505	64.723	0.076	0.08
2096-06-09	61.564	59.485	0.192	0.161
2096-06-10	66.558	66.155	0.271	0.03
2096-06-11	69.481	69.47	0	0
2096-06-12	68.498	70.558	0.111	0.004
2096-06-13	73.147	73.778	0	0
2096-06-14	77.917	78.171	0	0
2096-06-15	72.075	72.995	0	0.002
2096-06-16	74.935	74.949	0	0
2096-06-17	72.81	72.981	0	0
2096-06-18	77.013	77.069	0	0
2096-06-19	78.385	78.771	0	0
2096-06-20	78.015	78.293	0	0
2096-06-21	72.34	72.407	0	0
2096-06-22	72.309	72.958	0	0
2096-06-23	76.196	76.272	0	0
2096-06-24	76.896	77.019	0.03	0.007
2096-06-25	72.018	75.471	0.089	0.085
2096-06-26	72.795	72.563	0.01	0.019
2096-06-27	73.341	72.943	0.006	0
2096-06-28	73.666	74.714	0	0
2096-06-29	70.806	71.292	0	0
2096-06-30	72.194	71.486	0	0
2096-07-01	74.269	74.778	0	0
2096-07-02	79.432	79.928	0	0
2096-07-03	83.83	84.355	0	0
2096-07-04	80.856	80.642	0	0
2096-07-05	83.875	83.875	0	0
2096-07-06	85.322	85.544	0	0
2096-07-07	86.127	86.153	0	0
2096-07-08	87.102	87.636	0	0
2096-07-09	86.998	88.328	0	0
2096-07-10	87.692	87.943	0	0
2096-07-11	87.872	88.219	0	0
2096-07-12	79.674	80.757	0.032	0.061
2096-07-13	81.7	81.537	0.015	0.007
2096-07-14	83.967	85.029	0	0
2096-07-15	87.152	87.263	0	0
2096-07-16	88.101	88.278	0	0
2096-07-17	89.565	90.57	0	0
2096-07-18	95.275	94.881	0	0
2096-07-19	98.209	98.79	0	0
2096-07-20	95.066	97.308	0	0
2096-07-21	81.535	84.43	0	0
2096-07-22	84.388	84.58	0	0
2096-07-23	84.473	84.721	0	0
2096-07-24	85.57	85.541	0	0
2096-07-25	87.33	87.524	0	0
2096-07-26	85.66	85.888	0	0
2096-07-27	85.862	86.63	0	0
2096-07-28	88.236	88.391	0	0
2096-07-29	89.583	89.758	0	0
2096-07-30	90.896	91.149	0	0
2096-07-31	91.016	91.012	0	0
2096-08-01	85.85	87.145	0	0
2096-08-02	72.927	73.249	0	0
2096-08-03	85.226	85.18	0	0
2096-08-04	86.728	86.774	0	0
2096-08-05	87.674	87.492	0	0
2096-08-06	90.095	90.281	0	0
2096-08-07	90.966	90.914	0	0
2096-08-08	89.033	88.9	0	0
2096-08-09	91.354	91.551	0	0
2096-08-10	89.849	88.928	0	0
2096-08-11	87.998	88.431	0	0
2096-08-12	88.225	89.565	0	0
2096-08-13	93.104	93.32	0	0
2096-08-14	94.543	94.997	0	0
2096-08-15	95.53	96.019	0	0
2096-08-16	97.262	97.439	0	0
2096-08-17	98.357	98.825	0	0
2096-08-18	82.351	83.383	0	0
2096-08-19	85.575	86.342	0	0
2096-08-20	89.951	89.948	0	0
2096-08-21	98.872	98.555	0	0
2096-08-22	101.143	101.463	0	0
2096-08-23	99.413	99.378	0	0
2096-08-24	80.511	82.59	0	0
2096-08-25	64.369	65.382	0.006	0
2096-08-26	79.064	78.554	0.001	0
2096-08-27	83.074	82.639	0	0
2096-08-28	77.814	75.491	0	0
2096-08-29	85.069	85.412	0	0
2096-08-30	86.665	87.224	0	0
2096-08-31	86.202	87.36	0	0
2096-09-01	91.017	90.953	0	0
2096-09-02	97.819	98.002	0	0
2096-09-03	97.702	98.164	0	0
2096-09-04	68.981	68.633	0	0.008
2096-09-05	68.589	69.211	0	0
2096-09-06	78.762	78.721	0	0
2096-09-07	89.238	89.472	0	0
2096-09-08	91.965	92.317	0	0
2096-09-09	63.675	70.869	0	0.003
2096-09-10	68.633	71.251	0.282	0.256
2096-09-11	70.946	71.393	0.273	0.29
2096-09-12	71.081	71.912	0.042	0.029
2096-09-13	69.536	69.876	0.002	0
2096-09-14	78.301	79.645	0	0
2096-09-15	83.909	83.968	0	0
2096-09-16	85.686	86.033	0	0
2096-09-17	85.189	85.206	0	0
2096-09-18	92.602	92.363	0	0
2096-09-19	92.757	93.359	0	0
2096-09-20	92.291	92.943	0	0
2096-09-21	90.733	91.082	0	0
2096-09-22	82.571	82.533	0	0
2096-09-23	83.257	83.765	0	0
2096-09-24	85.406	85.21	0	0
2096-09-25	87.354	88.107	0	0
2096-09-26	85.978	87.533	0	0
2096-09-27	82.476	82.968	0	0
2096-09-28	77.682	77.647	0	0
2096-09-29	82.848	83.182	0	0
2096-09-30	83.499	84.09	0	0
2096-10-01	63.874	63.914	0	0
2096-10-02	64.253	64.589	0	0
2096-10-03	63.325	63.651	0	0
2096-10-04	63.405	64.621	0	0
2096-10-05	61.141	61.424	0	0
2096-10-06	63.096	62.231	0.022	0.015
2096-10-07	62.353	62.739	0.264	0.251
2096-10-08	59.723	58.281	0.004	0.026
2096-10-09	59.27	58.465	0.451	0.485
2096-10-10	58.922	58.647	0.188	0.203
2096-10-11	60.897	59.726	0.018	0.011
2096-10-12	58.497	58.832	0.056	0.03
2096-10-13	59.764	59.95	0.409	0.437
2096-10-14	61.784	61.838	0.19	0.172
2096-10-15	60.101	61.392	0	0
2096-10-16	59.359	59.967	0	0
2096-10-17	62.044	62.793	0	0
2096-10-18	64.944	66.903	0	0
2096-10-19	65.674	66.317	0	0
2096-10-20	62.852	65.087	0.231	0.203
2096-10-21	59.839	59.847	0.076	0.057
2096-10-22	55.59	56.397	0.186	0.187
2096-10-23	65.132	65.285	0.017	0.055
2096-10-24	62.735	65.961	0.074	0.078
2096-10-25	58.927	59.465	0.03	0.046
2096-10-26	60.486	61.048	0	0
2096-10-27	60.76	61.847	0.436	0.509
2096-10-28	55.554	56.868	0.074	0.123
2096-10-29	57.445	58.067	0	0
2096-10-30	67.306	68.342	0	0
2096-10-31	72.876	73.39	0	0
2097-05-01	80	80	1	1
2097-05-02	75.101	75.758	0.069	0.051
2097-05-03	60.625	61.496	0.102	0.094
2097-05-04	57.613	57.741	0.575	0.485
2097-05-05	59.945	59.948	0.011	0.01
2097-05-06	69.456	70.777	0.004	0.002
2097-05-07	71.685	72.315	0	0
2097-05-08	68.103	67.41	0.865	0.254
2097-05-09	63.964	62.475	0.002	0.013
2097-05-10	65.539	65.463	0.001	0.019
2097-05-11	68.069	66.264	0	0.007
2097-05-12	69.439	70.301	0.005	0.046
2097-05-13	71.709	72.393	0	0
2097-05-14	72.682	73.686	0	0
2097-05-15	74.871	74.851	0	0
2097-05-16	85.547	86.123	0	0
2097-05-17	84.421	86.779	0	0.012
2097-05-18	62.767	62.268	0.126	0.16
2097-05-19	62.036	62.846	0.013	0.019
2097-05-20	63.138	62.738	0.048	0.064
2097-05-21	65.384	66.336	0	0
2097-05-22	70.526	70.356	0	0
2097-05-23	76.949	77.25	0	0
2097-05-24	83.056	81.606	0	0
2097-05-25	84.758	84.69	0	0
2097-05-26	87.788	87.491	0	0
2097-05-27	88.537	88.654	0	0
2097-05-28	77.749	77.98	0	0
2097-05-29	76.836	77.404	0.007	0.001
2097-05-30	70.71	67.394	0.156	0.113
2097-05-31	67.692	67.749	0.06	0.061
2097-06-01	71.597	71.679	0.069	0.051
2097-06-02	77.087	77.7	0	0
2097-06-03	77.772	78.182	0	0
2097-06-04	78.758	79.228	0.001	0
2097-06-05	67.843	68.479	0.178	0.174
2097-06-06	69.921	69.611	0.177	0.854
2097-06-07	69.974	70.33	0.074	0.086
2097-06-08	72.736	73.096	0	0
2097-06-09	70.663	71.467	0	0
2097-06-10	68.396	69.11	0.004	0
2097-06-11	66.575	68.202	0.198	0.176
2097-06-12	67.578	67.599	0.182	0.15
2097-06-13	68.506	69.243	0	0
2097-06-14	67.738	67.458	0.126	0.139
2097-06-15	81.237	81.248	0	0
2097-06-16	81.83	82.205	0	0
2097-06-17	82.978	82.992	0.052	0.054
2097-06-18	70.848	71.232	0.048	0.014
2097-06-19	76.196	76.223	0	0
2097-06-20	78.118	78.459	0	0
2097-06-21	80.346	80.353	0	0
2097-06-22	81.935	82.081	0	0
2097-06-23	80.525	80.892	0	0
2097-06-24	82.002	82.127	0	0
2097-06-25	79.907	80.272	0	0
2097-06-26	78.672	78.978	0	0
2097-06-27	80.325	80.716	0	0
2097-06-28	83.109	83.587	0	0
2097-06-29	80.385	80.569	0	0
2097-06-30	82.433	82.528	0	0
2097-07-01	84.336	84.617	0	0
2097-07-02	86.824	87.229	0	0
2097-07-03	87.796	88.251	0	0
2097-07-04	86.949	87.342	0	0
2097-07-05	88.338	89.127	0	0
2097-07-06	87.833	87.654	0	0
2097-07-07	87.8	87.778	0	0
2097-07-08	89.538	89.686	0	0
2097-07-09	90.984	91.255	0	0
2097-07-10	93.349	92.536	0	0
2097-07-11	95.998	95.475	0	0
2097-07-12	88.911	90.524	0	0
2097-07-13	81.029	84.983	0	0
2097-07-14	84.713	85.187	0	0
2097-07-15	79.075	81.073	0	0
2097-07-16	82.987	83.643	0	0
2097-07-17	83.425	83.899	0	0
2097-07-18	73.896	76.106	0	0
2097-07-19	73.244	77.317	0	0
2097-07-20	78.313	80.264	0	0
2097-07-21	82.629	82.699	0	0
2097-07-22	91.625	91.835	0	0
2097-07-23	93.093	93.79	0	0
2097-07-24	91.541	92.111	0	0
2097-07-25	89.383	89.487	0	0
2097-07-26	88.032	88.571	0	0
2097-07-27	90.342	90.564	0	0
2097-07-28	86.167	86.265	0	0
2097-07-29	78.276	78.077	0	0
2097-07-30	80.346	80.379	0	0
2097-07-31	79.6	79.725	0	0
2097-08-01	79.934	80.39	0	0
2097-08-02	78.767	78.956	0	0
2097-08-03	79.759	79.802	0	0
2097-08-04	81.175	81.507	0	0
2097-08-05	76.148	75.727	0	0
2097-08-06	75.259	75.068	0	0
2097-08-07	81.749	81.827	0	0
2097-08-08	84.054	83.698	0	0
2097-08-09	85.451	85.059	0	0
2097-08-10	84.212	84.34	0	0
2097-08-11	86.502	86.72	0	0
2097-08-12	87.569	88.236	0	0
2097-08-13	89.083	89.674	0	0
2097-08-14	88.682	89.232	0	0
2097-08-15	84.599	84.865	0	0
2097-08-16	81.769	81.483	0	0
2097-08-17	86.887	86.851	0	0
2097-08-18	88.251	88.691	0	0
2097-08-19	84.759	85.147	0	0
2097-08-20	82.45	83.269	0.069	0.07
2097-08-21	80.866	80.704	0.033	0
2097-08-22	86.267	86.03	0	0
2097-08-23	86.745	87.109	0	0
2097-08-24	86.823	86.615	0	0
2097-08-25	91.02	90.952	0	0
2097-08-26	92.018	92.206	0	0
2097-08-27	90.703	91.198	0.075	0.054
2097-08-28	82.662	82.63	0.035	0.052
2097-08-29	88.34	88.271	0	0
2097-08-30	89.691	89.836	0	0
2097-08-31	87.536	87.858	0	0
2097-09-01	85.962	87.663	0	0
2097-09-02	86.874	87.706	0	0
2097-09-03	79.987	81.619	0	0
2097-09-04	80.728	80.602	0	0
2097-09-05	83.79	83.842	0	0
2097-09-06	80.777	80.949	0	0
2097-09-07	80.372	80.391	0	0
2097-09-08	82.928	84.004	0	0.013
2097-09-09	68.851	69.207	0.005	0.013
2097-09-10	72.315	70.896	0	0
2097-09-11	72.878	72.98	0	0
2097-09-12	73.235	73.48	0	0
2097-09-13	73.966	74.146	0	0
2097-09-14	76.34	76.32	0	0
2097-09-15	83.343	83.854	0	0
2097-09-16	81.928	82.8	0	0
2097-09-17	87.291	87.161	0	0
2097-09-18	88.152	88.478	0	0
2097-09-19	86.966	87.301	0	0
2097-09-20	84.428	84.808	0	0
2097-09-21	81.416	81.172	0	0
2097-09-22	74.98	76.319	0	0
2097-09-23	77.73	79.002	0	0
2097-09-24	92.091	90.9	0	0
2097-09-25	90.953	90.782	0	0
2097-09-26	79.827	79.811	0.072	0.046
2097-09-27	76.775	76.852	0	0
2097-09-28	86.382	86.942	0	0
2097-09-29	87.772	88.175	0.003	0.003
2097-09-30	66.395	66.938	0.121	0.039
2097-10-01	68.334	68.617	0	0
2097-10-02	72.498	72.631	0	0
2097-10-03	78.037	78.591	0	0
2097-10-04	78.79	79.897	0	0
2097-10-05	70.334	74.185	0.01	0
2097-10-06	65.356	67.208	0.388	0.065
2097-10-07	70.972	70.948	0	0
2097-10-08	73.799	73.938	0.057	0.057
2097-10-09	63.286	63.325	0.078	0.107
2097-10-10	61.491	61.599	0.008	0.006
2097-10-11	58.886	59.292	0.102	0.1
2097-10-12	58.553	58.856	0.141	0.134
2097-10-13	59.991	60.693	0.041	0.033
2097-10-14	62.562	62.808	0	0
2097-10-15	62.044	62.743	0	0
2097-10-16	61.305	62.962	0	0
2097-10-17	65.048	66.615	0	0
2097-10-18	76.266	76.757	0	0
2097-10-19	76.67	77.246	0	0
2097-10-20	67.998	70.2	0.123	0.106
2097-10-21	60.221	60.853	0	0
2097-10-22	56.63	56.874	0	0
2097-10-23	61.293	61.88	0	0
2097-10-24	65.446	65.758	0	0
2097-10-25	72.913	73.729	0	0
2097-10-26	78.697	79.378	0	0
2097-10-27	73.497	80.138	0	0
2097-10-28	68.284	72.085	0	0
2097-10-29	69.029	69.61	0	0
2097-10-30	64.207	68.44	0	0
2097-10-31	59.373	60.529	0	0
2098-05-01	80	80	1	1
2098-05-02	72.351	72.276	0	0
2098-05-03	74.281	74.641	0.144	0.132
2098-05-04	66.822	66.196	0.069	0.131
2098-05-05	61.872	62.989	0.076	0.118
2098-05-06	58.628	59.683	0.293	0.167
2098-05-07	61.587	62.06	0.001	0
2098-05-08	67.042	66.84	0	0
2098-05-09	70.75	70.665	0	0
2098-05-10	72.075	72.34	0	0
2098-05-11	66.965	67.096	0	0
2098-05-12	69.834	70.014	0	0
2098-05-13	65.654	65.557	0	0.001
2098-05-14	70.165	70.227	0.037	0.013
2098-05-15	59.906	60.196	0	0.001
2098-05-16	61.046	62.158	0	0.005
2098-05-17	59.116	59.18	0	0
2098-05-18	67.656	67.806	0	0
2098-05-19	70.332	70.47	0	0
2098-05-20	72.142	72.031	0	0
2098-05-21	73.475	73.567	0	0
2098-05-22	82.783	83.037	0	0
2098-05-23	87.208	87.447	0	0
2098-05-24	88.243	88.555	0	0
2098-05-25	76.904	77.171	0	0
2098-05-26	61.258	61.989	0.001	0
2098-05-27	62.767	62.568	0.002	0.012
2098-05-28	70.841	70.978	0	0
2098-05-29	80.845	80.78	0	0
2098-05-30	92.241	92.373	0	0
2098-05-31	93.357	93.646	0	0
2098-06-01	92.739	93.194	0	0
2098-06-02	87.071	87.403	0	0
2098-06-03	88.092	88.399	0	0
2098-06-04	88.62	89.115	0	0
2098-06-05	85.422	85.899	0	0
2098-06-06	83.823	84.12	0	0
2098-06-07	84.824	85.067	0	0
2098-06-08	83.818	83.576	0	0
2098-06-09	74.372	77.999	0	0
2098-06-10	64.088	65.008	0	0
2098-06-11	70.395	68.793	0	0
2098-06-12	75.392	74.912	0	0
2098-06-13	61.94	65.054	0	0
2098-06-14	68.253	68.995	0	0
2098-06-15	73.537	74.883	0	0
2098-06-16	61.094	63.403	0	0
2098-06-17	65.313	64.794	0	0
2098-06-18	72.369	73.616	0.001	0
2098-06-19	81.903	81.807	0	0
2098-06-20	83.315	83.372	0.012	0.05
2098-06-21	76.159	75.144	0.072	0.118
2098-06-22	76.857	75.984	0	0
2098-06-23	64.848	65.192	0	0
2098-06-24	65.455	67.719	0	0
2098-06-25	67.209	68.18	0	0
2098-06-26	74.317	74.576	0	0
2098-06-27	78.031	78.299	0	0
2098-06-28	80.791	81.064	0	0
2098-06-29	82.323	81.965	0	0
2098-06-30	80.88	80.847	0	0
2098-07-01	65.504	65.406	0	0
2098-07-02	68.26	66.152	0	0
2098-07-03	67.571	67.34	0	0
2098-07-04	71.216	70.526	0	0
2098-07-05	72.872	72.893	0.223	0.201
2098-07-06	74.361	74.114	0.008	0.012
2098-07-07	77.054	77.112	0	0
2098-07-08	78.647	78.905	0	0
2098-07-09	70.339	72.409	0	0
2098-07-10	74.042	75.517	0	0
2098-07-11	76.724	76.587	0	0
2098-07-12	79.423	79.43	0	0
2098-07-13	81.648	81.778	0	0
2098-07-14	80.564	80.766	0	0
2098-07-15	82.43	82.889	0	0
2098-07-16	81.478	81.966	0	0
2098-07-17	81.436	81.55	0	0
2098-07-18	83.205	83.407	0	0
2098-07-19	80.345	80.611	0	0
2098-07-20	74.724	74.962	0	0
2098-07-21	77.456	77.552	0	0
2098-07-22	70.096	70.883	0	0
2098-07-23	81.169	80.949	0	0
2098-07-24	86.539	86.429	0	0
2098-07-25	87.919	88.005	0	0
2098-07-26	79.448	79.537	0	0.001
2098-07-27	73.455	74.142	0	0
2098-07-28	78.417	78.438	0	0
2098-07-29	80.486	80.676	0	0
2098-07-30	87.727	87.699	0	0
2098-07-31	96.976	96.845	0	0
2098-08-01	98.682	98.849	0	0
2098-08-02	99.119	99.32	0	0
2098-08-03	84.384	84.484	0	0
2098-08-04	81.35	81.488	0	0
2098-08-05	80.019	80.868	0	0
2098-08-06	77.68	77.802	0.002	0
2098-08-07	74.904	77.5	0	0
2098-08-08	79.656	79.226	0	0
2098-08-09	82.415	82.369	0	0
2098-08-10	81.608	82.11	0	0
2098-08-11	71.562	71.262	0.002	0
2098-08-12	72.629	73.225	0	0
2098-08-13	79.469	79.318	0	0
2098-08-14	79.984	80.407	0	0
2098-08-15	82.649	82.275	0	0
2098-08-16	83.781	83.671	0	0
2098-08-17	85.798	85.821	0	0
2098-08-18	88.336	88.263	0	0
2098-08-19	92.507	92.333	0	0
2098-08-20	95.336	95.707	0	0
2098-08-21	94.64	94.818	0	0
2098-08-22	91.764	92.196	0	0
2098-08-23	95.344	95.284	0	0
2098-08-24	100.704	100.602	0	0
2098-08-25	102.378	102.299	0	0
2098-08-26	101.488	101.553	0	0
2098-08-27	97.486	97.659	0	0
2098-08-28	78.892	79.034	0	0
2098-08-29	83.03	83.386	0	0
2098-08-30	80.733	81.016	0	0
2098-08-31	68.765	70.052	0	0
2098-09-01	66.539	67.517	0.006	0.011
2098-09-02	66.311	66.928	0	0.006
2098-09-03	67.533	69.225	0.016	0.033
2098-09-04	73.003	73.044	0	0
2098-09-05	77.695	77.547	0	0
2098-09-06	84.754	84.554	0	0
2098-09-07	87.814	87.618	0	0
2098-09-08	88.444	88.561	0	0
2098-09-09	90.151	90.465	0	0
2098-09-10	88.167	88.596	0	0
2098-09-11	81.432	81.67	0.068	0.025
2098-09-12	70.917	71.404	0.001	0.061
2098-09-13	81.214	80.962	0	0
2098-09-14	96.805	96.398	0	0
2098-09-15	98.141	97.863	0	0
2098-09-16	97.733	97.892	0	0
2098-09-17	95.678	90.992	0	0
2098-09-18	89.623	89.36	0	0
2098-09-19	76.16	77.059	0	0
2098-09-20	77.019	77.024	0	0
2098-09-21	77.512	77.9	0	0
2098-09-22	78.3	78.689	0	0
2098-09-23	75.766	76.189	0	0
2098-09-24	74.306	72.132	0.005	0
2098-09-25	71.585	72.535	0.005	0.014
2098-09-26	70.402	70.995	0	0.006
2098-09-27	68.23	68.813	0	0
2098-09-28	72.786	72.546	0	0
2098-09-29	72.439	72.625	0	0
2098-09-30	74.358	74.57	0	0
2098-10-01	70.218	70.11	0	0
2098-10-02	72.803	73.13	0	0
2098-10-03	74.153	74.286	0	0
2098-10-04	65.792	66.211	0.005	0.037
2098-10-05	72.479	72.084	0.093	0.141
2098-10-06	73.483	74.486	0.01	0.009
2098-10-07	68.518	70.058	0.05	0.063
2098-10-08	66.158	66.41	0.012	0.013
2098-10-09	67.61	67.156	0	0
2098-10-10	75.579	75.445	0	0
2098-10-11	75.664	75.347	0	0
2098-10-12	72.264	72.912	0	0
2098-10-13	70.475	71.138	0	0
2098-10-14	77.201	77.503	0	0
2098-10-15	74.533	76.561	0	0
2098-10-16	68.434	69.969	0	0
2098-10-17	64.597	65.897	0	0
2098-10-18	67.879	67.923	0	0
2098-10-19	73.23	73.368	0	0
2098-10-20	69.698	69.744	0	0
2098-10-21	66.168	70.228	0	0
2098-10-22	61.604	63.172	0	0
2098-10-23	60.912	63.555	0.006	0.009
2098-10-24	62.329	60.8	0.004	0.002
2098-10-25	63.236	62.702	0	0
2098-10-26	62.371	65.496	0	0.001
2098-10-27	60.897	61.857	0	0
2098-10-28	61.869	62.045	0.495	0.517
2098-10-29	63.579	63.671	0	0.003
2098-10-30	62.528	62.72	0.059	0.063
2098-10-31	62.561	62.804	0.002	0.018
2099-05-01	80	80	1	1
2099-05-02	61.66	62.561	0.249	0.222
2099-05-03	63.197	63.488	0	0
2099-05-04	67.155	67.451	0	0
2099-05-05	64.008	64.175	0.06	0.043
2099-05-06	59.229	61.537	0.042	0
2099-05-07	61.48	62.059	0.042	0.05
2099-05-08	64.882	64.8	0.098	0.116
2099-05-09	67.409	67.896	0	0
2099-05-10	66.006	66.338	0.096	0.066
2099-05-11	58.906	58.214	0.083	0.112
2099-05-12	59.636	60.635	0.05	0.048
2099-05-13	61.406	60.883	0.078	0.097
2099-05-14	67.031	66.982	0	0
2099-05-15	69.568	69.783	0	0
2099-05-16	62.123	63.108	0.023	0.018
2099-05-17	63.185	63.316	0	0
2099-05-18	61.765	60.553	0.402	0.387
2099-05-19	65.353	65.311	0.016	0.033
2099-05-20	66.955	66.742	0.011	0.031
2099-05-21	69.001	69.017	0	0
2099-05-22	81.511	81.682	0	0
2099-05-23	80.447	80.968	0	0
2099-05-24	66.83	66.923	0	0
2099-05-25	73.545	73.444	0	0
2099-05-26	75.529	75.499	0	0
2099-05-27	76.307	76.561	0	0
2099-05-28	76.249	76.504	0	0
2099-05-29	77.25	77.658	0	0
2099-05-30	78.598	79.22	0	0
2099-05-31	72.412	72.311	0	0
2099-06-01	69.869	70.327	0	0
2099-06-02	69.783	70.15	0	0
2099-06-03	69.896	69.224	0	0
2099-06-04	69.773	70.823	0	0
2099-06-05	68.377	68.694	0.098	0.059
2099-06-06	64.17	63.378	0.02	0.08
2099-06-07	72.226	72.085	0	0
2099-06-08	75.979	75.95	0	0
2099-06-09	83.444	83.391	0	0
2099-06-10	89.235	89.557	0	0
2099-06-11	88.06	89.359	0	0
2099-06-12	69.627	69.785	0	0
2099-06-13	77.347	77.453	0	0
2099-06-14	82.634	82.734	0	0
2099-06-15	89.148	89.033	0	0
2099-06-16	82.183	83.147	0	0
2099-06-17	83.335	83.568	0	0
2099-06-18	81.443	81.591	0	0
2099-06-19	83.614	83.907	0	0
2099-06-20	82.7	84.224	0	0
2099-06-21	80.1	80.354	0	0
2099-06-22	71.73	71.465	0	0
2099-06-23	72.029	72.558	0.074	0.057
2099-06-24	70.964	69.846	0	0
2099-06-25	73.7	73.932	0	0
2099-06-26	74.505	74.732	0	0
2099-06-27	78.721	78.898	0	0
2099-06-28	81.411	81.716	0	0
2099-06-29	82.083	82.334	0	0
2099-06-30	71.198	72.65	0	0
2099-07-01	81.069	81.228	0	0
2099-07-02	82.663	83.207	0	0
2099-07-03	83.011	83.449	0	0
2099-07-04	82.017	82.277	0	0
2099-07-05	76.623	77.118	0	0
2099-07-06	77.756	77.642	0	0
2099-07-07	84.429	84.736	0	0
2099-07-08	86.734	87.195	0	0
2099-07-09	88.185	88.761	0	0
2099-07-10	81.074	81.382	0	0
2099-07-11	79.007	79.012	0	0
2099-07-12	82.612	82.549	0	0
2099-07-13	84.19	84.622	0	0
2099-07-14	80.064	80.468	0	0
2099-07-15	76.707	75.991	0	0
2099-07-16	73.756	73.468	0	0
2099-07-17	77.186	77.313	0	0
2099-07-18	79.677	80.097	0	0
2099-07-19	81.272	81.724	0	0
2099-07-20	79.379	78.932	0	0
2099-07-21	77.351	77.697	0	0
2099-07-22	84.532	84.358	0	0
2099-07-23	86.571	86.649	0	0
2099-07-24	84.967	84.67	0	0
2099-07-25	75.275	75.938	0	0
2099-07-26	80.263	80.237	0	0
2099-07-27	82.289	82.496	0	0
2099-07-28	81.06	80.738	0	0
2099-07-29	80.249	80.126	0	0
2099-07-30	82.031	82.261	0	0
2099-07-31	85.318	85.334	0	0
2099-08-01	88.901	89.863	0	0
2099-08-02	94.828	94.52	0	0
2099-08-03	98.149	97.991	0	0
2099-08-04	106.495	100.459	0	0
2099-08-05	96.59	98.08	0	0
2099-08-06	94.39	98.921	0	0
2099-08-07	86.187	87.117	0	0
2099-08-08	86.681	86.863	0	0
2099-08-09	89.261	89.876	0	0
2099-08-10	79.123	78.006	0	0
2099-08-11	79.144	80.364	0	0
2099-08-12	68.406	67.004	0	0
2099-08-13	80.463	80.153	0	0
2099-08-14	83.758	84.978	0.001	0
2099-08-15	78.818	81.788	0.013	0
2099-08-16	76.558	75.198	0	0
2099-08-17	78.109	79.305	0.013	0
2099-08-18	81.687	79.393	0	0
2099-08-19	84.216	83.068	0	0.017
2099-08-20	83.182	83.342	0	0
2099-08-21	77.372	78.556	0	0
2099-08-22	75.601	80.109	0	0
2099-08-23	72.907	75.934	0	0
2099-08-24	79.561	78.789	0	0
2099-08-25	80.926	81.783	0	0
2099-08-26	83.357	84.806	0	0
2099-08-27	85.118	85.381	0	0
2099-08-28	84.986	83.196	0	0
2099-08-29	75.942	76.229	0	0
2099-08-30	74.707	76.325	0	0
2099-08-31	79.393	79.663	0	0
2099-09-01	82.781	83.391	0	0
2099-09-02	79.551	79.434	0	0
2099-09-03	85.627	86.066	0	0
2099-09-04	85.361	86.141	0	0
2099-09-05	81.615	81.926	0	0
2099-09-06	78.457	80.137	0	0
2099-09-07	73.785	73.354	0.024	0.015
2099-09-08	83.425	83.501	0	0
2099-09-09	84.045	84.643	0	0
2099-09-10	85.386	85.834	0	0
2099-09-11	84.251	85.569	0	0
2099-09-12	79.24	79.5	0	0
2099-09-13	76.265	76.045	0	0
2099-09-14	79.648	79.53	0	0
2099-09-15	74.462	74.445	0	0
2099-09-16	77.379	77.784	0.168	0.176
2099-09-17	70.02	70.141	0.064	0.123
2099-09-18	78.974	79.343	0	0
2099-09-19	84.517	84.238	0	0
2099-09-20	86.161	86.462	0	0
2099-09-21	78.712	79.686	0.765	0.632
2099-09-22	64.565	66.255	0.208	0.006
2099-09-23	68.464	68.872	0	0
2099-09-24	74.137	74.199	0	0
2099-09-25	76.195	75.97	0	0
2099-09-26	74.925	75.714	0	0
2099-09-27	73.306	74.762	0	0
2099-09-28	72.755	75.51	0	0
2099-09-29	65.637	66.591	0	0
2099-09-30	69.563	69.573	0	0
2099-10-01	71.633	71.789	0	0
2099-10-02	68.419	68.8	0	0
2099-10-03	68.983	69.372	0	0
2099-10-04	67.428	68.247	0	0
2099-10-05	68.197	68.81	0	0
2099-10-06	67.993	68.316	0	0.002
2099-10-07	68.031	68.962	0	0
2099-10-08	68.097	68.56	0	0
2099-10-09	74.95	74.249	0	0
2099-10-10	73.627	74.078	0	0
2099-10-11	73.791	73.868	0	0
2099-10-12	76.832	76.846	0	0
2099-10-13	75.788	77.255	0	0
2099-10-14	71.735	76.054	0	0
2099-10-15	70.511	70.956	0	0
2099-10-16	78.337	78.901	0	0
2099-10-17	74.937	80.392	0.095	0.1
2099-10-18	58.62	59.834	0	0
2099-10-19	65.875	66.721	0	0
2099-10-20	67.345	68.272	0	0
2099-10-21	67.952	69.056	0	0
2099-10-22	62.36	67.224	0.215	0.253
2099-10-23	58.571	58.724	0.117	0.134
2099-10-24	58.451	59.255	0.095	0.11
2099-10-25	59.473	61.667	0	0
2099-10-26	59.077	61.768	0.04	0.076
2099-10-27	59.079	59.634	0.048	0.004
2099-10-28	63.409	63.584	0	0
2099-10-29	64.189	64.4	0	0
2099-10-30	61.395	62.231	0	0
2099-10-31	58.545	60.34	0	0.009
