# Supplementary material for: The role of climate change and urban development on compound dry-hot extremes across US cities
Source: Nat Commun. 2023 Jun 14;14:3509. doi: 10.1038/s41467-023-39205-x (PMC10267174; doi:10.1038/s41467-023-39205-x)
Supplement: Supplementary file 2 — Source Data [file 41467_2023_39205_MOESM2_ESM.zip › SourceData/SiouxFalls_Current_Data.xlsx]

## Sheet: Sheet1
Date_Current	Current_T	Urban_Dev_T	Current_prcp	Urban_Dev_Prcp
2000-05-01	80	80	1	1
2000-05-02	76.848	76.865	0	0
2000-05-03	79.51	80.003	0	0
2000-05-04	86.471	85.828	0	0
2000-05-05	89.215	89.562	0	0
2000-05-06	85.737	85.005	0	0
2000-05-07	80.431	77.741	0	0.002
2000-05-08	78.692	77.331	0.391	0.217
2000-05-09	70.833	70.475	0.004	0
2000-05-10	81.968	82.145	0	0
2000-05-11	81.886	82.214	0.026	0.07
2000-05-12	67.394	67.166	0	0
2000-05-13	59.562	59.274	0	0
2000-05-14	65.818	65.257	0	0
2000-05-15	75.143	76.382	0	0
2000-05-16	70.855	72.053	0.208	0.067
2000-05-17	71.555	72.778	0.032	0
2000-05-18	59.571	61.063	0.192	0.364
2000-05-19	65.963	66.098	0	0
2000-05-20	78.352	79.212	0	0
2000-05-21	78.352	78.404	0.095	0.065
2000-05-22	82.737	82.807	0	0
2000-05-23	82.457	82.262	0	0
2000-05-24	79.683	79.845	0	0
2000-05-25	73.765	73.7	0	0
2000-05-26	70.384	69.885	0.007	0.346
2000-05-27	56.003	57.696	0.042	0.029
2000-05-28	73.033	75.455	0.001	0
2000-05-29	79.952	80.996	0.025	0.028
2000-05-30	83.264	81.886	0.027	0.029
2000-05-31	76.998	76.319	0.076	0.037
2000-06-01	79.94	81.142	0.009	0.004
2000-06-02	76.656	76.799	0	0
2000-06-03	78.429	78.288	0	0
2000-06-04	78.866	78.776	0.382	0.299
2000-06-05	70.084	69.339	0	0
2000-06-06	80.679	80.32	0	0
2000-06-07	91.844	91.769	0.042	0.029
2000-06-08	101.591	101.504	0	0
2000-06-09	98.162	98.164	0	0
2000-06-10	94.24	91.095	0.024	0.026
2000-06-11	88.25	87.754	0	0
2000-06-12	88.659	88.534	0	0
2000-06-13	87.848	87.138	0.2	0.28
2000-06-14	73.797	76.267	0.016	0.028
2000-06-15	79.37	81.068	0.042	0.013
2000-06-16	70.146	70.799	0	0.005
2000-06-17	71.077	72.343	0	0
2000-06-18	81.258	81.49	0.004	0.001
2000-06-19	87.611	86.889	0	0
2000-06-20	83.301	81.938	1.013	2.381
2000-06-21	79.973	79.823	0	0
2000-06-22	88.13	88.418	0	0
2000-06-23	96.447	94.163	0.09	0.187
2000-06-24	92.498	90.41	0.133	0.01
2000-06-25	83.038	83.435	0.195	0.672
2000-06-26	79.945	79.674	1.823	0.47
2000-06-27	76.021	76.209	0	0
2000-06-28	74.486	73.978	0.119	0.435
2000-06-29	81.304	81.109	0.003	0.002
2000-06-30	81.249	80.532	0.01	0.006
2000-07-01	87.289	87.536	0	0
2000-07-02	88.785	84.798	0.229	0.225
2000-07-03	86.65	81.594	0	0.084
2000-07-04	92.893	92.993	0.009	0.063
2000-07-05	92.007	91.639	0.129	0.207
2000-07-06	86.503	86.21	0.057	2.676
2000-07-07	97.658	97.977	0	0
2000-07-08	98.81	98.111	0	0
2000-07-09	99.107	98.754	0	0
2000-07-10	97.698	98.968	0.095	0.239
2000-07-11	86.829	86.395	0.003	0.001
2000-07-12	86.105	86.562	2.397	0.606
2000-07-13	93.334	94.842	0.089	0
2000-07-14	93.493	95.033	0.006	0
2000-07-15	86.666	86.505	0	0
2000-07-16	85.021	85.077	0.051	0.115
2000-07-17	82.883	78.63	0	0.007
2000-07-18	74.441	75.071	0.043	0.004
2000-07-19	69.462	72.466	0.02	0.025
2000-07-20	71.151	71.548	0.08	0
2000-07-21	73.6	73.603	0	0
2000-07-22	77.507	76.642	0	0
2000-07-23	82.004	82.12	0	0
2000-07-24	84.636	85.234	0.012	0.03
2000-07-25	89.107	88.64	0.155	0.101
2000-07-26	88.747	88.232	0.026	0
2000-07-27	83.534	82.616	0	0
2000-07-28	80.666	80.88	0	0
2000-07-29	79.255	73.594	0	0
2000-07-30	81.348	79.359	0	0
2000-07-31	84.956	84.244	0	0
2000-08-01	95.861	92.943	0.007	0.032
2000-08-02	84.646	80.484	0.061	0.048
2000-08-03	81.974	80.717	0	0
2000-08-04	80.576	80.741	0	0
2000-08-05	88.383	90.477	0.098	0.155
2000-08-06	90.466	91.08	0.013	0
2000-08-07	90.963	91.063	0	0
2000-08-08	94.787	93.594	0.194	0.069
2000-08-09	92.743	92.921	0	0
2000-08-10	93.037	93.279	0	0
2000-08-11	98.006	99.439	0	0
2000-08-12	95.001	96.81	0.002	0.011
2000-08-13	91.499	91.599	0.001	0
2000-08-14	106.906	107.652	0.017	0.025
2000-08-15	87.649	90.249	0.026	0.045
2000-08-16	87.712	90.037	0.041	0.016
2000-08-17	87.118	77.866	0.063	0.133
2000-08-18	77.803	76.909	0	0
2000-08-19	83.461	78.611	0	0
2000-08-20	88.049	85.893	0	0
2000-08-21	86.807	85.804	0.084	0.026
2000-08-22	86.563	86.116	0	0.004
2000-08-23	89.666	82.661	0.056	0.175
2000-08-24	95.018	95.118	0	0
2000-08-25	93.578	94.219	0.162	0.001
2000-08-26	93.036	88.921	0.087	0.016
2000-08-27	89.273	87.324	0	0
2000-08-28	95.932	99.807	0.059	0.037
2000-08-29	82.749	83.136	0.059	0.087
2000-08-30	100.658	98.858	0	0
2000-08-31	98.214	93.603	0	0
2000-09-01	86.374	85.249	0	0.013
2000-09-02	84.15	82.534	0	0
2000-09-03	89.743	88.722	0	0
2000-09-04	86.9	86.834	0.046	0.007
2000-09-05	84.469	84.342	0.008	0
2000-09-06	89.617	89.033	0	0
2000-09-07	87.286	86.573	0	0
2000-09-08	93.175	92.767	0	0
2000-09-09	92.352	90.375	0.083	0.1
2000-09-10	86.993	85.503	0	0.021
2000-09-11	79.846	76.511	0	0
2000-09-12	83.92	83.202	0	0
2000-09-13	91.699	91.014	0	0
2000-09-14	82.154	79.389	0	0
2000-09-15	74.669	74.114	0	0
2000-09-16	89.956	90.052	0	0
2000-09-17	86.846	88.138	0	0
2000-09-18	84.634	81.965	0	0.036
2000-09-19	83.765	75.934	0.001	0
2000-09-20	66.9	66.678	0	0
2000-09-21	68.352	68.063	0	0
2000-09-22	71.215	70.37	0.061	0.025
2000-09-23	56.567	55.744	0.033	0.034
2000-09-24	56.847	56.999	0	0
2000-09-25	69.828	69.382	0	0
2000-09-26	77.334	76.639	0	0
2000-09-27	75.046	74.782	0	0
2000-09-28	84.67	84.517	0	0
2000-09-29	89.561	88.787	0	0
2000-09-30	84.655	84.138	0.025	0.058
2000-10-01	91.034	90.857	0	0
2000-10-02	73.859	74.606	0	0
2000-10-03	62.858	63.577	0.027	0.019
2000-10-04	57.444	55.374	0.043	0.04
2000-10-05	51.998	49.558	0.02	0.001
2000-10-06	42.805	42.669	0	0
2000-10-07	41.337	41.335	0	0
2000-10-08	48.731	48.642	0	0
2000-10-09	62.538	62.189	0	0
2000-10-10	66.138	65.453	0	0
2000-10-11	69.809	69.795	0	0
2000-10-12	67.758	69.042	0	0
2000-10-13	72.129	73.384	0.02	0.06
2000-10-14	66.222	62.762	0.019	0.041
2000-10-15	59.508	60.47	0.002	0.233
2000-10-16	61.21	56.305	0.001	0.003
2000-10-17	64.299	63.409	0.004	0.021
2000-10-18	77.745	76.523	0	0
2000-10-19	84.92	84.392	0	0
2000-10-20	73.417	73.562	0	0
2000-10-21	72.852	71.935	0	0
2000-10-22	75.667	74.715	0	0
2000-10-23	64.226	63.955	0	0.018
2000-10-24	64.047	65.242	0	0
2000-10-25	64.991	65.177	0.054	0.263
2000-10-26	69.095	67.183	0.123	0.004
2000-10-27	61.381	64.083	0	0
2000-10-28	50.35	49.784	0	0
2000-10-29	54.209	54.744	0.003	0.007
2000-10-30	57.632	59.212	0.069	0.008
2000-10-31	62.417	64.259	0	0
2001-05-01	80	80	1	1
2001-05-02	58.58	59.135	0.004	0.001
2001-05-03	58.673	59.004	0.145	0.015
2001-05-04	56.323	57.215	0.002	0
2001-05-05	55.552	56.096	0.136	0.137
2001-05-06	59.954	58.979	0.662	0.255
2001-05-07	63.381	63.949	0	0
2001-05-08	70.906	71.261	0.005	0.004
2001-05-09	83.976	83.028	0.016	0.03
2001-05-10	74.153	73.911	0.017	0.016
2001-05-11	65.551	66.165	0	0
2001-05-12	77.242	77.342	0	0
2001-05-13	85.835	86.347	0.015	0
2001-05-14	94.139	94.705	0	0
2001-05-15	93.632	94.881	0	0
2001-05-16	81.807	81.555	0	0
2001-05-17	76.27	79.531	0	0
2001-05-18	76.057	76.484	0	0
2001-05-19	76.364	76.832	0	0
2001-05-20	70.083	72.425	0.101	0.052
2001-05-21	57.981	57.742	0.592	0.205
2001-05-22	61.276	61.588	0	0
2001-05-23	58.093	59.44	0.001	0.005
2001-05-24	52.769	57.533	0.157	0.053
2001-05-25	68.124	68.443	0.01	0.028
2001-05-26	66.123	66.632	0	0.008
2001-05-27	68.563	66.253	0.109	0.139
2001-05-28	70.992	73.976	0.005	0.008
2001-05-29	76.838	77.449	0	0
2001-05-30	72.255	75.405	0.048	0
2001-05-31	64.221	63.233	0.052	0.028
2001-06-01	72.421	71.885	0.052	0.097
2001-06-02	68.862	68.774	0.026	0.026
2001-06-03	68.644	69.67	0	0
2001-06-04	69.055	69.692	0.16	0.116
2001-06-05	66.254	67.219	0.075	0.052
2001-06-06	72.708	74.154	0	0
2001-06-07	75.853	76.537	0.009	0.036
2001-06-08	79.444	79.008	0	0
2001-06-09	84.667	84.664	0.03	0.069
2001-06-10	87.035	88.108	0.119	0.248
2001-06-11	93.051	93.491	0	0.003
2001-06-12	83.469	82.733	0.077	0.148
2001-06-13	91.33	91.626	0	0
2001-06-14	82.289	79.569	0.479	0.277
2001-06-15	78.186	78.653	0	0
2001-06-16	79.766	80.109	0	0
2001-06-17	85.921	86.681	0.002	0.003
2001-06-18	91.447	90.487	0	0
2001-06-19	86.43	81.907	0	0.032
2001-06-20	76.458	76.111	0	0
2001-06-21	74.894	74.9	0.027	0.037
2001-06-22	74.341	74.455	0	0
2001-06-23	85.502	84.583	0	0
2001-06-24	94.532	96.433	0	0
2001-06-25	96.297	96.226	0	0
2001-06-26	94.78	94.551	0.001	0
2001-06-27	91.782	91.82	0	0
2001-06-28	89.288	89.919	0	0
2001-06-29	88.397	89.555	0.058	0.006
2001-06-30	88.224	87.915	0.061	0.036
2001-07-01	78.21	81.895	0.043	0
2001-07-02	63.569	66.525	0.14	0.09
2001-07-03	83.291	85.084	0.001	0.011
2001-07-04	85.965	86.433	0	0
2001-07-05	83.336	81.238	0.018	0.03
2001-07-06	89.22	89.372	0	0
2001-07-07	89.63	89.782	0.819	1.788
2001-07-08	87.941	87.638	0	0.036
2001-07-09	90.261	89.85	0	0
2001-07-10	89.353	89.076	0	0
2001-07-11	81.297	80.92	0	0
2001-07-12	77.595	78.115	0.199	0.001
2001-07-13	77.667	79.179	0	0
2001-07-14	79.963	80.547	0	0
2001-07-15	79.585	80.252	0	0
2001-07-16	87.632	88.076	0.077	0.267
2001-07-17	97.881	97.541	0	0
2001-07-18	98.44	97.514	0	0
2001-07-19	97.872	97.695	0	0
2001-07-20	91.226	95.066	0.141	0
2001-07-21	91.967	96.93	0.176	0.08
2001-07-22	92.978	95.819	0.061	0.079
2001-07-23	91.922	95.894	0	0.05
2001-07-24	87.854	90.017	0.013	0.009
2001-07-25	82.317	80.598	0	0.057
2001-07-26	81.181	79.198	0	0
2001-07-27	77.792	77.397	0.627	1.94
2001-07-28	73.871	73.655	0.165	0.002
2001-07-29	82.541	80.431	0.002	0
2001-07-30	89.659	87.981	0	0
2001-07-31	93.163	92.063	0	0
2001-08-01	90.945	91.045	0.042	0.036
2001-08-02	86.293	86.422	0.001	0
2001-08-03	93.822	90.397	0.053	0.008
2001-08-04	98.109	97.27	0	0
2001-08-05	98.051	97.757	0	0
2001-08-06	98.156	95.679	0.001	0.01
2001-08-07	94.316	94.342	0	0
2001-08-08	97.051	95.166	0	0
2001-08-09	93.667	91.813	0	0
2001-08-10	78.941	77.787	0	0.002
2001-08-11	79.861	78.21	0	0
2001-08-12	85.48	84.431	0.051	0.052
2001-08-13	81.115	80.888	0.044	0
2001-08-14	81.513	76.962	0.132	0.064
2001-08-15	77.252	75.37	0.049	0.174
2001-08-16	77.106	77.889	0.021	0
2001-08-17	85.909	85.004	0	0
2001-08-18	84.505	83.876	0.049	0.05
2001-08-19	78.493	74.871	0	0
2001-08-20	81.103	80.943	0	0
2001-08-21	85.638	83.474	0	0.002
2001-08-22	86.283	87.473	0	0.015
2001-08-23	85.041	85.159	0	0
2001-08-24	79.203	79.577	0.303	0.003
2001-08-25	81.549	84.821	0.096	0
2001-08-26	82.995	83.627	0	0
2001-08-27	86.906	85.58	0.049	0.082
2001-08-28	86.202	85.338	0	0
2001-08-29	94.332	91.169	0.025	0.059
2001-08-30	81.953	83.288	0.021	0.116
2001-08-31	78.439	79.075	0	0
2001-09-01	81.139	80.326	0	0
2001-09-02	90.536	91.066	0	0
2001-09-03	89.178	88.32	0	0
2001-09-04	90.542	90.642	0	0.036
2001-09-05	89.586	88.644	0	0
2001-09-06	89.986	86.244	0	0
2001-09-07	86.842	83.692	0.06	0.036
2001-09-08	71.031	69.629	0.035	0.016
2001-09-09	70.747	70.894	0.023	0.011
2001-09-10	79.192	78.486	0	0
2001-09-11	94.173	92.993	0	0
2001-09-12	83.949	83.958	0	0
2001-09-13	70.539	70.963	0.241	0.014
2001-09-14	59.114	60.004	0.176	0.109
2001-09-15	54.559	53.119	0.386	0.212
2001-09-16	55.42	57.959	0.83	0.178
2001-09-17	61.963	62.836	0.01	0.001
2001-09-18	59.851	61.364	0	0.006
2001-09-19	68.613	70.039	0	0.102
2001-09-20	73.746	73.343	0.004	0.002
2001-09-21	73.506	75.092	0.014	0.003
2001-09-22	80.565	79.683	0.02	0.038
2001-09-23	68.169	68.27	0	0
2001-09-24	59.329	58.493	0	0
2001-09-25	63.707	62.69	0	0
2001-09-26	71.745	71.943	0	0
2001-09-27	77.629	76.839	0	0
2001-09-28	74.651	73.832	0	0
2001-09-29	75.65	73.916	0	0
2001-09-30	79.141	79	0	0
2001-10-01	77.399	77.59	0	0
2001-10-02	92.236	90.926	0	0
2001-10-03	77.358	77.879	0.014	0
2001-10-04	56.281	56.447	0.001	0
2001-10-05	52.064	52.66	0	0
2001-10-06	58.687	58.798	0	0
2001-10-07	68.684	67.514	0	0
2001-10-08	71.121	70.754	0.001	0
2001-10-09	66.097	67.906	0.016	0.039
2001-10-10	64.329	62.504	0.324	0.308
2001-10-11	67.87	67.222	0	0
2001-10-12	59.754	59.699	0	0
2001-10-13	53.309	53.781	0.08	0.098
2001-10-14	51.375	51.41	0.002	0
2001-10-15	47.206	47.096	0	0
2001-10-16	48.927	48.951	0	0
2001-10-17	63.224	62.234	0	0
2001-10-18	57.942	57.943	0	0
2001-10-19	59.674	59.657	0	0
2001-10-20	64.178	64.149	0	0
2001-10-21	62.887	63.012	0	0
2001-10-22	57.259	55.287	0	0
2001-10-23	65.006	63.939	0	0
2001-10-24	61.694	60.849	0	0
2001-10-25	41.359	41.242	0.019	0.016
2001-10-26	41.02	41.035	0	0
2001-10-27	51.537	50.715	0	0
2001-10-28	69.411	68.688	0	0
2001-10-29	59.425	60.445	0	0
2001-10-30	57.36	56.727	0	0.036
2001-10-31	71.325	70.006	0	0
2002-05-01	80	80	1	1
2002-05-02	53.53	54.763	0.266	0.195
2002-05-03	67.755	68.128	0	0
2002-05-04	64.57	65.839	0.006	0.015
2002-05-05	65.225	58.89	0.04	0.179
2002-05-06	72.185	70.033	0.098	0.08
2002-05-07	65.81	62.603	0.063	0.003
2002-05-08	47.336	50.024	0.409	0.554
2002-05-09	51.842	51.835	0.125	0.102
2002-05-10	61.512	61.823	0	0
2002-05-11	58.445	59.09	0.703	0.695
2002-05-12	51.909	52.893	0.01	0.012
2002-05-13	65.279	65.583	0	0
2002-05-14	71.458	71.338	0	0
2002-05-15	76.353	76.113	0	0.001
2002-05-16	72.755	72.833	0	0
2002-05-17	56.442	56.855	0	0
2002-05-18	59.857	59.87	0	0
2002-05-19	60.433	60.608	0	0
2002-05-20	61.578	61.229	0	0
2002-05-21	69.406	69.032	0	0
2002-05-22	73.506	73.476	0.063	0.044
2002-05-23	74.119	73.524	0.049	0.07
2002-05-24	60.973	61.31	0	0
2002-05-25	67.373	68.97	0.001	0
2002-05-26	82.361	82.721	0	0
2002-05-27	79.433	80.021	0.233	0.176
2002-05-28	77.643	79.234	0.238	0.238
2002-05-29	83.139	83.445	0.037	0.006
2002-05-30	88.038	88.2	0.042	0.039
2002-05-31	86.486	87.197	0.036	0.044
2002-06-01	86.505	86.897	0.008	0.01
2002-06-02	86.624	86.307	0.298	1.364
2002-06-03	78.158	78.175	0.023	0.034
2002-06-04	62.887	67.623	0	0
2002-06-05	71.269	71.058	0	0
2002-06-06	82.66	81.877	0.001	0.002
2002-06-07	89.21	89.47	0.288	0.122
2002-06-08	89.046	90.394	0.106	0.04
2002-06-09	90.083	91.268	0	0
2002-06-10	92.399	92.499	0.013	0
2002-06-11	76.832	82.213	0.347	0.3
2002-06-12	78.437	80.688	0.011	0
2002-06-13	78.127	78.097	0	0
2002-06-14	76.782	75.898	0	0
2002-06-15	76.631	76.688	0.007	0
2002-06-16	77.497	77.486	0	0
2002-06-17	78.529	77.467	0.066	0.101
2002-06-18	85.013	82.97	0.085	0.109
2002-06-19	93.104	92.993	0.578	0.693
2002-06-20	82.592	81.053	0.27	0.324
2002-06-21	90.542	90.509	2.432	2.13
2002-06-22	90.218	90.474	0	0
2002-06-23	92.342	93.909	0.054	0.001
2002-06-24	92.433	94.974	0	0
2002-06-25	93.375	93.85	0.078	0.096
2002-06-26	83.023	90.012	0.204	0.139
2002-06-27	84.132	85.802	0	0.001
2002-06-28	86.86	89.792	0	0
2002-06-29	89.613	90.218	0	0
2002-06-30	96.703	96.23	0	0
2002-07-01	95.131	95.373	0	0
2002-07-02	90.957	92.372	0	0
2002-07-03	81.906	82.817	1.206	0.902
2002-07-04	88.437	85.667	0	0.069
2002-07-05	87.584	88.128	0.062	0
2002-07-06	90.615	92.606	0.148	0.036
2002-07-07	90.384	90.977	0.393	0.132
2002-07-08	87.52	88.528	0.181	0.38
2002-07-09	85.165	85.761	0	0.045
2002-07-10	81.102	82.903	0.112	0.202
2002-07-11	74.072	72.361	0.062	0.048
2002-07-12	75.381	75.734	0	0
2002-07-13	78.989	79.639	0	0
2002-07-14	84.47	85.364	0	0
2002-07-15	87.171	87.491	0	0
2002-07-16	90.993	91.975	0	0
2002-07-17	95.565	95.924	0	0
2002-07-18	96.737	97.128	0	0
2002-07-19	99.696	95.791	0	0
2002-07-20	105.104	102.068	0	0
2002-07-21	100.316	99.655	0.008	0.001
2002-07-22	81.164	80.152	0.137	0.168
2002-07-23	77.624	77.288	0	0
2002-07-24	85.54	84.971	0	0
2002-07-25	87.713	86.42	0.112	0.062
2002-07-26	86.458	88.748	0.001	0
2002-07-27	92.561	92.819	0	0.013
2002-07-28	88.914	90.667	0	0.008
2002-07-29	89.173	89.2	0.014	0.077
2002-07-30	95.024	95.154	0	0
2002-07-31	92.928	93.845	0.124	0.089
2002-08-01	92.331	92.961	0.04	0.029
2002-08-02	77.744	78.858	0	0
2002-08-03	96.052	96.152	0.052	0.186
2002-08-04	92.735	92.835	0.011	0.185
2002-08-05	72.787	78.048	0.142	0.076
2002-08-06	84.133	81.414	0.119	0.003
2002-08-07	91.234	91.471	0	0
2002-08-08	88.091	88.524	0	0
2002-08-09	89.257	89.618	0	0
2002-08-10	88.24	87.904	0.083	0.126
2002-08-11	93.109	93.209	0	0.094
2002-08-12	83.543	82.989	0.298	0.274
2002-08-13	76.39	76.186	0	0.013
2002-08-14	92.437	92.718	0	0
2002-08-15	91.245	91.345	0	0
2002-08-16	86.017	83.194	0	0.158
2002-08-17	76.966	73.536	0.195	0.179
2002-08-18	78.158	77.82	0	0
2002-08-19	77.662	77.426	0	0
2002-08-20	79.312	80.525	0.046	0.045
2002-08-21	91.449	90.731	0.103	0.325
2002-08-22	90.26	89.961	0.133	0.019
2002-08-23	76.297	73.896	0.197	0.071
2002-08-24	79.809	78.458	0	0
2002-08-25	82.282	84.43	0	0.011
2002-08-26	85.769	88.797	0.042	0.051
2002-08-27	83.557	84.472	0	0
2002-08-28	83.737	83.087	0	0
2002-08-29	84.8	85.77	0.035	0
2002-08-30	83.199	83.155	0	0
2002-08-31	92.396	91.146	0	0
2002-09-01	94.586	89.387	0.076	0.032
2002-09-02	84.843	82.331	0.131	0.013
2002-09-03	85.005	84.904	0	0
2002-09-04	91.349	91.641	0	0.043
2002-09-05	98.894	98.994	0.051	0.06
2002-09-06	100.226	102.235	0.1	0
2002-09-07	98.18	98.442	0	0
2002-09-08	98.321	98.219	0	0
2002-09-09	93.9	93.856	0	0
2002-09-10	81.543	75.665	0.113	0.127
2002-09-11	79.679	80.268	0	0
2002-09-12	75.86	75.709	0	0
2002-09-13	79.751	78.725	0.821	0
2002-09-14	76.228	76.587	0.101	0.28
2002-09-15	70.991	71.593	0	0
2002-09-16	90.343	89.818	0	0
2002-09-17	83.058	78.524	0	0
2002-09-18	71.566	76.844	0.005	0.027
2002-09-19	67.845	69.967	0.035	0.002
2002-09-20	80.514	81.933	0	0
2002-09-21	70.651	74.045	0.002	0.002
2002-09-22	62.346	62.86	0	0
2002-09-23	55.084	55.487	0	0
2002-09-24	70.413	70.222	0	0
2002-09-25	62.774	63.811	0	0
2002-09-26	61.203	61.561	0	0
2002-09-27	69.61	70.396	0	0
2002-09-28	78.046	73.352	0	0.006
2002-09-29	61.183	58.212	0	0
2002-09-30	85.127	86.136	0.011	0.012
2002-10-01	72.797	73.145	0	0
2002-10-02	63.932	65.552	0.004	0
2002-10-03	64.759	61.218	0	0
2002-10-04	57.044	57.107	0.246	0.269
2002-10-05	61.549	62.118	0	0
2002-10-06	53.901	54.927	0.026	0.037
2002-10-07	66.849	67.491	0	0
2002-10-08	63.207	63.225	0	0
2002-10-09	67.608	67.699	0	0
2002-10-10	72.944	73.137	0.265	0.153
2002-10-11	79.894	78.869	0	0
2002-10-12	70.456	67.545	0.257	0.256
2002-10-13	58.469	58.85	0	0
2002-10-14	64.506	64.687	0	0
2002-10-15	53.85	54.901	0	0
2002-10-16	41.805	40.683	0.039	0.051
2002-10-17	47.772	48.481	0.086	0.062
2002-10-18	53.222	53.296	0	0
2002-10-19	46.346	46.513	0	0
2002-10-20	57.239	57.207	0	0
2002-10-21	50.455	49.455	0	0
2002-10-22	35.298	36.942	0	0
2002-10-23	34.44	34.256	0.074	0.108
2002-10-24	35.691	36.855	0.127	0.121
2002-10-25	37.989	38.448	0.011	0.012
2002-10-26	36.773	36.887	0.002	0.002
2002-10-27	31.758	32.083	0.142	0.154
2002-10-28	33.372	32.74	0.147	0.116
2002-10-29	34.775	34.754	0.023	0.017
2002-10-30	34.2	34.105	0.039	0.037
2002-10-31	31.633	31.63	0	0
2003-05-01	80	80	1	1
2003-05-02	63.006	63.062	0	0
2003-05-03	66.867	67.34	0	0
2003-05-04	62.142	62.508	0.386	0.713
2003-05-05	56.24	55.751	0.182	0.221
2003-05-06	66.206	65.593	0.001	0.006
2003-05-07	70.932	71.391	0	0
2003-05-08	70.191	70.261	0.211	0.053
2003-05-09	64.835	65.635	0.142	0.54
2003-05-10	63.947	65.082	0.384	0.5
2003-05-11	57.265	58.222	0.267	0.284
2003-05-12	65.721	65.445	0	0
2003-05-13	72.861	73.388	0.008	0.002
2003-05-14	60.118	60.276	0.23	0.214
2003-05-15	68.157	67.779	0.001	0
2003-05-16	71.736	72.218	0	0
2003-05-17	75.111	75.585	0	0
2003-05-18	77.234	77.185	0	0
2003-05-19	75.758	76.988	0.743	0.667
2003-05-20	63.978	64.628	0	0
2003-05-21	68.154	69.201	0	0
2003-05-22	72.026	70.419	0.021	0.06
2003-05-23	73.889	69.411	0.003	0.019
2003-05-24	64.972	68.126	0.02	0.39
2003-05-25	70.018	68.232	0.026	0.042
2003-05-26	75.386	74.783	0	0
2003-05-27	80.138	78.74	0	0
2003-05-28	78.773	78.946	0.03	0.048
2003-05-29	81.393	82.575	0.001	0
2003-05-30	77.589	79.767	0	0
2003-05-31	70.621	70.763	0	0
2003-06-01	68.229	68.225	0	0
2003-06-02	60.481	62.222	0.372	0.224
2003-06-03	59.097	61.131	0.014	0.01
2003-06-04	59.886	66.143	0.058	0
2003-06-05	73.303	74.061	0	0
2003-06-06	69.122	70.851	1.102	0.814
2003-06-07	61.966	63.859	0.094	0.089
2003-06-08	63.988	68.796	0.136	0.033
2003-06-09	78.381	79.139	0.004	0.001
2003-06-10	77.1	79.356	0.812	0.572
2003-06-11	73.789	73.015	0	0
2003-06-12	77.697	77.953	0.004	0.02
2003-06-13	80.765	80.329	0	0
2003-06-14	79.48	79.857	0	0
2003-06-15	83.416	83.708	0	0
2003-06-16	83.878	83.248	0	0
2003-06-17	82.509	82.671	0.112	0.088
2003-06-18	78.653	79.097	0.024	0.067
2003-06-19	77.355	78.074	0	0
2003-06-20	76.399	77.703	0	0
2003-06-21	72.72	74.608	0	0.029
2003-06-22	79.859	79.693	0.002	0
2003-06-23	87.926	92.659	0.447	0.28
2003-06-24	91.597	94.826	0.301	0.255
2003-06-25	84.981	87.675	0.27	0.298
2003-06-26	71.755	72.017	0	0.107
2003-06-27	83.962	84.494	0	0.001
2003-06-28	78.268	78.693	0.037	0.025
2003-06-29	79.14	79.377	0.008	0.007
2003-06-30	82.314	82.938	0	0
2003-07-01	85.147	85.133	0	0
2003-07-02	92.963	93.267	0	0
2003-07-03	90.811	91.611	0	0
2003-07-04	88.511	87.697	0.174	0.028
2003-07-05	83.075	85.719	0.23	0.148
2003-07-06	87.162	89.128	0.02	0.159
2003-07-07	86.405	85.89	0.084	0.069
2003-07-08	79.509	80.464	0.005	0.12
2003-07-09	79.242	76.493	0.054	0.497
2003-07-10	81.429	80.519	0	0
2003-07-11	79.809	80.34	0	0
2003-07-12	77.207	78.238	0	0
2003-07-13	84.429	84.761	0	0
2003-07-14	86.674	88.435	0.208	0.134
2003-07-15	85.547	85.591	0.22	0.17
2003-07-16	84.837	85.021	0	0.02
2003-07-17	86.232	85.349	0	0
2003-07-18	85.362	86.762	0	0
2003-07-19	83.959	85.461	0	0.096
2003-07-20	89.105	88.155	0.008	0.012
2003-07-21	80.085	85.552	0.253	0
2003-07-22	74.44	75.581	0.027	0.037
2003-07-23	70.453	71.851	0.004	0.049
2003-07-24	84.69	85.638	0	0
2003-07-25	93.645	92.975	0	0
2003-07-26	93.163	94.412	0.04	0.019
2003-07-27	83.374	91.344	0.128	0.016
2003-07-28	80.296	79.574	0	0.004
2003-07-29	85.73	85.948	0	0
2003-07-30	83.509	83.618	0	0.007
2003-07-31	85.458	86.651	0.001	0
2003-08-01	83.781	85.594	0	0
2003-08-02	77.925	76.763	0	0
2003-08-03	78.827	76.605	0	0
2003-08-04	76.771	75.011	0	0
2003-08-05	73.863	76.518	1.399	0.357
2003-08-06	78.194	79.197	0	0.001
2003-08-07	81.328	81.323	0	0
2003-08-08	80.112	77.771	0	0
2003-08-09	74.916	73.879	0	0
2003-08-10	74.009	74.582	0.192	0.51
2003-08-11	74.986	74.56	0.003	0.007
2003-08-12	72.243	72.163	0	0.004
2003-08-13	75.703	74.952	0	0
2003-08-14	80.856	81.885	0	0
2003-08-15	89.632	90.477	0	0
2003-08-16	94.916	94.407	0	0
2003-08-17	96.667	97.595	0	0
2003-08-18	96.857	97.781	0	0
2003-08-19	89.913	94.933	0.048	0.012
2003-08-20	88.718	90.409	0.149	0.078
2003-08-21	88.269	91.981	0	0
2003-08-22	82.14	82.411	0	0
2003-08-23	89.154	92.347	0	0
2003-08-24	90.303	92.584	0	0
2003-08-25	88.121	90.643	0.045	0
2003-08-26	93.316	90.555	0.037	0
2003-08-27	88.304	87.868	0	0
2003-08-28	88.271	92.413	0.009	0.008
2003-08-29	87.605	90.26	0	0
2003-08-30	72.868	72.658	0	0
2003-08-31	73.972	70.179	0	0
2003-09-01	73.478	76.509	0	0
2003-09-02	82.906	89.79	0	0
2003-09-03	79.455	78.722	0	0.083
2003-09-04	75.243	76.38	0	0
2003-09-05	88.879	89.577	0	0
2003-09-06	90.88	93.709	0.016	0
2003-09-07	83.194	87.743	0	0
2003-09-08	82.254	83.219	0	0
2003-09-09	83.338	84.689	0	0
2003-09-10	79.774	80.189	0.138	0.167
2003-09-11	68.851	70.582	0.528	0.884
2003-09-12	78.977	79.852	0.15	0.013
2003-09-13	71.792	73.622	0	0
2003-09-14	64.435	65.222	0	0
2003-09-15	75.747	74.544	0	0
2003-09-16	85.096	83.94	0	0
2003-09-17	83.211	82.957	0	0
2003-09-18	75.667	76.802	0.039	0.024
2003-09-19	64.603	65.398	0	0
2003-09-20	74.115	73.723	0	0
2003-09-21	72.876	73.542	0	0
2003-09-22	66.608	63.516	0.001	0.023
2003-09-23	83.182	83.831	0	0
2003-09-24	70.653	65.93	0	0
2003-09-25	61.224	61.075	0	0
2003-09-26	66.866	66.893	0	0
2003-09-27	57.713	59.605	0.001	0.003
2003-09-28	55.091	55.37	0	0
2003-09-29	58.584	58.954	0	0
2003-09-30	56.681	57.102	0	0
2003-10-01	55.622	55.928	0	0
2003-10-02	61.511	62.464	0	0
2003-10-03	63.961	64.028	0	0
2003-10-04	74.938	75.388	0	0
2003-10-05	81.215	81.152	0	0
2003-10-06	84.878	84.802	0	0
2003-10-07	82.743	82.455	0	0
2003-10-08	77.117	81.311	0	0
2003-10-09	77.615	81.306	0	0.01
2003-10-10	80.46	81.834	0	0
2003-10-11	73.18	74.573	0.362	0.381
2003-10-12	70.507	70.55	0	0
2003-10-13	62.329	62.303	0	0
2003-10-14	60.407	60.166	0	0
2003-10-15	57.486	57.66	0	0
2003-10-16	48.744	50.409	0	0
2003-10-17	65.741	66.405	0	0
2003-10-18	77.229	77.544	0	0
2003-10-19	82.283	82.486	0	0
2003-10-20	75.105	75.228	0	0
2003-10-21	75.333	75.363	0	0
2003-10-22	75.756	75.847	0	0
2003-10-23	63.672	63.252	0	0
2003-10-24	58.896	58.848	0.001	0.001
2003-10-25	49.173	49.677	0	0
2003-10-26	42.676	42.586	0	0
2003-10-27	38.1	37.931	0.102	0.1
2003-10-28	49.495	49.109	0.024	0.022
2003-10-29	46.057	45.99	0	0
2003-10-30	47.558	47.564	0.005	0.013
2003-10-31	40.352	40.47	0.005	0.004
2004-05-01	80	80	1	1
2004-05-02	55.089	55.413	0	0.085
2004-05-03	66.419	66.071	0	0
2004-05-04	71.187	70.499	0	0
2004-05-05	86.392	85.761	0.012	0.005
2004-05-06	87.733	86.586	0	0
2004-05-07	76.53	76.243	0.001	0.005
2004-05-08	83.91	82.849	0.007	0.006
2004-05-09	89.426	89.461	0	0
2004-05-10	84.987	85.246	0.02	0.003
2004-05-11	87.56	87.788	0	0.001
2004-05-12	77.363	83.587	0.242	0.097
2004-05-13	66.615	71.289	0.142	0.123
2004-05-14	48.395	47.352	0.391	0.482
2004-05-15	63.692	63.332	0	0.006
2004-05-16	73.067	72.624	0	0.002
2004-05-17	68.389	66.61	0.019	0.088
2004-05-18	71.21	71.137	0	0
2004-05-19	70.7	70.706	0.003	0
2004-05-20	70.259	72.062	0	0
2004-05-21	78.148	78.306	0.042	0.031
2004-05-22	74.961	72.588	0.029	0.019
2004-05-23	67.364	62.799	0.017	0.493
2004-05-24	59.903	62.712	0	0
2004-05-25	60.603	56.479	0	0
2004-05-26	71.62	70.016	0.028	0.04
2004-05-27	75.867	74.815	0.036	0.214
2004-05-28	80.153	79.933	0.055	0.058
2004-05-29	87.259	88.75	0.056	0.012
2004-05-30	72.495	77.532	2.845	2.2
2004-05-31	69.318	69.67	0.005	0.001
2004-06-01	64.272	62.673	0.01	0.003
2004-06-02	65.111	65.506	0	0
2004-06-03	73.585	73.768	0	0
2004-06-04	81.035	81.326	0	0
2004-06-05	80.007	80.08	0.084	0.099
2004-06-06	74.2	75.856	0.071	0.068
2004-06-07	94.459	94.105	0	0
2004-06-08	94.465	94.234	0.066	0.022
2004-06-09	73.935	72.992	0.123	0.178
2004-06-10	75.317	71.634	0.025	0.006
2004-06-11	79.498	73.834	0.282	0.148
2004-06-12	83.641	83.431	0.108	0.066
2004-06-13	83.402	83.716	0.063	0.04
2004-06-14	80.308	80.073	0.009	0.001
2004-06-15	79.927	80.085	1.772	1.205
2004-06-16	72.15	73.234	0.021	0.477
2004-06-17	76.641	74.579	0	0.008
2004-06-18	76.325	75.527	0	0
2004-06-19	64.695	64.597	0	0
2004-06-20	62.963	65.915	0	0
2004-06-21	69.874	70.467	0	0
2004-06-22	78.053	78.275	0	0
2004-06-23	81.031	81.154	0.015	0.012
2004-06-24	75.498	78.703	0.046	0.028
2004-06-25	70.448	71.143	0.002	0.007
2004-06-26	73.662	74.93	0	0.004
2004-06-27	70.497	73.345	0.108	0.055
2004-06-28	69.534	71.635	0.06	0.025
2004-06-29	78.506	79.414	0	0
2004-06-30	79.543	81.589	0.045	0.089
2004-07-01	81.405	82.745	0.116	0.03
2004-07-02	81.664	83.06	0.03	0
2004-07-03	84.592	80.685	0.063	0.143
2004-07-04	78.549	79.427	0.166	0.138
2004-07-05	70.464	70.297	0.01	0.034
2004-07-06	60.197	62.291	0.181	0.001
2004-07-07	71.142	73.098	0	0
2004-07-08	74.083	77.245	0.01	0
2004-07-09	83.562	83.479	0.667	0.849
2004-07-10	80.495	81.358	0	0
2004-07-11	83.019	85.486	0.559	0.089
2004-07-12	88.674	91.386	0.032	0
2004-07-13	86.124	90.524	0.127	0.001
2004-07-14	83.567	84.695	0	0
2004-07-15	84.219	86.815	0.195	0.043
2004-07-16	85.326	86.894	0.077	0.18
2004-07-17	74.672	75.99	0	0
2004-07-18	80.797	82.678	0	0
2004-07-19	91.83	91.612	0	0
2004-07-20	96.504	99.44	0	0
2004-07-21	93.048	93.148	0.008	0.074
2004-07-22	84.501	87.61	0	0.002
2004-07-23	75.15	74.046	0	0
2004-07-24	71.831	71.521	0	0
2004-07-25	72.399	72.521	0	0
2004-07-26	74.478	75.233	0	0
2004-07-27	79.728	79.559	0	0
2004-07-28	76.879	77.521	0.115	0.076
2004-07-29	75.872	76.622	0.153	0.824
2004-07-30	75.33	76.445	0.078	0.125
2004-07-31	91.835	93.533	0.062	0.163
2004-08-01	84.115	89.023	0.056	0.09
2004-08-02	90.35	89.394	0.011	0
2004-08-03	86.422	86.504	0.036	0.078
2004-08-04	76.116	75.992	0.008	0.055
2004-08-05	75.15	76.635	0	0
2004-08-06	73.233	74.936	0.006	0.106
2004-08-07	82.808	83.728	0.082	0.087
2004-08-08	82.519	84.017	0	0.057
2004-08-09	80.527	82.291	0	0
2004-08-10	64.927	65.094	0	0
2004-08-11	63.46	64.511	0	0
2004-08-12	65.473	65.845	0	0.003
2004-08-13	65.593	66.932	0	0
2004-08-14	69.886	71.236	0	0
2004-08-15	78.322	78.947	0.001	0.006
2004-08-16	74.074	75.809	0.044	0.105
2004-08-17	72.77	70.05	0	0
2004-08-18	76.78	76.257	0.155	0.001
2004-08-19	71.119	70.86	0	0
2004-08-20	69.925	69.961	0	0
2004-08-21	79.639	79.059	0	0
2004-08-22	82.827	82.186	0.027	0.022
2004-08-23	77.303	77.471	0	0
2004-08-24	70.968	72.783	0.015	0.087
2004-08-25	74.666	75.481	0.128	0.256
2004-08-26	79.139	80.261	0.033	0.021
2004-08-27	76.762	79.638	0.008	0.007
2004-08-28	70.009	69.008	0.013	0
2004-08-29	80.894	81.262	0.001	0.001
2004-08-30	78.04	77.92	0.019	0.022
2004-08-31	84.163	84.815	0.004	0.003
2004-09-01	85.331	87.17	0.071	0
2004-09-02	87.207	87.565	0	0
2004-09-03	86.496	86.983	0	0
2004-09-04	87.737	87.237	0	0
2004-09-05	83.262	85.007	0.011	0.013
2004-09-06	74.872	75.184	0.326	0.151
2004-09-07	70.081	70.15	0	0
2004-09-08	73.605	73.983	0.001	0.016
2004-09-09	80.534	80.714	0	0
2004-09-10	87.714	88.065	0.011	0.017
2004-09-11	74.92	77.613	0.023	0.009
2004-09-12	88.775	89.551	0	0
2004-09-13	89.181	88.803	0	0
2004-09-14	82.444	84.038	0.035	0.068
2004-09-15	63.61	66.045	0.476	0.685
2004-09-16	70.585	71.737	0.001	0.006
2004-09-17	79.172	78.682	0.021	0.001
2004-09-18	86.188	87.264	0	0
2004-09-19	90.164	90.031	0	0
2004-09-20	81.33	82.282	0	0
2004-09-21	73.004	73.113	0.224	0.189
2004-09-22	78.662	79.174	0.003	0.046
2004-09-23	68.125	66.705	0.009	0.036
2004-09-24	71.367	71.404	0	0
2004-09-25	76.023	76.088	0	0
2004-09-26	85.811	85.608	0	0
2004-09-27	73.941	72.656	0.006	0.012
2004-09-28	66.91	66.342	0	0
2004-09-29	71.152	70.994	0	0
2004-09-30	78.651	78.563	0.012	0.002
2004-10-01	71.257	70.661	0.22	0.766
2004-10-02	62.692	62.342	0	0
2004-10-03	72.732	72.073	0	0
2004-10-04	61.153	61.288	0	0
2004-10-05	71.238	70.742	0	0
2004-10-06	73.78	71.45	0	0
2004-10-07	65.884	66.199	0.059	0.024
2004-10-08	70.48	69.776	0	0
2004-10-09	70.907	70.732	0	0
2004-10-10	70.195	69.613	0	0
2004-10-11	64.452	67.033	0	0
2004-10-12	64.085	65.658	0	0
2004-10-13	57.771	63.156	0.007	0.015
2004-10-14	48.688	48.301	0	0
2004-10-15	47.698	47.979	0	0
2004-10-16	46.588	46.122	0	0
2004-10-17	58.369	58.574	0	0
2004-10-18	54.8	54.304	0	0
2004-10-19	64.127	63.554	0.002	0
2004-10-20	55.913	51.74	0	0
2004-10-21	49.063	49.356	0	0
2004-10-22	73.666	73.369	0.006	0.004
2004-10-23	67.271	67.544	0.395	0.621
2004-10-24	68.717	69.009	0	0
2004-10-25	54.116	53.609	0	0
2004-10-26	47.122	46.403	0.011	0.017
2004-10-27	50.647	51.16	0.015	0.005
2004-10-28	53.586	54.86	0.06	0.2
2004-10-29	66.334	65.692	0.019	0.049
2004-10-30	55.74	58.333	0.009	0.032
2004-10-31	57.623	57.081	0	0
2005-05-01	80	80	1	1
2005-05-02	50.497	50.554	0	0
2005-05-03	56.111	56.126	0	0
2005-05-04	70.004	70.479	0	0
2005-05-05	71.305	74.549	0.037	0.01
2005-05-06	77.652	80.615	0.084	0
2005-05-07	78.964	78.603	0.048	0.235
2005-05-08	76.079	76.308	0.031	0.012
2005-05-09	73.558	73.012	0.012	0.131
2005-05-10	74.199	73.016	0	0.002
2005-05-11	74.786	73.822	0.187	0.141
2005-05-12	49.682	51.669	0.699	0.608
2005-05-13	56.081	53.311	0.253	0.094
2005-05-14	56.244	54.891	0	0
2005-05-15	60.44	60.483	0	0
2005-05-16	77.194	77.724	0.047	0.078
2005-05-17	78.116	77.872	0.094	0.169
2005-05-18	76.412	78.09	0	0.044
2005-05-19	80.487	78.835	0	0
2005-05-20	84.062	83.836	0	0
2005-05-21	85.879	87.121	0.045	0.031
2005-05-22	82.18	81.923	0.067	0.048
2005-05-23	81.031	80.984	0	0
2005-05-24	80.772	81.045	0.039	0.027
2005-05-25	71.052	71.449	0.153	0.443
2005-05-26	68.724	69.837	0.024	0.014
2005-05-27	63.159	64.753	0.018	0.03
2005-05-28	71.138	71.293	0.002	0.001
2005-05-29	69.021	69.658	0	0
2005-05-30	69.237	70.199	0	0
2005-05-31	73.944	73.648	0	0
2005-06-01	77.205	75.734	0.036	0.064
2005-06-02	74.422	79.464	0.145	0.084
2005-06-03	74.761	74.138	0.676	1.105
2005-06-04	76.053	75.219	0.327	0.512
2005-06-05	73.753	74.364	1.903	0.111
2005-06-06	89.999	90.487	0.002	0
2005-06-07	93.01	94.238	0.007	0.003
2005-06-08	91.544	86.107	0.509	0.208
2005-06-09	81.107	84.698	0	0
2005-06-10	80.472	83.101	2.014	1.467
2005-06-11	74.927	75.297	0.708	0.402
2005-06-12	77.955	79.171	0.15	0
2005-06-13	78.52	78.634	0.232	0.312
2005-06-14	74.047	74.35	0.045	0.078
2005-06-15	74.216	75.349	0	0
2005-06-16	79.276	80.173	0	0
2005-06-17	80.913	81.662	0	0
2005-06-18	81.255	81.594	0	0
2005-06-19	87.319	86.811	0	0
2005-06-20	91.414	91.853	0	0
2005-06-21	91.063	91.082	0.185	0.147
2005-06-22	91.778	93.326	0.064	0.154
2005-06-23	95.413	96.816	0	0
2005-06-24	92.363	93.801	0.297	0.2
2005-06-25	76.294	77.792	0.132	0.07
2005-06-26	86.029	87.47	0.075	0.004
2005-06-27	86.188	86.002	0.054	0.045
2005-06-28	87.542	90.25	0.014	0.007
2005-06-29	95.405	95.649	0	0.007
2005-06-30	82.95	86.297	0.019	0.008
2005-07-01	77.432	77.065	0	0
2005-07-02	80.169	79.673	0.266	0.053
2005-07-03	86.889	86.196	0.318	0.135
2005-07-04	83.136	84.976	0	0
2005-07-05	78.084	77.19	0	0
2005-07-06	78.375	75.4	0	0.071
2005-07-07	79.54	79.787	0.066	0.035
2005-07-08	85.197	83.957	0.129	0.089
2005-07-09	88.148	88.171	0	0
2005-07-10	87.272	87.514	0	0
2005-07-11	86.159	84.858	0.006	0.03
2005-07-12	84.664	81.633	0.327	0.237
2005-07-13	81.838	82.206	0	0
2005-07-14	82.915	83.43	0	0
2005-07-15	86.41	86.916	0	0
2005-07-16	87.269	88.838	0	0
2005-07-17	88.801	94.813	0.024	0.004
2005-07-18	80.879	81.247	0.202	0.224
2005-07-19	87.12	88.263	0	0
2005-07-20	90.737	92.403	0.121	0.139
2005-07-21	90.218	90.662	0.014	0.086
2005-07-22	88.564	87.476	0	0
2005-07-23	103.716	106.353	0	0
2005-07-24	96.496	100.326	0	0
2005-07-25	93.497	92.74	0.017	0.035
2005-07-26	75.199	81.479	0.088	0.107
2005-07-27	73.657	74.04	0	0
2005-07-28	77.96	78.999	0	0
2005-07-29	82.035	82.914	0.075	0.049
2005-07-30	87.955	87.903	0	0.005
2005-07-31	86.209	86.118	0	0
2005-08-01	88.769	87.927	0	0
2005-08-02	87.38	89.383	0.006	0.004
2005-08-03	95.26	98.306	0	0.003
2005-08-04	84.065	83.276	0.152	0.176
2005-08-05	80.811	80.396	0	0
2005-08-06	81.937	82.05	0	0
2005-08-07	93.15	93.273	0	0
2005-08-08	96.645	98.865	0.023	0.014
2005-08-09	92.696	95.247	0	0
2005-08-10	86.351	92.591	0.168	0.133
2005-08-11	75.892	74.301	0.28	0.245
2005-08-12	77.018	78.106	0.24	0.004
2005-08-13	76.474	74.677	0	0
2005-08-14	70.614	71.652	0	0
2005-08-15	76.94	76.561	0	0
2005-08-16	80.484	79.7	0	0
2005-08-17	79.114	82.799	0	0.001
2005-08-18	85.141	85.447	0.168	0.224
2005-08-19	82.75	84.995	0.102	0.009
2005-08-20	82.213	83.227	0	0.008
2005-08-21	78.442	79.805	0	0
2005-08-22	73.959	75.369	0	0
2005-08-23	71.583	70.855	0	0
2005-08-24	69.553	74.258	0	0.005
2005-08-25	90.386	90.486	0	0
2005-08-26	88.427	89.737	0	0.013
2005-08-27	83.351	84.075	0	0
2005-08-28	83.089	84.973	0	0
2005-08-29	83.591	83.734	0	0
2005-08-30	85.316	84.1	0	0
2005-08-31	81.434	80.87	0.004	0.002
2005-09-01	81.758	82.581	0	0
2005-09-02	85.735	86.119	0	0
2005-09-03	90.166	90.607	0	0
2005-09-04	91.506	91.606	0	0
2005-09-05	84.5	83.935	0.069	0.035
2005-09-06	82.886	75.953	0.025	0.094
2005-09-07	82.374	75.1	0.296	0.057
2005-09-08	87.755	87.177	0.152	0.033
2005-09-09	93.031	92.73	0	0
2005-09-10	95.14	95.208	0.014	0.026
2005-09-11	92.796	96.446	0	0
2005-09-12	86.705	88.318	0.04	0.161
2005-09-13	71.091	71.504	0.185	0.231
2005-09-14	75.487	75.668	0.008	0.009
2005-09-15	80.984	81.229	0	0
2005-09-16	84.961	84.781	0	0
2005-09-17	79.92	80.683	0.139	0.015
2005-09-18	77.012	78.351	0	0
2005-09-19	73.166	74.971	0	0
2005-09-20	90.199	90.071	0	0
2005-09-21	93.247	93.671	0	0
2005-09-22	80.556	76.777	0.005	0.041
2005-09-23	73.487	73.428	0	0
2005-09-24	83.093	82.287	0.005	0
2005-09-25	78.308	76.084	0.075	0.1
2005-09-26	68.675	69.351	0.039	0.033
2005-09-27	85.483	85.453	0	0
2005-09-28	74.098	74.602	0.041	0.032
2005-09-29	72.655	72.199	0	0
2005-09-30	84.625	84.771	0	0
2005-10-01	84.512	84.551	0	0
2005-10-02	85.937	86.054	0	0
2005-10-03	91.028	90.384	0	0
2005-10-04	86.629	86.363	0.023	0.022
2005-10-05	72.109	71.778	0.118	0.15
2005-10-06	48.217	48.724	0	0
2005-10-07	50.273	50.28	0	0
2005-10-08	62.497	62.546	0	0
2005-10-09	65.427	65.212	0	0
2005-10-10	63.568	63.836	0	0
2005-10-11	60.068	61.179	0	0
2005-10-12	57.85	54.047	0.003	0.143
2005-10-13	60.323	63.164	0.006	0.004
2005-10-14	70.302	70.464	0	0
2005-10-15	67.956	67.64	0	0
2005-10-16	67.544	67.709	0	0
2005-10-17	69.574	69.787	0	0.001
2005-10-18	80.079	79.893	0	0
2005-10-19	70.188	66.656	0	0
2005-10-20	53.985	54.505	0	0
2005-10-21	51.54	52.241	0.014	0.007
2005-10-22	46.657	42.223	0.014	0.053
2005-10-23	41.092	40.007	0.002	0
2005-10-24	41.285	41.299	0.003	0
2005-10-25	48.463	52.42	0	0
2005-10-26	55.938	57.096	0	0
2005-10-27	58.282	59.125	0	0
2005-10-28	68.847	68.139	0	0
2005-10-29	64.11	64.061	0	0
2005-10-30	58.563	55.927	0.011	0.037
2005-10-31	53.995	54.088	0.008	0.015
2006-05-01	80	80	1	1
2006-05-02	73.604	74.367	0.003	0.001
2006-05-03	70.2	71.184	0.007	0.003
2006-05-04	62.019	62.54	0	0
2006-05-05	60.832	60.5	0	0
2006-05-06	69.937	70.351	0	0
2006-05-07	74.175	72.48	0	0
2006-05-08	75.221	76.922	0.118	0.291
2006-05-09	70.94	70.576	0.049	0.034
2006-05-10	68.119	67.968	0.007	0.024
2006-05-11	58.505	58.734	0.066	0.047
2006-05-12	63.538	63.413	0	0
2006-05-13	62.234	61.994	0	0
2006-05-14	64.067	59.197	0.007	0
2006-05-15	62.177	60.975	0	0
2006-05-16	61.109	61.233	0	0
2006-05-17	73.238	72.971	0	0
2006-05-18	69.376	69.974	0	0
2006-05-19	84.936	80.599	0.025	0.045
2006-05-20	81.647	82.477	0	0
2006-05-21	74.069	76.222	0.008	0.144
2006-05-22	66.01	69.926	0	0
2006-05-23	78.365	76.069	0.003	0.046
2006-05-24	81.713	78.24	0.099	0.516
2006-05-25	78.291	77.745	0	0.002
2006-05-26	83.193	82.661	0	0
2006-05-27	94.316	95.246	0.066	0.088
2006-05-28	95.696	95.861	0	0
2006-05-29	95.036	93.869	0	0
2006-05-30	85.166	84.757	0	0
2006-05-31	83.28	81.94	0	0
2006-06-01	81.956	81.235	0	0
2006-06-02	83.879	84.27	0	0
2006-06-03	87.262	85.946	0	0
2006-06-04	85.877	81.21	0.027	0.046
2006-06-05	79.954	86	0.099	0.048
2006-06-06	85.102	85.23	0.054	0.032
2006-06-07	87.279	87.198	0	0
2006-06-08	84.588	84.044	0	0.004
2006-06-09	83.029	81.703	0.043	0.073
2006-06-10	75.376	74.858	0.134	0.026
2006-06-11	63.857	60.636	0.008	0.085
2006-06-12	76.829	77.064	0	0
2006-06-13	89.63	90.323	0	0
2006-06-14	88.667	87.778	0.282	0.17
2006-06-15	88.138	87.721	0.264	0.19
2006-06-16	88.93	88.8	0.001	0.004
2006-06-17	76.564	83.056	0.474	0.311
2006-06-18	80.766	80.708	0	0
2006-06-19	79.725	80.349	0	0
2006-06-20	88.994	89.392	0.017	0.018
2006-06-21	86.208	87.132	0.003	0
2006-06-22	81.752	82.034	0	0
2006-06-23	81.195	81.09	0.072	0.048
2006-06-24	82.05	82.477	0.168	0.106
2006-06-25	79.627	78.966	0.09	0.029
2006-06-26	78.981	79.44	0.013	0.009
2006-06-27	78.427	78.771	0.024	0.015
2006-06-28	77.834	78.118	0	0
2006-06-29	86.158	86.605	0	0
2006-06-30	93.293	93.427	0	0.058
2006-07-01	93.504	90.721	0.019	0.012
2006-07-02	87.74	87.683	0	0
2006-07-03	86.632	86.547	0.189	0.605
2006-07-04	86.088	85.028	0	0
2006-07-05	78.082	77.897	0	0
2006-07-06	80.501	80.489	0	0
2006-07-07	84.309	86.031	0	0
2006-07-08	88.205	85.726	0.104	0.076
2006-07-09	86.065	86.454	0.008	0.085
2006-07-10	79.827	78.176	0.013	0.048
2006-07-11	78.686	83.999	0.141	0.12
2006-07-12	80.349	84.244	0	0
2006-07-13	88.743	85.357	0.002	0.037
2006-07-14	88.287	88.831	0.202	0.05
2006-07-15	92.757	94.973	0	0
2006-07-16	98.413	99.89	0	0
2006-07-17	93.704	96.077	0	0
2006-07-18	82.962	84.671	0	0.001
2006-07-19	90.138	90.835	0.069	0.05
2006-07-20	88.412	87.86	0	0.032
2006-07-21	79.395	79.459	0	0.002
2006-07-22	84.032	82.929	0.001	0.013
2006-07-23	91.728	92.02	0.011	0.004
2006-07-24	95.599	97.49	0	0
2006-07-25	93.905	93.68	0.077	0.117
2006-07-26	92.149	92.249	0	0.015
2006-07-27	89.489	86.091	0.133	0.125
2006-07-28	94.272	94.992	0	0.038
2006-07-29	93.276	93.801	0	0
2006-07-30	102.096	102.313	0	0
2006-07-31	105.079	105.233	0	0
2006-08-01	98.275	98.375	0.033	0.095
2006-08-02	79.896	78.722	1.022	0.536
2006-08-03	84.949	85.785	0	0
2006-08-04	84.438	86.598	0	0
2006-08-05	90.183	90.343	0.109	0.201
2006-08-06	90.1	90.143	0	0.211
2006-08-07	81.364	81.656	0.007	0.001
2006-08-08	84.948	86.463	0.008	0
2006-08-09	93.272	90.412	0.012	0.015
2006-08-10	89.713	88.588	0.051	0
2006-08-11	77.553	83.825	0	0.049
2006-08-12	83.645	86.159	0	0
2006-08-13	83.815	83.855	0.54	0
2006-08-14	82.734	84.222	0.068	0.002
2006-08-15	87.147	90.871	0	0
2006-08-16	84.173	88.582	0.003	0.148
2006-08-17	75.663	83.119	0.126	0.106
2006-08-18	84.358	94.758	0.002	0
2006-08-19	78.306	84.316	0.075	0.216
2006-08-20	79.128	81.582	0	0
2006-08-21	88.734	90.443	0	0.001
2006-08-22	91.056	90.813	0	0
2006-08-23	97.397	99.091	0	0
2006-08-24	95.727	98.821	0.024	0.008
2006-08-25	85.368	87.26	0	0
2006-08-26	83.363	81.9	0	0
2006-08-27	80.876	80.589	0	0
2006-08-28	74.823	77.182	0.002	0
2006-08-29	79.628	77.857	0	0.013
2006-08-30	80.381	83.319	0	0
2006-08-31	84.424	83.447	0	0
2006-09-01	76.184	79.209	0.059	0.079
2006-09-02	63.971	65.844	0.063	0.022
2006-09-03	64.396	66.202	0.086	0.015
2006-09-04	74.937	75.184	0.032	0
2006-09-05	79.313	78.974	0	0
2006-09-06	82.955	82.708	0	0
2006-09-07	89.04	88.925	0	0.004
2006-09-08	83.828	84.516	0.036	0.032
2006-09-09	67.203	71.672	0.122	0.061
2006-09-10	60.152	60.308	0.189	0.181
2006-09-11	63.233	64.753	0.001	0.005
2006-09-12	71.093	60.485	0	0
2006-09-13	78.246	75.164	0	0
2006-09-14	84.583	86.64	0	0
2006-09-15	82.616	83.696	0	0
2006-09-16	92.48	92.88	0.13	0.047
2006-09-17	84.949	88.541	0	0.008
2006-09-18	59.502	60.364	0	0
2006-09-19	51.676	51.409	0.002	0.004
2006-09-20	62.935	64.448	0	0
2006-09-21	61.666	60.137	0.001	0
2006-09-22	55.613	56.069	0.202	0.371
2006-09-23	56.702	57.968	0.002	0.004
2006-09-24	64.468	64.229	0.004	0.003
2006-09-25	69.952	69.737	0	0
2006-09-26	82.306	82.225	0	0
2006-09-27	72.562	73.492	0.016	0.007
2006-09-28	54.961	55.32	0.144	0
2006-09-29	71.54	71.457	0	0
2006-09-30	76.152	76.078	0	0
2006-10-01	87.511	89.6	0	0
2006-10-02	83.235	83.717	0	0
2006-10-03	74.825	73.322	0	0
2006-10-04	68.131	65.496	0	0.003
2006-10-05	67.98	68.484	0	0
2006-10-06	80.169	79.552	0	0
2006-10-07	87.876	89.203	0	0
2006-10-08	79.689	81.313	0.002	0.003
2006-10-09	57.15	58.41	0	0
2006-10-10	47.861	47.532	0	0.002
2006-10-11	44.376	44.436	0.009	0.015
2006-10-12	41.89	41.776	0.001	0.003
2006-10-13	49.696	49.594	0	0
2006-10-14	50.81	50.789	0	0
2006-10-15	64.178	61.371	0	0
2006-10-16	57.568	57.545	0.022	0.025
2006-10-17	56.491	56.509	0.002	0.008
2006-10-18	43.007	43.288	0.101	0.107
2006-10-19	43.074	43.47	0	0
2006-10-20	46.721	45.227	0.002	0.002
2006-10-21	39.154	38.038	0	0
2006-10-22	37.536	37.706	0	0
2006-10-23	42.292	42.35	0	0
2006-10-24	49.144	49.551	0	0
2006-10-25	55.251	55.736	0	0
2006-10-26	49.038	47.814	0	0
2006-10-27	57.962	57.699	0	0
2006-10-28	56.047	55.862	0	0
2006-10-29	64.249	64.232	0	0
2006-10-30	62.852	62.575	0	0
2006-10-31	39.551	39.646	0	0
2007-05-01	80	80	1	1
2007-05-02	72.129	72.294	0	0
2007-05-03	73.552	74.02	0	0
2007-05-04	70.831	69.011	0.008	0.025
2007-05-05	72.704	71.433	0.027	0.019
2007-05-06	72.457	73.73	0.744	0.329
2007-05-07	68.268	67.41	0.211	0.105
2007-05-08	75.882	76.136	0	0
2007-05-09	81.006	81.545	0	0
2007-05-10	85.331	85.665	0	0
2007-05-11	85.731	85.335	0	0
2007-05-12	85.302	84.908	0	0
2007-05-13	87.433	87.728	0	0
2007-05-14	86.889	85.982	0.003	0.007
2007-05-15	81.686	82.989	0.006	0.001
2007-05-16	67.877	68.075	0	0
2007-05-17	71.407	72.01	0	0
2007-05-18	84.032	84.292	0	0
2007-05-19	81.409	82.629	0.012	0.084
2007-05-20	81.301	82.664	0	0
2007-05-21	76.358	80.823	0	0
2007-05-22	72.826	74.51	0.339	0.295
2007-05-23	74.254	76.549	0.508	0.213
2007-05-24	70.68	68.827	0.079	0.019
2007-05-25	72.96	72.555	0	0
2007-05-26	70.194	70.022	0.021	0.017
2007-05-27	71.379	71.948	0	0
2007-05-28	82.162	84.118	0.029	0.001
2007-05-29	81.235	82.053	0.025	0.059
2007-05-30	78.196	70.167	0.191	0.331
2007-05-31	75.579	75.348	0.001	0.074
2007-06-01	69.198	67.341	0.227	0.406
2007-06-02	64.742	66.115	0.126	0.295
2007-06-03	72.946	73.542	0.033	0.087
2007-06-04	74.238	74.426	0.027	0.11
2007-06-05	71.086	71.143	0	0.088
2007-06-06	87.231	86.945	0.062	0.061
2007-06-07	84.371	83.449	0	0
2007-06-08	70.377	70.567	0	0
2007-06-09	83.221	83.972	0	0
2007-06-10	85.274	88.989	0.026	0.025
2007-06-11	83.312	83.095	0.074	0.06
2007-06-12	81.501	81.65	0.084	0
2007-06-13	80.544	80.958	0.074	0.014
2007-06-14	82.248	81.045	0.065	0.245
2007-06-15	84.786	84.718	0	0.001
2007-06-16	84.141	82.584	0.204	0.087
2007-06-17	87.07	87.231	0.01	0
2007-06-18	85.314	84.95	0.026	0.086
2007-06-19	79.349	79.688	0.002	0.037
2007-06-20	89.977	90.115	0	0.005
2007-06-21	89.748	89.945	0.248	0.515
2007-06-22	79.258	86.978	1.335	1.494
2007-06-23	82.033	81.967	0.24	0.022
2007-06-24	83.846	85.536	0	0
2007-06-25	92.339	91.723	0	0
2007-06-26	91.278	91.378	0	0
2007-06-27	81.546	81.423	0	0
2007-06-28	79.403	79.923	0	0
2007-06-29	79.132	79.866	0	0
2007-06-30	82.802	82.741	0	0
2007-07-01	84.702	84.894	0	0
2007-07-02	83.665	88.573	0	0
2007-07-03	92.214	91.774	0	0
2007-07-04	85.186	92.594	0.095	0.181
2007-07-05	84.953	84.829	0.006	0
2007-07-06	85.091	85.464	0	0
2007-07-07	95.566	96.884	0	0
2007-07-08	93.12	93.71	0	0
2007-07-09	83.111	84.497	0.176	0
2007-07-10	78.449	78.942	0	0
2007-07-11	75.282	75.477	0	0
2007-07-12	78.22	78.563	0	0
2007-07-13	80.651	81.747	0	0
2007-07-14	81.952	82.225	0	0.002
2007-07-15	85.328	86.058	0	0.015
2007-07-16	84.767	83.203	0.075	0.096
2007-07-17	84.898	82.123	0	0
2007-07-18	84.766	88.405	0.052	0.032
2007-07-19	80.557	80.516	0.057	0.034
2007-07-20	78.016	78.446	0	0
2007-07-21	79.166	80.788	0	0
2007-07-22	85.564	89.706	0.003	0.034
2007-07-23	86.004	88.562	0	0
2007-07-24	84.407	85.25	0.006	0.046
2007-07-25	88.72	90.696	0.002	0.086
2007-07-26	93.831	95.997	0	0
2007-07-27	90.607	83.211	0.224	0.058
2007-07-28	81.939	82.279	0	0
2007-07-29	81.843	82.672	0	0
2007-07-30	82.964	83.39	0	0
2007-07-31	83.815	84.996	0	0
2007-08-01	85.747	87.85	0.111	0.049
2007-08-02	83.648	83.777	0.242	0.5
2007-08-03	82.438	82.888	0	0
2007-08-04	89.627	90.591	0.112	0.138
2007-08-05	85.298	85.976	0.147	0.02
2007-08-06	95.557	95.657	0	0.152
2007-08-07	82.506	91.085	0.657	0
2007-08-08	81.021	82.422	0.091	0.975
2007-08-09	88.92	86.758	0.086	0.405
2007-08-10	89.261	87.464	0.181	0.132
2007-08-11	92.599	96.413	0.058	0.005
2007-08-12	91.86	91.101	0	0
2007-08-13	90.153	92.332	0.007	0.022
2007-08-14	90.121	92.339	0.001	0
2007-08-15	84.942	83.878	0	0.033
2007-08-16	83.219	82.291	0.105	0.032
2007-08-17	79.785	80.038	0	0
2007-08-18	92.475	93.493	0.178	0.048
2007-08-19	81.254	84.757	0.12	0.116
2007-08-20	71.206	70.533	0.164	0.23
2007-08-21	70.856	69.555	0.199	0.004
2007-08-22	73.84	76.747	0.292	0.23
2007-08-23	71.688	73.966	1.088	1.583
2007-08-24	72.588	73.298	0.004	0
2007-08-25	72.565	72.772	0	0
2007-08-26	81.492	83.039	0.041	0
2007-08-27	93.925	95.975	0	0
2007-08-28	91.296	93.94	0.048	0.193
2007-08-29	78.762	77.341	0	0
2007-08-30	77.253	78.55	0	0
2007-08-31	81.032	83.467	0	0
2007-09-01	81.92	84.832	0	0
2007-09-02	85.325	90.17	0.013	0.014
2007-09-03	91.787	93.334	0	0
2007-09-04	91.266	92.199	0	0
2007-09-05	88.378	88.182	0	0
2007-09-06	85.243	92.408	0	0
2007-09-07	82.782	88.868	0.286	0.295
2007-09-08	76.898	77.754	0	0
2007-09-09	72.646	74.124	0.002	0.005
2007-09-10	66.695	62.768	0.073	0.294
2007-09-11	65.732	66.172	0	0
2007-09-12	73.064	74.075	0	0
2007-09-13	69.779	72.338	0	0.001
2007-09-14	59.686	61.295	0	0
2007-09-15	62.29	53.058	0.016	0
2007-09-16	79.614	79.19	0.018	0
2007-09-17	90.496	92.527	0.015	0.016
2007-09-18	77.697	81.13	0.433	0.597
2007-09-19	75.718	74.787	0.185	0.034
2007-09-20	86.276	86.274	0.013	0
2007-09-21	81.208	83.588	0	0
2007-09-22	75.471	76.727	0	0
2007-09-23	88.613	89.929	0	0
2007-09-24	87.353	88.191	0.016	0.009
2007-09-25	79.109	78.527	0.034	0.032
2007-09-26	74.523	75.546	0	0
2007-09-27	69.111	69.526	0	0
2007-09-28	73.085	73.194	0	0
2007-09-29	83.024	83.681	0.174	0.228
2007-09-30	77.076	77.193	0.167	0.212
2007-10-01	69.898	71.114	0.195	0.067
2007-10-02	66.988	67.752	0.018	0.02
2007-10-03	77.486	78.114	0	0
2007-10-04	78.734	79.907	0	0
2007-10-05	86.609	87.198	0	0.004
2007-10-06	89.491	90.373	0.045	0.02
2007-10-07	82.277	83.606	0.349	0.226
2007-10-08	65.565	65.69	0.32	0.343
2007-10-09	68.45	68.772	0	0
2007-10-10	58.977	58.543	0.001	0
2007-10-11	45.087	44.991	0	0
2007-10-12	61.302	61.509	0.003	0.004
2007-10-13	61.138	64.148	0	0
2007-10-14	57.226	60.13	0.203	0.478
2007-10-15	48.394	48.263	0.644	0.737
2007-10-16	53.309	52.862	0.119	0.216
2007-10-17	58.706	60.46	0.004	0.01
2007-10-18	56.57	57.582	0.373	0.209
2007-10-19	58.058	58.145	0.024	0.035
2007-10-20	64.855	64.019	0	0
2007-10-21	56.845	55.634	0	0
2007-10-22	54.975	55.341	0	0
2007-10-23	63.432	63.589	0	0
2007-10-24	55.606	56.215	0	0
2007-10-25	60.453	61.05	0	0
2007-10-26	61.689	61.809	0	0
2007-10-27	52.5	52.758	0	0
2007-10-28	56.984	57.383	0	0
2007-10-29	67.201	67.838	0	0
2007-10-30	66.056	66.319	0	0
2007-10-31	59.515	58.838	0	0
2008-05-01	80	80	1	1
2008-05-02	56.606	59.036	1.676	1.648
2008-05-03	38.982	40.79	0.994	0.668
2008-05-04	39.026	43.812	0	0
2008-05-05	46.992	59.178	0	0
2008-05-06	56.297	67.895	0.003	0
2008-05-07	62.282	62.097	0.59	0.947
2008-05-08	61.273	62.849	0	0
2008-05-09	56.277	58.626	0.246	0.015
2008-05-10	56.627	59.337	0.24	0.269
2008-05-11	58.503	58.559	0.297	0.272
2008-05-12	70.327	70.728	0	0
2008-05-13	69.184	69.82	0	0
2008-05-14	65.303	65.165	0	0
2008-05-15	64.015	64.161	0.025	0.037
2008-05-16	77.305	77.217	0.001	0
2008-05-17	78.414	78.673	0	0
2008-05-18	72.541	72.66	0	0
2008-05-19	77.257	77.74	0	0
2008-05-20	69.647	70.651	0.018	0.01
2008-05-21	68.561	68.02	0	0
2008-05-22	67.509	67.314	0	0.003
2008-05-23	64.815	62.289	0.472	0.625
2008-05-24	62.036	61.286	0.075	0
2008-05-25	82.393	82.78	0.141	0.139
2008-05-26	78.701	80.386	0	0
2008-05-27	60.523	60.16	0.285	0.347
2008-05-28	59.229	59.59	0	0
2008-05-29	59.131	59.027	0.186	0.199
2008-05-30	74.764	77.972	0.327	0.492
2008-05-31	76.627	76.176	0.057	0.114
2008-06-01	79.35	80.001	0.042	0.034
2008-06-02	75.459	78.95	0.133	0.111
2008-06-03	71.704	69.548	0.059	0.104
2008-06-04	69.035	70.083	0.016	0.002
2008-06-05	67.401	66.057	0.021	0.734
2008-06-06	70.376	68.093	0.626	0.81
2008-06-07	77.929	78.066	0	0
2008-06-08	77.218	77.851	0.366	0.484
2008-06-09	70.637	70.399	0	0
2008-06-10	76.669	76.097	0	0
2008-06-11	78.109	77.235	0.176	0.519
2008-06-12	78.504	78.324	0.106	0.023
2008-06-13	78.182	78.292	0	0
2008-06-14	79.233	79.358	0	0
2008-06-15	78.561	79.086	0.001	0.001
2008-06-16	73.65	73.889	0	0
2008-06-17	75.913	76.248	0	0.002
2008-06-18	77.665	77.022	0.002	0.004
2008-06-19	76.798	77.221	2.314	0.048
2008-06-20	80.44	80.521	0.041	0.054
2008-06-21	79.009	79.425	0.05	0.077
2008-06-22	77.503	77.759	0.029	0.015
2008-06-23	77.344	77.629	0	0
2008-06-24	81.542	75.889	0.029	0.044
2008-06-25	83.965	83.44	0.153	0.009
2008-06-26	83.998	83.44	1.2	2.17
2008-06-27	81.288	82.521	0.072	0.077
2008-06-28	80.783	81.263	0.01	0.015
2008-06-29	73.545	75.586	0.019	0.004
2008-06-30	79.259	79.293	0	0
2008-07-01	87.233	86.921	0	0
2008-07-02	86.316	85.185	0.002	0.006
2008-07-03	72.949	72.018	0	0
2008-07-04	77.3	76.928	0	0
2008-07-05	83.23	82.869	0	0
2008-07-06	82.277	88.824	0.195	0.089
2008-07-07	82.875	85.584	0.133	0.158
2008-07-08	83.417	85.049	0.013	0
2008-07-09	84.893	84.292	0	0
2008-07-10	89.732	89.844	0.002	0.006
2008-07-11	93.795	92.766	0	0
2008-07-12	82.622	85.657	0.05	0
2008-07-13	78.857	79.306	0	0
2008-07-14	87.812	88.379	0	0
2008-07-15	88.324	89.278	0	0
2008-07-16	86.698	89.564	0.002	0
2008-07-17	83.52	88.141	0.127	0.59
2008-07-18	79.101	81.524	0	0
2008-07-19	82.053	79.641	0.132	0.315
2008-07-20	85.471	86.513	0.017	0
2008-07-21	82.265	87.532	0.16	0.193
2008-07-22	75.51	79.001	0	0.025
2008-07-23	75.321	74.207	0	0
2008-07-24	77.652	84.267	0.059	0.162
2008-07-25	83.866	85.248	0	0
2008-07-26	81.076	84.108	0.005	0
2008-07-27	85.383	84.011	0.882	1.414
2008-07-28	86.508	90.758	0.029	0.026
2008-07-29	85.899	89.474	0.123	0.107
2008-07-30	89.37	87.881	0	0
2008-07-31	88.244	86.786	0.022	0.013
2008-08-01	85.571	84.74	0	0
2008-08-02	88.082	87.47	0.033	0.091
2008-08-03	90.267	93.249	0.024	0.028
2008-08-04	88.077	91.962	0.217	0
2008-08-05	82.769	83.873	0.002	0.085
2008-08-06	79.398	80.537	0	0
2008-08-07	78.441	80.557	0.033	0.004
2008-08-08	78.192	79.328	0	0
2008-08-09	79.353	80.433	0	0
2008-08-10	77.815	79.402	0	0
2008-08-11	74.458	75.675	0.004	0
2008-08-12	76.554	81.485	0.248	0.228
2008-08-13	85.887	85.808	0.095	0
2008-08-14	78.101	81.869	0.073	0
2008-08-15	74.102	70.49	0	0
2008-08-16	75.104	75.266	0	0
2008-08-17	79.633	79.715	0	0
2008-08-18	86.274	85.201	0	0
2008-08-19	84.778	83.36	0	0
2008-08-20	79.966	80.292	0	0
2008-08-21	78.845	79.853	0.156	0.106
2008-08-22	80.237	81.335	0.09	0.011
2008-08-23	79.268	79.747	0	0
2008-08-24	78.711	79.238	0	0
2008-08-25	77.081	78.049	0	0.001
2008-08-26	77.664	77.883	0	0
2008-08-27	77.273	77.702	0.211	0.126
2008-08-28	76.281	76.707	0.09	0.009
2008-08-29	84.035	83.966	0	0
2008-08-30	85.932	86.437	0	0
2008-08-31	81.979	82.13	0	0
2008-09-01	85.977	88.622	0	0
2008-09-02	83.803	85.881	0.157	0.09
2008-09-03	64.97	65.704	0	0
2008-09-04	67.661	68.025	0	0
2008-09-05	64.672	67.263	0.016	0
2008-09-06	68.877	67.851	0.021	0.005
2008-09-07	66.149	65.244	0.044	0.031
2008-09-08	61.215	60.943	0.049	0.003
2008-09-09	58.277	59.227	0	0
2008-09-10	60.816	60.922	0	0
2008-09-11	69.732	71.009	0.095	0.267
2008-09-12	67.2	63.47	0	0
2008-09-13	73.179	74.638	0	0
2008-09-14	70.837	67.56	0.003	0.173
2008-09-15	75.302	74.868	0	0
2008-09-16	84.499	84.414	0	0
2008-09-17	86.117	86.888	0	0
2008-09-18	82.292	82.465	0	0
2008-09-19	84.327	84.631	0	0
2008-09-20	82.924	83.879	0	0
2008-09-21	78.814	78.004	0	0
2008-09-22	82.026	82.61	0.012	0.004
2008-09-23	78.401	76.798	0.021	0.02
2008-09-24	71.802	71.592	0	0.032
2008-09-25	82.298	82.705	0	0
2008-09-26	89.533	89.38	0	0
2008-09-27	78.094	75.85	0	0
2008-09-28	73.767	76.973	0.023	0
2008-09-29	67.957	68.408	0	0
2008-09-30	71.004	71.083	0	0
2008-10-01	62.609	62.457	0	0
2008-10-02	70.805	70.732	0	0
2008-10-03	65.411	65.411	0	0
2008-10-04	72.745	71.61	0	0
2008-10-05	74.139	75.839	0.003	0.003
2008-10-06	69.823	71.967	0.092	0.081
2008-10-07	64.36	64.586	0.607	0.495
2008-10-08	65.717	65.739	0	0
2008-10-09	60.216	60.221	0	0
2008-10-10	76.634	76.638	0	0
2008-10-11	73.969	74.105	0.016	0.018
2008-10-12	73.004	72.488	0.008	0.006
2008-10-13	69.085	69.924	0.434	0.291
2008-10-14	50.529	49.885	0	0
2008-10-15	55.882	55.718	0	0
2008-10-16	56.045	55.656	0	0
2008-10-17	53.813	53.956	0.181	0.189
2008-10-18	57.051	56.058	0	0
2008-10-19	67.191	65.44	0	0
2008-10-20	58.183	57.79	0	0
2008-10-21	44.51	43.299	0.029	0.014
2008-10-22	40.347	39.811	0.175	0.195
2008-10-23	38.911	40.646	0.261	0.261
2008-10-24	40.996	41.281	0.013	0.009
2008-10-25	55.064	55.431	0.069	0.068
2008-10-26	47.174	47.864	0	0
2008-10-27	38.337	38.342	0	0
2008-10-28	51.662	51.72	0	0
2008-10-29	57.513	57.712	0	0
2008-10-30	62.943	63.927	0	0
2008-10-31	61.926	61.673	0	0
2009-05-01	80	80	1	1
2009-05-02	61.616	62.166	0	0
2009-05-03	63.68	64.165	0	0
2009-05-04	64.312	64.268	0	0
2009-05-05	72.142	72.223	0.051	0.084
2009-05-06	68.757	68.2	0.545	0.713
2009-05-07	69.476	68.346	0.002	0.003
2009-05-08	68.903	68.613	0.053	0.039
2009-05-09	61.18	61.884	0.016	0.007
2009-05-10	59.649	59.791	0.005	0.011
2009-05-11	67.138	67.138	0	0
2009-05-12	67.128	66.994	0.017	0.007
2009-05-13	63.137	63.477	0.109	0.123
2009-05-14	62.916	62.778	0	0
2009-05-15	74.888	73.775	0.001	0.001
2009-05-16	70.756	70.866	0	0
2009-05-17	71.026	70.973	0	0
2009-05-18	87.487	87.737	0	0
2009-05-19	94.517	94.581	0	0
2009-05-20	90.588	90.991	0	0
2009-05-21	85.474	87.877	0.225	0.514
2009-05-22	63.081	65.022	0	0.077
2009-05-23	67.625	69.975	0.227	0.374
2009-05-24	72.636	75.864	0.013	0
2009-05-25	74.777	75.014	0.02	0.004
2009-05-26	72.777	69.898	0	0.009
2009-05-27	65.718	66.31	0	0
2009-05-28	80.674	80.946	0	0
2009-05-29	78.371	78.829	0.001	0
2009-05-30	77.147	77.71	0.032	0.056
2009-05-31	79.549	81.978	0.045	0.046
2009-06-01	78.774	76.084	0.051	0.159
2009-06-02	74.864	74.872	0	0
2009-06-03	68.567	68.225	0	0
2009-06-04	71.42	72.574	0	0
2009-06-05	74.777	77.118	0.034	0.001
2009-06-06	69.505	69.626	0.239	0.808
2009-06-07	63.006	58.823	0.005	0.001
2009-06-08	65.122	66.825	0.3	0.375
2009-06-09	66.632	66.131	0	0.024
2009-06-10	65.447	66.775	0.018	0.016
2009-06-11	66.732	67.429	0	0
2009-06-12	64.239	67.676	0.61	0.326
2009-06-13	66.918	67.463	0.004	0
2009-06-14	72.314	68.665	0.041	0.01
2009-06-15	71.925	68.84	0.137	0.008
2009-06-16	70.678	74.941	0.093	0.212
2009-06-17	83.931	87.186	0.001	0.005
2009-06-18	89.394	87.642	0.001	0.196
2009-06-19	89.023	83.184	0.123	0.163
2009-06-20	80.742	80.69	0	0
2009-06-21	76.996	76.745	0.774	0.42
2009-06-22	90.484	94.849	0.008	0.006
2009-06-23	91.978	92.398	0.013	0.077
2009-06-24	90.577	87.664	0.149	0.347
2009-06-25	84.539	81.925	0.493	0.316
2009-06-26	85.477	86.321	0	0
2009-06-27	83.723	84.077	0.014	0.018
2009-06-28	78.254	78.445	0	0
2009-06-29	79.111	79.325	0	0
2009-06-30	78.074	78.691	0	0
2009-07-01	77.302	77.962	0	0
2009-07-02	79.051	79.256	0	0
2009-07-03	79.246	79.588	0.009	0
2009-07-04	65.407	66.538	0.391	0.08
2009-07-05	76.31	77.138	0	0.051
2009-07-06	80.873	80.186	0.001	0
2009-07-07	82.223	78.083	0	0.154
2009-07-08	82.827	76.972	0.36	1.033
2009-07-09	85.622	87.361	0.09	0.307
2009-07-10	83.209	84.208	0	0
2009-07-11	79.551	81.091	0.006	0
2009-07-12	78.746	80.447	0.073	0.192
2009-07-13	78.425	78.188	0	0.052
2009-07-14	79.229	78.241	0.854	0.595
2009-07-15	79.482	80.4	0.071	0.078
2009-07-16	75.607	76.68	0.006	0.009
2009-07-17	71.125	72.103	0	0
2009-07-18	72.414	72.279	0	0
2009-07-19	76.403	76.975	0	0
2009-07-20	75.512	76.105	0.333	0.137
2009-07-21	79.686	78.365	0.158	0.34
2009-07-22	79.918	80.729	0.028	0.013
2009-07-23	79.575	81.755	0.105	0.005
2009-07-24	83.548	82.516	0	0.016
2009-07-25	79.658	80.372	0	0
2009-07-26	80.196	80.053	0	0
2009-07-27	86.625	84.502	0.174	0.131
2009-07-28	75.782	76.924	0.295	0.635
2009-07-29	73.255	73.447	0	0
2009-07-30	69.411	68.288	0.41	0.057
2009-07-31	80.767	80.666	0	0
2009-08-01	77.481	78.859	0.345	0.211
2009-08-02	89.783	89.459	0	0
2009-08-03	85.78	87.494	0	0
2009-08-04	83.999	84.445	0	0
2009-08-05	75.389	76.814	0.036	0.006
2009-08-06	76.622	76.526	0	0
2009-08-07	82.674	85.171	1.822	0.217
2009-08-08	94.175	95.785	0	0
2009-08-09	84.644	86.611	0	0
2009-08-10	80.374	81.138	0.448	0.113
2009-08-11	81.414	78.722	0	0.073
2009-08-12	84.246	83.11	0	0
2009-08-13	81.096	80.741	0	0
2009-08-14	85.803	86.014	0.045	0
2009-08-15	80.258	81.727	0.049	0.391
2009-08-16	77.237	78.532	0.276	0.148
2009-08-17	76.329	76.778	0	0
2009-08-18	76.062	76.479	0	0
2009-08-19	75.09	75.445	0.085	0.093
2009-08-20	68.795	71.009	0.206	0.172
2009-08-21	67.054	66.014	0.004	0.002
2009-08-22	68.758	71.401	0	0
2009-08-23	79.533	79.939	0	0
2009-08-24	82.893	83.382	0	0
2009-08-25	79.792	81.86	0	0
2009-08-26	77.46	76.881	0	0
2009-08-27	73.652	73.704	0	0
2009-08-28	72.576	72.672	0.01	0
2009-08-29	67.997	69.344	0	0
2009-08-30	67.144	66.785	0	0
2009-08-31	69.339	68.869	0	0
2009-09-01	72.275	72.506	0	0
2009-09-02	74.379	77.791	0.027	0.003
2009-09-03	71.438	73.042	0.442	0.624
2009-09-04	73.355	74.26	0.008	0
2009-09-05	74.374	74.561	0	0
2009-09-06	76.747	76.882	0	0
2009-09-07	77.934	77.674	0	0
2009-09-08	78.814	76.779	0	0
2009-09-09	73.839	75.249	0.15	0.044
2009-09-10	70.664	70.775	0	0
2009-09-11	72.07	75.385	0.106	0.078
2009-09-12	68.906	73.301	0.042	0
2009-09-13	66.881	75.94	0.031	0.007
2009-09-14	70.772	74.563	0	0
2009-09-15	70.853	75.481	0	0
2009-09-16	63.218	70.508	0	0
2009-09-17	66.897	69.256	0	0
2009-09-18	70.098	73.908	0	0
2009-09-19	73.056	74.443	0	0
2009-09-20	74.96	75.479	0	0
2009-09-21	66.616	70.024	0.183	0.036
2009-09-22	60.393	62.647	0.212	0.695
2009-09-23	63.633	62.15	0.012	0.038
2009-09-24	66.905	66.381	0.202	0.086
2009-09-25	60.339	64.108	0.108	0.795
2009-09-26	72.447	60.835	0.013	0
2009-09-27	72.275	72.139	0	0
2009-09-28	57.031	57.226	0.001	0.001
2009-09-29	58.21	58.242	0	0
2009-09-30	63.428	62.99	0	0
2009-10-01	58.902	58.808	0.051	0.087
2009-10-02	49.979	49.345	0.092	0.06
2009-10-03	45.991	45.851	0.014	0.005
2009-10-04	46.677	47.289	0	0
2009-10-05	43.628	43.59	0.551	0.398
2009-10-06	44.458	44.369	0.06	0.1
2009-10-07	63.07	63.055	0	0
2009-10-08	52.35	51.985	0	0
2009-10-09	47.088	47.098	0	0
2009-10-10	42.971	42.918	0.003	0.013
2009-10-11	37.202	37.305	0.002	0.003
2009-10-12	35.192	35.521	0.189	0.209
2009-10-13	33.794	33.907	0	0
2009-10-14	33.844	33.973	0.281	0.439
2009-10-15	35.725	35.713	0.241	0.236
2009-10-16	35.21	35.001	0.021	0.024
2009-10-17	34.787	34.453	0.007	0.006
2009-10-18	52.532	53.786	0	0
2009-10-19	47.251	46.922	0	0.001
2009-10-20	49.608	48.317	0.001	0.001
2009-10-21	45.855	45.472	0.079	0.063
2009-10-22	38.082	38.6	0.175	0.092
2009-10-23	43.089	41.795	0.02	0.001
2009-10-24	42.076	42.129	0.004	0.003
2009-10-25	44.534	44.056	0.008	0.005
2009-10-26	42.372	42.775	0.003	0.003
2009-10-27	46.152	44.123	0.001	0
2009-10-28	45.047	43.72	0	0
2009-10-29	44.528	44.021	0.247	0.22
2009-10-30	43.897	43.924	0.051	0.056
2009-10-31	44.444	44.684	0.001	0
