# Supplementary material for: The role of climate change and urban development on compound dry-hot extremes across US cities
Source: Nat Commun. 2023 Jun 14;14:3509. doi: 10.1038/s41467-023-39205-x (PMC10267174; doi:10.1038/s41467-023-39205-x)
Supplement: Supplementary file 2 — Source Data [file 41467_2023_39205_MOESM2_ESM.zip › SourceData/SiouxFalls_Future_Data.xlsx]

## Sheet: Sheet1
Date_Future	Climate_chng_T	Urban_Dev_Climate_chng_T	Climate_chng_prcp	Urban_Dev_Climate_chng_prcp
2090-05-01	80	80	1	1
2090-05-02	65.698	65.501	0.02	0.015
2090-05-03	79.3	79.282	0	0
2090-05-04	79.244	79.68	0	0
2090-05-05	74.193	74.148	0	0
2090-05-06	72.308	72.351	0.298	0.254
2090-05-07	56.561	56.338	0.228	0.182
2090-05-08	69.876	69.925	0.182	0.144
2090-05-09	73.951	73.859	0	0
2090-05-10	79.546	79.48	0	0
2090-05-11	77.39	77.554	0.017	0.003
2090-05-12	73.548	74.494	0	0
2090-05-13	64.026	64.011	0	0
2090-05-14	74.413	74.105	0	0
2090-05-15	81.483	81.532	0	0
2090-05-16	79.849	80.116	0.002	0.019
2090-05-17	82.063	82.005	0	0
2090-05-18	81.192	80.607	0	0
2090-05-19	79.571	80.587	0.096	0.205
2090-05-20	79.278	80.626	0	0.012
2090-05-21	84.91	84.84	0	0
2090-05-22	83.013	82.785	0.064	0.102
2090-05-23	89.735	88.515	0.081	0.063
2090-05-24	89.755	88.812	0.307	0.403
2090-05-25	84.916	83.48	0.086	0.132
2090-05-26	95.32	94.392	0	0
2090-05-27	93.744	93.127	0.244	0.444
2090-05-28	82.09	76.677	0	0.162
2090-05-29	83.411	83.931	0.013	0.014
2090-05-30	83.372	84.322	0.221	0.033
2090-05-31	80.847	82.258	0.535	0.176
2090-06-01	78.022	79.442	0.411	0.421
2090-06-02	81.703	80.34	0.1	0.112
2090-06-03	85.275	87.065	0.003	0.184
2090-06-04	88.65	85.446	0.105	0.111
2090-06-05	91.34	91.025	0.084	0.237
2090-06-06	93.212	93.428	0	0
2090-06-07	92.166	92.38	0.366	0.35
2090-06-08	87.795	85.156	0.629	0.503
2090-06-09	86.393	83.342	0.274	0.005
2090-06-10	81.303	83.436	0	0
2090-06-11	81.828	75.743	0	0
2090-06-12	88.109	83.916	0	0
2090-06-13	94.424	87.257	0.342	0.341
2090-06-14	90.291	95.513	0.435	0.26
2090-06-15	81.735	78.978	0.392	0.516
2090-06-16	83.296	83.022	0	0.029
2090-06-17	86.688	86.76	0	0
2090-06-18	89.997	86.673	0	0.03
2090-06-19	89.333	93.572	0.033	0
2090-06-20	94.922	96.029	0.356	0
2090-06-21	102.154	101.682	0	0
2090-06-22	104.158	103.99	0	0
2090-06-23	104.19	104.511	0	0
2090-06-24	99.697	97.543	0.173	0.164
2090-06-25	95.04	95.747	0.066	0
2090-06-26	92.524	92.616	0.077	0.076
2090-06-27	92.495	92.033	0.387	0.303
2090-06-28	90.234	89.895	0	0
2090-06-29	75.44	74.141	0.314	0.152
2090-06-30	75.968	69.966	0.057	0.051
2090-07-01	80.488	77.582	0.008	0
2090-07-02	88.693	86.148	0.01	0.001
2090-07-03	87.627	87.727	0.006	0.123
2090-07-04	87.865	85.982	0	0.07
2090-07-05	95.838	91.687	0.314	0.167
2090-07-06	92.784	84.856	1.534	0.345
2090-07-07	75.757	79.816	0.542	0.258
2090-07-08	88.039	86.805	0.014	0
2090-07-09	96.95	96.199	0	0
2090-07-10	96.032	96.57	0	0
2090-07-11	96.049	95.8	0	0
2090-07-12	99.381	97.488	0	0
2090-07-13	98.855	98.497	0	0
2090-07-14	106.801	101.066	0	0.009
2090-07-15	107.762	106.776	0.017	0.009
2090-07-16	96.367	102.674	0	0
2090-07-17	96.991	103.51	0	0.011
2090-07-18	94.168	92.117	0	0.014
2090-07-19	83.701	80.917	0	0
2090-07-20	80.663	77.559	0.065	0.031
2090-07-21	85.088	85.863	0.006	0
2090-07-22	100.438	100.738	0.001	0
2090-07-23	89.769	89.869	0.059	0.001
2090-07-24	92.568	92.539	0	0.012
2090-07-25	97.778	97.878	0.028	0.16
2090-07-26	103.026	103.909	0	0
2090-07-27	100.264	99.579	0.034	0.039
2090-07-28	99.081	98.375	0.151	0.005
2090-07-29	97.695	101.369	0	0
2090-07-30	95.268	99.195	0.058	0.122
2090-07-31	96.517	95.983	0	0
2090-08-01	94.232	94.054	0	0.002
2090-08-02	87.233	84.728	0.18	0.286
2090-08-03	88.098	87.018	0.019	0.123
2090-08-04	84.871	85.705	0.001	0.081
2090-08-05	81.261	81.265	0	0
2090-08-06	79.973	79.899	0	0
2090-08-07	79.114	81.427	0	0
2090-08-08	83.472	80.989	0.002	0
2090-08-09	75.656	75.905	0.049	0.046
2090-08-10	86.089	86.511	0.003	0.017
2090-08-11	84.173	86.199	0.195	0.364
2090-08-12	70.325	78.246	0.151	0.403
2090-08-13	78.892	79.85	0	0
2090-08-14	94.027	94.852	0	0
2090-08-15	104.064	102.317	0.006	0
2090-08-16	100.543	98.87	0	0
2090-08-17	103.584	98.769	0	0.02
2090-08-18	95.174	97.321	0.055	0.064
2090-08-19	96.079	95.191	0.012	0
2090-08-20	92.191	91.544	0.007	0
2090-08-21	84.459	84.753	0	0
2090-08-22	85.107	85.616	0	0
2090-08-23	92.994	93.284	0	0
2090-08-24	95.885	95.605	0	0
2090-08-25	100.374	98.244	0	0
2090-08-26	97.376	96.714	0	0
2090-08-27	94.039	96.788	0	0
2090-08-28	91.442	93.738	0.081	0.101
2090-08-29	83.833	84.51	0	0
2090-08-30	84.949	84.209	0	0
2090-08-31	87.916	86.867	0	0
2090-09-01	88.292	88.087	0	0
2090-09-02	94.409	93.389	0	0.007
2090-09-03	88.174	87.701	0	0
2090-09-04	74.558	74.429	0	0
2090-09-05	73.356	72.376	0	0
2090-09-06	76.854	75.86	0	0
2090-09-07	80.026	79.726	0	0
2090-09-08	83.545	81.687	0	0
2090-09-09	84.713	83.381	0	0
2090-09-10	86.917	85.988	0	0
2090-09-11	89.008	88.862	0	0
2090-09-12	95.633	90.777	0	0
2090-09-13	87.529	86.515	0	0.005
2090-09-14	74.703	75.322	0.02	0.005
2090-09-15	57.365	61.533	0.118	0.728
2090-09-16	68.987	65.91	0	0
2090-09-17	74.647	72.974	0	0
2090-09-18	69.077	68.196	0	0
2090-09-19	75.313	75.066	0	0
2090-09-20	86.662	85.057	0	0
2090-09-21	88.307	87.2	0	0
2090-09-22	81.36	80.405	0	0
2090-09-23	83.093	83.514	0	0
2090-09-24	82.745	83.517	0.049	0.041
2090-09-25	88.856	89.181	0.017	0.048
2090-09-26	83.331	81.837	0	0
2090-09-27	83.71	86.718	0	0
2090-09-28	82.001	82.292	0	0
2090-09-29	75.02	76.292	0.037	0.002
2090-09-30	76.041	75.938	0.001	0.005
2090-10-01	78.78	79.467	0.005	0.002
2090-10-02	72.268	75.318	0	0
2090-10-03	65.988	72.509	0	0
2090-10-04	67.075	63.999	0	0
2090-10-05	66.486	75.045	0	0
2090-10-06	60.594	67.579	0	0.001
2090-10-07	60.499	63.71	0.498	0.254
2090-10-08	64.147	66.384	0.003	0.266
2090-10-09	70.256	72.859	0	0
2090-10-10	64.583	66.744	0	0
2090-10-11	74.375	71.465	0.01	0.024
2090-10-12	67.107	66.377	0.088	0.024
2090-10-13	58.359	56.482	0.086	0.013
2090-10-14	68.96	68.636	0.018	0
2090-10-15	70.649	70.505	0	0
2090-10-16	60.1	60.659	0	0
2090-10-17	49.35	49.933	0	0
2090-10-18	46.95	46.843	0	0
2090-10-19	54.09	53.611	0	0
2090-10-20	62.756	62.318	0	0
2090-10-21	66.349	66.595	0	0
2090-10-22	64.339	58.302	0.033	0.041
2090-10-23	65.171	61.164	0	0
2090-10-24	73.015	70.913	0	0
2090-10-25	64.446	63.875	0	0
2090-10-26	57.008	56.735	0	0
2090-10-27	48.937	48.961	0	0
2090-10-28	61.812	61.676	0	0
2090-10-29	69.563	68.773	0	0
2090-10-30	58.542	58.08	0.293	0.273
2090-10-31	50.146	50.063	0	0.001
2091-05-01	80	80	1	1
2091-05-02	76.313	75.733	0.004	0.001
2091-05-03	76.161	75.874	0.057	0.12
2091-05-04	86.406	86.63	0.279	0.213
2091-05-05	84.605	85.117	0	0.019
2091-05-06	69.603	68.135	0.134	0.007
2091-05-07	64.814	64.722	0.008	0.005
2091-05-08	83.534	84.068	0	0
2091-05-09	91.69	91.679	0	0
2091-05-10	88.321	88.9	0.063	0.136
2091-05-11	74.448	74.067	0.039	0.025
2091-05-12	79.337	78.188	0.016	0.081
2091-05-13	80.245	79.982	0	0
2091-05-14	86.96	86.896	0	0
2091-05-15	86.961	87.574	0.019	0.007
2091-05-16	78.158	77.464	0.035	0.001
2091-05-17	70.754	71.306	0	0
2091-05-18	75.627	75.605	0	0
2091-05-19	73.68	74.063	0	0
2091-05-20	77.121	76.843	0	0
2091-05-21	77.215	77.256	0.007	0.022
2091-05-22	74.036	74.976	0	0.423
2091-05-23	78.106	74.584	0.645	0.004
2091-05-24	80.36	83.643	0.218	0
2091-05-25	85.802	83.762	0	0.001
2091-05-26	86.297	86.434	0.12	0
2091-05-27	81.804	84.198	0.211	0.316
2091-05-28	82.341	81.494	0.157	0.284
2091-05-29	85.559	83.549	0.295	0.144
2091-05-30	82.634	86.716	0.064	0.001
2091-05-31	84.552	85.256	0	0
2091-06-01	78.179	79.361	0	0
2091-06-02	79.766	79.245	0	0
2091-06-03	77.61	78.179	0.266	0.001
2091-06-04	89.217	86.594	0.001	0
2091-06-05	91.131	92.296	0.014	0.021
2091-06-06	93.182	93.517	0.273	0.388
2091-06-07	93.447	92.571	0.42	0.354
2091-06-08	86.551	86.486	0.635	1.108
2091-06-09	87.677	88.585	0	0.019
2091-06-10	97.004	97.991	0.154	0.146
2091-06-11	86.488	86.269	0.815	0.427
2091-06-12	92.743	92.95	0	0
2091-06-13	95.01	95.085	0.065	0.076
2091-06-14	97.195	97.239	0.159	0.272
2091-06-15	93.347	94.625	0.239	0.863
2091-06-16	95.227	96.016	0.057	0.018
2091-06-17	85.772	85.901	0.017	0.042
2091-06-18	87.508	88.478	0	0
2091-06-19	89.839	90.527	0	0
2091-06-20	92.672	92.859	0	0
2091-06-21	89.925	90.025	0	0.325
2091-06-22	91.271	90.481	0.507	0.19
2091-06-23	92.54	94.305	0	0
2091-06-24	92.615	93.152	0.068	0.209
2091-06-25	87.933	89.11	0.217	0.634
2091-06-26	87.169	88.639	0.189	0
2091-06-27	86.123	87.639	0.026	0.001
2091-06-28	79.019	81.356	0.004	0.01
2091-06-29	82.563	81.889	0	0
2091-06-30	85.213	84.303	0	0
2091-07-01	84.414	83.105	0.202	0.347
2091-07-02	93.934	94.956	0	0
2091-07-03	92.548	93.876	0	0
2091-07-04	90.497	91.336	0.046	0
2091-07-05	89.31	89.408	0.016	0
2091-07-06	89.662	88.123	0.001	0.058
2091-07-07	88.213	90.115	0.574	0.314
2091-07-08	85.263	91.296	0	0.004
2091-07-09	96.731	97.224	0.129	0.254
2091-07-10	98.361	99.511	0	0
2091-07-11	104.199	103.475	0	0
2091-07-12	100.753	100.853	0.055	0.089
2091-07-13	92.396	93.718	0.004	0
2091-07-14	99.505	103.236	0.002	0.098
2091-07-15	98.75	102.076	0.093	0.178
2091-07-16	100.098	101.001	0.015	0.037
2091-07-17	109.799	108.995	0	0
2091-07-18	111.039	109.74	0	0
2091-07-19	112.905	112.337	0	0
2091-07-20	114.639	112.928	0	0
2091-07-21	115.486	111.581	0	0
2091-07-22	115.676	113.619	0	0.002
2091-07-23	112.153	112.917	0	0
2091-07-24	95.57	98.168	0.001	0.014
2091-07-25	94.474	94.17	0	0
2091-07-26	95.167	93.163	0	0
2091-07-27	105.41	104.022	0.104	0.097
2091-07-28	102.659	102.759	0.025	0.08
2091-07-29	95.704	99.844	0.002	0.039
2091-07-30	86.486	86.923	0.015	0
2091-07-31	89.912	88.691	0.003	0.001
2091-08-01	98.639	99.421	0	0.02
2091-08-02	91.037	96.643	0.056	0.076
2091-08-03	85.956	87.545	0	0
2091-08-04	83.812	86.891	0.033	0.016
2091-08-05	88.089	87.1	0.124	0.312
2091-08-06	88.365	89.729	0.001	0.002
2091-08-07	87.744	87.844	0.002	0.08
2091-08-08	91.51	88.086	0.084	0.254
2091-08-09	95.724	92.028	0	0
2091-08-10	97.422	94.855	0	0
2091-08-11	99.449	105.378	0	0.02
2091-08-12	105.706	105.806	0	0.07
2091-08-13	101.842	99.627	0.067	0.068
2091-08-14	98.807	95.855	0.166	0.06
2091-08-15	111.287	111.345	0.187	0
2091-08-16	112.676	114.675	0	0
2091-08-17	106.451	105.626	0.033	0.04
2091-08-18	120.018	118.41	0	0
2091-08-19	110.347	110.709	0.002	0.02
2091-08-20	107.745	106.234	0	0
2091-08-21	96.096	91.714	0.097	0.081
2091-08-22	92.209	87.554	1.492	0.303
2091-08-23	85.291	87.798	0.071	0.014
2091-08-24	81.761	85.187	0.08	1.088
2091-08-25	72.701	76.427	0.211	0.241
2091-08-26	78.641	73.341	0.001	0
2091-08-27	83.911	76.659	0	0.001
2091-08-28	80.491	75.16	0.105	0.011
2091-08-29	73.942	69.43	0.138	0.214
2091-08-30	70.758	68.171	0.117	0.037
2091-08-31	71.774	68.614	0.033	0.018
2091-09-01	70.574	70.679	0.003	0.003
2091-09-02	74.137	75.044	0	0
2091-09-03	78.607	75.715	0.006	0.007
2091-09-04	78.746	84.942	0.039	0.001
2091-09-05	86.64	86.301	0.02	0.065
2091-09-06	90.804	91.3	0	0
2091-09-07	86.168	85.221	0	0
2091-09-08	69.954	69.574	0	0
2091-09-09	77.832	78.586	0	0
2091-09-10	85.458	86.515	0	0
2091-09-11	90.822	91.722	0	0
2091-09-12	85.361	84.794	0.659	0.045
2091-09-13	67.421	67.956	0.069	0.281
2091-09-14	66.468	71.571	0.082	0
2091-09-15	77.684	79.26	0	0
2091-09-16	89.095	89.426	0	0.347
2091-09-17	86.274	88.053	0.625	0.13
2091-09-18	92.183	91.214	0	0
2091-09-19	77.664	77.399	0	0
2091-09-20	87.726	87.792	0	0
2091-09-21	83.827	83.362	0	0
2091-09-22	89.281	91.164	0.03	0.028
2091-09-23	80.258	77.47	0.084	0.168
2091-09-24	65.654	67.331	0	0
2091-09-25	62.651	62.13	0	0
2091-09-26	80.029	79.66	0	0
2091-09-27	85.393	84.74	0	0
2091-09-28	91.385	91.135	0	0
2091-09-29	95.014	94.249	0	0
2091-09-30	92.76	93.325	0	0
2091-10-01	89.768	89.878	0	0
2091-10-02	80.712	82.276	0.006	0.002
2091-10-03	69.447	70.027	0.052	0
2091-10-04	61.805	64.03	0	0
2091-10-05	67.694	67.631	0	0
2091-10-06	69.121	68.855	0	0
2091-10-07	78.583	80.133	0	0.004
2091-10-08	80.519	80.944	0	0
2091-10-09	75.449	73.786	0.028	0.013
2091-10-10	71.089	70.514	0.013	0.017
2091-10-11	76.502	75.641	0.001	0
2091-10-12	66.881	66.031	0	0
2091-10-13	61.592	61.279	0	0
2091-10-14	70.697	71.194	0	0
2091-10-15	64.671	65.943	0	0
2091-10-16	63.667	61.906	0.313	0.344
2091-10-17	39.23	39.849	0.155	0.105
2091-10-18	44.448	44.964	0	0
2091-10-19	53.842	56.244	0	0
2091-10-20	56.559	63.571	0	0
2091-10-21	72.654	74.735	0	0
2091-10-22	68.695	67.85	0	0
2091-10-23	57.2	57.986	0	0
2091-10-24	55.683	55.935	0	0
2091-10-25	69.591	70.105	0	0
2091-10-26	74.314	74.582	0	0
2091-10-27	74.613	75.736	0	0
2091-10-28	77.332	77.781	0	0
2091-10-29	72.8	73.251	0.012	0.003
2091-10-30	54.989	55.191	0.121	0.177
2091-10-31	50.467	50.724	0.009	0
2092-05-01	80	80	1	1
2092-05-02	72.555	72.85	0.286	0.515
2092-05-03	68.195	68.449	0	0.001
2092-05-04	74.378	74.147	0	0
2092-05-05	83.646	83.792	0	0
2092-05-06	83.811	84.141	0.1	0.02
2092-05-07	74.16	73.748	0	0
2092-05-08	75.091	75.474	0	0
2092-05-09	86.038	86.8	0	0
2092-05-10	93.065	94.332	0	0
2092-05-11	91.245	92.542	0	0.082
2092-05-12	75.47	77.985	0.347	0.24
2092-05-13	77.006	76.874	0.881	0.634
2092-05-14	77.402	77.53	1.115	0.661
2092-05-15	91.089	92.028	0.274	0.107
2092-05-16	92.765	91.092	0	0.044
2092-05-17	86.793	86.114	0.058	0.118
2092-05-18	83.146	82.496	0	0
2092-05-19	84.933	86.244	0.071	0.293
2092-05-20	78.825	82.303	1.959	2.371
2092-05-21	75.741	73.585	0.22	0.122
2092-05-22	78.112	77.445	0	0.01
2092-05-23	93.176	91.879	0.548	0.461
2092-05-24	94.675	94.774	0	0
2092-05-25	92.918	93.943	0	0
2092-05-26	76.025	75.689	0	0
2092-05-27	74.538	74.598	0	0
2092-05-28	82.641	82.735	0	0
2092-05-29	80.278	81.4	0.182	0.053
2092-05-30	69.934	69.001	0	0
2092-05-31	83.003	83.225	0	0
2092-06-01	80.327	80.75	0	0
2092-06-02	84.659	85.694	0	0
2092-06-03	88.004	88.988	0.06	0.02
2092-06-04	87.868	87.097	0	0.018
2092-06-05	84.475	86.651	0.054	0
2092-06-06	89.999	91.158	0	0
2092-06-07	89.433	90.207	0.111	0.141
2092-06-08	87.84	87.616	0	0
2092-06-09	91.795	92.303	0	0
2092-06-10	99.953	100.248	0	0
2092-06-11	100.356	100.849	0	0
2092-06-12	91.445	90.71	0.119	0
2092-06-13	86.233	88.214	0.005	0.018
2092-06-14	85.701	85.806	0	0
2092-06-15	86.125	86.144	0.057	0
2092-06-16	90.403	90.846	0	0
2092-06-17	103.589	106.413	0	0
2092-06-18	108.615	109.514	0	0
2092-06-19	101.408	100.49	0.044	0.055
2092-06-20	91.218	90.933	0	0
2092-06-21	93.598	93.791	0	0
2092-06-22	100.544	102.386	0.006	0
2092-06-23	100.997	101.549	0.206	0.347
2092-06-24	100.062	101.05	0.028	0.046
2092-06-25	94.734	96.269	0	0
2092-06-26	93.985	94.967	0.125	0
2092-06-27	91.859	94.389	1.642	0
2092-06-28	89.018	95.679	0	0
2092-06-29	98.252	104.497	0	0.031
2092-06-30	97.464	103.716	0	0
2092-07-01	93.783	93.865	0	0
2092-07-02	82.703	88.928	0.075	0.001
2092-07-03	78.061	81.168	0.328	0.737
2092-07-04	81.775	85.549	0.004	0
2092-07-05	86.69	86.386	0.575	0.032
2092-07-06	92.093	93.904	0.011	0
2092-07-07	93.429	92.971	0.204	0.153
2092-07-08	87.298	87.548	0	0.775
2092-07-09	86.4	85.043	0	0.003
2092-07-10	86.686	84.991	0.003	0.018
2092-07-11	95.874	95.974	0	0.127
2092-07-12	97.983	99.891	0.12	0.222
2092-07-13	101.999	103.376	0.067	0
2092-07-14	104.92	105.455	0	0
2092-07-15	97.381	88.399	0.168	0.262
2092-07-16	85.233	85.658	0	0
2092-07-17	85.659	86.834	0	0
2092-07-18	85.339	87.983	0	0
2092-07-19	89.103	89.203	0	0.049
2092-07-20	94.008	94.716	0	0
2092-07-21	94.747	97.083	0	0
2092-07-22	93.603	96.447	0.01	0.001
2092-07-23	91.862	94.413	0.027	0.136
2092-07-24	81.561	82.272	0	0.036
2092-07-25	80.357	81.152	0.012	0.001
2092-07-26	78.837	79.493	0.002	0
2092-07-27	78.96	79.301	0.006	0.04
2092-07-28	83.466	84.044	0.004	0.001
2092-07-29	89.85	86.739	0	0
2092-07-30	96.833	98.643	0	0
2092-07-31	102.069	102.044	0.011	0
2092-08-01	102.093	101.942	0.002	0.002
2092-08-02	98.472	99.283	0	0
2092-08-03	97.206	99.5	0.026	0.122
2092-08-04	88.661	89.354	0.055	0
2092-08-05	83.876	86.157	0.077	0.135
2092-08-06	87.193	86.726	0	0
2092-08-07	90.712	92.442	0.004	0.005
2092-08-08	92.231	92.058	0	0
2092-08-09	91.454	93.582	0	0
2092-08-10	92.035	93.296	0	0
2092-08-11	95.906	95.674	0	0
2092-08-12	98.667	97.833	0	0
2092-08-13	102.365	104.293	0.039	0
2092-08-14	92.016	97.613	0.106	0
2092-08-15	99.349	100.251	0	0
2092-08-16	98.28	100.449	0.02	0
2092-08-17	94.15	97.595	0.465	0.16
2092-08-18	94.288	92.351	0.281	0.064
2092-08-19	93.899	96.735	0.108	0.167
2092-08-20	95.353	95.453	0.012	0.085
2092-08-21	99.674	102.305	0.111	0
2092-08-22	88.43	99.912	0.292	0
2092-08-23	88.008	91.567	0	0.234
2092-08-24	86.776	89.153	0	0.077
2092-08-25	89.084	84.772	0	2.006
2092-08-26	86.155	83.618	0.121	0.107
2092-08-27	88.404	88.504	0	0.004
2092-08-28	95.608	91.075	0	0
2092-08-29	101.678	95.668	0	0
2092-08-30	110.717	104.022	0	0
2092-08-31	104.082	99.999	0	0
2092-09-01	95.016	92.326	0.134	0
2092-09-02	86.837	87.718	0.735	0.548
2092-09-03	68.219	70.47	0.074	0
2092-09-04	69.543	67.657	0	0
2092-09-05	84.589	88.006	0	0
2092-09-06	92.724	91.439	0	0
2092-09-07	88.111	87.113	0.168	0.119
2092-09-08	83.121	84.758	0	0
2092-09-09	93.024	91.828	0.011	0
2092-09-10	101.561	99.642	0	0
2092-09-11	97.086	98.792	0.038	0.097
2092-09-12	98.94	99.581	0.031	0.009
2092-09-13	94.69	92.286	0.171	0.049
2092-09-14	94.711	92.835	0	0
2092-09-15	97.051	97.718	0	0
2092-09-16	91.123	92.632	0.145	0.169
2092-09-17	75.679	76.281	0.065	0.099
2092-09-18	80.584	81.375	0.146	0.265
2092-09-19	90.761	90.568	0.193	0.148
2092-09-20	102.304	102.19	0	0
2092-09-21	91.955	91.696	0	0
2092-09-22	94.635	95.68	0	0
2092-09-23	98.765	98.619	0	0
2092-09-24	89.356	89.049	0	0
2092-09-25	98.919	99.101	0	0
2092-09-26	88.782	89.624	0.072	0.015
2092-09-27	64.275	65.721	0	0
2092-09-28	73.475	71.936	0.163	0
2092-09-29	88.377	89.94	0.421	0
2092-09-30	94.159	95.164	0	0
2092-10-01	86.979	89.906	0.044	0.094
2092-10-02	88.794	88.656	0	0
2092-10-03	85.265	89.339	0.06	0.026
2092-10-04	87.087	86.843	0	0
2092-10-05	85.287	85.519	0	0
2092-10-06	84.974	83.478	0	0
2092-10-07	87.076	87.344	0	0.046
2092-10-08	79.335	77.747	0.015	0.049
2092-10-09	75.874	72.584	0	0
2092-10-10	77.415	78.26	0.007	0.077
2092-10-11	82.415	80.008	0.06	0.237
2092-10-12	75.707	74.445	0.054	0.017
2092-10-13	63.327	63.806	0	0
2092-10-14	69.288	69.12	0	0
2092-10-15	73.787	76.926	0	0
2092-10-16	69.766	70.383	0.229	0.063
2092-10-17	64.257	66.095	0.009	0.015
2092-10-18	56.428	62.583	0.328	0.506
2092-10-19	55.464	51.276	0.007	0.011
2092-10-20	54.397	49.909	0	0
2092-10-21	52.401	52.127	0	0
2092-10-22	65.593	64.223	0	0
2092-10-23	61.391	61.462	0	0
2092-10-24	56.707	57.3	0	0
2092-10-25	67.556	67.834	0	0
2092-10-26	58.04	57.946	0.045	0.051
2092-10-27	45.721	45.73	0	0
2092-10-28	59.67	59.702	0	0
2092-10-29	54.736	54.753	0	0
2092-10-30	57.695	57.514	0	0
2092-10-31	52.785	53.353	0.017	0.031
2093-05-01	80	80	1	1
2093-05-02	80.811	81.93	0.021	0.028
2093-05-03	82.677	83.904	0.144	0.174
2093-05-04	84.14	84.351	0	0.092
2093-05-05	79.386	79.741	0.078	0.005
2093-05-06	76.468	80.032	0.758	0.454
2093-05-07	79.467	80.045	0.002	0.046
2093-05-08	76.878	77.6	0	0
2093-05-09	73.594	74.326	0	0
2093-05-10	58.949	58.092	0	0
2093-05-11	66.132	65.781	0	0
2093-05-12	67.332	67.234	0.168	0.207
2093-05-13	67.981	68.314	0.029	0.033
2093-05-14	74.456	73.194	0.038	0.381
2093-05-15	76.517	74.422	0.124	0.226
2093-05-16	76.341	77.112	0	0
2093-05-17	76.082	75.406	0.036	0.074
2093-05-18	74.162	74.152	0.068	0.043
2093-05-19	75.991	75.748	0.009	0
2093-05-20	75.425	75.56	0.001	0
2093-05-21	68.809	70.325	0	0
2093-05-22	82.362	83.245	0.046	0.17
2093-05-23	81.499	78.973	0.067	0.16
2093-05-24	77.186	74.586	0.002	0.096
2093-05-25	80.442	79.814	0	0
2093-05-26	81.319	81.353	0	0
2093-05-27	84.1	85.106	0	0
2093-05-28	81.305	84.182	0.129	0.262
2093-05-29	76.386	75.436	0.082	0.076
2093-05-30	78.126	77.689	0	0
2093-05-31	78.151	80.907	0	0
2093-06-01	84.219	82.405	0.002	0.194
2093-06-02	89.482	84.984	0.328	0.133
2093-06-03	84.641	85.345	0.175	0
2093-06-04	80.22	85.044	0.121	0.113
2093-06-05	79.537	80.078	0.036	0.11
2093-06-06	78.861	79.329	0	0
2093-06-07	79.891	80.17	0	0
2093-06-08	90.487	92.086	0	0
2093-06-09	87.432	91.033	0.164	0.327
2093-06-10	88.09	88.129	0.381	0.006
2093-06-11	82.257	83.766	0	0
2093-06-12	74.878	74.916	0.347	0.325
2093-06-13	69.396	72.831	0.242	0.239
2093-06-14	87.575	88.185	0.005	0
2093-06-15	87.235	87.848	0.003	0.425
2093-06-16	87.795	88.132	0.002	0.059
2093-06-17	86.606	86.809	0.003	0.004
2093-06-18	84.12	83.901	0	0
2093-06-19	83.196	83.159	0.116	0.191
2093-06-20	83.811	83.94	0.458	0.257
2093-06-21	84.814	83.045	0.167	0.11
2093-06-22	88.12	89.265	0.032	0.038
2093-06-23	91.004	91.523	0	0.005
2093-06-24	89.235	89.903	0.012	0.006
2093-06-25	88.218	88.694	0	0
2093-06-26	85.047	87.631	0.078	0.178
2093-06-27	88.651	87.065	0.114	0.11
2093-06-28	88.63	87.615	0.123	0.154
2093-06-29	91.194	87.85	0.097	0.078
2093-06-30	99.522	100.964	0.03	0.097
2093-07-01	94.925	99.072	0	0
2093-07-02	88.254	89.917	0.036	0.086
2093-07-03	79.806	80.838	0.04	0.216
2093-07-04	81.62	82.075	0	0
2093-07-05	85.996	84.836	0.089	0.198
2093-07-06	84.538	82.213	0.132	0.549
2093-07-07	83.34	81.689	0.125	1.195
2093-07-08	81.231	81.327	0	0
2093-07-09	82.231	87.304	0	0
2093-07-10	90.802	93.028	0.268	0.061
2093-07-11	91.064	92.924	0	0.302
2093-07-12	91.726	92.378	0.488	0.007
2093-07-13	90.562	92.509	0.12	0.022
2093-07-14	93.029	93.701	2.061	0.179
2093-07-15	98.709	100.056	0	0
2093-07-16	95.957	97.879	0	0
2093-07-17	86.109	84.987	0	0
2093-07-18	88.015	88.629	0.088	0.183
2093-07-19	89.042	89.012	0.45	0.9
2093-07-20	89.299	88.813	0.055	0
2093-07-21	88.065	88.227	0.108	0
2093-07-22	92.263	92.791	0.05	0
2093-07-23	92.435	91.955	0	0
2093-07-24	94.57	93.703	0.016	0
2093-07-25	92.861	93.131	0.249	0.237
2093-07-26	89.675	89.775	0	0
2093-07-27	81.887	82.53	0.001	0
2093-07-28	84.668	83.287	0	0
2093-07-29	87.861	87.796	0	0
2093-07-30	86.209	88.936	0.405	0.239
2093-07-31	89.115	89.547	0.535	0.006
2093-08-01	85.236	86.819	0.064	0.022
2093-08-02	85.271	85.373	0	0
2093-08-03	91.397	92.193	0.174	0.093
2093-08-04	91.623	93.538	0.06	0
2093-08-05	91.237	92.921	0.08	0
2093-08-06	91.282	92.698	0.02	0
2093-08-07	89.735	90.749	0.464	0.227
2093-08-08	91.085	91.093	0	0
2093-08-09	93.759	94.572	0	0
2093-08-10	92.804	93.344	0	0
2093-08-11	87.136	90.852	0.509	0.041
2093-08-12	83.25	87.159	0	0.321
2093-08-13	85.577	93.181	0	0
2093-08-14	93.977	93.634	0.163	0.054
2093-08-15	93.072	93.172	0.027	0.147
2093-08-16	94.362	94.724	0	0
2093-08-17	96.97	95.89	0	0
2093-08-18	93.126	90.887	0.149	0.254
2093-08-19	78.291	75.707	0.149	0.543
2093-08-20	84.049	84.472	0	0
2093-08-21	89.735	88.804	0.089	0.21
2093-08-22	87.603	88.501	0.102	0
2093-08-23	87.722	84.575	0.179	0.245
2093-08-24	85.825	84.83	0.021	0
2093-08-25	83.753	83.756	0	0
2093-08-26	85.822	86.745	0.183	0.176
2093-08-27	81.231	79.99	0.074	0.03
2093-08-28	82.786	82.797	0	0
2093-08-29	87.75	86.729	1.184	0.124
2093-08-30	93.589	94.727	0.053	0
2093-08-31	95.022	95.451	0	0
2093-09-01	89.001	90.037	0.045	0.027
2093-09-02	63.412	67.109	0.052	0.009
2093-09-03	67.421	70.458	0	0
2093-09-04	72.591	73.547	0	0
2093-09-05	74.736	76.122	0	0
2093-09-06	76.015	75.542	0	0
2093-09-07	81.127	81.637	0	0
2093-09-08	86.198	91.79	0.268	0
2093-09-09	88.319	90.671	0	0
2093-09-10	86.296	85.669	0.001	0
2093-09-11	82.679	84.66	0.098	0
2093-09-12	75.44	79.817	0.048	1.947
2093-09-13	77.112	77.342	0.002	0.009
2093-09-14	78.598	79.206	0	0
2093-09-15	79.044	80.987	0	0
2093-09-16	86.176	89.252	0.205	0.133
2093-09-17	83.523	80.573	0.247	0.213
2093-09-18	67.21	67.423	0.085	0
2093-09-19	74.36	74.351	0	0
2093-09-20	65.493	63.635	0.003	0.001
2093-09-21	76.863	77.224	0	0
2093-09-22	83.235	83.03	0	0
2093-09-23	89.924	86.845	0	0
2093-09-24	94.302	94.403	0.009	0.032
2093-09-25	82.83	79.181	0.018	0.017
2093-09-26	79.422	79.812	0	0
2093-09-27	75.068	75.363	0	0
2093-09-28	81.844	81.38	0	0
2093-09-29	76.236	76.142	0.022	0
2093-09-30	74.207	74.105	0.007	0
2093-10-01	78.933	77.912	0.005	0
2093-10-02	83.489	82.323	0	0
2093-10-03	88	87.773	0	0
2093-10-04	92.061	92.609	0	0
2093-10-05	81.623	81.625	0	0
2093-10-06	87.215	86.37	0	0
2093-10-07	79.878	79.165	0.006	0
2093-10-08	73.388	72.931	0.106	0.812
2093-10-09	76.816	77.129	0.15	0.643
2093-10-10	81.551	80.298	0.065	0.082
2093-10-11	75.597	74.942	0.163	0.041
2093-10-12	53.035	52.491	0	0
2093-10-13	74.441	74.618	0	0
2093-10-14	79.977	79.338	0	0
2093-10-15	74.135	73.317	0	0
2093-10-16	77.492	77.398	0	0
2093-10-17	76.231	76.159	0	0
2093-10-18	70.519	71.028	0	0
2093-10-19	60.66	60.652	0	0.003
2093-10-20	55.268	54.909	0	0.001
2093-10-21	62.572	62.661	0	0
2093-10-22	58.423	57.204	0.083	0.097
2093-10-23	60.827	61.235	1.12	1.337
2093-10-24	62.21	62.069	0	0
2093-10-25	65.709	65.042	0	0
2093-10-26	62.1	61.835	0	0
2093-10-27	47.715	47.471	0.005	0.006
2093-10-28	39.079	39.626	0	0
2093-10-29	40.583	40.582	0.002	0.002
2093-10-30	45.343	43.483	0	0
2093-10-31	43.238	43.322	0	0
2094-05-01	80	80	1	1
2094-05-02	74.67	75.222	0.001	0
2094-05-03	75.137	73.778	0	0.015
2094-05-04	67.756	67.146	0.087	0.005
2094-05-05	72.738	73.203	0.013	0.038
2094-05-06	78.464	79.962	0.002	0.006
2094-05-07	74.264	75.246	0.454	0.382
2094-05-08	66.766	68.208	0.106	0.118
2094-05-09	77.085	76.662	0	0
2094-05-10	81.389	82.857	0.12	0.179
2094-05-11	75.29	74.455	0.167	0.195
2094-05-12	72.895	72.586	0	0
2094-05-13	74.229	71.617	0	0.003
2094-05-14	66.67	67.304	0.155	0.103
2094-05-15	83.578	82.854	0.005	0.003
2094-05-16	79.85	81.094	0.088	0.046
2094-05-17	62.742	65.054	0.125	0.046
2094-05-18	70.298	69.001	0	0
2094-05-19	76.531	76.578	0	0
2094-05-20	75.854	75.994	0.03	0.022
2094-05-21	74.428	73.38	0.04	0.058
2094-05-22	61.145	61.438	0	0
2094-05-23	69.187	69.402	0	0
2094-05-24	74.892	74.799	0	0
2094-05-25	74.781	75.096	0.075	0.028
2094-05-26	80.967	79.874	0.2	0.163
2094-05-27	86.564	85.427	0	0
2094-05-28	86.155	87.691	0.01	0
2094-05-29	77.408	84.853	0.236	0.193
2094-05-30	86.206	86.978	0	0
2094-05-31	85.408	87.206	1.262	0.385
2094-06-01	78.65	81.482	1.604	0.633
2094-06-02	85.424	84.835	0	0
2094-06-03	88.913	88.522	0.006	0
2094-06-04	88.498	89.025	0.127	0.176
2094-06-05	84.773	86.753	0.028	0
2094-06-06	95.844	95.507	0.192	0
2094-06-07	95.986	95.256	0	0
2094-06-08	90.43	87.192	0.173	0.443
2094-06-09	89.76	88.44	0.067	0.037
2094-06-10	86.259	87.498	0.139	0.206
2094-06-11	91.276	93.491	0.07	0
2094-06-12	97.006	97.748	0.35	0
2094-06-13	98.851	100.162	0	0
2094-06-14	99.508	99.866	0	0.04
2094-06-15	99.617	100.844	0	0.063
2094-06-16	105.029	104.068	0.011	0.026
2094-06-17	100.878	101.316	0	0
2094-06-18	97.088	98.111	0	0
2094-06-19	104.926	103.755	0	0.021
2094-06-20	100.283	100.188	0.009	0.012
2094-06-21	101.889	101.732	0	0
2094-06-22	100.668	101.053	0.502	0.434
2094-06-23	103.121	103.578	0.01	0
2094-06-24	90.891	88.87	0.19	0.044
2094-06-25	85.656	87.101	0.044	0.003
2094-06-26	82.428	86.09	0.021	0.188
2094-06-27	86.383	83.739	0.002	0
2094-06-28	86.414	86.514	0	0
2094-06-29	96.112	96.571	0.07	0.003
2094-06-30	92.255	91.816	0	0
2094-07-01	84.704	86.861	0.015	0.001
2094-07-02	83.903	84.255	0.099	0.14
2094-07-03	80.868	82.202	0.001	0
2094-07-04	87.559	87.915	0.001	0
2094-07-05	97.961	97.784	0	0
2094-07-06	100.078	99.429	0	0
2094-07-07	98.728	97.654	0	0
2094-07-08	91.834	89.684	0.236	0.062
2094-07-09	90.041	91.377	0	0.001
2094-07-10	87.813	89.254	0	0
2094-07-11	88.196	87.721	0	0
2094-07-12	94.8	90.584	0	0
2094-07-13	94.092	89.58	0.129	0.068
2094-07-14	85.292	86.836	0.334	0.016
2094-07-15	86.837	87.788	0	0
2094-07-16	92.323	92.016	0	0
2094-07-17	95.558	95.658	0	0.177
2094-07-18	96.667	93.833	0	0.001
2094-07-19	84.623	85.689	0	0
2094-07-20	84.477	84.714	0	0
2094-07-21	87.793	88.548	0	0
2094-07-22	98.586	98.567	0	0
2094-07-23	106.094	105.094	0	0
2094-07-24	101.599	101.479	0	0
2094-07-25	106.977	108.564	0	0.005
2094-07-26	109.162	108.097	0	0
2094-07-27	105.8	107.009	0	0
2094-07-28	106.919	107.444	0	0
2094-07-29	108.187	106.53	0	0
2094-07-30	108.928	109.867	0.056	0
2094-07-31	108.392	108.604	0	0.037
2094-08-01	109.885	105.963	0	0
2094-08-02	109.758	110.748	0	0
2094-08-03	108.765	110.629	0	0
2094-08-04	106.964	112.644	0	0
2094-08-05	104.963	110.625	0.023	0
2094-08-06	82.771	81.882	0	0
2094-08-07	86.608	86.238	0	0
2094-08-08	100.817	99.536	0	0.023
2094-08-09	99.159	99.271	0	0
2094-08-10	95.055	95.346	0.4	0.241
2094-08-11	83.238	83.684	0	0
2094-08-12	84.153	83.667	0	0
2094-08-13	88.341	85.378	0	0
2094-08-14	89.04	86.006	0	0
2094-08-15	85.916	86.016	0	0.048
2094-08-16	89.413	94.464	0.003	0.039
2094-08-17	93.905	96.858	0.761	0.124
2094-08-18	103.83	105.174	0	0.037
2094-08-19	98.94	99.635	0.089	0.109
2094-08-20	91.347	95.278	0.051	0.048
2094-08-21	93.097	95.322	0	0.101
2094-08-22	101.203	100.198	0	0
2094-08-23	101.556	100.997	0	0
2094-08-24	96.585	96.685	0	0.079
2094-08-25	96.908	89	0.141	0.2
2094-08-26	85.671	84.606	0.01	0
2094-08-27	83.001	82.546	0.122	0
2094-08-28	81.352	80.215	0	0
2094-08-29	84.226	85.179	0	0.023
2094-08-30	89.01	91.451	0.02	0.04
2094-08-31	91.097	99.155	0	0.006
2094-09-01	98.405	98.708	0	0.054
2094-09-02	106.052	104.842	0.012	0.009
2094-09-03	99.508	99.36	0.224	0.122
2094-09-04	98.169	97.755	0.013	0.005
2094-09-05	82.687	82.488	0.65	0.493
2094-09-06	83.429	79.821	0.108	0.002
2094-09-07	100.121	101.22	0.037	0
2094-09-08	89.377	89.477	0.004	0.199
2094-09-09	82.687	84.24	0.011	0.287
2094-09-10	83.541	83.616	0	0
2094-09-11	76.944	77.125	0	0
2094-09-12	86.905	88.396	0	0
2094-09-13	82.942	84.122	0	0
2094-09-14	75.15	75.797	0.238	0.023
2094-09-15	55.886	56.402	0.58	0.7
2094-09-16	65.722	63.816	0	0
2094-09-17	75.282	74.579	0.219	1.189
2094-09-18	73.174	71.491	0.2	0.372
2094-09-19	80.168	79.655	0.003	0.014
2094-09-20	79.691	83.338	0	0
2094-09-21	89.503	89.66	0.094	0.013
2094-09-22	78.698	76.31	0	0
2094-09-23	72.867	72.432	0	0
2094-09-24	80.14	79.491	0	0
2094-09-25	83.813	86.008	0	0
2094-09-26	86.815	87.438	0.16	0.139
2094-09-27	82.29	82.873	0.199	0.14
2094-09-28	77.207	77.266	0	0
2094-09-29	82.264	82.294	0	0
2094-09-30	88.894	88.027	0.017	0
2094-10-01	80.477	81.134	0.011	0.071
2094-10-02	60.34	60.707	0.004	0.007
2094-10-03	70.921	70.735	0	0
2094-10-04	76.652	76.292	0	0
2094-10-05	81.86	81.35	0	0
2094-10-06	86.961	86.72	0	0
2094-10-07	79.362	81.476	0.021	0.126
2094-10-08	71.834	69.957	0.712	0.645
2094-10-09	76.996	75.324	0	0
2094-10-10	73.766	74.375	0	0
2094-10-11	79.023	79.445	0.046	0.126
2094-10-12	81.173	80.866	0.009	0.037
2094-10-13	82.597	83.108	0	0.002
2094-10-14	76.638	80.101	0.001	0.001
2094-10-15	70.497	73.809	0.33	0.251
2094-10-16	69.598	70.188	0.001	0.175
2094-10-17	75.675	75.635	0	0
2094-10-18	79.624	79.406	0	0
2094-10-19	70.838	68.062	0.001	0.002
2094-10-20	66.229	64.507	0.006	0.016
2094-10-21	75.233	73.927	0	0
2094-10-22	79.955	78.741	0	0
2094-10-23	76.696	76.082	0	0
2094-10-24	73.596	73.508	0	0
2094-10-25	71.34	71.27	0.14	0.247
2094-10-26	61.064	60.864	0.018	0.034
2094-10-27	60.722	61.03	0.019	0.038
2094-10-28	64.672	64.407	0	0
2094-10-29	64.403	64.311	0	0
2094-10-30	72.763	72.833	0	0
2094-10-31	66.266	65.565	0	0.001
2095-05-01	80	80	1	1
2095-05-02	71.25	71.615	0.001	0
2095-05-03	58.132	58.281	0	0
2095-05-04	67.983	68.391	0	0
2095-05-05	69.967	71.465	0.006	0.001
2095-05-06	85.791	85.845	0	0
2095-05-07	86	86.077	0.092	0.082
2095-05-08	82.276	81.529	0.054	0.059
2095-05-09	79.361	79.235	0	0
2095-05-10	78.962	80.56	0.055	0.008
2095-05-11	82.496	82.857	0.008	0.035
2095-05-12	83.709	83.795	0	0
2095-05-13	79.988	80.076	0	0
2095-05-14	82.747	83.035	0.451	0.185
2095-05-15	79.588	79.039	0.075	0.254
2095-05-16	85.942	85.526	0	0
2095-05-17	84.817	86.726	0	0
2095-05-18	77.621	80.732	0.095	0.041
2095-05-19	74.253	72.784	0	0
2095-05-20	73.222	76.82	0	0
2095-05-21	77.055	79.52	0	0
2095-05-22	80.607	79.828	0.003	0
2095-05-23	79.512	80.083	0.019	0.086
2095-05-24	77.926	74.332	0.131	0.255
2095-05-25	79.718	77.579	0.075	0.375
2095-05-26	82.258	80.33	0.14	0.111
2095-05-27	83.15	80.474	0.547	0.579
2095-05-28	74.336	74.843	0	0.022
2095-05-29	79.694	79.131	0.004	0.026
2095-05-30	85.38	86.172	0	0
2095-05-31	102.577	102.396	0	0
2095-06-01	99.138	99.665	0	0
2095-06-02	95.394	94.005	0	0.003
2095-06-03	86.146	87.934	0.004	0
2095-06-04	85.341	86.838	0.006	0.005
2095-06-05	91.63	91.624	0	0
2095-06-06	82.261	82.128	0.148	0.16
2095-06-07	85.18	83.969	0.002	0.067
2095-06-08	79.162	78.703	0.134	0.974
2095-06-09	85.582	84.721	0	0
2095-06-10	84.639	83.758	0.006	0
2095-06-11	84.789	82.728	0.4	0.103
2095-06-12	88.264	87.778	0.981	0.125
2095-06-13	90.078	89.63	0	0.001
2095-06-14	94.963	93.482	0	0
2095-06-15	98.527	98.066	0	0
2095-06-16	101.942	102.211	0.022	0
2095-06-17	85.623	82.401	0.18	0.347
2095-06-18	88.683	87.611	0.05	0.41
2095-06-19	89.599	88.563	0	0.056
2095-06-20	87.965	87.445	0	0.035
2095-06-21	79.046	78.381	0.005	0
2095-06-22	81.259	80.914	0	0
2095-06-23	85.684	87.95	0	0
2095-06-24	88.979	89.079	0.038	0.048
2095-06-25	96.774	96.229	0.141	0.242
2095-06-26	96.803	96.303	0.194	0.135
2095-06-27	96.198	92.691	0.125	0.1
2095-06-28	93.62	93.131	0.047	0.001
2095-06-29	90.136	89.375	0.024	0.006
2095-06-30	80.42	80.703	0.243	0.242
2095-07-01	81.891	82.033	0.222	0.215
2095-07-02	84.45	82.251	0.013	0.001
2095-07-03	85.889	86.545	0	0
2095-07-04	89.897	89.997	0	0
2095-07-05	97.496	95.855	0	0
2095-07-06	95.478	94.457	0.038	0.03
2095-07-07	89.333	89.475	0	0
2095-07-08	92.927	92.051	0	0
2095-07-09	89.66	91.651	0.623	1.296
2095-07-10	92.923	92.966	0.401	0.227
2095-07-11	94.905	98.017	0	0
2095-07-12	94.686	93.892	0.025	0.011
2095-07-13	93.26	93.755	0	0
2095-07-14	95.586	95.674	0	0
2095-07-15	99.732	97.27	0.073	0
2095-07-16	101.609	98.564	0.034	0
2095-07-17	94.481	101.529	0.134	0.216
2095-07-18	85.542	85.69	0.004	0.081
2095-07-19	98.913	95.559	0.151	0.039
2095-07-20	90.3	94.244	0.103	0.035
2095-07-21	95.6	96.496	0	0
2095-07-22	92.986	94.382	0.192	0.138
2095-07-23	93.59	96.077	0.39	0.056
2095-07-24	86.21	91.391	0.19	0.274
2095-07-25	101.464	101.707	0.023	0.008
2095-07-26	91.264	99.998	0.152	0.092
2095-07-27	97.979	102.242	0.121	0.017
2095-07-28	100.502	102.759	0	0
2095-07-29	95.779	97.652	0	0
2095-07-30	92.711	94.856	0.002	0.011
2095-07-31	96.239	95.013	0	0.046
2095-08-01	101.408	94.816	0	0
2095-08-02	102.079	103.54	0	0
2095-08-03	99.728	99.671	0.031	0.046
2095-08-04	88.976	91.934	0.175	0
2095-08-05	88.496	89.182	0.046	0.002
2095-08-06	87.716	88.704	0	0
2095-08-07	82.436	83.688	0	0
2095-08-08	81.992	83.24	0.323	0.003
2095-08-09	76.789	72.818	0.451	0.647
2095-08-10	79.752	78.356	0.17	0.168
2095-08-11	80.982	77.801	0.003	0.102
2095-08-12	81.817	80.295	0.007	0.113
2095-08-13	82.062	82.271	0.065	0.111
2095-08-14	84.007	84.224	0.076	0.003
2095-08-15	87.516	85.474	0	0
2095-08-16	87.578	90.32	0	0
2095-08-17	92.198	90.513	0	0
2095-08-18	95.004	96.534	0	0
2095-08-19	90.998	93.295	0	0
2095-08-20	88.682	87.27	0	0
2095-08-21	93.204	93.875	0.337	0.179
2095-08-22	88.005	94.627	0.285	0.154
2095-08-23	84.073	86.667	0	0.004
2095-08-24	92.359	91.818	0	0
2095-08-25	96.817	95.715	0	0
2095-08-26	96.691	96.688	0	0.011
2095-08-27	90.841	93.64	0.151	0
2095-08-28	93.238	93.352	0	0
2095-08-29	88.786	91.387	0.208	0.233
2095-08-30	91.499	94.47	0	0
2095-08-31	91.291	93.444	0	0
2095-09-01	95.012	91.254	0	0
2095-09-02	86.311	89.651	0.291	0.306
2095-09-03	77.473	79.314	0	0
2095-09-04	79.694	79.502	0	0
2095-09-05	83.238	82.667	0	0
2095-09-06	84.559	84.028	0	0
2095-09-07	89.912	89.135	0	0
2095-09-08	85.278	86.607	0	0
2095-09-09	85.54	82.637	0	0
2095-09-10	99.258	101.438	0	0
2095-09-11	90.214	94.019	0	0
2095-09-12	82.797	89.073	0	0
2095-09-13	77.114	78.93	0.044	0.098
2095-09-14	78.707	76.835	0.087	0.136
2095-09-15	81.215	79.304	0	0
2095-09-16	82.193	83.792	0	0
2095-09-17	81.603	83.994	0	0
2095-09-18	83.554	83.002	0	0
2095-09-19	75.773	75.25	0.595	0.088
2095-09-20	84.243	82.875	0.154	0.462
2095-09-21	71.507	72.285	0	0
2095-09-22	71.58	73.51	0	0.003
2095-09-23	90.006	90.461	0	0
2095-09-24	80.525	82.074	0	0
2095-09-25	72.099	72.233	0	0
2095-09-26	66.862	67.922	0.019	0.002
2095-09-27	57.372	58.647	0.016	0.073
2095-09-28	72.392	72.582	0.097	0.238
2095-09-29	85.923	87.593	0	0
2095-09-30	78.245	76.229	0	0
2095-10-01	70.344	71.701	0	0
2095-10-02	68.906	65.966	0.001	0.002
2095-10-03	67.517	67.289	0	0
2095-10-04	62.251	63.638	0.056	0.034
2095-10-05	63.38	63.484	0	0
2095-10-06	68.633	69.406	0	0
2095-10-07	75.269	75.288	0	0
2095-10-08	74.468	76.211	0	0
2095-10-09	77.72	78.267	0	0
2095-10-10	75.076	74.034	0	0
2095-10-11	75.936	77.256	0	0
2095-10-12	77.836	78.308	0	0
2095-10-13	69.894	71.333	0	0
2095-10-14	63.492	66.492	0.42	0.359
2095-10-15	65.979	65.755	0.444	0.095
2095-10-16	61.745	61.901	0.094	0.031
2095-10-17	64.889	69.89	0	0
2095-10-18	62.88	68.924	0	0
2095-10-19	60.115	59.732	0	0
2095-10-20	67.001	67.2	0.001	0.002
2095-10-21	64.999	65.196	0	0
2095-10-22	61.443	62.011	0	0
2095-10-23	52.296	53.427	0	0
2095-10-24	51.738	51.48	0	0
2095-10-25	48.882	49.252	0.076	0.028
2095-10-26	44.179	46.775	0	0
2095-10-27	56.029	57.291	0	0
2095-10-28	64.003	64.799	0	0
2095-10-29	68.928	69.203	0	0
2095-10-30	63.705	63.892	0	0
2095-10-31	58.219	58.442	0	0
2096-05-01	80	80	1	1
2096-05-02	77.482	81.776	0.097	0.464
2096-05-03	69.942	68.719	0	0
2096-05-04	64.992	65.093	0	0
2096-05-05	73.042	72.607	0	0
2096-05-06	83.043	83.186	0	0
2096-05-07	89.518	89.174	0	0
2096-05-08	84.957	85.788	0	0
2096-05-09	80.97	75.316	0	0.022
2096-05-10	72.518	74.465	0.033	0.529
2096-05-11	75.445	74.748	0	0.264
2096-05-12	73.889	73.053	0	0
2096-05-13	73.852	73.404	0	0
2096-05-14	77.072	76.757	0	0
2096-05-15	74.478	72.745	0	0
2096-05-16	76.799	74.293	0	0
2096-05-17	81.954	81.513	0	0
2096-05-18	79.003	77.718	0	0
2096-05-19	77.126	78.269	0	0
2096-05-20	82.195	82.27	0	0
2096-05-21	89.652	90.348	0	0
2096-05-22	87.883	87.609	0	0
2096-05-23	81.265	83.663	0.167	0.121
2096-05-24	84.103	82.677	0	0
2096-05-25	92.369	92.672	0	0
2096-05-26	86.932	90.233	0	0.032
2096-05-27	84.359	84.548	0	0
2096-05-28	81.735	81.079	0.042	0.173
2096-05-29	82.292	81.443	0	0
2096-05-30	84.404	83.925	0	0
2096-05-31	84.031	82.197	0.293	0
2096-06-01	86.358	85.967	0.063	0.054
2096-06-02	84.801	84.577	0	0
2096-06-03	80.65	80.807	0	0
2096-06-04	74.73	74.912	0	0
2096-06-05	86.272	87	0	0
2096-06-06	97.456	98.076	0	0
2096-06-07	95.884	97.427	0.274	0.435
2096-06-08	85.821	86.471	0.53	0.703
2096-06-09	88.435	90.287	0	0
2096-06-10	86.386	87.25	0.308	0.238
2096-06-11	88.208	88.243	0.009	0
2096-06-12	90.763	91.649	0	0
2096-06-13	92.405	91.99	0	0
2096-06-14	90.573	91.471	0	0
2096-06-15	90.286	91.251	0	0
2096-06-16	90.723	91.145	0	0
2096-06-17	91.854	91.589	0	0
2096-06-18	91.778	91.605	0	0.041
2096-06-19	93.043	89.349	0.134	0.292
2096-06-20	91.596	91.941	0	0
2096-06-21	91.265	91.657	0.006	0
2096-06-22	89.744	87.375	0.176	0.043
2096-06-23	85.865	90.085	0.216	0.063
2096-06-24	91.235	95.169	0.114	0
2096-06-25	90.585	94.187	0.004	0
2096-06-26	88.107	91.243	0.392	0
2096-06-27	86.578	92.889	0.351	0.433
2096-06-28	91.811	90.617	0	0
2096-06-29	89.306	89.089	0	0
2096-06-30	87.529	90.047	0	0.002
2096-07-01	88.576	92.112	0	0
2096-07-02	95.009	95.945	0.029	0.363
2096-07-03	94.517	96.828	0	0
2096-07-04	85.245	83.17	0	0.029
2096-07-05	84.293	81.469	0	0.097
2096-07-06	91.831	94.038	0	0.712
2096-07-07	93.819	94.221	0.002	0
2096-07-08	89.981	92.474	0.144	0
2096-07-09	91.953	96.893	0.331	0.304
2096-07-10	96.624	100.398	0	0.301
2096-07-11	88.538	88.638	0	0.188
2096-07-12	87.726	88.757	0.046	0.072
2096-07-13	85.188	83.671	0.076	0.002
2096-07-14	82.921	84.192	0.1	0.035
2096-07-15	81.806	84.747	0.208	0
2096-07-16	82.694	87.537	0.017	0
2096-07-17	86.603	87.548	0.172	0.001
2096-07-18	95.798	96.677	0	0
2096-07-19	93.046	94.01	0.074	0
2096-07-20	92.425	93.756	0	0
2096-07-21	92.158	93.805	0	0
2096-07-22	100.301	98.413	0	0
2096-07-23	100.008	100.58	0.066	0.09
2096-07-24	98.382	101.108	0.125	0.096
2096-07-25	97.974	94.582	0.231	0.215
2096-07-26	91.35	91.974	0	0
2096-07-27	90.093	91.142	0	0
2096-07-28	91.253	93.986	0	0
2096-07-29	92.87	97.838	0.025	0.381
2096-07-30	96.733	97.35	0.105	0.095
2096-07-31	99.672	98.733	0.041	0.043
2096-08-01	106.741	101.478	0	0
2096-08-02	98.945	95.606	0.132	0.118
2096-08-03	99.537	100.653	0.053	0
2096-08-04	99.346	104.229	0.169	0
2096-08-05	99.117	103.502	0.015	0.135
2096-08-06	95.988	96.767	0.22	0.256
2096-08-07	94.324	95.517	0	0
2096-08-08	102.019	103.085	0	0
2096-08-09	100.37	103.462	0	0.004
2096-08-10	85.776	88.563	0.118	0
2096-08-11	86.304	86.947	0	0
2096-08-12	87.008	84.533	0.114	0.043
2096-08-13	97.107	94.641	0	0
2096-08-14	95.668	95.917	0.081	0.073
2096-08-15	86.148	86.248	0	0
2096-08-16	85.133	87.37	0.149	0.144
2096-08-17	82.68	85.837	0.298	0.215
2096-08-18	80.086	79.853	0.189	0.124
2096-08-19	79.194	76.733	0.045	0.084
2096-08-20	84.049	84.604	0.002	0.001
2096-08-21	89.155	89.31	0	0
2096-08-22	89.358	91.889	0	0
2096-08-23	89.043	91.943	0.005	0.066
2096-08-24	87.311	84.478	0.103	0.248
2096-08-25	87.722	89.013	0.085	0.058
2096-08-26	87.569	88.393	0	0
2096-08-27	75.118	75.178	0.572	0.544
2096-08-28	76.387	74.51	0.001	0.001
2096-08-29	86.607	86.688	0	0
2096-08-30	90.031	89.102	0.001	0
2096-08-31	92.743	93.226	0	0
2096-09-01	92.973	94.565	0	0
2096-09-02	96.326	97.552	0	0
2096-09-03	91.979	91.389	0	0
2096-09-04	79.443	79.941	0.047	0.105
2096-09-05	90.091	92.657	0.119	0.119
2096-09-06	97.739	97.941	0	0
2096-09-07	91.196	91.667	0	0.019
2096-09-08	91.642	92.589	0	0
2096-09-09	92.46	91.889	0	0
2096-09-10	89.86	90.16	0.105	0
2096-09-11	95.316	97.722	0	0
2096-09-12	91.794	93.193	0	0
2096-09-13	84.856	84.972	0.001	0.045
2096-09-14	78.753	76.216	0.044	0.061
2096-09-15	78.305	78.115	0	0.118
2096-09-16	71.762	72.453	1.543	0.821
2096-09-17	60.724	57.807	0.025	0.074
2096-09-18	70.52	71.171	0	0
2096-09-19	77.313	77.669	0	0
2096-09-20	80.786	81.546	0	0
2096-09-21	82.85	82.989	0	0
2096-09-22	86.316	86.386	0	0
2096-09-23	88.754	89.195	0	0
2096-09-24	76.756	77.086	0.009	0.001
2096-09-25	57.973	58.155	0	0
2096-09-26	66.643	66.607	0	0
2096-09-27	70.448	73.179	0	0
2096-09-28	65.147	65.539	0.102	0.005
2096-09-29	66.066	66.616	0.037	0.061
2096-09-30	79.219	79.776	0	0
2096-10-01	80.393	79.071	0	0
2096-10-02	73.341	72.583	0.108	0.536
2096-10-03	66.46	70.814	0.782	0.591
2096-10-04	62.553	66.148	0.049	0.016
2096-10-05	57.219	57.426	0	0
2096-10-06	76.4	76.976	0	0
2096-10-07	81.6	81.166	0	0
2096-10-08	71.092	70.915	0.003	0.009
2096-10-09	66.358	66.422	0.18	0.158
2096-10-10	77.056	77.502	0	0
2096-10-11	78.764	79.021	0	0
2096-10-12	83.308	84.271	0	0
2096-10-13	72.086	74.507	0	0
2096-10-14	69.897	70.212	0	0
2096-10-15	70.211	70.282	0	0
2096-10-16	72.304	65.364	0	0
2096-10-17	63.86	60.87	0.028	0.01
2096-10-18	64.063	65.022	0.035	0.027
2096-10-19	60.191	60.959	0	0
2096-10-20	57.782	58.966	0	0
2096-10-21	61.64	61.467	0	0
2096-10-22	63.021	63.195	0.109	0.099
2096-10-23	58.205	58.582	0	0
2096-10-24	58.922	59.049	0	0
2096-10-25	59.674	60.097	0	0
2096-10-26	58.773	56.751	0	0
2096-10-27	70.642	70.718	0	0
2096-10-28	65.945	66.774	0.085	0.286
2096-10-29	61.591	61.943	0	0
2096-10-30	57.861	57.702	0.278	0.253
2096-10-31	40.703	41.044	0.01	0.006
2097-05-01	80	80	1	1
2097-05-02	80.107	80.387	0	0
2097-05-03	79.008	80.162	0	0
2097-05-04	75.393	74.81	0.067	0.304
2097-05-05	77.588	78.785	0.145	0.119
2097-05-06	70.417	69.625	0	0
2097-05-07	67.025	63.6	0	0
2097-05-08	63.36	63.141	0.002	0
2097-05-09	64.368	64.024	0.031	0.195
2097-05-10	74.155	77.724	2.45	1.904
2097-05-11	73.559	75.825	0.033	0.035
2097-05-12	61.558	64.411	0.009	0.009
2097-05-13	73.615	73.64	0	0
2097-05-14	77.084	76.847	0	0
2097-05-15	73.893	73.877	0	0.001
2097-05-16	75.962	76.558	0	0
2097-05-17	74.284	76.312	0	0.01
2097-05-18	65.671	65.991	0	0
2097-05-19	63.271	60.193	0.225	0.269
2097-05-20	75.698	75.734	0.102	0.071
2097-05-21	80.36	81.061	0.964	0.474
2097-05-22	77.433	77.866	0	0
2097-05-23	75.526	74.087	0.224	0.173
2097-05-24	68.483	66.608	1.131	0.705
2097-05-25	71.657	71.456	0	0
2097-05-26	73.394	73.236	0.079	0.071
2097-05-27	80.909	80.564	0.033	0.108
2097-05-28	80.546	80.952	0	0
2097-05-29	84.036	84.064	0.666	0.3
2097-05-30	77.82	78.794	0.006	0.184
2097-05-31	77.633	80.927	0	0
2097-06-01	83.999	84.699	0.084	0.114
2097-06-02	84.338	84.53	0	0.026
2097-06-03	81.413	81.556	0	0
2097-06-04	79.796	81.233	0.055	0
2097-06-05	74.633	76.7	0.202	0.051
2097-06-06	82.295	83.113	0.236	0.158
2097-06-07	86.699	88.081	0.008	0.014
2097-06-08	83.443	86.006	0.839	0.32
2097-06-09	82.425	83.144	0.08	0.301
2097-06-10	84.338	84.957	0.282	0.193
2097-06-11	87.516	86.691	0.062	0.223
2097-06-12	92.722	94.086	0.329	0.156
2097-06-13	85.708	86.318	0.181	0.195
2097-06-14	86.778	85.559	0	0
2097-06-15	87.244	86.228	0.271	0.164
2097-06-16	86.271	85.733	0	0
2097-06-17	82.536	85.772	0.021	0
2097-06-18	90.006	92.355	0.09	0
2097-06-19	95.377	96.286	0	0
2097-06-20	96.219	98.826	0	0
2097-06-21	95.103	97.014	0.22	0.112
2097-06-22	86.702	91.319	0.227	0
2097-06-23	85.856	88.229	0	0
2097-06-24	85.341	87.125	0	0.038
2097-06-25	85.732	86.647	0	0
2097-06-26	84.683	85.688	0.67	0.28
2097-06-27	97.036	98.369	0	0.026
2097-06-28	97.317	98.545	0	0
2097-06-29	91.768	93.185	0.222	0.005
2097-06-30	99.347	98.678	0.045	0
2097-07-01	89.46	94.207	4.282	0.271
2097-07-02	87.243	91.455	0	0.09
2097-07-03	87.601	90.13	0	0.007
2097-07-04	87.633	88.747	0.127	0
2097-07-05	86.652	88.247	0.22	0.244
2097-07-06	84.701	84.554	0.03	0.279
2097-07-07	83.736	83.794	0.054	1.437
2097-07-08	79.592	79.891	0	0
2097-07-09	81.077	81.732	0	0
2097-07-10	82.278	84.998	0.071	0
2097-07-11	85.638	84.373	0.09	0.184
2097-07-12	81.329	79.456	0.052	0.112
2097-07-13	81.106	78.92	0	0.009
2097-07-14	87.86	85.969	0	0
2097-07-15	88.367	91.792	0.089	0.019
2097-07-16	85.899	86.715	0.399	0.211
2097-07-17	90.719	85.426	0.192	0.361
2097-07-18	89.29	88.262	0.136	0.1
2097-07-19	88.96	89.675	0	0
2097-07-20	91.251	91.23	0	0
2097-07-21	90.598	91.554	0	0
2097-07-22	90.587	92.673	0.047	0.019
2097-07-23	91.276	92.117	0.039	0.186
2097-07-24	86.658	88.224	0	0
2097-07-25	89.171	89.846	0	0
2097-07-26	91.231	91.362	0.119	0.014
2097-07-27	85.908	85.58	0	0
2097-07-28	88.485	88.667	0.062	0
2097-07-29	93.753	94.353	0	0
2097-07-30	94.971	95.737	0	0
2097-07-31	93.018	93.876	0.027	0.056
2097-08-01	91.093	92.216	0.126	0.003
2097-08-02	95.165	96.018	0.437	0.469
2097-08-03	94.436	94.536	0.017	0.079
2097-08-04	95.496	94.443	0	0
2097-08-05	88.827	89.867	0	0.005
2097-08-06	87.21	88.057	0.041	0.092
2097-08-07	92.104	92.568	0	0
2097-08-08	91.256	91.356	0	0.1
2097-08-09	94.837	98.665	0.076	0.004
2097-08-10	92.674	93.355	0	0.041
2097-08-11	85.09	82.64	0	0
2097-08-12	86.697	88.848	0.184	0
2097-08-13	87.96	88.769	0	0
2097-08-14	85.41	84.542	0.002	0
2097-08-15	92.352	91.573	0	0
2097-08-16	89.213	89.313	0.019	0.016
2097-08-17	101.707	101.873	0	0
2097-08-18	95.949	94.644	0	0
2097-08-19	89.11	90.758	0	0
2097-08-20	89.429	91.044	0	0
2097-08-21	89.267	92.594	0.097	0.321
2097-08-22	85.267	86.655	0.167	0.135
2097-08-23	85.596	86.308	0	0
2097-08-24	84.402	84.768	0	0.003
2097-08-25	90.654	91.16	0	0
2097-08-26	91.18	92.383	0	0
2097-08-27	96.311	97.707	0	0
2097-08-28	99.197	103.17	0	0
2097-08-29	97.704	103.18	0	0
2097-08-30	100.242	100.261	0	0
2097-08-31	91.095	98.137	0	0.007
2097-09-01	95.014	95.114	0.018	0.226
2097-09-02	93.563	97.518	0.023	0.035
2097-09-03	97.967	103.582	0	0
2097-09-04	95.119	98.228	0.012	0.001
2097-09-05	90.775	89.544	0.068	0.033
2097-09-06	87.507	87.607	0.039	0.176
2097-09-07	100.667	97.032	0	0
2097-09-08	99.514	99.627	0.072	0.069
2097-09-09	105.133	105.814	0	0
2097-09-10	110.034	107.593	0.005	0
2097-09-11	102.703	108.928	0	0
2097-09-12	101.431	106.1	0	0
2097-09-13	95.281	99.57	0.129	0.08
2097-09-14	79.368	81.954	0.005	0.018
2097-09-15	76.774	77.36	0	0
2097-09-16	73.113	73.346	0	0
2097-09-17	74.438	84.289	0	0
2097-09-18	87.616	89.63	0.159	0
2097-09-19	84.004	85.172	0	0
2097-09-20	86.394	76.375	0.016	0.139
2097-09-21	88.375	80.158	0.011	0.084
2097-09-22	82.973	80.87	0.019	0.058
2097-09-23	96.117	95.228	0	0
2097-09-24	85.985	87.545	0.01	0
2097-09-25	78.461	79.608	0.08	0.119
2097-09-26	77.672	74.89	0.006	0.02
2097-09-27	92.143	93.168	0	0
2097-09-28	86.333	87.28	0	0
2097-09-29	82.959	86.924	0.004	0
2097-09-30	100.237	98.301	0.016	0.008
2097-10-01	90.142	90.258	0.032	0
2097-10-02	68.908	77.232	0.027	0.391
2097-10-03	64.022	62.844	0	0
2097-10-04	60.469	59.965	0.41	0.413
2097-10-05	58.395	58.512	0.512	0.232
2097-10-06	56.815	57.408	0.001	0.002
2097-10-07	60.776	62.314	0.005	0.004
2097-10-08	61.716	71.732	0.274	0.148
2097-10-09	62.203	67.8	0.002	0
2097-10-10	80.993	81.569	0.016	0
2097-10-11	71.214	71.872	0.183	0.382
2097-10-12	69.381	66.009	0.11	0.162
2097-10-13	69.589	69.194	0.185	0.186
2097-10-14	68.865	65.277	0.001	0
2097-10-15	73.957	72.602	0.38	0.321
2097-10-16	74.046	74.178	0.177	0.099
2097-10-17	56.245	56.631	0	0.004
2097-10-18	63.552	64.244	0	0
2097-10-19	68.597	68.398	0	0
2097-10-20	70.956	71.229	0	0
2097-10-21	68.963	68.887	0	0
2097-10-22	63.938	63.774	0	0
2097-10-23	50.778	50.852	0	0
2097-10-24	56.126	56.273	0	0
2097-10-25	50.067	50.11	0	0
2097-10-26	42.944	43.011	0	0.002
2097-10-27	60.382	60.495	0	0
2097-10-28	55.865	57.075	0	0
2097-10-29	46.168	46.3	0	0
2097-10-30	51.158	51.488	0	0
2097-10-31	58.923	58.814	0	0
2098-05-01	80	80	1	1
2098-05-02	66.162	66.189	0	0
2098-05-03	65.86	65.004	0	0
2098-05-04	67.766	68.517	0	0
2098-05-05	72.264	72.102	0	0
2098-05-06	69.771	69.764	0	0
2098-05-07	66.818	62.498	0.192	0.107
2098-05-08	57.213	56.985	0.288	0.24
2098-05-09	73.115	73.03	0.045	0.013
2098-05-10	73.181	73.077	0	0
2098-05-11	69.8	72.225	0.008	0.007
2098-05-12	72.258	74.053	1.787	0.689
2098-05-13	79.065	77.686	0.049	0.012
2098-05-14	79.595	78.3	0.41	0.373
2098-05-15	72.791	69.034	0.106	0.396
2098-05-16	71.031	69.674	0.001	0
2098-05-17	65.68	68.442	0.038	0.093
2098-05-18	75.509	75.937	0.027	0.119
2098-05-19	79.937	80.208	0	0
2098-05-20	83.037	83.297	0	0
2098-05-21	79.286	81.505	0.308	0.273
2098-05-22	74.889	75.417	0.199	0.086
2098-05-23	74.838	74.813	0.001	0.006
2098-05-24	73.305	73.284	0.085	0.353
2098-05-25	79.448	78.708	0.873	0.465
2098-05-26	81.531	79.153	0.108	0.239
2098-05-27	89.305	87.926	0.006	0.006
2098-05-28	86.631	86.844	0	0
2098-05-29	69.743	70.101	0	0
2098-05-30	66.936	66.826	0	0
2098-05-31	76.789	77.147	0	0
2098-06-01	86.058	86.362	0	0
2098-06-02	84.304	85.045	0.019	0
2098-06-03	82.326	81.626	0	0.002
2098-06-04	91.691	92.242	0	0
2098-06-05	83.691	86.042	0.045	0.087
2098-06-06	73.299	73.406	0	0
2098-06-07	72.229	71.699	0.008	0
2098-06-08	72.145	73.227	0.006	0
2098-06-09	70.872	73.844	0.085	0.049
2098-06-10	70.657	69.618	0.071	0.057
2098-06-11	82.676	83.183	0.008	0.031
2098-06-12	88.864	89.139	0	0
2098-06-13	92.107	91.505	0.123	0.085
2098-06-14	86.526	84.252	0.194	0.303
2098-06-15	93.47	93.735	0.236	0
2098-06-16	93.299	92.689	0	0
2098-06-17	92.136	91.812	0.241	0.017
2098-06-18	94.702	94.966	0	0
2098-06-19	94.242	95.169	0	0
2098-06-20	89.035	89.135	0	0
2098-06-21	85.344	95.76	0.555	0.251
2098-06-22	89.104	100.611	0.002	0
2098-06-23	79.312	82.161	0.248	1.057
2098-06-24	75.375	74.67	0.005	0.014
2098-06-25	85.434	84.11	0.032	0
2098-06-26	86.332	83.438	0.148	0.123
2098-06-27	85.638	85.099	0	0.103
2098-06-28	85.889	84.291	0.201	0.049
2098-06-29	83.594	86.038	0.01	0.126
2098-06-30	84.83	86.018	0.011	0.28
2098-07-01	83.846	82.713	0.309	0.696
2098-07-02	82.62	81.958	0.25	0.273
2098-07-03	83.219	87.769	0.145	0.035
2098-07-04	89.973	87.276	0.045	0.458
2098-07-05	91.733	91.833	0.036	0.391
2098-07-06	100.199	102.036	0	0
2098-07-07	98.186	102.486	0.058	0
2098-07-08	96.632	96.9	0	0
2098-07-09	101.504	101.155	0	0
2098-07-10	102.182	101.841	0	0
2098-07-11	102.921	103.301	0	0
2098-07-12	99.122	99.794	0	0
2098-07-13	99.765	100.666	0	0
2098-07-14	99.534	99.407	0	0
2098-07-15	101.164	100.994	0.05	0.018
2098-07-16	96.634	98.021	0.018	0
2098-07-17	95.38	94.586	0.08	0.047
2098-07-18	96.567	96.667	0.007	0.063
2098-07-19	95.792	94.836	0.042	0
2098-07-20	100.367	101.744	0	0
2098-07-21	98.284	98.235	0	0
2098-07-22	100.771	102.387	0	0
2098-07-23	105.349	104.289	0	0
2098-07-24	102.334	101.688	0.001	0
2098-07-25	98.868	96.937	0.004	0.024
2098-07-26	101.845	102.544	0	0
2098-07-27	103.043	105.007	0	0.023
2098-07-28	103.871	104.287	0	0
2098-07-29	103.525	103.869	0.087	0.03
2098-07-30	102.654	103.851	0	0
2098-07-31	101.784	103.31	0	0
2098-08-01	89.98	90.08	0	0
2098-08-02	100.788	100.327	0	0
2098-08-03	99.809	96.261	0.102	0
2098-08-04	104.414	106.902	0	0
2098-08-05	105.78	102.045	0	0
2098-08-06	100.846	100.283	0	0
2098-08-07	100.659	99.492	0	0
2098-08-08	95.859	97.992	0	0
2098-08-09	98.594	98.694	0.024	0.096
2098-08-10	99.356	97.936	0	0
2098-08-11	96.428	95.268	0.134	0.044
2098-08-12	97.73	96.327	0	0
2098-08-13	98.835	100.059	0.003	0.012
2098-08-14	98.214	100.089	0.044	0.041
2098-08-15	98.82	96.277	0	0
2098-08-16	105.977	104.05	0	0
2098-08-17	105.09	106.297	0	0
2098-08-18	100.582	99.178	0	0
2098-08-19	97.934	97.609	0	0
2098-08-20	90.214	88.432	0	0
2098-08-21	98.057	97.313	0	0
2098-08-22	95.803	95.968	0	0.011
2098-08-23	95.536	95.31	0	0
2098-08-24	97.892	98.377	0	0
2098-08-25	89.71	89.81	0	0.017
2098-08-26	87.181	87.926	0	0
2098-08-27	87.114	87.214	0	0.274
2098-08-28	106.83	104.23	0.108	0.012
2098-08-29	105.24	102.725	0.043	0
2098-08-30	110.226	106.978	0	0
2098-08-31	106.05	101.247	0	0
2098-09-01	100.469	100.454	0	0
2098-09-02	99.539	90.887	0	0
2098-09-03	112.565	111.461	0	0.004
2098-09-04	111.818	111.259	0	0
2098-09-05	103.707	103.544	0	0
2098-09-06	105.075	100.315	0.008	0
2098-09-07	96.563	96.693	0	0
2098-09-08	95.435	94.265	0	0
2098-09-09	96.73	95.61	0	0
2098-09-10	96.814	98.118	0	0
2098-09-11	97.702	101.64	0	0.001
2098-09-12	99.061	99.004	0	0
2098-09-13	94.667	95.217	0.018	0.084
2098-09-14	79.469	77.361	0	0.119
2098-09-15	79.634	78.97	0	0
2098-09-16	92.76	91.095	0	0
2098-09-17	95.172	94.085	0	0
2098-09-18	98.972	98.163	0	0
2098-09-19	98.454	96.998	0	0
2098-09-20	94.487	94.713	0	0
2098-09-21	97.809	98.385	0	0
2098-09-22	99.564	98.924	0	0
2098-09-23	100.301	94.559	0	0
2098-09-24	97.665	100.023	0.001	0
2098-09-25	102.307	101.642	0	0
2098-09-26	100.897	98.413	0	0
2098-09-27	97.52	97.151	0	0
2098-09-28	93.728	100.529	0.025	0.021
2098-09-29	82.249	85.387	0.231	0.194
2098-09-30	68.522	73.351	0.172	0.159
2098-10-01	64.418	63.85	0.011	0.273
2098-10-02	68.504	71.575	0.045	0.286
2098-10-03	87.377	77.446	0.309	0.277
2098-10-04	93.486	90.766	0	0
2098-10-05	85.065	84.881	0.129	0.219
2098-10-06	80.392	81.048	0	0
2098-10-07	71.427	72.675	0.14	0.098
2098-10-08	77.172	73.97	0.107	0.1
2098-10-09	75.053	74.777	0.518	0.458
2098-10-10	78.543	77.497	0	0
2098-10-11	76.633	76.548	0	0
2098-10-12	79.982	77.248	0.002	0
2098-10-13	84.563	84.195	0	0
2098-10-14	81.417	79.146	0.002	0
2098-10-15	74.573	68.022	0	0
2098-10-16	68.091	67.864	0	0
2098-10-17	75.576	72.364	0	0
2098-10-18	71.681	72.031	0.008	0.006
2098-10-19	68.853	67.314	0.001	0.012
2098-10-20	69.464	69.332	0	0
2098-10-21	79.185	79.202	0	0
2098-10-22	67.812	67.128	0	0
2098-10-23	64.579	64.255	0	0
2098-10-24	64.2	57.51	0	0
2098-10-25	56.885	53.136	0	0
2098-10-26	52.9	56.789	0	0
2098-10-27	55.814	54.462	0.044	0
2098-10-28	63.951	62.484	0.615	0.254
2098-10-29	61.613	62.774	0.099	0.007
2098-10-30	65.134	65.162	0	0
2098-10-31	62.867	63.02	0	0
2099-05-01	80	80	1	1
2099-05-02	91.862	92.872	0	0
2099-05-03	90.428	91.705	0.102	0.188
2099-05-04	76.834	76.93	0	0
2099-05-05	88.605	88.951	0	0
2099-05-06	96.944	97.681	0	0
2099-05-07	93.803	91.796	0.038	0.048
2099-05-08	83.603	83.585	0	0
2099-05-09	88.22	88.832	0	0
2099-05-10	89.194	90.148	0	0
2099-05-11	95.539	95.128	0	0
2099-05-12	90.521	94.648	0.042	0.047
2099-05-13	81.647	84.539	0.161	0.042
2099-05-14	81.536	78.563	0.038	0.355
2099-05-15	82.341	81.706	0	0
2099-05-16	84.914	87.933	0.019	0
2099-05-17	86.903	87.186	0.059	0.036
2099-05-18	83.156	85.459	0.094	0
2099-05-19	83.974	84.932	0	0
2099-05-20	80.925	81.255	0	0
2099-05-21	81.441	81.731	0	0
2099-05-22	85.631	82.248	0	0
2099-05-23	91.77	91.226	0	0
2099-05-24	99.439	100.657	0	0
2099-05-25	97.156	94.832	0.191	0.192
2099-05-26	91.541	92.263	0.188	0
2099-05-27	92.85	94.157	0	0
2099-05-28	91.299	94.627	0.102	0.215
2099-05-29	80.378	75.557	0	0.074
2099-05-30	79.954	81.856	0.065	0
2099-05-31	84.262	84.647	0	0
2099-06-01	93.569	93.411	0	0.021
2099-06-02	92.159	92.743	0.186	0.135
2099-06-03	89.397	89.311	0.171	0.319
2099-06-04	83.712	82.769	0.22	0.143
2099-06-05	75.105	74.971	0	0
2099-06-06	79.66	79.429	0	0
2099-06-07	80.447	78.305	0	0
2099-06-08	80.492	85.986	0.082	0.003
2099-06-09	83.623	83.095	0	0
2099-06-10	89.814	88.74	0	0
2099-06-11	83.456	84.988	0.795	0.396
2099-06-12	92.26	94.254	0.548	0.189
2099-06-13	94.623	96.364	0	0
2099-06-14	90.53	91.255	0.268	0.13
2099-06-15	71.693	73.079	0.001	0.02
2099-06-16	72.044	72.915	0	0
2099-06-17	72.863	73.675	0.002	0.001
2099-06-18	75.775	75.46	0	0
2099-06-19	81.197	80.853	0	0
2099-06-20	93.044	91.493	0	0
2099-06-21	96.918	95.933	0.01	0.056
2099-06-22	102.18	105.341	0.054	0.025
2099-06-23	101.876	104.331	0.117	0.004
2099-06-24	101.017	101.481	0	0.161
2099-06-25	98.126	99.242	0.022	0.004
2099-06-26	97.379	98.935	1.281	0.202
2099-06-27	100.855	102.221	0.443	0.225
2099-06-28	86.873	88.663	0.001	0.085
2099-06-29	86.877	87.202	0.019	0.059
2099-06-30	92.404	94.318	0.373	0.281
2099-07-01	89.188	92.16	0	0
2099-07-02	89.224	89.185	0.371	0.232
2099-07-03	88.97	90.661	0.403	0.155
2099-07-04	96.797	98.465	0	0
2099-07-05	98.986	102.275	0	0
2099-07-06	102.718	100.423	0.034	0.048
2099-07-07	107.362	108.387	0	0
2099-07-08	106.467	108.384	0	0
2099-07-09	104.299	106.654	0	0
2099-07-10	95.338	96.795	0	0
2099-07-11	86.563	88.946	0.557	0.032
2099-07-12	92.562	91.309	0	0
2099-07-13	99.421	100.64	0	0
2099-07-14	98.864	101.071	0.111	0.227
2099-07-15	92.386	96.447	0.424	0.001
2099-07-16	89.161	88.656	0	0.554
2099-07-17	85.342	79.518	0	0.081
2099-07-18	92.571	95.067	0.049	0.237
2099-07-19	92.632	94.808	0.078	0.409
2099-07-20	88.608	90.682	0.012	0.054
2099-07-21	99.005	99.056	0	0.013
2099-07-22	98.887	98.987	0	0.151
2099-07-23	94.162	94.941	0	0
2099-07-24	93.73	97.188	0.18	0.003
2099-07-25	93.937	93.809	0.042	0.036
2099-07-26	98.833	99.728	0	0
2099-07-27	110.82	110.103	0	0
2099-07-28	112.311	113.116	0	0
2099-07-29	108.856	110.909	0	0
2099-07-30	107.698	109.79	0	0
2099-07-31	109.05	108.118	0.032	0.014
2099-08-01	96.671	98.429	0.058	0
2099-08-02	103.489	110.253	0	0
2099-08-03	99.529	97.257	0.095	0.087
2099-08-04	85.629	86.067	0.002	0
2099-08-05	84.994	88.595	0.007	0.005
2099-08-06	87.565	88.398	0	0.025
2099-08-07	95.831	96.194	0	0.005
2099-08-08	97.514	97.614	0.009	0.066
2099-08-09	104.668	103.069	0	0
2099-08-10	105.825	105.169	0	0
2099-08-11	106.759	107.567	0	0
2099-08-12	103.486	105.988	0	0.061
2099-08-13	100.506	102.852	0	0.112
2099-08-14	92.798	89.594	0.208	0.096
2099-08-15	85.971	85.758	0.002	0.237
2099-08-16	88.698	91.603	0	0.001
2099-08-17	100.426	101.512	0.018	0.047
2099-08-18	98.173	101.809	0.08	0.007
2099-08-19	96.329	98.373	0	0
2099-08-20	109.122	107.989	0	0
2099-08-21	100.958	104.503	0.063	0
2099-08-22	100.056	101.023	0	0
2099-08-23	108.052	108.217	0	0
2099-08-24	105.407	106.166	0	0
2099-08-25	101.485	102.15	0	0
2099-08-26	101.632	101.08	0.04	0.015
2099-08-27	102.081	99.792	0	0
2099-08-28	97.356	91.986	0.001	0
2099-08-29	107.669	106.906	0.027	0.045
2099-08-30	93.936	94.036	0	0.126
2099-08-31	109.862	113.801	0.08	0.004
2099-09-01	106.163	110.598	0.047	0
2099-09-02	105.423	106.719	0.099	0.17
2099-09-03	104.625	101.085	0	0
2099-09-04	80.63	79.988	0	0
2099-09-05	89.127	87.944	0.022	0.034
2099-09-06	92.407	92.841	0	0.006
2099-09-07	102.508	106.323	0.019	0
2099-09-08	100.059	103.131	0	0
2099-09-09	95.989	96.819	0	0
2099-09-10	103.137	101.877	0	0
2099-09-11	92.602	93.032	0	0
2099-09-12	94.642	93.982	0	0
2099-09-13	103.523	102.497	0	0
2099-09-14	114.793	114.281	0	0
2099-09-15	109.079	108.856	0	0
2099-09-16	113.06	112.368	0	0
2099-09-17	107.329	107.063	0	0
2099-09-18	106.797	104.99	0	0
2099-09-19	98.797	93.048	0.045	0.043
2099-09-20	86.251	86.592	0	0
2099-09-21	90.719	90.044	0.143	0.061
2099-09-22	99.565	99.665	0	0.119
2099-09-23	102.191	101.202	0	0
2099-09-24	95.44	96.419	0	0.011
2099-09-25	65.266	65.481	0.477	0.875
2099-09-26	63.704	66.517	0.129	0.122
2099-09-27	77.542	77.981	0.029	0.5
2099-09-28	87.061	89.81	0.009	0
2099-09-29	73.701	75.1	0.308	0.316
2099-09-30	66.531	71.331	0.013	0.135
2099-10-01	59.103	57.472	0	0
2099-10-02	59.14	61.943	0.214	0.005
2099-10-03	66.12	62.274	0.215	0.158
2099-10-04	72.464	69.93	0.399	0.326
2099-10-05	65.657	69.949	0.002	0.006
2099-10-06	59.559	63.646	0.008	0
2099-10-07	79.539	79.135	0.482	0.495
2099-10-08	72.259	71.762	0.059	0.11
2099-10-09	60.486	57.14	0.151	0.186
2099-10-10	54.112	52.32	0.003	0
2099-10-11	44.911	43.224	0.003	0.002
2099-10-12	45.148	44.997	0	0
2099-10-13	49.982	48.058	0	0
2099-10-14	48.351	47.21	0.086	0.095
2099-10-15	50.672	50.243	0.048	0.062
2099-10-16	64.452	64.268	0	0
2099-10-17	65.4	64.947	0	0
2099-10-18	74.861	74.212	0	0
2099-10-19	63.575	63.171	0	0
2099-10-20	56.008	55.737	0	0
2099-10-21	49.72	50.441	0	0
2099-10-22	72.953	72.081	0	0
2099-10-23	80.145	78.853	0	0
2099-10-24	68.503	61.858	0.095	0.064
2099-10-25	52.756	52.781	0.028	0.033
2099-10-26	58.492	58.137	0	0
2099-10-27	67.57	67.136	0	0
2099-10-28	59.108	58.77	0	0
2099-10-29	68.309	67.633	0	0
2099-10-30	61.76	61.417	0	0
2099-10-31	62.52	60.6	0	0
