# Supplementary material for: The role of climate change and urban development on compound dry-hot extremes across US cities
Source: Nat Commun. 2023 Jun 14;14:3509. doi: 10.1038/s41467-023-39205-x (PMC10267174; doi:10.1038/s41467-023-39205-x)
Supplement: Supplementary file 2 — Source Data [file 41467_2023_39205_MOESM2_ESM.zip › SourceData/StLouis_Current_Data.xlsx]

## Sheet: Sheet1
Date_Current	Current_T	Urban_Dev_T	Current_prcp	Urban_Dev_Prcp
2000-05-01	80	80	1	1
2000-05-02	69.69	70.338	0	0.478
2000-05-03	79.35	78.552	0	0.08
2000-05-04	81.846	82.036	0	0.132
2000-05-05	78.597	79.119	0	0.054
2000-05-06	78.242	77.767	0	0.071
2000-05-07	85.502	85.769	1.92	0.221
2000-05-08	87.997	87.791	0.65	0
2000-05-09	83.067	81.761	0.1	0.224
2000-05-10	73.337	73.689	0.1	0.295
2000-05-11	88.858	89.015	0	0
2000-05-12	85.663	86.394	0	0
2000-05-13	81.733	82.126	0.15	0.24
2000-05-14	72.964	72.676	0	0
2000-05-15	75.459	74.853	0	0
2000-05-16	81.325	81.628	0	0.064
2000-05-17	85.417	85.706	0	0.005
2000-05-18	77.651	78.533	0	0
2000-05-19	75.638	75.82	0.05	0
2000-05-20	67.623	66.475	0	0
2000-05-21	74.618	74.765	0	0
2000-05-22	84.799	84.844	0	0.008
2000-05-23	91.958	89.732	0.35	0.026
2000-05-24	89.934	90.313		0
2000-05-25	88.424	88.856	0.02	0
2000-05-26	83.002	80.631	0.24	0
2000-05-27	83.353	79.566	1.37	0.715
2000-05-28	74.681	73.678	0.12	0.459
2000-05-29	77.449	77.305	0	0
2000-05-30	87.319	87.975	0	0
2000-05-31	91.035	91.025	0	0
2000-06-01	91.011	91.527	0	0
2000-06-02	89.014	89.47	0	0.195
2000-06-03	75.533	78.549	0	0.072
2000-06-04	82.055	82.467	0	0
2000-06-05	81.617	82.164	0.21	0.234
2000-06-06	74.595	74.356	0	0
2000-06-07	80.537	80.102	0	0
2000-06-08	86.23	85.912	0	0
2000-06-09	87.636	87.932	0	0
2000-06-10	87.981	88.47	0	0
2000-06-11	86.832	86.043	0.01	0.179
2000-06-12	90.759	88.09	0.58	0.156
2000-06-13	91.646	91.208	0	0.029
2000-06-14	88.497	87.892	0.02	0.021
2000-06-15	83.465	84.898	0.25	0
2000-06-16	83.601	82.138	0	0.025
2000-06-17	80.227	80.709	0.74	0.101
2000-06-18	78.437	77.136	0.22	0.265
2000-06-19	81.857	81.123	0	0
2000-06-20	91.682	92.052	0	0
2000-06-21	89.911	89.717	0.74	0.001
2000-06-22	91.735	91.885	0	0
2000-06-23	91.527	91.208	0	0
2000-06-24	91.016	90.646	3.47	0.325
2000-06-25	88.481	89.986	0.46	0.464
2000-06-26	87.872	89.928	0.88	0.207
2000-06-27	81.432	82.816	0	0.008
2000-06-28	79.878	80.41	0	0
2000-06-29	79.956	81.589	0	0
2000-06-30	79.557	79.688	0	0
2000-07-01	85.773	85.923	0.27	0
2000-07-02	88.474	89.928	0.01	0.184
2000-07-03	95.689	95.287	0.24	0.218
2000-07-04	95.534	95.634	0	0.151
2000-07-05	98.435	97.083	0	0
2000-07-06	97.441	97.541	0	0.302
2000-07-07	89.447	87.641	0	0.09
2000-07-08	89.408	89.683	0	0
2000-07-09	94.841	94.839	0	0
2000-07-10	100.656	101.723	0	0
2000-07-11	99.532	99.684	0.07	0
2000-07-12	98.916	98.41	0.3	0.083
2000-07-13	88.127	89.285	0	0.09
2000-07-14	95.18	95.804	0	0
2000-07-15	92.986	93.472	0	0
2000-07-16	87.423	85.546	0	0
2000-07-17	86.304	87.952	0.24	0.04
2000-07-18	88.957	90.619	0.17	0.283
2000-07-19	86.65	85.889	0.05	0.001
2000-07-20	84.208	84.842	0	0.308
2000-07-21	81.824	81.232	0	0.147
2000-07-22	79.919	79.8	0	0
2000-07-23	78.021	78.26	0	0
2000-07-24	79.502	79.341	0	0
2000-07-25	83.601	82.819	0	0
2000-07-26	88.303	87.941	0	0
2000-07-27	87.671	90.7	0	0.226
2000-07-28	88.229	91.964	1.44	0.223
2000-07-29	80.509	79.832	0.91	0.424
2000-07-30	78.246	78.616	1.12	0.013
2000-07-31	75.009	79.569	0	0.058
2000-08-01	86.158	87.23	0.28	0.009
2000-08-02	92.208	90.835	0.02	0
2000-08-03	91.95	88.785	0	0.086
2000-08-04	81.27	85.914	0	0.266
2000-08-05	100.257	102.243	0	0
2000-08-06	102.845	103.043	0.16	0
2000-08-07	100.219	100.393	0.03	0.075
2000-08-08	97.433	98.699	1.58	0.066
2000-08-09	98.41	99.138	0	0.059
2000-08-10	93.966	95.194	0	0.023
2000-08-11	84.314	86.524	0	0
2000-08-12	82.706	86.234	0	0
2000-08-13	84.311	91.1	0	0
2000-08-14	92.471	98.492	0	0.019
2000-08-15	100.306	103.064	0	0
2000-08-16	99.347	99.592	0	0
2000-08-17	100.075	101.067	0	0.004
2000-08-18	97.871	93.533	1.42	0.047
2000-08-19	77.737	78.155	0	0.046
2000-08-20	80.798	78.734	0.47	0.006
2000-08-21	92.106	90.383	0.01	0
2000-08-22	99.715	105.703	0	0
2000-08-23	100.593	100.841	0.01	0.038
2000-08-24	97.996	98.893	0.76	0.182
2000-08-25	88.227	84.776	0	0.196
2000-08-26	95.416	98.865	0.14	0.02
2000-08-27	94.072	95.632	0.56	0.002
2000-08-28	98.8	97.584	0	0
2000-08-29	104.439	104.88	0	0
2000-08-30	103.137	103.786	0	0
2000-08-31	98.837	98.224	0	0
2000-09-01	96.732	96.119	0	0
2000-09-02	94.302	94.161	0	0
2000-09-03	99.82	99.051	0	0
2000-09-04	99.145	98.714	0	0
2000-09-05	95.678	96.309	0	0
2000-09-06	95.518	99.062	0	0
2000-09-07	87.25	93.949	0	0
2000-09-08	86.142	84.451	0	0
2000-09-09	87.01	88.305	0	0
2000-09-10	86.896	83.984	0.37	0.327
2000-09-11	94.262	91.023	0.51	0.113
2000-09-12	89.692	87.699	0	0.257
2000-09-13	83.058	82.347		0
2000-09-14	88.756	89.777	0.04	0
2000-09-15	79.487	78.355	0	0
2000-09-16	72.354	72.21	0	0
2000-09-17	83.67	83.058	0	0
2000-09-18	87.051	87.213	0	0
2000-09-19	92.531	92.595	0	0
2000-09-20	86.488	87.372	0	0
2000-09-21	69.458	69.458	0.06	0
2000-09-22	89.871	88.157	0.17	0.001
2000-09-23	95.047	94.394	0	0
2000-09-24	92.983	93.517	0.22	0.204
2000-09-25	59.82	58.362	1.14	0.3
2000-09-26	72.076	72.226	0.18	0
2000-09-27	83.052	83.276	0	0
2000-09-28	75.571	80.067	0	0
2000-09-29	77.677	77.937	0	0
2000-09-30	82.767	83.345	0	0
2000-10-01	87.143	87.778	0	0
2000-10-02	95.506	95.133	0	0
2000-10-03	90.67	91.023	0	0
2000-10-04	83.245	83.517	0	0
2000-10-05	74.671	72.382	0.62	0.04
2000-10-06	61.736	61.37	0.03	0.002
2000-10-07	49.369	49.865	0	0
2000-10-08	51.995	52.487	0	0
2000-10-09	57.43	57.4	0	0
2000-10-10	65.339	65.324	0	0
2000-10-11	71.639	71.39	0	0
2000-10-12	76.709	76.351	0	0
2000-10-13	79.503	78.854	0	0
2000-10-14	75.245	75.86	0.01	0.013
2000-10-15	74.987	74.923	0.33	0.202
2000-10-16	69.232	65.184	0.13	0
2000-10-17	70.525	67.9	1.31	0.081
2000-10-18	74.312	71.263	0	0
2000-10-19	77.573	76.482	0	0
2000-10-20	78.134	75.86	0	0
2000-10-21	78.57	77.018	0	0
2000-10-22	76.029	75.542	0.07	0.005
2000-10-23	82.782	78.068	0.05	0
2000-10-24	77.824	80.333	0.03	0
2000-10-25	80.187	81.417	0	0
2000-10-26	80.395	80.205	0	0
2000-10-27	75.338	76.025	0	0.013
2000-10-28	72.669	73.906	0	0
2000-10-29	58.623	62.091	0.06	0
2000-10-30	69.978	70.853	0	0.005
2000-10-31	75.692	77.648	0	0.005
2001-05-01	80	80	1	1
2001-05-02	81.72	81.97	0	0.003
2001-05-03	82.672	82.83	0	0
2001-05-04	80.162	80.863	0	0
2001-05-05	79.318	79.134	0	0.005
2001-05-06	77.813	77.671	0.12	0.059
2001-05-07	75.701	76.718	0.11	0.032
2001-05-08	76.466	76.81	0	0
2001-05-09	79.436	79.648	0	0
2001-05-10	83.366	83.829	0	0
2001-05-11	80.619	81.367	0	0.132
2001-05-12	73.331	73.98	0	0.162
2001-05-13	79.596	78.967	0	0
2001-05-14	86.485	86.85	0	0
2001-05-15	88.801	88.895	0	0
2001-05-16	90.874	89.815	0	0
2001-05-17	89.501	87.033	0.22	0.307
2001-05-18	82.775	83.119	0.13	1.253
2001-05-19	79.934	80.032	0.44	1.036
2001-05-20	79.435	76.875	0	0.154
2001-05-21	75.464	76.673	0.37	1.197
2001-05-22	67.537	68.248	0	0.008
2001-05-23	71.42	70.92	0	0.033
2001-05-24	69.096	67.11	0.06	0.004
2001-05-25	65.551	63.675	0.12	0.003
2001-05-26	72.71	72.872	0.28	0.058
2001-05-27	69.856	73.45	0.03	0.012
2001-05-28	75.578	75.195	0	0.013
2001-05-29	78.464	80.57	0	0.007
2001-05-30	76.936	79.266	0.02	0.065
2001-05-31	69.519	72.258	1.11	0.22
2001-06-01	72.626	73.913	0.07	0
2001-06-02	75.456	75.771	0.01	0.302
2001-06-03	74.253	73.432	0	0
2001-06-04	87.035	85.192	0.73	0.277
2001-06-05	91.408	91.797	0.05	0
2001-06-06	89.315	89.496	0.16	0.008
2001-06-07	82.262	81.196	0.01	0
2001-06-08	83.009	82.663	0	0
2001-06-09	81.905	82.402	0	0
2001-06-10	89.522	89.198	0	0
2001-06-11	92.474	93.126	0	0
2001-06-12	92.841	92.666	0	0
2001-06-13	91.557	91.403	0	0
2001-06-14	94.275	94.375	0	0
2001-06-15	90.589	87.071	0.1	0.113
2001-06-16	92.909	93.134	0	0
2001-06-17	94.857	95.433	0	0
2001-06-18	94.426	94.503	0	0
2001-06-19	92.743	93.255	0	0
2001-06-20	89.783	91.057	0.49	0.089
2001-06-21	79.591	81.86	0.06	2.454
2001-06-22	76.269	77.027	0.21	0.03
2001-06-23	77.13	77.249	0.01	0
2001-06-24	81.475	81.906	0	0
2001-06-25	84.915	84.909	0	0
2001-06-26	84.346	84.854	0	0
2001-06-27	82.124	83.902	0	0.033
2001-06-28	80.185	81.248	0	0.093
2001-06-29	81.817	82.338	0	0.167
2001-06-30	82.574	83	0.1	0.023
2001-07-01	83.709	84.016	0.5	0.057
2001-07-02	77.962	77.906	0.18	0
2001-07-03	86.252	89.216		0
2001-07-04	87.074	89.34	0.66	0.292
2001-07-05	87.579	88.03	0.04	0.035
2001-07-06	86.452	89.644	0	0.113
2001-07-07	101.5	101.943	0	0
2001-07-08	100.539	101.695	0	0
2001-07-09	99.482	98.925	0	0
2001-07-10	98.998	99.023	0	0
2001-07-11	91.767	92.398		0
2001-07-12	81.016	80.703	0.28	0.179
2001-07-13	81.073	81.296	0.05	0.007
2001-07-14	82.641	82.553	0	0
2001-07-15	84.4	84.28	0	0
2001-07-16	87.828	88.453	0	0
2001-07-17	92.237	98.057	0	0.204
2001-07-18	97.543	99.235	0.5	0
2001-07-19	97.399	98.994	0.7	0.005
2001-07-20	99.01	98.39	0.16	0.209
2001-07-21	96.68	98.054	0.03	0.257
2001-07-22	96.67	97.767	0	0.097
2001-07-23	99.685	104.081	0.28	0.024
2001-07-24	99.516	99.486	0.34	0.025
2001-07-25	96.955	97.84	0.01	0.169
2001-07-26	92.8	89.597	0	0.789
2001-07-27	82.278	84.382	0	0.013
2001-07-28	93.138	94.13	0	0
2001-07-29	91.865	86.062	0	0.233
2001-07-30	87.661	86.879	0	0.001
2001-07-31	92.072	89.285	0	0
2001-08-01	93.513	91.532	0	0
2001-08-02	93.89	91.08		0
2001-08-03	95.542	94.534	0.2	0
2001-08-04	92.259	93.244	0	0
2001-08-05	88.522	88.036	0	0
2001-08-06	89.702	88.139	0	0
2001-08-07	91.627	90.298	0	0
2001-08-08	94.621	94.721	0	0.065
2001-08-09	93.308	95.255	0	0.138
2001-08-10	94.512	94.706	0.01	0
2001-08-11	86.266	83.823	0	0.321
2001-08-12	83.352	84.756	0	0.178
2001-08-13	84.211	84.512	0	0
2001-08-14	80.565	81.544	0	0
2001-08-15	84.76	81.018	0	0.023
2001-08-16	85.7	80.408	0.08	0
2001-08-17	81.697	81.11	0	0
2001-08-18	88.942	85.09	0	0.143
2001-08-19	81.04	80.244	0	0.065
2001-08-20	82.185	82.166	0	0
2001-08-21	92.52	88.046	0	0.009
2001-08-22	99.437	100.744	0	0
2001-08-23	96.98	98.669	0	0
2001-08-24	95.039	96.191	0.33	0.026
2001-08-25	93.422	94.18	0.17	0.063
2001-08-26	89.509	83.261	0.01	0.18
2001-08-27	83.892	83.785	0	0
2001-08-28	89.116	89.3	0	0
2001-08-29	91.549	92.12	0	0
2001-08-30	91.593	90.815	0	0
2001-08-31	90.136	90.2	0.22	0.167
2001-09-01	81.404	82.682	0	0.005
2001-09-02	84.251	83.228	0	0
2001-09-03	85.452	85.041	0	0
2001-09-04	87.747	87.798	0	0
2001-09-05	89.026	86.437	0	0
2001-09-06	85.903	86.659	0	0.098
2001-09-07	92.037	90.655	0	0.015
2001-09-08	87.141	86.111	0	0.21
2001-09-09	77.135	80.497	1.54	0.352
2001-09-10	80.856	80.29	0.12	0
2001-09-11	84.61	82.272	0	0
2001-09-12	85.14	83.516	0	0
2001-09-13	84.281	85.438	0	0
2001-09-14	77.533	79.673	0	0
2001-09-15	72.125	71.074	0	0
2001-09-16	75.016	72.421	0	0
2001-09-17	74.78	75.776	0.01	0
2001-09-18	81.783	80.253	0	0.002
2001-09-19	78.684	78.497	1.57	0.079
2001-09-20	81.438	81.82	0.01	0
2001-09-21	80.053	81.694	0	0.048
2001-09-22	79.715	80.72	0	0
2001-09-23	78.24	79.05	0	0.451
2001-09-24	59.497	59.074	0	0.005
2001-09-25	62.039	61.963	0	0
2001-09-26	70.942	70.833	0	0
2001-09-27	74.325	74.52	0	0
2001-09-28	71.555	71.575	0	0
2001-09-29	69.785	68.791	0	0
2001-09-30	73.005	72.808	0	0
2001-10-01	82.125	81.731	0	0
2001-10-02	87.507	87.012	0	0
2001-10-03	86.558	86.567	0	0
2001-10-04	85.319	84.768	0	0
2001-10-05	80.743	79.802	0.86	0.173
2001-10-06	60.416	60.261	0.34	0.013
2001-10-07	70.55	69.924	0	0
2001-10-08	71.22	70.627	0	0.001
2001-10-09	72.616	71.688	0	0
2001-10-10	68.466	68.511	1.24	0.074
2001-10-11	67.711	67.59	1.54	0.345
2001-10-12	64.295	68.586	0.83	0
2001-10-13	62.625	67.744		0.497
2001-10-14	63.678	63.433	0.32	0.194
2001-10-15	60.563	60.451	0.01	0.106
2001-10-16	52.65	52.221	0.71	0.233
2001-10-17	59.949	59.557	0	0
2001-10-18	68.896	67.87	0	0
2001-10-19	67.373	67.372	0	0
2001-10-20	76.109	74.757	0	0
2001-10-21	79.824	79.663	0	0
2001-10-22	77.644	77.673	0	0
2001-10-23	76.475	77.488	0	0
2001-10-24	72.072	73.434	0.29	0.036
2001-10-25	56.081	57.505	0.38	0
2001-10-26	49.614	49.784	0.01	0
2001-10-27	47.726	47.802	0	0
2001-10-28	59.47	58.765	0	0
2001-10-29	72.405	70.932	0	0
2001-10-30	71.42	71.714	0	0
2001-10-31	70.369	70.262	0	0
2002-05-01	80	80	1	1
2002-05-02	67.841	66.499	0.03	0.055
2002-05-03	64.81	65.425	0	0
2002-05-04	68.153	68.445	0	0
2002-05-05	75.241	74.527	0	0
2002-05-06	81.38	77.585	0.44	0.829
2002-05-07	78.239	77.99	1.26	0.634
2002-05-08	85.217	85.384	0.79	0.406
2002-05-09	77.554	78.208	0.83	0.415
2002-05-10	67.391	67.686	0.01	0
2002-05-11	78.45	77.06	0	0
2002-05-12	83.419	84.122	0	0.065
2002-05-13	71.573	71.107	1.41	0.903
2002-05-14	67.459	66.96	0	0
2002-05-15	72.983	72.991	0	0
2002-05-16	79.132	75.913	0	0.117
2002-05-17	76.647	75.826	0.31	1.04
2002-05-18	59.985	60.048	0.76	0.085
2002-05-19	64.666	64.544	0	0
2002-05-20	62.785	62.249	0	0.024
2002-05-21	61.303	61.089	0	0.001
2002-05-22	68.265	68.03	0	0
2002-05-23	79.614	79.562	0	0
2002-05-24	76.775	76.874	0.04	0.086
2002-05-25	76.848	75.525	0.02	0.128
2002-05-26	74.156	74.834	0	0
2002-05-27	81.011	81.154	0	0
2002-05-28	79.151	80.741	0.84	0.191
2002-05-29	81.078	81.532	0.36	0.142
2002-05-30	78.944	83.08	0	0.046
2002-05-31	90.593	90.578	0	0.006
2002-06-01	90.196	90.679	0	0
2002-06-02	92.27	92.326	0	0
2002-06-03	91.332	91.365	0	0
2002-06-04	90.786	91.308	0	0
2002-06-05	87.311	87.513	0.27	0.055
2002-06-06	74.46	75.37	0.03	0
2002-06-07	80.912	81.107	0	0
2002-06-08	83.634	84.113	0	0
2002-06-09	86.414	85.011	0	0.18
2002-06-10	83.881	83.318	0.14	0.228
2002-06-11	87.874	87.385	0.5	0.057
2002-06-12	87.812	89.198	2.6	0.342
2002-06-13	88.268	89.988	0.01	0
2002-06-14	85.181	86.186	0	0
2002-06-15	82.177	82.135	0	0
2002-06-16	81.468	80.845	0	0.01
2002-06-17	81.789	82.005	0	0
2002-06-18	81.272	80.904	0	0.187
2002-06-19	88.032	87.974	0	0
2002-06-20	89.1	89.684	0	0
2002-06-21	88.597	88.157	0	0
2002-06-22	87.441	86.914	0	0
2002-06-23	88.175	88.606	0	0
2002-06-24	87.728	88.486	0	0
2002-06-25	85.796	90.013	0	0
2002-06-26	88.684	88.025	0.41	0
2002-06-27	86.583	85.117	0	0.144
2002-06-28	86.821	85.504	0	0
2002-06-29	88.373	88.014	0	0
2002-06-30	88.297	90.058	0	0
2002-07-01	89.953	90.539	0	0
2002-07-02	89.205	89.163	0	0.071
2002-07-03	88.595	90.289	0	0.122
2002-07-04	91.668	90.745	0	0
2002-07-05	90.538	91.747	0	0.018
2002-07-06	91.223	87.782	0	0.186
2002-07-07	87.87	87.581	0	0
2002-07-08	90.63	90.061	0	0
2002-07-09	94.69	95.177	0	0
2002-07-10	94.069	94.927	0	0.106
2002-07-11	79.641	81.267	0.03	0.008
2002-07-12	79.023	79.811	0.07	0
2002-07-13	80.197	80.368	0.03	0
2002-07-14	83.82	84.128	0	0
2002-07-15	85.378	85.82	0	0
2002-07-16	87.554	87.246	0	0
2002-07-17	88.865	89.406	0.02	0
2002-07-18	87.137	84.582	0	0.22
2002-07-19	90.391	91.795	0.04	0.145
2002-07-20	95.208	96.27	0	0
2002-07-21	95.517	95.846	0	0.087
2002-07-22	99.048	98.746	0	0.016
2002-07-23	98.552	97.064	0.7	0.76
2002-07-24	88.595	77.867	0	0.931
2002-07-25	88.141	85.555	0	0
2002-07-26	95.478	95.578	0	0
2002-07-27	102.253	103.315	0.07	0
2002-07-28	98.143	99.335	0	0
2002-07-29	94.031	94.123	0	0.177
2002-07-30	91.912	89.592	0	0.186
2002-07-31	90.95	88.378	0	0.012
2002-08-01	91.228	85.595	0	0.019
2002-08-02	92.243	91.107	0	0.003
2002-08-03	93.463	92.074	0	0.122
2002-08-04	94.603	94.591	0	0
2002-08-05	93.117	94.036	0	0
2002-08-06	90.153	93.247	3.61	0.024
2002-08-07	82.639	82.186	0	0
2002-08-08	80.068	80.131	0	0
2002-08-09	82.619	81.965	0	0
2002-08-10	87.474	86.901	0	0
2002-08-11	88.34	88.675	0.04	0
2002-08-12	88.302	87.111	0.53	0.013
2002-08-13	85.851	85.368	0.02	0.122
2002-08-14	83.005	81.232	0.2	0.806
2002-08-15	85.534	87.315	0.01	0
2002-08-16	89.524	89.727	0	0
2002-08-17	94.736	94.836	0	0
2002-08-18	91.327	92.64	0.82	0.183
2002-08-19	97.516	97.31	0.02	0.002
2002-08-20	91.535	96.024	0.01	0.104
2002-08-21	94.621	94.677	0	0.196
2002-08-22	96.669	95.626	0	0
2002-08-23	94.019	94.88	0	0
2002-08-24	90.904	91.544	0.11	0
2002-08-25	87.153	85.215	0	0
2002-08-26	83.238	83.526	0	0.083
2002-08-27	82.815	81.684	0	0
2002-08-28	83.688	83.098	0	0
2002-08-29	84.151	84.012	0	0
2002-08-30	85.61	83.52	0	0
2002-08-31	84.296	81.998	0	0
2002-09-01	85.718	85.329	0	0
2002-09-02	89.496	89.039	0	0
2002-09-03	95.616	95.716	0	0.103
2002-09-04	89.374	89.348	0	0.117
2002-09-05	86.578	86.644	0	0
2002-09-06	85.432	85.399	0	0
2002-09-07	85.838	85.196	0	0.129
2002-09-08	87.728	88.078	0	0
2002-09-09	86.925	85.615	0	0
2002-09-10	90.542	90.768	0	0
2002-09-11	90.061	90.968	0	0
2002-09-12	78.326	78.018	0	0
2002-09-13	82.945	80.47	0	0
2002-09-14	85.77	82.746	0	0.16
2002-09-15	78.843	80.135	0.08	0.004
2002-09-16	77.205	76.447	0	0
2002-09-17	77.396	77.801	0	0
2002-09-18	85.86	81.649	0.5	0.018
2002-09-19	82.989	81.293	0.32	0.082
2002-09-20	77.437	79.546	0.89	0.031
2002-09-21	85.006	85.417	0	0
2002-09-22	75.946	83.945	0	0
2002-09-23	74.347	74.099	0	0
2002-09-24	73.763	73.614	0	0
2002-09-25	78.79	78.298	0	0
2002-09-26	77.735	75.541	0	0
2002-09-27	80.655	79.22	0	0
2002-09-28	82.788	81.88		0
2002-09-29	85.864	85.788	0	0
2002-09-30	87.579	88.032	0	0
2002-10-01	91.618	91.351	0	0
2002-10-02	89.088	88.865	0	0
2002-10-03	85.016	85.794	1.73	0.054
2002-10-04	82.769	83.394	0.25	0.006
2002-10-05	74.925	76.236	0.01	0
2002-10-06	75.996	78.734	0.15	0
2002-10-07	74.043	75.069	0	0.006
2002-10-08	67.238	67.856	0	0
2002-10-09	74.839	73.144	0	0
2002-10-10	76.218	73.217	0	0
2002-10-11	74.858	71.705	0	0.002
2002-10-12	83.782	82.551	0	0.02
2002-10-13	64.932	64.693	0	0.027
2002-10-14	63.451	63.019	0	0
2002-10-15	65.825	65.69	0	0
2002-10-16	59.615	59.716	0	0
2002-10-17	57.06	57.522	0	0
2002-10-18	74.539	74.158	0	0
2002-10-19	69.348	69.731	0.78	0.066
2002-10-20	59.429	59.142	0.01	0
2002-10-21	61.809	61.239	0	0
2002-10-22	64.376	64.326	0	0
2002-10-23	61.613	61.277	0	0
2002-10-24	61.043	62.176	0	0
2002-10-25	59.742	60.05	1.05	0.059
2002-10-26	55.573	57.067	0.02	0.008
2002-10-27	52.134	50.332	0	0
2002-10-28	55.374	58.066	0.03	0
2002-10-29	56.597	57.684	1.04	0.042
2002-10-30	51.64	53.678	0.01	0.003
2002-10-31	51.238	52.114	0.02	0.041
2003-05-01	80	80	1	1
2003-05-02	73.646	71.886	0.03	0.12
2003-05-03	64.688	64.599	0	0
2003-05-04	65.683	67.239	0.58	0.008
2003-05-05	84.675	83.965	0	0.294
2003-05-06	83.133	82.448	0	0.028
2003-05-07	78.859	81.086		0.12
2003-05-08	71.803	73.974		0
2003-05-09	90.79	91.673	0.1	0
2003-05-10	87.64	88.131	0.13	0.098
2003-05-11	76.478	77.324	0.5	0.065
2003-05-12	70.434	70.608	0	0
2003-05-13	74.907	75.972	0	0
2003-05-14	75.834	76.637	0	0.021
2003-05-15	78.359	78.446	0.14	0.079
2003-05-16	69.467	65.901	0	0
2003-05-17	69.166	65.525	0.04	0.112
2003-05-18	78.791	77.246	0	0.055
2003-05-19	75.621	75.306	0.02	0.013
2003-05-20	74.94	75.163	0.12	0.126
2003-05-21	71.367	69.561	0	0
2003-05-22	72.308	72.021	0	0
2003-05-23	74.314	73.341	0	0
2003-05-24	72.992	71.176	0	0
2003-05-25	71.491	74.502	1.3	0
2003-05-26	75.54	75.863	0	0.002
2003-05-27	75.941	79.289	0	0.011
2003-05-28	81.845	79.512	0	0.036
2003-05-29	77.187	77.477	0	0.043
2003-05-30	86.832	87.663	0.11	0.016
2003-05-31	87.132	88.209	0.09	0
2003-06-01	69.332	70.82	0	0.001
2003-06-02	68.859	68.869	0	0.207
2003-06-03	62.338	61.986	0.6	0.359
2003-06-04	67.487	70.95	0	0
2003-06-05	74.446	77.53	0	0
2003-06-06	76.848	76.863	0.03	0.015
2003-06-07	82.032	82.127	0.27	0
2003-06-08	81.31	82.135	0	0.001
2003-06-09	82.249	82.427	0	0
2003-06-10	89.661	85.025	1.17	0.196
2003-06-11	86.19	82.238	1.48	0.751
2003-06-12	82.368	81.044	0.24	0.753
2003-06-13	82.265	82.666	1.09	0.297
2003-06-14	82.147	83.943	0.3	0
2003-06-15	83.675	83.821	0	0
2003-06-16	84.463	84.535	0	0
2003-06-17	83.732	84.412	0	0
2003-06-18	84.835	85.028	0	0
2003-06-19	83.325	84.422	0.34	0.002
2003-06-20	76.633	76.98	0.09	0
2003-06-21	79.093	79.097	0	0
2003-06-22	81.787	81.486	0	0
2003-06-23	85.586	85.415	0	0
2003-06-24	89.785	89.859	0	0
2003-06-25	91.138	91.263	0	0
2003-06-26	88.204	89.126	4.21	0.108
2003-06-27	82.798	82.674	0	0
2003-06-28	90.283	90.399	0	0
2003-06-29	89.456	90.53	0	0
2003-06-30	88.108	87.81	0	0.142
2003-07-01	82.423	79.984	0.02	0.11
2003-07-02	81.934	83.447	0	0.039
2003-07-03	89.878	88.495	0	0.013
2003-07-04	91.572	91.504	0	0
2003-07-05	92.429	92.739	0	0
2003-07-06	92.474	92.48	0	0
2003-07-07	97.294	96.948	0	0
2003-07-08	96.142	95.885	0	0
2003-07-09	96.704	96.802	0	0
2003-07-10	94.274	94.58	1.04	0.193
2003-07-11	83.966	87.978	0	0
2003-07-12	84.962	85.105	0	0.164
2003-07-13	84.244	83.64	0	0.105
2003-07-14	84.348	84.318	0	0
2003-07-15	92.664	94.414	0	0.001
2003-07-16	88.617	89.598	0	0.22
2003-07-17	90.078	89.629	0	0
2003-07-18	90.213	89.239	0	0.075
2003-07-19	88.178	86.203	1.42	0.246
2003-07-20	91.367	92.452	0	0
2003-07-21	91.211	91.222	0	0.521
2003-07-22	84.773	84.237	0	0.253
2003-07-23	77.355	76.877	0.01	0.063
2003-07-24	78.503	78.524	0	0
2003-07-25	83.34	83.104	0	0
2003-07-26	87.301	87.817	0	0
2003-07-27	91.526	92.446	0	0
2003-07-28	90.711	91.993	0.16	0.032
2003-07-29	83.62	83.082	0	0.109
2003-07-30	85.013	84.941	0	0
2003-07-31	90.438	88.512	0	0
2003-08-01	91.499	90.44	0.08	0.043
2003-08-02	85.454	87.4	0	0.247
2003-08-03	84.587	83.063	0.53	0.293
2003-08-04	83.511	82.505	0	0.006
2003-08-05	80.453	80.17	0	0
2003-08-06	82.487	80.59	0.09	0.023
2003-08-07	81.205	82.743	0	0.017
2003-08-08	80.365	80	0.01	0.034
2003-08-09	76.495	76.396	0	0
2003-08-10	77.742	80.344	0	0
2003-08-11	80.255	80.564	0	0.04
2003-08-12	78.1	78.775	0	0.037
2003-08-13	81.096	80.082	0	0
2003-08-14	85.339	87.796	0	0
2003-08-15	88.494	87.685	0	0.003
2003-08-16	90.581	91.841	0	0.008
2003-08-17	92.865	96.301	0	0
2003-08-18	91.052	91.541	0	0.081
2003-08-19	86.697	85.864	0	0.133
2003-08-20	85.627	87.169	0	0
2003-08-21	92.495	92.156	0	0.033
2003-08-22	92.48	91.05	0	0.141
2003-08-23	88.365	89.68	0	0.132
2003-08-24	86.506	87.873	0	0
2003-08-25	92.365	92.646	0	0
2003-08-26	95.929	97.229	0	0
2003-08-27	92.808	97.683	0.07	0.041
2003-08-28	88.098	95.934	0	0.085
2003-08-29	94.899	88.424	0.06	0.149
2003-08-30	89.638	86.321	0.46	0.159
2003-08-31	75.377	75.37	1.03	0.122
2003-09-01	78.014	86.151	0.31	0.158
2003-09-02	77.601	82.646	2.96	0.222
2003-09-03	79.192	78.578	0.35	0
2003-09-04	78.776	78.536	0	0
2003-09-05	74.864	75.294	0	0
2003-09-06	77.106	78.135	0	0
2003-09-07	78.483	79.385	0	0
2003-09-08	79.992	80.467	0	0
2003-09-09	81.163	81.948	0	0
2003-09-10	83.264	83.96	0	0
2003-09-11	83.295	83.237	0	0
2003-09-12	82.761	83.462	0.02	0
2003-09-13	83.236	83.637	0.46	0
2003-09-14	80.53	81.326	0.04	0.153
2003-09-15	76.453	76.347	0	0
2003-09-16	83.833	84.76	0	0
2003-09-17	80.04	81.607	0	0
2003-09-18	81.685	82.736	0	0
2003-09-19	79.623	81.28	0	0
2003-09-20	70.97	71.919	0	0
2003-09-21	75.828	75.921	0	0
2003-09-22	75.816	72.002	0.01	0.665
2003-09-23	75.038	76.212	0	0
2003-09-24	90.054	91.025	0	0.035
2003-09-25	86.545	88.133	0.02	0.136
2003-09-26	82.722	82.388	0.44	0
2003-09-27	79.276	77.976	1.53	0.198
2003-09-28	66.383	66.733	0.11	0
2003-09-29	63.193	63.1	0	0
2003-09-30	62.747	62.418	0	0.008
2003-10-01	55.778	55.487	0.25	0.073
2003-10-02	58.071	58.704	0	0
2003-10-03	59.24	59.987	0	0
2003-10-04	69.732	69.482	0.08	0.004
2003-10-05	76.343	76.848	0	0
2003-10-06	77.163	77.468	0	0
2003-10-07	76.886	77.435	0	0
2003-10-08	75.102	75.879	0	0
2003-10-09	73.054	72.341	0.02	0.037
2003-10-10	69.687	69.978	1.31	0.019
2003-10-11	79.734	80.723	0	0
2003-10-12	76.857	79.036	0.02	0
2003-10-13	71.249	72.537	0	0
2003-10-14	67.538	67.635	0.21	0.123
2003-10-15	71.39	70.729	0	0
2003-10-16	68.129	67.539	0	0
2003-10-17	60.411	61.446	0.88	0.261
2003-10-18	76.532	77.035	0	0
2003-10-19	76.743	77.139	0	0
2003-10-20	87.889	87.352	0	0
2003-10-21	81.313	81.415	0	0
2003-10-22	70.038	75.751	0	0
2003-10-23	66.011	66.204	0	0
2003-10-24	74.299	73.908	0	0
2003-10-25	70.013	69.793	0	0.022
2003-10-26	52.261	52.288	0.14	0.016
2003-10-27	59.78	59.884	0	0
2003-10-28	62.31	62.491	0.19	0.057
2003-10-29	63.998	64.313	0	0
2003-10-30	76.33	76.708	0	0
2003-10-31	71.873	72.335	0	0
2004-05-01	80	80	1	1
2004-05-02	58.961	57.8	0.18	0
2004-05-03	57.223	58.927	0	0.339
2004-05-04	74.887	75.191	0	0
2004-05-05	79.113	79.075	0.03	0
2004-05-06	90.198	89.989	0	0
2004-05-07	87.677	87.42	0	0
2004-05-08	85.981	85.809	0	0
2004-05-09	86.901	86.637	0	0
2004-05-10	85.201	84.962	0	0
2004-05-11	83.62	83.683	0	0
2004-05-12	81.577	82.134	0.18	0.017
2004-05-13	84.57	80.115	0.05	0.036
2004-05-14	81.863	80.041	1.8	0.219
2004-05-15	69.992	70.08	0.11	0
2004-05-16	78.085	78.127	0	0
2004-05-17	83.231	81.185	0	0.001
2004-05-18	84.546	83.69	0	0
2004-05-19	84.101	83.469	1.21	0.127
2004-05-20	92.994	92.877	0.02	0
2004-05-21	90.187	90.049	0	0
2004-05-22	87.238	87.113	0	0
2004-05-23	84.945	84.952	0	0
2004-05-24	89.994	89.538	0.06	0
2004-05-25	85.559	86.39	0.39	0
2004-05-26	77.536	77.715	1.96	0.354
2004-05-27	83.7	85.176	0.83	0.541
2004-05-28	82.292	82.265	1.82	0.404
2004-05-29	81.144	80.731	0	0
2004-05-30	79.156	79.268	0	0.02
2004-05-31	78.6	78.561	0.19	0.222
2004-06-01	81.857	81.295	0.27	0.002
2004-06-02	80.472	81.302	0	0
2004-06-03	76.65	76.907	0	0
2004-06-04	77.447	77.962	0	0
2004-06-05	79.343	79.878	0	0
2004-06-06	82.117	80.33	0	0.039
2004-06-07	86.915	85.654	0	0.185
2004-06-08	90.428	92.271	0	0.094
2004-06-09	92.611	92.227	0.05	0.018
2004-06-10	91.093	91.045	0.31	0.034
2004-06-11	94.96	95.154	0.06	0
2004-06-12	93.335	93.271	0.05	0.061
2004-06-13	90.427	90.993	0	0.151
2004-06-14	88.881	89.632	0	1.012
2004-06-15	87.588	89.369	0	0
2004-06-16	86.395	85.133	0.4	0.096
2004-06-17	84.843	86.913	0.18	0.096
2004-06-18	91.253	90.956	0	0.31
2004-06-19	84	86.384	0.21	0.003
2004-06-20	77.576	77.714	0	0
2004-06-21	84.73	89.833	0	1.334
2004-06-22	76.195	76.366	0.03	0.595
2004-06-23	81.539	81.86	0	0
2004-06-24	87.403	87.687	0	0
2004-06-25	86.181	86.826	0	0
2004-06-26	77.21	77.066	0	0
2004-06-27	80.346	80.403	0	0
2004-06-28	80.703	81.078	0.02	0
2004-06-29	81.059	79.599	0	0
2004-06-30	84.514	83.965	0	0
2004-07-01	85.907	84.856	0	0
2004-07-02	85.069	85.641	0	0.104
2004-07-03	83.613	80.636	0.76	0.489
2004-07-04	90.542	89.513	0.35	0.081
2004-07-05	98.438	97.807	0.75	0.074
2004-07-06	96.886	96.375	2.44	0.033
2004-07-07	76.472	76.193	0	0.157
2004-07-08	82.344	86.199	0	0
2004-07-09	87.303	88.791	0	0
2004-07-10	89.084	87.075	0	0.229
2004-07-11	93.43	91.479	0.02	0.368
2004-07-12	95.528	96.462	0	0
2004-07-13	100.639	100.163	0	0
2004-07-14	98.774	98.23	0	0.036
2004-07-15	85.303	85.856	0	0
2004-07-16	83.48	84.586	0	0.25
2004-07-17	80.111	80.035	0	0.473
2004-07-18	77.41	77.682	0	0.025
2004-07-19	82.783	84.085	0	0
2004-07-20	93.635	93.719	0	0.006
2004-07-21	98.781	97.893	0	0
2004-07-22	97.159	96.907	0	0
2004-07-23	94.424	94.524	0	0.156
2004-07-24	80.047	81.312	0	0.013
2004-07-25	77.54	78.713	1.23	0
2004-07-26	78.339	78.963	0	0
2004-07-27	79.829	79.955	0	0
2004-07-28	81.649	81.629	0	0
2004-07-29	83.219	81.536	0	0
2004-07-30	83.351	81.38	2.95	0.048
2004-07-31	85.657	85.459	0.21	0.009
2004-08-01	89.946	88.953	0	0
2004-08-02	93.104	92.166	0	0.006
2004-08-03	100.722	102.132	0	0.003
2004-08-04	99.68	99.695	0.11	0
2004-08-05	84.316	78.801	0.42	0.189
2004-08-06	77.06	77.195	0	0
2004-08-07	78.858	79.196	0	0
2004-08-08	83.493	83.528	0	0
2004-08-09	88.271	88.868	0	0
2004-08-10	87.935	88.445	0	0.018
2004-08-11	79.673	79.22	0	0.467
2004-08-12	70.276	68.326	0	0
2004-08-13	72.649	72.663	0	0
2004-08-14	72.074	71.992	0	0
2004-08-15	74.844	74.628	0	0.004
2004-08-16	79.53	79.038	0	0
2004-08-17	85.169	83.207	0	0.054
2004-08-18	94.722	94.822	0	0.222
2004-08-19	93.245	90.458	0	0.005
2004-08-20	90.059	88.78	0.26	0.066
2004-08-21	79.823	81.5	0.12	0.136
2004-08-22	85.202	85.488	0	0
2004-08-23	83.489	85.138	0	0
2004-08-24	88.582	83.836	0.15	0.256
2004-08-25	90.058	87.923	0.75	0.247
2004-08-26	95.977	97.767	1.43	0
2004-08-27	97.656	98.629	0	0
2004-08-28	95.032	95.6	0	0.272
2004-08-29	76.011	73.11	0	0.036
2004-08-30	75.107	76.774	0	0
2004-08-31	83.991	83.789	0	0
2004-09-01	81.727	81.852	0	0
2004-09-02	79.281	80.002	0	0.054
2004-09-03	76.461	77.001	0	0.104
2004-09-04	80.101	79.399	0	0.045
2004-09-05	86.111	87.204	0	0.002
2004-09-06	84.776	84.384	0	0.047
2004-09-07	77.407	78.161	0	0
2004-09-08	76.235	77.079	0	0
2004-09-09	73.011	75.4	0	0
2004-09-10	80.484	81.059	0	0
2004-09-11	80.468	80.165	0	0
2004-09-12	78.981	81.077	0	0
2004-09-13	77.659	78.535	0	0
2004-09-14	86.165	84.52	0	0
2004-09-15	87.796	87.965	0	0
2004-09-16	84.807	84.628	0.08	0
2004-09-17	77.6	79.192	0	0
2004-09-18	79.887	80.437	0	0
2004-09-19	78.795	79.459	0	0
2004-09-20	78.663	79.209	0	0
2004-09-21	79.919	80.111	0	0
2004-09-22	82.607	83.144	0	0
2004-09-23	85.182	85.18	0	0
2004-09-24	81.768	81.772	0	0.014
2004-09-25	80.328	81.342	0	0
2004-09-26	76.705	78.137	0	0
2004-09-27	76.934	78.016	0	0
2004-09-28	76.044	76.89	0	0
2004-09-29	72.252	70.797	0	0
2004-09-30	72.243	72.214	0	0
2004-10-01	80.158	82.321	0	0
2004-10-02	76.823	78.345	0.07	0.346
2004-10-03	72.61	74.015	0	0
2004-10-04	66.514	73.798	0	0
2004-10-05	63.094	63.481	0	0
2004-10-06	68.876	70.453	0	0
2004-10-07	78.791	80.3	0	0
2004-10-08	76.859	77.074	0.19	0
2004-10-09	74.003	71.707	0.2	0
2004-10-10	73.659	73.341	0	0
2004-10-11	70.564	70.793	0	0
2004-10-12	65.354	58.465	0	0.477
2004-10-13	62.584	64.632	0.62	0.16
2004-10-14	59.894	65.541	0.07	0.23
2004-10-15	58.74	58.523	0.48	0.1
2004-10-16	54.628	55.749	0.02	0
2004-10-17	64.021	63.64	0	0
2004-10-18	66.539	65.433	0.62	0.32
2004-10-19	69.101	68.182	0.74	0.093
2004-10-20	55.343	56.336	0.03	0
2004-10-21	54.773	55.151	0	0
2004-10-22	54.868	57.529	0	0.001
2004-10-23	68.102	68.943	0.57	0.202
2004-10-24	67.837	67.961	0	0.014
2004-10-25	75.203	75.032	0	0
2004-10-26	69.939	70.248	0.29	0.036
2004-10-27	56.683	56.497	0.58	0.514
2004-10-28	66.038	73.47	0.02	0.094
2004-10-29	74.185	74.538	0	0.031
2004-10-30	70.374	70.756	0.2	0.045
2004-10-31	65.035	64.744	0	0
2005-05-01	80	80	1	1
2005-05-02	57.959	58.21	0	0
2005-05-03	61.088	61.476	0	0
2005-05-04	64.545	64.787	0	0
2005-05-05	68.097	68.361	0	0
2005-05-06	72.629	73.595	0	0
2005-05-07	78.944	79.232	0	0
2005-05-08	77.88	77.743	0	0.14
2005-05-09	78.261	78.057	0	0.056
2005-05-10	85.019	85.908	0	0.012
2005-05-11	86.766	88.307	0	0
2005-05-12	84.564	87.209	0.08	0
2005-05-13	83.06	84.307	0	0.013
2005-05-14	78.427	80.957	0.27	0.193
2005-05-15	68.488	69.595	0	0
2005-05-16	69.064	69.499	0	0
2005-05-17	73.617	73.338	0	0
2005-05-18	79.884	80.25	0	0
2005-05-19	84.926	85.538	0	0.093
2005-05-20	83.637	84.547	0.52	0.059
2005-05-21	79.338	78.113	0.01	0
2005-05-22	84.998	86.77	0.17	0
2005-05-23	85.391	86.157	0	0
2005-05-24	83.349	84.592	0	0
2005-05-25	74.715	74.7	0	0
2005-05-26	76.312	78.775	0	0
2005-05-27	79.434	79.187	0	0.007
2005-05-28	76.991	78.51	0.11	0.107
2005-05-29	80.571	80.407	0	0.064
2005-05-30	79.027	79.573	0.02	0.12
2005-05-31	79.955	80.051	0	0
2005-06-01	78.823	79.2	0	0.004
2005-06-02	76.054	79.554	0	0.077
2005-06-03	80.887	86.899	0	0
2005-06-04	89.822	93.09	0	0.025
2005-06-05	89.914	90.637	0	0.266
2005-06-06	86.318	90.35	0	0.13
2005-06-07	86.654	87.396	0.11	0.036
2005-06-08	91.983	92.512	0	0.009
2005-06-09	91.232	90.787	0.66	0.293
2005-06-10	89.483	88.238	1.35	0.14
2005-06-11	86.994	84.866	0	0.045
2005-06-12	84.623	86.418	0	0.002
2005-06-13	92.493	93.392	0.22	0
2005-06-14	90.59	91.13	0	0.031
2005-06-15	81.091	82.342	0	0
2005-06-16	79.737	80.736	0	0
2005-06-17	80.949	81.587	0	0
2005-06-18	80.055	80.368	0	0
2005-06-19	79.964	78.498	0	0
2005-06-20	81.947	82.85	0	0
2005-06-21	84.839	86.357	0	0
2005-06-22	91.477	91.111	0	0
2005-06-23	93.152	92.387	0	0.006
2005-06-24	91.267	92.311	0	0.017
2005-06-25	90.849	91.796	0	0
2005-06-26	91.466	90.774	0	0.001
2005-06-27	92.051	91.521	0	0
2005-06-28	94.59	95.081	0	0
2005-06-29	95.452	97.655	0	0
2005-06-30	99.482	101.007	0	0
2005-07-01	95.054	97.424	0	0.067
2005-07-02	80.817	81.484	0	0
2005-07-03	88.459	89.407	0	0
2005-07-04	87.485	88.797	0	0.29
2005-07-05	86.79	87.148	0.3	0.675
2005-07-06	85.014	85.442	0	0
2005-07-07	81.63	82.741	0	0
2005-07-08	84.281	85.728	0	0
2005-07-09	85.167	86.303	0	0
2005-07-10	85.149	85.645	0	0
2005-07-11	86.471	85.903	0	0
2005-07-12	77.43	83.781	1.49	0.629
2005-07-13	89.663	86.747	0.18	0.146
2005-07-14	87.803	83.294	0.01	0.243
2005-07-15	85.894	89.029	0	0.053
2005-07-16	90.154	89.077	0.33	0
2005-07-17	90.127	90.413	0.26	0
2005-07-18	90.853	90.972	0	0.118
2005-07-19	84.777	84.868	0.59	0.379
2005-07-20	89.01	89.142	0.02	0.029
2005-07-21	94.931	99.413	0	0.041
2005-07-22	96.397	98.927	0	0
2005-07-23	95.089	96.345	0	0
2005-07-24	100.659	101.819	0	0
2005-07-25	98.493	99.548	0	0
2005-07-26	98.448	98.794	0	0
2005-07-27	94.503	93.654	0.37	0.383
2005-07-28	80.457	80.899	0	0
2005-07-29	85.874	85.865	0	0
2005-07-30	86.289	87.174	0	0
2005-07-31	89.097	89.185	0	0
2005-08-01	87.222	88.263	0	0
2005-08-02	90.042	86.747	0	0
2005-08-03	88.908	88.608	0	0
2005-08-04	91.016	93.705	0	0
2005-08-05	89.327	93.107	0	0.223
2005-08-06	83.903	85.411	0.04	0
2005-08-07	86.053	86.213	0.01	0
2005-08-08	89.411	86.808	0	0.025
2005-08-09	91.911	89.775	0	0
2005-08-10	92.551	96.445	0	0
2005-08-11	90.573	93.408	0	0
2005-08-12	93.91	93.712	0.33	0
2005-08-13	98.803	96.812	0.01	0.005
2005-08-14	98.447	95.231	1.3	0.072
2005-08-15	88.284	86.916	0.15	0.152
2005-08-16	87.323	88.238	0.75	0.209
2005-08-17	82.546	83.324	0	0.021
2005-08-18	93.749	96.402	0.14	0.002
2005-08-19	103.042	102.124	0.06	0.038
2005-08-20	99.74	99.84	0	0.215
2005-08-21	93.512	93.546	0	0.481
2005-08-22	86.447	86.673	0	0
2005-08-23	81.075	79.923	0	0.002
2005-08-24	84.139	82.829	0	0.089
2005-08-25	86.766	90.585	0.14	0.046
2005-08-26	92.29	97.061	1.35	0.021
2005-08-27	91.421	91.425	0.48	0.1
2005-08-28	91.237	91.427	0	0
2005-08-29	89.055	89.75	0	0
2005-08-30	83.294	85.07	0	0
2005-08-31	83.635	83.883	0	0
2005-09-01	91.069	93.069	0	0
2005-09-02	89.085	88.775	0	0
2005-09-03	86.925	86.757	0	0
2005-09-04	83.899	84.081	0	0
2005-09-05	81.82	81.688	0	0
2005-09-06	83.013	84.491	0	0
2005-09-07	83.668	84.155	0	0
2005-09-08	86.795	86.745	0	0
2005-09-09	89.052	89.801	0	0
2005-09-10	86.747	88.532	0	0
2005-09-11	88.059	89.652	0	0
2005-09-12	87.193	88.988	0	0
2005-09-13	91.589	92.642	0	0
2005-09-14	87.597	88.903	0.34	0.023
2005-09-15	82.299	82.297	1.77	0.715
2005-09-16	75.809	78.482	0.26	0.022
2005-09-17	79.538	80.223	0.02	0
2005-09-18	80.12	82.36	0	0.153
2005-09-19	93.784	95.749	0	0
2005-09-20	89.104	87.783	1.52	0.192
2005-09-21	83.329	82.91	0.01	0
2005-09-22	93.75	92.544	0	0
2005-09-23	90.757	91.715	0	0
2005-09-24	85.431	86.721	0	0
2005-09-25	82.665	82.428	0.44	0.568
2005-09-26	84.042	81.903	1.6	0
2005-09-27	78.295	77.486	0	0
2005-09-28	80.936	81.24	0	0
2005-09-29	79.68	80.203	0.98	0.002
2005-09-30	71.204	71.854	0	0
2005-10-01	79.618	79.429	0	0
2005-10-02	82.427	83.116	0	0.047
2005-10-03	82.564	82.908	0	0.002
2005-10-04	85.129	85.035	0	0
2005-10-05	85.567	86.066	0	0
2005-10-06	82.057	82.192	0	0
2005-10-07	59.796	59.186	0	0
2005-10-08	63.161	63.8	0	0
2005-10-09	61.251	62.284	0	0
2005-10-10	59.391	58.741	0	0
2005-10-11	62.898	63.034	0	0
2005-10-12	66.004	63.791	0	0
2005-10-13	67.756	66.212	0	0
2005-10-14	75.189	75.784	0	0
2005-10-15	74.045	75.472	0	0
2005-10-16	71.594	71.624	0	0
2005-10-17	88.539	88.386	0	0
2005-10-18	84.171	84.624	0	0
2005-10-19	86.714	87.223	0	0
2005-10-20	82.631	83.643	0.12	0.006
2005-10-21	69.016	73.311	0.22	0.289
2005-10-22	57.801	57.796	0	0
2005-10-23	54.793	55.609	0.11	0
2005-10-24	46.377	46.945	0	0
2005-10-25	45.903	47.303	0	0
2005-10-26	53.443	53.297	0	0
2005-10-27	57.441	57.364	0	0
2005-10-28	61.021	60.545	0	0
2005-10-29	68.818	68.803	0	0
2005-10-30	66.002	68.623		0
2005-10-31	66.186	64.996		0.038
2006-05-01	80	80	1	1
2006-05-02	78.224	79.098		0.453
2006-05-03	85.028	85.926	0	0.004
2006-05-04	71.552	77.651	0.18	0.12
2006-05-05	73.414	73.579	0	0.005
2006-05-06	69.333	70.001	0	0
2006-05-07	72.374	73.262	0	0
2006-05-08	75.442	78.507	0	0
2006-05-09	75.648	75.118	0.15	0.299
2006-05-10	74.078	74.914	0.02	0.098
2006-05-11	69.043	65.417	0.77	0.028
2006-05-12	66.498	66.262	0.04	0
2006-05-13	65.722	66.298	0	0
2006-05-14	56.504	58.498		0.001
2006-05-15	60.196	58.658		0.037
2006-05-16	60.81	60.669	0.04	0.01
2006-05-17	74.257	74.005	0.28	0.032
2006-05-18	73.281	72.82	0	0.007
2006-05-19	77.754	77.811	0	0.022
2006-05-20	79.438	80.077	0	0
2006-05-21	77.631	78.516	0	0.143
2006-05-22	73.581	73.964	0	0
2006-05-23	73.976	74.472	0	0
2006-05-24	84.81	85.819	0	0
2006-05-25	89.848	89.685	0	0.086
2006-05-26	87.185	87.585	0	0
2006-05-27	92.043	91.829	0	0.136
2006-05-28	89.936	90.359	0	0
2006-05-29	87.926	88.339	0	0
2006-05-30	84.994	85.126	0	0.117
2006-05-31	82.747	82.707	0	0.232
2006-06-01	77.634	81.124	0.08	0.313
2006-06-02	83.181	82.901	0.85	0.005
2006-06-03	81.59	80.607	0	0
2006-06-04	79.774	80.669	0	0
2006-06-05	80.014	80.71	0	0
2006-06-06	81.379	79.429	0	0.029
2006-06-07	87.877	89.069	0	0.015
2006-06-08	87.305	87.535	0	0
2006-06-09	87.151	87.138	0	0
2006-06-10	89.27	86.179	0	0
2006-06-11	91.579	87.395	1.08	0.216
2006-06-12	78.647	80.78	0	0.184
2006-06-13	81.715	82.402	0	0
2006-06-14	85.098	85.833	0	0
2006-06-15	85.367	86.112	0	0
2006-06-16	87.766	89.659	0	0
2006-06-17	88.364	87.589		0.133
2006-06-18	84.556	84.727		0.42
2006-06-19	92.301	91.434	0.14	0.09
2006-06-20	94.807	95.242	0	0
2006-06-21	92.491	94.808	0	0
2006-06-22	92.476	93.021	0	0.204
2006-06-23	85.884	85.723	0.2	0.751
2006-06-24	84.085	84.678	0	0.199
2006-06-25	84.47	85.602	0	0.023
2006-06-26	81.478	82.026	0	0.17
2006-06-27	81.563	81.189	0	0.154
2006-06-28	82.691	82.743	0	0.025
2006-06-29	84.261	84.536	0.05	0
2006-06-30	88.916	88.532	0	0.003
2006-07-01	97.029	98.196	0	0
2006-07-02	96.249	97.304	0	0
2006-07-03	95.954	96.689	0	0
2006-07-04	93.425	94.13	0.02	0.055
2006-07-05	83.147	82.882	0.32	0.418
2006-07-06	80.392	80.205	0	0
2006-07-07	81.373	81.449	0	0
2006-07-08	83.267	82.999	0	0
2006-07-09	88.811	88.46	0	0
2006-07-10	87.739	89.368	0	0.012
2006-07-11	93.683	95.263	0.55	0.027
2006-07-12	90.186	93.547	0.01	0.174
2006-07-13	87.443	90.324	0.02	0.177
2006-07-14	89.918	93.374	0.15	0.106
2006-07-15	89.391	91.086	0	0.193
2006-07-16	91.029	92.27	0	0
2006-07-17	93.117	94.093	0	0
2006-07-18	94.16	95.574	0	0
2006-07-19	98.065	98.638	0	0
2006-07-20	98.753	100.656	0.15	0.036
2006-07-21	100.99	102.229	0	0.006
2006-07-22	86.373	87.194	0.25	1.522
2006-07-23	82.093	83.333	0	0
2006-07-24	86.014	86.6	0	0
2006-07-25	90.482	90.58	0	0
2006-07-26	94.781	95.317	0	0.056
2006-07-27	93.011	93.365	0	0.11
2006-07-28	86.587	92.991	0	0.254
2006-07-29	90.219	95.6	0	0.306
2006-07-30	102.7	104.009	0.37	0.005
2006-07-31	101.427	102.488	0	0
2006-08-01	97.679	99.204	0	0
2006-08-02	97.865	99.193	0	0
2006-08-03	96.251	97.816	0	0.259
2006-08-04	85.807	85.651	0	0
2006-08-05	87.617	86.887	0	0
2006-08-06	98.992	99.092	0	0
2006-08-07	99.813	98.392	0	0
2006-08-08	95.673	95.773	0	0
2006-08-09	98.086	100.516	0	0
2006-08-10	106.107	102.545	0.16	0.023
2006-08-11	102.298	97.266	1.18	0.061
2006-08-12	84.656	84.74	0	0.039
2006-08-13	87.861	92.176	0	0.002
2006-08-14	94.484	91.792	0.08	0
2006-08-15	91.04	85.79	0	0.116
2006-08-16	84.455	84.787	0	0
2006-08-17	89.613	88.842	0	0
2006-08-18	94.35	95.354	0	0
2006-08-19	98.558	98.093	0.29	0.022
2006-08-20	86.107	92.319	0.05	0.147
2006-08-21	82.096	84.688	0	0
2006-08-22	85.386	86.714	0	0
2006-08-23	85.156	88.598	0	0
2006-08-24	91.126	92.569	0	0
2006-08-25	99.854	97.715	0	0.019
2006-08-26	96.209	97.591	0.49	0.265
2006-08-27	93.773	94.496	0.71	0.191
2006-08-28	89.563	84.935	0	0.318
2006-08-29	79.288	79.907	0.01	0.056
2006-08-30	79.067	78.171	0	0
2006-08-31	76.738	78.254	0	0
2006-09-01	73.715	74.707	0	0
2006-09-02	71.446	72.468	0	0
2006-09-03	77.794	74.179	0	0
2006-09-04	80.825	80.188	0	0.011
2006-09-05	75.937	78.828	0.1	0.024
2006-09-06	80.266	76.098	0	0.007
2006-09-07	79.89	79.24	0	0
2006-09-08	84.289	83.867	0	0
2006-09-09	88.448	85.025	0	0
2006-09-10	84.537	83.239	0	0
2006-09-11	85.745	81.165	0.28	0.054
2006-09-12	73.243	77.879	0.02	0.157
2006-09-13	77.358	75.306	0.06	0
2006-09-14	76.48	75.569	0	0
2006-09-15	75.165	76.517	0	0
2006-09-16	84.397	82.384	0	0
2006-09-17	89.75	88.938	0	0.032
2006-09-18	84.966	84.963	1.39	1.295
2006-09-19	76.337	76.793	0	0
2006-09-20	62.276	62.512	0	0
2006-09-21	66.1	67.873	0	0
2006-09-22	74.939	74.576	0	0.039
2006-09-23	80.779	81.203	0.47	0.38
2006-09-24	77.575	78.195	0	0.118
2006-09-25	74.486	75.003	0	0
2006-09-26	80.263	80.553	0	0
2006-09-27	83.221	83.238	0	0
2006-09-28	71.862	70.701	0	0
2006-09-29	69.495	70.201	0	0
2006-09-30	77.807	78.263	0.01	0
2006-10-01	87.157	87.608	0	0
2006-10-02	96.838	97.707	0	0.002
2006-10-03	94.313	94.617	0	0
2006-10-04	89.623	90.616	0	0
2006-10-05	85.51	84.805	0	0
2006-10-06	66.86	67.315	0	0
2006-10-07	70.419	71.028	0	0
2006-10-08	73.709	73.837	0	0
2006-10-09	77.026	76.897	0	0
2006-10-10	75.073	76.226	0	0.003
2006-10-11	73.304	72.946	0	0.045
2006-10-12	53.698	53.073	0.03	0.005
2006-10-13	57.592	57.808	0	0
2006-10-14	59.245	59.299	0	0
2006-10-15	64.322	64.386	0	0
2006-10-16	61.739	62.627	0.07	1.286
2006-10-17	72.184	68.196	2.23	0.241
2006-10-18	79.342	74.427	0	0
2006-10-19	75.503	75.001	0	0.012
2006-10-20	65.671	65.862	0	0
2006-10-21	68.895	68.983	0	0
2006-10-22	65.272	65.68	0.09	0.065
2006-10-23	47.899	47.802	0	0
2006-10-24	51.81	52.013	0	0
2006-10-25	57.755	63.529	0.04	0
2006-10-26	56.72	59.828	0.73	0.132
2006-10-27	52.522	52.576	0.15	0.24
2006-10-28	60.888	61.014	0.54	0.002
2006-10-29	68.48	68.705	0	0
2006-10-30	71.345	72.155	0	0
2006-10-31	64.941	65.677	0.02	0
2007-05-01	80	80	1	1
2007-05-02	81.884	81.96	1.1	0.01
2007-05-03	73.405	72.384	0.59	0.081
2007-05-04	79.791	80.468	0.82	0.053
2007-05-05	76.896	77.315	0.25	0.271
2007-05-06	75.811	77.752	0.02	0
2007-05-07	78.023	81.213	0	0
2007-05-08	79.378	80.058	0	0.122
2007-05-09	83.333	83.207	0.04	0.245
2007-05-10	82.952	84.852	0	0
2007-05-11	86.202	86.137	1.27	0
2007-05-12	87.402	87.448	0.03	0
2007-05-13	86.535	86.62	0	0
2007-05-14	85.109	85.568	0	0
2007-05-15	84.317	82.048	0	0.088
2007-05-16	71.506	72.478	0.64	0.098
2007-05-17	71.574	72.485	0	0.003
2007-05-18	68.783	68.834	0	0
2007-05-19	75.172	75.188	0	0
2007-05-20	78.562	79.46	0	0
2007-05-21	80.382	80.563	0	0
2007-05-22	82.799	82.808	0	0
2007-05-23	84.969	85.295	0	0
2007-05-24	83.591	84.175	0	0
2007-05-25	81.213	82.04	0.08	0.253
2007-05-26	82.747	82.796	0.27	0.21
2007-05-27	82.457	82.235	0.49	0.175
2007-05-28	82.439	82		0.081
2007-05-29	85.317	85.216	0	0
2007-05-30	85.595	85.864	0.07	0
2007-05-31	84.517	84.834	0	0.019
2007-06-01	82.828	82.83	0.54	0.105
2007-06-02	83.449	83.178	0	0.305
2007-06-03	76.524	77.431	0.55	0.05
2007-06-04	76.777	76.141	0.01	0.002
2007-06-05	76.039	75.981	0.04	0.123
2007-06-06	86.317	85.26	0	0.029
2007-06-07	85.39	85.591	0	0
2007-06-08	78.349	78.341	0.02	0.015
2007-06-09	80.568	80.582	0	0
2007-06-10	82.906	81.311		0
2007-06-11	84.768	85.571		0
2007-06-12	84.625	84.887	0	0
2007-06-13	86.345	86.594	0	0
2007-06-14	88.473	87.213	0	0.002
2007-06-15	86.857	87.567	0	0
2007-06-16	86.806	87.657	0	0
2007-06-17	87.499	89.087	0	0
2007-06-18	88.688	90.094	0	0
2007-06-19	86.464	88.826	0.02	0.07
2007-06-20	85.292	85.772	0	0
2007-06-21	88.218	88.929	0	0
2007-06-22	89.654	90.342	0	0
2007-06-23	88.883	89.89	0	0
2007-06-24	91.23	89.287	0.03	0.118
2007-06-25	94.542	87.222	0.42	0.145
2007-06-26	93.098	87.409	0	0.299
2007-06-27	90.678	86.349	0.42	0.227
2007-06-28	84.608	85.231	1.24	0.208
2007-06-29	84.169	84.724	0.61	0.003
2007-06-30	81.839	81.33	0	0
2007-07-01	80.498	80.034	0	0
2007-07-02	81.512	82.008	0	0
2007-07-03	87.539	88.466	0	0
2007-07-04	91.166	90.914	0	0
2007-07-05	90.272	90.02	1.78	0.106
2007-07-06	86.599	87.577	0	0
2007-07-07	84.825	86.284	0	0
2007-07-08	90.416	91.259	0	0
2007-07-09	91.789	92.002	0	0
2007-07-10	89.084	87.269	0.47	0.048
2007-07-11	81.16	84.867		0.262
2007-07-12	79.281	83.335		0
2007-07-13	82.027	82.202	0	0.003
2007-07-14	87.831	87.553	0	0
2007-07-15	87.717	87.611	0	0.034
2007-07-16	87.493	89.272	0	0.005
2007-07-17	96.248	97.246	0	0
2007-07-18	96.795	98.684	0.02	0
2007-07-19	95.165	95.948	0	0
2007-07-20	86.037	82.861	1.01	0.217
2007-07-21	81.149	80.98	0	0
2007-07-22	80.561	80.359	0	0
2007-07-23	82.496	82.444	0	0
2007-07-24	84.502	85.007	0	0
2007-07-25	86.213	87.668	0	0
2007-07-26	90.159	90.752	0	0
2007-07-27	95.266	97.452	0	0
2007-07-28	88.06	95.61	0.76	0.104
2007-07-29	85.026	85.354	0	0.004
2007-07-30	85.451	85.632		0
2007-07-31	87.4	86.944		0
2007-08-01	89.437	89.33	0	0
2007-08-02	91.461	92.559	0	0
2007-08-03	91.026	92.199	0	0
2007-08-04	92.23	94.041	0	0.033
2007-08-05	96.244	96.599	0	0.002
2007-08-06	95.996	94.959	0	0.022
2007-08-07	99.325	99.582	0	0
2007-08-08	100.392	100.494	0	0
2007-08-09	100.244	99.602	0	0.002
2007-08-10	100.549	100.57	0	0.106
2007-08-11	95.342	96.099	0	0
2007-08-12	99.02	101.514	0	0.082
2007-08-13	99.294	98.873	1.05	0.057
2007-08-14	101.348	102.822	0	0
2007-08-15	101.639	102.822	0	0.528
2007-08-16	97.743	99.571	0	0
2007-08-17	96.857	96.957	0	0.044
2007-08-18	89.193	89.026	0	0.137
2007-08-19	97.899	97.999	0.05	0.064
2007-08-20	94.173	97.413	0.07	0
2007-08-21	99.219	99.319	0.05	0.189
2007-08-22	97.99	98.718	0	0
2007-08-23	98.904	98.656	0	0
2007-08-24	96.521	96.555	0	0
2007-08-25	93.995	93.374	0.35	0.107
2007-08-26	83.69	84.237	0	0
2007-08-27	90.268	89.161	0	0
2007-08-28	95.481	94.7	0	0
2007-08-29	99.034	98.167	0	0
2007-08-30	97.273	97.373	0	0.001
2007-08-31	85.624	85.217	0	0
2007-09-01	86.423	85.722	0	0
2007-09-02	90.192	90.603	0	0
2007-09-03	88.043	92.179	0	0
2007-09-04	92.913	92.95	0	0.002
2007-09-05	91.18	95.114	0	0.008
2007-09-06	85.283	87.645	0.41	0.098
2007-09-07	91.448	94.479	0.46	0.146
2007-09-08	78.056	82.859	0.35	0.417
2007-09-09	83.698	83.924	0.12	0.324
2007-09-10	82.453	82.443		0
2007-09-11	78.532	78.946		0
2007-09-12	78.248	80.566	0	0
2007-09-13	84.985	84.802	0	0
2007-09-14	83.42	84.044	0	0.006
2007-09-15	69.184	69.536	0	0
2007-09-16	78.03	79.584	0	0
2007-09-17	89.633	90.271	0	0
2007-09-18	90.672	90.613	0	0
2007-09-19	91.268	92.172	0	0
2007-09-20	91.021	91.85	0	0
2007-09-21	92.194	91.555	0	0
2007-09-22	89.834	90.165	0	0
2007-09-23	92.733	93.577	0	0
2007-09-24	90.864	91.338	0	0.009
2007-09-25	91.004	91.854	0	0
2007-09-26	83.678	84.438	0	0.099
2007-09-27	82.639	82.604	0.01	0
2007-09-28	81.465	82.809	0	0
2007-09-29	82.8	83.921	0	0
2007-09-30	87.065	87.852	0	0
2007-10-01	83.413	84.158	0	0
2007-10-02	86.326	87.789	0	0
2007-10-03	83.105	84.494	1	0.064
2007-10-04	88.819	90.129	0	0
2007-10-05	87.783	88.562	0	0.087
2007-10-06	89.398	89.823	0	0
2007-10-07	90.054	90.401	0	0
2007-10-08	88.242	88.257	0	0.027
2007-10-09	80.819	80.465	0.02	0.022
2007-10-10	78.885	79.218	0	0
2007-10-11	59.048	58.632	0	0
2007-10-12	64.688	60.708	0	0
2007-10-13	68.599	67.074	0	0.018
2007-10-14	82.328	82.583	0.01	0.028
2007-10-15	80.623	80.466	0	0
2007-10-16	76.555	76.264	0.1	0.145
2007-10-17	70.735	72.277	0	0.015
2007-10-18	83.241	82.535	0.69	0.682
2007-10-19	75.962	75.677	0.03	0
2007-10-20	85.137	84.723	0	0
2007-10-21	82.972	82.768	0	0
2007-10-22	75.603	76.217	0	0
2007-10-23	62.775	62.917	0.26	0.03
2007-10-24	60.939	61.438	0	0
2007-10-25	55.449	55.18	0	0.461
2007-10-26	55.459	53.658	0.22	0.133
2007-10-27	61.833	61.587	0.07	0.072
2007-10-28	57.796	57.381	0	0
2007-10-29	62.968	62.452	0	0
2007-10-30	70.094	69.806	0	0
2007-10-31	73.433	73.663	0	0
2008-05-01	80	80	1	1
2008-05-02	73.25	73.135		0.099
2008-05-03	71.927	72.462		0.096
2008-05-04	64.823	64.689	0	0
2008-05-05	75.457	75.389	0	0
2008-05-06	74.443	74.667	0	0.042
2008-05-07	75.65	75.094	0.28	0.092
2008-05-08	71.304	69.919		0.876
2008-05-09	61.398	62.701		0.035
2008-05-10	68.088	68.315		0
2008-05-11	67.255	67.754	0	0.39
2008-05-12	68.284	68.486	0	0
2008-05-13	75.971	76.466	0.17	0.002
2008-05-14	73.826	74.154	0.08	0.099
2008-05-15	71.175	71.798	0	0.042
2008-05-16	69.16	69.853	0.26	0.044
2008-05-17	79.596	77.767	0	0.001
2008-05-18	75.475	75.002	0	0.037
2008-05-19	84.804	85.182	0	0
2008-05-20	81.951	81.881	0	0
2008-05-21	69.636	69.932	0	0
2008-05-22	69.235	69.811	0	0.23
2008-05-23	64.768	64.73	0	0.034
2008-05-24	75.587	75.194	0	0.043
2008-05-25	81.727	81.58	0.03	0
2008-05-26	85.529	85.684	2.1	0
2008-05-27	83.412	83.848	0	0.167
2008-05-28	72.673	72.855	0.13	0.104
2008-05-29	80.587	80.381	0	0
2008-05-30	84.747	85.946	0	0
2008-05-31	90.741	89.991	1.12	0.068
2008-06-01	85.238	86.144	0.11	0.041
2008-06-02	85.813	85.146	0	0
2008-06-03	86.203	86.931	0.76	0.021
2008-06-04	90.225	90.196	0.21	0.048
2008-06-05	86.377	86.625	0	0
2008-06-06	85.694	86.249	0	0
2008-06-07	91.474	91.458	2.76	0.259
2008-06-08	91.043	90.943	0	0
2008-06-09	88.345	88.423	0	0.17
2008-06-10	83.268	83.143	0.05	0.506
2008-06-11	86.155	86.786	0	0
2008-06-12	89.574	89.865	0	0.001
2008-06-13	87.941	88.361	0	0.017
2008-06-14	85.6	85.946	0.14	0.111
2008-06-15	89.431	89.907	0	0
2008-06-16	86.855	87.342	0	0.033
2008-06-17	79.231	79.454	0	0
2008-06-18	81.78	81.163	0	0.011
2008-06-19	80.246	79.657	0	0.036
2008-06-20	81.574	76.596	0.56	0.872
2008-06-21	80.756	81.14	0	0.061
2008-06-22	80.647	79.903	0.13	0.093
2008-06-23	79.763	79.922	0.24	0.216
2008-06-24	82.634	82.328	0	0.023
2008-06-25	90.938	90.782	0.11	0.005
2008-06-26	89.077	88.772	0	0.089
2008-06-27	94.594	94.694	0.02	0.124
2008-06-28	91.922	91.872	0	0.614
2008-06-29	86.246	87.206	0	0
2008-06-30	78.805	78.134	0.02	0.001
2008-07-01	81.723	80.582	0	0
2008-07-02	85.084	83.857	0	0
2008-07-03	83.283	84.412	0.48	0.011
2008-07-04	76.295	78.577	0.11	0.356
2008-07-05	77.577	80.106	0	0
2008-07-06	84.084	85.123	0	0
2008-07-07	91.88	91.365	0	0
2008-07-08	95.599	95.969	0.04	0.024
2008-07-09	91.509	88.842	0.76	0.11
2008-07-10	85.946	86.939	0	0
2008-07-11	89.405	90.689	0.03	0
2008-07-12	96.537	95.915	0.25	0.027
2008-07-13	85.431	85.471	0.11	0.224
2008-07-14	86.112	86.382	0	0
2008-07-15	89.472	89.492	0	0
2008-07-16	90.13	90.294	0	0
2008-07-17	89.926	89.838	0	0
2008-07-18	89.875	90.599	0	0
2008-07-19	95.136	94.092	0.02	0
2008-07-20	98.713	98.711	0	0
2008-07-21	98.099	99.151	0	0
2008-07-22	98.334	98.09	1.18	0.005
2008-07-23	88.205	87.956	0	0
2008-07-24	80.458	80.489	0	0.082
2008-07-25	88.868	94.395	0.97	0
2008-07-26	88.111	92.889	2.16	0
2008-07-27	88.231	88.815	0	0
2008-07-28	98.946	96.577	0.8	0.138
2008-07-29	103.034	103.663	0	0
2008-07-30	100.797	101.609	0.07	0.003
2008-07-31	93.895	93.517	0.67	0
2008-08-01	91.687	92.183	0	0.424
2008-08-02	88.108	88.172	0	0.087
2008-08-03	91.05	89.306	0	0
2008-08-04	99.249	96.021	0	0
2008-08-05	100.296	99.037	0	0
2008-08-06	98.702	93.473	0.07	0.091
2008-08-07	84.343	85.192	0	0.073
2008-08-08	81.973	82.181	0.05	0.002
2008-08-09	78.575	79.211	0	0
2008-08-10	80.266	80.777	0	0
2008-08-11	78.4	78.851	0	0.013
2008-08-12	79.679	80.012	0	0
2008-08-13	81.895	83.088	0	0
2008-08-14	81.391	83.912	0	0.151
2008-08-15	78.469	78.458	0	0.053
2008-08-16	79.011	79.276	0	0
2008-08-17	80.507	80.126	0	0
2008-08-18	81.978	82.645	0	0
2008-08-19	82.476	82.889	0	0
2008-08-20	84.063	83.576	0	0
2008-08-21	88.028	88.362	0.24	0.009
2008-08-22	86.096	87.644	0.49	0.04
2008-08-23	89.732	89.852	0	0
2008-08-24	87.818	88.561	0	0.096
2008-08-25	82.537	83.49	0	0
2008-08-26	83.793	84.369	0	0.002
2008-08-27	83.395	83.578	0	0
2008-08-28	90.547	90.632	0	0
2008-08-29	89.832	89.235	0.16	0.069
2008-08-30	83.615	83.951	0	0
2008-08-31	85.784	86.383	0	0
2008-09-01	88.091	89.655	0	0
2008-09-02	89.568	88.369	0	0
2008-09-03	87.877	85.853	0.02	0.186
2008-09-04	79.465	79.963	3.52	0.314
2008-09-05	67.375	68.194	0.74	0.016
2008-09-06	73.82	72.577	0	0
2008-09-07	76.799	76.534	0.04	0.007
2008-09-08	81.411	81.809	0	0.016
2008-09-09	82.11	82.235	0	0.176
2008-09-10	79.655	77.606	0	0
2008-09-11	84.736	86.272	0	0.056
2008-09-12	82.638	84.437	0.89	0.257
2008-09-13	91.7	90.658	0.01	0.09
2008-09-14	89.664	87.444	4.5	2.944
2008-09-15	75.108	72.875	0	0
2008-09-16	71.982	72.532	0	0
2008-09-17	78.949	79.169	0	0
2008-09-18	81.315	81.532	0	0
2008-09-19	79.901	80.484	0	0
2008-09-20	80.852	80.612	0	0
2008-09-21	79.506	79.738	0	0
2008-09-22	79.876	79.87	0	0
2008-09-23	83.482	82.685	0	0
2008-09-24	83.476	82.818	0	0
2008-09-25	80.867	80.594	0	0
2008-09-26	79.899	80.057	0	0
2008-09-27	80.788	80.909	0	0
2008-09-28	81.613	82.037	0	0
2008-09-29	79.941	80.862	0	0
2008-09-30	74.215	75.008	0.58	0
2008-10-01	66.497	66.096	0	0
2008-10-02	65.101	65.245	0	0
2008-10-03	73.133	72.856	0	0
2008-10-04	74.953	75.345	0	0
2008-10-05	82.672	81.854	0	0
2008-10-06	82.206	81.637	0	0
2008-10-07	79.856	79.997	0.07	0.035
2008-10-08	70.799	70.021	0.33	0.155
2008-10-09	73.371	74.191	0	0
2008-10-10	76.533	78.5	0	0
2008-10-11	83.698	83.879	0	0
2008-10-12	81.907	82.197	0	0
2008-10-13	80.301	80.503	0	0
2008-10-14	68.979	69.816	0	0
2008-10-15	79.395	75.229	0	0.047
2008-10-16	66.482	66.581	0.25	0.028
2008-10-17	62.442	62.03		0
2008-10-18	59.475	59.459		0
2008-10-19	67.509	67.664	0	0
2008-10-20	75.663	74.92	0	0
2008-10-21	71.588	71.811	0	0
2008-10-22	63.434	63.821	0	0
2008-10-23	60.831	61.156	0.4	0.463
2008-10-24	55.91	53.374	0.16	0.688
2008-10-25	57.071	54.873	0.02	0
2008-10-26	58.209	58.188	0	0
2008-10-27	48.757	49.083	0	0
2008-10-28	47.515	47.577	0	0
2008-10-29	62.249	62.253	0	0
2008-10-30	71.619	71.467	0	0
2008-10-31	69.572	70.685	0	0
2009-05-01	80	80	1	1
2009-05-02	62.663	63.456	0.04	0.075
2009-05-03	61.394	62.487	0	0.169
2009-05-04	70.586	70.993	0	0
2009-05-05	72.668	73.023	0	0
2009-05-06	70.818	71.32	0.18	0.075
2009-05-07	79.553	79.334	0	0.032
2009-05-08	76.388	76.459	0.57	0.4
2009-05-09	71.461	71.189	0.38	0.174
2009-05-10	70.819	71.424	0	0
2009-05-11	70.248	70.96	0	0
2009-05-12	74.132	74.696	0	0
2009-05-13	82.243	82.196	0	0.022
2009-05-14	78.681	80.846	0.46	0.354
2009-05-15	81.18	81.064	0	0
2009-05-16	76.911	78.918	0.32	0.056
2009-05-17	65.627	65.769	0	0
2009-05-18	68.516	68.787	0	0
2009-05-19	75.201	75.483	0	0
2009-05-20	79.148	79.396	0	0
2009-05-21	81.921	82.435	0	0
2009-05-22	83.933	84.136	0	0
2009-05-23	84.154	83.206	0	0.048
2009-05-24	80.674	80.898	0	0.197
2009-05-25	75.798	76.222	0.3	0.058
2009-05-26	78.03	78.454	1.7	0.221
2009-05-27	77.399	77.905	0	0.1
2009-05-28	77.611	76.05	0.46	0.163
2009-05-29	83.364	83.562	0.02	0.013
2009-05-30	86.949	87.613	0.19	0.002
2009-05-31	82.773	85.826	0	0.172
2009-06-01	90.132	90.252	0	0
2009-06-02	87.884	88.105	0	0.003
2009-06-03	84.03	83.186	0.36	0.599
2009-06-04	76.541	75.675	0.01	0
2009-06-05	77.1	77.494		0
2009-06-06	79.72	79.631	0	0
2009-06-07	88.585	86.219	0	0.005
2009-06-08	88.657	88.804	0.57	0.22
2009-06-09	83.958	83.248	0.02	0.174
2009-06-10	88.708	88.417	0.03	0.324
2009-06-11	85.897	88.996	1.24	0.348
2009-06-12	80.431	80.822	0	0
2009-06-13	80.074	80.772	0	0
2009-06-14	82.86	81.293	0	0
2009-06-15	85.583	82.31	0.26	0.735
2009-06-16	88.416	90.311	2.4	0.314
2009-06-17	93.046	94.283	0.31	0.254
2009-06-18	96.861	97.157	0	0
2009-06-19	94.873	95.156	0	0
2009-06-20	91.631	91.305	0.56	0.044
2009-06-21	93.576	94.218	0	0
2009-06-22	95.284	95.357	0	0.009
2009-06-23	95.671	95.393	0	0
2009-06-24	94.471	94.571	0	0
2009-06-25	93.115	93.841	0	0
2009-06-26	92.534	91.862	0	0.215
2009-06-27	91.372	91.79	0	0
2009-06-28	91.335	92.024	0.08	0.118
2009-06-29	84.732	85.353	0	0
2009-06-30	82.744	83.508	0	0
2009-07-01	83.776	83.815	0	0
2009-07-02	79.371	81.677	0	0
2009-07-03	83.273	80.325	0	0
2009-07-04	92.445	90.608	1.64	0.119
2009-07-05	82.212	86.948	2.12	0.281
2009-07-06	82.531	81.973	0	0.002
2009-07-07	82.084	82.969	0	0
2009-07-08	82.756	84.438	0	0
2009-07-09	87.767	87.039	0	0
2009-07-10	91.283	92.87	0	0
2009-07-11	90.355	91.03	0.03	0.249
2009-07-12	85.278	87.077	0.19	0.14
2009-07-13	84.301	84.935	0.99	0
2009-07-14	86.401	86.884	0	0
2009-07-15	94.901	95.272		0.002
2009-07-16	93.053	93.702		0
2009-07-17	86.641	85.584		0
2009-07-18	75.19	75.637	0	0
2009-07-19	73.18	73.241	0	0.002
2009-07-20	77.192	77.749	0	0
2009-07-21	77.364	77.431	0	0.513
2009-07-22	77.36	71.024	0.02	1.169
2009-07-23	82.846	81.954	0.03	0.006
2009-07-24	91.427	91.128	0.64	0.003
2009-07-25	87.955	90.924	0	0.089
2009-07-26	85.269	86.328	0.01	0
2009-07-27	84.83	84.172	0	0
2009-07-28	83.947	84.078	0	0
2009-07-29	80.572	82.659	0.8	0.282
2009-07-30	81.26	83.584	0	0.04
2009-07-31	80.054	82.219	0	0
2009-08-01	85.104	84.445	0	0.73
2009-08-02	79.049	81.062	0.2	0.007
2009-08-03	89.107	89.705	0	0
2009-08-04	88.53	88.876	0	0.155
2009-08-05	86.856	87.052	0	0.051
2009-08-06	84.131	85.945		0
2009-08-07	90.977	91.321	0	0.023
2009-08-08	96.117	96.416	0	0
2009-08-09	95.836	94.991	0	0
2009-08-10	95.526	93.008	0.54	0
2009-08-11	93.483	92.473	0	0.499
2009-08-12	82.017	81.261	0	0.072
2009-08-13	79.155	82.415	0	0
2009-08-14	84.863	84.359		0
2009-08-15	85.889	85.26	0	0
2009-08-16	90.297	89.988	0	0
2009-08-17	90.873	90.368	0.94	0.072
2009-08-18	87.54	88.99	1.59	0.149
2009-08-19	89.576	91.873		0.087
2009-08-20	86.493	91.139		0.092
2009-08-21	83.388	83.334	0	0
2009-08-22	74.754	73.032	0.02	0.005
2009-08-23	74.585	74.644	0	0
2009-08-24	76.636	77.562	0	0
2009-08-25	84.542	84.873		0
2009-08-26	88.772	88.431	0	0
2009-08-27	88.926	88.928	0	0
2009-08-28	87.301	84.392	0.07	0.059
2009-08-29	76.159	72.093	0.07	0
2009-08-30	70.741	67.839	0.06	0
2009-08-31	71.944	72.365	0	0
2009-09-01	73.815	74.677	0	0
2009-09-02	77.1	77.725	0	0
2009-09-03	77.009	78.115	0	0
2009-09-04	78.411	78.613	0	0
2009-09-05	80.684	79.7	1	0
2009-09-06	81.804	80.354	0.39	0.025
2009-09-07	83.109	83.211	0	0
2009-09-08	80.659	81.467	0	0.021
2009-09-09	81.724	80.349	0	0.044
2009-09-10	80.036	80.915	0	0.008
2009-09-11	79.839	79.688	0	0
2009-09-12	77.398	80.696	0	0.001
2009-09-13	77.393	79.171	0	0
2009-09-14	78.081	77.768	0	0
2009-09-15	74.091	81.512	0.02	0
2009-09-16	76.604	77.878	0.03	0.004
2009-09-17	76.87	76.74	0	0
2009-09-18	78.012	78.478	0	0
2009-09-19	76.077	76.853	0	0.001
2009-09-20	72.233	80.407	0.44	0
2009-09-21	76.898	78.759	0	0.298
2009-09-22	76.69	78.853	0.54	0
2009-09-23	75.973	78.377	0.54	0.129
2009-09-24	75.285	78.766	0.1	0.031
2009-09-25	77.872	76.884	0.09	0.048
2009-09-26	76.706	75.611	0	0.156
2009-09-27	83.756	82.466	0.57	0.006
2009-09-28	80.168	80.213	0	0
2009-09-29	63.344	63.497	0	0
2009-09-30	66.577	66.915	0	0
2009-10-01	73.87	73.357	0	0
2009-10-02	69.971	70.531	0.5	0.238
2009-10-03	64.22	64.186	0	0
2009-10-04	62.873	63.698	0	0
2009-10-05	72.436	74.364		0
2009-10-06	70.112	70.799		0.043
2009-10-07	64.798	65.045	0	0
2009-10-08	63.443	64.114	1.71	0.371
2009-10-09	63.894	64.729	1.81	0.569
2009-10-10	57.117	57.22	0.13	0
2009-10-11	56.36	56.22	0	0
2009-10-12	70.7	71.636	0.01	0
2009-10-13	68.661	69.619	0	0
2009-10-14	55.378	55.114	1.25	0.287
2009-10-15	51.001	50.812	0.53	0.01
2009-10-16	51.083	51.294	0	0.014
2009-10-17	49.877	48.076	0	0
2009-10-18	54.812	54.444	0	0
2009-10-19	68.918	69.276	0	0
2009-10-20	72.717	73.434	0	0
2009-10-21	69.588	69.513	0	0
2009-10-22	63.827	64.631	0	0.452
2009-10-23	65.801	65.103	1.98	0.461
2009-10-24	54.239	55.069	0.02	0
2009-10-25	66.348	65.946	0	0
2009-10-26	59.768	60.044	0.09	0.251
2009-10-27	57.208	55.904	0.59	0
2009-10-28	56.872	56.195	1.08	0
2009-10-29	56.254	56.413	0	0.168
2009-10-30	66.478	66.628	2.6	0.204
2009-10-31	54.342	55.005	0.41	0
