# Supplementary material for: The role of climate change and urban development on compound dry-hot extremes across US cities
Source: Nat Commun. 2023 Jun 14;14:3509. doi: 10.1038/s41467-023-39205-x (PMC10267174; doi:10.1038/s41467-023-39205-x)
Supplement: Supplementary file 2 — Source Data [file 41467_2023_39205_MOESM2_ESM.zip › SourceData/StLouis_Future_Data.xlsx]

## Sheet: Sheet1
Date_Future	Climate_chng_T	Urban_Dev_Climate_chng_T	Climate_chng_prcp	Urban_Dev_Climate_chng_prcp
2090-05-01	80	80	1	1
2090-05-02	66.905	67.147	0.023	0
2090-05-03	69.975	71.353	0.157	0.051
2090-05-04	81.305	81.026	0	0
2090-05-05	79.822	79.228	0.005	0.084
2090-05-06	83.029	84.093	0	0
2090-05-07	85.373	86.311	0.133	0.434
2090-05-08	80.216	81.097	0.109	0.162
2090-05-09	74.111	74.291	0	0
2090-05-10	76.939	77.434	0	0
2090-05-11	80.46	80.994	0	0
2090-05-12	79.514	79.699	0.069	0.073
2090-05-13	75.315	76.792	0.007	0.046
2090-05-14	71.842	71.896	0	0
2090-05-15	75.211	75.333	0	0
2090-05-16	77.421	77.689	0	0
2090-05-17	83.922	83.952	0	0
2090-05-18	83.23	82.298	0.122	0.09
2090-05-19	85.897	86.849	0.179	0.249
2090-05-20	84.519	83.938	0.396	0.315
2090-05-21	79.846	80.566	0.213	0.124
2090-05-22	80.579	79.25	0	0
2090-05-23	86.025	84.162	0	0
2090-05-24	89.971	88.999	0	0
2090-05-25	92.294	90.02	0	0
2090-05-26	90.232	91.244	0.008	0.397
2090-05-27	91.475	92.218	0	0.222
2090-05-28	88.899	89.407	0.221	0.286
2090-05-29	88.294	87.096	0.143	0.023
2090-05-30	86.937	87.087	0	0
2090-05-31	88.589	89.582	0	0
2090-06-01	86.119	89.058	0.598	0.584
2090-06-02	90.856	90.277	0.323	0.089
2090-06-03	89.296	87.186	0.285	1.076
2090-06-04	88.258	87.488	0.027	0.007
2090-06-05	86.879	86.618	0.01	0.085
2090-06-06	87.49	89.812	0.017	0.122
2090-06-07	87.355	87.515	0.016	0.023
2090-06-08	86.549	85.742	0.105	0.158
2090-06-09	88.784	89.94	0	0
2090-06-10	101.907	102.085	0	0
2090-06-11	97.453	99.412	0.204	0.172
2090-06-12	92.361	88.617	0.232	0
2090-06-13	95.133	95.022	0	0
2090-06-14	101.892	102.89	0	0
2090-06-15	99.86	101.19	0	0
2090-06-16	96.987	94.87	0.503	0.222
2090-06-17	93.369	95.48	0.536	1.086
2090-06-18	97.689	98.002	0.513	0.328
2090-06-19	97.37	97.819	0.157	0.157
2090-06-20	98.037	98.333	0	0
2090-06-21	100.436	98.807	0	0
2090-06-22	99.883	98.764	0.346	0
2090-06-23	100.403	98.808	0.073	0
2090-06-24	99.592	99.946	0.116	0.082
2090-06-25	99.309	100.272	0.114	0
2090-06-26	101.249	102.985	0	0
2090-06-27	101.989	103.056	0	0
2090-06-28	98.328	97.979	0.072	0.078
2090-06-29	92.832	89.501	0	0
2090-06-30	83.674	83.813	0	0.011
2090-07-01	88.988	86.929	0.175	0.248
2090-07-02	91.554	90.808	1.603	0.483
2090-07-03	102.061	100.515	0.039	0
2090-07-04	100.859	100.395	0.205	0.075
2090-07-05	103.124	103.224	0.204	0.204
2090-07-06	104.073	105.603	0	0
2090-07-07	102.745	103.441	0	0
2090-07-08	106.447	105.868	0	0.02
2090-07-09	112.219	109.274	0	0
2090-07-10	112.375	111.836	0	0
2090-07-11	112.538	112.827	0	0
2090-07-12	113.313	112.388	0	0
2090-07-13	110.24	108.791	0	0
2090-07-14	106.261	102.674	0	0
2090-07-15	104.538	103.907	0	0
2090-07-16	105.436	105.202	0	0
2090-07-17	105.2	105.205	0	0
2090-07-18	105.728	105.485	0	0
2090-07-19	104.613	104.606	0.167	0.12
2090-07-20	95.732	101.535	0.063	0.142
2090-07-21	96.791	101.693	0.273	0.29
2090-07-22	103.633	102.188	0.274	0
2090-07-23	106.525	105.554	0.079	0
2090-07-24	106.958	105.667	0.131	0
2090-07-25	107.506	106.689	0.188	0.237
2090-07-26	104.724	101.13	0.093	0.106
2090-07-27	102.94	102.867	0	0
2090-07-28	103.192	103.439	0	0
2090-07-29	101.616	101.814	0	0
2090-07-30	103.35	103.932	0	0
2090-07-31	106.173	106.542	0	0
2090-08-01	107.261	105.699	0.024	0.009
2090-08-02	105.51	105.947	0.072	0.075
2090-08-03	101.5	104.636	0.234	0.094
2090-08-04	97.964	98.064	0.407	0.407
2090-08-05	90.572	90.891	0	0.005
2090-08-06	79.855	80.246	0	0
2090-08-07	81.697	82.328	0	0
2090-08-08	83.943	85.04	0	0
2090-08-09	86.456	87.719	0	0
2090-08-10	85.595	88.898	0.003	0.06
2090-08-11	87.682	86.917	0	0.02
2090-08-12	91.14	91.785	0	0.005
2090-08-13	88.217	90.028	0.013	0
2090-08-14	89.028	89.68	0	0.017
2090-08-15	93.314	92.508	0	0
2090-08-16	99.685	100.177	0	0
2090-08-17	102.874	103.262	0	0
2090-08-18	108.582	107.67	0	0
2090-08-19	107.256	106.338	0.018	0.011
2090-08-20	97.63	97.631	0.012	0
2090-08-21	96.186	95.235	0	0
2090-08-22	86.597	87.31	0	0
2090-08-23	88.037	88.311	0	0
2090-08-24	95.712	95.973	0	0
2090-08-25	96.248	96.756	0.326	0.326
2090-08-26	93.671	94.033	0.073	0
2090-08-27	96.495	102.392	0.068	0.171
2090-08-28	97.91	98.01	0.155	0.155
2090-08-29	96.889	99.672	0.027	0.019
2090-08-30	92.66	91.254	0.02	1.613
2090-08-31	81.379	82.387	0	0
2090-09-01	82.522	83.328	0	0
2090-09-02	84.298	85.1	0	0
2090-09-03	86.985	88.366	0	0
2090-09-04	89.288	90.727	0	0
2090-09-05	87.08	88.433	0.005	0.004
2090-09-06	76.303	73.202	0	0
2090-09-07	75.9	78.589	0	0
2090-09-08	75.412	78.658	0	0
2090-09-09	76.727	78.227	0.012	0.002
2090-09-10	80.244	79.307	0	0.013
2090-09-11	81.039	83.056	0	0.011
2090-09-12	90.321	92.47	0	0
2090-09-13	96.118	97.805	0	0
2090-09-14	95.263	95.779	0	0
2090-09-15	91.737	92.521	0.884	0.354
2090-09-16	81.973	81.755	0.164	0.137
2090-09-17	84.042	85.102	0	0
2090-09-18	83.301	83.119	0	0
2090-09-19	81.894	80.153	0.005	0.005
2090-09-20	82.359	82.213	0	0
2090-09-21	83.546	85.432	0	0
2090-09-22	86.908	87.63	0	0
2090-09-23	84.183	87.511	0	0
2090-09-24	82.477	88.578	0	0
2090-09-25	84.931	86.056	0.058	0.09
2090-09-26	83.708	82.545	0.011	0
2090-09-27	82.441	83.357	0	0.021
2090-09-28	74.422	74.8	0.155	0.469
2090-09-29	80.365	80.397	0.308	0.118
2090-09-30	78.269	78.152	0.13	0.174
2090-10-01	78.773	80.861	0.098	0.099
2090-10-02	80.937	80.205	0.098	0.01
2090-10-03	76.914	78.826	0.049	0.004
2090-10-04	72.006	68.899	0	0
2090-10-05	70.931	71.327	0	0
2090-10-06	66.793	79.06	0	0
2090-10-07	72.324	76.468	0.001	0
2090-10-08	75.718	75.149	0	0.012
2090-10-09	72.413	74.086	0.078	0.103
2090-10-10	73.18	75.371	0	0
2090-10-11	71.095	72.72	0	0
2090-10-12	78.572	77.879	0.001	0.001
2090-10-13	76.847	79.436	0	0.01
2090-10-14	77.059	78.549	0	0
2090-10-15	82.957	83.021	0	0
2090-10-16	78.297	79.066	0.125	0.185
2090-10-17	61.203	61.104	0.383	0.143
2090-10-18	59.167	59.584	0	0
2090-10-19	53.076	53.351	0	0
2090-10-20	63.442	63.179	0	0
2090-10-21	73.066	73.375	0	0
2090-10-22	76.037	75.66	0	0
2090-10-23	72.843	77.923	0.692	0.178
2090-10-24	73.006	74.222	0.156	0.184
2090-10-25	72.498	72.561	1.233	0.474
2090-10-26	66.758	66.511	0.13	0.096
2090-10-27	62.089	61.626	0	0
2090-10-28	60.105	60.22	0	0
2090-10-29	82.477	82.056	0	0
2090-10-30	78.706	78.758	0	0
2090-10-31	74.355	74.29	0.024	0.005
2091-05-01	80	80	1	1
2091-05-02	84.32	84.559	0.262	0.243
2091-05-03	79.399	80.218	0.226	0.224
2091-05-04	86.374	87.192	0.103	0.068
2091-05-05	83.703	84.781	0.223	0.225
2091-05-06	78.666	77.818	0.283	0.369
2091-05-07	72.296	74.371	0	0
2091-05-08	72.819	72.786	0	0
2091-05-09	83.721	82.86	0	0
2091-05-10	79.873	79.623	0	0
2091-05-11	76.906	76.693	0.48	0.328
2091-05-12	80.366	80.248	0	0
2091-05-13	82.987	80.587	0.161	0
2091-05-14	85.675	85.694	0.001	0
2091-05-15	86.939	86.879	0	0
2091-05-16	83.698	83.545	0.287	0.249
2091-05-17	79.786	79.834	0.092	0.011
2091-05-18	68.924	69.557	0	0
2091-05-19	72.664	70.538	0.004	0
2091-05-20	79.307	80.299	0.016	0.011
2091-05-21	76.064	75.992	0.102	0.051
2091-05-22	85.43	82.901	0.121	0.263
2091-05-23	87.51	83.228	0.43	0.359
2091-05-24	89.554	89.904	0.572	0.581
2091-05-25	92.652	92.398	0.532	0.405
2091-05-26	88.634	90.755	0.298	0.463
2091-05-27	88.476	89.716	0.041	0
2091-05-28	88.233	90.767	0	0.167
2091-05-29	87.234	88.769	0.144	1.917
2091-05-30	89.057	85.451	0.411	0.251
2091-05-31	89.079	87.138	0.191	0.295
2091-06-01	83.452	87.765	0.072	0.067
2091-06-02	80.069	77.411	0.027	0.1
2091-06-03	79.058	78.866	0	0
2091-06-04	81.955	82.617	0	0
2091-06-05	85.148	85.555	0	0
2091-06-06	90.344	90.834	0	0
2091-06-07	90.497	91.088	0.09	0.052
2091-06-08	88.705	89.916	0	0
2091-06-09	89.342	89.638	0.333	0.527
2091-06-10	89.536	89.786	0.455	0.348
2091-06-11	96.614	95.774	0.289	0.007
2091-06-12	93.581	93.817	0.305	0.139
2091-06-13	95.665	92.847	0.207	0.223
2091-06-14	99.775	98.56	0.115	0
2091-06-15	100.882	100.934	0.003	0.01
2091-06-16	103.319	103.594	0	0
2091-06-17	101.19	101.536	0.39	0.233
2091-06-18	94.845	92.062	0.306	0.296
2091-06-19	91.084	91.777	0	0
2091-06-20	91.519	91.614	0	0
2091-06-21	91.386	90.484	0	0
2091-06-22	90.451	91.318	0	0
2091-06-23	92.392	92.853	0	0
2091-06-24	93.036	93.136	0	0
2091-06-25	93.473	93.573	0	0
2091-06-26	91.104	90.916	0	0
2091-06-27	89.566	90.918	0	0.256
2091-06-28	89.113	88.648	0.221	0.404
2091-06-29	86.816	83.744	0.118	0.05
2091-06-30	87.237	86.785	0	0.006
2091-07-01	88.031	89.379	0	0
2091-07-02	91.995	91.594	0	0
2091-07-03	93.616	93.561	0	0
2091-07-04	92.54	92.64	0.047	0
2091-07-05	92.492	94.005	0.152	0.212
2091-07-06	92.073	93.364	0	0
2091-07-07	100.513	99.951	0	0
2091-07-08	106.386	105.999	0	0
2091-07-09	104.936	104.57	0	0
2091-07-10	102.443	102.245	0.187	0.008
2091-07-11	105.279	104.986	0.28	0.176
2091-07-12	103.738	104.378	0	0
2091-07-13	103.913	104.531	0	0
2091-07-14	104.044	105.382	0	0
2091-07-15	103.756	104.93	0	0
2091-07-16	102.156	102.571	0	0
2091-07-17	102.214	102.295	0	0
2091-07-18	103.066	103.368	0	0
2091-07-19	103.686	103.907	0	0
2091-07-20	103.07	102.768	0	0
2091-07-21	103.586	103.307	0	0
2091-07-22	103.831	104.179	0.095	0
2091-07-23	104.871	105.849	0	0
2091-07-24	105.089	105.232	0	0
2091-07-25	104.902	105.538	0	0
2091-07-26	103.976	104.375	0.274	0.02
2091-07-27	93.542	97.426	0.115	0.351
2091-07-28	100.85	102.375	0	0.044
2091-07-29	105.462	103.813	0.059	0.036
2091-07-30	101.316	102.092	0.306	1.088
2091-07-31	89.25	91.59	0.13	0.004
2091-08-01	95.491	92.955	0.304	0.641
2091-08-02	101.415	101.13	0	0
2091-08-03	102.223	102.201	0.049	0
2091-08-04	98.703	95.434	0.312	0.174
2091-08-05	88.187	89.279	0.267	0.198
2091-08-06	86.512	89.329	0.462	1.516
2091-08-07	101.214	99.506	0.024	0.01
2091-08-08	98.845	99.132	0.192	0.192
2091-08-09	97.522	97.874	0.181	0.167
2091-08-10	98.194	101.07	0.077	0.077
2091-08-11	101.308	104.921	0.124	0.124
2091-08-12	99.412	103.524	0.062	0.125
2091-08-13	104.158	104.443	0	0
2091-08-14	101.648	102.009	0.145	0.145
2091-08-15	100.582	100.603	0	0
2091-08-16	99.04	99.05	0	0
2091-08-17	99.37	98.996	0.005	0
2091-08-18	100.112	99.92	0	0
2091-08-19	97.521	97.935	0	0
2091-08-20	95.232	96.251	0	0
2091-08-21	92.75	93.401	0.178	0.243
2091-08-22	95.331	94.591	0.29	0.303
2091-08-23	90.609	90.614	0.316	0.348
2091-08-24	89.812	89.34	0.075	0.019
2091-08-25	89.504	88.743	0	0
2091-08-26	87.93	86.243	0.502	0.893
2091-08-27	86.785	86.344	0	0
2091-08-28	85.89	84.279	0	0.031
2091-08-29	83.729	82.838	0	0.021
2091-08-30	82.993	81.648	0.004	0
2091-08-31	81.762	80.152	0.22	0.259
2091-09-01	81.002	80.377	0.003	0.079
2091-09-02	80.596	79.764	0	0
2091-09-03	81.637	80.205	0	0
2091-09-04	81.538	80.576	0	0
2091-09-05	83.455	84.241	0	0
2091-09-06	85.867	85.673	0	0
2091-09-07	90.615	89.189	0	0
2091-09-08	89.945	89.105	0.034	0.108
2091-09-09	74.849	76.232	0.007	0.023
2091-09-10	79.401	82.22	0	0
2091-09-11	95.817	98.916	0.138	0.133
2091-09-12	94.926	96.168	0	0.031
2091-09-13	92.204	91.356	0.192	0.22
2091-09-14	96.695	90.457	0.113	0.164
2091-09-15	87.698	76.393	0	0
2091-09-16	80.574	83.014	0	0
2091-09-17	80.766	88.105	0	0.219
2091-09-18	93.178	87.393	0.142	0
2091-09-19	96.803	95.577	0.115	0.061
2091-09-20	91.696	90.08	0.314	0.178
2091-09-21	92.424	93.2	0	0
2091-09-22	90.885	92.695	0	0
2091-09-23	92.578	96.503	0	0
2091-09-24	90.077	94.971	0	0
2091-09-25	69.39	70.383	0	0
2091-09-26	67.303	67.903	0	0
2091-09-27	75.427	75.566	0	0
2091-09-28	84.435	84.247	0	0
2091-09-29	84.427	84.227	0	0
2091-09-30	84.604	85.036	0	0
2091-10-01	86.463	86.637	0	0
2091-10-02	87.612	93.442	0	0
2091-10-03	89.861	91.799	0	0.067
2091-10-04	84.753	84.485	0.154	0.059
2091-10-05	72.101	73.507	0	0
2091-10-06	69.375	70.795	0	0
2091-10-07	73.068	74.04	0	0
2091-10-08	77.557	78.16	0	0
2091-10-09	86.616	87.741	0	0
2091-10-10	84.566	83.475	0.155	0.117
2091-10-11	90.003	90.119	0.166	0.093
2091-10-12	87.701	89.311	0	0.107
2091-10-13	80.564	81.823	0	0.007
2091-10-14	70.596	71.557	0	0
2091-10-15	82.917	82.967	0.028	0.06
2091-10-16	80.83	83.86	0.059	0.151
2091-10-17	79.177	79.978	0.271	0.138
2091-10-18	57.361	57.4	0.145	0.029
2091-10-19	55.936	56.123	0.006	0.003
2091-10-20	63.898	64.074	0	0
2091-10-21	68.543	68.877	0	0
2091-10-22	74.267	74.305	0	0
2091-10-23	71.374	72.578	0	0
2091-10-24	59.899	59.903	0	0
2091-10-25	63.263	63.462	0	0
2091-10-26	69.925	70.065	0	0
2091-10-27	68.737	69.614	0	0
2091-10-28	70.646	69.963	0	0
2091-10-29	76.913	77.287	0	0
2091-10-30	75.166	73.76	0.048	0.001
2091-10-31	73.92	68.887	0.031	0.022
2092-05-01	80	80	1	1
2092-05-02	77.676	77.565	0	0
2092-05-03	82.349	82.471	0.078	0.071
2092-05-04	81.1	81.277	0.012	0.011
2092-05-05	85.362	85.992	0	0
2092-05-06	83.488	84.613	0.254	0.703
2092-05-07	79.941	81.241	0.096	0.108
2092-05-08	75.213	76.739	0	0.004
2092-05-09	73.75	74.814	0	0
2092-05-10	81.463	81.842	0	0
2092-05-11	82.043	82.193	0	0.079
2092-05-12	86.009	86.371	0.001	0
2092-05-13	83.816	84.42	0.123	0.193
2092-05-14	89.431	92.225	0.513	0.334
2092-05-15	92.6	92.382	0	0
2092-05-16	91.185	91.091	0	0
2092-05-17	90.571	90.546	0	0
2092-05-18	90.623	90.73	0	0
2092-05-19	89.55	90.06	0	0
2092-05-20	88.342	89.414	0.073	0.069
2092-05-21	89.168	87.365	0	0.063
2092-05-22	92.244	92.36	0	0
2092-05-23	93.43	93.53	0	0
2092-05-24	92.916	92.544	0	0
2092-05-25	93.063	93.057	0	0
2092-05-26	90.058	89.873	0.135	0.191
2092-05-27	85.629	84.333	0.875	0.569
2092-05-28	88.585	89.824	0.001	0.145
2092-05-29	85.869	87.21	3.572	0.239
2092-05-30	86.088	85.041	0.94	0.27
2092-05-31	81.84	80.853	0.043	0.087
2092-06-01	86.199	84.764	0.069	0.1
2092-06-02	83.521	83.757	0.019	0.013
2092-06-03	86.005	85.064	0	0
2092-06-04	85.377	88.502	0	0
2092-06-05	86.393	89.787	0	0
2092-06-06	86.098	89.266	0.099	0.49
2092-06-07	99.103	93.727	0.422	0.487
2092-06-08	97.361	95.082	0.081	0.081
2092-06-09	93.096	94.375	0	0
2092-06-10	98.061	95.92	0.486	0.278
2092-06-11	102.928	101.974	0	0
2092-06-12	104.213	104.107	0	0
2092-06-13	105.497	105.111	0	0
2092-06-14	99.303	97.999	0.077	0.08
2092-06-15	90.875	89.132	0	0
2092-06-16	99.436	97.464	0.177	0
2092-06-17	104.081	103.304	0	0
2092-06-18	104.43	103.45	0	0
2092-06-19	103.809	103.389	0	0
2092-06-20	102.331	101.992	0	0
2092-06-21	99.373	99.069	0.112	0.067
2092-06-22	94.104	95.464	0.292	0.412
2092-06-23	97.134	98.882	0.064	0.064
2092-06-24	99.319	100.245	0	0.014
2092-06-25	104.03	104.201	0	0
2092-06-26	103.467	104.724	0	0
2092-06-27	100.334	104.068	0.181	0.181
2092-06-28	103.689	101.346	0	0.03
2092-06-29	101.987	99.83	0.407	0
2092-06-30	108.006	103.674	0.01	0
2092-07-01	107.08	104.136	0.073	0.056
2092-07-02	99.097	100.202	0.183	0.183
2092-07-03	102.04	106.608	0.113	0.113
2092-07-04	105.158	105.575	0.119	0.119
2092-07-05	104.478	99.325	0	0
2092-07-06	102.751	100.639	0	0
2092-07-07	105.69	101.821	0.273	0.295
2092-07-08	103.323	101.161	0.199	0.166
2092-07-09	96.468	95.152	1.068	0.726
2092-07-10	90.009	89.637	0	0
2092-07-11	89.663	89.29	0.104	0.763
2092-07-12	95.433	96.285	0.102	0.105
2092-07-13	99.896	98.202	0.18	0
2092-07-14	97.913	96.082	0	0
2092-07-15	94.257	94.848	0	0
2092-07-16	93.987	94.441	0.088	0.19
2092-07-17	86.732	87.363	0	0
2092-07-18	89.339	90.058	0	0
2092-07-19	90.605	91.167	0	0
2092-07-20	89.957	90.684	0	0
2092-07-21	91.16	90.305	0.03	0
2092-07-22	92.871	92.77	0.004	0
2092-07-23	95.836	96.041	0	0
2092-07-24	94.341	94.978	0.286	0.091
2092-07-25	87.997	90.846	0.031	0.374
2092-07-26	83.782	85.418	0	0
2092-07-27	84.654	86.45	0	0
2092-07-28	86.946	85.123	0	0
2092-07-29	88.522	88.944	0.011	0
2092-07-30	97.759	101.129	0.019	0.028
2092-07-31	105.129	105.437	0	0
2092-08-01	105.372	106.011	0.156	0.046
2092-08-02	105.772	105.57	0.066	0.109
2092-08-03	109.944	104.339	0.072	0.05
2092-08-04	105.018	103.304	0.17	0.256
2092-08-05	105.249	101.628	0.141	1.523
2092-08-06	90.15	93.07	0.12	0.055
2092-08-07	89.997	91.179	0	0
2092-08-08	88.671	89.81	0	0
2092-08-09	90.259	90.738	0	0
2092-08-10	91.578	91.321	0	0.022
2092-08-11	92.744	94.703	0	0
2092-08-12	94.312	94.806	0	0
2092-08-13	94.781	95.235	0	0
2092-08-14	96.286	96.587	0	0
2092-08-15	95.256	94.074	0.171	0.005
2092-08-16	96.419	95.098	0.068	0
2092-08-17	97.779	96.918	0.136	0
2092-08-18	95.455	97.193	0	0
2092-08-19	95.116	97.226	0	0
2092-08-20	100.315	99.436	0	0
2092-08-21	101.478	101.509	0	0
2092-08-22	100.315	102.28	0.049	0.006
2092-08-23	100.543	99.276	0.19	0
2092-08-24	90.534	94.23	0	0
2092-08-25	88.533	89.579	0	0
2092-08-26	89.272	90.298	0	0
2092-08-27	92.615	91.957	0	0
2092-08-28	92.589	94.12	0.007	0.162
2092-08-29	95.23	94.112	0.124	0.063
2092-08-30	98.971	93.495	0.067	0
2092-08-31	98.434	95.272	0	0
2092-09-01	99.463	95.257	0	0
2092-09-02	96.763	95.326	0	0
2092-09-03	91.933	95.277	0	0.119
2092-09-04	87.437	93.533	0.097	0.241
2092-09-05	89.421	90.922	0.58	0.138
2092-09-06	95.033	94.933	0	0
2092-09-07	99.335	98.507	0	0
2092-09-08	97.323	96.57	0.133	0.123
2092-09-09	87.883	86.69	0.115	0.024
2092-09-10	87.777	86.731	0.002	0.016
2092-09-11	87.843	88.442	0	0.002
2092-09-12	88.591	88.239	0.008	0
2092-09-13	91.174	90.586	0.023	0.001
2092-09-14	90.155	89.811	0.023	0
2092-09-15	88.728	91.189	0	0
2092-09-16	91.847	91.947	0	0
2092-09-17	93.051	93.151	0	0
2092-09-18	93.015	91.53	0	0
2092-09-19	90.388	88.891	0	0
2092-09-20	91.48	91.19	0	0
2092-09-21	91.744	91.636	0	0
2092-09-22	92.316	93.205	0	0
2092-09-23	91.091	91.6	0	0
2092-09-24	92.263	91.907	0	0
2092-09-25	91.822	91.438	0	0
2092-09-26	93.023	93.123	0	0
2092-09-27	92.461	90.866	0	0
2092-09-28	81.669	83.342	0	0
2092-09-29	82.956	85.023	0	0
2092-09-30	88.439	89.116	0	0
2092-10-01	92.981	91.412	0	0
2092-10-02	91.854	91.954	0	0
2092-10-03	93.631	93.731	0	0
2092-10-04	98.221	94.981	0	0.01
2092-10-05	96.996	95.845	0.014	0.006
2092-10-06	87.308	94.017	0.122	0.185
2092-10-07	92.582	92.15	0.036	0.01
2092-10-08	91.598	93.244	0.053	0.014
2092-10-09	89.394	90.991	0.114	0
2092-10-10	80.159	82.358	0.046	0
2092-10-11	79.484	74.588	0	0
2092-10-12	82.073	80.994	0	0
2092-10-13	79.108	77.643	0.003	0.011
2092-10-14	70.265	68.981	0	0
2092-10-15	75.499	77.049	0	0
2092-10-16	80.223	79.792	0	0
2092-10-17	79.353	78.757	0	0
2092-10-18	76.588	76.31	0.445	0.267
2092-10-19	71.83	73.051	0.293	0.268
2092-10-20	73.698	74.382	0.019	0
2092-10-21	71.863	71.878	0	0
2092-10-22	71.096	71.753	0	0
2092-10-23	74.372	70.777	0.003	0
2092-10-24	74.104	67.497	0.001	0
2092-10-25	70.25	69.278	0	0
2092-10-26	78.302	78.075	0	0
2092-10-27	74.002	72.581	0.06	0.028
2092-10-28	56.687	56.955	0	0
2092-10-29	62.73	62.766	0	0
2092-10-30	61.052	61.164	0	0
2092-10-31	62.538	62.695	0	0
2093-05-01	80	80	1	1
2093-05-02	83.803	84.182	0	0
2093-05-03	85.918	85.627	0.118	0.071
2093-05-04	84.95	84.111	0.186	0.213
2093-05-05	85.058	84.225	0.265	0.216
2093-05-06	85.879	87.876	0.176	0.208
2093-05-07	84.358	85.651	0.005	0.051
2093-05-08	85.088	85.986	0.257	0.124
2093-05-09	83.172	83.745	0.001	0.002
2093-05-10	72.871	73.077	0.053	0.005
2093-05-11	67.648	68.134	0	0
2093-05-12	78.438	77.012	0	0
2093-05-13	88.747	88.665	0.034	0.013
2093-05-14	87.776	87.903	0	0
2093-05-15	85.943	85.469	0	0
2093-05-16	84.41	83.807	0.097	0.062
2093-05-17	84.141	86.142	0	0.002
2093-05-18	84.671	85.052	0.076	0.087
2093-05-19	79.85	80.072	0.341	0.215
2093-05-20	84.735	84.884	0	0
2093-05-21	83.263	83.519	0	0
2093-05-22	87.514	87.485	0	0
2093-05-23	91.052	90.683	0	0
2093-05-24	89.233	89.625	0.299	0.48
2093-05-25	82.825	83.077	0.619	0.436
2093-05-26	84.16	84.979	0	0
2093-05-27	86.988	87.223	0.015	0.062
2093-05-28	84.938	83.933	0.287	0.179
2093-05-29	83.86	84.366	0.341	0.045
2093-05-30	78.112	80.585	0.264	0.013
2093-05-31	74.397	79.221	0.005	0.033
2093-06-01	82.095	77.426	0.515	0.153
2093-06-02	86.407	87.394	0.007	0.227
2093-06-03	90.182	90.344	0	0.025
2093-06-04	92.295	91.492	0.237	0.939
2093-06-05	84.884	86.498	0	0.416
2093-06-06	79.075	79.612	0	0
2093-06-07	80.518	80.665	0	0
2093-06-08	83.563	83.563	0	0
2093-06-09	86.685	86.604	0	0
2093-06-10	90.167	91.979	0	0.032
2093-06-11	91.994	94.161	0.116	0.232
2093-06-12	88.585	90.386	0	0
2093-06-13	98.844	97.856	0	0
2093-06-14	96.375	96.222	0	0
2093-06-15	95.598	95.691	0	0
2093-06-16	94.099	95.207	0	0
2093-06-17	92.241	92.884	0.388	0.171
2093-06-18	89.817	90.812	0.34	0.577
2093-06-19	93.599	93.28	0.298	0.286
2093-06-20	97.845	97.881	0	0.001
2093-06-21	96.277	96.946	0.178	0.103
2093-06-22	94.701	95.612	0.386	0.172
2093-06-23	94.811	96.523	0.309	0.144
2093-06-24	94.842	95.17	0.305	0.141
2093-06-25	91.607	92.725	0.333	0.197
2093-06-26	89.85	91.553	0.334	0.287
2093-06-27	93.037	93.371	0.312	0.428
2093-06-28	95.67	96.567	0.122	0.086
2093-06-29	93.435	95.111	0.271	0.324
2093-06-30	94.079	95.43	0.344	0.331
2093-07-01	99.723	97.899	0.222	0.148
2093-07-02	96.659	98.219	0.475	0.291
2093-07-03	93.018	96.965	0.774	0.655
2093-07-04	81.478	81.222	0.175	0.073
2093-07-05	83.094	82.937	0	0
2093-07-06	87.306	88.295	0	0
2093-07-07	91.222	88.208	0.318	0.15
2093-07-08	87.625	88.379	0.27	0.261
2093-07-09	87.325	87.602	0.471	0.341
2093-07-10	94.327	92.785	0.072	0.235
2093-07-11	96.565	98.928	0.06	0.082
2093-07-12	97.998	98.137	0	0
2093-07-13	99.112	99.128	0	0
2093-07-14	99.213	99.527	0	0
2093-07-15	99.964	100.29	0	0
2093-07-16	98.176	98.755	0.358	0.373
2093-07-17	95.361	96.065	0	0
2093-07-18	93.715	94.373	0	0.203
2093-07-19	92.323	92.592	0.007	0
2093-07-20	91.661	92.353	0	0
2093-07-21	91.181	91.713	0	0
2093-07-22	90.891	89.926	0	0
2093-07-23	92.418	90.795	0.159	0.179
2093-07-24	91.81	89.892	0.048	0
2093-07-25	89.986	89.689	0	0
2093-07-26	95.514	94.806	0	0
2093-07-27	95.247	95.055	0.062	0.085
2093-07-28	87.376	87.263	0.05	0
2093-07-29	85.931	86.743	0.031	0
2093-07-30	86.962	89.687	0.013	0
2093-07-31	92.814	92.42	0	0.001
2093-08-01	89.824	90.041	0.132	0.374
2093-08-02	83.365	87.765	0.518	0.131
2093-08-03	88.563	87.004	0	0
2093-08-04	91.564	93.13	0	0.089
2093-08-05	93.602	93.702	0	0.002
2093-08-06	93.586	92.271	0.155	0.005
2093-08-07	92.645	89.764	0	0
2093-08-08	97.209	96.531	0	0
2093-08-09	102.239	97.904	0.143	0
2093-08-10	97.528	96.634	0.17	0.221
2093-08-11	95.765	94.972	0.117	0.222
2093-08-12	95.028	92.997	0.33	0.053
2093-08-13	93.251	91.698	0.092	0.134
2093-08-14	91.862	92.896	0	0.05
2093-08-15	96.32	94.082	0	0
2093-08-16	97.298	97.691	0	0
2093-08-17	97.808	97.911	0	0
2093-08-18	96.434	97.966	0	0
2093-08-19	99.641	99.091	0	0
2093-08-20	98.24	98.888	0.088	0.088
2093-08-21	101.368	100.628	0.174	0.104
2093-08-22	102.45	102.432	0	0
2093-08-23	101.283	101.124	0	0
2093-08-24	98.027	98.127	0.094	0.094
2093-08-25	88.513	87.414	0	0
2093-08-26	88.009	90.176	0	0.01
2093-08-27	88.57	88.95	0.087	0.017
2093-08-28	84.766	83.219	0.281	0.148
2093-08-29	87.339	85.91	0.005	0.012
2093-08-30	94.414	96.049	0	0
2093-08-31	97.545	98.335	0	0
2093-09-01	94.614	96.142	0	0
2093-09-02	93.366	94.558	0.021	0.112
2093-09-03	90.278	90.462	0.186	0.331
2093-09-04	82.157	82.288	0.011	0.357
2093-09-05	79.728	81.297	0	0
2093-09-06	84.723	78.15	0.14	0.027
2093-09-07	80.617	79.071	0.276	0.289
2093-09-08	86.443	82.973	0	0
2093-09-09	88.225	88.908	0.389	0.931
2093-09-10	89.687	100.753	0	0
2093-09-11	92.586	99.117	0.03	0.203
2093-09-12	97.621	98.188	0.075	0.03
2093-09-13	97.072	96.659	0.266	0.001
2093-09-14	95.072	94.511	0.175	0
2093-09-15	92.31	92.236	0.247	0
2093-09-16	94.448	94.018	0.002	0
2093-09-17	93.226	93.058	0	0
2093-09-18	91.236	90.959	0.005	0.046
2093-09-19	81.119	80.49	0.387	0.065
2093-09-20	79.763	79.827	0	0.022
2093-09-21	75.419	75.794	0	0
2093-09-22	74.951	78.136	0.007	0.097
2093-09-23	88.041	87.529	0.237	0.273
2093-09-24	94.458	94.282	0.001	0
2093-09-25	95.374	94.696	0	0
2093-09-26	94.489	93.717	0.07	0.065
2093-09-27	91.648	91.531	0.126	0.216
2093-09-28	76.492	77.782	0.613	0.116
2093-09-29	88.237	87.209	0.113	0.132
2093-09-30	91.849	91.176	0.029	0.158
2093-10-01	89.432	89.788	0.151	0.169
2093-10-02	94.583	94.134	0	0
2093-10-03	90.976	92.599	0.038	0.052
2093-10-04	92.127	94.161	0.038	0.079
2093-10-05	94.332	94.429	0.014	0
2093-10-06	94.518	94.411	0	0
2093-10-07	93.109	93.902	0	0
2093-10-08	92.572	92.802	0	0
2093-10-09	90.893	91.238	0	0
2093-10-10	89.762	90.766	0	0
2093-10-11	87.734	87.222	0.038	0.017
2093-10-12	79.018	77.576	0.67	0.5
2093-10-13	63.348	62.673	0	0
2093-10-14	73.879	73.516	0	0
2093-10-15	75.135	75.024	0	0
2093-10-16	77.28	76.526	0	0
2093-10-17	80.7	83.647	0	0
2093-10-18	77.673	81.913	0.01	0.001
2093-10-19	82.532	83.344	0.01	0
2093-10-20	81.151	82.061	0.022	0.017
2093-10-21	72.337	72.003	0	0
2093-10-22	72.02	75.183	0	0
2093-10-23	78.089	78.425	0	0
2093-10-24	76.004	76.192	0.071	0.186
2093-10-25	69.045	69.531	0	0
2093-10-26	77.305	76.88	0	0
2093-10-27	74.494	74.181	0	0
2093-10-28	51.211	50.941	0	0
2093-10-29	47.073	47.593	0	0
2093-10-30	49.524	49.273	0	0
2093-10-31	66.699	66.188	0	0
2094-05-01	80	80	1	1
2094-05-02	79.743	80.01	0	0
2094-05-03	80.577	78.804	0	0
2094-05-04	84.009	83.007	0	0
2094-05-05	90.132	90.331	0	0.001
2094-05-06	91.173	91.049	0.036	0.066
2094-05-07	91.66	91.956	0	0
2094-05-08	89.217	89.432	0.129	0.262
2094-05-09	84.417	83.592	0	0.03
2094-05-10	89.282	85.436	0.095	0.148
2094-05-11	83.534	82.878	0.203	0.076
2094-05-12	75.745	80.191	0	0.025
2094-05-13	74.544	74.681	0	0
2094-05-14	76.998	79.548	0	0.004
2094-05-15	85.871	82.428	0.177	0.177
2094-05-16	86.366	88.813	0.094	0.141
2094-05-17	85.755	86.641	0.004	0.012
2094-05-18	75.902	76.319	0.005	0.002
2094-05-19	78.484	78.349	0.004	0
2094-05-20	77.727	80.406	0	0.008
2094-05-21	78.865	78.451	0.175	0.109
2094-05-22	77.252	77.688	0.08	0.058
2094-05-23	72.955	73.344	0	0
2094-05-24	78.492	78.912	0	0
2094-05-25	81.732	81.523	0	0
2094-05-26	87.051	88.058	0	0
2094-05-27	87.305	86.234	0.13	0.14
2094-05-28	91.614	91.217	0.137	0.263
2094-05-29	95.799	95.697	0.415	0.365
2094-05-30	98.177	97.626	0.074	0
2094-05-31	97.671	97.481	0.3	0.218
2094-06-01	89.824	91.254	0.855	0.298
2094-06-02	89.424	89.294	0.183	0.293
2094-06-03	89.168	89.663	0.124	0.305
2094-06-04	88.349	89.707	0	0
2094-06-05	91.365	91.907	0	0.004
2094-06-06	89.719	91.487	0.002	0.005
2094-06-07	93.113	93.31	0	0
2094-06-08	96.267	95.415	0	0.054
2094-06-09	93.862	94.116	0.431	0.188
2094-06-10	92.149	92.426	0.469	0.557
2094-06-11	93.225	93.452	0	0
2094-06-12	96.06	96.719	0	0
2094-06-13	100.729	102.992	0	0.04
2094-06-14	102.015	103.226	0	0
2094-06-15	102.979	103.546	0	0
2094-06-16	100.36	101.479	0.203	0.203
2094-06-17	98.622	97.774	0.068	0.252
2094-06-18	95.376	100.967	0.127	0.266
2094-06-19	100.467	101.717	0.055	0.008
2094-06-20	99.991	101.115	0	0
2094-06-21	101.922	102.46	0	0
2094-06-22	103.595	104.449	0	0
2094-06-23	104.203	105.02	0.093	0.093
2094-06-24	105.898	106.78	0	0
2094-06-25	105.065	103.662	0.088	0.274
2094-06-26	91.231	89.228	0.043	0.012
2094-06-27	86.473	87.144	0	0
2094-06-28	89.202	91.656	0	0
2094-06-29	96.703	92.47	0.145	0
2094-06-30	95.655	91.682	0.637	0.076
2094-07-01	94.231	89.055	1.03	0.101
2094-07-02	91.684	92.036	0	0.004
2094-07-03	92.972	92.157	0	0
2094-07-04	92.253	91.335	0.176	0.265
2094-07-05	102.846	102.757	0.216	0.091
2094-07-06	108.347	108.66	0	0
2094-07-07	107.761	107.314	0	0
2094-07-08	101.614	100.795	0	0.002
2094-07-09	101.478	100.112	0.154	0.261
2094-07-10	96.549	95.933	0	0
2094-07-11	95.274	94.654	0.112	0.511
2094-07-12	93.505	95.201	0.288	0.054
2094-07-13	95.543	98.764	0.185	0.213
2094-07-14	96.081	96.51	0.297	0.13
2094-07-15	91.293	91.31	0.247	0.215
2094-07-16	90.422	91.358	0	0
2094-07-17	93.261	94.179	0	0
2094-07-18	96.747	100.54	0.075	0.075
2094-07-19	94.496	98.374	0.208	0.416
2094-07-20	90.645	92.258	0	0
2094-07-21	88.64	87.019	0.003	0
2094-07-22	88.155	92.355	0.009	0.006
2094-07-23	94.07	92.424	0.308	0.015
2094-07-24	99.533	94.919	0.225	0
2094-07-25	97.459	100.03	0.019	0.004
2094-07-26	103.821	103.23	0.016	0
2094-07-27	104.81	103.536	0	0
2094-07-28	105.492	102.792	0	0
2094-07-29	104.889	103.076	0	0.005
2094-07-30	104.477	102.209	0.003	0.015
2094-07-31	102.062	100.83	0.156	0.076
2094-08-01	99.13	98.753	0.141	0.212
2094-08-02	97.01	95.286	0.301	0.115
2094-08-03	100.004	100.104	0.123	0.123
2094-08-04	103.977	102.166	0	0
2094-08-05	104.87	103.607	0	0
2094-08-06	103.536	102.859	0.024	0.02
2094-08-07	80.401	79.858	0	0
2094-08-08	81.698	80.616	0	0
2094-08-09	86.727	85.545	0	0
2094-08-10	88.789	90.292	0	0
2094-08-11	91.392	90.696	0.005	0
2094-08-12	90.407	89.698	0.175	0.022
2094-08-13	88.255	90.59	0.099	0.172
2094-08-14	93.218	89.902	0.197	0.164
2094-08-15	94.937	96.021	0.123	0.137
2094-08-16	98.822	99.079	0	0.035
2094-08-17	99.507	99.523	0	0
2094-08-18	100.452	100.931	0	0
2094-08-19	100.686	103.071	0.196	0.196
2094-08-20	96.483	100.693	0.103	0.098
2094-08-21	91.282	91.216	0.005	0.545
2094-08-22	91.7	91.078	0	0
2094-08-23	90.825	91.372	0	0
2094-08-24	90.645	92.244	0	0
2094-08-25	92.153	94.717	0	0
2094-08-26	92.932	94.435	0.001	0
2094-08-27	92.167	91.061	0.302	0.116
2094-08-28	85.78	84.413	0.153	0.183
2094-08-29	82.004	84.018	0.028	0.043
2094-08-30	84.702	85.748	0	0
2094-08-31	86.132	87.643	0	0
2094-09-01	89.897	90.183	0	0
2094-09-02	98.247	99.807	0.084	0.084
2094-09-03	105.935	103.603	0	0
2094-09-04	103.71	108.263	0	0
2094-09-05	101.532	105.712	0.027	0.024
2094-09-06	102.824	99.746	0.245	0.145
2094-09-07	101.372	98.586	0.044	0
2094-09-08	99.918	99.776	0	0
2094-09-09	99.325	97.47	0	0
2094-09-10	96.598	96.873	0.187	0.187
2094-09-11	87.896	85.882	0	0
2094-09-12	86.756	84.186	0	0
2094-09-13	95.91	97.727	0.293	0.063
2094-09-14	100.141	98.528	0.031	0
2094-09-15	99.901	97.892	0.024	0
2094-09-16	99.543	98.109	0.079	0.062
2094-09-17	101.091	99.259	0.025	0.002
2094-09-18	103.417	102.949	0	0
2094-09-19	101.17	100.751	0.104	0.063
2094-09-20	86.143	86.876	0.133	0.183
2094-09-21	100.217	100.043	0.003	0.007
2094-09-22	98.937	98.793	0.002	0.027
2094-09-23	79.658	79.9	0.047	0.21
2094-09-24	78.699	78.092	0	0
2094-09-25	78.635	79.076	0	0
2094-09-26	83.444	83.436	0	0
2094-09-27	88.158	90.05	0	0
2094-09-28	86.532	87.038	0.069	0.042
2094-09-29	83.955	83.868	0	0
2094-09-30	83.806	83.288	0	0
2094-10-01	83.583	81.869	0.004	0.009
2094-10-02	77.944	78.196	0.212	0.057
2094-10-03	62.954	62.415	0	0
2094-10-04	69.607	69.629	0	0
2094-10-05	78.902	79.166	0	0
2094-10-06	83.671	84.086	0	0
2094-10-07	80.968	80.458	0	0
2094-10-08	86.942	88.7	0	0.018
2094-10-09	83.84	85.213	0.749	0.305
2094-10-10	83.428	82.523	0	0
2094-10-11	83.681	83.972	0	0
2094-10-12	86.817	84.995	0	0
2094-10-13	85.885	84.373	0.021	0.014
2094-10-14	82.417	77.092	0.38	0.287
2094-10-15	76.858	78.771	0.183	0.117
2094-10-16	86.816	86.159	0.236	0.061
2094-10-17	84.233	84.418	0	0
2094-10-18	84.643	82.427	0	0
2094-10-19	86.888	80.469	0.359	0.373
2094-10-20	85.128	81.967	0.07	0.046
2094-10-21	71.31	71.93	0	0
2094-10-22	70.741	70.379	0	0
2094-10-23	78.064	77.523	0	0
2094-10-24	80.558	81.104	0	0
2094-10-25	77.11	80.203	0.158	0.256
2094-10-26	76.676	78.007	0.372	0.226
2094-10-27	70.123	69.549	0	0
2094-10-28	61.345	61.704	0	0
2094-10-29	67.689	67.784	0	0
2094-10-30	73.677	73.322	0	0
2094-10-31	79.829	79.75	0	0
2095-05-01	80	80	1	1
2095-05-02	83.108	83.943	0.562	0.621
2095-05-03	63.621	63.648	0	0.014
2095-05-04	63.004	63	0	0
2095-05-05	68.614	68.678	0	0
2095-05-06	79.022	79.355	0	0
2095-05-07	86.546	87.224	0	0
2095-05-08	90.828	90.712	0	0
2095-05-09	88.715	89.12	0	0
2095-05-10	83.323	84.048	0	0
2095-05-11	85.495	86.072	0	0.068
2095-05-12	87.138	87.905	0	0
2095-05-13	87.753	86.23	0.054	0.019
2095-05-14	87.7	86.625	0.236	0.22
2095-05-15	94.758	94.561	0.003	0
2095-05-16	91.963	91.4	0.169	0.073
2095-05-17	90.183	88.634	0.316	0.166
2095-05-18	92.2	92.11	0	0.151
2095-05-19	84.582	84.435	0.63	0.668
2095-05-20	81.255	81.705	0	0
2095-05-21	79.775	80.455	0	0
2095-05-22	81.824	82.152	0.002	0
2095-05-23	83.452	83.78	0.021	0.006
2095-05-24	83.508	85.016	0.086	0.053
2095-05-25	75.216	78.94	0.886	0.522
2095-05-26	78.701	77.448	0.214	0.248
2095-05-27	80.753	80.041	0.056	0.051
2095-05-28	83.899	85.757	0.069	0.222
2095-05-29	91.264	91.603	0.015	0.018
2095-05-30	99.311	99.343	0	0
2095-05-31	101.673	102.322	0.004	0
2095-06-01	100.681	101.008	0	0
2095-06-02	101.211	101.161	0	0
2095-06-03	99.678	99.7	0	0
2095-06-04	96.508	96.789	0.539	0.274
2095-06-05	87.473	87.024	0.262	0.161
2095-06-06	89.496	88.89	0	0
2095-06-07	88.966	89.261	0.207	0.207
2095-06-08	92.84	91.032	0.358	0.198
2095-06-09	89.893	84.035	0.724	0.695
2095-06-10	83.446	86.512	0.081	0.255
2095-06-11	86.473	86.355	0	0
2095-06-12	88.531	88.716	0	0
2095-06-13	91.082	91.083	0	0
2095-06-14	92.297	92.662	0	0
2095-06-15	91.854	93.501	0	0
2095-06-16	91.686	93.173	0.003	0.015
2095-06-17	94.334	95.305	0	0
2095-06-18	93.347	93.928	0.437	0.492
2095-06-19	90.776	88.999	0.159	0.404
2095-06-20	90.08	90.328	0.101	0.868
2095-06-21	89.054	88.586	0	0
2095-06-22	81.144	80.999	0.009	0.081
2095-06-23	83.555	82.634	0	0
2095-06-24	88.392	89.406	0.263	0.107
2095-06-25	87.455	86.809	0.157	0.457
2095-06-26	92.574	98.083	0.182	0.209
2095-06-27	100.685	98.866	0.225	0.066
2095-06-28	98.075	98.175	1.001	1.001
2095-06-29	93.096	94.347	0.22	0.191
2095-06-30	88.347	89.836	0.262	0.077
2095-07-01	88.675	88.317	0.223	0.372
2095-07-02	85.889	88.951	0.052	0.237
2095-07-03	83.788	86.566	0.329	0.707
2095-07-04	89.42	91.648	0.501	1.697
2095-07-05	89.716	89.501	0.202	0.371
2095-07-06	96.044	95.772	0.294	0.305
2095-07-07	93.823	94.335	0.362	0.339
2095-07-08	90.543	91.044	0.25	0.18
2095-07-09	89.341	89.912	0	0
2095-07-10	91.958	93.11	0.032	0.142
2095-07-11	98.012	98.599	0.126	0.042
2095-07-12	97.593	98.007	0.087	0.203
2095-07-13	93.073	91.161	0.628	0.467
2095-07-14	87.444	87.081	0.299	0.065
2095-07-15	92.44	92.761	0.284	0.076
2095-07-16	94.734	94.175	0.099	0.054
2095-07-17	99.737	100.472	0.012	0.004
2095-07-18	97.911	98.652	0.219	0.114
2095-07-19	100.136	95.881	0.115	0.219
2095-07-20	100.266	100.146	0.263	0
2095-07-21	100.644	101.329	0	0
2095-07-22	100.253	99.71	0.007	0
2095-07-23	101.862	101.213	0	0
2095-07-24	100.796	100.489	0	0
2095-07-25	100.665	100.528	0	0
2095-07-26	100.94	100.576	0	0
2095-07-27	99.758	99.958	0	0
2095-07-28	101.523	101.01	0	0
2095-07-29	100.492	102.266	0.005	0.013
2095-07-30	97.343	99.583	0	0
2095-07-31	93.203	93.514	0.009	0
2095-08-01	94.544	93.951	0.183	0
2095-08-02	98.232	98.441	0	0.055
2095-08-03	100.333	103.633	0	0
2095-08-04	96.661	100.066	0.141	0.259
2095-08-05	98.442	99.332	0	0
2095-08-06	97.765	95.654	0.235	0.157
2095-08-07	100.023	100.921	0.364	0.156
2095-08-08	92.801	98.814	0.149	0.358
2095-08-09	92.214	87.039	0.372	0.169
2095-08-10	93.46	85.519	0.744	0.11
2095-08-11	87.217	85.885	3.341	0.034
2095-08-12	88.094	86.681	0	0
2095-08-13	86.562	85.167	0.579	2.161
2095-08-14	84.947	86.031	0.701	0.408
2095-08-15	90.725	90.852	0.022	0.013
2095-08-16	92.865	92.111	0.026	0.01
2095-08-17	105.112	104.189	0.012	0
2095-08-18	105.524	105.095	0	0
2095-08-19	103.696	103	0	0
2095-08-20	100.102	99.632	0	0
2095-08-21	89.356	89.748	0	0
2095-08-22	89.134	89.404	0	0
2095-08-23	87.4	91.297	0.129	0.023
2095-08-24	86.633	89.285	0.226	0.373
2095-08-25	89.094	88.688	0	0
2095-08-26	90.024	90.627	0	0
2095-08-27	91.713	92.26	0	0
2095-08-28	89.748	91.538	0.028	0.146
2095-08-29	95.189	93.386	0.142	0.076
2095-08-30	93.017	95.756	0.046	0.09
2095-08-31	90.614	94.154	0.25	0.042
2095-09-01	90.499	88.776	0	0
2095-09-02	93.342	93.442	0	0.011
2095-09-03	88.896	90.416	0	0.267
2095-09-04	83.327	82.832	0	0
2095-09-05	69.96	71.02	0	0
2095-09-06	78.876	79.068	0	0
2095-09-07	81.339	81.198	0	0
2095-09-08	84.406	83.803	0	0
2095-09-09	83.55	84.141	0	0
2095-09-10	83.188	83.075	0	0
2095-09-11	83.445	83.452	0	0
2095-09-12	80.095	80.837	0.177	0.125
2095-09-13	79.493	81.509	0.195	0.081
2095-09-14	82.7	83.713	0	0
2095-09-15	81.74	82.4	0.125	0.032
2095-09-16	84.913	80.213	0.18	0.025
2095-09-17	84.249	84.845	0.048	0.003
2095-09-18	86.301	86.389	0	0
2095-09-19	86.034	87.86	0.032	0.015
2095-09-20	85.992	87.089	0.027	0.009
2095-09-21	83.877	82.999	0	0
2095-09-22	79.791	79.967	0	0.003
2095-09-23	80.624	80.383	0	0
2095-09-24	88.526	88.752	0	0.134
2095-09-25	87.699	87.718	0	0
2095-09-26	74.152	72.906	0	0
2095-09-27	72.902	74.725	0.057	0.007
2095-09-28	83.322	80.201	0.041	0.008
2095-09-29	83.222	85.514	0.108	0.131
2095-09-30	94.591	94.416	0	0
2095-10-01	91.529	92.681	0	0
2095-10-02	91.098	91.978	0	0
2095-10-03	87.545	90.017	0	0.069
2095-10-04	71.92	79.86	0.001	0.017
2095-10-05	69.264	68.902	0	0
2095-10-06	69.3	67.265	0	0
2095-10-07	71.67	72.014	0	0
2095-10-08	75.518	75.47	0	0
2095-10-09	74.967	74.62	0	0
2095-10-10	74.345	74.172	0	0
2095-10-11	74.7	74.548	0	0
2095-10-12	75.993	75.893	0	0
2095-10-13	78.783	78.479	0	0
2095-10-14	76.114	76.531	0	0
2095-10-15	76.878	76.698	0	0
2095-10-16	85.615	87.28	0.004	0
2095-10-17	78.233	78.149	0.113	0.175
2095-10-18	63.348	67.1	0	0
2095-10-19	67.075	66.103	0.021	0.029
2095-10-20	77.755	75.136	0	0
2095-10-21	73.662	73.23	0.313	0.285
2095-10-22	87.523	88.048	0	0
2095-10-23	85.131	85.848	0.315	0.261
2095-10-24	69.109	69.148	0	0
2095-10-25	71.675	69.393	0.207	0.703
2095-10-26	63.575	63.381	0.309	0.398
2095-10-27	68.978	68.916	0	0
2095-10-28	71.334	71.622	0	0
2095-10-29	77.144	76.476	0.024	0.002
2095-10-30	78.491	78.721	0	0
2095-10-31	72.866	73.612	0	0
2096-05-01	80	80	1	1
2096-05-02	85.232	86.226	0.223	1.239
2096-05-03	89.579	89.861	0.005	0.009
2096-05-04	84.792	84.727	0.39	0.324
2096-05-05	76.565	76.224	0	0
2096-05-06	80.046	80.228	0	0
2096-05-07	83.536	83.988	0	0
2096-05-08	83.578	82.806	0	0
2096-05-09	82.494	82.704	0.157	0.066
2096-05-10	84.74	81.109	0.259	0.006
2096-05-11	82.724	79.823	0.293	0.182
2096-05-12	78.248	76.241	0.271	0.279
2096-05-13	71.317	76.63	0	0
2096-05-14	76.73	77.027	0	0
2096-05-15	78.721	78.936	0	0
2096-05-16	79.97	80.386	0	0
2096-05-17	78.776	78.967	0.602	0.418
2096-05-18	77.732	81.255	0.13	0.02
2096-05-19	76.379	78.147	0	0
2096-05-20	82.841	83.149	0	0
2096-05-21	83.944	84.342	0	0
2096-05-22	85.205	85.411	0	0
2096-05-23	86.449	87.46	0	0
2096-05-24	85.85	85.555	0.103	0.13
2096-05-25	86.455	84.699	0.223	0.15
2096-05-26	88.901	87.542	0.119	0.003
2096-05-27	90.984	90.58	0	0
2096-05-28	89.84	89.788	0	0.037
2096-05-29	89.907	90.719	0.002	0.249
2096-05-30	88.822	89.349	0	0
2096-05-31	86.995	85.868	0	0
2096-06-01	85.822	86.09	0.039	0.383
2096-06-02	91.11	91.026	0.098	0.025
2096-06-03	90.555	90.108	0.123	0.121
2096-06-04	84.381	83.814	0.173	0.059
2096-06-05	82.77	81.969	0	0
2096-06-06	87.533	87.459	0	0
2096-06-07	88.341	89.255	0.116	0.147
2096-06-08	97.435	97.609	0	0.001
2096-06-09	94.315	95.233	0.215	0.011
2096-06-10	95.855	96.026	0.122	0.122
2096-06-11	93.732	93.341	0.018	0.379
2096-06-12	91.964	90.705	0.046	0.116
2096-06-13	90.458	89.271	0	0
2096-06-14	88.268	90.615	0	0
2096-06-15	89.468	89.747	0.008	0.005
2096-06-16	88.432	88.151	0.256	0.153
2096-06-17	87.067	84.513	1.985	1.192
2096-06-18	89.156	91.857	0.163	0.24
2096-06-19	91.059	91.731	0.173	0.13
2096-06-20	92.522	92.043	0.436	0.287
2096-06-21	92.567	93.619	0.317	0.389
2096-06-22	93.352	92.685	0	0
2096-06-23	91.912	90.235	0.149	0
2096-06-24	89.499	88.581	0.212	0.145
2096-06-25	88.299	91.003	0.281	0.196
2096-06-26	90.016	90.718	0	0.481
2096-06-27	97.477	95.685	0.869	0.34
2096-06-28	96.559	93.971	0.323	0.752
2096-06-29	91.228	90.962	0.249	0.067
2096-06-30	85.584	88.236	0.098	0.076
2096-07-01	90.212	91.107	0.045	0.104
2096-07-02	94.575	94.692	0	0
2096-07-03	93.779	94.693	0.104	0.221
2096-07-04	95.21	95.132	0.371	0.242
2096-07-05	93.367	89.87	0.147	4.374
2096-07-06	97.95	98.841	0	0
2096-07-07	103.389	101.537	0	0
2096-07-08	101.366	100.447	0.175	0.028
2096-07-09	99.993	94.191	0.334	0.152
2096-07-10	100.604	98.793	0	0
2096-07-11	101.245	101.601	0	0
2096-07-12	100.841	102.275	0	0.006
2096-07-13	96.206	100.929	0.229	0.803
2096-07-14	89.209	90.369	0	0
2096-07-15	90.165	92.145	0	0
2096-07-16	94.62	96.314	0	0
2096-07-17	96.026	95.506	0.395	0.009
2096-07-18	93.184	91.015	0.367	0.359
2096-07-19	99.05	99.575	0.03	0.047
2096-07-20	100.006	101.241	0	0
2096-07-21	97.29	100.286	0.143	0.567
2096-07-22	93.878	96.253	0.069	0.479
2096-07-23	93.661	95.124	0.343	0.132
2096-07-24	98.91	100.527	0.098	0.052
2096-07-25	98.846	101.736	0	0.044
2096-07-26	94.959	100.121	0.335	0.494
2096-07-27	91.726	92.139	0.218	0.22
2096-07-28	91.441	91.228	0.046	0.008
2096-07-29	90.459	90.461	0	0
2096-07-30	91.213	92.074	0	0
2096-07-31	92.732	93.797	0	0
2096-08-01	95.827	96.387	0	0
2096-08-02	98.792	98.702	0	0
2096-08-03	102.037	104.464	0	0
2096-08-04	103.537	104.067	0	0
2096-08-05	102.648	102.985	0.069	0.069
2096-08-06	99.585	100.105	0.468	0.403
2096-08-07	92.847	94.314	0.398	0.507
2096-08-08	90.251	93.284	0	0.263
2096-08-09	96.265	95.619	0	0
2096-08-10	94.429	95.401	0.057	0.024
2096-08-11	82.247	82.928	0	0
2096-08-12	85.417	86.377	0	0
2096-08-13	87.451	89.166	0	0
2096-08-14	87.146	89.785	0	0
2096-08-15	91.213	92.762	0	0
2096-08-16	90.709	91.881	0.106	0.31
2096-08-17	84.379	84.7	0.219	0.156
2096-08-18	85.646	88.08	0.164	0.099
2096-08-19	89.587	86.847	0.051	0.147
2096-08-20	96.289	96.314	0.009	0.028
2096-08-21	92.512	93.003	0.24	0.259
2096-08-22	90.034	90.161	0.259	0.179
2096-08-23	91.967	91.465	0.011	0.028
2096-08-24	90.509	90.913	0.045	0.09
2096-08-25	94.041	95.19	0.095	0.642
2096-08-26	95.645	96.168	0	0.058
2096-08-27	97.661	97.555	0.242	0.324
2096-08-28	99.107	99.425	0	0
2096-08-29	98.501	99.359	0	0
2096-08-30	99.708	99.903	0	0
2096-08-31	99.409	100.417	0	0
2096-09-01	96.509	98.189	0	0.035
2096-09-02	93.62	94.307	0	0.053
2096-09-03	96.616	97.56	0.15	0.268
2096-09-04	95.983	96.656	0	0
2096-09-05	87.654	88.32	0.026	0.172
2096-09-06	101.078	103.347	0	0
2096-09-07	100.281	101.589	0	0
2096-09-08	98.715	99.751	0.023	0.005
2096-09-09	89.314	91.278	0.15	0.167
2096-09-10	96	95.4	0	0
2096-09-11	97.328	97.773	0	0
2096-09-12	96.754	95.058	0.232	0.16
2096-09-13	91.415	88.845	0.713	0.397
2096-09-14	91.238	90.163	0.267	0.289
2096-09-15	91.466	89.195	0.15	0.103
2096-09-16	81.512	81.553	0.026	0.001
2096-09-17	77.772	80.099	0.87	1.464
2096-09-18	71.889	75.832	0	0.003
2096-09-19	73.996	73.973	0	0.004
2096-09-20	78.515	80.445	0	0
2096-09-21	79.203	79.4	0	0
2096-09-22	80.105	82.109	0	0
2096-09-23	78.811	84.025	0.007	0.002
2096-09-24	89.621	88.473	0.093	0
2096-09-25	87.31	83.306	0.23	0.214
2096-09-26	66.225	66.126	0	0
2096-09-27	69.271	69.669	0	0
2096-09-28	67.745	69.237	0.009	0.001
2096-09-29	84.011	82.57	0.195	0.193
2096-09-30	77.959	79.102	0.357	1.403
2096-10-01	79.255	80.611	0	0
2096-10-02	78.368	79.331	0.761	0.311
2096-10-03	79.815	82.75	0.36	0.098
2096-10-04	87.491	89.277	0	0.002
2096-10-05	86.302	87.539	0.006	0.004
2096-10-06	76.901	76.794	0	0
2096-10-07	77.407	77.463	0	0
2096-10-08	74.959	75.741	0.173	0.072
2096-10-09	79.958	82.144	0.078	0.126
2096-10-10	77.698	78.284	0.089	0.105
2096-10-11	75.872	75.985	0	0
2096-10-12	79.493	80.516	0	0
2096-10-13	74.672	79.394	0	0
2096-10-14	76.264	76.665	0.293	0.165
2096-10-15	71.87	72.747	0.001	0.083
2096-10-16	75.866	74.543	0.052	0.049
2096-10-17	79.845	79.265	0.079	0.103
2096-10-18	85.232	86.01	0.036	0.033
2096-10-19	82.715	83.766	0.004	0.002
2096-10-20	68.735	68.463	0	0
2096-10-21	70.337	70.415	0	0
2096-10-22	76.668	77.655	0.005	0
2096-10-23	73.474	73.14	0.247	0.034
2096-10-24	59.568	59.644	0	0
2096-10-25	70.457	69.427	0.052	0.069
2096-10-26	66.381	68.042	0.032	0.001
2096-10-27	68.453	66.501	0.001	0
2096-10-28	65.419	65.906	0.3	0.347
2096-10-29	69.687	69.037	0	0.002
2096-10-30	67.722	68.59	0	0
2096-10-31	64.926	65.785	0.002	0
2097-05-01	80	80	1	1
2097-05-02	84.794	84.759	0.693	0.708
2097-05-03	82.258	82.369	0	0
2097-05-04	86.635	86.163	0.057	0.06
2097-05-05	84.676	83.406	0.152	0.14
2097-05-06	84.545	83.294	0.122	0.094
2097-05-07	78.951	78.148	0.019	0.025
2097-05-08	76.894	72.086	0.02	0
2097-05-09	85.349	84.002	0	0
2097-05-10	89.973	89.55	0.039	0.03
2097-05-11	89.353	89.244	0.403	0.219
2097-05-12	84.236	85.227	0.113	0.1
2097-05-13	68.448	69.623	0	0
2097-05-14	74.562	76.237	0	0
2097-05-15	74.97	76.519	0	0
2097-05-16	74.889	74.783	0.405	0.474
2097-05-17	74.707	75.587	0.123	0.029
2097-05-18	81.773	82.601	0	0
2097-05-19	84.021	82.344	0	0
2097-05-20	88.126	86.957	0.081	0.019
2097-05-21	97.725	98.431	0.069	0.069
2097-05-22	95.797	96.615	0	0
2097-05-23	95.537	95.963	0.125	0.125
2097-05-24	93.084	94.184	0	0
2097-05-25	90.046	90.947	0.243	0.477
2097-05-26	85.231	86.048	0.327	0.305
2097-05-27	84.897	84.079	0.007	0
2097-05-28	84.366	84.143	0.007	0
2097-05-29	88.978	88.93	0	0
2097-05-30	91.307	91.719	0	0
2097-05-31	90.515	92.242	0	0
2097-06-01	93.278	93.684	0	0
2097-06-02	93.48	94.135	0	0
2097-06-03	91.258	92.713	0.374	0.17
2097-06-04	89.725	90.366	0	0
2097-06-05	88.982	89.601	0.313	0.056
2097-06-06	93.934	94.047	0.001	0.018
2097-06-07	92.389	93.099	0.491	0.415
2097-06-08	99.684	99.421	0.002	0
2097-06-09	99.106	97.448	0.42	0.15
2097-06-10	96.052	95.024	0.147	0
2097-06-11	94.955	95.103	0.536	0.164
2097-06-12	92.312	91.657	0.161	0
2097-06-13	94.339	94.06	0	0.013
2097-06-14	95.882	95.684	0.109	0.024
2097-06-15	98.523	98.234	0	0.054
2097-06-16	97.639	97.384	0.366	0.371
2097-06-17	90.477	91.566	0	0
2097-06-18	86.798	87.217	0	0
2097-06-19	89.326	88.612	0	0
2097-06-20	92.585	92.385	0	0
2097-06-21	95.018	95.524	0	0
2097-06-22	95.551	95.649	0	0
2097-06-23	94.837	94.495	0.162	0.06
2097-06-24	89.019	88.941	0	0
2097-06-25	89.639	89.601	0	0
2097-06-26	90.553	90.225	0	0
2097-06-27	92.113	92	0	0
2097-06-28	91.28	93.895	0.003	0.269
2097-06-29	90.181	92.296	0.49	0.368
2097-06-30	91.732	91.477	0.224	0.219
2097-07-01	94.822	96.728	0	0.012
2097-07-02	98.075	97.863	0	0
2097-07-03	97.714	101.251	0.108	0.108
2097-07-04	95.798	95.991	0.306	0
2097-07-05	93.475	96.765	0.486	0
2097-07-06	102.244	104.901	0.129	0.262
2097-07-07	104.118	104.071	0	0.024
2097-07-08	101.95	102.578	0.119	0.119
2097-07-09	87.433	86.095	0.026	0
2097-07-10	85.736	84.317	0.74	2.345
2097-07-11	86.435	88.557	0.19	0.192
2097-07-12	87.918	88.031	0.214	0.337
2097-07-13	84.743	85.477	0.103	0.173
2097-07-14	90.147	87.698	0	0
2097-07-15	92.21	90.478	0	0
2097-07-16	90.957	91.783	0.24	0.013
2097-07-17	94.863	95.999	0	0.002
2097-07-18	99.754	99.664	0.074	0.055
2097-07-19	98.958	100.41	0.181	0.1
2097-07-20	95.064	91.654	0.279	0.125
2097-07-21	92.809	93.154	0.219	0.055
2097-07-22	94.35	90.977	0.069	0
2097-07-23	97.098	95.042	0.035	0
2097-07-24	95.062	94.057	0.156	0.055
2097-07-25	91.835	92.059	0	0.004
2097-07-26	93.656	92.172	0	0.002
2097-07-27	92.141	92.876	0.044	0.097
2097-07-28	90.367	88.738	0.087	0.203
2097-07-29	89.443	89.277	0	0
2097-07-30	92.288	93.136	0	0
2097-07-31	96.657	100.042	0	0
2097-08-01	104.512	103.033	0	0
2097-08-02	101.366	101.234	0.226	0.182
2097-08-03	102.009	102.669	0	0
2097-08-04	100.367	106.204	0.078	0.078
2097-08-05	99.953	104.295	0.078	0.078
2097-08-06	91.297	91.353	0	0
2097-08-07	91.581	91.647	0	0
2097-08-08	89.835	91.037	0.448	0.153
2097-08-09	91.193	89.953	0.103	0.001
2097-08-10	93.553	95.239	0	0
2097-08-11	93.049	95.773	0.058	0
2097-08-12	87.841	87.294	0.199	0.012
2097-08-13	90.33	89.941	0.067	0.173
2097-08-14	88.772	89.023	0	0.017
2097-08-15	88.158	87.648	0	0
2097-08-16	90.947	91.19	0	0
2097-08-17	101.639	102.85	0.048	0.032
2097-08-18	101.138	104.277	0	0
2097-08-19	95.494	95.918	0	0
2097-08-20	89.312	88.634	0	0
2097-08-21	89.572	89.691	0	0
2097-08-22	91.269	91.16	0	0
2097-08-23	92.011	92.166	0	0
2097-08-24	90.7	91.935	0	0
2097-08-25	91.494	92.001	0	0
2097-08-26	92.322	90.194	0	0
2097-08-27	94.925	91.269	0.077	0
2097-08-28	92.769	90.959	0.164	0.081
2097-08-29	93.451	91.49	0.228	0.165
2097-08-30	97.378	93.169	0.156	0.001
2097-08-31	96.515	95.943	0	0
2097-09-01	95.539	96.399	0	0
2097-09-02	97.493	97.409	0	0
2097-09-03	101.132	99.565	0	0
2097-09-04	99.756	99.856	0.064	0.064
2097-09-05	97.791	97.891	0.062	0.062
2097-09-06	98.667	96.665	0	0
2097-09-07	98.067	95.765	0.001	0
2097-09-08	100.221	93.829	0.123	0.139
2097-09-09	100.65	93.342	0.221	0
2097-09-10	99.244	95.665	0.012	0.059
2097-09-11	91.202	93.67	0.049	0.271
2097-09-12	94.193	94.948	0.035	0.022
2097-09-13	95.914	95.744	0.03	0
2097-09-14	96.305	95.422	0	0.001
2097-09-15	90.85	91.019	0	0.067
2097-09-16	81.737	81.762	0	0
2097-09-17	76.041	75.824	0	0
2097-09-18	78.294	79.291	0	0
2097-09-19	88.848	89.664	0	0
2097-09-20	92.973	92.019	0	0
2097-09-21	93.343	93.443	0	0
2097-09-22	92.909	90.884	0	0
2097-09-23	93.583	91.991	0	0
2097-09-24	93.651	92.908	0	0
2097-09-25	93.414	93.468	0	0
2097-09-26	93.609	92.118	0.004	0
2097-09-27	94.771	94.305	0.103	0.056
2097-09-28	93.216	93.316	0	0.008
2097-09-29	92.82	94.924	0	0
2097-09-30	95.6	94.638	0	0
2097-10-01	94.992	94.832	0	0
2097-10-02	95.992	94.556	0	0
2097-10-03	93.113	93.213	0.011	0.007
2097-10-04	88.571	84.727	0	0
2097-10-05	93.691	89.823	0.013	0.004
2097-10-06	90.736	89.489	0	0
2097-10-07	88.753	87.152	0.015	0.001
2097-10-08	82.669	80.713	0.104	0.256
2097-10-09	79.483	81.857	0.105	0.185
2097-10-10	81.177	84.871	0	0.002
2097-10-11	86.945	81.029	0.008	0.01
2097-10-12	84.371	87.533	0	0
2097-10-13	85.973	84.989	0.137	0.005
2097-10-14	83.365	80.717	0.128	0.217
2097-10-15	90.218	85.68	0.159	0.065
2097-10-16	85.458	86.355	0.119	0.02
2097-10-17	82.627	82.897	0.179	0.061
2097-10-18	68.876	68.561	0	0
2097-10-19	70.014	68.748	0	0
2097-10-20	71.766	71.163	0	0
2097-10-21	69.874	73.057	0	0.006
2097-10-22	78.322	79.048	0	0
2097-10-23	74.486	75.261	0	0
2097-10-24	66.602	66.816	0	0
2097-10-25	67.417	66.774	0	0
2097-10-26	65.301	64.815	0	0
2097-10-27	56.423	56.449	0	0
2097-10-28	70.86	70.197	0	0
2097-10-29	66.294	66.193	0	0
2097-10-30	53.986	53.694	0	0
2097-10-31	59.285	59.152	0	0
2098-05-01	80	80	1	1
2098-05-02	72.423	72.34	0	0
2098-05-03	72.321	72.365	0	0
2098-05-04	69.727	69.937	0	0
2098-05-05	70.588	71.191	0	0
2098-05-06	71.509	71.51	0	0
2098-05-07	73.299	70.934	0.028	0.041
2098-05-08	72.335	73.837	0.78	0.242
2098-05-09	72.194	72.481	0	0.004
2098-05-10	79.579	80.479	0	0
2098-05-11	78.67	79.658	0.043	0.205
2098-05-12	82.515	85.452	2.206	1.383
2098-05-13	89.394	87.77	0.956	0.919
2098-05-14	89.237	88.118	0.692	0.621
2098-05-15	86.525	86.484	0	0
2098-05-16	84.611	85.404	0.392	0.028
2098-05-17	79.386	80.064	0.462	0.972
2098-05-18	75.871	77.697	0.062	0.125
2098-05-19	69.913	67.867	0.002	0.016
2098-05-20	71.47	71.483	0.017	0.006
2098-05-21	79.92	79.244	0	0
2098-05-22	82.716	80.313	0.304	0.117
2098-05-23	83.371	83.091	0.53	0.139
2098-05-24	85.028	84.391	0	0
2098-05-25	85.862	83.916	0.14	0.09
2098-05-26	92.547	92.564	0.211	0.129
2098-05-27	95.449	95.541	0	0
2098-05-28	95.085	95.986	0	0.001
2098-05-29	90.942	92.536	0.056	0.227
2098-05-30	78.415	77.819	0.066	0.033
2098-05-31	74.438	74.413	0.192	0.03
2098-06-01	82.838	83.196	0	0
2098-06-02	84.58	84.711	0	0
2098-06-03	83.915	84.632	0	0
2098-06-04	86.771	85.463	0.002	0
2098-06-05	82.899	82.588	0.622	0.164
2098-06-06	76.659	75.714	1.392	0.156
2098-06-07	80.634	80.347	0	0
2098-06-08	78.854	79.362	0.089	0.033
2098-06-09	85.278	84.979	0.157	0.237
2098-06-10	87.063	88.136	0.626	0.771
2098-06-11	92.961	95.159	0.509	0.408
2098-06-12	88.211	87.648	0.447	0.155
2098-06-13	91.77	91.669	0	0
2098-06-14	98.911	98.706	0.09	0.005
2098-06-15	98.53	97.539	0.391	0.242
2098-06-16	94.034	94.804	0.063	0.384
2098-06-17	93.037	90.393	0.099	0.001
2098-06-18	89.119	90.422	0	0
2098-06-19	92.326	92.653	0	0
2098-06-20	91.462	91.863	0.66	0.512
2098-06-21	92.146	93.334	0.005	0.288
2098-06-22	97.858	97.973	0.103	0.103
2098-06-23	94.999	98.444	0.124	0.137
2098-06-24	91.44	89.888	0.474	0.659
2098-06-25	90.65	91.866	0.312	1.256
2098-06-26	90.531	93.696	0.789	0.849
2098-06-27	92.801	96.632	0.006	0.071
2098-06-28	91.764	93.83	0	0.003
2098-06-29	89.095	89.667	0	0.056
2098-06-30	88.132	88.857	0	0
2098-07-01	88.413	88.636	0	0
2098-07-02	90.502	90.816	0	0.006
2098-07-03	90.168	91.351	1.089	0.085
2098-07-04	100.527	100.412	0.207	0.147
2098-07-05	101.097	100.974	0	0
2098-07-06	98.33	98.575	0.093	0.035
2098-07-07	103.07	102.868	0	0
2098-07-08	104.625	104.532	0	0
2098-07-09	104.894	104.965	0	0
2098-07-10	104.269	104.665	0	0
2098-07-11	104.444	104.415	0	0
2098-07-12	104.553	104.942	0	0
2098-07-13	103.685	103.71	0	0
2098-07-14	101.994	102.006	0	0
2098-07-15	103.542	103.608	0	0
2098-07-16	105.803	105.829	0	0
2098-07-17	105.61	105.321	0	0
2098-07-18	103.212	102.948	0	0
2098-07-19	102.453	102.109	0	0
2098-07-20	102.305	102.253	0.093	0.093
2098-07-21	100.735	101.958	0	0
2098-07-22	100.402	100.967	0	0
2098-07-23	103.981	103.242	0	0
2098-07-24	104.658	104.047	0	0
2098-07-25	103.383	103.29	0	0
2098-07-26	102.149	102.484	0	0
2098-07-27	100.742	101.205	0	0
2098-07-28	101.992	101.687	0	0
2098-07-29	101.471	100.773	0	0
2098-07-30	99.424	98.788	0	0
2098-07-31	104.122	105.747	0	0
2098-08-01	106.366	107.276	0	0.006
2098-08-02	101.946	103.349	0.139	0.139
2098-08-03	100.99	101.929	0.016	0.023
2098-08-04	102.869	102.356	0	0
2098-08-05	102.832	102.555	0	0
2098-08-06	107.834	106.682	0	0
2098-08-07	106.698	105.021	0	0
2098-08-08	98.023	98.564	0	0
2098-08-09	102.841	105.726	0	0
2098-08-10	109.609	109.941	0	0
2098-08-11	107.309	107.373	0.044	0.058
2098-08-12	95.893	94.216	0.153	0.041
2098-08-13	92.216	92.316	0	0
2098-08-14	90.262	89.229	0	0
2098-08-15	93.304	93.404	0	0
2098-08-16	98.629	95.181	0	0
2098-08-17	108.587	104.105	0	0
2098-08-18	106.139	103.888	0.042	0.02
2098-08-19	106.084	106.183	0	0
2098-08-20	100.926	100.796	0	0
2098-08-21	87.177	85.813	0	0
2098-08-22	92.466	92.566	0	0
2098-08-23	95.328	95.428	0.124	0.124
2098-08-24	97.66	101.113	0.243	0.243
2098-08-25	100.56	98.293	0.073	0.016
2098-08-26	98.809	92.821	0.296	0.153
2098-08-27	96.655	90.171	0.199	0
2098-08-28	99.186	104.708	0.007	0
2098-08-29	107.505	106.24	0	0
2098-08-30	104.07	103.441	0.029	0
2098-08-31	100.6	97.28	0.242	0.085
2098-09-01	100.839	103.301	0	0
2098-09-02	106.363	108.481	0	0
2098-09-03	109.348	108.318	0	0
2098-09-04	108.952	109.312	0	0
2098-09-05	109.806	108.21	0.009	0
2098-09-06	103.364	104.637	0.104	0.084
2098-09-07	100.123	96.434	0.048	0
2098-09-08	97.909	99.63	0.107	0.107
2098-09-09	93.179	90.239	0.439	0.11
2098-09-10	89.191	88.398	0	0
2098-09-11	90.475	89.452	0	0
2098-09-12	92.43	90.459	0	0
2098-09-13	91.831	91.931	0	0
2098-09-14	93.63	90.922	0	0.057
2098-09-15	75.004	81.542	0	0
2098-09-16	77.436	77.008	0	0
2098-09-17	80.378	80.02	0	0
2098-09-18	82.677	82.213	0	0
2098-09-19	86.907	87.028	0	0
2098-09-20	89.926	86.276	0	0
2098-09-21	92.774	92.874	0	0
2098-09-22	94.343	95.823	0	0
2098-09-23	96.132	96.621	0	0
2098-09-24	94.699	94.683	0	0
2098-09-25	89.764	90.267	0	0
2098-09-26	87.465	86.073	0	0
2098-09-27	88.749	86.206	0	0
2098-09-28	87.928	87.511	0	0.03
2098-09-29	88.61	90.024	0.011	0.007
2098-09-30	91.945	92.712	0.001	0.005
2098-10-01	86.736	87.303	0.011	0.024
2098-10-02	80.051	79.278	0	0
2098-10-03	85.325	83.371	0.047	0.014
2098-10-04	93.641	90.007	0.04	0
2098-10-05	89.618	89.116	0.064	0.107
2098-10-06	84.659	86.878	0.174	0.149
2098-10-07	85.615	85.736	0.104	0
2098-10-08	82.683	83.247	0	0
2098-10-09	93.887	93.37	0.001	0
2098-10-10	96.144	95.336	0	0
2098-10-11	91.616	90.812	0	0
2098-10-12	77.346	76.363	0	0
2098-10-13	79.918	79.861	0	0
2098-10-14	84.149	84.183	0	0
2098-10-15	81.509	82.931	0	0
2098-10-16	73.742	78.583	0	0
2098-10-17	73.598	73.661	0	0
2098-10-18	87.572	86.422	0	0
2098-10-19	82.728	82.033	0.084	0.056
2098-10-20	71.4	70.018	0.019	0.079
2098-10-21	74.718	74.923	0	0
2098-10-22	80.551	78.606	0	0
2098-10-23	76.933	75.665	0.131	0.052
2098-10-24	75.557	73.494	0.062	0.09
2098-10-25	69.428	67.466	0	0.056
2098-10-26	74.657	64.123	0	0.035
2098-10-27	72.993	68.013	0	0
2098-10-28	75.885	80.248	0	0
2098-10-29	75.794	76.669	0.436	0.982
2098-10-30	74.739	73.927	0	0
2098-10-31	84.269	84.509	0	0
2099-05-01	80	80	1	1
2099-05-02	89.034	89.306	0.004	0
2099-05-03	92.736	92.596	0	0
2099-05-04	90.828	91.104	0.002	0.003
2099-05-05	83.668	83.976	0	0
2099-05-06	88.799	89.292	0	0
2099-05-07	92.72	93.284	0.108	0.105
2099-05-08	90.535	90.923	0	0
2099-05-09	79.014	79.579	0	0
2099-05-10	81.103	80.47	0	0
2099-05-11	83.716	83.445	0	0
2099-05-12	88.607	89.824	0	0
2099-05-13	88.485	88.772	0	0.025
2099-05-14	84.026	84.99	0	0.033
2099-05-15	84.243	84.294	0.002	0
2099-05-16	82.899	83.017	0	0
2099-05-17	85.748	85.505	0	0
2099-05-18	87.141	87.081	0	0
2099-05-19	86.276	86.146	0	0
2099-05-20	75.005	75.008	0	0
2099-05-21	81.113	81.018	0	0
2099-05-22	83.841	83.813	0	0
2099-05-23	86.287	85.891	0	0
2099-05-24	91.239	90.991	0	0
2099-05-25	93.341	91.644	0.165	0.032
2099-05-26	95.256	94.358	0.01	0
2099-05-27	95.128	93.981	0.101	0.017
2099-05-28	91.469	90.438	0.271	0.196
2099-05-29	88.082	90.952	0.442	1.273
2099-05-30	89.11	90.496	0.276	0.303
2099-05-31	86.342	81.529	0.459	0.072
2099-06-01	86.392	86.435	0	0
2099-06-02	89.767	90.175	0	0
2099-06-03	90.418	89.451	0.022	0
2099-06-04	93.451	95.253	0.121	0.101
2099-06-05	80.651	80.811	1.704	0.831
2099-06-06	81.131	81.011	0	0
2099-06-07	80.825	81.386	0	0
2099-06-08	81.189	83.799	0.149	0.117
2099-06-09	82.015	82.962	0.222	0.176
2099-06-10	80.204	83.132	0.181	0.116
2099-06-11	90.07	90.135	0	0
2099-06-12	92.291	92.282	0	0
2099-06-13	97.364	97.666	0	0
2099-06-14	97.696	97.991	0	0
2099-06-15	95.526	96.915	0.178	0.178
2099-06-16	87.017	90.737	0.242	0.024
2099-06-17	75.269	77.573	0	0
2099-06-18	76.382	72.828	0	0
2099-06-19	76.277	73.961	0.022	0
2099-06-20	82.8	81.473	0.004	0.021
2099-06-21	87.637	87.891	0	0
2099-06-22	93.279	95.037	0.002	0.017
2099-06-23	95.373	95.386	0.079	0.058
2099-06-24	96.102	95.699	0.095	0.15
2099-06-25	96.359	96.422	0.064	0.005
2099-06-26	98.811	97.908	0	0.007
2099-06-27	103.415	104.377	0	0.027
2099-06-28	101.974	103.603	0	0
2099-06-29	94.838	94.848	0	0
2099-06-30	102.671	103.089	0	0
2099-07-01	104.197	103.906	0	0
2099-07-02	101.967	103.094	0.191	0.004
2099-07-03	102.405	103.411	0	0
2099-07-04	101.305	99.876	0	0.056
2099-07-05	99.751	99.851	0.14	0.14
2099-07-06	113.051	110.154	0	0
2099-07-07	113.007	110.82	0	0
2099-07-08	106.069	107	0	0
2099-07-09	103.507	104.906	0	0
2099-07-10	103.307	104.015	0.008	0
2099-07-11	92.351	98.949	0	0
2099-07-12	93.026	97.42	0.085	0.085
2099-07-13	93.205	94.821	0.101	0.101
2099-07-14	95.897	96.542	0	0.003
2099-07-15	99.469	98.597	0.001	0.004
2099-07-16	100.976	102.101	0.038	0.037
2099-07-17	100.285	99.026	0.031	0
2099-07-18	116.479	116.107	0	0
2099-07-19	114.688	114.314	0	0
2099-07-20	111.616	111.716	0	0
2099-07-21	111.371	112.568	0	0
2099-07-22	109.449	114.515	0.061	0.061
2099-07-23	107.631	106.895	0.095	0.086
2099-07-24	102.373	103.762	0.179	0.184
2099-07-25	112.626	111.119	0.06	0.016
2099-07-26	111.969	111.741	0	0
2099-07-27	113.657	112.205	0	0
2099-07-28	112.662	112.762	0.133	0.133
2099-07-29	112.546	111.421	0	0.027
2099-07-30	112.491	112.913	0	0
2099-07-31	113.494	117.391	0	0
2099-08-01	112.375	117.564	0	0
2099-08-02	109.812	115.545	0	0
2099-08-03	111.869	112.772	0.048	0.057
2099-08-04	94.829	94.929	0.249	0.249
2099-08-05	87.231	87.035	0.003	0.01
2099-08-06	93.165	92.335	0	0
2099-08-07	98.56	97.551	0	0
2099-08-08	97.93	99.366	0.241	0.241
2099-08-09	106.198	106.38	0.161	0.392
2099-08-10	108.694	109.85	0	0
2099-08-11	107.125	108.678	0	0
2099-08-12	106.906	108.394	0	0
2099-08-13	105.797	106.462	0	0
2099-08-14	107.036	106.044	0	0.008
2099-08-15	111.535	107.535	0.258	0.212
2099-08-16	102.549	107.954	0.083	0.083
2099-08-17	103.763	102.406	0	0
2099-08-18	105.929	106.46	0	0
2099-08-19	106.02	106.175	0	0.013
2099-08-20	107.715	107.407	0	0
2099-08-21	107.108	107.32	0	0
2099-08-22	106.187	105.358	0.058	0.001
2099-08-23	101.889	101.59	0	0.031
2099-08-24	109.986	110.321	0	0
2099-08-25	109.966	111.202	0.003	0.047
2099-08-26	106.336	104.173	0.005	0.003
2099-08-27	112.037	115.128	0	0
2099-08-28	110.79	107.18	0.082	0.082
2099-08-29	110.436	112.934	0	0
2099-08-30	111.266	112.846	0	0
2099-08-31	109.799	112.457	0	0
2099-09-01	107.772	109.487	0	0
2099-09-02	107.462	107.07	0	0
2099-09-03	109.704	111.817	0	0
2099-09-04	108.863	111.191	0.009	0
2099-09-05	84.565	85.002	0	0
2099-09-06	96.711	94.682	0	0
2099-09-07	108.587	108.243	0	0
2099-09-08	110.847	113.402	0	0
2099-09-09	108.991	112.062	0	0
2099-09-10	104.661	106.769	0	0
2099-09-11	104.795	105.389	0	0.018
2099-09-12	95.076	97.301	0	0
2099-09-13	95.895	95.789	0	0
2099-09-14	97.042	95.318	0	0
2099-09-15	105.61	103.101	0	0
2099-09-16	112.473	111.045	0	0
2099-09-17	113.581	112.312	0	0
2099-09-18	112.881	112.485	0	0
2099-09-19	110.551	111.464	0.015	0
2099-09-20	105.565	102.645	0.046	0.023
2099-09-21	84.972	84.955	0	0
2099-09-22	86.75	84.446	0	0
2099-09-23	89.671	90.338	0	0
2099-09-24	93.015	93.115	0	0
2099-09-25	95.856	95.862	0	0
2099-09-26	96.162	95.725	0	0
2099-09-27	93.123	92.831	0	0
2099-09-28	97.137	96.922	0	0
2099-09-29	94.06	94.226	0	0
2099-09-30	91.467	90.511	0.068	0.083
2099-10-01	84.323	84.754	0.049	0.199
2099-10-02	90.958	81.987	0.006	0.002
2099-10-03	98.634	99.423	0.001	0
2099-10-04	97.206	98.969	0	0
2099-10-05	93.069	94.13	0.149	0.104
2099-10-06	86.427	84.311	0.261	0.261
2099-10-07	98.118	97.957	0.096	0.03
2099-10-08	95.726	95.826	0.086	0.086
2099-10-09	95.183	95.132	0.425	0.461
2099-10-10	77.916	77.321	0.047	0.236
2099-10-11	58.789	58.657	0	0
2099-10-12	58.997	58.796	0	0
2099-10-13	61.036	60.052	0	0
2099-10-14	59.61	59.684	0.024	0
2099-10-15	55.013	55.817	0	0
2099-10-16	58.296	57.821	0	0
2099-10-17	69.281	69.98	0	0
2099-10-18	72.189	72.618	0	0
2099-10-19	80.118	80.476	0	0
2099-10-20	72.123	79.074	0	0
2099-10-21	67.965	68.343	0	0
2099-10-22	67.194	67.444	0	0
2099-10-23	81.193	81.891	0	0
2099-10-24	86.102	86.312	0	0
2099-10-25	79.269	81.211	0	0
2099-10-26	75.928	76.703	0.116	0.083
2099-10-27	64.643	65.332	0	0
2099-10-28	73.516	73.725	0	0
2099-10-29	71.082	71.929	0	0
2099-10-30	61.222	64.835	0.03	0.023
2099-10-31	61.299	63.668	0.011	0.016
