# Supplementary material for: The role of climate change and urban development on compound dry-hot extremes across US cities
Source: Nat Commun. 2023 Jun 14;14:3509. doi: 10.1038/s41467-023-39205-x (PMC10267174; doi:10.1038/s41467-023-39205-x)
Supplement: Supplementary file 2 — Source Data [file 41467_2023_39205_MOESM2_ESM.zip › SourceData/Tallahassee_Current_Data.xlsx]

## Sheet: Sheet1
Date_Current	Current_T	Urban_Dev_T	Current_prcp	Urban_Dev_Prcp
2000-05-01	80	80	1	1
2000-05-02	82.127	82.272	0	0
2000-05-03	83.551	83.917	0	0
2000-05-04	82.038	83.197	0	0
2000-05-05	82.973	82.274	0	0
2000-05-06	84.617	84.516	0.001	0
2000-05-07	85.297	85.28	0	0.012
2000-05-08	83.387	83.455	0	0
2000-05-09	84.086	84.34	0	0
2000-05-10	82.425	86.082	0.001	0
2000-05-11	86.578	86.924	0	0
2000-05-12	87.682	88.041	0	0
2000-05-13	85.297	85.703	0	0
2000-05-14	85.04	84.952	0.065	0.099
2000-05-15	84.991	85.636	0.001	0.022
2000-05-16	84.411	84.778	0	0
2000-05-17	86.355	86.726	0	0
2000-05-18	86.031	85.896	0	0
2000-05-19	88.056	88.213	0	0
2000-05-20	89.385	89.513	0	0
2000-05-21	86.004	85.803	0	0
2000-05-22	89.139	84.692	0.09	0.289
2000-05-23	88.173	90.098	0	0.012
2000-05-24	92.396	92.497	0.002	0
2000-05-25	89.223	89.724	0	0
2000-05-26	89.497	91.522	0	0
2000-05-27	91.931	92.122	0	0.128
2000-05-28	92.677	91.81	0.028	0.001
2000-05-29	88.442	88.206	0.025	0.04
2000-05-30	87.314	87.568	0	0
2000-05-31	88.745	88.158	0	0
2000-06-01	91.894	91.922	0	0
2000-06-02	95.386	96.545	0	0
2000-06-03	95.484	95.93	0.005	0.015
2000-06-04	89.804	90.074	0.131	0.093
2000-06-05	87.156	88.018	0.049	0.001
2000-06-06	85.436	85.185	0.161	0.062
2000-06-07	86.588	86.84	0	0
2000-06-08	89.208	89.299	0	0
2000-06-09	90.474	90.58	0	0
2000-06-10	91.259	91.828	0	0
2000-06-11	93.829	93.453	0	0
2000-06-12	89.365	91.264	0.017	0
2000-06-13	90.265	89.151	0.001	0.005
2000-06-14	92.816	92.017	0	0
2000-06-15	92.225	92.39	0.063	0
2000-06-16	87.639	88.535	0.136	0.104
2000-06-17	93.939	94.465	0	0
2000-06-18	93.794	93.264	0.074	0.106
2000-06-19	93.86	93.655	0.112	0.156
2000-06-20	94.783	93.662	0.076	0.093
2000-06-21	95.144	91.745	0.169	0.12
2000-06-22	95.736	93.806	0.079	0.067
2000-06-23	99.061	99.161	0.013	0.013
2000-06-24	93.169	94.59	0.119	0.169
2000-06-25	90.98	89.788	0.094	0.62
2000-06-26	88.485	88.62	0.186	0.246
2000-06-27	87.065	88.838	0.278	0.228
2000-06-28	90.566	90.312	0	0.001
2000-06-29	87.796	87.666	0.478	0.22
2000-06-30	89.888	93.172	0.143	0.023
2000-07-01	91.172	90.661	0.051	0.007
2000-07-02	92.059	90.06	0.099	0.005
2000-07-03	92.537	92.144	0	0.011
2000-07-04	94.197	94.297	0	0
2000-07-05	96.04	96.507	0	0
2000-07-06	93.388	93.57	0.122	0.08
2000-07-07	98.987	100.089	0.117	0.236
2000-07-08	96.113	97.155	0.057	0.057
2000-07-09	92.313	85.474	0.048	0.038
2000-07-10	95.116	95.216	0	0.006
2000-07-11	94.786	96.303	0	0
2000-07-12	95.27	95.37	0.043	0.043
2000-07-13	90.556	95.614	0.229	0.098
2000-07-14	96.045	92.488	0.241	0.209
2000-07-15	96.906	97.681	0.091	0
2000-07-16	95.802	97.295	0.109	0.376
2000-07-17	93.996	97.537	0.237	0
2000-07-18	98.581	98.126	0	0
2000-07-19	102.47	100.141	0	0
2000-07-20	101.559	100.122	0.067	0.066
2000-07-21	99.9	96.514	0.096	0.208
2000-07-22	90.228	87.118	0.325	0.334
2000-07-23	85.446	89.718	0.381	0.276
2000-07-24	82.233	84.365	0.273	0.417
2000-07-25	83.161	86.847	0.16	0.239
2000-07-26	84.005	87.363	0.176	0.031
2000-07-27	87.494	91.578	0.074	0.017
2000-07-28	87.259	91.197	0.124	0
2000-07-29	90.402	95.617	0.036	0
2000-07-30	90.873	94.04	0.082	0
2000-07-31	86.905	87.105	0.203	0.126
2000-08-01	88.941	89.675	0.016	0
2000-08-02	89.014	90.052	0	0
2000-08-03	89.681	91.359	0.045	0
2000-08-04	87.768	87.852	0.012	0.129
2000-08-05	92.254	91.056	0.147	0.168
2000-08-06	92.203	94.389	0.102	0.196
2000-08-07	88.818	89.755	0.045	0.028
2000-08-08	93.196	94.206	0.024	0
2000-08-09	95.816	96.312	0	0
2000-08-10	95.468	95.585	0.008	0.008
2000-08-11	91.122	89.256	0.361	0.276
2000-08-12	85.51	91.475	0.473	0.08
2000-08-13	87.964	88.829	0.168	0.132
2000-08-14	88.333	90.836	0.13	0.108
2000-08-15	91.447	97.177	0.2	0
2000-08-16	96.343	97.419	0.009	0
2000-08-17	99.436	101.298	0	0
2000-08-18	98.384	97.43	0	0
2000-08-19	97.775	97.886	0.035	0.021
2000-08-20	94.131	96.316	0.424	0.006
2000-08-21	84.421	92.085	0.023	0.033
2000-08-22	88.556	92.408	0.093	0.003
2000-08-23	91.695	92.744	0	0
2000-08-24	92.076	95.201	0	0
2000-08-25	94.399	96.594	0	0.017
2000-08-26	91.095	89.189	0.17	0.079
2000-08-27	90.448	90.802	0.031	0.122
2000-08-28	95.404	98.409	0.129	0.001
2000-08-29	92.873	92.404	0.034	0.015
2000-08-30	86.956	87.583	0.012	0
2000-08-31	88.752	88.648	0.079	0.181
2000-09-01	86.277	86.311	0.27	0.204
2000-09-02	85.703	86.855	0.381	0.169
2000-09-03	84.985	84.044	0.319	0.254
2000-09-04	84.898	87.248	0.057	0.222
2000-09-05	86.274	85.051	0.142	0.194
2000-09-06	78.271	81.716	0.26	0.119
2000-09-07	85.501	83.266	0.244	0.351
2000-09-08	84.663	85.419	0.21	0.186
2000-09-09	89.784	89.065	0.002	0.064
2000-09-10	89.41	90.617	0	0.036
2000-09-11	87.068	90.078	0	0
2000-09-12	88.871	90.359	0	0
2000-09-13	90.929	92.298	0	0
2000-09-14	92.148	94.033	0	0
2000-09-15	93.154	92.69	0.001	0.004
2000-09-16	84.964	86.625	0.035	0.012
2000-09-17	78.433	80.136	0.005	0.002
2000-09-18	79.871	78.432	0.275	1.901
2000-09-19	86.832	86.7	0	0
2000-09-20	90.128	90.009	0	0
2000-09-21	84.619	85.642	0.226	0.292
2000-09-22	84.246	83.821	0.241	0.189
2000-09-23	86.843	87.117	0.013	0.086
2000-09-24	84.669	84.358	0.011	0.335
2000-09-25	89.416	89.824	0	0.01
2000-09-26	82.348	83.435	0.005	0.014
2000-09-27	76.006	77.201	0	0
2000-09-28	78.164	78.972	0	0
2000-09-29	80.651	81.268	0	0
2000-09-30	82.295	82.817	0	0
2000-10-01	83.15	84.304	0	0
2000-10-02	84.083	84.856	0	0
2000-10-03	85.983	85.925	0	0
2000-10-04	84.925	86.958	0	0.001
2000-10-05	89.37	89.159	0	0
2000-10-06	83.69	86.652	0	0.001
2000-10-07	82.287	82.75	0	0
2000-10-08	74.977	77.227	0	0
2000-10-09	61.362	61.609	0	0
2000-10-10	62.961	64.025	0	0
2000-10-11	73.741	74.332	0	0
2000-10-12	76.602	77.44	0	0
2000-10-13	77.645	78.552	0	0
2000-10-14	79.809	80.245	0	0
2000-10-15	79.455	79.995	0	0
2000-10-16	81.824	82.148	0	0
2000-10-17	83.572	84.523	0	0
2000-10-18	84.824	85.658	0	0
2000-10-19	81.694	82.546	0	0
2000-10-20	81.455	83.046	0	0
2000-10-21	80.725	82.186	0	0
2000-10-22	80.43	81.001	0	0
2000-10-23	78.775	79.542	0	0
2000-10-24	77.067	77.772	0	0
2000-10-25	77.778	78.377	0	0
2000-10-26	78.595	79.237	0	0
2000-10-27	79.493	79.989	0	0
2000-10-28	82.017	82.135	0	0
2000-10-29	79.66	80.516	0	0
2000-10-30	75.121	75.485	0	0
2000-10-31	75.957	76.726	0	0
2001-05-01	80	80	1	1
2001-05-02	78.929	78.816	0	0
2001-05-03	81.08	80.371	0	0
2001-05-04	82.504	84.341	0	0
2001-05-05	80.388	81.003	0	0
2001-05-06	85.625	86.068	0	0
2001-05-07	80.639	81.466	0.025	0.039
2001-05-08	79.967	79.809	0.029	0.002
2001-05-09	80.581	82.312	0	0
2001-05-10	83.132	83.557	0.027	0
2001-05-11	82.96	83.257	0	0
2001-05-12	82.386	82.142	0	0
2001-05-13	84.615	85.212	0	0.044
2001-05-14	84.392	84.819	0	0
2001-05-15	88.585	88.672	0	0
2001-05-16	87.813	88.773	0.024	0.014
2001-05-17	88.388	89.149	0.019	0.013
2001-05-18	87.641	87.753	0	0
2001-05-19	85.741	85.761	0	0
2001-05-20	79.876	82.312	0.071	0.11
2001-05-21	85.626	86.176	0	0
2001-05-22	84.323	86.511	0	0
2001-05-23	82.303	82.946	0.177	0.126
2001-05-24	88.021	88.387	0	0
2001-05-25	88.997	89.054	0	0
2001-05-26	85.825	87.455	0.053	0.061
2001-05-27	90.142	91.088	0	0
2001-05-28	85.301	85.014	0.008	0
2001-05-29	87.858	85.416	0.081	0.137
2001-05-30	86.956	85.922	0.023	0.18
2001-05-31	87.516	85.601	0.059	0.17
2001-06-01	86.185	86.652	0.111	0.005
2001-06-02	90.14	88.967	0.061	0.127
2001-06-03	87.311	88.649	0.115	0.01
2001-06-04	87.354	87.643	0.198	0.187
2001-06-05	90.623	90.835	0.048	0.001
2001-06-06	91.489	90.041	0.033	0.039
2001-06-07	92.021	88.778	0	0.013
2001-06-08	92.211	91.56	0.019	0.022
2001-06-09	87.468	88.339	0.001	0
2001-06-10	84.244	83.575	0.141	0.118
2001-06-11	87.073	84.703	0.176	0.316
2001-06-12	84.444	84.103	0.232	0.24
2001-06-13	88.334	89.193	0.189	0.097
2001-06-14	89.089	85.65	0.188	0.285
2001-06-15	94.663	94.763	0	0
2001-06-16	89.495	90.716	0.117	0.132
2001-06-17	90.125	86.167	0.004	0.077
2001-06-18	91.637	86.775	0.025	0.086
2001-06-19	88.261	87.498	0.14	0.142
2001-06-20	89.485	88.924	0.065	0.16
2001-06-21	87.417	88.735	0.054	0
2001-06-22	87.026	88.493	0.145	0.167
2001-06-23	87.354	87.854	0.146	0.626
2001-06-24	87.865	87.797	0	0
2001-06-25	90.239	89.409	0	0
2001-06-26	89.975	90.686	0	0
2001-06-27	93.239	93.339	0	0
2001-06-28	90.752	88.699	0.115	0.228
2001-06-29	88.14	87.961	0.141	0.254
2001-06-30	88.886	89.186	0.117	0.17
2001-07-01	88.997	91.582	0.164	0.012
2001-07-02	92.968	94.164	0	0.003
2001-07-03	92.867	91.488	0.014	0.04
2001-07-04	92.708	93.02	0.116	0.091
2001-07-05	94.064	94.164	0	0
2001-07-06	88.586	89.326	0.068	0.045
2001-07-07	94.905	93.691	0	0
2001-07-08	92.652	91.497	0.022	0.012
2001-07-09	93.554	92.967	0.155	0.224
2001-07-10	91.557	90.122	0.381	1.174
2001-07-11	95.054	95.154	0.008	0.008
2001-07-12	91.564	90.343	0.575	0.477
2001-07-13	92.895	93.957	0.175	0.003
2001-07-14	90.488	91.196	0.17	0.056
2001-07-15	88.302	88.716	0.015	0
2001-07-16	90.319	89.738	0	0
2001-07-17	89.635	90.493	0	0.003
2001-07-18	91.364	89.961	0	0.027
2001-07-19	91.917	88.97	0.049	0.11
2001-07-20	90.741	90.601	0.006	0.003
2001-07-21	90.331	85.658	0	0.3
2001-07-22	87.563	84.899	0.187	0.266
2001-07-23	83.728	82.099	0.298	0.488
2001-07-24	83.401	85.634	0.453	0.24
2001-07-25	86.22	87.116	0.281	0.221
2001-07-26	90.092	89.559	0.122	0.122
2001-07-27	91.06	90.482	0	0.006
2001-07-28	92.347	88.576	0	0.121
2001-07-29	92.449	92.487	0	0
2001-07-30	93.591	93.582	0	0
2001-07-31	92.327	92.378	0.092	0.259
2001-08-01	90.018	86.757	0.18	0.229
2001-08-02	88.08	86.318	0.009	0.039
2001-08-03	87.077	86.068	0.125	0.057
2001-08-04	88.62	89.821	0.014	0.058
2001-08-05	86.748	87.15	0.262	0.188
2001-08-06	88.24	83.585	0.352	0.235
2001-08-07	89.506	89.645	0.202	0.125
2001-08-08	89.894	91.06	0.22	0.314
2001-08-09	88.644	88.852	0.282	0.199
2001-08-10	86.242	89.331	0.356	0.074
2001-08-11	86.846	84.592	0.256	0.203
2001-08-12	86.673	84.408	0.397	0.252
2001-08-13	86.667	82.832	0.074	0.239
2001-08-14	90.472	90.056	0.163	0.102
2001-08-15	88.971	90.307	0	0
2001-08-16	92.132	92.477	0	0
2001-08-17	92.315	94.111	0.002	0
2001-08-18	89.907	92.871	0.011	0
2001-08-19	85.594	90.075	0.265	0
2001-08-20	89.502	89.011	0.273	0.245
2001-08-21	90.18	90.504	0	0.198
2001-08-22	90.906	91.429	0	0
2001-08-23	90.26	90.754	0	0
2001-08-24	95.366	96.203	0	0
2001-08-25	95.882	96.755	0	0
2001-08-26	94.825	94.925	0	0
2001-08-27	91.755	92.571	0.002	0.26
2001-08-28	91.518	89.757	0	0.142
2001-08-29	90.811	91.058	0	0.089
2001-08-30	90.835	90.887	0	0
2001-08-31	89.405	88.745	0	0
2001-09-01	89.222	89.018	0	0.062
2001-09-02	91.056	92.042	0	0
2001-09-03	91.208	90.648	0	0.003
2001-09-04	91.53	91.128	0	0
2001-09-05	89.454	89.424	0.001	0.006
2001-09-06	90.598	90.816	0.008	0.005
2001-09-07	89.556	89.773	0	0
2001-09-08	90.866	89.546	0	0
2001-09-09	91.207	88.565	0	0.011
2001-09-10	92.212	88.567	0	0
2001-09-11	89.385	89.078	0.001	0.088
2001-09-12	89.596	85.904	0.008	0
2001-09-13	84.108	85.785	0.076	0.094
2001-09-14	83.763	82.694	0.041	0.011
2001-09-15	81.995	81.975	0	0
2001-09-16	84.712	83.507	0	0
2001-09-17	84.588	84.054	0	0
2001-09-18	83.083	84.508	0.03	0.021
2001-09-19	85.434	84.949	0.003	0.019
2001-09-20	81.847	84.273	0.12	0.087
2001-09-21	83.997	82.492	0.039	0.199
2001-09-22	86.374	86.575	0.122	0.038
2001-09-23	80.154	83.172	0.226	0.223
2001-09-24	78.418	79.083	0.024	0.326
2001-09-25	75.281	76.842	0.031	0.057
2001-09-26	71.289	70.202	0	0
2001-09-27	79.8	79.806	0	0
2001-09-28	81.313	81.311	0	0
2001-09-29	77.375	77.703	0	0
2001-09-30	74.592	74.526	0	0
2001-10-01	75.734	75.864	0	0
2001-10-02	81.414	81.291	0	0
2001-10-03	82.527	82.03	0	0
2001-10-04	83.015	82.968	0	0
2001-10-05	82.421	82.683	0	0
2001-10-06	82.281	83.559	0.011	0.083
2001-10-07	74.325	78.974	0	0
2001-10-08	76.143	76.57	0	0
2001-10-09	77.218	76.814	0	0
2001-10-10	83.776	82.359	0	0
2001-10-11	82.7	83.226	0	0
2001-10-12	80.275	80.485	0	0
2001-10-13	81.985	81.851	0	0
2001-10-14	84.565	84.856	0.037	0.35
2001-10-15	78.762	78.84	0	0
2001-10-16	78.698	78.853	0	0
2001-10-17	67.219	68.475	0	0
2001-10-18	72.562	72.905	0	0
2001-10-19	77.942	77.967	0	0
2001-10-20	80.63	80.335	0	0
2001-10-21	80.004	79.843	0	0
2001-10-22	82.003	82.437	0	0
2001-10-23	82.353	81.946	0	0
2001-10-24	77.457	77.882	0	0
2001-10-25	80.727	80.561	0.004	0.003
2001-10-26	68.07	69.533	0	0
2001-10-27	58.81	58.788	0	0
2001-10-28	61.259	61.049	0	0
2001-10-29	68.705	68.56	0	0
2001-10-30	72.377	72.485	0	0
2001-10-31	78.888	76.525	0	0
2002-05-01	80	80	1	1
2002-05-02	89.657	89.812	0	0
2002-05-03	89.539	89.428	0	0
2002-05-04	85.161	86.233	0.003	0.005
2002-05-05	80.446	82.817	0	0
2002-05-06	86	85.627	0	0
2002-05-07	89.044	89.44	0	0
2002-05-08	89.126	89.109	0	0
2002-05-09	88.476	88.675	0.014	0.014
2002-05-10	92.562	92.75	0	0
2002-05-11	88.176	89.513	0	0
2002-05-12	87.421	87.397	0	0
2002-05-13	87.166	86.746	0.006	0.01
2002-05-14	80.052	80.469	0.168	0.215
2002-05-15	81.971	82.721	0	0
2002-05-16	86.512	86.557	0	0
2002-05-17	82.972	83.289	0.031	0.066
2002-05-18	86.129	84.773	0.035	0.098
2002-05-19	73.132	74.753	0.022	0.035
2002-05-20	76.332	76.496	0	0
2002-05-21	76.256	76.413	0	0
2002-05-22	77.344	77.8	0	0
2002-05-23	80.279	80.624	0	0
2002-05-24	84.86	85.093	0	0
2002-05-25	87.455	87.583	0	0
2002-05-26	89.451	89.646	0	0
2002-05-27	88.846	89.06	0	0
2002-05-28	88.658	87.302	0.004	0.058
2002-05-29	84.716	85.097	0.013	0.233
2002-05-30	84.149	85.156	0.012	0.123
2002-05-31	82.869	83.026	0.015	0.249
2002-06-01	89.332	90.155	0.011	0.24
2002-06-02	91.009	94.246	0.022	0.128
2002-06-03	95.516	95.035	0	0
2002-06-04	91.507	92.253	0.053	0.111
2002-06-05	91.051	91.43	0.082	0.116
2002-06-06	85.856	86.277	0.255	0.229
2002-06-07	85.808	83.447	0.136	0.21
2002-06-08	83.625	84.736	0.221	0.191
2002-06-09	87.159	88.084	0.049	0.001
2002-06-10	89.458	87.33	0.008	0.005
2002-06-11	90.653	87.88	0.006	0
2002-06-12	86.869	88.867	0.073	0.014
2002-06-13	88.61	92.944	0.036	0
2002-06-14	86.982	91.794	0.047	0
2002-06-15	89.662	89.542	0.33	0.152
2002-06-16	89.782	90.675	0	0
2002-06-17	85.211	90.461	0.103	0.004
2002-06-18	81.231	84.347	0.3	0.17
2002-06-19	81.572	82.093	0.359	0.371
2002-06-20	82.214	83.933	0.175	0.177
2002-06-21	85.903	87.642	0.017	0.09
2002-06-22	85.207	82.463	0	0.057
2002-06-23	85.008	85.661	0.165	0.017
2002-06-24	85.188	86.92	0.072	0.097
2002-06-25	90.793	87.645	0.001	0.14
2002-06-26	89.479	90.2	0.15	0.13
2002-06-27	89.665	91.776	0.001	0.123
2002-06-28	91.509	90.36	0	0.051
2002-06-29	94.321	94.365	0	0.004
2002-06-30	90.263	89.969	0.131	0.146
2002-07-01	89.458	84.924	0.039	0.256
2002-07-02	91.613	90.346	0.006	0.028
2002-07-03	94.068	93.526	0	0
2002-07-04	92.766	93.451	0.093	0.045
2002-07-05	89.919	88.367	0.131	0.39
2002-07-06	94.795	95.01	0.016	0.016
2002-07-07	89.552	92.101	0.016	0.018
2002-07-08	90.624	91.263	0.011	0
2002-07-09	89.736	88.645	0.008	0.005
2002-07-10	91.108	89.081	0.075	0.211
2002-07-11	93.784	93.884	0.035	0.035
2002-07-12	87.628	93.064	0.177	0.26
2002-07-13	85.172	91.327	0.18	0.013
2002-07-14	87.033	85.785	0.258	0.16
2002-07-15	89.864	88.791	0.145	0.088
2002-07-16	92.972	93.94	0.252	0.001
2002-07-17	95.61	96.011	0	0
2002-07-18	97.392	97.714	0	0
2002-07-19	99.348	100.188	0	0
2002-07-20	100.262	99.619	0	0
2002-07-21	95.871	96.413	0.132	0.179
2002-07-22	92.377	93.985	0.157	0.2
2002-07-23	92.61	92.829	0.085	0.211
2002-07-24	91.61	91.661	0.038	0.131
2002-07-25	90.142	90.524	0.001	0.007
2002-07-26	89.92	91.332	0.007	0
2002-07-27	88.585	91.198	0.159	0.206
2002-07-28	92.121	92.894	0.01	0.14
2002-07-29	93.957	94.081	0.006	0.025
2002-07-30	94.982	95.348	0	0
2002-07-31	94.27	96.093	0	0
2002-08-01	89.182	91.627	0.313	0.235
2002-08-02	87.06	89.49	0.206	0.251
2002-08-03	90.498	88.279	0.17	0.158
2002-08-04	91.213	86.874	0.045	0.138
2002-08-05	91.742	92.218	0.02	0.027
2002-08-06	95.05	95.141	0	0.006
2002-08-07	91.662	92.709	0.143	0.104
2002-08-08	87.999	88.373	0.025	0.001
2002-08-09	87.803	86.997	0	0
2002-08-10	84.746	89.495	0.025	0
2002-08-11	90.997	91.95	0.054	0.003
2002-08-12	92.353	90.087	0.007	0
2002-08-13	89.603	87.164	0.72	0.031
2002-08-14	92.873	93.881	0.76	0
2002-08-15	93.556	95.755	0.028	0
2002-08-16	89.598	92.56	0.198	0.173
2002-08-17	94.08	94.18	0	0
2002-08-18	95.698	96.188	0	0
2002-08-19	93.469	92.145	0.097	0.107
2002-08-20	90.845	91.068	0.198	0.051
2002-08-21	90.061	89.353	0.196	0.098
2002-08-22	94.127	94.227	0.004	0.008
2002-08-23	95.541	95.641	0.013	0.013
2002-08-24	96.251	96.829	0.012	0
2002-08-25	95.306	95.325	0.005	0.021
2002-08-26	90.363	93.034	0.001	0.071
2002-08-27	86.035	85.292	0.313	0.098
2002-08-28	85.883	89.945	0.159	0.004
2002-08-29	83.449	90.925	0.04	0.031
2002-08-30	85.422	91.231	0.062	0.022
2002-08-31	89.307	91.304	0.23	0.017
2002-09-01	88.791	90.518	0	0
2002-09-02	89.932	92.168	0.007	0.015
2002-09-03	89.826	94.064	0	0.119
2002-09-04	90.396	92.452	0	0.002
2002-09-05	90.759	92.626	0	0
2002-09-06	86.256	90.092	0.032	0.003
2002-09-07	88.547	89.865	0	0.002
2002-09-08	87.481	92.277	0.086	0.001
2002-09-09	89.503	90.72	0.025	0.011
2002-09-10	90.703	92.081	0	0
2002-09-11	93.557	95.166	0	0
2002-09-12	89.216	88.928	0	0.01
2002-09-13	82.947	83.765	0.227	0.251
2002-09-14	84.119	83.082	0.255	0.309
2002-09-15	84.617	83.988	0.159	0.237
2002-09-16	87.709	89.366	0.001	0.083
2002-09-17	91.942	92.062	0	0
2002-09-18	90.784	92.42	0	0
2002-09-19	92.287	93.18	0	0
2002-09-20	91.411	91.348	0.011	0.005
2002-09-21	91.605	90.761	0	0.032
2002-09-22	89.294	91.52	0.006	0.016
2002-09-23	88.482	90.16	0	0
2002-09-24	82.897	85.634	0.028	0.002
2002-09-25	82.366	81.71	0.143	0.133
2002-09-26	81.288	84.035	0.015	0.027
2002-09-27	82.346	82.127	0.095	0.084
2002-09-28	86.851	85.773	0.004	0.024
2002-09-29	90.504	89.511	0	0.002
2002-09-30	87.922	89.173	0	0.009
2002-10-01	87.524	91.383	0.001	0
2002-10-02	90.257	90.717	0	0
2002-10-03	88.431	89.352	0	0
2002-10-04	85.855	85.523	0	0
2002-10-05	85.385	87.421	0.004	0.042
2002-10-06	85.949	87.374	0.042	0.094
2002-10-07	87.427	88.882	0.288	0.321
2002-10-08	87.87	86.401	0.004	0.003
2002-10-09	86.419	83.438	0.004	0.075
2002-10-10	86.936	85	0.002	0.031
2002-10-11	83.197	82.113	0.006	0.009
2002-10-12	84.916	85.56	0	0
2002-10-13	82.601	81.463	0.005	0
2002-10-14	80.557	78.598	0.012	0.002
2002-10-15	77.757	79.894	0.002	0.027
2002-10-16	76.055	77.062	0.01	0.204
2002-10-17	75.065	77.171	0	0
2002-10-18	76.389	77.92	0	0
2002-10-19	79.54	79.044	0	0
2002-10-20	81.521	81.394	0	0
2002-10-21	84.386	81.541	0.204	0.203
2002-10-22	75.086	76.487	0	0
2002-10-23	72.852	72.47	0	0
2002-10-24	80.269	82.488	0	0
2002-10-25	80.967	77.397	0	0.003
2002-10-26	81.179	82.01	0.037	0.04
2002-10-27	78.802	81.799	0.088	0.138
2002-10-28	79.717	82.483	0.021	0.044
2002-10-29	81.241	81.619	0.001	0.002
2002-10-30	77.268	78.967	0.186	0.186
2002-10-31	74.348	75.215	0	0
2003-05-01	80	80	1	1
2003-05-02	83.767	86.787	0.041	0.034
2003-05-03	79.978	82.049	0	0
2003-05-04	84.856	85.741	0	0
2003-05-05	81.245	81.193	0	0
2003-05-06	86.103	86.681	0	0
2003-05-07	85.363	86.123	0.001	0.003
2003-05-08	83.315	84.534	0.001	0
2003-05-09	85.981	85.274	0	0
2003-05-10	85.386	86.295	0	0
2003-05-11	86.063	88.633	0	0
2003-05-12	85.199	85.969	0.015	0.094
2003-05-13	83.816	84.597	0	0
2003-05-14	83.885	84.291	0	0
2003-05-15	83.553	81.5	0.01	0.219
2003-05-16	87.429	83.374	0.002	0.088
2003-05-17	89.156	88.558	0	0.019
2003-05-18	85.791	85.353	0.017	0.01
2003-05-19	82.921	83.75	0.274	0.258
2003-05-20	84.492	81.814	0.223	0.22
2003-05-21	84.362	85.02	0.13	0.02
2003-05-22	79.82	81.659	0.125	0.034
2003-05-23	84.561	76.953	0.096	0.008
2003-05-24	86.76	88.488	0.011	0
2003-05-25	88.832	88.899	0	0.009
2003-05-26	85.867	84.656	0.103	0.111
2003-05-27	78.625	84.863	0.183	0.188
2003-05-28	83.732	83.561	0.037	0
2003-05-29	86.36	87.407	0	0
2003-05-30	83.21	83.387	0.003	0.008
2003-05-31	90.973	91.582	0	0
2003-06-01	88.839	89.899	0	0
2003-06-02	91.319	91.692	0	0
2003-06-03	84.889	85.275	0.079	0.06
2003-06-04	82.924	82.574	0.269	0.314
2003-06-05	82.287	84.394	1.476	0.296
2003-06-06	82.353	83.931	0.14	0.106
2003-06-07	82.157	81.757	0.198	0.157
2003-06-08	83.867	84.701	0.239	0.227
2003-06-09	84.212	84.515	0.284	0.144
2003-06-10	90.937	91.211	0.003	0.005
2003-06-11	86.005	90.092	0	0.003
2003-06-12	89.434	89.608	0	0
2003-06-13	90.236	91.183	0.137	0
2003-06-14	89.555	91.597	0.096	0.154
2003-06-15	91.694	93.042	0	0
2003-06-16	92.416	93.075	0.019	0
2003-06-17	91.56	91.156	0.026	0.021
2003-06-18	87.777	87.321	0.285	0.274
2003-06-19	85.637	86.468	0.223	0.181
2003-06-20	85.533	89.334	0.24	0.051
2003-06-21	86.242	89.461	0.274	0.255
2003-06-22	87.093	87.266	0.121	0.179
2003-06-23	86.933	86.767	0.041	0.147
2003-06-24	89.909	92.093	0.014	0.002
2003-06-25	90.246	90.507	0	0
2003-06-26	90.834	91.459	0	0
2003-06-27	89.115	90.399	0	0.003
2003-06-28	87.177	88.453	0.087	0.088
2003-06-29	88.652	90.013	0.01	0
2003-06-30	89.452	92.337	0	0
2003-07-01	87.396	88.18	0.021	0.002
2003-07-02	84.098	85.059	0.029	0.065
2003-07-03	81.513	82.557	0.423	0.369
2003-07-04	82.525	84.188	0.38	0.382
2003-07-05	91.557	91.879	0.025	0.331
2003-07-06	93.662	93.815	0	0
2003-07-07	92.099	90.515	0.055	0.263
2003-07-08	92.168	92.488	0.186	0
2003-07-09	92.133	93.421	0	0
2003-07-10	93.187	93.57	0	0
2003-07-11	92.781	92.865	0	0
2003-07-12	90.304	89.418	0.134	0.11
2003-07-13	90.371	89.886	0.037	0.053
2003-07-14	87.516	86.172	0.188	0.248
2003-07-15	85.951	84.921	0.323	0.431
2003-07-16	89.055	89.888	0.094	0.196
2003-07-17	91.608	90.489	0.216	0.109
2003-07-18	91.11	92.805	0	0
2003-07-19	86.346	88.575	0.313	0.101
2003-07-20	83.485	85.011	0.309	0.311
2003-07-21	91.424	85.22	0.025	0.365
2003-07-22	90.64	91.155	0.299	0.132
2003-07-23	91.076	90.459	0.042	0.145
2003-07-24	87.592	84.716	0.067	0.314
2003-07-25	88.064	88.946	0.206	0.127
2003-07-26	87.241	86.919	0.038	0.106
2003-07-27	91.36	90.845	0	0
2003-07-28	92.958	92.295	0	0
2003-07-29	90.292	89.46	0.002	0.004
2003-07-30	90.329	89.491	0.005	0.002
2003-07-31	86.407	88.558	0.19	0.049
2003-08-01	87.097	89.171	0.04	0.014
2003-08-02	87.416	86.558	0.081	0.108
2003-08-03	88.905	87.856	0.017	0.141
2003-08-04	87.776	88.184	0.092	0.142
2003-08-05	88.963	88.691	0.231	0.144
2003-08-06	93.437	93.537	0	0
2003-08-07	89.28	91.285	0.16	0.134
2003-08-08	87.17	88.727	0.121	0.167
2003-08-09	84.888	88.422	0.318	0.218
2003-08-10	90.109	89.227	0.011	0.214
2003-08-11	86.436	86.349	0.063	0.086
2003-08-12	84.254	85.926	0.205	0.16
2003-08-13	92.381	91.023	0.001	0.066
2003-08-14	89.099	91.22	0.005	0.081
2003-08-15	87.981	90.226	0	0
2003-08-16	89.972	90.79	0	0
2003-08-17	91.844	91.273	0	0
2003-08-18	90.689	89.99	0.008	0
2003-08-19	86.997	90.07	0.259	0.006
2003-08-20	85.847	86.658	0.158	0.384
2003-08-21	86.685	88.642	0.091	0.181
2003-08-22	89.987	89.922	0.036	0.001
2003-08-23	89.818	91.188	0.042	0.009
2003-08-24	92.819	92.772	0	0.002
2003-08-25	91.404	90.602	0	0.001
2003-08-26	90.802	92.282	0	0.04
2003-08-27	92.327	94.192	0	0
2003-08-28	92.916	93.439	0.012	0
2003-08-29	88.287	88.308	0.08	0.296
2003-08-30	92.063	89.728	0.146	0.252
2003-08-31	92.554	90.43	0.037	0.034
2003-09-01	89.065	89.316	0.022	0
2003-09-02	91.096	91.546	0.002	0.008
2003-09-03	90.816	91.017	0	0
2003-09-04	91.103	91.378	0	0
2003-09-05	92.623	93.233	0	0.002
2003-09-06	86.885	88.118	0.182	0.125
2003-09-07	88.336	88.245	0.028	0.065
2003-09-08	88.73	88.453	0	0
2003-09-09	88.546	87.706	0	0
2003-09-10	85.246	85.882	0	0
2003-09-11	84.307	84.57	0	0
2003-09-12	86.911	87.251	0	0
2003-09-13	87.749	87.51	0.001	0.007
2003-09-14	84.674	88.219	0.021	0.019
2003-09-15	87.514	85.866	0.154	0.287
2003-09-16	89.752	86.476	0.007	0.095
2003-09-17	84.997	86.4	0	0.001
2003-09-18	85.822	85.706	0	0
2003-09-19	85.737	86.193	0	0
2003-09-20	88.31	88.117	0	0
2003-09-21	85.956	88.429	0	0
2003-09-22	84.894	83.889	0.002	0
2003-09-23	83.232	86.23	0.064	0.041
2003-09-24	88.655	88.359	0	0
2003-09-25	85.486	86.635	0	0
2003-09-26	88.683	87.687	0	0
2003-09-27	79.526	85.078	0.09	0.205
2003-09-28	81.912	82.066	0	0.001
2003-09-29	72.84	73.537	0	0
2003-09-30	77.499	78.494	0	0
2003-10-01	80.528	80.986	0	0
2003-10-02	77.267	77.404	0	0
2003-10-03	77.459	76.745	0	0
2003-10-04	83.213	82.054	0	0
2003-10-05	85.867	85.804	0	0
2003-10-06	85.5	85.997	0	0
2003-10-07	83.406	84.341	0.061	0
2003-10-08	79.714	81.364	0.146	0.126
2003-10-09	80.005	80.084	0.014	0.001
2003-10-10	81.834	82.256	0	0.001
2003-10-11	81.355	81.369	0	0.009
2003-10-12	84.83	86.063	0	0
2003-10-13	85.326	86.931	0	0
2003-10-14	84.888	85.383	0	0
2003-10-15	81.744	81.675	0	0
2003-10-16	79.487	79.589	0	0
2003-10-17	81.667	81.659	0	0
2003-10-18	79.457	79.395	0.002	0.021
2003-10-19	78.09	78.317	0	0
2003-10-20	81.661	81.747	0	0
2003-10-21	82.971	83.334	0	0
2003-10-22	83.905	83.942	0	0
2003-10-23	77.941	78.16	0	0
2003-10-24	80.857	81.026	0	0
2003-10-25	81.902	81.717	0	0
2003-10-26	80.19	80.605	0.078	0.007
2003-10-27	74.849	74.884	0.18	0.303
2003-10-28	68.722	68.792	0.58	0.06
2003-10-29	78.351	78.539	0.068	0.168
2003-10-30	79.338	79.492	0	0
2003-10-31	80.723	82.309	0	0
2004-05-01	80	80	1	1
2004-05-02	78.691	79.365	0.017	0.197
2004-05-03	76.99	77.76	0.021	0.186
2004-05-04	74.205	74.97	0	0
2004-05-05	80.748	81.201	0	0
2004-05-06	87.236	87.623	0	0
2004-05-07	88.687	89.204	0.011	0.021
2004-05-08	87.229	87.388	0.003	0
2004-05-09	82.776	83.622	0	0
2004-05-10	83.228	82.291	0	0
2004-05-11	80.627	81.68	0.043	0.165
2004-05-12	80.698	80.809	0.011	0.161
2004-05-13	81.488	81.958	0.045	0.056
2004-05-14	83.819	84.067	0	0
2004-05-15	84.25	83.249	0	0
2004-05-16	80.83	82.258	0.01	0.07
2004-05-17	83.216	83.917	0.036	0.058
2004-05-18	84.05	83.995	0	0.009
2004-05-19	86.485	86.661	0	0
2004-05-20	87.229	87.446	0.004	0.02
2004-05-21	88.166	87.476	0.025	0.055
2004-05-22	88.063	88.619	0.037	0.005
2004-05-23	88.695	90.237	0.024	0.031
2004-05-24	88.523	88.882	0	0
2004-05-25	90.852	91.32	0	0
2004-05-26	91.474	91.87	0	0
2004-05-27	91.147	91.366	0	0
2004-05-28	88.707	89.209	0	0
2004-05-29	91.54	91.716	0	0
2004-05-30	86.429	87.379	0.172	0.173
2004-05-31	90.129	90.408	0	0
2004-06-01	89.563	90.614	0.134	0.329
2004-06-02	84.518	84.856	0.295	0.35
2004-06-03	82.052	83.834	0.341	0.428
2004-06-04	84.829	86.991	0.06	0.066
2004-06-05	81.415	83.937	0.088	0.095
2004-06-06	88.419	89.625	0.012	0.022
2004-06-07	83.636	84.285	0.329	0.306
2004-06-08	85.476	80.895	0.296	0.253
2004-06-09	83.402	84.814	0.202	0.27
2004-06-10	82.667	82.082	0.295	0.323
2004-06-11	87.658	87.501	0.158	0.204
2004-06-12	89.339	87.013	0.187	0.235
2004-06-13	88.252	87.403	0.235	0.213
2004-06-14	90.787	92.831	0.099	0.075
2004-06-15	91.479	91.941	0	0
2004-06-16	90.16	89.599	0.387	0.221
2004-06-17	88.801	88.435	0.364	0.288
2004-06-18	88.772	89.693	0.168	0.246
2004-06-19	89.735	92.088	0.259	0.189
2004-06-20	93.533	94.343	0.229	0.372
2004-06-21	86.394	85.853	0.117	0.145
2004-06-22	86.665	86.685	0.287	0.198
2004-06-23	93.005	93.333	0.11	0.12
2004-06-24	92.294	92.729	0	0
2004-06-25	89.678	91.599	0.162	0
2004-06-26	92.555	92.659	0.012	0.001
2004-06-27	91.374	92	0.036	0.144
2004-06-28	91.572	89.245	0.098	0.292
2004-06-29	91.142	89.645	0.071	0.199
2004-06-30	91.546	90.716	0.127	0.222
2004-07-01	90.096	91.269	0.052	0.012
2004-07-02	90.447	89.969	0.001	0
2004-07-03	89.2	87.253	0.076	0.258
2004-07-04	91.213	91.427	0.031	0
2004-07-05	94.432	94.018	0	0.009
2004-07-06	92.98	95.358	0.045	0
2004-07-07	94.521	94.773	0.164	0.18
2004-07-08	89.787	90.776	0.049	0.117
2004-07-09	91.285	92.076	0	0
2004-07-10	94.572	94.841	0	0
2004-07-11	94.818	95.012	0	0
2004-07-12	95.508	95.868	0	0.005
2004-07-13	96.263	95.796	0	0
2004-07-14	96.34	96.844	0	0
2004-07-15	92.783	94.802	0.091	0.433
2004-07-16	92.979	90.679	0.208	0.142
2004-07-17	94.588	96.618	0.176	0.235
2004-07-18	91.026	90.748	0.084	0.049
2004-07-19	88.686	90.786	0.013	0
2004-07-20	90.157	92.391	0.001	0
2004-07-21	93.548	93.6	0.008	0
2004-07-22	94.301	95.062	0	0
2004-07-23	96.692	96.575	0	0
2004-07-24	96.146	96.127	0.166	0.1
2004-07-25	90.8	91.297	0.213	0.326
2004-07-26	89.684	87.47	0.162	0.231
2004-07-27	88.305	87.769	0.185	0.215
2004-07-28	91.571	90.875	0.128	0.316
2004-07-29	91.116	92.87	0.019	0.216
2004-07-30	92.515	92.919	0.024	0.085
2004-07-31	91.792	92.046	0	0
2004-08-01	88.148	90.513	0.169	0.253
2004-08-02	90.162	89.849	0.137	0.099
2004-08-03	88.775	92.191	0.557	0.616
2004-08-04	89.328	93.379	0.192	0.013
2004-08-05	91.803	92.13	0.101	0.182
2004-08-06	87.883	87.82	0.125	0.219
2004-08-07	84.702	85.487	0	0
2004-08-08	88.823	87.857	0	0.006
2004-08-09	90.472	85.608	0	0.14
2004-08-10	86.704	85.226	0.246	0.269
2004-08-11	87.613	85.549	0.076	0.327
2004-08-12	87.354	86.086	0.181	0.271
2004-08-13	87.064	85.635	0.865	0.286
2004-08-14	87.781	88.074	0	0
2004-08-15	88.559	87.845	0	0
2004-08-16	86.925	87.585	0.051	0.008
2004-08-17	85.767	88.225	0.236	0.06
2004-08-18	84.172	85.402	0.326	0.144
2004-08-19	88.318	88.002	0.053	0.319
2004-08-20	92.078	87.061	0.006	0
2004-08-21	88.322	89.323	0.168	0.291
2004-08-22	87.412	86.558	0.332	0.437
2004-08-23	87.128	87.217	0.168	0.321
2004-08-24	89.495	89.923	0.044	0.012
2004-08-25	90.981	86.604	0.071	0.437
2004-08-26	89.595	91.27	0	0.018
2004-08-27	91.305	88.674	0	0.012
2004-08-28	91.211	90.26	0.004	0
2004-08-29	88.511	88.064	0.02	0.071
2004-08-30	85.937	84.216	0.191	0.201
2004-08-31	87.462	86.617	0.071	0.185
2004-09-01	89.808	90.161	0.13	0.126
2004-09-02	90.433	90.066	0	0
2004-09-03	90.562	89.364	0	0
2004-09-04	86.632	87.87	0	0
2004-09-05	86.148	86.532	0	0
2004-09-06	80.888	80.455	0.625	1.915
2004-09-07	85.162	87.291	0.095	0.546
2004-09-08	91.868	91.167	0.027	0.015
2004-09-09	87.488	88.559	0.101	0.012
2004-09-10	89.814	87.358	0.088	0.288
2004-09-11	86.848	86.867	0.248	0.056
2004-09-12	84.851	85.222	0	0.003
2004-09-13	83.47	84.558	0	0
2004-09-14	88.717	88.793	0	0
2004-09-15	91.415	88.141	0.006	0.111
2004-09-16	81.998	81.905	0.393	0.436
2004-09-17	91.131	91.518	0.185	0.264
2004-09-18	86.535	86.553	0	0
2004-09-19	79.564	80.243	0	0
2004-09-20	79.625	79.247	0	0
2004-09-21	82.007	81.998	0.001	0
2004-09-22	84.35	83.964	0	0.005
2004-09-23	87.304	87.611	0	0
2004-09-24	84.445	84.368	0	0
2004-09-25	84.585	85.632	0	0
2004-09-26	78.81	78.695	0	0
2004-09-27	77.234	83.82	0.964	1.313
2004-09-28	88.501	89.054	0	0
2004-09-29	85.374	85.546	0	0
2004-09-30	84.646	83.805	0.02	0
2004-10-01	86.643	84.646	0.028	0.115
2004-10-02	86.804	85.649	0	0.011
2004-10-03	85.752	86.573	0	0
2004-10-04	83.647	86.249	0.005	0.004
2004-10-05	83.017	82.653	0	0.064
2004-10-06	82.017	83.319	0	0
2004-10-07	81.296	80.707	0	0
2004-10-08	81.704	80.564	0	0
2004-10-09	80.306	78.805	0	0.003
2004-10-10	78.742	80.453	0.048	0.016
2004-10-11	83.798	83.074	0.014	0.011
2004-10-12	82.044	82.77	0.028	0.021
2004-10-13	78.367	78.65	0	0
2004-10-14	75.513	76.953	0	0
2004-10-15	70.744	72.699	1.047	0.562
2004-10-16	78.54	79.23	0	0
2004-10-17	79.29	80.682	0	0
2004-10-18	78.716	78.64	0	0.003
2004-10-19	82.688	81.618	0.002	0.003
2004-10-20	81.778	79.334	0.011	0.107
2004-10-21	79.542	80.064	0	0
2004-10-22	73.654	73.99	0	0
2004-10-23	72.232	72.779	0	0
2004-10-24	77.938	78.677	0	0
2004-10-25	79.403	79.941	0	0
2004-10-26	80.29	80.2	0	0
2004-10-27	78.681	78.41	0	0
2004-10-28	78.186	78.88	0	0
2004-10-29	80.36	80.462	0	0
2004-10-30	81.15	81.287	0	0
2004-10-31	80.821	81.764	0	0
2005-05-01	80	80	1	1
2005-05-02	80.206	80.713	0	0
2005-05-03	77.988	78.915	0	0
2005-05-04	74.849	74.968	0	0
2005-05-05	70.89	72.62	1.382	1.232
2005-05-06	74.564	75.435	0.003	0
2005-05-07	78.144	78.387	0	0
2005-05-08	81.462	81.612	0	0
2005-05-09	82.155	82.177	0	0
2005-05-10	82.152	82.22	0	0
2005-05-11	74.952	76.326	0.252	0.178
2005-05-12	83.957	83.85	0.044	0
2005-05-13	83.302	83.139	0	0
2005-05-14	80.002	79.775	0	0
2005-05-15	82.717	82.098	0.038	0.098
2005-05-16	81.852	82.75	0.016	0.003
2005-05-17	80.861	82.278	0.181	0.17
2005-05-18	81.951	82.533	0.005	0.175
2005-05-19	84.523	85.157	0	0
2005-05-20	86.63	86.98	0.009	0.005
2005-05-21	84.465	85.009	0.111	0.098
2005-05-22	84.272	83.908	0	0
2005-05-23	90.443	90.572	0	0
2005-05-24	92.297	91.163	0.092	0.207
2005-05-25	83.151	86.576	0	0
2005-05-26	82.36	83.155	0	0
2005-05-27	84.683	85.097	0	0
2005-05-28	86.861	86.301	0	0
2005-05-29	86.867	87.386	0	0
2005-05-30	86.079	87.254	0	0
2005-05-31	87.662	83.835	0.049	0.255
2005-06-01	85.27	83.441	0.299	0.245
2005-06-02	83.938	84.992	0.234	0.222
2005-06-03	84.347	85.434	0.057	0.092
2005-06-04	84.151	84.222	0.08	0.156
2005-06-05	86.994	87.024	0.235	0.236
2005-06-06	87.363	87.414	0.113	0.24
2005-06-07	89.373	88.162	0.063	0.247
2005-06-08	88.977	88.008	0.143	0.046
2005-06-09	87.706	86.767	0.057	0.228
2005-06-10	84.333	84.789	0.105	0.134
2005-06-11	81.271	82.587	0.089	0.119
2005-06-12	83.627	84.195	0.256	0.22
2005-06-13	84.673	85.674	0.192	0.191
2005-06-14	90.068	90.379	0.004	0.004
2005-06-15	94.045	94.34	0	0
2005-06-16	89.214	90.974	0.071	0.109
2005-06-17	90.214	90.438	0	0.021
2005-06-18	88.073	88.38	0	0.05
2005-06-19	86.004	84.088	0.01	0.285
2005-06-20	87.021	86.716	0	0
2005-06-21	88.175	87.358	0	0
2005-06-22	89.485	89.637	0	0.003
2005-06-23	89.658	90.348	0	0
2005-06-24	89.183	89.845	0	0.006
2005-06-25	83.59	84.255	0.031	0.061
2005-06-26	86.666	89.041	0.055	0.016
2005-06-27	86.205	87.181	0.186	0.096
2005-06-28	84.998	84.023	0.18	0.181
2005-06-29	85.975	86.329	0.159	0.188
2005-06-30	85.797	85.189	0.212	0.268
2005-07-01	87.586	87.449	0.156	0.194
2005-07-02	85.784	85.288	0.266	0.197
2005-07-03	86.57	89.459	0.132	0.193
2005-07-04	87.7	89.113	0.129	0.31
2005-07-05	87.78	89.461	0.095	0.002
2005-07-06	89.033	89.281	0.003	0
2005-07-07	88.939	88.106	0	0.002
2005-07-08	91.146	91.405	0	0
2005-07-09	94.346	94.526	0.004	0.03
2005-07-10	88.04	86.254	0.391	0.381
2005-07-11	88.804	89.388	1.244	1.066
2005-07-12	91.299	91.905	0	0
2005-07-13	90.342	91.33	0	0
2005-07-14	89.462	90.457	0	0
2005-07-15	88.841	89.669	0	0
2005-07-16	90.87	91.006	0	0
2005-07-17	91.904	92.019	0.08	0.093
2005-07-18	89.327	88.19	0.421	0.284
2005-07-19	92.677	93.717	0	0.167
2005-07-20	92.712	93.947	0.013	0.002
2005-07-21	93.835	94.33	0.017	0.017
2005-07-22	92.566	93.288	0.137	0.111
2005-07-23	89.382	91.244	0.227	0.144
2005-07-24	91.006	91.804	0.182	0.414
2005-07-25	93.745	94.201	0.098	0.032
2005-07-26	96.079	95.285	0.001	0
2005-07-27	93.618	93.175	0.068	0.001
2005-07-28	92.067	88.79	0.112	0.173
2005-07-29	91.851	91.148	0.076	0.324
2005-07-30	91.565	89.62	0	0.117
2005-07-31	92.503	91.265	0.155	0.089
2005-08-01	91.671	93.68	0.003	0
2005-08-02	90.62	92.361	0.014	0
2005-08-03	90.427	93.255	0.088	0
2005-08-04	93.041	94.206	0.045	0
2005-08-05	92.596	93.019	0.012	0
2005-08-06	91.974	90.564	0	0
2005-08-07	92.32	88.595	0	0.125
2005-08-08	91.268	88.608	0.089	0.211
2005-08-09	92.676	89.45	0.132	0.062
2005-08-10	93.393	93.493	0	0.057
2005-08-11	93.05	94.026	0	0.022
2005-08-12	94.341	96.046	0	0
2005-08-13	93.452	95.052	0.029	0
2005-08-14	94.754	95.054	0	0
2005-08-15	96.359	96.459	0	0
2005-08-16	96.108	93.368	0.071	0.093
2005-08-17	96.796	96.416	0	0.031
2005-08-18	96.541	96.188	0	0
2005-08-19	95.672	95.797	0	0
2005-08-20	97.315	95.101	0.011	0.041
2005-08-21	99.997	99.029	0.009	0.037
2005-08-22	96.297	96.548	0.092	0.006
2005-08-23	94.151	93.796	0.28	0.147
2005-08-24	91.947	94.244	0.114	0.002
2005-08-25	89.385	92.355	0.002	0.008
2005-08-26	90.108	93.596	0	0
2005-08-27	88.71	90.646	0	0
2005-08-28	90.41	88.993	0.025	0.173
2005-08-29	86.993	86.21	0.476	0.441
2005-08-30	86.33	86.402	0.337	0.46
2005-08-31	87.422	87.993	0.135	0.193
2005-09-01	88.902	92.579	0.128	0.023
2005-09-02	90.466	94.051	0.047	0
2005-09-03	89.725	90.568	0	0
2005-09-04	88.889	89.673	0	0
2005-09-05	87.594	88.431	0	0
2005-09-06	87.714	88.928	0.005	0
2005-09-07	87.905	87.91	0.017	0.088
2005-09-08	89.039	89.127	0.034	0.116
2005-09-09	88.451	89.301	0	0
2005-09-10	89.025	89.6	0	0
2005-09-11	88.739	89.716	0	0
2005-09-12	87.19	87.271	0	0
2005-09-13	88.211	88.029	0	0
2005-09-14	90.439	90.465	0	0
2005-09-15	91.553	92.007	0	0
2005-09-16	93.383	94.277	0	0
2005-09-17	93.828	94.259	0	0
2005-09-18	94.298	94.358	0	0
2005-09-19	91.83	92.394	0	0
2005-09-20	91.667	92.52	0	0
2005-09-21	89.335	89.076	0.025	0.002
2005-09-22	84.496	85.592	0.147	0.037
2005-09-23	84.794	84.816	0.148	0.127
2005-09-24	86.682	87.424	0.028	0.037
2005-09-25	85.672	86.624	0	0
2005-09-26	87.383	87.168	0.023	0.009
2005-09-27	83.835	86.371	0.132	0.134
2005-09-28	85.786	83.517	0.022	0.125
2005-09-29	86.011	86.447	0.008	0.041
2005-09-30	88.07	88.2	0.057	0.015
2005-10-01	87.288	87.605	0.012	0.122
2005-10-02	86.226	86.646	0.002	0
2005-10-03	89.451	89.376	0	0
2005-10-04	85.571	81.942	0	0
2005-10-05	81.477	83.437	0.146	0.169
2005-10-06	82.825	82.67	0.345	0.31
2005-10-07	81.09	80.378	0.247	0.43
2005-10-08	82.83	82.586	0.057	0.044
2005-10-09	85.527	84.767	0	0.001
2005-10-10	86.465	88.294	0.016	0
2005-10-11	85.298	84.827	0	0
2005-10-12	82.189	77.933	0	0
2005-10-13	81.936	83.085	0.002	0.015
2005-10-14	83.18	82.92	0	0
2005-10-15	77.957	78.206	0	0
2005-10-16	81.482	81.74	0	0
2005-10-17	80.108	80.647	0	0
2005-10-18	81.845	82.419	0	0
2005-10-19	85.423	85.883	0	0
2005-10-20	86.175	85.982	0	0
2005-10-21	78.445	81.274	0.145	0.158
2005-10-22	77.82	81.45	0.063	0.16
2005-10-23	73.89	75.946	0.027	0.025
2005-10-24	68.69	68.258	0.008	0.013
2005-10-25	58.933	59.122	0	0
2005-10-26	62.396	62.476	0	0
2005-10-27	68.849	68.898	0	0
2005-10-28	68.244	68.388	0	0
2005-10-29	65.632	66.024	0	0
2005-10-30	70.923	71.557	0	0
2005-10-31	76.187	76.218	0	0
2006-05-01	80	80	1	1
2006-05-02	83.064	83.263	0	0
2006-05-03	85.481	85.66	0	0
2006-05-04	87.101	87.066	0	0
2006-05-05	80.5	82.147	0.077	0.113
2006-05-06	81.475	82.123	0.037	0.055
2006-05-07	81.922	82.985	0.007	0.02
2006-05-08	79.044	79.964	0.181	0.235
2006-05-09	82.973	83.276	0.072	0.182
2006-05-10	84.168	85.688	0.001	0
2006-05-11	82.552	83.827	0.124	0.158
2006-05-12	76.76	77.905	0	0
2006-05-13	82.709	83.104	0	0
2006-05-14	87	86.191	0.001	0
2006-05-15	79.808	79.031	0.176	0.195
2006-05-16	75.926	77.103	0	0
2006-05-17	76.59	77.192	0	0
2006-05-18	82.663	82.642	0	0
2006-05-19	87.198	87.451	0.023	0.013
2006-05-20	91.499	91.688	0	0.014
2006-05-21	88.988	89.177	0	0
2006-05-22	87.821	89.026	0	0
2006-05-23	88.982	87.655	0.215	0.115
2006-05-24	79.337	84.682	0.198	0.182
2006-05-25	85.456	84.945	0.103	0.308
2006-05-26	86.774	88.388	0.002	0
2006-05-27	90.112	89.006	0.001	0.233
2006-05-28	88.553	88.463	0.134	0.123
2006-05-29	90.601	90.35	0.097	0.035
2006-05-30	90.681	91.434	0	0.002
2006-05-31	87.75	89.041	0	0
2006-06-01	84.54	85.623	0.107	0.056
2006-06-02	85.533	87.182	0.191	0.1
2006-06-03	82.002	84.858	0.293	0.251
2006-06-04	88.339	89.651	0.021	0.051
2006-06-05	87.032	87.369	0	0
2006-06-06	86.187	86.727	0.004	0
2006-06-07	89.329	90.201	0	0
2006-06-08	89.443	92.484	0.003	0
2006-06-09	91.642	92.411	0.023	0
2006-06-10	92.87	93.362	0	0
2006-06-11	92.715	92.958	0.005	0
2006-06-12	87.672	87.507	0.052	0.073
2006-06-13	79.795	81.212	0.643	0.177
2006-06-14	87.541	88.742	0.604	1.358
2006-06-15	86.172	87.507	0.27	0.165
2006-06-16	89.103	89.564	0.249	0.308
2006-06-17	85.103	87.091	0	0
2006-06-18	88.169	87.813	0	0
2006-06-19	88.032	88.06	0.004	0.007
2006-06-20	91.356	91.888	0.004	0
2006-06-21	91.34	91.371	0.01	0.05
2006-06-22	92.994	92.671	0.036	0.104
2006-06-23	93.047	93.797	0	0
2006-06-24	92.294	92.827	0.035	0
2006-06-25	91.996	89.163	0.254	0.206
2006-06-26	87.177	88.08	0.165	0.271
2006-06-27	91.177	91.265	0.136	0.005
2006-06-28	90.698	91.713	0.025	0.035
2006-06-29	92.783	92.318	0.041	0.008
2006-06-30	93.461	94.206	0	0
2006-07-01	93.051	94.382	0	0
2006-07-02	92.178	92.965	0	0
2006-07-03	91.151	92.465	0	0
2006-07-04	88.829	93.119	0.284	0
2006-07-05	89.87	92.334	0.163	0
2006-07-06	92.082	94.27	0	0
2006-07-07	86.662	88.433	0.105	0.126
2006-07-08	86.98	88.998	0.012	0.045
2006-07-09	88.658	90.418	0.02	0.001
2006-07-10	92.82	92.462	0.025	0.03
2006-07-11	89.746	93.916	0.003	0
2006-07-12	92.949	94.752	0.005	0.001
2006-07-13	91.1	93.199	0.118	0.024
2006-07-14	89.357	87.701	0.057	0.23
2006-07-15	93.715	94.772	0.002	0.005
2006-07-16	94.344	94.444	0	0
2006-07-17	91.424	87.305	0.504	0.191
2006-07-18	92.821	88.948	0.005	0.078
2006-07-19	94.018	94.282	0.117	0.009
2006-07-20	95.196	96.817	0.117	0.003
2006-07-21	95.987	96.087	0	0
2006-07-22	94.756	94.856	0.025	0.025
2006-07-23	91.104	90.903	0.129	0.11
2006-07-24	90.987	91.342	0.15	0.074
2006-07-25	87.051	88.104	0.28	0.486
2006-07-26	91.262	90.808	0.397	0.316
2006-07-27	92.355	95.766	0.334	0.002
2006-07-28	91.464	93.705	0.139	0.304
2006-07-29	90.089	91.401	0.175	0.441
2006-07-30	88.617	89.188	0.239	0.19
2006-07-31	85.554	86.861	0.348	0.251
2006-08-01	89.21	89.918	0.242	0.227
2006-08-02	87.32	89.898	0.443	0.195
2006-08-03	91.534	93.778	0.116	0.224
2006-08-04	94.087	93.377	0.068	0.124
2006-08-05	95.798	93.307	0.109	0.064
2006-08-06	94.312	95.259	0.218	0.042
2006-08-07	92.384	94.321	0	0
2006-08-08	91.903	93.471	0.012	0.046
2006-08-09	91.625	94.412	0.115	0.003
2006-08-10	91.558	90.327	0.067	0.176
2006-08-11	89.063	89.279	0.196	0.196
2006-08-12	93.326	93.676	0.171	0.105
2006-08-13	89.527	90.841	0.091	0.116
2006-08-14	86.399	91.361	0.297	0.009
2006-08-15	91.365	91.322	0.079	0
2006-08-16	93.723	95.068	0	0
2006-08-17	93.066	92.44	0.001	0.122
2006-08-18	90.546	92.087	0.019	0.037
2006-08-19	91.797	91.171	0.009	0
2006-08-20	93.751	93.851	0	0
2006-08-21	94.108	93.809	0	0
2006-08-22	91.494	92.477	0	0
2006-08-23	90.723	91.507	0.067	0.012
2006-08-24	87.195	89.408	0.099	0.122
2006-08-25	87.969	89.301	0.07	0.395
2006-08-26	87.126	89.461	0.113	0.109
2006-08-27	91.335	90.217	0.151	0.144
2006-08-28	93.841	93.941	0.002	0.002
2006-08-29	92.072	93.077	0	0.065
2006-08-30	92.956	93.019	0.003	0.053
2006-08-31	91.966	92.579	0.04	0.221
2006-09-01	89.977	88.601	0.099	0.259
2006-09-02	90.681	90.496	0	0.007
2006-09-03	90.632	90.813	0.007	0
2006-09-04	89.93	90.082	0.162	0.122
2006-09-05	88.707	87.911	0.093	0.25
2006-09-06	84.295	87.226	0.168	0.165
2006-09-07	84.218	83.774	0.221	0.196
2006-09-08	86.643	86.599	0.062	0.07
2006-09-09	87.479	86.355	0	0
2006-09-10	88.435	88.394	0.011	0.003
2006-09-11	88.404	88.629	0.004	0.019
2006-09-12	88.787	89.142	0	0
2006-09-13	88.861	87.386	0	0.007
2006-09-14	89.029	91.358	0	0.001
2006-09-15	87.784	90.837	0	0.002
2006-09-16	86.824	91.383	0	0
2006-09-17	86.996	89.468	0	0
2006-09-18	85.827	86.429	0.039	0.068
2006-09-19	84.147	87.924	0.319	0.226
2006-09-20	79.456	82.324	1.217	0.231
2006-09-21	82.843	84.371	0	0
2006-09-22	85.436	86.202	0	0
2006-09-23	87.196	86.499	0	0
2006-09-24	88.145	87.563	0	0.054
2006-09-25	85.083	83.841	0.279	0.139
2006-09-26	84.638	85.574	0.001	0.074
2006-09-27	82.076	83.573	0.008	0.006
2006-09-28	87.478	88.057	0	0
2006-09-29	79.417	80.779	0.006	0.012
2006-09-30	83.12	83.877	0	0
2006-10-01	87.988	89.135	0	0
2006-10-02	88.225	89.344	0	0
2006-10-03	86.585	87.562	0	0
2006-10-04	86.281	87.22	0	0
2006-10-05	87.692	88.979	0	0
2006-10-06	89.824	90.504	0	0
2006-10-07	80.512	84.747	0.012	0.011
2006-10-08	76.675	77.315	0	0
2006-10-09	76.471	79.031	0	0
2006-10-10	75.873	81.77	0	0
2006-10-11	81.675	81.21	0	0.004
2006-10-12	79.836	80.433	0.343	1.908
2006-10-13	72.26	72.714	0	0
2006-10-14	78.822	79.294	0	0
2006-10-15	79.958	80.479	0	0
2006-10-16	81.34	80.338	0	0
2006-10-17	79.499	80.128	0.06	0.017
2006-10-18	84.608	82.528	0.359	0.216
2006-10-19	81.385	80.731	0.273	0.144
2006-10-20	79.74	80.102	0.034	0.051
2006-10-21	81.958	83.311	0	0
2006-10-22	81.458	79.106	0.024	0.103
2006-10-23	72.135	72.929	0.122	0.106
2006-10-24	60.551	61.496	0	0
2006-10-25	65.611	66.283	0	0
2006-10-26	74.147	74.102	0	0
2006-10-27	74.537	75.751	0.069	0.069
2006-10-28	73.982	74.86	0.769	0.671
2006-10-29	69.774	70.314	0	0
2006-10-30	75.218	75.673	0	0
2006-10-31	78.763	79.074	0	0
2007-05-01	80	80	1	1
2007-05-02	85.256	84.261	0	0
2007-05-03	86.006	86.848	0	0
2007-05-04	83.367	84.343	0	0.002
2007-05-05	85.572	87.267	0	0
2007-05-06	80.767	83.999	0.074	0.042
2007-05-07	76.349	78.325	0.008	0.001
2007-05-08	81.338	81.797	0	0
2007-05-09	77.706	78.749	0	0
2007-05-10	83.341	83.686	0	0
2007-05-11	86.352	83.035	0	0
2007-05-12	87.96	86.622	0	0
2007-05-13	86.376	89.167	0.175	0.012
2007-05-14	83.523	84.137	0.055	0.012
2007-05-15	85.465	86.158	0	0
2007-05-16	87.672	88.161	0	0
2007-05-17	80.023	83.474	0.074	0.013
2007-05-18	80.246	81.075	0	0
2007-05-19	79.294	79.999	0	0
2007-05-20	82.639	83.329	0	0
2007-05-21	86.955	87.772	0	0
2007-05-22	87.874	88.609	0	0
2007-05-23	87.431	88.491	0	0
2007-05-24	84.327	87.448	0.001	0
2007-05-25	82.462	83.292	0	0
2007-05-26	86.867	86.889	0	0
2007-05-27	87.837	88.527	0	0
2007-05-28	87.316	87.838	0	0
2007-05-29	89.098	90.223	0	0
2007-05-30	89.196	90.536	0	0
2007-05-31	89.495	89.087	0	0
2007-06-01	83.999	86.742	0.004	0
2007-06-02	77.141	81.857	0.53	0.847
2007-06-03	87.108	87.041	0.154	0.185
2007-06-04	81.163	82.005	0.164	0.143
2007-06-05	82.239	82.84	0.258	0.034
2007-06-06	84.279	84.812	0.121	0.183
2007-06-07	81.989	82.884	0.169	0.092
2007-06-08	87.528	87.253	0.005	0.047
2007-06-09	89.832	89.992	0.071	0.118
2007-06-10	94.473	96.668	0.152	0.106
2007-06-11	95.722	94.106	0	0.013
2007-06-12	90.699	89.332	0.358	0.306
2007-06-13	86.418	87.483	0.178	0.328
2007-06-14	87.529	87.759	0.016	0.044
2007-06-15	88.42	88.449	0	0
2007-06-16	89.71	90.197	0	0
2007-06-17	90.86	90.451	0	0
2007-06-18	86.616	86.257	0.104	0.056
2007-06-19	86.189	87.051	0.084	0.193
2007-06-20	85.3	83.561	0.15	3.247
2007-06-21	87.548	86.073	0.086	0.549
2007-06-22	91.432	91.35	0.009	0.005
2007-06-23	90.954	92.24	0	0.002
2007-06-24	88.62	90.761	0.16	0.07
2007-06-25	90.132	91.496	0.003	0.002
2007-06-26	92.801	86.948	0.023	0.102
2007-06-27	91.481	91.082	0.058	0.1
2007-06-28	92.916	90.542	0	0.063
2007-06-29	93.727	93.827	0.003	0.003
2007-06-30	95.243	93.56	0.1	0.141
2007-07-01	95.549	95.649	0.022	0.022
2007-07-02	88.785	91.018	0.501	0.355
2007-07-03	89.063	87.367	0.143	0.393
2007-07-04	89.259	86.589	0.017	0.015
2007-07-05	92.496	90.908	0.005	0
2007-07-06	93.223	91.2	0	0
2007-07-07	91.297	88.523	0	0
2007-07-08	90.303	91.563	0.198	0.285
2007-07-09	93.222	96.397	0	0
2007-07-10	94.321	94.421	0.011	0.011
2007-07-11	97.635	97.735	0.055	0
2007-07-12	91.721	93.101	0.173	0.284
2007-07-13	94.021	95.568	0.033	0
2007-07-14	89.958	91.385	0.154	0
2007-07-15	85.729	87.673	0.139	0.047
2007-07-16	83.988	85.325	0.224	0.31
2007-07-17	89.951	89.176	0.062	0.041
2007-07-18	91.858	89.671	0.004	0.018
2007-07-19	91.974	92.583	0	0.241
2007-07-20	92.239	92.324	0.246	0.16
2007-07-21	87.079	90.906	0.409	0.252
2007-07-22	88.695	87.862	0.004	0.299
2007-07-23	88.524	87.965	0	0
2007-07-24	91.23	90.429	0	0
2007-07-25	93.025	92.646	0	0
2007-07-26	92.793	91.506	0	0
2007-07-27	93.723	93.823	0	0
2007-07-28	94.873	94.973	0	0
2007-07-29	91.762	90.121	0.1	0.119
2007-07-30	91.36	92.994	0.007	0.02
2007-07-31	97.32	97.42	0.009	0.009
2007-08-01	94.272	91.23	0.262	0.041
2007-08-02	86.486	89.812	0.198	0.099
2007-08-03	87.215	91.651	0.136	0.024
2007-08-04	92.214	94.09	0	0
2007-08-05	94.855	94.955	0	0.005
2007-08-06	93.99	94.09	0	0.002
2007-08-07	95.529	97.576	0	0.001
2007-08-08	98.946	100.443	0	0
2007-08-09	99.33	98.541	0.076	0.097
2007-08-10	100.387	97.766	0.251	0.158
2007-08-11	100.371	98.522	0.276	0.459
2007-08-12	90.31	90.827	0.204	0.158
2007-08-13	96.462	95.135	0.008	0.003
2007-08-14	96.982	97.082	0.04	0.04
2007-08-15	95.565	94.259	0.055	0.044
2007-08-16	94.99	95.09	0	0
2007-08-17	97.421	96.338	0	0
2007-08-18	98.64	97.9	0	0
2007-08-19	94.603	94.703	0.047	0.047
2007-08-20	95.351	94.403	0.033	0.001
2007-08-21	98.485	97.362	0	0
2007-08-22	99.898	98.385	0	0
2007-08-23	98.915	99.745	0.012	0
2007-08-24	99.724	98.189	0.017	0
2007-08-25	95.102	91.888	0.085	0.116
2007-08-26	89.592	90.257	0.16	0.261
2007-08-27	94.097	92.677	0.089	0.136
2007-08-28	94.145	94.245	0.004	0.011
2007-08-29	92.381	92.5	0.137	0.027
2007-08-30	91.174	91.322	0.242	0.195
2007-08-31	91.5	90.478	0.094	0.018
2007-09-01	89.963	90.188	0.006	0.061
2007-09-02	90.613	89.807	0.094	0.012
2007-09-03	91.801	92.149	0.192	0.144
2007-09-04	91.889	91.336	0.053	0
2007-09-05	92.316	89.911	0	0
2007-09-06	93.533	93.633	0.004	0.002
2007-09-07	93.1	90.815	0	0
2007-09-08	93.238	92.563	0	0.003
2007-09-09	94.624	93.838	0	0
2007-09-10	94.315	94.415	0	0
2007-09-11	87.031	88.795	0.152	0.115
2007-09-12	91.384	92.286	0.144	0.027
2007-09-13	92.037	91.021	0.021	0.139
2007-09-14	89.195	89.077	0.012	0.01
2007-09-15	93.012	90.733	0.086	0.104
2007-09-16	91.096	90.944	0.154	0.002
2007-09-17	88.785	88.191	0.006	0
2007-09-18	90.233	89.267	0	0
2007-09-19	85.686	85.605	0	0
2007-09-20	83.75	81.539	0.031	0.29
2007-09-21	80.847	79.299	0.4	0.381
2007-09-22	88.051	86.844	0.017	0.285
2007-09-23	84.151	87.863	0.164	0.001
2007-09-24	88.12	88.242	0.104	0.233
2007-09-25	88.357	86.036	0.003	0.015
2007-09-26	87.739	88.175	0.002	0.001
2007-09-27	90.796	89.798	0.002	0
2007-09-28	91.351	90.303	0	0
2007-09-29	88.674	87.097	0	0
2007-09-30	87.101	86.057	0	0
2007-10-01	88.613	87.74	0	0
2007-10-02	86.179	83.784	0	0
2007-10-03	84.272	85.702	0.161	0.01
2007-10-04	89.009	88.541	0.016	0.059
2007-10-05	89.766	87.649	0.046	0.036
2007-10-06	82.928	83.015	0.243	0.217
2007-10-07	83.922	86.361	0.042	0.052
2007-10-08	88.653	88.69	0.005	0
2007-10-09	87.967	87.568	0	0
2007-10-10	89.018	88.361	0	0
2007-10-11	87.13	87.036	0	0
2007-10-12	78.363	78.691	0	0
2007-10-13	81.975	81.005	0	0
2007-10-14	83.968	83.435	0	0
2007-10-15	83.645	82.665	0	0
2007-10-16	84.242	84.623	0.039	0.004
2007-10-17	83.623	88.04	0.019	0
2007-10-18	82.634	82.469	0.099	0.153
2007-10-19	79.953	80.4	0.191	0.203
2007-10-20	80.506	80.678	0.114	0
2007-10-21	85.889	83.846	0	0
2007-10-22	83.487	81.122	0.001	0
2007-10-23	81.939	82.966	0.162	0.159
2007-10-24	76.832	76.776	0.126	0.095
2007-10-25	72.235	70.971	0.002	0.006
2007-10-26	75.517	74.068	0.002	0
2007-10-27	79.557	79.832	0	0
2007-10-28	79.119	79.904	0	0
2007-10-29	72.155	74.105	0	0
2007-10-30	74.2	74.208	0	0
2007-10-31	81.058	82.16	0	0
2008-05-01	80	80	1	1
2008-05-02	78.954	79.182	0.002	0
2008-05-03	78.934	79.323	0.001	0
2008-05-04	81.986	83.256	0.079	0.004
2008-05-05	80.866	81.316	0	0
2008-05-06	83.413	83.856	0	0
2008-05-07	80.827	81.337	0	0
2008-05-08	76.216	78.909	0.186	0.216
2008-05-09	84.957	85.224	0.135	0.171
2008-05-10	83.301	84.685	0	0
2008-05-11	85.19	87.143	0.088	0.027
2008-05-12	79.72	81.229	0	0
2008-05-13	80.877	81.354	0	0
2008-05-14	82.377	83.195	0	0
2008-05-15	82.033	81.981	0	0
2008-05-16	80.813	81.735	0.309	0.236
2008-05-17	83.226	83.613	0.183	0.609
2008-05-18	82.44	84.943	0.002	0
2008-05-19	88.069	87.443	0.001	0.003
2008-05-20	86.225	86.759	0.017	0.005
2008-05-21	82.009	82.092	0.317	0.363
2008-05-22	83.548	83.303	0.283	0.215
2008-05-23	87.755	87.606	0	0
2008-05-24	86.936	86.98	0.001	0.002
2008-05-25	84.001	84.379	0.004	0.002
2008-05-26	84.352	84.809	0	0
2008-05-27	85.685	86.752	0	0
2008-05-28	87.362	87.914	0	0
2008-05-29	89.069	88.271	0	0
2008-05-30	89.408	89.727	0	0
2008-05-31	90.656	91.063	0.006	0
2008-06-01	90.468	88.495	0	0.072
2008-06-02	90.677	91.159	0.006	0
2008-06-03	89.509	91.325	0.011	0.012
2008-06-04	90.477	89.931	0	0
2008-06-05	93.645	93.842	0	0
2008-06-06	90.374	90.411	0.042	0.326
2008-06-07	93.959	93.785	0	0
2008-06-08	94.334	94.319	0	0
2008-06-09	90.838	91.49	0.123	0.135
2008-06-10	88.982	88.728	0.091	0.184
2008-06-11	87.402	88.453	0.194	0.151
2008-06-12	88.423	88.159	0.097	0.2
2008-06-13	91.113	91.023	0.172	0.161
2008-06-14	87.277	86.288	0.055	0.075
2008-06-15	82.775	82.362	0.157	0.062
2008-06-16	86.005	86.925	0.087	0.368
2008-06-17	93.201	92.69	0.029	0.023
2008-06-18	90.576	91.318	0.016	0.003
2008-06-19	89.577	90.244	0	0
2008-06-20	88.278	88.899	0.035	0.001
2008-06-21	84.233	87.086	0.192	0.062
2008-06-22	87.976	87.002	0.031	0.307
2008-06-23	92.843	92.373	0.173	0.004
2008-06-24	93.347	93.933	0	0
2008-06-25	92.094	90.434	0.189	0.246
2008-06-26	85.592	89.45	0.209	0.151
2008-06-27	88.948	88.26	0.165	0.053
2008-06-28	89.172	87.848	0.196	0.184
2008-06-29	93.55	93.65	0.05	0.05
2008-06-30	87.223	88.246	0.381	0.622
2008-07-01	87.095	89.697	0.31	0.103
2008-07-02	84.197	86.728	0.307	0.072
2008-07-03	86.027	86.556	0.249	0.063
2008-07-04	87.335	87.846	0.046	0.051
2008-07-05	86.507	86.85	0.124	0.293
2008-07-06	89.414	87.39	0.074	0.346
2008-07-07	90.087	91.809	0.066	0
2008-07-08	89.643	90.221	0.104	0.205
2008-07-09	89.198	89.514	0.249	0.06
2008-07-10	91.958	90.933	0.008	0
2008-07-11	90.174	88.974	0.005	0.184
2008-07-12	86.928	86.485	0.201	0.239
2008-07-13	91.187	94.455	0.127	0.104
2008-07-14	92.187	93.519	0.262	0.25
2008-07-15	92.391	92.188	0	0.105
2008-07-16	88.872	89.068	0	0.04
2008-07-17	87.534	87.758	0.023	0.153
2008-07-18	85.865	87.739	0.024	0.017
2008-07-19	88.18	90.45	0.368	0.004
2008-07-20	92.217	88.368	0.084	0.188
2008-07-21	91.135	91.522	0.083	0.022
2008-07-22	92.816	91.362	0.014	0.21
2008-07-23	90.003	91.646	0.325	0.045
2008-07-24	88.845	87.793	0.208	0.241
2008-07-25	92.471	93.85	0.108	0.205
2008-07-26	94.057	94.254	0	0
2008-07-27	94.294	94.649	0.048	0.048
2008-07-28	89.474	92.201	0.425	0.11
2008-07-29	89.336	89.571	0.08	0.15
2008-07-30	85.988	89.637	0.148	0.018
2008-07-31	86.099	88.774	0.14	0.106
2008-08-01	83.848	87.08	0.205	0.186
2008-08-02	89.51	92.082	0.192	0.313
2008-08-03	89.319	89.116	0.078	0.328
2008-08-04	89.369	88.288	0	0.004
2008-08-05	91.728	92.05	0	0
2008-08-06	94.977	94.15	0	0
2008-08-07	96.775	95.447	0.001	0
2008-08-08	89.544	92.479	0.169	0.512
2008-08-09	87.781	90.823	0.065	0.164
2008-08-10	90.667	92.347	0.006	0
2008-08-11	89.576	88.3	0	0
2008-08-12	89.384	88.133	0.053	0.554
2008-08-13	84.299	84.845	0.504	0.177
2008-08-14	85.333	86.586	0.003	0.004
2008-08-15	88.785	86.56	0.096	0.016
2008-08-16	91.012	90.951	0.072	0.189
2008-08-17	86.007	86.473	0.142	0.281
2008-08-18	88.631	88.421	0.029	0.213
2008-08-19	89.577	88.544	0	0
2008-08-20	84.848	87.146	0.224	0.022
2008-08-21	78.378	81.062	0.202	0.298
2008-08-22	79.133	78.264	0.726	0.873
2008-08-23	84.672	82.29	0.471	0.209
2008-08-24	82.608	79.828	0.783	0.673
2008-08-25	84.885	85.316	0.203	0.297
2008-08-26	83.372	85.12	0.289	0.274
2008-08-27	88.861	88.809	0.434	0.447
2008-08-28	87.445	86.018	0.339	0.256
2008-08-29	88.235	87.76	0	0.129
2008-08-30	92.092	91.863	0.058	0.01
2008-08-31	91.73	92.067	0	0
2008-09-01	91.947	92.818	0	0
2008-09-02	90.122	90.118	0.03	0.007
2008-09-03	90.225	90.305	0.006	0.002
2008-09-04	90.735	90.966	0	0
2008-09-05	89.688	90.535	0	0
2008-09-06	93.269	93.369	0	0
2008-09-07	92.989	92.74	0	0
2008-09-08	90.172	91.359	0	0
2008-09-09	92.069	91.678	0	0.007
2008-09-10	90.457	88.607	0.304	0.328
2008-09-11	92.872	92.869	0.102	0.035
2008-09-12	89.763	90.505	0.085	0.078
2008-09-13	90.138	90.329	0.017	0.007
2008-09-14	89.426	89.631	0.015	0.05
2008-09-15	88.906	89.689	0.002	0.013
2008-09-16	84.535	84.758	0.189	0.267
2008-09-17	80.677	79.575	0.163	0.005
2008-09-18	84.899	82.898	0	0
2008-09-19	83.858	84.376	0	0
2008-09-20	84.001	84.791	0	0
2008-09-21	84.549	83.014	0	0
2008-09-22	84.357	86.976	0	0
2008-09-23	83.049	82.328	0	0.002
2008-09-24	82.102	82.389	0	0
2008-09-25	82.289	82.06	0	0
2008-09-26	82.955	84.645	0	0
2008-09-27	88.045	87.895	0	0
2008-09-28	87.97	87.2	0	0
2008-09-29	87.556	86.832	0	0
2008-09-30	87.331	87.384	0	0
2008-10-01	81.845	83.75	0.007	0
2008-10-02	74.522	75.378	0	0
2008-10-03	78.661	78.951	0	0
2008-10-04	81.536	81.899	0	0
2008-10-05	82.24	83.702	0	0
2008-10-06	82.14	85.517	0	0
2008-10-07	80.358	81.68	0.113	0.038
2008-10-08	79.918	81.722	0.103	0.031
2008-10-09	80.159	79.908	0.103	0.197
2008-10-10	82.633	81.956	0.002	0.001
2008-10-11	80.605	81.897	0.011	0.005
2008-10-12	79.076	82.338	0.104	0.109
2008-10-13	86.305	86.133	0.012	0.036
2008-10-14	81.205	84.378	0	0
2008-10-15	84.143	84.841	0	0
2008-10-16	83.932	84.533	0	0
2008-10-17	82.719	82.684	0	0
2008-10-18	79.621	79.58	0.003	0.009
2008-10-19	71.873	71.855	0	0
2008-10-20	75.683	75.596	0	0
2008-10-21	77.653	77.906	0	0
2008-10-22	78.069	77.162	0	0
2008-10-23	77.042	74.317	0	0.025
2008-10-24	80.014	77.451	0.527	0.234
2008-10-25	71.669	70.696	0.018	0.059
2008-10-26	71.487	71.893	0	0
2008-10-27	62.473	62.481	0	0
2008-10-28	55.404	55.52	0	0
2008-10-29	61.115	61.328	0	0
2008-10-30	68.626	68.903	0	0
2008-10-31	70.582	70.786	0	0
2009-05-01	80	80	1	1
2009-05-02	81.761	81.972	0	0
2009-05-03	79.785	79.991	0	0
2009-05-04	80.296	81.299	0.182	0.211
2009-05-05	78.021	79.534	0.351	0.326
2009-05-06	81.13	80.46	0.235	0.173
2009-05-07	82.582	84.379	0	0
2009-05-08	84.854	85.268	0	0
2009-05-09	84.871	86.108	0	0
2009-05-10	84.901	84.976	0	0
2009-05-11	87.325	87.846	0	0
2009-05-12	79.606	80.222	0.062	0.125
2009-05-13	82.348	81.769	0.114	0.195
2009-05-14	82.272	83.158	0.106	0.204
2009-05-15	82.654	83.881	0.187	0.218
2009-05-16	84.554	85.242	0.118	0.136
2009-05-17	82.842	83.322	0.168	0.215
2009-05-18	72.015	72.483	0.659	0.507
2009-05-19	74.179	74.426	0.116	0.054
2009-05-20	76.702	79.586	0.002	0
2009-05-21	81.622	77.969	0.139	0.353
2009-05-22	80.873	83.537	0.229	0.173
2009-05-23	80.532	80.227	0.159	0.167
2009-05-24	81.495	80.227	0.099	0.231
2009-05-25	78.331	76.554	0.233	0.206
2009-05-26	80.315	79.04	0.154	0.227
2009-05-27	80.427	81.031	0.122	0.237
2009-05-28	84.049	85.105	0.084	0.166
2009-05-29	83.566	81.997	0.981	0.312
2009-05-30	86.023	84.892	0.077	0.185
2009-05-31	89.558	89.664	0	0
2009-06-01	90.123	90.942	0	0
2009-06-02	87.733	87.762	0.031	0.001
2009-06-03	85.777	85.389	0.019	0.001
2009-06-04	84.099	84.264	0.074	0.111
2009-06-05	80.696	82.136	0.104	0.126
2009-06-06	80.174	78.909	0.373	0.201
2009-06-07	81.728	82.487	0.228	0.051
2009-06-08	82.684	82.627	0.313	0.293
2009-06-09	92.316	91.243	0.015	0.268
2009-06-10	94.843	95.207	0.001	0
2009-06-11	92.81	94.431	0	0
2009-06-12	94.105	94.588	0	0
2009-06-13	93.331	93.431	0.036	0.036
2009-06-14	93.01	93.272	0.186	0.228
2009-06-15	92.889	93.672	0.123	0.004
2009-06-16	87.429	90.422	0.333	0.299
2009-06-17	93.358	94.765	0.038	0.038
2009-06-18	96.526	96.798	0	0
2009-06-19	97.121	98.147	0	0
2009-06-20	98.693	98.793	0	0
2009-06-21	98.238	98.807	0.012	0
2009-06-22	96.761	96.976	0	0
2009-06-23	95.49	95.59	0.001	0.001
2009-06-24	90.661	89.01	0.129	0.112
2009-06-25	90.044	89.522	0.002	0.078
2009-06-26	88.985	89.704	0.055	0.039
2009-06-27	88.078	87.381	0.138	0.181
2009-06-28	95.163	84.395	0.602	0.27
2009-06-29	94.866	92.285	0.204	0.041
2009-06-30	91.783	92.366	0.153	0
2009-07-01	91.491	91.368	0	0
2009-07-02	95.175	95.09	0	0
2009-07-03	93.787	92.825	0.156	0.259
2009-07-04	91.405	92.526	0.039	0.059
2009-07-05	88.538	88.559	0.106	0.105
2009-07-06	87.546	87.197	0.266	0.136
2009-07-07	92.388	91.297	0.377	0.582
2009-07-08	86.936	89.509	0.217	0.268
2009-07-09	85.429	85.728	0.135	0.157
2009-07-10	88.747	90.375	0.178	0.063
2009-07-11	89.455	90.245	0.028	0.004
2009-07-12	90.459	92.74	0	0
2009-07-13	91.456	91.177	0.002	0.204
2009-07-14	89.253	86.979	0.152	0.054
2009-07-15	92.143	88.082	0.037	0.144
2009-07-16	87.664	89.696	0.046	0.137
2009-07-17	90.47	90.393	0.004	0.091
2009-07-18	87.13	88.509	0.072	0.09
2009-07-19	85.399	86.451	0	0
2009-07-20	85.914	86.012	0	0
2009-07-21	90.397	90.489	0	0
2009-07-22	89.629	88.806	0.156	0.144
2009-07-23	90.591	90.363	0	0.004
2009-07-24	86.178	88.403	0.179	0.068
2009-07-25	91.585	91.621	0.142	0.05
2009-07-26	91.482	89.829	0	0
2009-07-27	90.789	91.4	0	0.002
2009-07-28	89.49	89.727	0	0.004
2009-07-29	91.505	91.769	0.029	0.331
2009-07-30	92.313	91.968	0.029	0.023
2009-07-31	88.62	89.524	0.259	0.279
2009-08-01	86.425	88.435	0.257	0.209
2009-08-02	87.558	88.602	0.215	0.298
2009-08-03	91.938	88.941	0.239	0.2
2009-08-04	87.618	89.787	0.395	0.276
2009-08-05	90.485	89.91	0.29	0.335
2009-08-06	89.558	87.648	0.284	0.211
2009-08-07	91.174	92.717	0.181	0.023
2009-08-08	91.43	90.984	0.04	0.271
2009-08-09	94.574	94.767	0	0
2009-08-10	93.96	94.925	0	0.002
2009-08-11	95.558	94.396	0	0.005
2009-08-12	93.092	93.942	0.128	0
2009-08-13	89.496	87.801	0.398	0.23
2009-08-14	87.396	88.093	0.206	0.336
2009-08-15	91.259	91.896	0.07	0.13
2009-08-16	85.242	88.465	0.232	0.227
2009-08-17	88.919	90.035	0.275	0.01
2009-08-18	92.694	92.598	0	0
2009-08-19	89.978	91.55	0.222	0.192
2009-08-20	85.851	87.354	0.42	0.469
2009-08-21	90.064	89.598	0.084	0.143
2009-08-22	84.676	87.565	0.26	0.24
2009-08-23	84.505	85.833	0	0.023
2009-08-24	85.608	86.861	0	0
2009-08-25	89.307	88.946	0	0
2009-08-26	83.628	85.883	0.315	0.307
2009-08-27	85.011	88.273	0.015	0.003
2009-08-28	86.238	87.416	0.313	0.067
2009-08-29	88.33	89.211	0.266	0.094
2009-08-30	87.626	87.152	0.002	0.228
2009-08-31	83.135	87.605	0.417	0.089
2009-09-01	80.193	81.593	0.031	0.161
2009-09-02	86.727	84.503	0	0.005
2009-09-03	86.123	87.571	0	0
2009-09-04	84.894	86.943	0	0
2009-09-05	88.418	86.775	0	0
2009-09-06	86.846	89.703	0.008	0
2009-09-07	83.36	88.538	0.135	0.026
2009-09-08	84.441	90.168	0.144	0
2009-09-09	88.167	90.81	0.001	0.003
2009-09-10	89.859	90.422	0.002	0
2009-09-11	89.085	90.632	0.002	0.001
2009-09-12	81.392	84.415	0.495	0.328
2009-09-13	85.941	84.375	0.586	0.805
2009-09-14	85.71	84.716	0.362	0.279
2009-09-15	86.861	84.693	0.232	0.264
2009-09-16	86.692	87.489	0	0.066
2009-09-17	82.539	83.263	0.089	0.021
2009-09-18	82.129	78.671	0.147	0.035
2009-09-19	86.388	83.03	0	0.001
2009-09-20	87.748	86.269	0	0
2009-09-21	88.365	91.18	0.004	0
2009-09-22	87.956	90.125	0.171	0.184
2009-09-23	88.153	88.618	0	0.001
2009-09-24	86.717	86.305	0	0
2009-09-25	85.855	85.272	0.139	0.198
2009-09-26	84.595	85.387	0.121	0.156
2009-09-27	85.216	86.677	0.058	0.076
2009-09-28	89.896	90.963	0	0
2009-09-29	83.245	82.776	0	0
2009-09-30	74.128	75.19	0	0
2009-10-01	78.499	79.331	0	0
2009-10-02	80.766	80.756	0	0
2009-10-03	83.269	83.477	0	0.007
2009-10-04	83.173	81.929	0	0
2009-10-05	75.915	78.005	0.038	0.044
2009-10-06	84.965	85.331	0.022	0.003
2009-10-07	84.341	86.204	0.004	0.004
2009-10-08	88.965	89.328	0.202	0.138
2009-10-09	85.227	84.476	0.016	0.036
2009-10-10	88.179	88.053	0.067	0.154
2009-10-11	82.937	82.021	0.4	0.402
2009-10-12	85.065	81.961	0.103	0.21
2009-10-13	82.217	79.487	0	0
2009-10-14	81.21	80.553	0.08	0.099
2009-10-15	83.405	82.618	0.108	0.139
2009-10-16	77.744	78.44	0.081	0.016
2009-10-17	65.085	70.987	0	0
2009-10-18	61.077	61.168	0	0
2009-10-19	66.536	67.02	0	0
2009-10-20	75.414	75.429	0	0
2009-10-21	79.205	80.475	0	0
2009-10-22	82.129	82.718	0.002	0
2009-10-23	79.524	79.588	0	0
2009-10-24	73.246	75.792	0.268	0.253
2009-10-25	71.944	72.512	0	0
2009-10-26	71.368	75.202	0	0
2009-10-27	76.568	78.268	0.024	0.017
2009-10-28	79.703	80.476	0.152	0.126
2009-10-29	80.134	82.865	0	0
2009-10-30	81.568	81.908	0	0
2009-10-31	79.799	79.442	0.074	0.048
