# Supplementary material for: The role of climate change and urban development on compound dry-hot extremes across US cities
Source: Nat Commun. 2023 Jun 14;14:3509. doi: 10.1038/s41467-023-39205-x (PMC10267174; doi:10.1038/s41467-023-39205-x)
Supplement: Supplementary file 2 — Source Data [file 41467_2023_39205_MOESM2_ESM.zip › SourceData/Tallahassee_Future_Data.xlsx]

## Sheet: Sheet1
Date_Future	Climate_chng_T	Urban_Dev_Climate_chng_T	Climate_chng_prcp	Urban_Dev_Climate_chng_prcp
2090-05-01	80	80	1	1
2090-05-02	89.987	90.731	0.087	0.148
2090-05-03	92.48	94.023	0.003	0
2090-05-04	87.132	87.403	0.227	0.141
2090-05-05	85.955	86.42	0	0
2090-05-06	90.898	91.555	0	0
2090-05-07	90.916	91.09	0	0
2090-05-08	93.022	92.102	0	0
2090-05-09	85.969	87.503	0.153	0.1
2090-05-10	79.801	81.734	0	0
2090-05-11	83.967	84.549	0	0
2090-05-12	88.715	89.031	0	0
2090-05-13	89.038	89.616	0	0
2090-05-14	90.206	90.844	0.01	0.018
2090-05-15	82.151	81.385	0.134	0.304
2090-05-16	86.904	87.074	0	0
2090-05-17	88.833	89.168	0	0
2090-05-18	91.152	90.241	0	0
2090-05-19	92.093	91.622	0	0
2090-05-20	89.38	90.642	0.122	0
2090-05-21	92.871	91.668	0.166	0.003
2090-05-22	95.663	95.763	0	0.11
2090-05-23	99.087	99.857	0	0
2090-05-24	99.771	99.612	0	0
2090-05-25	101.24	97.577	0	0
2090-05-26	100.546	100.785	0	0
2090-05-27	100.416	101.166	0	0
2090-05-28	102.608	103.464	0	0
2090-05-29	100.514	101.134	0.01	0
2090-05-30	101.315	101.234	0.03	0.021
2090-05-31	100.757	99.699	0.036	0.028
2090-06-01	96.887	97.895	0.017	0.005
2090-06-02	96.555	96.313	0	0
2090-06-03	94.372	95.973	0	0
2090-06-04	96.198	98.016	0	0
2090-06-05	92.532	92.632	0.005	0.059
2090-06-06	93.879	92.1	0.52	0.296
2090-06-07	90.031	91.518	0.246	0.529
2090-06-08	90.834	92.987	0.404	0.168
2090-06-09	92.177	88.512	0.174	0.366
2090-06-10	92.793	94.017	0.132	0.29
2090-06-11	97.436	95.864	0	0
2090-06-12	94.79	97.577	0.28	0.308
2090-06-13	91.993	93.419	0.118	0.366
2090-06-14	92.975	96.38	0.303	0.139
2090-06-15	91.651	92.347	0.121	0.268
2090-06-16	90.011	91.529	0.228	0.182
2090-06-17	87.935	91.787	0.238	0.111
2090-06-18	92.415	91.801	0.217	0.165
2090-06-19	93.18	94.564	0.283	0.185
2090-06-20	93.935	97.318	0.245	0.149
2090-06-21	97.72	98.317	0	0
2090-06-22	96.282	96.437	0.079	0.24
2090-06-23	94.982	90.689	0.183	0.313
2090-06-24	90.22	93.079	0.125	0.173
2090-06-25	92.983	92.739	0.258	0.008
2090-06-26	90.642	92.159	0.318	0.104
2090-06-27	95.492	97.093	0.04	0.093
2090-06-28	97.116	97.293	0	0
2090-06-29	98.411	100.512	0	0
2090-06-30	95.019	98.291	0.27	0.001
2090-07-01	95.821	98.609	0.19	0
2090-07-02	93.944	96.075	0.401	0.469
2090-07-03	91.718	90.816	0.258	0.396
2090-07-04	91.402	96.038	0.337	0.395
2090-07-05	98.221	100.099	0.067	0.026
2090-07-06	99.805	102.064	0.29	0.113
2090-07-07	103.222	104.256	0.081	0.168
2090-07-08	102.993	103.618	0.019	0.077
2090-07-09	94.889	101.878	0.558	0.189
2090-07-10	97.901	96.566	0.203	0.291
2090-07-11	95.412	89.683	0.081	0.236
2090-07-12	90.48	91.385	1.837	0.355
2090-07-13	98.087	98.319	0.001	0.008
2090-07-14	98.101	97.111	0.003	0
2090-07-15	97.864	100.381	0	0.289
2090-07-16	98.502	99.225	0.011	0.005
2090-07-17	100.626	101.773	0.001	0.279
2090-07-18	97.83	99.135	0.366	0.479
2090-07-19	92.919	97.769	0.352	0.526
2090-07-20	95.614	95.596	0.133	0.291
2090-07-21	97.591	98.919	0	0
2090-07-22	98.581	97.803	0	0.008
2090-07-23	99.741	100.081	0.004	0.005
2090-07-24	99.718	99.949	0	0
2090-07-25	99.548	99.334	0	0
2090-07-26	100.574	101.013	0	0
2090-07-27	102.203	102.691	0	0
2090-07-28	102.134	102.584	0	0
2090-07-29	102.523	103.124	0	0
2090-07-30	102.875	102.93	0	0
2090-07-31	97.746	101.343	0.107	0.035
2090-08-01	100.986	101.933	0.018	0.016
2090-08-02	100.936	101.292	0	0
2090-08-03	100.295	100.691	0.007	0
2090-08-04	94.37	94.867	0.226	0.176
2090-08-05	93.286	98.455	0.215	0.364
2090-08-06	97.36	98.448	0.506	0
2090-08-07	97.604	97.635	0	0
2090-08-08	97.336	100.226	0	0
2090-08-09	96.227	97.395	0.052	0.131
2090-08-10	95.705	96.711	0	0.191
2090-08-11	95.719	97.338	0.145	0.079
2090-08-12	97.326	97.426	0.004	0.146
2090-08-13	97.536	97.08	0.012	0.058
2090-08-14	99.093	100.368	0	0.06
2090-08-15	97.044	97.918	0.007	0.167
2090-08-16	98.483	99.594	0.002	0
2090-08-17	98.47	101.108	0	0
2090-08-18	100.384	103.276	0	0
2090-08-19	98.563	102.687	0.153	0.135
2090-08-20	98.725	100.88	0	0.094
2090-08-21	99.465	100.035	0	0.026
2090-08-22	96.751	98.901	0.212	0
2090-08-23	92.365	96.139	0.224	0.206
2090-08-24	95.599	92.387	0.099	0.1
2090-08-25	94.03	93.889	0	0.023
2090-08-26	95.208	96.757	0	0
2090-08-27	97.841	98.214	0	0
2090-08-28	99.136	99.165	0	0
2090-08-29	98.587	96.645	0	0.005
2090-08-30	94.891	99.392	0.001	0
2090-08-31	95.814	96.314	0.036	0.028
2090-09-01	87.404	90.639	0.039	0.005
2090-09-02	81.249	88.106	0.002	0
2090-09-03	90.604	89.814	0.001	0
2090-09-04	92.486	94.404	0	0.008
2090-09-05	96.154	94.62	0.027	0
2090-09-06	92.348	89.8	0.001	0.194
2090-09-07	89.028	96.213	0.239	0.052
2090-09-08	91.294	93.133	0.139	0.207
2090-09-09	87.545	90.757	0.237	0.147
2090-09-10	90.223	89.088	0.058	0.162
2090-09-11	94.91	95.739	0	0.031
2090-09-12	94.703	94.116	0.034	0
2090-09-13	96.169	96.161	0	0
2090-09-14	94.712	95.851	0.032	0
2090-09-15	94.289	96.041	0.004	0
2090-09-16	92.737	93.684	0	0
2090-09-17	91.613	93.625	0	0
2090-09-18	93.139	94.897	0	0.014
2090-09-19	92.253	94.46	0.069	0.003
2090-09-20	92.247	90.614	0.029	0.044
2090-09-21	91.322	91.502	0.066	0.006
2090-09-22	90.884	90.577	0.001	0
2090-09-23	92.038	90.837	0.204	0.147
2090-09-24	91.68	93.371	0.001	0.021
2090-09-25	87.5	90.339	0	0
2090-09-26	86.413	86.926	0.105	0.186
2090-09-27	85.79	88.735	0.234	0.325
2090-09-28	85.255	85.547	0.285	0.253
2090-09-29	85.926	85.983	0.324	0.138
2090-09-30	91.314	90.13	0.029	0.039
2090-10-01	86.93	86.767	0.153	0.19
2090-10-02	86.956	86.769	0.034	0.118
2090-10-03	83.911	84.382	0.099	0.128
2090-10-04	90.849	90.891	0.036	0.002
2090-10-05	87.222	87.801	0	0
2090-10-06	81.734	82.93	0	0
2090-10-07	85.364	87.088	0	0
2090-10-08	85.83	86.86	0	0
2090-10-09	84.596	85.468	0.04	0.263
2090-10-10	87.291	89.663	0.041	0.014
2090-10-11	84.253	84.981	0	0
2090-10-12	80.326	80.921	0	0
2090-10-13	80.661	85.417	0	0
2090-10-14	80.646	83.685	0	0.008
2090-10-15	83.452	83.53	0	0.22
2090-10-16	87.667	84.463	0.01	0.064
2090-10-17	85.601	85.266	0.137	0.229
2090-10-18	82.177	80.578	0.397	0.314
2090-10-19	69.124	71.349	0.38	0
2090-10-20	68.567	68.608	0	0
2090-10-21	74.811	75.844	0	0
2090-10-22	79.788	78.993	0	0
2090-10-23	85.369	86.189	0	0
2090-10-24	87.324	87.27	0	0
2090-10-25	84.032	85.309	0.098	0.168
2090-10-26	83.741	85.3	0.036	0.099
2090-10-27	78.158	81.575	0.063	0.083
2090-10-28	71.717	72.925	0	0
2090-10-29	69.117	69.366	0	0
2090-10-30	78.77	78.855	0	0
2090-10-31	80.444	80.318	0	0
2091-05-01	80	80	1	1
2091-05-02	86.737	87.869	0.07	0.087
2091-05-03	90.021	88.5	0	0.081
2091-05-04	89.408	89.376	0	0
2091-05-05	90.521	90.753	0	0
2091-05-06	89.415	89.506	0	0
2091-05-07	84.13	84.825	0.362	0.433
2091-05-08	81.335	82.611	0.097	0.206
2091-05-09	80.845	81.331	0	0
2091-05-10	84.004	84.898	0	0
2091-05-11	86.536	86.842	0	0
2091-05-12	88.665	89.388	0	0
2091-05-13	90.614	91.044	0	0.001
2091-05-14	89.968	90.369	0	0
2091-05-15	88.443	88.13	0.001	0.247
2091-05-16	86.357	86.838	0.28	0.426
2091-05-17	91.383	91.483	0.003	0.029
2091-05-18	86.049	86.782	0.249	0.195
2091-05-19	86.264	86.807	0	0.025
2091-05-20	91.453	92.096	0	0
2091-05-21	88.6	88.026	0.003	0.009
2091-05-22	89.758	89.091	0.097	0.087
2091-05-23	91.955	93.391	0.098	0.14
2091-05-24	92.771	93.08	0.002	0.194
2091-05-25	95.633	94.741	0	0
2091-05-26	95.252	94.691	0	0
2091-05-27	94.406	95.093	0	0
2091-05-28	91.12	94.866	0.04	0
2091-05-29	87.721	95.668	0.236	0.01
2091-05-30	92.625	95.185	0.03	0.005
2091-05-31	95.611	93.92	0.093	0.003
2091-06-01	96.249	96.349	0.056	0.141
2091-06-02	92.773	94.902	0	0
2091-06-03	90.949	92.564	0	0.023
2091-06-04	89.723	90.646	0	0.017
2091-06-05	91.347	92.13	0	0
2091-06-06	90.739	92.778	0.002	0
2091-06-07	94.739	95.379	0	0.007
2091-06-08	94.403	95.643	0	0
2091-06-09	95.875	97.106	0	0
2091-06-10	96.597	94.388	0	0.015
2091-06-11	91.556	91.375	0.201	0.136
2091-06-12	91.171	88.768	0.124	0.256
2091-06-13	89.611	93.257	0.263	0.172
2091-06-14	99.198	98.467	0.022	0
2091-06-15	99.375	99.475	0	0.125
2091-06-16	101.837	102.729	0.301	0.082
2091-06-17	95.106	100.063	0.147	0.384
2091-06-18	98.538	99.904	0.102	0.092
2091-06-19	95.975	95.958	0.307	0.164
2091-06-20	95.271	88.211	0.62	3.117
2091-06-21	90.185	93.328	0.268	0
2091-06-22	92.495	94.024	0.055	0
2091-06-23	93.322	94.084	0.01	0.006
2091-06-24	89.196	88.992	0.256	0.35
2091-06-25	90.385	88.045	0.354	0.278
2091-06-26	94.576	94.207	0.257	0.207
2091-06-27	91.443	92.065	0.35	0.329
2091-06-28	88.353	90.433	0.346	0.43
2091-06-29	91.307	94.723	0.338	0.506
2091-06-30	90.324	90.962	0.103	0.225
2091-07-01	91.394	91.768	0.096	0.212
2091-07-02	89.638	90.033	0.346	0.742
2091-07-03	89.447	91.626	0.336	0.346
2091-07-04	89.229	90.374	0.319	0.174
2091-07-05	94.013	94.19	0.094	0.118
2091-07-06	91.264	91.364	0.009	0.235
2091-07-07	93.482	89.767	0.304	0.241
2091-07-08	93.128	92.611	0.067	0.001
2091-07-09	94.819	93.499	0.141	0
2091-07-10	99.354	98.782	0	0
2091-07-11	100.808	100.993	0	0
2091-07-12	99.958	100.685	0	0
2091-07-13	96.604	97.047	0.288	0.242
2091-07-14	94.241	94.231	0.166	0.209
2091-07-15	88.467	90.582	0.248	0.318
2091-07-16	92.956	90.244	0.208	0.409
2091-07-17	96.057	96.157	0	0.16
2091-07-18	99.17	97.566	0	0
2091-07-19	91.277	95.702	0.515	0.539
2091-07-20	94.426	96.585	0.097	0.26
2091-07-21	93.192	94.883	0	0.002
2091-07-22	93.232	96.509	0.007	0.028
2091-07-23	95.825	96.978	0.014	0
2091-07-24	98.467	98.694	0	0
2091-07-25	95.542	94.429	0.236	0.139
2091-07-26	98.266	98.506	0	0
2091-07-27	98.689	97.416	0	0
2091-07-28	97.398	97.456	0	0
2091-07-29	98.606	97.986	0	0
2091-07-30	97.608	98.016	0	0
2091-07-31	97.862	99.187	0.001	0
2091-08-01	99.447	99.791	0	0.001
2091-08-02	99.146	100.263	0	0
2091-08-03	96.115	97.561	0.126	0
2091-08-04	96.513	95.261	0.267	0.367
2091-08-05	97.78	95.159	0.109	0.255
2091-08-06	98.2	98.116	0.134	0.095
2091-08-07	95.01	95.562	0.121	0.203
2091-08-08	96.789	96.889	0.036	0.065
2091-08-09	98.052	97.488	0	0.015
2091-08-10	97.97	98.202	0.002	0.051
2091-08-11	97.914	97.253	0	0.02
2091-08-12	97.088	97.188	0.009	0.169
2091-08-13	98.672	96.469	0.347	0.145
2091-08-14	99.569	99.951	0.054	0.018
2091-08-15	98.946	99.506	0	0
2091-08-16	100.432	100.896	0	0
2091-08-17	99.55	97.9	0	0.022
2091-08-18	95.571	93.848	0.317	0.198
2091-08-19	97.62	95.947	0.112	0.272
2091-08-20	97.203	99.711	0.06	0
2091-08-21	101.054	99.726	0	0
2091-08-22	95.347	97.263	0.196	0.204
2091-08-23	90.865	92.858	0.194	0.172
2091-08-24	93.922	95.301	0.33	0.135
2091-08-25	92.269	91.882	0.294	0.485
2091-08-26	89.678	89.811	0.38	0.318
2091-08-27	94.656	95.584	0.142	0.216
2091-08-28	92.49	91.216	0.334	0.202
2091-08-29	88.213	88.029	0.309	0.304
2091-08-30	85.199	88.156	0.223	0.173
2091-08-31	84.097	88.907	0.002	0.073
2091-09-01	91.763	92.338	0	0.007
2091-09-02	94.568	95.175	0	0.054
2091-09-03	94.429	96.392	0	0
2091-09-04	93.216	92.826	0.095	0.002
2091-09-05	89.635	93.194	0.269	0.262
2091-09-06	88.859	92.622	0.134	0.085
2091-09-07	90.429	88.422	0.438	0.216
2091-09-08	92.645	94.156	0.098	0.245
2091-09-09	93.005	93.105	0.002	0.031
2091-09-10	95.608	94.129	0.002	0.013
2091-09-11	95.894	95.484	0.007	0.002
2091-09-12	94.997	93.368	0	0
2091-09-13	92.943	93.043	0.004	0.015
2091-09-14	92.657	94.051	0	0
2091-09-15	95.918	96.524	0	0
2091-09-16	95.076	97.262	0	0
2091-09-17	95.301	95.702	0	0.014
2091-09-18	94.914	96.91	0	0
2091-09-19	95.796	97.374	0	0
2091-09-20	96.557	96.001	0	0
2091-09-21	93.112	93.212	0	0
2091-09-22	93.362	95.555	0	0
2091-09-23	91.924	92.024	0	0.078
2091-09-24	94.411	93.384	0	0.039
2091-09-25	92.598	92.769	0	0
2091-09-26	88.825	88.818	0	0
2091-09-27	85.191	85.975	0	0
2091-09-28	88.649	88.152	0	0
2091-09-29	86.431	93.194	0	0
2091-09-30	83.321	94.516	0.455	0
2091-10-01	91.788	91.872	0.103	0
2091-10-02	92.632	94.067	0	0
2091-10-03	91.022	91.294	0.131	0.022
2091-10-04	88.532	90.12	0	0.009
2091-10-05	90.796	91.279	0	0
2091-10-06	91.405	93.078	0	0
2091-10-07	88.176	89.796	0	0
2091-10-08	85.824	90.534	0	0
2091-10-09	89.612	89.729	0	0
2091-10-10	90.904	91.866	0	0
2091-10-11	92.117	93.036	0	0
2091-10-12	92.997	94.537	0	0
2091-10-13	91.684	92.883	0	0
2091-10-14	93.935	95.149	0	0
2091-10-15	89.841	92.662	0	0
2091-10-16	89.402	90.178	0	0
2091-10-17	90.24	91.226	0	0
2091-10-18	89.792	91.128	0	0
2091-10-19	91.258	90.93	0.016	0
2091-10-20	91.084	90.216	0	0
2091-10-21	86.69	87.393	0.006	0
2091-10-22	82.405	85.32	0	0
2091-10-23	83.303	86.109	0	0
2091-10-24	85.745	86.827	0	0
2091-10-25	82.208	81.695	0	0
2091-10-26	82.242	83.007	0	0
2091-10-27	84.419	84.997	0	0
2091-10-28	81.792	79.526	0	0
2091-10-29	80.195	80.845	0.009	0.05
2091-10-30	79.151	81.818	0.403	0.048
2091-10-31	82.563	79.538	0.278	0.194
2092-05-01	80	80	1	1
2092-05-02	86.651	87.003	0	0
2092-05-03	86.032	86.792	0	0
2092-05-04	87.649	87.583	0	0
2092-05-05	92.794	93.126	0	0
2092-05-06	93.33	93.634	0.005	0.008
2092-05-07	91.2	90.9	0.133	0.167
2092-05-08	90.007	90.405	0.026	0.006
2092-05-09	81.766	83.364	0.137	0.275
2092-05-10	86.233	87.16	0.035	0.003
2092-05-11	87.378	87.64	0	0
2092-05-12	84.997	84.295	0.26	0.164
2092-05-13	87.33	87.844	0.118	0.049
2092-05-14	89.591	88.679	0.008	0.006
2092-05-15	88.006	88.577	0	0
2092-05-16	88.703	89.335	0	0
2092-05-17	90.228	90.324	0	0
2092-05-18	92.507	91.964	0	0
2092-05-19	92.274	92.651	0	0
2092-05-20	92.449	92.836	0	0
2092-05-21	88.584	91.448	0	0
2092-05-22	92.156	92.315	0	0
2092-05-23	93.499	93.909	0	0
2092-05-24	92.81	92.91	0	0
2092-05-25	91.676	92.783	0.061	0.076
2092-05-26	89.678	90.989	0.158	0.112
2092-05-27	94.28	94.5	0.017	0.096
2092-05-28	92.692	94.189	0	0
2092-05-29	93.215	93.278	0.001	0
2092-05-30	92.8	92.977	0	0.075
2092-05-31	91.035	92.833	0	0
2092-06-01	93.131	93.591	0.359	0.328
2092-06-02	93.844	93.521	0	0
2092-06-03	91.979	94.575	0.123	0.05
2092-06-04	86.845	90.175	0.328	0.145
2092-06-05	88.793	89.418	0.192	0.299
2092-06-06	91.767	87.298	0.069	0.268
2092-06-07	92.301	93.01	0.159	0.094
2092-06-08	93.656	95.883	0.149	0.133
2092-06-09	95.531	98.168	0.203	0.03
2092-06-10	94.848	95.68	0.017	0
2092-06-11	94.931	95.031	0.038	0.281
2092-06-12	97.639	97.739	0.001	0.179
2092-06-13	98.678	98.996	0.107	0.233
2092-06-14	106.895	106.889	0	0
2092-06-15	104.305	104.993	0	0
2092-06-16	103.761	103.784	0	0
2092-06-17	105.293	105.177	0	0
2092-06-18	103.051	104.372	0.111	0.389
2092-06-19	97.998	98.375	0.303	0.043
2092-06-20	97.12	97.032	0	0
2092-06-21	96.897	96.452	0	0
2092-06-22	100.3	99.438	0	0
2092-06-23	103.36	102.943	0	0
2092-06-24	98.441	99.385	0.214	0.234
2092-06-25	98.741	97.896	0.068	0.081
2092-06-26	96.057	96.157	0.025	0.212
2092-06-27	97.645	101.221	0.18	0
2092-06-28	95.624	95.724	0.002	0.257
2092-06-29	97.602	98.05	0.032	0.107
2092-06-30	95.729	94.728	0.058	0.058
2092-07-01	92.392	92.492	0.037	0.371
2092-07-02	93.543	94.7	0.098	0.134
2092-07-03	95.582	96.404	0.085	0.005
2092-07-04	99.434	101.911	0.002	0
2092-07-05	102.504	104.057	0.045	0.077
2092-07-06	96.871	98.473	0.195	0.109
2092-07-07	96.054	95.262	0.157	0.207
2092-07-08	99.747	99.313	0	0
2092-07-09	100.863	102.037	0	0
2092-07-10	98.458	97.617	0.1	0.311
2092-07-11	103.822	103.783	0.159	0
2092-07-12	96.053	100.498	0.362	0.422
2092-07-13	98.051	93.85	0.5	0.318
2092-07-14	89.25	91.271	0.328	0.249
2092-07-15	95.454	98.746	0.212	0.095
2092-07-16	99.627	95.792	0.013	0.006
2092-07-17	99.337	100.341	0	0
2092-07-18	94.689	98.246	0.215	0.087
2092-07-19	96.404	98.605	0.316	0.181
2092-07-20	90.399	91.188	0.295	0.329
2092-07-21	94.148	93.129	0.106	0.227
2092-07-22	92.136	93.114	0.033	0.23
2092-07-23	94.862	93.873	0.147	0.159
2092-07-24	95.053	95.67	0.176	0.149
2092-07-25	92.361	94.8	0.206	0.002
2092-07-26	92.437	92.297	0.132	0.121
2092-07-27	90.686	95.504	0.13	0.02
2092-07-28	88.737	94.919	1.809	0.213
2092-07-29	91.612	93.965	0.277	0.295
2092-07-30	97.647	99.232	0	0
2092-07-31	98.157	100.27	0	0
2092-08-01	95.801	96.883	0.091	0
2092-08-02	98.068	98.417	0	0.02
2092-08-03	95.061	94.428	0.274	0.296
2092-08-04	93.912	94.165	0.369	0.243
2092-08-05	93.711	94.933	0.132	0.34
2092-08-06	97.464	98.684	0	0
2092-08-07	99.524	99.989	0	0
2092-08-08	99.067	99.081	0	0.064
2092-08-09	95.305	98.629	0.074	0.198
2092-08-10	96.313	97.393	0	0
2092-08-11	97.857	97.328	0.011	0.012
2092-08-12	96.783	99.166	0.08	0.009
2092-08-13	96.278	97.473	0.002	0.064
2092-08-14	98.206	97.623	0.001	0
2092-08-15	97.664	97.147	0.02	0.001
2092-08-16	97.771	97.696	0	0.053
2092-08-17	96.516	94.543	0.126	0.355
2092-08-18	96.337	96.254	0.144	0
2092-08-19	97.097	98.938	0	0
2092-08-20	97.417	98.511	0.002	0
2092-08-21	98.642	99.386	0.002	0
2092-08-22	97.514	100.192	0	0
2092-08-23	102.125	102.108	0	0.016
2092-08-24	98.801	98.995	0.008	0
2092-08-25	96.453	98.563	0.179	0.056
2092-08-26	93.748	92.911	0.25	0.288
2092-08-27	93.489	91.26	0.102	0.211
2092-08-28	94.121	94.221	0.001	0.12
2092-08-29	97.416	98.362	0	0
2092-08-30	99.667	98.101	0	0
2092-08-31	98.395	98.079	0.111	0.003
2092-09-01	99.5	98.095	0.024	0
2092-09-02	99.353	93.716	0.065	0.217
2092-09-03	93.93	97.659	0.242	0
2092-09-04	94.893	93.477	0.191	0.127
2092-09-05	92.165	95.386	0.202	0.002
2092-09-06	94.26	96.452	0	0
2092-09-07	88.078	93.372	0.503	0
2092-09-08	85.726	91.818	0.685	0.378
2092-09-09	90.398	88.754	0.066	0.141
2092-09-10	89.731	89.831	0.028	0.483
2092-09-11	98.284	96.713	0	0
2092-09-12	92.306	92.956	0.016	0.008
2092-09-13	94.18	94.177	0.007	0
2092-09-14	93.678	94.238	0	0
2092-09-15	94.564	94.755	0	0
2092-09-16	94.997	95.122	0	0
2092-09-17	91.01	93.893	0	0
2092-09-18	91.42	93.844	0	0
2092-09-19	93.085	90.368	0	0
2092-09-20	92.352	92.982	0	0
2092-09-21	92.192	93.574	0.024	0
2092-09-22	88.772	91.215	0.021	0
2092-09-23	89.001	89.43	0.043	0.115
2092-09-24	90.559	91.24	0.056	0.15
2092-09-25	91.681	93.918	0.014	0.039
2092-09-26	88.409	93.214	0.004	0
2092-09-27	89.987	91.316	0.03	0.001
2092-09-28	86.148	88.794	0.218	0.028
2092-09-29	81.798	87.865	0.136	0.017
2092-09-30	86.051	86.596	0	0.018
2092-10-01	86.935	87.84	0	0
2092-10-02	91.361	94.2	0	0
2092-10-03	91.207	92.231	0	0
2092-10-04	91.083	92.932	0	0
2092-10-05	91.971	94.165	0	0
2092-10-06	91.345	92.147	0	0
2092-10-07	91.102	91.692	0	0
2092-10-08	91.658	91.455	0	0
2092-10-09	87.541	87.949	0.004	0.006
2092-10-10	90.209	92.26	0	0
2092-10-11	85.582	86.202	0	0.01
2092-10-12	84.483	91.007	0	0
2092-10-13	89.442	86.112	0	0
2092-10-14	81.537	83.291	0	0
2092-10-15	81.192	87.662	0	0
2092-10-16	75.985	78.392	0.018	0.001
2092-10-17	89.206	86.014	0	0.001
2092-10-18	88.317	90.076	0	0
2092-10-19	81.343	84.347	0	0
2092-10-20	76.762	78.971	0.005	0.688
2092-10-21	80.209	77.643	0.17	0.367
2092-10-22	78.189	79.029	0.034	0
2092-10-23	77.532	76.584	0.187	0.041
2092-10-24	79.716	80.44	0.237	0.233
2092-10-25	82.391	81.511	0	0
2092-10-26	83.973	83.04	0	0
2092-10-27	84.858	87.046	0	0
2092-10-28	86.002	87.17	0	0
2092-10-29	82.995	83.486	0.354	0.266
2092-10-30	79.302	80.416	0.062	0.034
2092-10-31	68.579	72.085	0.012	0.031
2093-05-01	80	80	1	1
2093-05-02	86.045	87.119	0.061	0.067
2093-05-03	90.215	88.128	0	0.062
2093-05-04	80.705	80.756	0.073	0.23
2093-05-05	87.584	85.861	0.039	0.182
2093-05-06	88.952	89.555	0	0
2093-05-07	83.502	85.909	0.087	0.085
2093-05-08	79.528	80.627	0.293	0.209
2093-05-09	85.602	85.246	0.292	0.208
2093-05-10	88.896	89.609	0.046	0.01
2093-05-11	85.202	85.205	0.175	0.176
2093-05-12	84.408	84.461	0.011	0.001
2093-05-13	86.791	87.114	0	0
2093-05-14	85.927	85.702	0	0
2093-05-15	85.555	85.46	0	0
2093-05-16	87.605	87.929	0	0
2093-05-17	87.895	88.389	0	0
2093-05-18	87.357	87.88	0	0
2093-05-19	87.395	87.23	0.068	0.123
2093-05-20	87.212	87.213	0.069	0.096
2093-05-21	88.765	87.922	0	0.051
2093-05-22	87.108	87.359	0.113	0.167
2093-05-23	90.73	90.93	0	0.002
2093-05-24	89.916	90.271	0	0
2093-05-25	89.676	89.967	0	0
2093-05-26	92.786	93.168	0	0
2093-05-27	92.992	93.147	0	0
2093-05-28	90.317	91.542	0	0
2093-05-29	86.714	88.624	0.174	0.155
2093-05-30	88.906	90.374	0.081	0.173
2093-05-31	89.447	93.153	0.3	0.055
2093-06-01	88.853	89.376	0.454	0.135
2093-06-02	92.593	93.002	0.454	0.252
2093-06-03	94.983	97.931	0.176	0
2093-06-04	97.145	97.315	0.121	0.117
2093-06-05	93.173	95.466	0.056	0.137
2093-06-06	91.929	90.836	0.484	0.468
2093-06-07	84.935	83.873	0.403	0.163
2093-06-08	88.567	88.572	0	0
2093-06-09	90.389	91.548	0	0
2093-06-10	90.679	90.757	0.021	0.026
2093-06-11	92.002	92.816	0.089	0.017
2093-06-12	93.766	96.499	0	0
2093-06-13	96.907	97.646	0.077	0.095
2093-06-14	94.911	97.998	0.134	0.263
2093-06-15	95.454	94.042	0	0.004
2093-06-16	92.348	93.793	0.092	0.012
2093-06-17	91.988	93.536	0.016	0
2093-06-18	92.752	92.852	0.005	0.01
2093-06-19	95.766	96.353	0	0
2093-06-20	97.306	97.357	0	0
2093-06-21	96.816	98.597	0.005	0
2093-06-22	98.036	97.928	0	0.013
2093-06-23	98.446	98.546	0.033	0.273
2093-06-24	96.325	99.048	0.245	0.002
2093-06-25	90.238	96.733	0.184	0.189
2093-06-26	90.135	94.005	0.263	0.254
2093-06-27	91.652	94.019	0.039	0.033
2093-06-28	96.942	98.633	0	0
2093-06-29	99.244	100.546	0	0
2093-06-30	98.91	99.906	0	0
2093-07-01	98.779	100.725	0	0
2093-07-02	94.502	95.826	0	0
2093-07-03	95.873	96.934	0.066	0
2093-07-04	96.7	98.672	0	0.004
2093-07-05	95.9	96.54	0	0
2093-07-06	96.918	97.503	0	0
2093-07-07	98.202	98.836	0	0
2093-07-08	97.436	97.962	0	0
2093-07-09	98.125	99.043	0	0
2093-07-10	96.673	96.624	0	0
2093-07-11	94.995	96.136	0	0
2093-07-12	98.033	99.704	0	0
2093-07-13	101.36	102.614	0	0
2093-07-14	100.59	101.912	0	0.002
2093-07-15	99.137	102.301	0	0
2093-07-16	90.564	99.547	0.693	0.691
2093-07-17	88.019	88.258	0.885	0.732
2093-07-18	90.093	89.275	0.5	0.365
2093-07-19	90.386	89.576	0.24	0.321
2093-07-20	96.006	92.319	0.161	0.298
2093-07-21	96.514	98.066	0.032	0.035
2093-07-22	97.181	97.979	0.026	0.028
2093-07-23	91.303	92.788	0.451	0.298
2093-07-24	89.697	93.526	0.118	0.383
2093-07-25	92.31	91.906	0.108	0.159
2093-07-26	91.601	90.647	0.121	0.172
2093-07-27	93.496	93.393	0.159	0.19
2093-07-28	89.157	92.152	0.277	0.138
2093-07-29	92.374	92.618	0.009	0.029
2093-07-30	95.962	95.276	0	0
2093-07-31	94.977	95.176	0.017	0.24
2093-08-01	96.928	97.146	0.009	0
2093-08-02	94.795	94.656	0	0.026
2093-08-03	98.219	97.601	0	0
2093-08-04	93.511	96.071	0.379	0.476
2093-08-05	96.574	97.466	0.274	0.451
2093-08-06	97.346	99.345	0	0
2093-08-07	97.399	97.499	0.001	0.148
2093-08-08	98.217	98.317	0	0.13
2093-08-09	100.347	100.507	0	0.012
2093-08-10	96.368	95.108	0.303	0.382
2093-08-11	90.82	91.508	0.295	0.316
2093-08-12	95.404	96.625	0.072	0.184
2093-08-13	97.391	97.146	0.197	0.251
2093-08-14	97.286	98.349	0.029	0
2093-08-15	97.508	94.925	0.005	0.049
2093-08-16	94.259	95.657	0.12	0.239
2093-08-17	96.086	96.594	0.082	0.042
2093-08-18	98.145	98.943	0.149	0.235
2093-08-19	98.116	99.681	0.224	0.025
2093-08-20	98.133	97.622	0.049	0
2093-08-21	97.231	98.369	0	0
2093-08-22	99.52	100.775	0	0
2093-08-23	99.648	100.902	0	0
2093-08-24	98.988	98.417	0	0
2093-08-25	98.95	97.059	0	0
2093-08-26	98.461	98.826	0	0
2093-08-27	99.901	100.891	0.171	0.005
2093-08-28	93.805	98.537	0.418	0.143
2093-08-29	91.976	94.809	0.379	0.611
2093-08-30	92.827	93.487	0.264	0.382
2093-08-31	96.959	96.14	0.162	0.175
2093-09-01	93.055	94.897	0	0.026
2093-09-02	92.679	93.617	0.004	0.02
2093-09-03	93.512	96.122	0	0.025
2093-09-04	96.435	95.934	0.015	0.035
2093-09-05	97.258	97.967	0	0
2093-09-06	96.839	97.586	0	0
2093-09-07	95.81	95.643	0	0
2093-09-08	96.958	97.766	0	0
2093-09-09	97.544	97.644	0	0.068
2093-09-10	97.524	97.153	0	0
2093-09-11	94.198	94.282	0	0
2093-09-12	90.298	93.884	0.047	0
2093-09-13	93.167	91.736	0	0.001
2093-09-14	94.492	95.152	0	0.028
2093-09-15	94.517	94.79	0	0
2093-09-16	93.396	95.629	0	0
2093-09-17	93.777	95.126	0.002	0
2093-09-18	93.551	92.01	0.15	0.141
2093-09-19	92.878	93.206	0.01	0.085
2093-09-20	94.255	95.253	0	0.01
2093-09-21	95.444	96.157	0	0
2093-09-22	97.104	97.778	0	0
2093-09-23	97.128	96.282	0	0
2093-09-24	94.932	93.573	0.013	0.006
2093-09-25	94.401	94.256	0	0
2093-09-26	94.542	94.873	0	0
2093-09-27	94.568	95.341	0	0
2093-09-28	95.132	95.905	0	0
2093-09-29	95.669	96.491	0.15	0
2093-09-30	96.183	96.496	0	0
2093-10-01	97.325	98.191	0	0
2093-10-02	93.342	93.442	0.01	0.071
2093-10-03	91.926	93.596	0	0
2093-10-04	89.544	93.684	0	0
2093-10-05	94.823	95.437	0	0
2093-10-06	94.391	94.885	0	0
2093-10-07	94.222	93.832	0	0.003
2093-10-08	93.356	94.041	0	0.003
2093-10-09	93.053	92.68	0	0
2093-10-10	92.409	93.328	0	0
2093-10-11	91.817	91.288	0.003	0.002
2093-10-12	90.128	90.691	0.011	0.017
2093-10-13	91.889	92.679	0	0
2093-10-14	86.272	89.107	0.027	0
2093-10-15	80.574	83.909	0	0
2093-10-16	86.1	84.194	0	0
2093-10-17	84.565	85.429	0.125	0.329
2093-10-18	85.649	87.012	0.191	0.129
2093-10-19	84.884	84.836	0	0.132
2093-10-20	87.804	88.698	0	0
2093-10-21	87.794	88.821	0	0
2093-10-22	88.297	88.848	0	0
2093-10-23	87.028	87.329	0.043	0
2093-10-24	79.576	88.043	1.382	0
2093-10-25	85.078	88.577	0.002	0
2093-10-26	84.973	88.634	0	0
2093-10-27	86.632	88.937	0	0
2093-10-28	77.843	78.084	0	0
2093-10-29	68.976	70.307	0	0
2093-10-30	58.529	59.38	0	0
2093-10-31	69.28	70.168	0	0
2094-05-01	80	80	1	1
2094-05-02	88.517	88.616	0	0.009
2094-05-03	92.252	92.358	0.043	0.09
2094-05-04	93.007	94.167	0	0
2094-05-05	90.525	91.844	0.104	0.121
2094-05-06	91.425	91.436	0.048	0.057
2094-05-07	89.681	90.571	0	0
2094-05-08	89.561	89.982	0	0
2094-05-09	92.881	93.459	0	0
2094-05-10	94.316	94.994	0	0
2094-05-11	93.224	94.216	0	0
2094-05-12	93.942	94.371	0	0
2094-05-13	88.262	89.619	0.128	0.218
2094-05-14	89.467	90.08	0.016	0.056
2094-05-15	89.465	89.452	0	0.014
2094-05-16	92.384	91.633	0.122	0.161
2094-05-17	91.797	91.014	0.159	0.463
2094-05-18	89.346	89.353	0.114	0.301
2094-05-19	84.344	85.594	0.302	0.214
2094-05-20	91.124	91.488	0	0.035
2094-05-21	92.73	92.281	0.007	0.004
2094-05-22	91.67	90.152	0	0
2094-05-23	89.089	88.14	0.099	0.571
2094-05-24	92.503	91.718	0.007	0.146
2094-05-25	91.826	92.075	0	0
2094-05-26	93.156	93.264	0.004	0
2094-05-27	93.553	93.614	0	0
2094-05-28	92.713	90.338	0	0
2094-05-29	92.396	92.07	0	0
2094-05-30	93.115	92.487	0	0.004
2094-05-31	90.17	90.023	0.326	0.282
2094-06-01	93.382	94.035	0.116	0.139
2094-06-02	93.518	94.593	0.011	0
2094-06-03	94.587	98.135	0.017	0.041
2094-06-04	96.299	95.459	0.254	0.02
2094-06-05	91.899	91.969	0.346	0.185
2094-06-06	93.53	92.764	0.072	0.157
2094-06-07	98.412	97.943	0.019	0.039
2094-06-08	98.286	99.315	0.02	0
2094-06-09	94.883	96.525	0.212	0.006
2094-06-10	94.338	95.343	0.06	0.168
2094-06-11	94.67	93.816	0.001	0
2094-06-12	90.664	90.764	0.006	0
2094-06-13	92.94	93.293	0.119	0.118
2094-06-14	94.097	96.396	0.128	0
2094-06-15	95.288	99.632	0.013	0
2094-06-16	99.376	99.476	0.014	0.156
2094-06-17	94.373	95.912	0.156	0.302
2094-06-18	95.874	92.402	0.098	0.317
2094-06-19	93.696	93.796	0	0.242
2094-06-20	99.193	99.215	0.005	0.003
2094-06-21	100.463	99.723	0	0
2094-06-22	101.53	102.082	0	0
2094-06-23	95.981	100.068	0.194	0.156
2094-06-24	94.591	95.113	0.143	0.01
2094-06-25	92.094	93.352	0.09	0.144
2094-06-26	90.797	90.897	0.015	0.067
2094-06-27	95.643	94.504	0.067	0.333
2094-06-28	91.161	88.598	0.281	0.256
2094-06-29	87.462	94.325	0.506	0.087
2094-06-30	85.325	89.747	1.391	0.271
2094-07-01	94.925	94.469	0.302	0.078
2094-07-02	101.051	98.821	0.11	0.03
2094-07-03	100.035	100.964	0	0
2094-07-04	95.846	95.61	0.273	0.417
2094-07-05	97.837	96.788	0.076	0.087
2094-07-06	98.06	100.723	0.059	0.032
2094-07-07	98.512	99.533	0	0.2
2094-07-08	100.437	97.512	0.202	0.398
2094-07-09	99.807	96.1	0.063	0.553
2094-07-10	92.799	95.584	0.155	0.281
2094-07-11	92.44	92.54	0.041	0.208
2094-07-12	94.829	94.248	0.105	0.21
2094-07-13	99.545	100.59	0	0
2094-07-14	98.396	100.622	0	0
2094-07-15	95.707	97.886	0.269	0.307
2094-07-16	98.937	99.048	0	0.015
2094-07-17	97.559	99.514	0	0.003
2094-07-18	94.397	97.775	0.135	0.019
2094-07-19	93.951	94.411	0.114	0.068
2094-07-20	94.745	95.732	0.082	0.001
2094-07-21	95.854	97.143	0	0
2094-07-22	97.268	98.75	0	0
2094-07-23	98.586	100.506	0	0
2094-07-24	99.315	101.274	0	0
2094-07-25	98.517	99.952	0.002	0
2094-07-26	95.464	96.499	0.388	0.287
2094-07-27	94.858	96.267	0.322	0.363
2094-07-28	91.961	97.395	0.049	0.146
2094-07-29	97.398	98.785	0.054	0
2094-07-30	96.039	96.362	0.006	0.004
2094-07-31	96.778	97.703	0.005	0.032
2094-08-01	94.979	98.51	0	0.072
2094-08-02	99.388	100.097	0	0
2094-08-03	99.72	99.038	0	0.003
2094-08-04	101.235	99.385	0	0.009
2094-08-05	99.969	100.069	0	0.164
2094-08-06	103.498	101.425	0.001	0.006
2094-08-07	103.4	99.051	0.087	0.158
2094-08-08	94.321	94.421	0	0.367
2094-08-09	91.42	91.52	0.001	0.383
2094-08-10	97.602	89.969	0.117	0.316
2094-08-11	94.906	93.445	0.141	0.164
2094-08-12	99.479	97.914	0.015	0.036
2094-08-13	99.77	99.012	0	0
2094-08-14	99.026	98.282	0	0
2094-08-15	99.562	99.855	0.001	0
2094-08-16	100.451	100.266	0	0
2094-08-17	100.055	99.912	0	0
2094-08-18	97.514	97.694	0	0
2094-08-19	99.99	100.246	0	0
2094-08-20	99.607	100.103	0.001	0
2094-08-21	99.542	99.539	0	0
2094-08-22	99.319	97.706	0	0.001
2094-08-23	99.123	99.318	0	0
2094-08-24	94.751	94.851	0	0.078
2094-08-25	98.069	98.687	0.144	0
2094-08-26	98.595	99.018	0	0
2094-08-27	97.49	97.984	0.068	0.001
2094-08-28	96.299	96.395	0.218	0.296
2094-08-29	95.885	96.137	0.189	0.122
2094-08-30	95.899	95.681	0.037	0.003
2094-08-31	92.82	91.758	0.067	0.036
2094-09-01	89.075	93.887	0.379	0.108
2094-09-02	95.214	97.662	0.074	0.194
2094-09-03	98.593	99.535	0.136	0
2094-09-04	100.712	96.954	0	0
2094-09-05	102.158	100.536	0.002	0
2094-09-06	101.479	99.061	0	0
2094-09-07	98.745	92.934	0.209	0.253
2094-09-08	93.966	96.963	0.115	0.036
2094-09-09	96.198	96.116	0.001	0
2094-09-10	95.565	96.451	0	0
2094-09-11	96.848	97.001	0	0
2094-09-12	97.047	97.127	0.002	0
2094-09-13	95.528	95.588	0	0
2094-09-14	98.97	99.516	0	0
2094-09-15	97.858	98.787	0	0.006
2094-09-16	97.291	97.461	0	0
2094-09-17	95.492	96.359	0	0
2094-09-18	97.093	98.237	0	0
2094-09-19	97.954	98.8	0	0
2094-09-20	98.767	99.263	0	0
2094-09-21	99.683	100.518	0	0
2094-09-22	97.517	99.266	0	0
2094-09-23	96.287	96.558	0.067	0.079
2094-09-24	97.158	99.931	0.003	0
2094-09-25	90.658	95.783	0.012	0
2094-09-26	87.478	86.513	0	0
2094-09-27	91.657	91.336	0	0
2094-09-28	92.499	93.455	0	0
2094-09-29	92.712	94.064	0	0
2094-09-30	94.657	94.845	0	0
2094-10-01	91.101	91.927	0.196	0.014
2094-10-02	91.932	92.807	0.01	0.041
2094-10-03	89.061	90.79	0.095	0.002
2094-10-04	82.189	85.908	0.007	0.013
2094-10-05	89.822	88.978	0	0
2094-10-06	90.676	90.636	0	0
2094-10-07	87.218	88.207	0	0
2094-10-08	81.755	83.498	0	0
2094-10-09	87.057	84.266	0	0
2094-10-10	88.337	89.426	0	0
2094-10-11	92.782	93.676	0	0
2094-10-12	93.929	93.791	0	0
2094-10-13	93.509	93.261	0	0.005
2094-10-14	90.64	90.422	0	0
2094-10-15	91.449	89.035	0	0
2094-10-16	92.567	93.016	0	0
2094-10-17	92.519	92.619	0	0
2094-10-18	94.221	94.696	0.007	0
2094-10-19	95.284	94.902	0.005	0.003
2094-10-20	93.865	94.139	0.008	0.004
2094-10-21	91.411	91.138	0	0
2094-10-22	89.05	89.685	0	0
2094-10-23	88.19	88.902	0	0
2094-10-24	91.803	93.2	0	0
2094-10-25	89.506	89.892	0	0.001
2094-10-26	87.184	87.448	0.042	0.005
2094-10-27	87.492	87.727	0.013	0.068
2094-10-28	89.053	91.16	0	0
2094-10-29	89.582	89.885	0	0
2094-10-30	87.754	88.03	0	0
2094-10-31	85.253	87.022	0.065	0.021
2095-05-01	80	80	1	1
2095-05-02	91.787	93.34	0.002	0
2095-05-03	86.525	88.083	0.26	0.174
2095-05-04	79.514	83.769	0.223	0.097
2095-05-05	82.634	83.05	0	0
2095-05-06	85.016	85.484	0	0
2095-05-07	88.985	89.581	0	0
2095-05-08	90.558	91.741	0.007	0
2095-05-09	84.113	86.012	0.423	0.157
2095-05-10	93.827	84.795	0.173	0.308
2095-05-11	92.998	93.098	0	0.226
2095-05-12	95.294	95.319	0.071	0.033
2095-05-13	90.015	92.451	0.103	0.312
2095-05-14	86.715	89.54	0.06	0.442
2095-05-15	88.94	85.116	0.373	0.263
2095-05-16	90.561	90.04	0.067	0.095
2095-05-17	95.399	94.068	0.008	0.027
2095-05-18	89.194	92.306	0.104	0.293
2095-05-19	92.347	90.248	0	0.269
2095-05-20	90.389	90.439	0	0.034
2095-05-21	85.921	86.466	0.384	0.395
2095-05-22	89.875	90.279	0.135	0.326
2095-05-23	91.125	91.616	0.002	0.013
2095-05-24	85.444	86.563	0.2	0.215
2095-05-25	91.686	89.335	0.105	0.162
2095-05-26	85.975	85.411	0.317	0.41
2095-05-27	90.344	86.75	0.408	0.207
2095-05-28	93.006	92.979	0.179	0.077
2095-05-29	95.48	95.659	0.008	0
2095-05-30	97.859	97.886	0	0
2095-05-31	100.551	101.532	0	0
2095-06-01	104.446	105.387	0	0
2095-06-02	105.356	106.283	0	0
2095-06-03	107.05	107.464	0	0
2095-06-04	106.259	104.412	0	0
2095-06-05	106.051	106.54	0.069	0
2095-06-06	101.513	101.844	0.104	0.111
2095-06-07	92.935	95.508	0.365	0.836
2095-06-08	92.461	91.724	0.12	1.777
2095-06-09	93.769	95.785	0.103	0
2095-06-10	96.883	97.33	0.063	0.01
2095-06-11	96.253	95.141	0.063	0.32
2095-06-12	92.325	92.995	0.065	0.001
2095-06-13	90.578	92.154	0	0
2095-06-14	92.446	92.024	0.036	0.007
2095-06-15	91.025	91.893	0.223	0.217
2095-06-16	86.046	87.407	0.264	0.188
2095-06-17	89.2	87.753	0.108	0.103
2095-06-18	88.816	87.938	0.094	0.109
2095-06-19	90.192	90.663	0.214	0.194
2095-06-20	91.79	90.928	0.336	0.325
2095-06-21	94.504	94.923	0.207	0.01
2095-06-22	89.672	90.627	0.289	0.274
2095-06-23	88.988	90.102	0.374	0.485
2095-06-24	91.679	92.75	0.009	0.142
2095-06-25	94.821	95.35	0	0
2095-06-26	94.467	93.94	0.171	0.003
2095-06-27	95.075	95.512	0	0
2095-06-28	96.336	96.511	0	0
2095-06-29	93.002	94.066	0	0.006
2095-06-30	91.449	90.479	0.309	0.506
2095-07-01	95.562	95.241	0.002	0
2095-07-02	99.101	98.239	0	0
2095-07-03	97.081	98.547	0.098	0
2095-07-04	96.989	97.229	0	0
2095-07-05	96.97	97.132	0	0
2095-07-06	95.877	97.453	0	0
2095-07-07	94.37	97.29	0.147	0
2095-07-08	95.143	94.864	0	0.037
2095-07-09	93.481	91.515	0.14	0.313
2095-07-10	93.844	95.256	0.066	0.005
2095-07-11	96.059	96.841	0.002	0
2095-07-12	98.017	96.059	0	0
2095-07-13	98.548	99.84	0	0.003
2095-07-14	94.421	93.676	0.285	0.369
2095-07-15	93.341	93.837	0.338	0.25
2095-07-16	97.954	98.181	0.008	0.003
2095-07-17	98.103	97.862	0.258	0.249
2095-07-18	94.906	95.081	0.194	0.007
2095-07-19	96.799	96.368	0.057	0
2095-07-20	96.684	96.057	0.002	0.021
2095-07-21	93.656	93.135	0.206	0.238
2095-07-22	90.937	92.396	0.324	0.259
2095-07-23	92.495	93.257	0.234	0.259
2095-07-24	96.862	98.023	0.071	0.14
2095-07-25	96.462	94.04	0	0
2095-07-26	97.001	97.019	0.002	0
2095-07-27	100.258	100.433	0	0
2095-07-28	102.291	101.045	0	0.001
2095-07-29	100.354	100.437	0.004	0.006
2095-07-30	103.344	103.366	0	0
2095-07-31	100.808	102.582	0.043	0.013
2095-08-01	97.827	98.603	0.145	0.245
2095-08-02	92.991	93.091	0.002	0.32
2095-08-03	98.345	98.875	0.01	0.003
2095-08-04	99.292	99.06	0.124	0.123
2095-08-05	97.421	98.558	0.078	0.272
2095-08-06	97.793	97.893	0.01	0.242
2095-08-07	99.469	101.197	0.017	0.018
2095-08-08	102.905	104.157	0.028	0
2095-08-09	100.019	101.348	0.015	0
2095-08-10	97.413	98.105	0	0
2095-08-11	100.268	97.572	0.212	0.225
2095-08-12	99.771	99.165	0	0
2095-08-13	99.59	100.538	0	0
2095-08-14	102.074	101.628	0	0
2095-08-15	103.595	103.928	0	0
2095-08-16	106.192	106.187	0	0
2095-08-17	102.552	102.652	0.036	0.121
2095-08-18	97.319	95.99	4.435	0.281
2095-08-19	96.288	96.937	0.243	0.629
2095-08-20	94.041	92.824	0.227	0.468
2095-08-21	98.048	99.44	0.191	0.001
2095-08-22	98.864	101.231	0	0
2095-08-23	100.225	102.061	0	0
2095-08-24	97.117	96.067	0.148	0.105
2095-08-25	93.965	93.628	0.239	0.272
2095-08-26	94.787	95.423	0.015	0
2095-08-27	95.295	94.503	0	0
2095-08-28	93.431	93.419	0.011	0.004
2095-08-29	92.203	90.354	0.138	0.141
2095-08-30	91.608	91.708	0.022	0.074
2095-08-31	92.165	89.981	0.001	0.283
2095-09-01	91.26	89.116	0.002	0.191
2095-09-02	90.663	88.174	0.006	0.449
2095-09-03	89.87	94.141	0.249	0.201
2095-09-04	90.317	97.33	0.298	0.009
2095-09-05	94.416	93.258	0.365	0.282
2095-09-06	92.261	90.897	0.065	0.134
2095-09-07	94.301	92.959	0.096	0.335
2095-09-08	97.553	97.086	0	0.054
2095-09-09	94.38	95.549	0	0
2095-09-10	95.606	96.46	0	0
2095-09-11	92.961	91.071	0	0.037
2095-09-12	89.774	90.923	0.009	0.07
2095-09-13	86.468	89.106	0.155	0.222
2095-09-14	89.954	91.094	0.145	0.004
2095-09-15	84.444	90.791	0.908	0.031
2095-09-16	91.586	91.938	0.096	0.01
2095-09-17	90.234	93.681	0.001	0
2095-09-18	91.884	91.496	0.005	0
2095-09-19	93.052	91.78	0.004	0.126
2095-09-20	94.079	92.326	0.087	0.08
2095-09-21	93.484	95.199	0	0.013
2095-09-22	92.74	94.504	0.153	0.227
2095-09-23	90.517	90.224	0	0
2095-09-24	85.349	86.347	0	0
2095-09-25	88.617	89.527	0	0
2095-09-26	90.963	90.77	0	0
2095-09-27	88.651	87.216	0	0
2095-09-28	88.17	86.263	0	0
2095-09-29	90.19	87.077	0	0
2095-09-30	90.491	89.569	0	0
2095-10-01	91.603	90.531	0.001	0
2095-10-02	90.427	91.997	0	0
2095-10-03	91.562	90.313	0	0
2095-10-04	89.696	89.399	0	0
2095-10-05	83.941	83.723	0.345	0.485
2095-10-06	87.945	86.359	0.192	0.237
2095-10-07	82.218	81.504	0.47	1.088
2095-10-08	75.675	78.266	0	0
2095-10-09	79.473	82.808	0	0
2095-10-10	82.673	84.237	0	0
2095-10-11	84.59	82.099	0	0
2095-10-12	79.259	78.061	0.176	0.32
2095-10-13	79.613	85.719	0.104	0.723
2095-10-14	85.964	85.79	0	0
2095-10-15	79.607	80.125	0	0
2095-10-16	86.546	86.092	0	0
2095-10-17	83.121	82.557	0	0
2095-10-18	83.529	83.34	0.015	0.106
2095-10-19	82.095	81.821	0.122	0.185
2095-10-20	84.25	83.437	0.27	0.781
2095-10-21	87.433	88.591	0.003	0.163
2095-10-22	84.005	85.4	0.138	0.082
2095-10-23	87.427	87.65	0.053	0.028
2095-10-24	90.147	90.559	0.112	0.107
2095-10-25	90.295	90.572	0	0
2095-10-26	83.863	85.402	0.228	0.225
2095-10-27	80.209	80.962	0.049	0.047
2095-10-28	87.481	88.166	0	0
2095-10-29	89.534	88.989	0.005	0.001
2095-10-30	85.655	87.822	0.008	0.017
2095-10-31	84.948	85.626	0.009	0.006
2096-05-01	80	80	1	1
2096-05-02	88.7	90.037	0.021	0.057
2096-05-03	90.154	90.715	0	0
2096-05-04	92.525	93.586	0.016	0
2096-05-05	92.835	94.02	0.182	0.099
2096-05-06	89.353	88.678	0.151	0.199
2096-05-07	89.705	91.275	0.293	0
2096-05-08	91.463	92.392	0	0
2096-05-09	87.393	88.416	0.042	0.019
2096-05-10	86.858	87.468	0.093	0.083
2096-05-11	88.183	89.43	0	0.003
2096-05-12	85.823	88.644	0.147	0.313
2096-05-13	86.255	86.279	0.101	0.224
2096-05-14	81.628	82.396	0	0
2096-05-15	80.949	83.69	0	0
2096-05-16	85.476	86.061	0	0.001
2096-05-17	87.191	87.628	0	0.003
2096-05-18	88.779	89.083	0	0
2096-05-19	88.668	89.693	0.307	0.51
2096-05-20	80.588	76.726	0.107	0.157
2096-05-21	88.477	89.286	0.007	0.002
2096-05-22	87.063	88.248	0.095	0.065
2096-05-23	88.062	88.116	0.094	0.016
2096-05-24	89.591	90.007	0.003	0.088
2096-05-25	89.402	89.185	0	0
2096-05-26	90.798	91.126	0	0
2096-05-27	91.802	92.559	0.009	0
2096-05-28	91.685	91.416	0.141	0.216
2096-05-29	88.916	93.41	0.199	0.115
2096-05-30	86.548	93.497	0.238	0.167
2096-05-31	90.496	93.154	0.06	0.017
2096-06-01	90.171	87.738	0.29	0.268
2096-06-02	87.602	87.594	0.226	0.181
2096-06-03	87.819	89.708	0.21	0.107
2096-06-04	94.75	94.455	0.117	0.12
2096-06-05	90.376	91.555	0.24	0.253
2096-06-06	92.876	93.968	0.247	0.233
2096-06-07	88.709	93.993	0.104	0.147
2096-06-08	95.48	95.52	0.035	0.258
2096-06-09	93.859	96.829	0.21	0
2096-06-10	98.224	99.205	0.069	0
2096-06-11	100.188	100.146	0	0.002
2096-06-12	98.993	101.286	0	0.043
2096-06-13	99.704	101.445	0	0
2096-06-14	99.168	100.013	0	0.001
2096-06-15	96.222	95.889	0	0
2096-06-16	92.405	91.864	0.034	0.236
2096-06-17	90.762	92.302	0.249	0.286
2096-06-18	92.344	93.294	0.262	0.387
2096-06-19	93.473	93.612	0	0.03
2096-06-20	95.054	96.466	0	0
2096-06-21	96.759	97.332	0	0
2096-06-22	98.692	99.006	0	0
2096-06-23	95.378	96.697	0.275	0.219
2096-06-24	97.268	97.368	0.002	0.111
2096-06-25	95.57	96.213	0.087	0.071
2096-06-26	94.344	94.444	0.006	0.176
2096-06-27	91.244	91.652	0.469	0.405
2096-06-28	97.835	97.935	0	0.181
2096-06-29	101.622	104.687	0.118	0.205
2096-06-30	103.692	102.458	0	0
2096-07-01	102.44	101.713	0	0
2096-07-02	100.299	99.986	0	0
2096-07-03	97.798	97.898	0	0.125
2096-07-04	100.34	99.208	0.011	0.002
2096-07-05	94.125	95.688	0.283	0.238
2096-07-06	90.191	89.893	0.408	0.43
2096-07-07	91.667	95.141	0.238	0.012
2096-07-08	89.463	90.759	0.426	0.3
2096-07-09	94.926	92.174	0.291	0.096
2096-07-10	95.514	94.425	0.099	0
2096-07-11	94.121	92.554	0.192	0.074
2096-07-12	94.277	86.846	0.243	0.829
2096-07-13	96.229	92.553	0.323	0.742
2096-07-14	93.645	96.979	0.371	0.206
2096-07-15	94.267	94.106	0.149	0.217
2096-07-16	92.164	97.837	0.312	0.222
2096-07-17	92.135	95.798	0.321	0.066
2096-07-18	94.279	96.78	0	0.063
2096-07-19	96.227	93.964	0.077	0.105
2096-07-20	94.549	94.954	0.524	0.255
2096-07-21	94.548	95.181	0.358	0.329
2096-07-22	101.151	101.793	0	0.03
2096-07-23	98.878	100.293	0.215	0.095
2096-07-24	97.221	99.309	0.186	0.11
2096-07-25	96.804	98.55	0.355	0.162
2096-07-26	94.1	97.193	0.277	0.126
2096-07-27	95.326	97.246	0.001	0
2096-07-28	97.257	97.988	0	0
2096-07-29	99.235	100.012	0	0
2096-07-30	99.098	100.164	0.007	0.148
2096-07-31	99.793	99.587	0	0
2096-08-01	97.681	98.077	0.001	0.021
2096-08-02	98.678	99.266	0	0
2096-08-03	99.797	101.743	0.016	0
2096-08-04	98.02	96.125	0.178	0.104
2096-08-05	98.031	98.175	0.016	0.04
2096-08-06	96.888	96.988	0	0.323
2096-08-07	97.044	93.847	0.315	0.271
2096-08-08	97.887	97.987	0.049	0.066
2096-08-09	94.379	94.477	0.176	0.141
2096-08-10	97.627	97.727	0.012	0.085
2096-08-11	97.777	97.271	0.109	0.096
2096-08-12	97.136	95.647	0.005	0.005
2096-08-13	95.152	94.22	0.061	0.106
2096-08-14	96.377	94.862	0.031	0.016
2096-08-15	94.453	94.553	0.015	0.248
2096-08-16	95.816	95.557	0	0.034
2096-08-17	99.15	97.582	0	0.007
2096-08-18	101.262	100.728	0	0
2096-08-19	100.443	100.571	0	0
2096-08-20	99.455	97.865	0	0
2096-08-21	99.423	99.468	0	0
2096-08-22	98.952	98.368	0	0
2096-08-23	97.902	98.348	0.019	0.029
2096-08-24	94.093	96.686	0.091	0.42
2096-08-25	98.879	98.422	0.006	0
2096-08-26	101.58	101.768	0	0
2096-08-27	101.586	101.926	0	0
2096-08-28	100.428	100.334	0	0
2096-08-29	100.836	100.257	0	0
2096-08-30	99.163	100.279	0	0
2096-08-31	99.977	99.542	0	0
2096-09-01	99.712	101.821	0.014	0.005
2096-09-02	97.946	98.598	0.214	0.142
2096-09-03	97.953	98.053	0	0.134
2096-09-04	97.445	97.653	0.035	0.032
2096-09-05	95.986	100.351	0.064	0.371
2096-09-06	90.351	93.001	0.243	0.438
2096-09-07	93.052	94.516	0.111	0.141
2096-09-08	95.005	96.305	0	0
2096-09-09	98.233	99.786	0	0
2096-09-10	91.548	93.389	0.114	0.232
2096-09-11	89.987	91.014	0.015	0.013
2096-09-12	91.341	92.113	0	0
2096-09-13	93.638	94.052	0	0
2096-09-14	94.058	93.94	0.064	0.011
2096-09-15	91.78	92.972	0.211	0.086
2096-09-16	89.373	93.831	0.193	0.135
2096-09-17	92.198	94.51	0.076	0.006
2096-09-18	89.72	93.595	0.048	0.001
2096-09-19	90.412	93.165	0.077	0.099
2096-09-20	87.125	86.777	0.04	0.291
2096-09-21	85.678	86.409	0	0
2096-09-22	87.581	88.58	0	0
2096-09-23	89.719	90.713	0	0
2096-09-24	91.79	93.296	0	0
2096-09-25	94.228	93.907	0	0
2096-09-26	93.52	94.417	0	0
2096-09-27	89.788	88.953	0.001	0
2096-09-28	88.503	86.645	0	0
2096-09-29	91.045	89.359	0	0
2096-09-30	89.985	90.085	0	0.194
2096-10-01	92.134	91.6	0.247	0.157
2096-10-02	94.441	94.635	0	0
2096-10-03	90.919	91.019	0	0
2096-10-04	95.97	96.088	0.005	0
2096-10-05	96.508	96.249	0	0
2096-10-06	96.423	96.786	0	0
2096-10-07	94.347	94.566	0	0
2096-10-08	91.59	91.921	0	0
2096-10-09	90.538	91.738	0	0
2096-10-10	92.7	92.54	0	0.006
2096-10-11	92.416	92.921	0	0
2096-10-12	89.517	89.497	0	0
2096-10-13	88.246	89.432	0	0
2096-10-14	87.165	87.414	0	0
2096-10-15	87.515	87.566	0	0
2096-10-16	88.435	88.478	0	0
2096-10-17	87.257	87.579	0	0.002
2096-10-18	90.457	90.478	0	0.012
2096-10-19	87.947	89.204	0	0
2096-10-20	87.547	88.66	0	0
2096-10-21	86.203	85.493	0	0
2096-10-22	85.699	87.294	0	0
2096-10-23	84.33	83.509	0.26	0.088
2096-10-24	84.492	84.503	0.392	0.328
2096-10-25	86.698	86.434	0.306	0.275
2096-10-26	85.032	85.111	0.068	0.146
2096-10-27	82.356	83.73	0	0
2096-10-28	86.442	85.684	0	0
2096-10-29	85.613	85.289	0.005	0.066
2096-10-30	84.948	85.33	0.043	0.132
2096-10-31	85.877	86.233	0.001	0.006
2097-05-01	80	80	1	1
2097-05-02	86.557	87.597	0	0
2097-05-03	85.598	84.455	0.137	0
2097-05-04	89.826	90.002	0.012	0
2097-05-05	91.306	90.515	0	0
2097-05-06	91.907	92.982	0	0
2097-05-07	91.822	94.458	0	0
2097-05-08	91.354	90.416	0	0.054
2097-05-09	88.228	85.499	0.123	0.23
2097-05-10	85.665	89.376	0.067	0.051
2097-05-11	89.973	88.541	0.156	0.147
2097-05-12	90.724	89.686	0.144	0.235
2097-05-13	90.566	88.436	0.474	0.137
2097-05-14	84.101	85.349	0	0
2097-05-15	86.952	87.566	0	0
2097-05-16	87.765	87.819	0	0
2097-05-17	84.531	85.19	0.249	0.185
2097-05-18	86.304	87.017	0.308	0.224
2097-05-19	89.426	90.055	0.312	0.403
2097-05-20	87.93	85.603	0.438	0.352
2097-05-21	95.317	95.483	0	0.053
2097-05-22	93.381	93.388	0.005	0
2097-05-23	92.39	93.726	0	0
2097-05-24	92.675	93.874	0.098	0.109
2097-05-25	94.567	94.842	0	0
2097-05-26	90.044	92.976	0.216	0.147
2097-05-27	86.404	87.553	0.279	0.3
2097-05-28	91.52	92.337	0.01	0.02
2097-05-29	86.903	88.189	0.339	0.328
2097-05-30	92.352	94.679	0.006	0.056
2097-05-31	92.225	93.479	0.156	0.177
2097-06-01	93.982	94.996	0	0.026
2097-06-02	92.21	94.013	0.002	0.002
2097-06-03	89.324	90.077	0.125	0.032
2097-06-04	87.182	86.127	0.153	0.194
2097-06-05	91.082	92.368	0.306	0.087
2097-06-06	90.285	92.519	0.282	0.235
2097-06-07	86.952	91.539	0.12	0.092
2097-06-08	88.74	93.219	0.224	0
2097-06-09	94.909	94.881	0	0
2097-06-10	95.993	95.019	0.21	0.124
2097-06-11	93.734	95.874	0.482	0.099
2097-06-12	92.269	92.528	0.144	0.465
2097-06-13	94.074	97.039	0.34	0.305
2097-06-14	97.106	97.761	0.061	0
2097-06-15	96.232	97.584	0.007	0
2097-06-16	95.134	92.831	0.214	0.279
2097-06-17	95.533	95.633	0.052	0.106
2097-06-18	90.475	92.03	0.41	0.18
2097-06-19	87.931	90.445	0.36	0.259
2097-06-20	86.778	90.034	0.35	0.217
2097-06-21	94.056	95.22	0.198	0.004
2097-06-22	97.2	93.893	0	0.005
2097-06-23	97.721	94.978	0	0.021
2097-06-24	93.23	93.33	0.007	0.089
2097-06-25	90.516	89.326	0.361	0.505
2097-06-26	85.382	91.129	0.351	0.036
2097-06-27	90.333	88.804	0.097	0.082
2097-06-28	89.399	89.499	0	0.329
2097-06-29	91.448	91.548	0.014	0.057
2097-06-30	90.113	88.055	0.028	0.268
2097-07-01	92.296	92.802	0.125	0.094
2097-07-02	96.554	95.564	0.044	0.037
2097-07-03	96.602	99.531	0.004	0.088
2097-07-04	97.253	100.199	0.002	0.013
2097-07-05	99.899	102.194	0.015	0
2097-07-06	99.714	101.635	0.027	0.009
2097-07-07	98.909	99.009	0.044	0.147
2097-07-08	100.074	98.573	0.246	0.065
2097-07-09	99.813	101.986	0.183	0.033
2097-07-10	99.517	101.79	0.232	0.192
2097-07-11	95.995	99.175	0.199	0.088
2097-07-12	98.337	101.837	0.031	0.036
2097-07-13	98.945	100.021	0.029	0.011
2097-07-14	96.64	95.739	0.188	0.315
2097-07-15	97.436	97.9	0.012	0.007
2097-07-16	96.08	96.382	0.226	0.248
2097-07-17	98.495	99.696	0	0.274
2097-07-18	100.601	101.164	0	0
2097-07-19	102.776	101.704	0	0.012
2097-07-20	101.029	101.129	0.005	0.083
2097-07-21	99.196	101.772	0.064	0
2097-07-22	98.924	98.759	0.119	0
2097-07-23	98.238	96.949	0.059	0.038
2097-07-24	93.69	95.399	0.247	0.316
2097-07-25	92.765	95.516	0.116	0.056
2097-07-26	94.069	94.991	0.055	0.154
2097-07-27	99.174	100.069	0	0
2097-07-28	100.469	101.24	0	0
2097-07-29	99.401	99.052	0	0
2097-07-30	97.303	98.215	0.221	0.004
2097-07-31	99.027	100.736	0	0
2097-08-01	97.662	101.186	0.073	0
2097-08-02	96.466	99.74	0.151	0.29
2097-08-03	100.379	99.129	0.131	0.103
2097-08-04	99.106	99.351	0.102	0.201
2097-08-05	95.494	92.388	0.063	0.444
2097-08-06	89.56	91.638	0.129	0.202
2097-08-07	91.232	89.799	0.183	0.376
2097-08-08	92.292	92.392	0	0.44
2097-08-09	94.99	93.807	0.062	0.102
2097-08-10	94.183	99.908	0	0.001
2097-08-11	89.696	95.444	3.411	0.02
2097-08-12	96.549	95.858	0.222	0.203
2097-08-13	96.827	95.46	0.13	0.228
2097-08-14	94.247	94.347	0.029	0.103
2097-08-15	96.559	98.022	0.054	0.054
2097-08-16	98.293	100.234	0.006	0.028
2097-08-17	93.71	98.192	0.329	0
2097-08-18	95.538	97.513	0.08	0.17
2097-08-19	97.491	97.687	0.028	0.001
2097-08-20	94.762	93.094	0.28	0.165
2097-08-21	90.38	91.102	0.312	0.321
2097-08-22	86.719	88.884	0.398	0.32
2097-08-23	87.311	93.872	0.373	0.219
2097-08-24	94.969	95.313	0.019	0.178
2097-08-25	97.65	97.57	0	0.048
2097-08-26	95.456	92.604	0.129	0.352
2097-08-27	95.174	96.285	0	0.066
2097-08-28	96.542	97.351	0	0
2097-08-29	96.104	96.571	0.017	0.007
2097-08-30	93.502	95.255	0	0
2097-08-31	94.097	94.482	0	0
2097-09-01	94.368	96.416	0.005	0
2097-09-02	95.619	95.051	0.006	0.012
2097-09-03	97.699	97.485	0.026	0.009
2097-09-04	95.996	97.236	0.01	0.018
2097-09-05	95.547	95.899	0	0
2097-09-06	94.226	94.906	0.002	0
2097-09-07	93.284	93.267	0.002	0.009
2097-09-08	93.734	94.89	0	0
2097-09-09	93.878	95.025	0	0
2097-09-10	92.625	94.219	0	0
2097-09-11	93.837	95.418	0	0
2097-09-12	94.291	93.442	0.031	0.015
2097-09-13	95.526	98.917	0.04	0
2097-09-14	96.099	97.226	0	0.001
2097-09-15	94.008	96.377	0.085	0.041
2097-09-16	95.59	97.061	0.053	0.148
2097-09-17	91.918	93.928	0.521	0.082
2097-09-18	90.951	92.379	0.022	0.025
2097-09-19	89.005	89.749	0	0
2097-09-20	90.77	93.092	0	0
2097-09-21	91.07	92.9	0	0
2097-09-22	91.968	92.328	0	0
2097-09-23	90.003	89.939	0	0
2097-09-24	92.15	92.456	0	0
2097-09-25	91.332	90.769	0.01	0.012
2097-09-26	90.443	92.07	0	0.035
2097-09-27	89.433	89.913	0	0.084
2097-09-28	89.226	85.786	0.113	0.62
2097-09-29	90.286	86.248	0.307	0.576
2097-09-30	88.857	89.402	0.014	0.351
2097-10-01	92.63	92.122	0	0.108
2097-10-02	90.633	91.714	0	0.007
2097-10-03	89.925	90.461	0.007	0.003
2097-10-04	90.232	90.878	0.007	0
2097-10-05	92.442	89.066	0.03	0
2097-10-06	92.831	92.931	0	0
2097-10-07	89.419	92.115	0.023	0.01
2097-10-08	90.558	88.12	0.002	0.006
2097-10-09	89.944	88.856	0	0.015
2097-10-10	90.034	89.615	0	0
2097-10-11	86.783	91.285	0.008	0
2097-10-12	90.121	91.878	0.001	0
2097-10-13	91.29	92.327	0	0.005
2097-10-14	93.161	92.959	0	0
2097-10-15	91.191	90.509	0	0
2097-10-16	91.374	89.408	0	0
2097-10-17	90.542	90.35	0	0
2097-10-18	89.325	89.368	0	0
2097-10-19	89.398	89.409	0	0
2097-10-20	86.852	85.994	0.005	0.04
2097-10-21	83.562	85.091	0.363	0.34
2097-10-22	85.02	88.757	0.122	0.108
2097-10-23	85.089	86.257	0	0
2097-10-24	85.293	85.033	0	0.148
2097-10-25	81.454	83.647	0.269	0.334
2097-10-26	80.26	80.868	0	0
2097-10-27	76.284	76.847	0	0
2097-10-28	70.692	76.834	0	0
2097-10-29	69.727	74.35	0.636	0.008
2097-10-30	60.859	59.968	0.045	0.153
2097-10-31	73.661	59.848	0	0.056
2098-05-01	80	80	1	1
2098-05-02	83.356	83.868	0.215	0.071
2098-05-03	82.139	81.787	0.163	0.29
2098-05-04	82.991	82.905	0	0
2098-05-05	86.846	86.545	0	0
2098-05-06	89.163	89.133	0	0.006
2098-05-07	88.816	91.589	0.005	0
2098-05-08	89.284	90.474	0	0
2098-05-09	86.464	87.293	0.405	0.378
2098-05-10	82.455	84.917	0.066	0.132
2098-05-11	85.871	86.588	0	0
2098-05-12	88.836	89.392	0	0
2098-05-13	91.616	92.299	0	0
2098-05-14	92.305	93.214	0	0
2098-05-15	91.085	90.749	0	0.081
2098-05-16	90.338	90.564	0	0
2098-05-17	87.41	92.891	0.392	0.204
2098-05-18	89.374	92.416	0.4	0.123
2098-05-19	92.69	92.247	0.12	0.219
2098-05-20	89.201	87.298	0	0.102
2098-05-21	88.376	88.158	0	0
2098-05-22	92.993	93.093	0	0
2098-05-23	94.013	93.707	0	0
2098-05-24	94.348	93.347	0.075	0.064
2098-05-25	95.647	96.628	0.128	0.052
2098-05-26	94.499	95.054	0.053	0.102
2098-05-27	95.574	96.144	0.147	0.027
2098-05-28	97.092	96.945	0	0.003
2098-05-29	95.647	96.455	0	0.012
2098-05-30	92.485	95.848	0.013	0.002
2098-05-31	93.495	93.421	0.006	0.012
2098-06-01	89.726	89.134	0.2	0.25
2098-06-02	89.233	90.48	0.164	0.105
2098-06-03	91.176	93.006	0.076	0.053
2098-06-04	86.797	91.411	0.256	0.104
2098-06-05	94.342	95.861	0.327	0.021
2098-06-06	95.067	94.073	0	0.003
2098-06-07	91.176	91.046	0.046	0.026
2098-06-08	93.782	96.766	0.119	0.025
2098-06-09	95.538	96.329	0.093	0.024
2098-06-10	97.093	97.582	0	0
2098-06-11	97.331	97.047	0	0
2098-06-12	94.478	96.588	0	0
2098-06-13	94.472	96.265	0	0
2098-06-14	95.199	95.299	0	0.176
2098-06-15	97.067	98.947	0	0
2098-06-16	100.84	100.901	0	0
2098-06-17	100.195	99.408	0.079	0.013
2098-06-18	100.681	102.115	0	0
2098-06-19	99.229	99.211	0.015	0
2098-06-20	96.615	96.835	0.005	0
2098-06-21	93.409	92.624	0.165	0.202
2098-06-22	92.786	94.528	0.069	0.002
2098-06-23	96.198	95.81	0.059	0
2098-06-24	96.383	101.117	0.169	0
2098-06-25	101.742	101.887	0.045	0
2098-06-26	106.328	107.699	0	0.142
2098-06-27	109.188	109.655	0	0
2098-06-28	108.184	108.69	0	0
2098-06-29	108.91	108.806	0	0
2098-06-30	106.158	106.532	0	0.226
2098-07-01	97.786	102.9	0.329	0.052
2098-07-02	99.835	102.511	0.192	0.022
2098-07-03	101.365	100.797	0	0
2098-07-04	100.569	100.669	0	0.177
2098-07-05	97.727	96.137	0.072	0.208
2098-07-06	98.506	99.046	0.065	0.014
2098-07-07	100.174	100.818	0	0
2098-07-08	102.637	103.124	0	0
2098-07-09	104.979	102.924	0	0.056
2098-07-10	106.238	106.792	0	0.021
2098-07-11	105.508	104.43	0.115	0.073
2098-07-12	106.914	107.041	0.027	0.044
2098-07-13	104.073	104.948	0	0.009
2098-07-14	105.95	106.38	0	0
2098-07-15	104.174	104.215	0.086	0.128
2098-07-16	99.792	98.996	0.225	0.19
2098-07-17	98.242	97.615	0.262	0.266
2098-07-18	103.12	104.578	0.15	0.001
2098-07-19	105.841	106.684	0	0
2098-07-20	104.179	104.876	0	0
2098-07-21	102.733	103.541	0	0
2098-07-22	104.152	104.745	0	0
2098-07-23	102.011	102.057	0	0
2098-07-24	100.314	100.894	0	0
2098-07-25	97.797	98.591	0.393	0.162
2098-07-26	105.469	104.54	0	0
2098-07-27	99.956	100.707	0.027	0.054
2098-07-28	98.113	98.431	0	0
2098-07-29	105.443	105.81	0	0
2098-07-30	105.516	106.435	0	0
2098-07-31	104.108	103.699	0.005	0
2098-08-01	101.972	100.223	0.061	0.286
2098-08-02	99.886	97.284	0.105	0.302
2098-08-03	105.611	105.559	0.001	0
2098-08-04	102.534	103.647	0.134	0.097
2098-08-05	101.742	102.275	0	0
2098-08-06	103.941	103.809	0	0
2098-08-07	103.97	103.287	0.078	0.234
2098-08-08	105.475	107.198	0.061	0
2098-08-09	104.301	104.401	0	0.218
2098-08-10	98.004	98.104	0	0.18
2098-08-11	99.185	99.285	0	0.288
2098-08-12	100.657	100.757	0	0.123
2098-08-13	101.069	100.096	0.227	0.209
2098-08-14	93.316	91.412	0.723	0.374
2098-08-15	89.558	93.427	0.143	0.227
2098-08-16	98.115	98.026	0.015	0
2098-08-17	99.761	99.552	0	0
2098-08-18	101.149	100.197	0	0
2098-08-19	100.697	99.455	0.027	0.004
2098-08-20	96.759	97.519	0.066	0.001
2098-08-21	99.736	98.997	0	0
2098-08-22	95.484	95.584	0.036	0.101
2098-08-23	92.445	95.413	0.458	0.224
2098-08-24	97.24	101.316	0.375	0
2098-08-25	100.777	102.519	0	0
2098-08-26	100.358	101.093	0	0
2098-08-27	101.92	101.64	0	0
2098-08-28	100.823	101.805	0	0
2098-08-29	102.675	103.448	0	0
2098-08-30	101.369	101.072	0	0
2098-08-31	98.966	100.221	0.004	0.007
2098-09-01	98.124	99.64	0.002	0
2098-09-02	97.475	97.575	0.024	0.153
2098-09-03	95.059	96.058	0.105	0.028
2098-09-04	98.534	99.067	0.088	0
2098-09-05	98.273	98.78	0.133	0.018
2098-09-06	98.33	98.43	0.054	0.143
2098-09-07	98.849	99.21	0	0
2098-09-08	99.777	99.552	0	0
2098-09-09	99.989	100.439	0	0.008
2098-09-10	100.18	97.425	0.246	0.125
2098-09-11	90.262	91.241	0.609	0.597
2098-09-12	88.015	88.222	0.863	0.534
2098-09-13	87.598	87.613	0.28	0.373
2098-09-14	88.571	89.036	0.132	0.114
2098-09-15	89.47	92.745	0.087	0
2098-09-16	84.813	85.953	0	0
2098-09-17	88.955	88.655	0	0
2098-09-18	86.65	86.923	0	0
2098-09-19	91.223	90.999	0	0
2098-09-20	94.293	95.116	0	0
2098-09-21	95.724	97.423	0	0
2098-09-22	89.609	90.978	0.001	0.001
2098-09-23	95.629	96.115	0	0
2098-09-24	91.992	93.865	0.024	0.056
2098-09-25	87.388	90.019	0.017	0.101
2098-09-26	88.126	88.85	0	0
2098-09-27	92.194	93.001	0.002	0
2098-09-28	93.589	94.457	0	0
2098-09-29	92.133	95.364	0.005	0
2098-09-30	94.07	94.17	0.009	0.071
2098-10-01	96.12	97.297	0.023	0.051
2098-10-02	90.859	89.934	0.089	0.115
2098-10-03	89.437	89.956	0	0
2098-10-04	93.457	93.276	0	0
2098-10-05	92.932	91.967	0	0
2098-10-06	89.516	88.942	0	0
2098-10-07	91.404	92.841	0	0
2098-10-08	91.271	90.159	0	0
2098-10-09	89.504	91.259	0	0
2098-10-10	91.009	92.53	0	0
2098-10-11	91.476	91.335	0	0
2098-10-12	86.578	85.403	0	0
2098-10-13	86.809	86.506	0	0
2098-10-14	84.337	84.161	0	0
2098-10-15	84.227	87.829	0.004	0.016
2098-10-16	87.649	87.975	0	0
2098-10-17	88.857	88.124	0	0
2098-10-18	85.612	87.221	0	0
2098-10-19	88.658	88.564	0.06	0.035
2098-10-20	86.075	86.656	0.013	0.021
2098-10-21	88.526	89.968	0	0
2098-10-22	89.854	88.854	0	0
2098-10-23	85.012	86.87	0.217	0.187
2098-10-24	88.419	89.261	0.11	0.057
2098-10-25	87.397	84.873	0.022	0.07
2098-10-26	80.77	85.702	0.068	0.007
2098-10-27	83.512	81.892	0	0.021
2098-10-28	85.188	81.668	0	0
2098-10-29	87.123	81.065	0.062	0.164
2098-10-30	81.547	81.417	0.053	0.069
2098-10-31	82.671	86.498	0.025	0.014
2099-05-01	80	80	1	1
2099-05-02	91.839	92.213	0	0
2099-05-03	94.115	94.941	0	0
2099-05-04	94.526	96.11	0	0
2099-05-05	92.813	93.71	0	0.001
2099-05-06	89.333	89.989	0	0
2099-05-07	91.49	91.974	0	0
2099-05-08	89.819	90.242	0	0
2099-05-09	94.383	95.22	0	0
2099-05-10	85.963	88.523	0.012	0.015
2099-05-11	88.164	88.152	0	0
2099-05-12	90.534	90.848	0	0
2099-05-13	91.665	92.305	0.15	0
2099-05-14	92.536	92.984	0	0
2099-05-15	93.847	93.655	0	0.003
2099-05-16	97.293	97.756	0	0.004
2099-05-17	95.786	95.814	0	0
2099-05-18	95.496	95.813	0	0
2099-05-19	97.162	97.462	0.001	0.013
2099-05-20	91.882	94.861	0	0
2099-05-21	88.966	88.7	0	0
2099-05-22	87.31	88.117	0	0
2099-05-23	90.36	90.91	0	0
2099-05-24	93.24	93.873	0	0
2099-05-25	96.318	97.041	0	0
2099-05-26	98.394	98.523	0	0
2099-05-27	98.082	97.89	0	0
2099-05-28	100.421	101.151	0	0
2099-05-29	98.011	96.698	0	0
2099-05-30	98.03	96.719	0.018	0.04
2099-05-31	97.66	97.493	0	0
2099-06-01	91.156	98.23	0.458	0.079
2099-06-02	95.196	98.458	0.035	0.414
2099-06-03	89.446	94.448	0.181	0.211
2099-06-04	95.558	95.877	0.086	0.046
2099-06-05	96.115	96.195	0	0.251
2099-06-06	94.575	95.218	0	0
2099-06-07	96.523	95.605	0	0
2099-06-08	96.359	97.171	0.142	0.169
2099-06-09	90.304	89.78	0.367	0.235
2099-06-10	94.701	94.927	0.049	0.049
2099-06-11	95.189	94.594	0.076	0.109
2099-06-12	93.952	95.891	0.254	0.294
2099-06-13	96.327	97.165	0.106	0.011
2099-06-14	94.54	94.522	0.275	0.051
2099-06-15	92.009	93.229	0.145	0.117
2099-06-16	90.182	92.553	0.227	0.19
2099-06-17	91.75	90.423	0.155	0.213
2099-06-18	90.769	90.869	0.015	0.077
2099-06-19	88.662	88.762	0	0.203
2099-06-20	89.323	91.098	0.012	0.221
2099-06-21	93.199	89.191	0.073	0.298
2099-06-22	87.589	87.689	0.003	0.288
2099-06-23	92.217	90.978	0.46	0.204
2099-06-24	95.389	95.327	0.003	0.009
2099-06-25	96.413	95.601	0.145	0.031
2099-06-26	92.228	91.289	0.383	0.349
2099-06-27	90.026	90.152	0.502	0.403
2099-06-28	95.73	96.978	0.026	0.13
2099-06-29	95.274	96.807	0.283	0
2099-06-30	96.992	95.504	0.073	0.007
2099-07-01	97.229	96.267	0	0.001
2099-07-02	95.403	97.912	0.158	0
2099-07-03	96.088	98.394	0.052	0
2099-07-04	96.834	97.246	0	0.1
2099-07-05	98.05	98.133	0	0.018
2099-07-06	96.812	96.912	0	0.101
2099-07-07	99.722	97.252	0.093	0.532
2099-07-08	96.621	96.721	0.004	0.192
2099-07-09	94.354	91.628	0.459	0.309
2099-07-10	89.167	89.624	0.513	0.562
2099-07-11	90.492	89.304	0.409	0.53
2099-07-12	93.329	93.705	0.187	0.35
2099-07-13	94.681	95.307	0.111	0.045
2099-07-14	95.508	93.787	0.155	0.113
2099-07-15	92.91	92.808	0.223	0.252
2099-07-16	94.036	95.111	0.343	0.394
2099-07-17	96.961	99.417	0.194	0.234
2099-07-18	98.619	101.837	0.236	0.605
2099-07-19	98.527	93.293	0.447	0.759
2099-07-20	98.958	96.468	0	0.001
2099-07-21	102.15	100.96	0	0
2099-07-22	104.375	103.037	0	0
2099-07-23	105.828	105.095	0	0
2099-07-24	105.473	103.003	0.118	0.129
2099-07-25	99.097	97.971	0.305	0.436
2099-07-26	100.065	99.628	0.162	0.106
2099-07-27	98.814	97.913	0	0
2099-07-28	103.616	101.855	0	0
2099-07-29	99.053	98.276	0.7	0.106
2099-07-30	91.642	93.78	0.374	0.206
2099-07-31	98.308	96.515	0.053	0.057
2099-08-01	96.842	96.936	0.138	0.025
2099-08-02	99.212	99.148	0	0.014
2099-08-03	94.855	96.81	0	0.127
2099-08-04	92.733	93.591	0.331	0.328
2099-08-05	94.422	95.417	0.379	0.244
2099-08-06	94.238	94.706	0.437	0.271
2099-08-07	96.597	97.941	0.008	0.053
2099-08-08	96.06	99.747	0.197	0
2099-08-09	93.751	97.084	0.294	0.447
2099-08-10	95.37	96.458	0.227	0.159
2099-08-11	95.837	98.206	0.076	0.051
2099-08-12	99.833	101.79	0.003	0.192
2099-08-13	100.796	102.629	0.002	0
2099-08-14	101.971	103.661	0	0
2099-08-15	103.258	103.934	0	0
2099-08-16	102.585	103.218	0.001	0.024
2099-08-17	100.546	99.395	0.018	0.02
2099-08-18	100.937	100.563	0.013	0.029
2099-08-19	100.351	98.963	0.024	0
2099-08-20	98.796	99.459	0.001	0
2099-08-21	97.966	99.865	0	0
2099-08-22	95.953	100.116	0.006	0
2099-08-23	99.103	100.02	0.002	0.003
2099-08-24	99.69	101.119	0.006	0
2099-08-25	100.829	102.148	0	0
2099-08-26	102.367	102.131	0	0
2099-08-27	105.324	104.315	0	0
2099-08-28	103.747	103.847	0	0.15
2099-08-29	105.639	104.865	0	0
2099-08-30	102.36	101.748	0	0
2099-08-31	99.443	99.744	0	0
2099-09-01	99.791	99.343	0	0
2099-09-02	100.239	99.627	0	0
2099-09-03	98.241	97.384	0	0
2099-09-04	94.489	96.519	0.008	0
2099-09-05	100.094	100.589	0	0
2099-09-06	96.537	96.266	0.109	0.149
2099-09-07	93.573	94.141	0.063	0.013
2099-09-08	92.874	92.974	0	0
2099-09-09	95.968	96.048	0	0
2099-09-10	95.638	95.52	0	0
2099-09-11	99.977	100.338	0	0
2099-09-12	94.941	96.179	0.1	0.162
2099-09-13	93.441	96.03	0.024	0.055
2099-09-14	95.161	96.037	0	0
2099-09-15	96.048	96.148	0	0.19
2099-09-16	94.818	94.918	0.016	0.172
2099-09-17	99.027	97.87	0	0
2099-09-18	96.94	97.16	0	0
2099-09-19	96.678	96.006	0.1	0
2099-09-20	99.517	98.766	0	0
2099-09-21	95.35	96.374	0.162	0.086
2099-09-22	89.542	89.685	0.172	0.066
2099-09-23	89.696	87.878	0	0
2099-09-24	94.807	95.126	0.001	0
2099-09-25	92.547	95.231	0.033	0.002
2099-09-26	93.984	95.691	0.012	0.005
2099-09-27	94.147	94.825	0	0
2099-09-28	92.951	93.649	0.008	0.002
2099-09-29	94.728	94.528	0	0
2099-09-30	94.797	94.144	0.002	0
2099-10-01	96.161	95.797	0	0
2099-10-02	96.217	98.353	0	0
2099-10-03	93.731	95.104	0.001	0
2099-10-04	92.142	92.7	0.024	0
2099-10-05	94.268	91.759	0.14	0.012
2099-10-06	95.902	94.342	0	0
2099-10-07	90.973	93.372	0	0
2099-10-08	89.689	92.108	0	0
2099-10-09	90.842	92.051	0	0
2099-10-10	93.078	93.392	0	0
2099-10-11	95.726	95.057	0	0
2099-10-12	88.019	89.714	0	0.009
2099-10-13	84.673	84.257	0	0
2099-10-14	88.062	88.266	0	0
2099-10-15	89.827	89.929	0	0
2099-10-16	87.994	89.152	0	0
2099-10-17	81.985	84.602	0	0
2099-10-18	82.861	84.918	0.001	0
2099-10-19	84.982	86.609	0	0
2099-10-20	86.399	87.802	0	0
2099-10-21	82.891	82.748	0	0
2099-10-22	74.575	74.522	0	0
2099-10-23	81.779	81.756	0	0
2099-10-24	87.219	87.663	0	0
2099-10-25	87.99	86.704	0	0.006
2099-10-26	87.967	86.582	0.008	0.012
2099-10-27	85.259	83.524	0.033	0.139
2099-10-28	84.205	83.827	0.155	0.114
2099-10-29	81.319	81.584	0	0
2099-10-30	84.115	84.588	0	0
2099-10-31	79.05	74.446	0	0.565
