# Supplementary material for: The role of climate change and urban development on compound dry-hot extremes across US cities
Source: Nat Commun. 2023 Jun 14;14:3509. doi: 10.1038/s41467-023-39205-x (PMC10267174; doi:10.1038/s41467-023-39205-x)
Supplement: Supplementary file 2 — Source Data [file 41467_2023_39205_MOESM2_ESM.zip › SourceData/Tampa_Current_Data.xlsx]

## Sheet: Sheet1
Date_Current	Current_T	Urban_Dev_T	Current_prcp	Urban_Dev_Prcp
2000-05-01	80	80	1	1
2000-05-02	85.348	86.007	0	0
2000-05-03	83.877	84.288	0	0
2000-05-04	85.344	85.405	0	0
2000-05-05	86.424	86.88	0	0
2000-05-06	86.718	87.646	0	0
2000-05-07	86.324	86.738	0	0
2000-05-08	87.053	87.429	0	0
2000-05-09	83.12	84.567	0.051	0.048
2000-05-10	83.942	84.666	0.125	0.083
2000-05-11	84.976	85.392	0	0
2000-05-12	88.825	89.18	0	0
2000-05-13	88.512	89.079	0	0
2000-05-14	88.667	88.97	0.159	0
2000-05-15	86.969	86.255	0.173	0.086
2000-05-16	85.561	86.098	0.139	0.187
2000-05-17	88.616	89.093	0	0
2000-05-18	89.352	89.31	0	0
2000-05-19	92.595	93.079	0	0
2000-05-20	92.614	92.83	0	0
2000-05-21	88.376	88.755	0	0
2000-05-22	83.651	83.329	0.151	0.144
2000-05-23	86.939	86.476	0.008	0.003
2000-05-24	85.736	85.86	0	0
2000-05-25	86.944	87.307	0	0
2000-05-26	89.455	89.744	0	0
2000-05-27	91.398	92.017	0	0
2000-05-28	88.735	89.14	0	0
2000-05-29	83.85	85.531	0.114	0.149
2000-05-30	89.725	90.048	0.001	0
2000-05-31	93.22	92.978	0.061	0.026
2000-06-01	89.9	93.542	0.031	0.008
2000-06-02	93.309	93.175	0.068	0.066
2000-06-03	91.603	92.157	0.046	0.11
2000-06-04	90.476	90.722	0.046	0.061
2000-06-05	87.91	88.547	0	0
2000-06-06	86.167	87.103	0.007	0.038
2000-06-07	91.507	92.848	0	0.044
2000-06-08	88.898	91.519	0.004	0.061
2000-06-09	90.635	92.309	0	0
2000-06-10	90.717	93.6	0.005	0
2000-06-11	83.263	86.339	0.287	0.05
2000-06-12	90.221	90.043	0.162	0.156
2000-06-13	88.22	87.11	0.182	0.266
2000-06-14	93.218	92.622	0.14	0.02
2000-06-15	93.05	93.252	0.196	0.137
2000-06-16	94.984	95.077	0.212	0.326
2000-06-17	95.316	95.667	0.057	0.024
2000-06-18	94.541	92.266	0.093	0.053
2000-06-19	92.736	91.309	0.056	0.292
2000-06-20	91.689	91.071	0.416	0.471
2000-06-21	88.12	88.534	0.273	0.338
2000-06-22	90.607	95.544	0.344	0.311
2000-06-23	89.241	88.735	1.727	0.161
2000-06-24	89.373	90.234	0.347	0.12
2000-06-25	88.71	89.3	0.196	0.237
2000-06-26	86.257	89.114	0.382	0.323
2000-06-27	88.95	86.657	0.075	0.363
2000-06-28	89.472	89.095	0.004	0.169
2000-06-29	88.758	88.447	0.031	0
2000-06-30	88.04	88.282	0.28	0.151
2000-07-01	84.82	84.396	0.271	0.19
2000-07-02	89.562	91.154	0.002	0.015
2000-07-03	88.44	90.162	0.165	0
2000-07-04	91.684	86.022	0.15	0.343
2000-07-05	90.777	90.648	0.162	0.348
2000-07-06	93.491	93.591	0	0.018
2000-07-07	92.661	90.672	0.001	0
2000-07-08	89.916	91.202	0.3	0.014
2000-07-09	91.992	88.251	1.551	0.227
2000-07-10	91.527	87.391	0.013	0.112
2000-07-11	91.734	95.094	0.004	0.172
2000-07-12	92.671	94.274	0.01	0.297
2000-07-13	91.579	91.765	0	0.186
2000-07-14	88.066	90.484	0.456	0
2000-07-15	89.196	90.159	0.341	0.179
2000-07-16	90.807	90.734	0.008	0.001
2000-07-17	90.511	90.584	0.014	0.065
2000-07-18	89.462	90.954	0.207	0.15
2000-07-19	94.064	92.169	0.234	0.269
2000-07-20	92.982	92.873	0.04	0.081
2000-07-21	91.758	91.646	0.005	0
2000-07-22	89.797	91.249	0.005	0
2000-07-23	89.171	90.233	0.146	0
2000-07-24	88.613	89.318	0.229	0.254
2000-07-25	91.211	90.069	0.25	0.191
2000-07-26	90.956	89.104	0.036	0.354
2000-07-27	90.239	89.22	0	0
2000-07-28	91.404	91.315	0.003	0.069
2000-07-29	88.583	92.701	0.104	0
2000-07-30	89.915	88.015	0.15	0.441
2000-07-31	92.229	91.936	0.097	0.097
2000-08-01	91.678	91.031	0.341	0.362
2000-08-02	91.342	92.027	0.159	0.105
2000-08-03	92.117	92.15	0.15	0.205
2000-08-04	91.411	90.895	0.166	0.184
2000-08-05	91.063	91.383	0.133	0.131
2000-08-06	93.169	93.784	0.1	0.129
2000-08-07	95.482	95.544	0.002	0.09
2000-08-08	94.019	95.597	0.02	0.006
2000-08-09	94.359	95.02	0	0
2000-08-10	93.785	93.885	0.016	0.08
2000-08-11	89.84	89.804	0.21	0.204
2000-08-12	88.35	89.303	0.133	0.073
2000-08-13	88.036	87.904	0.357	0.321
2000-08-14	88.318	89.987	0.197	0.169
2000-08-15	92.048	90.541	0.125	0.256
2000-08-16	92.14	92.135	0	0.268
2000-08-17	94.791	94.761	0	0
2000-08-18	93.042	92.563	0	0
2000-08-19	91.22	94.975	0.004	0
2000-08-20	90.773	91.895	0.239	0.236
2000-08-21	91.73	91.507	0.064	0.119
2000-08-22	92.435	91.783	0.015	0.183
2000-08-23	90.618	94.025	0.028	0.256
2000-08-24	92.92	94.317	0.026	0.016
2000-08-25	92.385	92.896	0.009	0
2000-08-26	92.299	92.931	0.015	0.013
2000-08-27	93.936	94.036	0.05	0.133
2000-08-28	90.065	91.4	0.014	0.033
2000-08-29	89.251	90.236	0.065	0.033
2000-08-30	89.769	88.285	0.066	0.202
2000-08-31	88.67	87.876	0.046	0.135
2000-09-01	85.579	87.57	0.302	0.313
2000-09-02	87.744	86.108	0.344	0.262
2000-09-03	90.337	89.805	0.434	0.155
2000-09-04	89.958	91.256	0	0.363
2000-09-05	88.482	90.34	0.023	0.024
2000-09-06	90.446	89.743	0.334	0.309
2000-09-07	90.902	91.892	0.063	0.511
2000-09-08	88.937	90.25	0.475	0.346
2000-09-09	85.577	90.21	0.138	0.15
2000-09-10	86.226	91.448	0.14	0.076
2000-09-11	90.998	89.389	0.068	0.237
2000-09-12	91.706	91.496	0	0.207
2000-09-13	91.047	90.421	0	0
2000-09-14	90.963	91.883	0	0
2000-09-15	90.711	90.396	0	0
2000-09-16	85.759	86.228	0.196	0.146
2000-09-17	86.147	85.838	0.2	0.203
2000-09-18	81.888	84.085	0	2.284
2000-09-19	87.674	86.811	0.08	0.86
2000-09-20	88.663	88.139	0.009	0.164
2000-09-21	90.839	90.783	0.035	0
2000-09-22	89.838	90.953	0	0.029
2000-09-23	90.614	91.041	0	0
2000-09-24	91.652	91.887	0	0
2000-09-25	90.27	90.094	0	0
2000-09-26	87.282	87.695	0	0.082
2000-09-27	86.219	86.836	0	0
2000-09-28	85.507	86.16	0	0
2000-09-29	83.746	83.441	0.005	0.006
2000-09-30	81.883	82.634	0.008	0.019
2000-10-01	88.291	87.657	0	0
2000-10-02	86.194	87.761	0	0
2000-10-03	86.549	86.324	0.037	0.123
2000-10-04	83.524	85.027	0.348	0.388
2000-10-05	85.85	86.962	0.117	0.12
2000-10-06	85.917	87.142	0.133	0.012
2000-10-07	89.337	89.266	0.007	0.003
2000-10-08	82.356	82.94	0.004	0.012
2000-10-09	70.175	73.854	0	0
2000-10-10	75.632	75.962	0	0
2000-10-11	80.576	79.533	0	0
2000-10-12	82.096	82.549	0	0
2000-10-13	83.028	83.092	0	0
2000-10-14	84.132	84.715	0	0
2000-10-15	82.923	83.014	0	0
2000-10-16	82.451	82.706	0	0
2000-10-17	83.276	83.364	0	0
2000-10-18	84.281	84.312	0	0
2000-10-19	84.099	85.126	0	0
2000-10-20	83.306	84.409	0	0
2000-10-21	83.234	82.631	0.003	0
2000-10-22	83.515	82.513	0	0
2000-10-23	81.53	81.248	0	0
2000-10-24	81.807	80.628	0.007	0.001
2000-10-25	77.384	80.188	0.031	0.011
2000-10-26	80.767	80.786	0.001	0
2000-10-27	82.335	82.815	0	0
2000-10-28	81.816	82.304	0	0
2000-10-29	82.175	82.758	0	0
2000-10-30	79.627	79.68	0	0
2000-10-31	79.045	79.458	0	0
2001-05-01	80	80	1	1
2001-05-02	77.341	79.311	0.05	0.025
2001-05-03	83.144	83.431	0	0
2001-05-04	82.261	83.209	0	0
2001-05-05	84.29	84.995	0	0
2001-05-06	85.927	86.205	0	0
2001-05-07	85.445	85.545	0	0
2001-05-08	80.554	81.346	0.001	0.002
2001-05-09	80.355	81.053	0.001	0
2001-05-10	82.049	81.616	0	0
2001-05-11	83.336	84.654	0	0
2001-05-12	86.079	86.242	0	0
2001-05-13	86.761	87.064	0	0
2001-05-14	88.159	87.879	0	0
2001-05-15	87.08	87.504	0	0
2001-05-16	87.3	87.041	0	0
2001-05-17	87.145	87.348	0	0
2001-05-18	87.979	88.101	0.007	0.016
2001-05-19	85.522	87.293	0.124	0.061
2001-05-20	86.959	86.793	0.009	0.017
2001-05-21	89.703	89.818	0.006	0.013
2001-05-22	88.661	88.794	0.009	0.013
2001-05-23	82.163	82.721	0.233	0.229
2001-05-24	90.67	91.161	0.025	0.012
2001-05-25	87.53	89.096	0.167	0.156
2001-05-26	88.195	88.463	0	0
2001-05-27	90.584	89.89	0	0
2001-05-28	87.601	87.46	0.05	0.06
2001-05-29	90.763	91.541	0.039	0
2001-05-30	87.908	89.212	0	0
2001-05-31	90.337	92.041	0	0
2001-06-01	88.823	89.46	0	0
2001-06-02	87.177	87.967	0.002	0
2001-06-03	90.019	91.078	0.001	0
2001-06-04	92.73	93.059	0.274	0.27
2001-06-05	91.43	91.894	0.169	0.155
2001-06-06	88.002	86.34	0.27	0.272
2001-06-07	85.42	86.324	0.269	0.281
2001-06-08	88.833	89.227	0.091	0.133
2001-06-09	87.867	88.63	0	0
2001-06-10	88.473	89.024	0.003	0.001
2001-06-11	91.413	91.179	0	0
2001-06-12	90.394	91.03	0.088	0.002
2001-06-13	92.406	92.621	0	0
2001-06-14	91.759	93.164	0	0
2001-06-15	92.002	91.943	0	0.031
2001-06-16	90.597	90.646	0	0
2001-06-17	88.316	93.028	0.07	0.063
2001-06-18	88.239	92.506	0.197	0.01
2001-06-19	88.859	86.666	0.225	0.259
2001-06-20	90.868	88.976	0	0.17
2001-06-21	90.125	88.167	0	0.341
2001-06-22	87.246	88.121	0.173	0.302
2001-06-23	86.88	88.208	0.145	0.363
2001-06-24	87.581	87.862	0.235	0.132
2001-06-25	89.017	88.834	0.03	0.022
2001-06-26	92.513	92.323	0.001	0
2001-06-27	92.086	94.738	0.166	0.018
2001-06-28	89.084	92.782	0.072	0.344
2001-06-29	92.797	92.623	0.083	0.258
2001-06-30	90.138	92.203	0.002	0.009
2001-07-01	88.539	89.769	0.166	0.074
2001-07-02	92.622	94.534	0.054	0.176
2001-07-03	94.449	94.72	0.178	0.169
2001-07-04	93.012	92.404	0.008	0.102
2001-07-05	90.03	90.764	0.064	0.141
2001-07-06	89.615	91.407	0.039	0
2001-07-07	91.252	92.4	0.14	0.217
2001-07-08	87.549	88.43	0.248	0.14
2001-07-09	89.155	88.916	0.198	0.17
2001-07-10	85.165	86.058	0.317	0.317
2001-07-11	85.94	87.904	0.279	0.346
2001-07-12	83.813	89.018	1.052	0.316
2001-07-13	87.102	90.636	0.426	0.748
2001-07-14	85.944	88.866	0.375	0.128
2001-07-15	88.714	88.778	0.154	0.043
2001-07-16	89.937	91.949	0	0
2001-07-17	90.958	90.503	0	0.088
2001-07-18	87.329	91.925	0.196	0.099
2001-07-19	90.003	91.244	0.058	0.045
2001-07-20	91.134	89.391	0.003	0
2001-07-21	88.687	86.729	0.065	0.163
2001-07-22	84.85	82.821	0.218	0.675
2001-07-23	88.434	86.907	0.39	1.11
2001-07-24	92.804	92.918	0.087	0.151
2001-07-25	94.207	94.796	0.025	0.068
2001-07-26	89.701	90.622	0.401	0.238
2001-07-27	90.852	90.511	0.14	0.266
2001-07-28	89.973	94.363	0.136	0.189
2001-07-29	94.042	95.203	0.007	0.002
2001-07-30	94.473	93.765	0	0
2001-07-31	93.436	97.035	0.017	0.004
2001-08-01	93.542	93.795	0.042	0.116
2001-08-02	90.082	88.933	0.123	0.137
2001-08-03	84.589	83.275	0.262	0.488
2001-08-04	85.379	85.295	0.22	0.161
2001-08-05	83.613	82.123	0.787	0.515
2001-08-06	90.717	88.998	0.233	0.313
2001-08-07	91.607	91.372	0.14	0
2001-08-08	91.998	90.572	0.093	0.003
2001-08-09	91.541	90.46	0	0
2001-08-10	90.046	88.451	0	0.298
2001-08-11	90.654	90.364	0.003	0.002
2001-08-12	91.546	91.027	0	0
2001-08-13	90.811	89.344	0	0
2001-08-14	88.424	88.358	0	0
2001-08-15	87.494	90.374	0.153	0.007
2001-08-16	90.094	89.714	0.035	0
2001-08-17	90.61	93.176	0.018	0
2001-08-18	92.605	92.917	0	0.01
2001-08-19	92.26	92.626	0	0.003
2001-08-20	90.365	90.96	0	0
2001-08-21	89.477	89.394	0.29	0
2001-08-22	93.999	94.099	0.005	0.195
2001-08-23	91.807	92.835	0	0.002
2001-08-24	92.758	94.683	0.005	0
2001-08-25	95.712	95.863	0	0.03
2001-08-26	94.335	94.435	0	0.258
2001-08-27	92.952	89.683	0.082	0.265
2001-08-28	93.644	93.744	0	0.11
2001-08-29	94.682	94.782	0.027	0.077
2001-08-30	92.381	90.979	0.117	0.195
2001-08-31	90.349	91.716	0.111	0.082
2001-09-01	90.388	90.288	0	0.237
2001-09-02	91.904	91.86	0	0.034
2001-09-03	93.088	94.769	0	0.074
2001-09-04	91.664	93.124	0.049	0.078
2001-09-05	93.032	92.734	0.019	1.006
2001-09-06	90.86	90.726	0	0
2001-09-07	92.051	91.502	0	0
2001-09-08	88.902	89.958	0.016	0.087
2001-09-09	86.38	88.686	0.269	0.06
2001-09-10	89.143	89.295	0.047	0.101
2001-09-11	90.701	92.008	0.019	0.01
2001-09-12	86.908	85.526	0.152	0.11
2001-09-13	85.758	84.79	0.414	0.135
2001-09-14	83.064	81.28	0.165	0.159
2001-09-15	79.597	85.433	0.231	0.017
2001-09-16	88.283	87.542	0	0
2001-09-17	89.795	85.973	0.008	0.009
2001-09-18	87.379	85.579	0.016	0.203
2001-09-19	87.858	87.118	0.026	0.015
2001-09-20	87.606	87.562	0.013	0.105
2001-09-21	89.227	90.359	0	0
2001-09-22	90.465	90.745	0.122	0.258
2001-09-23	89.363	88.396	0.151	0.168
2001-09-24	86.178	86.466	0.059	0.02
2001-09-25	83.46	85.291	0.201	0.259
2001-09-26	82.262	82.456	0.034	0.178
2001-09-27	82.591	83.24	0	0.028
2001-09-28	81.409	82.3	0	0.001
2001-09-29	82.786	80.786	0.015	0.075
2001-09-30	81.279	81.753	0.017	0.019
2001-10-01	78.754	79.148	0	0
2001-10-02	81.813	81.903	0	0
2001-10-03	83.839	82.404	0	0
2001-10-04	83.464	85.051	0	0
2001-10-05	85.25	84.992	0	0
2001-10-06	85.541	85.27	0	0
2001-10-07	82.466	83.09	0	0.013
2001-10-08	80.037	82.253	0	0
2001-10-09	83.059	83.251	0	0
2001-10-10	86.041	85.476	0	0
2001-10-11	86.362	85.508	0	0
2001-10-12	86.996	87.161	0	0
2001-10-13	89.434	89.5	0	0
2001-10-14	88.134	88.365	0.02	0
2001-10-15	85.914	84.359	0.15	0.061
2001-10-16	83.004	81.868	0.032	0
2001-10-17	72.864	76.126	0	0
2001-10-18	78.883	79.251	0	0
2001-10-19	81.093	78.8	0	0
2001-10-20	77.651	78.39	0	0
2001-10-21	81.173	82.532	0.043	0.009
2001-10-22	81.279	81.138	0.005	0
2001-10-23	84.61	83.424	0.118	0.254
2001-10-24	83.261	83.43	0.237	0.113
2001-10-25	80.556	80.537	0.096	0.06
2001-10-26	75.795	76.381	0	0
2001-10-27	66.315	66.678	0	0
2001-10-28	70.485	70.75	0	0
2001-10-29	74.275	74.339	0	0
2001-10-30	78.461	78.459	0	0
2001-10-31	80.147	80.845	0.004	0.001
2002-05-01	80	80	1	1
2002-05-02	89.009	89.266	0	0
2002-05-03	89.629	90.043	0	0
2002-05-04	90.978	91.39	0	0
2002-05-05	94.66	95.328	0	0
2002-05-06	92.349	92.557	0.064	0.071
2002-05-07	91.866	92.738	0	0
2002-05-08	93.398	94.004	0	0
2002-05-09	92.49	92.945	0	0
2002-05-10	93.851	94.404	0	0
2002-05-11	92.609	93.506	0	0
2002-05-12	93.811	94.096	0	0
2002-05-13	89.233	89.25	0.007	0.007
2002-05-14	84.438	84.342	0.152	0.153
2002-05-15	85.653	86.259	0.027	0.01
2002-05-16	83.457	82.379	0.044	0.05
2002-05-17	87.152	87.935	0.058	0.027
2002-05-18	86.757	87.045	0.144	0.008
2002-05-19	81.017	81.486	0.854	0.208
2002-05-20	82.481	83.464	0.1	0.156
2002-05-21	83.668	84.871	0	0
2002-05-22	81.631	82.385	0	0
2002-05-23	82.294	84.34	0	0
2002-05-24	86.963	87.761	0	0
2002-05-25	88.597	88.515	0	0
2002-05-26	89.302	90.868	0	0
2002-05-27	86.452	88.763	0.002	0.01
2002-05-28	83.616	83.508	0.124	0.176
2002-05-29	84.7	83.439	0.3	0.235
2002-05-30	82.182	82.016	0.078	0.374
2002-05-31	85.202	86.074	0.225	0.035
2002-06-01	88.513	90.365	0	0
2002-06-02	93.386	93.486	0	0
2002-06-03	95.321	93.753	0	0.012
2002-06-04	93.736	93.926	0.009	0.002
2002-06-05	91.524	91.176	0.001	0
2002-06-06	90.998	88.427	0.009	0.136
2002-06-07	89.189	87.679	0.119	0.141
2002-06-08	85.522	85.4	0.37	0.354
2002-06-09	88.199	91.552	0.097	0.312
2002-06-10	88.563	89.521	0.007	0.001
2002-06-11	86.335	88.122	0.083	0.269
2002-06-12	88.521	83.697	0.06	0.307
2002-06-13	85.919	85.836	0.2	0.577
2002-06-14	84.047	86.779	0.544	0.18
2002-06-15	87.266	87.58	0.073	0.118
2002-06-16	86.546	84.079	0.018	0.203
2002-06-17	83.103	81.687	0.551	1.911
2002-06-18	88.918	89.966	0.202	0.054
2002-06-19	89.894	89.272	0.212	0.244
2002-06-20	86.43	87.379	0.219	0.199
2002-06-21	87.496	85.255	0.069	0.221
2002-06-22	87.181	86.869	0.027	0.18
2002-06-23	89.07	88.705	0.032	0.227
2002-06-24	89.724	90.379	0.307	0.233
2002-06-25	89.95	88.463	0.155	0.319
2002-06-26	93.002	92.891	0.094	0.136
2002-06-27	88.968	89.009	0.349	0.447
2002-06-28	88.693	90.853	0.26	0.135
2002-06-29	91.916	94.25	0.158	0.129
2002-06-30	90.5	88.29	0.169	0.432
2002-07-01	86.761	87.412	0.299	0.276
2002-07-02	84.692	87.251	0.23	0.141
2002-07-03	89.835	91.976	0.168	0.021
2002-07-04	91.642	91.954	0.02	0
2002-07-05	91.018	91.251	0.295	0.036
2002-07-06	93.629	90.527	0.291	0.103
2002-07-07	91.952	92.127	0.097	0.01
2002-07-08	87.9	89.501	0.182	0.01
2002-07-09	90.785	90.222	0.005	0.001
2002-07-10	85.733	84.03	0.292	0.386
2002-07-11	86.076	88.567	0.126	0.002
2002-07-12	88.587	88.385	0.039	0.248
2002-07-13	90.679	88.007	0	0.181
2002-07-14	88.467	89.075	0.239	0.016
2002-07-15	89.697	89.892	0	0
2002-07-16	91.491	91.317	0	0
2002-07-17	89.619	91.454	0.409	0.369
2002-07-18	92.852	93.297	0.197	0.525
2002-07-19	92.297	90.387	0.265	0.32
2002-07-20	88.533	90.476	0.413	0.532
2002-07-21	96.726	96.673	0.12	0.028
2002-07-22	93.749	93.452	0	0.002
2002-07-23	90.342	93.097	0.255	0.112
2002-07-24	89.372	89.483	0.096	0.181
2002-07-25	92.712	94.131	0.021	0.289
2002-07-26	90.557	89.068	0.089	0.319
2002-07-27	92.509	93.15	0	0.052
2002-07-28	87.876	88.785	0.211	0.236
2002-07-29	90.674	90.699	0.211	0.089
2002-07-30	93.075	92.684	0.117	0.247
2002-07-31	92.279	92.395	0.204	0.138
2002-08-01	91.242	90.872	0	0.132
2002-08-02	92.23	90.108	0	0.117
2002-08-03	90.36	88.146	0.299	0.42
2002-08-04	91.616	91.29	0.052	0.302
2002-08-05	91.003	89.741	0.02	0.047
2002-08-06	91.442	93.975	0.186	0
2002-08-07	91.942	91.765	0.14	0.132
2002-08-08	91.661	91.245	0.08	0.099
2002-08-09	91.097	90.274	0	0.023
2002-08-10	91.634	88.831	0	0.206
2002-08-11	87.654	87.157	0.062	0.144
2002-08-12	90.899	92.33	0.06	0.096
2002-08-13	89.158	92.877	0.298	0.182
2002-08-14	90.994	94.977	0.001	0
2002-08-15	96.08	96.877	0	0
2002-08-16	94.302	94.651	0.018	0
2002-08-17	92.214	93.903	0.025	0.014
2002-08-18	92.05	94.339	0.044	0.011
2002-08-19	93.518	95.026	0	0.277
2002-08-20	92.549	92.878	0.02	0.141
2002-08-21	92.738	91.317	0.046	0.348
2002-08-22	93.623	93.016	0.19	0.115
2002-08-23	95.288	95.388	0	0.086
2002-08-24	95.44	95.511	0	0
2002-08-25	92.903	93.449	0.047	0.025
2002-08-26	91.846	91.182	0.026	0.06
2002-08-27	87.434	87.28	0.039	0.113
2002-08-28	88.027	89.941	0.156	0.153
2002-08-29	86.653	90.882	0.383	0.017
2002-08-30	89.974	91.06	0	0.072
2002-08-31	91.025	93.526	0.151	0.143
2002-09-01	87.432	91.376	0.352	0.044
2002-09-02	88.8	89.968	0.164	0.002
2002-09-03	92.086	88.666	0	0.197
2002-09-04	92.316	90.018	0.226	0.226
2002-09-05	91.383	90.897	0	0.142
2002-09-06	91.531	90.877	0.026	0.012
2002-09-07	92.876	92.043	0.024	0.002
2002-09-08	90.42	89.549	0.001	0.094
2002-09-09	91.206	91.181	0.106	0.211
2002-09-10	90.82	91.267	0	0.131
2002-09-11	84.928	85.594	0.253	0.296
2002-09-12	82.798	83.979	0.243	0.249
2002-09-13	88.965	89.597	0.412	0.161
2002-09-14	90.607	92.09	0.014	0.031
2002-09-15	90.732	90.424	0	0.007
2002-09-16	90.936	92.279	0	0
2002-09-17	91.292	92.588	0.011	0.009
2002-09-18	91.94	92.064	0.066	0.132
2002-09-19	93.927	93.66	0.028	0.044
2002-09-20	94.795	94.895	0.001	0.009
2002-09-21	90.935	90.923	0.116	0.244
2002-09-22	91.245	91.287	0.068	0.043
2002-09-23	88.181	89.51	0.043	0
2002-09-24	90.599	90.067	0.325	0.316
2002-09-25	90.015	91.546	0.215	0.237
2002-09-26	88.414	88.071	0.128	0.093
2002-09-27	87.313	87.768	0.011	0.013
2002-09-28	89.116	88.839	0	0.007
2002-09-29	92.677	93.218	0.003	0
2002-09-30	91.437	91.708	0.003	0.011
2002-10-01	89.45	91.37	0.052	0
2002-10-02	93.182	92.454	0	0.036
2002-10-03	90.883	90.95	0.001	0
2002-10-04	90.036	90.65	0	0
2002-10-05	91.117	91.351	0	0
2002-10-06	91.645	92.131	0	0
2002-10-07	89.014	88.873	0.017	0.021
2002-10-08	89.309	90.688	0.006	0.025
2002-10-09	88.131	90.609	0.003	0
2002-10-10	89.766	89.998	0.004	0
2002-10-11	88.457	91.575	0.033	0.016
2002-10-12	90.34	90.275	0.027	0
2002-10-13	89.992	90.69	0	0
2002-10-14	86.806	87.633	0	0
2002-10-15	85.249	85.694	0.046	0.012
2002-10-16	78.299	79.876	0.196	0.234
2002-10-17	79.676	80.885	0	0
2002-10-18	82.403	83.334	0	0
2002-10-19	85.824	85.564	0	0
2002-10-20	86.459	87.615	0	0
2002-10-21	82.073	84.206	0.024	0.041
2002-10-22	83.643	82.879	0.003	0.006
2002-10-23	83.443	85.418	0	0.1
2002-10-24	85.651	86.246	0	0
2002-10-25	85.38	85.04	0	0
2002-10-26	84.262	83.095	0	0
2002-10-27	86.939	87.523	0	0
2002-10-28	87.957	88.363	0	0
2002-10-29	87.293	87.248	0	0
2002-10-30	85.528	85.357	0	0
2002-10-31	79.989	83.285	0.212	0.125
2003-05-01	80	80	1	1
2003-05-02	81.937	82.735	0.357	0.959
2003-05-03	83.61	83.788	0	0
2003-05-04	83.808	84.782	0.001	0.001
2003-05-05	89.75	90.476	0	0
2003-05-06	90.302	90.48	0	0
2003-05-07	89.606	90.15	0	0
2003-05-08	90.111	90.705	0	0
2003-05-09	90.832	90.695	0	0
2003-05-10	90.935	91.102	0	0
2003-05-11	88.516	88.764	0	0
2003-05-12	86.079	85.933	0.001	0.001
2003-05-13	89.266	90.095	0	0
2003-05-14	92.249	92.339	0	0
2003-05-15	89.488	90.292	0	0.002
2003-05-16	87.223	87.484	0.002	0.015
2003-05-17	91.663	92.266	0	0
2003-05-18	89.865	90.604	0.113	0.262
2003-05-19	89.165	89.302	0.332	0.342
2003-05-20	88.861	89.981	0.135	0.218
2003-05-21	87.13	86.594	0	0.006
2003-05-22	88.79	88.661	0	0.002
2003-05-23	85.507	83.741	0.048	0.046
2003-05-24	87.58	87.114	0.048	0.33
2003-05-25	87.67	87.272	0.001	0.003
2003-05-26	88.13	88.477	0	0
2003-05-27	87.414	88.623	0.014	0
2003-05-28	85.666	86.242	0	0.003
2003-05-29	84.929	85.522	0	0
2003-05-30	85.977	86.065	0.027	0.055
2003-05-31	86.306	86.105	0	0.008
2003-06-01	87.32	87.58	0	0
2003-06-02	90.069	90.183	0.003	0.004
2003-06-03	88.303	88.9	0.188	0.085
2003-06-04	90.239	90.553	0.328	0.147
2003-06-05	87.609	88.627	0.139	0.009
2003-06-06	90.708	90.768	0.113	0.221
2003-06-07	90.148	92.1	0.076	0.172
2003-06-08	89.112	89.101	0.181	0.2
2003-06-09	87.182	87.26	0.205	0.155
2003-06-10	87.999	89.07	0.039	0.121
2003-06-11	89.516	91.182	0.128	0.385
2003-06-12	88.918	89.699	0.317	0.206
2003-06-13	89.611	91.138	0.181	0.154
2003-06-14	92.229	92.835	0.228	0.03
2003-06-15	93.281	92.813	0.189	0.131
2003-06-16	93.94	95.933	0.19	0.095
2003-06-17	92.824	91.841	0.014	0.237
2003-06-18	87.869	88.517	0.302	0.21
2003-06-19	87.032	87.666	0.264	0.335
2003-06-20	87.682	87.469	0.34	0.348
2003-06-21	88.943	88.478	0.257	0.257
2003-06-22	85.824	85.828	0.079	0.183
2003-06-23	84.693	85.849	0.292	0.439
2003-06-24	91.946	92.794	0.108	0.101
2003-06-25	90.375	91.407	0.005	0.018
2003-06-26	91.582	92.569	0	0.014
2003-06-27	90.247	91.067	0.007	0.171
2003-06-28	84.897	87.856	0.2	0.124
2003-06-29	96.228	96.262	0.308	0.032
2003-06-30	92.713	94.421	0.12	0.162
2003-07-01	92.405	93.028	0.057	0.106
2003-07-02	90.04	90.196	0.209	0.009
2003-07-03	89.407	89.494	0.168	0.089
2003-07-04	91.206	92.203	0.018	0.118
2003-07-05	93.533	93.901	0.006	0.038
2003-07-06	92.335	92.454	0.043	0.162
2003-07-07	92.509	92.654	0.296	0.356
2003-07-08	91.315	91.535	0.363	0.553
2003-07-09	90.796	91.606	0.515	0.466
2003-07-10	94.133	92.313	0.313	0.2
2003-07-11	87.536	88.911	0.304	0.286
2003-07-12	88.715	90.288	0.156	0.235
2003-07-13	92.149	92.516	0.102	0.03
2003-07-14	89.783	90.49	0.212	0.128
2003-07-15	85.812	88.476	0.344	0.233
2003-07-16	88.456	88.648	0.099	0.169
2003-07-17	91.75	90.94	0.165	0.105
2003-07-18	92.046	92.461	0	0
2003-07-19	89.826	89.643	0	0.019
2003-07-20	89.272	88.323	0	0.132
2003-07-21	86.823	87.978	0.362	0.165
2003-07-22	86.681	85.672	0.448	0.445
2003-07-23	91.088	91.157	0.013	0.085
2003-07-24	89.557	90.923	0.039	0.052
2003-07-25	91.701	91.629	0.144	0
2003-07-26	92.741	93.012	0	0
2003-07-27	94.334	94.618	0.003	0
2003-07-28	92.837	92.681	0.005	0.013
2003-07-29	93.173	92.914	0.309	0.015
2003-07-30	88.67	89.107	0.249	0.261
2003-07-31	90.685	91.451	0.088	0.147
2003-08-01	92.71	93.47	0	0
2003-08-02	92.733	93.226	0.006	0.013
2003-08-03	93.064	94.281	0.086	0.001
2003-08-04	91.162	90.952	0.22	0.117
2003-08-05	90.522	90.64	0	0
2003-08-06	92.492	90.987	0.011	0.092
2003-08-07	91.323	91.645	0	0.007
2003-08-08	88.704	89.995	0.251	0.159
2003-08-09	86.011	89.252	0.579	0.517
2003-08-10	88.499	88.45	0.19	0.188
2003-08-11	89.316	88.557	0.186	0.135
2003-08-12	91.99	91.77	0.15	0.09
2003-08-13	93.584	94.087	0.008	0
2003-08-14	91.766	92.115	0.002	0.011
2003-08-15	89.912	90.898	0.171	0.4
2003-08-16	88.211	90.365	0.475	0.376
2003-08-17	88.632	89.508	0.052	0.09
2003-08-18	86.929	86.776	0.201	0.172
2003-08-19	87.962	91.064	0.285	0.08
2003-08-20	91.721	91.98	0	0.113
2003-08-21	90.821	94.551	0.24	0.012
2003-08-22	90.485	90.737	0.062	0.105
2003-08-23	91.243	87.368	0.225	0.343
2003-08-24	90.818	88.377	0.098	0.226
2003-08-25	92.829	93.387	0.207	0.018
2003-08-26	92.877	95.893	0.014	0
2003-08-27	93.002	95.71	0.183	0.002
2003-08-28	89.001	91.035	0.212	0.185
2003-08-29	94.273	94.407	0.143	0.093
2003-08-30	94.125	94.73	0.047	0.103
2003-08-31	93.375	94.208	0.065	0
2003-09-01	91.842	91.35	0.045	0.029
2003-09-02	88.383	88.062	0.193	0.061
2003-09-03	89.543	89.935	0.008	0.042
2003-09-04	85.452	86.523	0.068	0.188
2003-09-05	87.179	89.534	0.227	0.131
2003-09-06	90.4	91.102	0.108	0.138
2003-09-07	88.486	89.047	0.006	0.018
2003-09-08	89.23	92.622	0.245	0.126
2003-09-09	91.599	92.466	0.129	0.028
2003-09-10	89.845	90.929	0	0
2003-09-11	89.784	90.095	0	0
2003-09-12	90.998	91.785	0	0
2003-09-13	89.661	87.985	0.047	0.143
2003-09-14	90.083	89.026	0.026	0.094
2003-09-15	89.23	89.455	0.02	0.064
2003-09-16	91.217	89.009	0.008	0.081
2003-09-17	90.911	90.556	0	0
2003-09-18	86.878	87.293	0	0
2003-09-19	90.301	90.808	0	0
2003-09-20	92.183	92.716	0	0
2003-09-21	90.983	92.222	0.004	0
2003-09-22	91.108	92.459	0.025	0.004
2003-09-23	90.53	90.368	0	0.005
2003-09-24	92.062	92.158	0.006	0.084
2003-09-25	88.591	89.05	0.214	0.001
2003-09-26	88.455	88.41	0.196	0.179
2003-09-27	84.197	83.776	0.375	0.34
2003-09-28	88.949	88.277	0.153	0.087
2003-09-29	82.375	82.788	0	0
2003-09-30	84.282	80.341	0.009	0.004
2003-10-01	83.546	84.587	0.003	0.101
2003-10-02	82.016	82.648	0	0
2003-10-03	83.599	84.106	0	0
2003-10-04	85.114	85.238	0	0
2003-10-05	86.354	84.159	0	0
2003-10-06	88.448	88.104	0	0
2003-10-07	86.111	87.606	0	0
2003-10-08	86.961	89.205	0.006	0
2003-10-09	83.398	84.157	0	0.034
2003-10-10	83.877	81.725	0.001	0
2003-10-11	84.973	84.198	0	0
2003-10-12	85.105	84.837	0	0
2003-10-13	86.45	86.819	0	0
2003-10-14	84.873	86.19	0	0
2003-10-15	82.94	82.849	0.001	0.001
2003-10-16	84.259	84.605	0	0
2003-10-17	84.767	85.248	0	0
2003-10-18	84.601	84.36	0	0
2003-10-19	82.374	82.576	0	0
2003-10-20	84.97	85.704	0	0
2003-10-21	83.076	83.715	0	0
2003-10-22	82.167	82.238	0	0
2003-10-23	84.237	84.207	0	0
2003-10-24	86.314	86.581	0	0
2003-10-25	84.418	84.257	0	0
2003-10-26	85.849	85.579	0.163	0.054
2003-10-27	83.42	83.741	0.068	0.062
2003-10-28	84.289	85.231	0	0.001
2003-10-29	80.358	81.185	1	0.359
2003-10-30	84.418	84.595	0	0
2003-10-31	83.935	83.8	0	0
2004-05-01	80	80	1	1
2004-05-02	86.474	86.029	0.011	0.003
2004-05-03	80.019	80.898	0.238	0.259
2004-05-04	81.968	82.907	0.22	0.244
2004-05-05	84.108	84.272	0	0
2004-05-06	87.913	88.251	0	0
2004-05-07	86.402	86.888	0	0
2004-05-08	87.08	87.613	0	0
2004-05-09	87.085	86.985	0	0
2004-05-10	85.192	86.797	0.001	0
2004-05-11	86.163	88.007	0	0
2004-05-12	87.514	88.762	0.07	0.022
2004-05-13	90.361	90.647	0	0
2004-05-14	89.105	89.477	0	0
2004-05-15	86.695	87.649	0	0
2004-05-16	85.767	87.091	0.003	0.016
2004-05-17	88.334	87.497	0.01	0.013
2004-05-18	89.871	90.01	0.002	0.001
2004-05-19	90.311	90.199	0	0
2004-05-20	90.169	90.663	0	0.009
2004-05-21	90.962	91.302	0	0
2004-05-22	90.936	91.26	0	0
2004-05-23	89.821	88.271	0	0
2004-05-24	92.69	92.686	0	0
2004-05-25	92.987	93.05	0	0
2004-05-26	93.168	93.742	0	0
2004-05-27	90.1	90.005	0	0
2004-05-28	89.557	89.522	0	0
2004-05-29	89.726	89.933	0	0
2004-05-30	90.913	91.066	0	0
2004-05-31	92.85	92.925	0	0
2004-06-01	92.042	92.017	0	0
2004-06-02	93.721	93.784	0	0
2004-06-03	92.939	92.943	0	0
2004-06-04	90.945	91.086	0	0
2004-06-05	89.089	89.066	0.008	0.024
2004-06-06	89.419	86.433	0.1	0.088
2004-06-07	89.629	89.865	0.058	0.021
2004-06-08	91.902	91.323	0.006	0.053
2004-06-09	93.077	91.807	0.051	0.13
2004-06-10	90.841	89.916	0	0
2004-06-11	89.615	89.808	0	0
2004-06-12	91.839	90.65	0	0
2004-06-13	95.934	95.155	0	0
2004-06-14	96.455	96.135	0	0
2004-06-15	88.678	89.983	0.365	0.471
2004-06-16	93.389	92.083	0.095	0.366
2004-06-17	94.847	93.86	0.258	0.308
2004-06-18	95.995	95.48	0	0
2004-06-19	92.023	93.756	0.327	0.426
2004-06-20	91.72	91.336	0.11	0.084
2004-06-21	88.046	89.672	0.079	0
2004-06-22	90.22	89.587	0.005	0.034
2004-06-23	93.937	94.079	0	0
2004-06-24	96.435	97.383	0.068	0.027
2004-06-25	91.51	92.091	0.218	0.168
2004-06-26	91.581	91.122	0.233	0.19
2004-06-27	91.696	93.738	0.441	0.612
2004-06-28	89.623	89.236	0.215	0.268
2004-06-29	92.415	93.416	0.114	0.144
2004-06-30	92.713	93.673	0.243	0.152
2004-07-01	92.479	92.956	0.273	0.038
2004-07-02	91.004	90.561	0.181	1.376
2004-07-03	91.365	90.765	0	0.002
2004-07-04	91.76	92.212	0	0
2004-07-05	94.43	94.801	0	0
2004-07-06	94.405	95.237	0	0.004
2004-07-07	91.92	92.676	0.034	0.002
2004-07-08	92.868	92.665	0.062	0.111
2004-07-09	98.777	98.796	0.014	0.011
2004-07-10	96.69	97.588	0	0
2004-07-11	95.412	96.56	0	0
2004-07-12	94.489	94.244	0.04	0.052
2004-07-13	92.422	91.35	0.12	0.258
2004-07-14	91.641	92.718	0.08	0
2004-07-15	90.789	91.636	0	0
2004-07-16	87.454	87.717	0.128	0.201
2004-07-17	86.389	87.057	0.182	0.437
2004-07-18	89.351	89.887	0.271	0.025
2004-07-19	86.553	84.735	0.321	0.398
2004-07-20	86.402	89.646	0.284	0.226
2004-07-21	86.796	90.49	0.096	0.034
2004-07-22	93.078	94.225	0.058	0.019
2004-07-23	91.734	91.749	0.007	0.006
2004-07-24	92.908	91.328	0.213	0.266
2004-07-25	94.464	91.011	0.077	0.459
2004-07-26	89.931	90.924	0.392	0.146
2004-07-27	88.96	90.719	0.443	0.159
2004-07-28	91.355	91.087	0	0.021
2004-07-29	92.04	94.686	0.04	0.041
2004-07-30	94.524	95.535	0.025	0.097
2004-07-31	89.076	90.032	0.245	0.513
2004-08-01	89.141	90.069	0.152	0.18
2004-08-02	88.6	88.328	0.23	0.189
2004-08-03	88.802	89.887	0.161	0.181
2004-08-04	90.776	90.512	0.028	0.007
2004-08-05	88.694	90.625	0.181	0.031
2004-08-06	90.955	90.469	0.125	0.165
2004-08-07	85.403	85.825	0.109	0.218
2004-08-08	85.536	86.312	0.256	0.372
2004-08-09	89.692	92.646	0.287	0.251
2004-08-10	91.189	90.941	0.024	0.004
2004-08-11	93.505	93.142	0.152	0
2004-08-12	92.124	92.507	0	0.004
2004-08-13	87.416	88.358	0.376	0.315
2004-08-14	88.884	88.473	0.296	0.211
2004-08-15	89.653	92.013	0.005	0
2004-08-16	91.201	88.995	0.194	0.292
2004-08-17	92.417	92.41	0.097	0.299
2004-08-18	90.708	90.399	0.378	0.391
2004-08-19	90.533	91.825	0.517	0.056
2004-08-20	90.791	90.85	0	0
2004-08-21	91.095	91.541	0	0
2004-08-22	90.273	91.805	0	0
2004-08-23	87.773	90.062	0.265	0
2004-08-24	86.874	88.386	0.248	0.096
2004-08-25	92.242	89.093	0.299	0.261
2004-08-26	90.641	88.651	0.154	0.027
2004-08-27	89.946	88.085	0.215	0.324
2004-08-28	90.618	89.224	0.198	0.173
2004-08-29	90.751	90.686	0.199	0.035
2004-08-30	91.011	92.459	0.01	0.143
2004-08-31	92.358	92.039	0	0
2004-09-01	91.971	92.522	0.001	0.022
2004-09-02	92.358	93.208	0.03	0.016
2004-09-03	93.776	93.945	0	0
2004-09-04	94.847	94.8	0	0
2004-09-05	86.091	86.674	1.685	1.537
2004-09-06	85.416	83.786	0.646	1.208
2004-09-07	88.914	89.196	0.366	0.464
2004-09-08	88.61	89.911	0.254	0.007
2004-09-09	88.941	88.138	0.222	0.173
2004-09-10	91.612	92.028	0.097	0.164
2004-09-11	91.492	91.676	0	0
2004-09-12	91.306	91.611	0.007	0
2004-09-13	90.757	90.806	0	0.015
2004-09-14	89.114	89.115	0	0.001
2004-09-15	94.517	93.882	0.028	0
2004-09-16	89.84	90.705	0.071	0.052
2004-09-17	88.082	88.294	0.008	0
2004-09-18	89.41	89.581	0	0
2004-09-19	87.051	88.163	0	0
2004-09-20	81.362	80.175	0.184	0.058
2004-09-21	84.384	85.112	0.12	0.147
2004-09-22	87.306	86.965	0.001	0.003
2004-09-23	87.211	87.691	0	0.001
2004-09-24	89.382	87.736	0.001	0
2004-09-25	88.45	84.746	0	0
2004-09-26	80.747	79.723	0.874	0.621
2004-09-27	82.245	83.442	0.176	0.105
2004-09-28	83.917	84.885	0.136	0.117
2004-09-29	84.569	85.383	0	0
2004-09-30	87.141	88.032	0	0
2004-10-01	89.984	90.461	0.007	0.004
2004-10-02	89.94	90.209	0	0
2004-10-03	88.618	90.535	0	0
2004-10-04	87.932	88.187	0.009	0
2004-10-05	86.055	87.119	0	0
2004-10-06	84.898	87.165	0	0.011
2004-10-07	84.918	84.723	0.002	0
2004-10-08	85.328	86.543	0	0.004
2004-10-09	84.799	87.295	0.002	0.002
2004-10-10	87.268	87.262	0	0
2004-10-11	87.316	87.298	0	0.001
2004-10-12	83.924	81.97	0.016	0.131
2004-10-13	81.184	80.849	0	0.002
2004-10-14	80.018	81.3	0	0
2004-10-15	79.525	77.241	0.318	0.435
2004-10-16	77.76	78.564	0	0
2004-10-17	84.153	84.655	0	0
2004-10-18	84.503	85.88	0	0
2004-10-19	85.348	84.915	0.006	0
2004-10-20	82.488	81.866	0	0.012
2004-10-21	78.864	80.07	0.017	0.037
2004-10-22	80.372	80.354	0	0
2004-10-23	82.064	82.475	0	0
2004-10-24	80.575	80.872	0	0
2004-10-25	82.228	82.92	0	0
2004-10-26	82.023	82.309	0	0
2004-10-27	81.812	82.612	0	0
2004-10-28	82.483	82.647	0	0
2004-10-29	82.954	81.985	0	0
2004-10-30	84.8	85.263	0	0
2004-10-31	86.084	86.487	0	0
2005-05-01	80	80	1	1
2005-05-02	76.68	77.69	0.887	1.411
2005-05-03	84.403	86.2	0.001	0.034
2005-05-04	80.162	82.254	0.008	0
2005-05-05	78.031	79.884	0.403	0.752
2005-05-06	78.177	77.798	0.16	0.504
2005-05-07	80.466	80.952	0	0
2005-05-08	83.039	83.473	0	0
2005-05-09	85.603	86.116	0	0
2005-05-10	83.699	83.752	0	0
2005-05-11	83.718	83.56	0.064	0.16
2005-05-12	84.483	84.563	0.138	0.094
2005-05-13	84.516	84.733	0	0
2005-05-14	85.101	83.563	0	0
2005-05-15	83.796	83.765	0.004	0.032
2005-05-16	84.311	82.99	0.049	0.092
2005-05-17	83.666	83.881	0.192	0.304
2005-05-18	84.895	86.327	0.404	0.174
2005-05-19	79.641	84.362	0.179	0.14
2005-05-20	82.973	82.866	0.152	0.227
2005-05-21	84.674	84.659	0.129	0.083
2005-05-22	85.199	86.859	0.208	0.091
2005-05-23	84.313	85.562	0.002	0
2005-05-24	84.594	85.084	0	0
2005-05-25	87.602	87.543	0	0.072
2005-05-26	85.045	84.221	0	0.022
2005-05-27	84.871	83.267	0.109	0.161
2005-05-28	85.798	85.868	0.175	0.085
2005-05-29	88.205	88.526	0.063	0.018
2005-05-30	90.67	91.834	0.112	0.07
2005-05-31	90.04	91.553	0.302	0.236
2005-06-01	92.468	92.512	0.366	0.268
2005-06-02	92.256	91.903	0.285	0.095
2005-06-03	85.034	85.888	0.564	1.817
2005-06-04	88.852	87.707	0.393	0.106
2005-06-05	90.635	90.485	0.135	0.106
2005-06-06	91.599	89.445	0.096	0.185
2005-06-07	92.658	91.496	0.332	0.191
2005-06-08	90.502	89.84	0.035	0.046
2005-06-09	87.583	87.214	0.041	0.104
2005-06-10	85.11	85.891	0.193	0.087
2005-06-11	84.223	85.183	0.369	0.211
2005-06-12	86.288	85.787	0.445	0.431
2005-06-13	88.951	88.435	0.243	0.243
2005-06-14	93.274	91.465	0.02	0.014
2005-06-15	90.628	89.617	0.285	0.22
2005-06-16	89.825	90.078	0.028	0
2005-06-17	87.88	87.671	0.057	0.221
2005-06-18	86.102	87.481	0.186	0.152
2005-06-19	85.493	86.732	0.146	0.184
2005-06-20	85.157	86.768	0.215	0.11
2005-06-21	85.273	86.445	0.098	0.093
2005-06-22	88.224	89.981	0.082	0.233
2005-06-23	87.046	89.505	0.201	0.214
2005-06-24	84.29	85.074	0.156	0.151
2005-06-25	87.884	88.144	0.132	0.089
2005-06-26	90.264	89.775	0.082	0.064
2005-06-27	90.064	90.101	0.252	0.338
2005-06-28	88.32	88.237	0.254	0.314
2005-06-29	90.31	90.419	0.434	0.221
2005-06-30	87.864	88.389	0.105	0.174
2005-07-01	87.137	87.919	0.059	0.148
2005-07-02	85.264	87.408	0.257	0.21
2005-07-03	89.603	90.177	0.141	0.06
2005-07-04	95.532	95.992	0	0
2005-07-05	95.487	95.997	0	0
2005-07-06	94.785	95.201	0	0
2005-07-07	94.638	93.958	0	0
2005-07-08	95.145	95.311	0.07	0.095
2005-07-09	90.581	92.543	0.022	0.066
2005-07-10	94.192	94.292	0.045	0.096
2005-07-11	90.826	93.011	0.162	0.03
2005-07-12	91.717	91.396	0.887	0.205
2005-07-13	90.472	91.974	0.493	0.46
2005-07-14	88.942	86.859	0.292	0.177
2005-07-15	89.153	88.32	0.161	0.154
2005-07-16	94.398	93.289	0.105	0.067
2005-07-17	95.479	96.373	0.329	0.287
2005-07-18	95.098	95.088	0.006	0.002
2005-07-19	93.708	96.218	0	0
2005-07-20	95.47	96.024	0.139	0.169
2005-07-21	95.355	96.341	0.072	0.055
2005-07-22	95.115	94.949	0	0.005
2005-07-23	91.696	92.341	0.048	0
2005-07-24	91.039	91.696	0.151	0.032
2005-07-25	90.707	90.499	0.603	0.187
2005-07-26	89.997	88.856	0.263	0.237
2005-07-27	89.626	90.179	0.181	0.089
2005-07-28	88.019	90.857	0.193	0.002
2005-07-29	90.965	92.987	0.096	0
2005-07-30	91.765	93.734	0.069	0.073
2005-07-31	95.663	96.047	0.098	0.099
2005-08-01	94.797	93.561	0.173	0.078
2005-08-02	95.409	95.509	0.014	0.152
2005-08-03	94.556	94.56	0	0
2005-08-04	95.18	94.725	0	0
2005-08-05	91.087	91.857	0.365	0.176
2005-08-06	90.743	90.717	0.17	0.164
2005-08-07	92.668	92.082	0.001	0
2005-08-08	92.522	91.243	0	0
2005-08-09	92.497	93.104	0.002	0
2005-08-10	93.758	93.497	0.007	0
2005-08-11	95.39	96.898	0.009	0.01
2005-08-12	96.565	98.434	0.219	0.012
2005-08-13	97.007	95.843	0.009	0
2005-08-14	97.495	95.786	0	0.003
2005-08-15	95.358	98.019	0.38	0.001
2005-08-16	97.02	98.587	0.1	0.023
2005-08-17	95.238	95.981	0.002	0.007
2005-08-18	91.661	94.547	0.357	0.188
2005-08-19	94.671	93.126	0.237	0.163
2005-08-20	96.988	96.753	0.293	0.125
2005-08-21	96.684	96.78	0	0
2005-08-22	95.595	95.273	0	0
2005-08-23	96.631	96.446	0	0.022
2005-08-24	95.831	95.931	0.026	0.222
2005-08-25	93.098	93.816	0.043	0.068
2005-08-26	93.978	93.411	0.027	0.04
2005-08-27	91.455	92.312	0.004	0.017
2005-08-28	94.629	94.053	0.036	0.006
2005-08-29	94.239	94.565	0	0
2005-08-30	91.738	91.974	0.091	0.074
2005-08-31	89.526	89.857	0.084	0.137
2005-09-01	90.025	90.32	0	0
2005-09-02	91.226	92.514	0	0.047
2005-09-03	91.776	93.56	0.16	0.289
2005-09-04	91.744	91.439	0.007	0.007
2005-09-05	89.324	91.048	0.042	0.039
2005-09-06	88.913	87.863	0.115	0.117
2005-09-07	87.818	89.25	0.156	0.237
2005-09-08	83.991	84.318	0.127	0.219
2005-09-09	87.526	88.512	0.09	0.146
2005-09-10	88.461	87.877	0.02	0.11
2005-09-11	87.919	87.697	0.003	0.165
2005-09-12	89.383	89.587	0.004	0.089
2005-09-13	88.56	89.953	0	0
2005-09-14	89.214	88.477	0	0
2005-09-15	92.585	93.273	0	0
2005-09-16	94.141	94.214	0	0
2005-09-17	94.907	95.887	0	0
2005-09-18	92.564	94.127	0	0
2005-09-19	92.523	93.155	0	0.007
2005-09-20	86.449	87.003	0.001	0.002
2005-09-21	89.789	91.553	0.207	0.203
2005-09-22	90.242	89.669	0.25	0.361
2005-09-23	91.2	91.388	0.16	0.382
2005-09-24	91.534	91.552	0.265	0.25
2005-09-25	90.799	88.893	0	0.004
2005-09-26	89.064	87.545	0	0.012
2005-09-27	89.479	89.493	0	0.003
2005-09-28	89.318	87.064	0.077	0.125
2005-09-29	87.775	87.984	0.066	0.013
2005-09-30	92.112	92.139	0.034	0.001
2005-10-01	91.05	91.217	0.097	0.041
2005-10-02	88.407	88.53	0.007	0
2005-10-03	90.293	88.993	0.037	0.009
2005-10-04	86.303	87.444	0.072	0.019
2005-10-05	84.025	86.309	0.096	0.045
2005-10-06	85.882	87.829	0.267	0.176
2005-10-07	84.062	82.787	0.33	0.344
2005-10-08	85.497	83.215	0.087	0.066
2005-10-09	87.587	86.631	0.028	0.004
2005-10-10	87.853	87.912	0	0.002
2005-10-11	89.948	89.833	0	0
2005-10-12	85.332	88.098	0	0
2005-10-13	86.613	87.673	0	0.014
2005-10-14	85.716	87.432	0.014	0.018
2005-10-15	84.946	85.882	0	0
2005-10-16	84.308	85.16	0	0
2005-10-17	84.911	85.579	0	0
2005-10-18	86.015	85.931	0	0
2005-10-19	87.686	87.129	0	0
2005-10-20	87.418	87.215	0.062	0.05
2005-10-21	87.939	87.725	0.211	0.084
2005-10-22	86.854	85.68	0.08	2.647
2005-10-23	82.046	83.503	0.296	0.258
2005-10-24	76.727	76.503	0.5	0.506
2005-10-25	68.71	68.956	0	0
2005-10-26	67.423	67.896	0	0
2005-10-27	76.414	76.856	0	0
2005-10-28	76.246	76.776	0	0
2005-10-29	74.541	75.054	0	0
2005-10-30	75.455	76.482	0	0
2005-10-31	81.056	80.744	0	0
2006-05-01	80	80	1	1
2006-05-02	86.593	86.97	0	0
2006-05-03	85.965	86.434	0	0
2006-05-04	85.984	86.518	0	0
2006-05-05	85.352	85.954	0	0
2006-05-06	83.826	84.317	0.007	0.021
2006-05-07	87.496	87.512	0	0
2006-05-08	85.703	86.026	0	0
2006-05-09	85.951	86.134	0	0.002
2006-05-10	88.071	89.746	0	0
2006-05-11	86.063	85.965	0	0
2006-05-12	80.05	79.745	0	0.003
2006-05-13	81.856	81.763	0	0
2006-05-14	88.381	88.329	0	0
2006-05-15	84.078	84.208	0	0
2006-05-16	78.327	78.482	0.048	0.036
2006-05-17	79.115	79.135	0	0
2006-05-18	78.114	78.388	0	0
2006-05-19	85.849	85.804	0	0
2006-05-20	88.332	88.965	0	0
2006-05-21	93.657	94.758	0	0
2006-05-22	93.008	93.566	0	0
2006-05-23	88.79	89.953	0	0
2006-05-24	92.09	92.468	0	0.004
2006-05-25	87.317	88.749	0.138	0.108
2006-05-26	87.956	88.448	0.115	0.144
2006-05-27	89.2	89.883	0.001	0
2006-05-28	92.639	92.6	0	0
2006-05-29	94.204	94.304	0.037	0.071
2006-05-30	90.154	91.198	0	0
2006-05-31	90.579	90.36	0.012	0
2006-06-01	89.739	88.541	0.072	0.083
2006-06-02	89.751	86.621	0.254	0.106
2006-06-03	86.689	86.546	0	0.023
2006-06-04	87.623	87.124	0.153	0.146
2006-06-05	86.055	87.627	0	0
2006-06-06	89.71	90.279	0	0
2006-06-07	92.041	92.226	0	0
2006-06-08	90.945	91.198	0.002	0
2006-06-09	92.438	92.933	0	0
2006-06-10	90.878	90.569	0.147	0.125
2006-06-11	93.17	93.415	0.068	0.141
2006-06-12	86.322	85.763	0.268	0.275
2006-06-13	92.671	93.43	0.013	0.025
2006-06-14	88.121	89.419	0.165	0.054
2006-06-15	86.936	86.338	0.007	0.001
2006-06-16	88.904	88.379	0.15	0.044
2006-06-17	91.921	92	0.06	0.172
2006-06-18	87.518	87.79	0.146	0.104
2006-06-19	91.937	92.971	0.047	0.026
2006-06-20	94.151	92.019	0.165	0.105
2006-06-21	93.258	93.625	0.021	0.022
2006-06-22	95.03	95.13	0.024	0.004
2006-06-23	92.561	94.343	0.008	0
2006-06-24	92.266	92.006	0.01	0.07
2006-06-25	90.517	90.108	0.31	0.319
2006-06-26	87.16	90.721	0.23	0.166
2006-06-27	89.946	90.348	0.083	0
2006-06-28	89.104	89.647	0.072	0.002
2006-06-29	89.689	91.949	0	0.047
2006-06-30	92.038	95.48	0.251	0.181
2006-07-01	93.434	95.031	0.006	0
2006-07-02	91.77	93.493	0.13	0.001
2006-07-03	89.096	89.495	0.146	0.129
2006-07-04	90.019	91.373	0.107	0.08
2006-07-05	92.761	94.485	0.001	0
2006-07-06	89.045	89.14	0.302	0.332
2006-07-07	89.055	89.874	0.331	0.254
2006-07-08	88.676	87.341	0.209	0.225
2006-07-09	85.637	85.411	0.129	0.432
2006-07-10	86.9	87.357	0.21	0.169
2006-07-11	91.21	91.456	0.108	0.015
2006-07-12	89.856	90.991	0.009	0.107
2006-07-13	88.245	87.793	0.247	0.134
2006-07-14	89.028	89.454	0.236	0.189
2006-07-15	94.72	95.271	0	0.108
2006-07-16	95.811	94.233	0	0.02
2006-07-17	96.708	96.808	0.025	0.138
2006-07-18	92.692	90.185	0.231	0.226
2006-07-19	89.6	90.296	0.149	0.139
2006-07-20	90.185	88.146	0.076	0.364
2006-07-21	87.922	87.708	0.238	0.147
2006-07-22	90.056	88.507	0.121	0.201
2006-07-23	87.794	89.961	0.288	0.087
2006-07-24	91.332	90.812	0.19	0.053
2006-07-25	92.385	92.569	0	0
2006-07-26	92.355	92.991	0	0
2006-07-27	92.236	89.013	0.011	0.334
2006-07-28	91.858	95.027	0.467	0.579
2006-07-29	89.743	90.421	0.285	0.326
2006-07-30	89.372	91.203	0.013	0.075
2006-07-31	91.445	91.52	0	0
2006-08-01	93.295	93.453	0	0
2006-08-02	95.083	93.556	0	0
2006-08-03	92.882	92.185	0	0
2006-08-04	89.641	90.032	0.186	0.206
2006-08-05	95.848	93.551	0.143	0.11
2006-08-06	92.833	94.511	0.086	0.069
2006-08-07	91	92.744	0.302	0.001
2006-08-08	95.511	95.356	0.138	0.038
2006-08-09	92.499	93.252	0.099	0.016
2006-08-10	90.586	90.606	0.094	0.043
2006-08-11	88.741	89.888	0.262	0.169
2006-08-12	89.455	90.074	0.286	0.198
2006-08-13	90.617	89.211	1.482	0.422
2006-08-14	90.539	93.734	0.296	0.153
2006-08-15	93.823	91.547	0.068	0.069
2006-08-16	91.652	93.64	0.005	0.166
2006-08-17	94.994	94.78	0.011	0
2006-08-18	94.584	94.413	0.011	0
2006-08-19	92.252	92.443	0.098	0.002
2006-08-20	92.222	94.242	0.12	0
2006-08-21	93.737	93.837	0.002	0.075
2006-08-22	93.898	93.998	0	0.105
2006-08-23	90.021	91.53	0.31	0.011
2006-08-24	89.581	88.915	0.222	0.067
2006-08-25	89.777	89.653	0.012	0.2
2006-08-26	87.856	88.839	0.364	0.342
2006-08-27	91.725	88.381	0.089	0.219
2006-08-28	91.873	92.786	0.267	0.077
2006-08-29	91.493	95.706	0.136	0.178
2006-08-30	89.061	89.727	0.281	0.276
2006-08-31	90.863	90.809	0.394	0.29
2006-09-01	89.73	90.518	0.181	0.069
2006-09-02	89.248	90.093	0.005	0.038
2006-09-03	88.032	87.196	0.136	0.125
2006-09-04	90.316	91.03	0.084	0.023
2006-09-05	90.208	89.485	0.124	0.202
2006-09-06	89.388	88.295	0.09	0.183
2006-09-07	88.649	88.518	0.039	0.164
2006-09-08	88.993	89.118	0.192	0.149
2006-09-09	90.685	91.029	0	0.093
2006-09-10	91.076	90.648	0	0
2006-09-11	89.431	91.096	0	0.002
2006-09-12	90.059	92.179	0.006	0.002
2006-09-13	90.115	90.093	0.019	0.027
2006-09-14	85.583	89.508	0.422	0.265
2006-09-15	92.159	93.571	0.012	0.092
2006-09-16	91.052	89.633	0	0.004
2006-09-17	89.907	90.709	0	0.005
2006-09-18	90.492	88.985	0.04	0.043
2006-09-19	89.625	89.044	0.069	0.087
2006-09-20	87.336	87.857	0.449	0.456
2006-09-21	88.354	90.345	0	0
2006-09-22	89.296	90.433	0.004	0.033
2006-09-23	91.647	92.801	0.002	0.033
2006-09-24	92.636	92.715	0	0
2006-09-25	90.348	91.087	0.018	0
2006-09-26	86.493	87.837	0.135	0.001
2006-09-27	86.793	88.214	0.046	0.032
2006-09-28	86.308	84.846	0.027	0.025
2006-09-29	87.486	87.48	0	0.017
2006-09-30	87.255	88.644	0	0
2006-10-01	89.465	89.907	0	0
2006-10-02	88.657	89.329	0	0
2006-10-03	86.313	87.081	0	0
2006-10-04	88.335	88.699	0	0
2006-10-05	89.293	88.348	0	0
2006-10-06	89.211	89.442	0	0
2006-10-07	86.313	86.94	0.018	0.084
2006-10-08	82.563	82.878	0.014	0.007
2006-10-09	80.315	82.166	0	0
2006-10-10	80.791	81.39	0	0
2006-10-11	81.615	83.109	0	0
2006-10-12	82.929	82.424	0.118	0.14
2006-10-13	83.95	84.568	0	0
2006-10-14	84.51	84.564	0	0
2006-10-15	85.492	86.281	0	0
2006-10-16	86.154	87.417	0	0
2006-10-17	87.134	88.012	0	0
2006-10-18	89.543	89.799	0	0
2006-10-19	88.35	88.691	0	0
2006-10-20	86.171	86.268	0	0
2006-10-21	87.472	87.975	0	0
2006-10-22	88.141	88.189	0.002	0.125
2006-10-23	81.218	81.368	0.076	0.022
2006-10-24	69.598	71.175	0	0
2006-10-25	74.82	75.261	0	0
2006-10-26	81.804	81.907	0	0
2006-10-27	86.509	86.393	0	0
2006-10-28	78.613	79.491	0.276	0.276
2006-10-29	77.358	78.101	0	0
2006-10-30	79.549	79.966	0	0
2006-10-31	84.506	81.444	0	0
2007-05-01	80	80	1	1
2007-05-02	88.048	88.044	0	0
2007-05-03	88.619	89.357	0	0
2007-05-04	87.396	87.889	0.001	0.009
2007-05-05	88.796	88.245	0	0.119
2007-05-06	84.21	86.825	0.008	0.009
2007-05-07	76.399	76.727	0	0.003
2007-05-08	79.278	78.939	0	0
2007-05-09	76.482	77.385	0	0.012
2007-05-10	81.658	82.456	0.01	0.003
2007-05-11	82.33	83.453	0	0
2007-05-12	86.431	86.076	0	0
2007-05-13	89.476	89.802	0	0
2007-05-14	85.762	86.233	0.031	0
2007-05-15	87.988	86.933	0	0
2007-05-16	84.666	83.551	0.079	0.206
2007-05-17	83.706	86.31	0.12	0.007
2007-05-18	86.232	85.841	0.024	0.102
2007-05-19	83.266	83.46	0	0
2007-05-20	83.066	84.3	0	0
2007-05-21	86.391	86.462	0	0
2007-05-22	88.908	88.176	0	0
2007-05-23	85.948	86.374	0	0
2007-05-24	85.617	85.703	0	0
2007-05-25	82.051	83.738	0.003	0
2007-05-26	83.499	80.473	0	0
2007-05-27	86.229	86.345	0	0
2007-05-28	84.748	84.619	0	0
2007-05-29	88.157	87.134	0	0
2007-05-30	87.996	88.309	0	0
2007-05-31	87.938	87.59	0	0
2007-06-01	85.028	84.802	0	0
2007-06-02	80.651	81.322	0.379	0.124
2007-06-03	81.315	81.54	0.224	0.081
2007-06-04	83.185	83.765	0.003	0.001
2007-06-05	86.457	86.401	0.003	0.003
2007-06-06	87.26	86.182	0.083	0.202
2007-06-07	88.173	87.993	0.38	0.432
2007-06-08	88.559	88.782	0.176	0.315
2007-06-09	91.282	90.367	0.168	0.189
2007-06-10	90.979	90.698	0.079	0.073
2007-06-11	88.928	89.484	0.068	0.227
2007-06-12	89.474	90.181	0.017	0.159
2007-06-13	84.466	85.345	0.187	0.104
2007-06-14	88.461	89	0.004	0.078
2007-06-15	91.695	91.804	0	0
2007-06-16	86.416	85.696	0.069	0.069
2007-06-17	87.039	86.6	0.056	0.207
2007-06-18	89.577	89.742	0.262	1.546
2007-06-19	91.546	90.979	0.169	0.196
2007-06-20	89.95	90.523	0	0
2007-06-21	91.114	89.493	0	0.059
2007-06-22	94.015	94.115	0	0.321
2007-06-23	87.884	82.586	0.389	1.21
2007-06-24	89.998	86.726	0.275	0.866
2007-06-25	89.907	88.03	0.26	0.545
2007-06-26	91.892	87.927	0.013	0.364
2007-06-27	90.439	92.929	0.055	0.245
2007-06-28	86.819	90.936	0.273	0.264
2007-06-29	86.021	85.727	0.336	0.309
2007-06-30	89.513	87.708	0.178	0.244
2007-07-01	92.388	90.204	0.168	0.399
2007-07-02	89.831	86.993	0.41	0.388
2007-07-03	85.156	88.554	0.332	0.106
2007-07-04	91.039	91.348	0.051	0.038
2007-07-05	91.538	89.865	0	0
2007-07-06	92.203	92.589	0.019	0.006
2007-07-07	92.312	92.514	0.03	0
2007-07-08	89.166	91.182	0.216	0.006
2007-07-09	91.218	92.175	0.055	0
2007-07-10	89.345	93.428	0	0.024
2007-07-11	90.168	92.957	0.094	0.016
2007-07-12	90.772	90.551	0.181	0.146
2007-07-13	91.868	91.835	0	0
2007-07-14	92.542	92.532	0	0.002
2007-07-15	90.907	92.961	0	0
2007-07-16	92.782	93.731	0	0
2007-07-17	94.372	94.881	0	0
2007-07-18	93.386	93.374	0	0
2007-07-19	93.278	90.927	0.212	0.189
2007-07-20	92.374	91.428	0.247	0.269
2007-07-21	89.759	90.361	0.166	0.223
2007-07-22	88.394	86.738	0.192	0.328
2007-07-23	85.13	84.952	0.17	0.347
2007-07-24	86.999	87.407	0.084	0.289
2007-07-25	93.307	93.891	0	0.178
2007-07-26	93.805	94.237	0.121	0.076
2007-07-27	90.354	91.849	0.198	0.398
2007-07-28	91.066	92.213	0.104	0
2007-07-29	91.835	91.337	0.006	0.15
2007-07-30	90.554	90.129	0.001	0
2007-07-31	89.679	91.297	0.297	0.001
2007-08-01	91.015	90.025	0.111	0.077
2007-08-02	87.925	90.969	1.807	0.173
2007-08-03	90.23	90.745	0.33	0.215
2007-08-04	93.711	94.666	0	0
2007-08-05	95.759	95.995	0	0
2007-08-06	91.323	92.075	0.178	0.137
2007-08-07	90.966	93.926	0.065	0.002
2007-08-08	95.851	95.951	0.017	0.211
2007-08-09	96.172	96.794	0.04	0.116
2007-08-10	96.946	97.019	0	0
2007-08-11	94.627	95.124	0.49	0.253
2007-08-12	89.875	92.315	0.179	0.352
2007-08-13	94.308	95.418	0.031	1.576
2007-08-14	96.617	96.596	0.076	0.011
2007-08-15	94.755	94.855	0.001	0.216
2007-08-16	93.202	93.369	0	0
2007-08-17	93.607	93.959	0	0.015
2007-08-18	94.363	94.463	0	0.024
2007-08-19	96.103	96.184	0.007	0.024
2007-08-20	97.063	97.662	0.004	0.006
2007-08-21	95.457	96.401	0	0
2007-08-22	95.82	95.925	0	0
2007-08-23	95.167	95.56	0	0
2007-08-24	91.368	92.279	0.117	0
2007-08-25	92.395	92.671	0.017	0.118
2007-08-26	93.308	93.762	0.18	0.001
2007-08-27	92.232	92.767	0.091	0.147
2007-08-28	91.245	90.935	0.264	0.178
2007-08-29	92.313	92.341	0.074	0.057
2007-08-30	94.763	95.196	0.258	0.423
2007-08-31	94.842	93.786	0	0.048
2007-09-01	91.795	91.359	0.099	0.052
2007-09-02	95.103	95.202	0.054	0.008
2007-09-03	91.788	90.844	0.034	0.019
2007-09-04	92.221	93.765	0.062	0.088
2007-09-05	93.022	91.737	0.007	0.006
2007-09-06	90.061	94.846	0.001	0
2007-09-07	93.497	93.597	0	0
2007-09-08	92.944	92.821	0.001	0
2007-09-09	92.645	92.789	0.011	0.052
2007-09-10	87.518	87.668	0.189	0.301
2007-09-11	90.29	90.244	0.223	0.141
2007-09-12	90.765	91.161	0.065	0.024
2007-09-13	92.282	92.189	0.032	0.032
2007-09-14	91.045	90.651	0.077	0.05
2007-09-15	92.542	93.972	0.004	0
2007-09-16	91.816	91.389	0.006	0.107
2007-09-17	88.248	90.488	0.021	0.019
2007-09-18	88.483	87.946	0.098	0.024
2007-09-19	85.165	85.004	0.19	0.045
2007-09-20	89.97	91.719	0.232	0.026
2007-09-21	89.39	91.966	0.588	0.169
2007-09-22	88.52	86.387	0.33	0.348
2007-09-23	90.14	91.849	0.192	0.3
2007-09-24	91.288	89.726	0.073	0.448
2007-09-25	91.114	92.967	0.019	0.011
2007-09-26	91.579	92.123	0.019	0
2007-09-27	87.914	88.534	0	0
2007-09-28	90.428	89.855	0	0
2007-09-29	85.402	85.652	0.094	0.08
2007-09-30	86.703	87.367	0	0
2007-10-01	84.194	88.046	0.015	0
2007-10-02	85.481	87.833	0.008	0.033
2007-10-03	92.263	92.262	0.007	0.046
2007-10-04	92.985	93.367	0	0
2007-10-05	88.826	88.924	0.075	0.158
2007-10-06	88.92	89.664	0.076	0.118
2007-10-07	88.754	88.243	0.004	0.008
2007-10-08	89.595	90.082	0.008	0.012
2007-10-09	89.019	86.924	0	0
2007-10-10	88.817	89.464	0	0
2007-10-11	88.786	88.806	0	0
2007-10-12	87.284	88.026	0	0
2007-10-13	87.446	88.375	0	0
2007-10-14	86.477	86.863	0	0
2007-10-15	86.527	89.196	0	0
2007-10-16	84.273	86.98	0.139	0.076
2007-10-17	89.577	88.78	0.173	0.012
2007-10-18	87.859	88.514	0.068	0.002
2007-10-19	87.206	88.078	0	0.047
2007-10-20	82.797	83.108	0.166	0.365
2007-10-21	87.745	88.832	0.084	0.158
2007-10-22	91.186	91.648	0.007	0.114
2007-10-23	89.581	89.961	0	0
2007-10-24	83.696	84.188	0.131	0.148
2007-10-25	77.357	78.005	0	0.001
2007-10-26	83.065	84.096	0	0
2007-10-27	82.349	83.446	0.139	0.174
2007-10-28	84.748	86.6	0.006	0
2007-10-29	80.166	80.376	0.018	0.015
2007-10-30	81.538	82.313	0.018	0.006
2007-10-31	82.288	81.6	0.053	0.011
2008-05-01	80	80	1	1
2008-05-02	85.748	86.265	0	0
2008-05-03	84.126	84.151	0	0
2008-05-04	83.675	84.024	0.016	0
2008-05-05	83.177	83.851	0.001	0
2008-05-06	87.266	87.383	0	0
2008-05-07	87.035	87.593	0	0
2008-05-08	87.631	87.935	0	0
2008-05-09	84.055	84.119	0.011	0.041
2008-05-10	84.124	84.334	0.012	0.007
2008-05-11	84.767	84.616	0	0.001
2008-05-12	79.717	80.284	0.178	0.215
2008-05-13	85.919	86.234	0	0
2008-05-14	88.951	89.031	0	0
2008-05-15	88.855	88.985	0	0
2008-05-16	85.545	85.625	0	0
2008-05-17	83.209	82.343	0.032	0.034
2008-05-18	83.669	83.69	0.071	0.071
2008-05-19	85.061	85.621	0.267	0.213
2008-05-20	82.521	82.881	0.153	0.169
2008-05-21	83.55	83.645	0.157	0.084
2008-05-22	86.717	86.893	0.001	0.001
2008-05-23	91.988	91.947	0	0
2008-05-24	89.877	90.042	0.06	0.135
2008-05-25	87.749	87.011	0.048	0.001
2008-05-26	87.152	86.136	0	0
2008-05-27	89.055	89.222	0	0
2008-05-28	85.922	86.624	0.003	0
2008-05-29	91.194	90.203	0.009	0
2008-05-30	90.079	89.633	0.007	0.006
2008-05-31	91.54	91.099	0.005	0.011
2008-06-01	93.286	93.074	0.05	0.181
2008-06-02	88.51	88.971	0.203	0.172
2008-06-03	89.769	90.623	0.122	0.059
2008-06-04	91.958	92.191	0.15	0.219
2008-06-05	95.38	95.705	0.011	0.16
2008-06-06	95.015	95.689	0.029	0.006
2008-06-07	94.487	95.114	0	0
2008-06-08	94.328	94.308	0	0
2008-06-09	93.574	93.674	0.017	0.002
2008-06-10	87.853	90.197	0.288	0.362
2008-06-11	88.59	88.478	0.328	0.198
2008-06-12	89.71	90.4	0.393	0.328
2008-06-13	89.394	89.476	0.096	0.239
2008-06-14	84.844	85.235	1.209	0.645
2008-06-15	85.384	85.791	0.236	0.875
2008-06-16	88.076	88.558	0.118	0.305
2008-06-17	88.125	88.892	0.317	0.107
2008-06-18	88.68	88.726	0.171	0.078
2008-06-19	88.778	87.068	0.336	0.286
2008-06-20	89.845	90.188	0.001	0.237
2008-06-21	90.731	90.423	0.188	0.082
2008-06-22	87.882	87.991	0.338	0.344
2008-06-23	88.566	89.448	0.093	0.009
2008-06-24	90.979	91.224	0.098	0.014
2008-06-25	95.229	95.264	0.012	0.02
2008-06-26	90.356	90.795	0.223	0.078
2008-06-27	90.843	90.896	0.387	0.468
2008-06-28	91.537	92.131	0	0
2008-06-29	91.542	90.653	0.465	0.347
2008-06-30	88.692	88.479	0.334	0.293
2008-07-01	85.577	86.425	0.375	0.409
2008-07-02	88.134	89.164	0.034	0.21
2008-07-03	87.436	88.671	0.209	0.048
2008-07-04	88.363	89.07	0.15	0.054
2008-07-05	91.598	92.123	0.205	0.053
2008-07-06	93.958	94.131	0.108	0.348
2008-07-07	91.138	91.727	0.062	0.027
2008-07-08	89.325	88.793	0.329	0.285
2008-07-09	91.073	91.207	0	0.193
2008-07-10	91.273	90.802	0.017	0.196
2008-07-11	91.811	91.384	0.208	0.224
2008-07-12	90.936	89.674	0.091	0.205
2008-07-13	85.781	86.729	0.164	0.061
2008-07-14	88.613	90.316	0.232	0.166
2008-07-15	91.641	92.189	0.366	0.207
2008-07-16	88.164	87.05	0.213	0.386
2008-07-17	88.639	86.939	0.024	0.163
2008-07-18	89.282	89.091	0.003	0.092
2008-07-19	91.154	92.538	0	0
2008-07-20	91.818	93.431	0	0.213
2008-07-21	92.968	91.936	0.222	0.041
2008-07-22	87.199	88.17	0.407	0.393
2008-07-23	86.7	90.386	0.274	0.095
2008-07-24	89.089	88.847	0.19	0.191
2008-07-25	87.687	87.91	0.241	0.288
2008-07-26	90.448	90.058	0.28	0.486
2008-07-27	88.22	90.97	0.316	0.156
2008-07-28	89.302	87.086	0.135	0.265
2008-07-29	89.378	88.607	0.212	0.172
2008-07-30	89.458	89.969	0.151	0.23
2008-07-31	89.274	90.122	0.22	0.084
2008-08-01	89.41	89.632	0.034	0.028
2008-08-02	90.406	90.627	0.078	0.111
2008-08-03	91.506	91.336	0.006	0
2008-08-04	89.895	93.103	0.074	0
2008-08-05	90.23	92.276	0.007	0
2008-08-06	92.311	95.034	0.138	0
2008-08-07	91.889	92.747	0.119	0.012
2008-08-08	90.02	89.121	0.327	0.273
2008-08-09	86.717	88.161	0.286	0.329
2008-08-10	89.273	88.208	0.139	0.061
2008-08-11	89.164	87.874	0	0.001
2008-08-12	86.698	87.262	0.122	0.077
2008-08-13	88.924	89.292	0	0.127
2008-08-14	88.974	88.444	0.155	0.303
2008-08-15	88.551	89.852	0.142	0.068
2008-08-16	88.73	88.683	0.046	0
2008-08-17	91.193	90.758	0.121	0.084
2008-08-18	90.304	89.08	0.089	0.132
2008-08-19	84.565	83.718	0.089	0.165
2008-08-20	83.824	84	0.584	0.555
2008-08-21	83.162	82.937	0.601	0.534
2008-08-22	82.336	85.643	0.515	0.643
2008-08-23	82.718	87.275	0.376	0.254
2008-08-24	86.362	85.721	0.198	0.278
2008-08-25	88.057	87.96	0.228	0.141
2008-08-26	90.22	90.545	0.03	0.092
2008-08-27	91.282	91.057	0	0
2008-08-28	92.91	92.661	0	0
2008-08-29	94.685	94.761	0	0
2008-08-30	91.299	90.815	0.028	0.087
2008-08-31	94.218	95.197	0.054	0.078
2008-09-01	94.447	95.708	0.007	0
2008-09-02	93.094	93.705	0	0
2008-09-03	89.451	89.946	0.009	0.008
2008-09-04	90.023	91.164	0.05	0
2008-09-05	87.031	87.272	0	0
2008-09-06	90.22	90.801	0	0
2008-09-07	95.412	94.67	0	0
2008-09-08	93.292	94.16	0	0
2008-09-09	92.993	93.443	0	0
2008-09-10	93.652	94.236	0.348	0.04
2008-09-11	92.981	94.819	0.147	0.156
2008-09-12	93.171	95.035	0.479	0.212
2008-09-13	92.497	93.034	0.027	0.217
2008-09-14	92.341	92.961	0	0
2008-09-15	90.919	90.654	0	0
2008-09-16	89.094	89.195	0	0
2008-09-17	88.656	89.142	0	0
2008-09-18	91.028	90.73	0.002	0.141
2008-09-19	90.293	89.619	0.007	0.007
2008-09-20	89.527	87.798	0.026	0.034
2008-09-21	90.011	87.065	0.088	0.215
2008-09-22	87.841	85.404	0.011	0.037
2008-09-23	84.968	84.063	0	0.004
2008-09-24	87.421	86.36	0	0
2008-09-25	82.38	82.998	0	0
2008-09-26	83.139	83.364	0	0
2008-09-27	85.283	86.572	0.005	0
2008-09-28	85.783	85.827	0	0
2008-09-29	87.959	88.431	0.02	0
2008-09-30	80.345	83.87	0.156	0.165
2008-10-01	85.072	86.961	0.003	0.22
2008-10-02	82.992	83.674	0	0
2008-10-03	86.754	86.773	0	0
2008-10-04	88.03	87.759	0	0
2008-10-05	86.874	87.685	0	0
2008-10-06	84.854	88.906	0	0.002
2008-10-07	87.975	87.582	0	0
2008-10-08	87.292	88.14	0	0
2008-10-09	86.127	86.258	0	0
2008-10-10	86.425	86.478	0.031	0
2008-10-11	87.317	85.214	0.05	0.033
2008-10-12	84.289	83.28	0.124	0.141
2008-10-13	86.112	84.091	0.124	0.12
2008-10-14	85.454	87.186	0.022	0.043
2008-10-15	87.382	87.574	0	0
2008-10-16	86.167	86.514	0	0
2008-10-17	86.152	86.345	0	0
2008-10-18	82.893	84.149	0.003	0
2008-10-19	79.457	79.81	0	0.004
2008-10-20	80.967	81.567	0	0
2008-10-21	83.095	83.092	0	0
2008-10-22	83.113	81.967	0	0
2008-10-23	81.169	81.403	0.108	0.1
2008-10-24	80.803	79.869	0.272	0.216
2008-10-25	77.567	77.419	0.092	0.159
2008-10-26	75.666	76.471	0	0
2008-10-27	76.137	76.511	0	0
2008-10-28	68.362	68.723	0	0
2008-10-29	66.63	66.854	0	0
2008-10-30	74.243	74.484	0	0
2008-10-31	77.097	77.114	0.013	0.014
2009-05-01	80	80	1	1
2009-05-02	84.835	84.01	0.008	0.001
2009-05-03	87.1	87.107	0.059	0
2009-05-04	87.155	87.333	0	0
2009-05-05	85.942	86.252	0	0
2009-05-06	86.927	87.071	0	0
2009-05-07	86.238	85.877	0	0
2009-05-08	87.559	87.634	0	0
2009-05-09	90.499	90.789	0	0
2009-05-10	90.478	90.997	0.079	0.07
2009-05-11	87.826	88.26	0.177	0.183
2009-05-12	88.889	88.565	0.073	0.005
2009-05-13	85.977	86.566	0.228	0.18
2009-05-14	85.68	85.637	0.247	0.183
2009-05-15	90.865	91.653	0.212	0.367
2009-05-16	90.615	90.723	0	0.244
2009-05-17	88.268	88.704	0.029	0.039
2009-05-18	79.809	80.197	0.306	0.312
2009-05-19	75.364	76	0.367	0.841
2009-05-20	79.881	79.058	0.232	0.22
2009-05-21	84.937	86.682	0.369	0.317
2009-05-22	87.208	86.867	0.241	0.195
2009-05-23	84.993	86.822	0.298	0.157
2009-05-24	85.852	85.204	0.061	0.238
2009-05-25	85.913	85.494	0.06	0.094
2009-05-26	88.571	88.49	0	0.06
2009-05-27	88.073	87.986	0	0.022
2009-05-28	86.756	86.464	0	0.015
2009-05-29	86.045	85.8	0.005	0.005
2009-05-30	83.098	84.455	0.285	0.224
2009-05-31	87.357	89.086	0.136	0.141
2009-06-01	89.73	91.175	0.019	0
2009-06-02	89.095	90.293	0	0.012
2009-06-03	83.676	89.042	0.246	0.01
2009-06-04	87.211	87.905	0.1	0.134
2009-06-05	87.812	88.039	0.018	0
2009-06-06	85.655	83.491	0.358	0.36
2009-06-07	85.657	85.69	0.138	0.241
2009-06-08	85.273	84.964	0.093	0.071
2009-06-09	85.2	85.495	0.061	0.278
2009-06-10	86.34	89.917	0.481	0.019
2009-06-11	89.969	91.154	0.271	0.42
2009-06-12	89.525	89.272	0.065	0.13
2009-06-13	88.002	88.021	0	0
2009-06-14	87.248	85.583	0.006	0.192
2009-06-15	90.327	90.533	0.068	0.195
2009-06-16	91.394	91.961	0.271	0.337
2009-06-17	95.029	95.129	0.002	0.202
2009-06-18	93.741	90.918	0.074	0.302
2009-06-19	92.878	92.287	0.394	0.296
2009-06-20	92.739	94.399	0.27	0.134
2009-06-21	94.09	94.362	0.136	0.057
2009-06-22	95.231	94.559	0	0
2009-06-23	95.208	96.11	0	0
2009-06-24	90.828	92.778	0.091	0.297
2009-06-25	91.942	91.923	0.103	0.011
2009-06-26	90.246	89.675	0.007	0.156
2009-06-27	90.264	89.791	0.021	0.091
2009-06-28	88.454	88.849	0.062	0.137
2009-06-29	87.514	87.225	0.189	0.465
2009-06-30	88.629	88.874	0.224	0.312
2009-07-01	86.283	88.337	0.175	0.268
2009-07-02	90.468	90.79	0.009	0.099
2009-07-03	89.535	89.908	0.133	0.137
2009-07-04	86.162	88.51	0.395	0.282
2009-07-05	88.956	90.036	0.236	0.262
2009-07-06	86.556	87.995	0.211	0.167
2009-07-07	86.474	87.566	0.289	0.225
2009-07-08	89.182	89.335	0.273	0.413
2009-07-09	88.234	88.714	0.095	0.279
2009-07-10	90.07	90.55	0.093	0.164
2009-07-11	90.218	91.02	0.075	0.032
2009-07-12	91.832	92.999	0.015	0.269
2009-07-13	92.272	90.995	0	0
2009-07-14	93.002	91.234	0	0
2009-07-15	93.174	92.939	0.146	0
2009-07-16	92.326	92.16	0.01	0
2009-07-17	90.698	90.867	0	0
2009-07-18	89.872	90.18	0.075	0.003
2009-07-19	89.302	89.876	0.254	0.264
2009-07-20	88.948	89.21	0	0
2009-07-21	93.834	93.736	0	0
2009-07-22	93.406	93.413	0.124	0.207
2009-07-23	92.03	91.963	0.011	0.027
2009-07-24	90.152	90.987	0	0
2009-07-25	91.583	92.321	0.056	0
2009-07-26	91.182	88.059	0.192	0.366
2009-07-27	90.669	91.352	0.325	0.308
2009-07-28	92.204	91.547	0.02	0.003
2009-07-29	93.306	92.074	0.138	0
2009-07-30	92.128	93.03	0	0.001
2009-07-31	92.943	92.892	0.018	0.259
2009-08-01	92.957	92.192	0.115	0.135
2009-08-02	93.196	93.332	0.008	0.04
2009-08-03	94.487	94.052	0.027	0.001
2009-08-04	91.937	92.839	0.106	0.089
2009-08-05	96.537	97.013	0.065	0.01
2009-08-06	91.783	93.243	0.135	0.251
2009-08-07	95.109	95.351	0.165	0.368
2009-08-08	95.934	95.797	0.092	0.259
2009-08-09	94.918	95.328	0.021	0.081
2009-08-10	93.739	94.324	0	0
2009-08-11	90.954	92.222	0.027	0.009
2009-08-12	90.238	92.057	0.082	0.067
2009-08-13	91.002	91.94	0.034	0
2009-08-14	92.866	92.777	0	0.019
2009-08-15	91.048	91.337	0.416	0.327
2009-08-16	88.117	88.868	0.247	0.267
2009-08-17	94.109	93.971	0.17	0.165
2009-08-18	94.845	95.496	0.004	0
2009-08-19	89.089	90.138	0.296	0.249
2009-08-20	91.151	91.392	0.109	0.06
2009-08-21	90.761	91.066	0	0
2009-08-22	90.282	89.279	0	0.13
2009-08-23	87.458	88.907	0.352	0.366
2009-08-24	89.565	90.673	0	0.056
2009-08-25	92.227	93.42	0	0.006
2009-08-26	94.225	93.368	0	0.023
2009-08-27	92.634	92.203	0.024	0.001
2009-08-28	89.929	89.561	0.3	0.054
2009-08-29	89.722	89.121	0.078	0.013
2009-08-30	92.05	91.262	0	0
2009-08-31	89.002	90.632	0.008	0.017
2009-09-01	88.941	88.649	0.15	0.175
2009-09-02	89.104	89.155	0.007	0.341
2009-09-03	88.662	91.134	0.039	0.017
2009-09-04	89.005	89.745	0.272	0.027
2009-09-05	88.418	89.475	0.086	0.012
2009-09-06	91.209	90.894	0.14	0.146
2009-09-07	90.561	90.451	0.125	0.125
2009-09-08	89.367	87.596	0.14	0.133
2009-09-09	93.437	91.517	0.084	0.189
2009-09-10	91.247	89.602	0.159	0.077
2009-09-11	90.242	88.789	0.194	0.186
2009-09-12	91.545	90.384	0.114	0.126
2009-09-13	87.68	88.272	0.226	0.415
2009-09-14	90.045	89.151	0.319	0.268
2009-09-15	88.436	88.29	0.22	0.19
2009-09-16	89.639	89.403	0	0
2009-09-17	88.741	89.931	0.002	0
2009-09-18	90.019	90.182	0	0
2009-09-19	92.528	93.758	0.004	0
2009-09-20	94.158	93.803	0.289	0
2009-09-21	95.012	95.112	0	0.01
2009-09-22	94.051	94.584	0.004	0.003
2009-09-23	92.244	93.292	0	0
2009-09-24	90.631	90.881	0.055	0.064
2009-09-25	90.601	94.027	0.04	0.041
2009-09-26	91.341	92.217	0	0.024
2009-09-27	88.252	88.151	0.086	0.046
2009-09-28	87.988	88.382	0.064	0.034
2009-09-29	86.171	84.927	0.02	0.144
2009-09-30	79.466	80.164	0	0
2009-10-01	84.407	85.174	0	0
2009-10-02	86.317	85.651	0	0
2009-10-03	86.988	87.019	0	0
2009-10-04	90.271	91.313	0	0
2009-10-05	86.557	86.728	0.053	0.041
2009-10-06	90.96	89.711	0.01	0.007
2009-10-07	88.642	89.454	0.049	0.052
2009-10-08	94.662	95.002	0	0
2009-10-09	91.57	92.995	0	0
2009-10-10	91.621	91.544	0	0
2009-10-11	90.438	90.545	0	0.016
2009-10-12	91.062	91.201	0.118	0.05
2009-10-13	92.275	93.153	0.011	0.023
2009-10-14	91.095	91.51	0.038	0.02
2009-10-15	85.848	86.199	0.029	0.076
2009-10-16	84.794	83.485	0.223	0.245
2009-10-17	79.679	80.666	0	0.011
2009-10-18	69.176	68.765	0	0
2009-10-19	75.108	75.748	0	0
2009-10-20	80.647	81.188	0	0
2009-10-21	84.374	84.564	0	0
2009-10-22	85.636	86.903	0	0
2009-10-23	88.048	89.08	0.014	0
2009-10-24	86.193	86.524	0.024	0.019
2009-10-25	86.283	85.888	0	0
2009-10-26	86.905	88.094	0.081	0
2009-10-27	87.319	87.047	0.161	0
2009-10-28	85.884	87.346	0.018	0
2009-10-29	88.79	90.006	0	0
2009-10-30	89.489	90.31	0	0.005
2009-10-31	86.359	86.723	0	0
