# Supplementary material for: The role of climate change and urban development on compound dry-hot extremes across US cities
Source: Nat Commun. 2023 Jun 14;14:3509. doi: 10.1038/s41467-023-39205-x (PMC10267174; doi:10.1038/s41467-023-39205-x)
Supplement: Supplementary file 2 — Source Data [file 41467_2023_39205_MOESM2_ESM.zip › SourceData/Tampa_Future_Data.xlsx]

## Sheet: Sheet1
Date_Future	Climate_chng_T	Urban_Dev_Climate_chng_T	Climate_chng_prcp	Urban_Dev_Climate_chng_prcp
2090-05-01	80	80	1	1
2090-05-02	93.473	94.008	0	0
2090-05-03	91.01	91.783	0	0
2090-05-04	89.381	89.599	0.379	0.236
2090-05-05	89.123	89.133	0	0
2090-05-06	91.828	92.004	0	0
2090-05-07	92.623	93.403	0	0
2090-05-08	89.353	90.338	0	0
2090-05-09	90.253	90.441	0.007	0.014
2090-05-10	87.025	87.726	0.195	0.291
2090-05-11	90.881	91.421	0	0
2090-05-12	93.628	93.96	0	0
2090-05-13	95.149	96.075	0	0
2090-05-14	93.223	92.466	0	0
2090-05-15	91.685	91.906	0.001	0.004
2090-05-16	87.513	84.979	0.032	0.196
2090-05-17	92.446	92.006	0.003	0.007
2090-05-18	91.922	95.942	0.009	0.003
2090-05-19	92.403	93.433	0.086	0.012
2090-05-20	93.066	93.166	0	0.032
2090-05-21	92.228	92.328	0	0
2090-05-22	95.119	95.135	0	0
2090-05-23	98.643	98.524	0.098	0.123
2090-05-24	97.346	97.092	0.103	0.217
2090-05-25	98.203	97.266	0	0
2090-05-26	99.99	99.614	0.028	0
2090-05-27	102.513	102.057	0.038	0
2090-05-28	101.479	99.82	0.003	0
2090-05-29	103.458	102.607	0	0
2090-05-30	100.738	100.262	0	0
2090-05-31	97.135	100.155	0.198	0.111
2090-06-01	97.383	95.657	0.067	0.179
2090-06-02	93.158	91.668	0	0
2090-06-03	97.064	98.15	0	0
2090-06-04	94.167	96.51	0.089	0
2090-06-05	94.894	93.535	0	0
2090-06-06	93.012	93.112	0	0.005
2090-06-07	94.601	95.065	0.002	0.009
2090-06-08	97.403	97.569	0	0
2090-06-09	96.101	95.052	0	0.005
2090-06-10	92.274	92.175	0.335	0.155
2090-06-11	91.221	91.946	0.515	0.396
2090-06-12	92.534	91.507	0.393	0.21
2090-06-13	92.344	91.717	0.15	0.268
2090-06-14	94.519	92.38	0.085	0.076
2090-06-15	94.974	93.312	0.127	0.031
2090-06-16	93.985	95.005	0.065	0.186
2090-06-17	94.667	94.675	0.085	0
2090-06-18	94.794	94.948	0	0
2090-06-19	95.376	97.716	0	0
2090-06-20	99.073	101.551	0	0
2090-06-21	101.54	101.194	0.006	0
2090-06-22	98.2	97.96	0.008	0.007
2090-06-23	92.656	96.359	0.038	0.363
2090-06-24	95.073	95.953	0.138	0.094
2090-06-25	93.326	94.108	0.028	0.11
2090-06-26	94.587	95.236	0.092	0.001
2090-06-27	95.565	94.622	0.087	0.033
2090-06-28	94.232	95.606	0.337	0.19
2090-06-29	98.674	96.439	0.037	0.006
2090-06-30	97.836	99.37	0.002	0.184
2090-07-01	95.268	96.472	0.096	0.109
2090-07-02	90.46	93.096	0.469	0.314
2090-07-03	90.336	91.12	0.35	0.397
2090-07-04	89.61	90.757	0.325	0.393
2090-07-05	96.923	95.251	0.248	0.059
2090-07-06	92.537	95.789	0.147	0.313
2090-07-07	97.127	98.134	0.236	0
2090-07-08	94.685	99.696	0.323	0.223
2090-07-09	97.233	92.948	0.359	0
2090-07-10	97.075	90.783	0.443	0.216
2090-07-11	95.052	95.218	0.88	0.21
2090-07-12	95.765	94.467	0.221	0.113
2090-07-13	97.873	98.011	0.285	0.033
2090-07-14	100.494	100.729	0	0
2090-07-15	101.009	101.06	0	0
2090-07-16	99.997	100.99	0	0
2090-07-17	99.535	99.831	0.001	0.027
2090-07-18	99.984	97.138	0.248	0.496
2090-07-19	96.974	97.948	0.477	0.204
2090-07-20	100.234	100.508	0.235	0.4
2090-07-21	99.565	100.367	0	0
2090-07-22	100.498	99.552	0.024	0
2090-07-23	99.787	100.812	0	0
2090-07-24	99.096	99.597	0.001	0.001
2090-07-25	100.72	100.821	0	0
2090-07-26	101.023	101.04	0	0
2090-07-27	101.547	101.771	0	0
2090-07-28	101.867	102.664	0	0
2090-07-29	102.764	102.88	0	0
2090-07-30	103.737	102.888	0.002	0
2090-07-31	101.811	103.442	0.01	0
2090-08-01	99.871	100.214	0	0.003
2090-08-02	100.198	99.44	0	0
2090-08-03	101.823	101.996	0.015	0.003
2090-08-04	99.877	100.308	0.164	0.045
2090-08-05	95.16	94.395	0.225	0.128
2090-08-06	91.236	94.821	0.172	0.458
2090-08-07	95.659	92.602	0.441	0.207
2090-08-08	96.505	96.813	0.005	0.033
2090-08-09	93.821	98.028	0	0.028
2090-08-10	96.6	98.761	0.316	0.024
2090-08-11	100.326	100.88	0.085	0.035
2090-08-12	99.211	100.316	0.043	0.017
2090-08-13	99.589	101.513	0.011	0
2090-08-14	97.418	100.329	0	0.008
2090-08-15	100.271	101.876	0.077	0.018
2090-08-16	100.721	102.101	0.026	0.005
2090-08-17	97.344	98.041	0.198	0.135
2090-08-18	101.164	99.54	0.009	0
2090-08-19	103.089	103.394	0.004	0
2090-08-20	98.754	99.503	0.002	0
2090-08-21	96.536	97.442	0.286	0.029
2090-08-22	93.74	92.696	0.332	0.103
2090-08-23	92.849	93.953	0.347	0.111
2090-08-24	94.222	94.948	0.069	0.076
2090-08-25	97.058	93.894	0.097	0
2090-08-26	97.143	99.318	0.149	0
2090-08-27	99.378	99.522	0.049	0.002
2090-08-28	101.043	92.896	0.27	0.019
2090-08-29	96.299	99.467	0	0.006
2090-08-30	90.061	93.952	0	0.242
2090-08-31	91.377	91.725	0.388	1.499
2090-09-01	93.06	91.887	0	0.148
2090-09-02	92.779	94.809	0	0.016
2090-09-03	96.176	96.049	0	0
2090-09-04	95.336	96.762	0.315	0.046
2090-09-05	95.9	94.678	0.058	0.006
2090-09-06	98.114	97.967	0	0
2090-09-07	92.782	92.739	0.161	0.069
2090-09-08	94.798	95.281	0	0
2090-09-09	94.001	95.102	0	0
2090-09-10	93.869	94.896	0	0
2090-09-11	94.895	93.153	0.076	0.136
2090-09-12	99.359	97.109	0.033	0.024
2090-09-13	99.361	100.478	0	0
2090-09-14	96.784	97.89	0	0
2090-09-15	97.016	96.902	0	0
2090-09-16	97.658	96.319	0	0
2090-09-17	97.491	98.204	0	0
2090-09-18	96.37	96.687	0	0.001
2090-09-19	95.261	95.047	0.06	0.042
2090-09-20	93.036	94.793	0.082	0.01
2090-09-21	93.321	94.372	0.177	0.107
2090-09-22	94.802	95.32	0.133	0.101
2090-09-23	94.618	93.963	0.098	0.172
2090-09-24	93.492	93.666	0.02	0.106
2090-09-25	92.266	92.252	0.004	0
2090-09-26	94.254	93.79	0.126	0.147
2090-09-27	93.389	94.455	0.064	0.457
2090-09-28	89.37	89.426	0.395	0.245
2090-09-29	94.654	93.524	0.282	0.012
2090-09-30	93.52	93.965	0.033	0.002
2090-10-01	91.301	91.939	0.05	0.078
2090-10-02	91.654	89.821	0.078	0.085
2090-10-03	90.624	89.833	0.195	0.053
2090-10-04	90.398	89.937	0.015	0.003
2090-10-05	90.792	91.875	0	0.002
2090-10-06	89.803	90.229	0	0
2090-10-07	88.346	89.441	0	0
2090-10-08	90.485	90.827	0.017	0
2090-10-09	90.626	91.605	0.026	0.033
2090-10-10	88.964	89.362	0.186	0.008
2090-10-11	89.658	90.168	0.154	0.008
2090-10-12	85.934	86.382	0.016	0.014
2090-10-13	90.052	92.858	0.006	0.085
2090-10-14	93.097	93.163	0.001	0
2090-10-15	89.958	90.264	0.182	0.033
2090-10-16	91.461	92.893	0.147	0.024
2090-10-17	90.233	92.225	0	0
2090-10-18	85.183	85.734	0.199	0.108
2090-10-19	82.394	82.499	0.133	0.145
2090-10-20	79.318	79.802	0	0
2090-10-21	84.706	85.334	0	0
2090-10-22	87.35	88.049	0	0
2090-10-23	90.624	91.794	0	0
2090-10-24	91.006	93.636	0	0
2090-10-25	90.82	90.104	0	0
2090-10-26	85.532	86.231	0	0.004
2090-10-27	84.864	84.421	0.301	0.129
2090-10-28	80.084	80.19	0.141	0.161
2090-10-29	79.612	80.099	0	0
2090-10-30	84.123	84.699	0	0
2090-10-31	85.175	85.197	0	0
2091-05-01	80	80	1	1
2091-05-02	91.714	92.453	0.077	0.078
2091-05-03	88.641	90.02	0	0
2091-05-04	92.885	93.066	0	0
2091-05-05	95.516	95.514	0	0
2091-05-06	93.026	92.624	0	0.024
2091-05-07	90.189	90.156	0.003	0
2091-05-08	85.351	85.508	0.262	0.336
2091-05-09	88.576	88.375	0	0
2091-05-10	88.692	89.958	0	0
2091-05-11	94.105	93.596	0	0
2091-05-12	93.105	91.404	0.026	0.002
2091-05-13	92.719	92.568	0.045	0.017
2091-05-14	90.473	89.642	0.019	0.016
2091-05-15	92.77	92.726	0	0
2091-05-16	92.063	91.978	0	0
2091-05-17	91.714	91.596	0	0
2091-05-18	86.607	86.191	0.184	0.259
2091-05-19	89.371	90.222	0.064	0.201
2091-05-20	96.025	96.125	0.055	0.114
2091-05-21	89	89.083	0.451	0.26
2091-05-22	92.168	92.266	0.054	0
2091-05-23	91.728	92.426	0	0
2091-05-24	96.106	95.801	0	0
2091-05-25	95.34	95.991	0.312	0.022
2091-05-26	94.294	93.505	0.139	0.023
2091-05-27	94.526	94.443	0.086	0
2091-05-28	93.626	94.285	0	0
2091-05-29	92.079	91.862	0	0
2091-05-30	91.362	91.121	0	0.002
2091-05-31	91.01	92.191	0	0.141
2091-06-01	90.257	86.543	0.22	0.205
2091-06-02	91.79	93.126	0.34	0.43
2091-06-03	92.719	94.22	0	0
2091-06-04	90.865	90.625	0.017	0
2091-06-05	94.288	94.096	0.071	0
2091-06-06	94.426	94.573	0.007	0.004
2091-06-07	93.286	92.424	0.064	0.004
2091-06-08	94.042	94.619	0.039	0.001
2091-06-09	97.303	97.504	0.037	0
2091-06-10	95.963	99.243	0.101	0.042
2091-06-11	95.959	97.779	0.383	0.222
2091-06-12	95.273	94.496	0.276	0.157
2091-06-13	95.751	96.266	0.012	0
2091-06-14	94.258	94.601	0	0.003
2091-06-15	93.01	93.119	0.424	0.475
2091-06-16	97.185	95.225	0.632	0.085
2091-06-17	99.712	100.628	0.252	0.193
2091-06-18	97.133	98.194	0.02	0.012
2091-06-19	95.662	95.752	0.003	0
2091-06-20	93.181	93.263	0	0
2091-06-21	93.311	93.986	0.49	0.147
2091-06-22	94.231	93.413	0.34	0.18
2091-06-23	95.211	95.811	0.031	0
2091-06-24	94.253	93.64	0.074	0.085
2091-06-25	94.316	93.882	0.116	0.026
2091-06-26	91.963	90.303	0.406	0.063
2091-06-27	92.638	93.303	0.057	0.032
2091-06-28	92.446	93.042	0.076	0.251
2091-06-29	93.74	94.652	0	0.075
2091-06-30	95.041	94.563	0.007	0.01
2091-07-01	94.026	94.884	0.282	0.424
2091-07-02	97.102	92.372	0.406	0.376
2091-07-03	96.435	96.774	0.111	0.28
2091-07-04	94.77	94.681	0.338	0.276
2091-07-05	93.935	91.541	0.203	0.287
2091-07-06	95.539	94.705	0.274	0.197
2091-07-07	95.601	96.411	0.067	0.056
2091-07-08	96.042	95.785	0.015	0
2091-07-09	101.38	101.595	0	0
2091-07-10	101.723	102.232	0.312	0
2091-07-11	102.278	102.688	0	0
2091-07-12	100.419	100.887	0.093	0
2091-07-13	98.538	98.618	0	0
2091-07-14	94.939	96.217	0	0.101
2091-07-15	94.413	97.508	0.113	0.08
2091-07-16	96.953	98.327	0	0.014
2091-07-17	99.796	100.141	0	0
2091-07-18	100.144	98.489	0.066	0
2091-07-19	101.215	96.82	0.116	0
2091-07-20	92.926	94.586	0.346	0.41
2091-07-21	99.58	97.137	0.269	0
2091-07-22	97.514	96.764	0.392	0.224
2091-07-23	96.41	97.195	0.265	0.196
2091-07-24	100.495	100.151	0.165	0
2091-07-25	99.46	100.108	0	0.017
2091-07-26	97.012	95.317	0.249	0.028
2091-07-27	96.224	97.801	0.366	0.436
2091-07-28	97.473	98.382	0.166	0.334
2091-07-29	99.867	99.555	0.156	0.011
2091-07-30	101.266	100.987	0	0
2091-07-31	99.638	100.689	0.011	0.009
2091-08-01	98.96	99.107	0.01	0
2091-08-02	99.013	100.244	0	0
2091-08-03	97.817	98.498	0.025	0.002
2091-08-04	94.488	96.108	0.305	0.085
2091-08-05	97.67	97.546	0.135	0.205
2091-08-06	97.201	98.149	0.369	0.23
2091-08-07	97.049	97.936	0.087	0.133
2091-08-08	95.664	97.288	0.023	0.247
2091-08-09	98.309	100.456	0.141	0.027
2091-08-10	98.405	98.647	0.008	0.219
2091-08-11	95.567	97.947	0.122	0.148
2091-08-12	95.94	99.975	0.143	0.182
2091-08-13	97.757	98.163	0.006	0.124
2091-08-14	97.302	97.747	0	0.038
2091-08-15	99.15	99.25	0.003	0.119
2091-08-16	100.746	100.548	0.007	0
2091-08-17	98.796	98.726	0.001	0
2091-08-18	96.963	98.677	0.045	0.012
2091-08-19	94.261	97.377	0.382	0.06
2091-08-20	101.831	101.119	0.07	0.001
2091-08-21	99.976	98.859	0.007	0
2091-08-22	93.74	97.92	0.065	0.194
2091-08-23	97.971	98.44	0.097	0.225
2091-08-24	93.519	94.313	0.27	0.233
2091-08-25	98.105	98.972	0	0.012
2091-08-26	97.197	98.229	0.012	0
2091-08-27	96.118	96.016	0	0
2091-08-28	96.714	96.514	0.001	0
2091-08-29	97.084	94.189	0.128	0
2091-08-30	94.821	89.859	0.459	0.008
2091-08-31	93.708	90.845	0.375	0.232
2091-09-01	94.244	92.783	0.166	0.021
2091-09-02	96.073	95.502	0.006	0
2091-09-03	96.908	97.121	0.007	0
2091-09-04	99.17	97.964	0.007	0.005
2091-09-05	97.361	98.167	0.011	0.005
2091-09-06	95.705	97.411	0	0
2091-09-07	95.46	95.363	0	0
2091-09-08	93.658	93.714	0.397	0.239
2091-09-09	94.971	95.257	0.08	0.009
2091-09-10	97.951	97.5	0.009	0.013
2091-09-11	98.101	96.151	0.061	0.066
2091-09-12	99.796	98.936	0.02	0.052
2091-09-13	95.65	95.783	0	0
2091-09-14	98.136	98.095	0	0.004
2091-09-15	97.946	96.091	0	0.009
2091-09-16	98.61	98.597	0	0
2091-09-17	100.183	100.182	0	0
2091-09-18	99.919	99.351	0	0
2091-09-19	98.739	99.162	0	0
2091-09-20	99.352	98.144	0	0
2091-09-21	98.659	96.405	0	0
2091-09-22	98.228	97.131	0	0.001
2091-09-23	98.625	95.3	0	0.001
2091-09-24	96.975	94.059	0.116	0.139
2091-09-25	97.558	95.738	0.04	0
2091-09-26	92.806	93.737	0	0
2091-09-27	91.905	89.064	0.059	0
2091-09-28	90.989	92.435	0.088	0.001
2091-09-29	87.021	96.482	0.201	0.01
2091-09-30	94.561	96.183	0.047	0.033
2091-10-01	96.097	94.585	0	0
2091-10-02	92.924	93.024	0.045	0.074
2091-10-03	95.516	96.114	0.002	0.001
2091-10-04	93.783	94.067	0.014	0.013
2091-10-05	95.624	94.842	0.008	0
2091-10-06	94.603	94.748	0	0
2091-10-07	93.14	93.24	0	0
2091-10-08	92.2	92.3	0	0
2091-10-09	91.994	92.094	0	0
2091-10-10	96.787	95.919	0	0
2091-10-11	98.192	97.524	0	0
2091-10-12	96.142	94.206	0	0
2091-10-13	96.728	94.822	0	0
2091-10-14	96.617	95.116	0	0
2091-10-15	91.829	91.885	0	0.003
2091-10-16	95.192	93.776	0	0
2091-10-17	96.757	96.009	0	0
2091-10-18	95.015	94.245	0	0
2091-10-19	95.47	94.38	0	0
2091-10-20	94.235	94.385	0.005	0.008
2091-10-21	93.112	91.777	0.012	0
2091-10-22	91.17	91.11	0.001	0.014
2091-10-23	89.587	88.849	0.11	0.008
2091-10-24	91.063	92.117	0.002	0.003
2091-10-25	85.776	84.032	0.066	0.047
2091-10-26	88.602	87.244	0.006	0.003
2091-10-27	87.584	89.065	0.002	0
2091-10-28	86.137	88.117	0	0.02
2091-10-29	83.424	84.926	0.328	0.162
2091-10-30	89.07	88.005	0.221	0.07
2091-10-31	88.079	90.107	0.059	0.042
2092-05-01	80	80	1	1
2092-05-02	91.586	91.889	0	0
2092-05-03	92.347	92.5	0	0
2092-05-04	94.505	94.594	0	0
2092-05-05	95.247	95.096	0	0
2092-05-06	96.083	96.316	0	0
2092-05-07	94.898	94.948	0	0
2092-05-08	91.884	92.723	0	0
2092-05-09	91.804	92.155	0.117	0.001
2092-05-10	84.027	86.377	0.086	0.13
2092-05-11	90.443	89.192	0.046	0.029
2092-05-12	90.143	91.06	0.09	0.133
2092-05-13	91.184	92.974	0.037	0.084
2092-05-14	89.806	92.53	0	0.002
2092-05-15	89.792	89.9	0.081	0.041
2092-05-16	91.128	90.996	0	0
2092-05-17	92.106	94.422	0	0
2092-05-18	91.942	93.891	0.011	0
2092-05-19	94.635	95.151	0	0.03
2092-05-20	94.138	94.244	0	0
2092-05-21	90.673	91.492	0	0
2092-05-22	92.18	91.111	0	0
2092-05-23	92.042	93.634	0	0
2092-05-24	94.734	95.185	0	0
2092-05-25	95.439	96.222	0	0
2092-05-26	94.462	93.729	0.039	0
2092-05-27	95.135	95.019	0.079	0
2092-05-28	93.76	94.879	0.068	0.191
2092-05-29	94.49	95.084	0.343	0.266
2092-05-30	91.37	94.019	0.376	0.454
2092-05-31	95.127	94.582	0.087	0.208
2092-06-01	92.121	92.586	0	0
2092-06-02	93.465	93.406	0.247	0.182
2092-06-03	94.481	93.808	0	0
2092-06-04	94.739	94.881	0	0.004
2092-06-05	89.332	90.197	0.231	0.328
2092-06-06	93.044	94.235	0.024	0.081
2092-06-07	92.863	92.632	0.094	0.056
2092-06-08	93.576	93.666	0	0.005
2092-06-09	95.389	96.515	0	0
2092-06-10	96.594	97.3	0	0
2092-06-11	95.07	96.022	0	0
2092-06-12	96.866	96.924	0	0
2092-06-13	99.231	98.706	0.005	0
2092-06-14	101.104	101.527	0	0
2092-06-15	101.663	102.227	0	0
2092-06-16	103.669	103.226	0	0
2092-06-17	103.974	103.976	0	0
2092-06-18	102.384	101.834	0.132	0.015
2092-06-19	96.02	98.751	0.272	0.003
2092-06-20	97.48	97.612	0	0
2092-06-21	98.942	99.46	0	0
2092-06-22	100.004	100.191	0	0
2092-06-23	100.002	101.794	0	0
2092-06-24	101.781	101.274	0	0.031
2092-06-25	102.263	100.318	0.12	0.194
2092-06-26	95.302	96.773	0.111	0.178
2092-06-27	95.924	96.015	0.217	0.262
2092-06-28	99.395	97.859	0.156	0.286
2092-06-29	97.078	95.084	0.309	0.278
2092-06-30	93.467	96.59	0.19	0.393
2092-07-01	94.925	95.776	0.196	0.28
2092-07-02	94.325	92.844	0.382	0.36
2092-07-03	97.801	97.667	0.141	0.322
2092-07-04	100.477	100.836	0.34	0
2092-07-05	97.619	97.73	0.337	0.308
2092-07-06	91.585	90.644	0.485	0.514
2092-07-07	97.641	96.19	0.294	0.015
2092-07-08	102.64	103.018	0.047	0.251
2092-07-09	100.845	100.81	0	0
2092-07-10	100.798	102.144	0	0
2092-07-11	101.308	101.957	0.178	0.114
2092-07-12	100.293	101.133	0.118	0.01
2092-07-13	95.962	96.921	0	0.206
2092-07-14	94.174	96.738	0.228	0.534
2092-07-15	96.846	96.451	0.103	0.084
2092-07-16	95.678	94.96	0.274	0.336
2092-07-17	92.619	90.606	0.339	0.229
2092-07-18	94.558	95.278	1.644	0.773
2092-07-19	93.795	92.672	0.334	0.732
2092-07-20	94.652	93.069	0.584	0.328
2092-07-21	95.652	96.931	0.336	0.04
2092-07-22	90.276	92.592	0.505	0.526
2092-07-23	95.452	95.835	0.31	0.189
2092-07-24	95.647	96.465	0.105	0.057
2092-07-25	94.85	95.288	0.289	0.153
2092-07-26	96.181	97.308	0.11	0.076
2092-07-27	96.865	97.923	0	0
2092-07-28	94.426	95.235	0.168	0.195
2092-07-29	98.501	98.53	0.29	0.015
2092-07-30	97.676	99.51	0.006	0.019
2092-07-31	101.31	99.479	0.032	0
2092-08-01	98.729	97.651	0.395	0.239
2092-08-02	98.647	98.887	0	0.22
2092-08-03	98.198	98.885	0	0
2092-08-04	97.86	98.063	0.028	0.01
2092-08-05	94.305	95.651	0.182	0.448
2092-08-06	97.561	98.64	0.233	0.152
2092-08-07	100.48	101.439	0.004	0
2092-08-08	99.32	100.716	0	0
2092-08-09	97.613	97.697	0.115	0
2092-08-10	94.97	95.882	0.577	0.422
2092-08-11	95.209	94.291	0.307	0.346
2092-08-12	96.948	96.433	0.154	0.023
2092-08-13	98.157	98.272	0.229	0.196
2092-08-14	98.264	97.726	0	0.004
2092-08-15	98.283	97.125	0	0.004
2092-08-16	98.382	99.919	0	0
2092-08-17	98.383	98.272	0.07	0.058
2092-08-18	97.998	97.63	0.324	0.353
2092-08-19	99.818	99.9	0.081	0.001
2092-08-20	98.651	99.419	0	0
2092-08-21	95.982	98.616	0	0
2092-08-22	98.755	99.41	0	0
2092-08-23	96.384	97.462	0.021	0.006
2092-08-24	98.794	96.983	0.074	0.007
2092-08-25	94.57	96.783	0.202	0.092
2092-08-26	95.934	95.166	0.141	0.016
2092-08-27	97.306	98.472	0.001	0
2092-08-28	100.584	100.194	0.008	0
2092-08-29	98.058	98.11	0.377	0.176
2092-08-30	96.849	95.446	0.105	0.14
2092-08-31	97.305	95.929	0.109	0
2092-09-01	96.003	97.56	0.459	0.141
2092-09-02	96.535	98.484	0.151	0.113
2092-09-03	94.8	96.391	0	0.101
2092-09-04	93.611	96.178	0.046	0.07
2092-09-05	95.841	96.925	0.082	0.023
2092-09-06	97.002	97.314	0.011	0.002
2092-09-07	96.029	98.083	0.142	0.161
2092-09-08	95.2	94.906	0.247	0.045
2092-09-09	94.788	97.268	0.361	0.095
2092-09-10	96.315	96.816	0.162	0
2092-09-11	100.165	96.071	0.206	0
2092-09-12	95.063	95.203	0	0.009
2092-09-13	94.244	90.823	0.277	0.012
2092-09-14	96.641	94.768	0.139	0.094
2092-09-15	91.159	94.074	0.022	0.207
2092-09-16	92.661	91.92	0.134	0.064
2092-09-17	94.257	91.44	0.46	0
2092-09-18	91.426	94.46	0.161	0.015
2092-09-19	92.482	93.153	0	0.261
2092-09-20	91.891	95.918	0	0.044
2092-09-21	96.259	96.631	0	0
2092-09-22	94.705	94.298	0.007	0
2092-09-23	92.944	93.387	0.019	0.109
2092-09-24	91.648	93.391	0.183	0.133
2092-09-25	89.159	91.389	0.212	0.161
2092-09-26	90.841	91.452	0.321	0.056
2092-09-27	91.476	90.403	0.017	0.017
2092-09-28	93.071	92.871	0.026	0.025
2092-09-29	91.081	89.486	0.062	0.044
2092-09-30	92.158	91.275	0.04	0.091
2092-10-01	91.24	89.634	0.146	0
2092-10-02	89.359	91.391	0	0
2092-10-03	92.138	90.548	0	0
2092-10-04	90.531	90.8	0	0
2092-10-05	92.658	92.848	0.012	0.015
2092-10-06	91.943	92.369	0	0
2092-10-07	94.049	94.47	0	0.032
2092-10-08	92.005	92.398	0.021	0
2092-10-09	91.487	92.21	0.021	0.009
2092-10-10	90.917	90.996	0	0.021
2092-10-11	90.522	90.477	0.123	0
2092-10-12	89.04	87.689	0.29	0.3
2092-10-13	86.461	86.543	0.151	0.463
2092-10-14	86.506	87.766	0.671	0.258
2092-10-15	87.529	86.314	0.246	0.26
2092-10-16	85.482	87.226	0.179	0
2092-10-17	84.188	87.748	0	0
2092-10-18	91.698	90.944	0.001	0
2092-10-19	89.029	88.569	0	0
2092-10-20	88.434	84.63	1.209	0.22
2092-10-21	81.768	78.387	0.271	0.063
2092-10-22	77.748	76.427	1.76	0.417
2092-10-23	86.175	86.994	0.346	0.301
2092-10-24	88.156	89.67	0.131	0.437
2092-10-25	85.419	85.41	0.007	0.006
2092-10-26	87.789	88.045	0	0
2092-10-27	89.38	89.776	0	0
2092-10-28	89.097	89.603	0	0
2092-10-29	91.997	92.411	0	0
2092-10-30	87.391	86.282	0.083	0.064
2092-10-31	85.19	83.977	0.182	0
2093-05-01	80	80	1	1
2093-05-02	86.568	89.058	0.189	0.188
2093-05-03	87.178	86.067	0.28	0.357
2093-05-04	85.571	83.961	0.175	0.348
2093-05-05	84.053	85.37	0.287	0.189
2093-05-06	87.401	92.348	0.072	0.4
2093-05-07	87.77	89.507	0.075	0.163
2093-05-08	85.754	86.82	0.154	0.3
2093-05-09	86.805	85.499	0.243	0.151
2093-05-10	87.358	87.813	0.25	0.161
2093-05-11	90.944	90.907	0	0
2093-05-12	92.269	92.671	0	0
2093-05-13	89.02	90.369	0.007	0.091
2093-05-14	87.913	89.791	0.073	0
2093-05-15	88.529	89.376	0	0
2093-05-16	90.684	91.307	0	0
2093-05-17	90.756	91.625	0	0
2093-05-18	92.385	92.411	0	0
2093-05-19	91.881	92.012	0.014	0.017
2093-05-20	90.9	91.208	0.08	0.079
2093-05-21	91.977	89.558	0.164	0.132
2093-05-22	93.615	92.395	0.081	0.063
2093-05-23	93.288	93.796	0	0
2093-05-24	93.858	94.304	0	0
2093-05-25	95.069	95.277	0	0
2093-05-26	95.418	95.689	0	0
2093-05-27	96.181	96.65	0	0
2093-05-28	91.329	93.021	0.094	0.193
2093-05-29	92.189	91.675	0.083	0.258
2093-05-30	88.215	89.487	0.183	0.336
2093-05-31	90.56	92.259	0.2	0.192
2093-06-01	91.37	93.259	0	0.021
2093-06-02	92.541	93.006	0	0.054
2093-06-03	92.398	93.645	0	0.107
2093-06-04	92.388	92.823	0	0
2093-06-05	92.218	92.622	0	0
2093-06-06	91.274	91.361	0.175	0.026
2093-06-07	90.499	90.239	0.121	0.455
2093-06-08	89.95	90.979	0.274	0.182
2093-06-09	94.36	92.447	0.137	0.023
2093-06-10	93.523	94.786	0.053	0.092
2093-06-11	92.678	90.753	0.156	0.151
2093-06-12	96.067	94.868	0.004	0.002
2093-06-13	96.151	97.657	0.034	0
2093-06-14	99.85	98.826	0.044	0
2093-06-15	95.186	96.8	0	0
2093-06-16	96.095	96.533	0	0.007
2093-06-17	95.458	91.599	0.195	0.052
2093-06-18	92.79	92.469	0.146	0.277
2093-06-19	95.332	95.844	0.238	0.141
2093-06-20	92.041	91.609	0.307	0.379
2093-06-21	94.075	93.967	0.304	0.177
2093-06-22	93.037	93.301	0.299	0.149
2093-06-23	93.039	91.653	0.248	0.258
2093-06-24	91.608	92.746	0.22	0.355
2093-06-25	92.797	92.358	0.257	0.271
2093-06-26	93.776	95.033	0.033	0.014
2093-06-27	96.386	98.102	0	0
2093-06-28	100.882	100.696	0	0
2093-06-29	101.331	102.081	0.022	0.022
2093-06-30	99.389	99.907	0	0
2093-07-01	98.712	98.622	0.076	0.004
2093-07-02	96.19	95.899	0.006	0.023
2093-07-03	97.129	97.242	0.001	0
2093-07-04	97.793	98.358	0	0
2093-07-05	97.91	98.14	0	0
2093-07-06	98.805	97.178	0.152	0.156
2093-07-07	100.279	100.33	0.063	0.025
2093-07-08	102.838	103.083	0	0
2093-07-09	102.654	103.149	0	0
2093-07-10	100.365	100.848	0	0
2093-07-11	101.833	101.114	0.004	0
2093-07-12	103.621	103.845	0	0
2093-07-13	101.185	102.201	0	0
2093-07-14	100.461	99.663	0.225	0.179
2093-07-15	97.981	97.897	0.588	0.196
2093-07-16	92.843	95.054	0.293	0.19
2093-07-17	94.107	94.427	0.194	0.118
2093-07-18	92.637	93.057	0.415	0.276
2093-07-19	92.061	93.967	0.084	0.23
2093-07-20	92.733	92.138	0.066	0.257
2093-07-21	92.103	93.672	0.148	0.097
2093-07-22	90.5	91.406	0.179	0.215
2093-07-23	93.468	93.697	0.223	0.41
2093-07-24	95.477	95.878	0.115	0.01
2093-07-25	96.397	97.21	0.009	0.081
2093-07-26	94.118	94.53	0.097	0.005
2093-07-27	95.397	96.337	0.103	0.025
2093-07-28	94.705	94.105	0	0
2093-07-29	95.987	96.268	0.003	0
2093-07-30	97.37	97.596	0.108	0.051
2093-07-31	97.057	98.744	0.118	0.225
2093-08-01	99.308	100.292	0	0
2093-08-02	99.791	100.471	0.019	0.001
2093-08-03	99.887	99.889	0.025	0.007
2093-08-04	96.655	96.518	0.432	0.157
2093-08-05	100.126	101.122	0	0.003
2093-08-06	99.858	100.481	0	0
2093-08-07	100.887	100.321	0	0
2093-08-08	99.313	101.068	0.006	0
2093-08-09	101.035	101.29	0	0
2093-08-10	100.866	99.658	0	0
2093-08-11	96.99	97.431	0.225	0.091
2093-08-12	95.189	95.217	0.304	0.119
2093-08-13	100.216	99.315	0.073	0.115
2093-08-14	95.407	96.484	0.365	0.252
2093-08-15	95.456	95.556	0.01	0.063
2093-08-16	94.318	94.634	0.125	0.158
2093-08-17	93.962	93.43	0.099	0.04
2093-08-18	93.923	93.281	0.264	0.492
2093-08-19	97	98.23	0.293	0.035
2093-08-20	97.682	98.84	0	0.045
2093-08-21	98.976	98.792	0.017	0
2093-08-22	98.716	99.016	0	0
2093-08-23	98.642	97.646	0	0
2093-08-24	99.918	99.538	0	0
2093-08-25	101.506	100.426	0	0
2093-08-26	97.38	99.247	0	0.001
2093-08-27	91.294	91.957	0.445	0.536
2093-08-28	96.424	95.773	0.252	0.201
2093-08-29	97.111	97.004	0.233	0.241
2093-08-30	98.41	97.639	0.283	0.064
2093-08-31	97.121	92.239	0.318	0.309
2093-09-01	97.494	98.699	0.351	0.26
2093-09-02	98.732	99.084	0	0.021
2093-09-03	98.553	99.231	0	0
2093-09-04	98.137	99.384	0	0
2093-09-05	99.665	100.291	0.017	0.005
2093-09-06	98.877	99.308	0	0
2093-09-07	99.764	99.76	0.005	0.004
2093-09-08	99.293	97.791	0.076	0.015
2093-09-09	96.338	97.63	0	0
2093-09-10	95.622	95.601	0.074	0.134
2093-09-11	92.933	94.17	0.201	0.119
2093-09-12	93.488	96.267	0.192	0.254
2093-09-13	95.956	97.24	0.067	0.092
2093-09-14	98.199	97.898	0.284	0.026
2093-09-15	97.094	96.072	0	0
2093-09-16	94.32	94.286	0.027	0.012
2093-09-17	91.761	92.149	0.089	0.339
2093-09-18	94.526	94.956	0.134	0.014
2093-09-19	95.553	96.57	0.07	0.014
2093-09-20	98.249	98.762	0	0
2093-09-21	98.218	98.578	0.011	0.009
2093-09-22	97.055	97.544	0	0
2093-09-23	96.028	96.648	0	0
2093-09-24	92.144	95.176	0	0
2093-09-25	95.889	96.488	0	0
2093-09-26	96.179	96.602	0	0
2093-09-27	96.824	96.524	0	0
2093-09-28	97.385	97.606	0	0
2093-09-29	95.118	97.118	0.005	0
2093-09-30	96.307	96.295	0	0
2093-10-01	97.26	97.147	0	0
2093-10-02	93.353	94.915	0	0
2093-10-03	95.434	95.038	0	0
2093-10-04	94.796	95.901	0	0
2093-10-05	95.016	95.389	0	0
2093-10-06	94.363	94.945	0	0
2093-10-07	95.791	95.635	0	0
2093-10-08	95.24	95.058	0	0
2093-10-09	93.606	95.079	0	0
2093-10-10	95.316	95.135	0.012	0
2093-10-11	95.234	96.592	0.004	0.006
2093-10-12	95.85	95.202	0.007	0.004
2093-10-13	91.775	92.719	0	0
2093-10-14	90.185	90.122	0	0.002
2093-10-15	87.144	90.556	0	0.032
2093-10-16	88.475	90.38	0.057	0.166
2093-10-17	88.998	88.909	0.181	0.214
2093-10-18	92.725	92.825	0.009	0.026
2093-10-19	92.782	92.252	0.005	0.018
2093-10-20	92.94	91.92	0	0
2093-10-21	90.666	90.875	0	0
2093-10-22	89.55	89.423	0.014	0.011
2093-10-23	92.079	90.557	0.092	0.007
2093-10-24	87.986	90.735	0.037	0.003
2093-10-25	88.191	88.25	0.027	0.021
2093-10-26	88.925	90.597	0.022	0
2093-10-27	89.527	90.151	0	0
2093-10-28	87.326	88.745	0	0
2093-10-29	81.467	83.269	0	0
2093-10-30	66.323	67.766	0	0
2093-10-31	78.341	78.102	0	0
2094-05-01	80	80	1	1
2094-05-02	92.779	93.022	0	0
2094-05-03	93.318	93.415	0	0
2094-05-04	93.111	94.659	0.015	0.045
2094-05-05	94.899	95.676	0.104	0.082
2094-05-06	91.958	93.693	0	0
2094-05-07	89.767	90.606	0	0
2094-05-08	90.301	92.511	0	0
2094-05-09	91.948	93.993	0	0
2094-05-10	94.298	95.014	0	0
2094-05-11	94.697	94.905	0	0
2094-05-12	90.961	91.791	0	0
2094-05-13	91.616	91.037	0	0
2094-05-14	92.978	93.277	0.024	0.043
2094-05-15	95.383	95.491	0.038	0.181
2094-05-16	94.413	94.918	0	0
2094-05-17	92.152	92.256	0.297	0.085
2094-05-18	92.47	92.898	0	0.006
2094-05-19	93.086	91.996	0	0.001
2094-05-20	87.019	87.729	0.282	0.107
2094-05-21	93.065	92.923	0.018	0.026
2094-05-22	92.846	92.946	0.007	0
2094-05-23	92.495	92.595	0.01	0
2094-05-24	90.03	91.179	0.332	0.291
2094-05-25	87.695	87.551	0.325	0.261
2094-05-26	90.133	93.682	0.001	0.125
2094-05-27	95.756	96.758	0	0
2094-05-28	95.144	94.984	0.191	0.08
2094-05-29	93.745	94.989	0.033	0.136
2094-05-30	94.349	94.987	0	0
2094-05-31	94.849	95.098	0.004	0.01
2094-06-01	94.833	94.881	0.069	0
2094-06-02	93.521	95.017	0	0
2094-06-03	90.845	93.868	0.484	0.429
2094-06-04	94.917	94.648	0.006	0.002
2094-06-05	95.321	95.827	0.012	0
2094-06-06	96.071	96.279	0	0.001
2094-06-07	97.082	96.361	0.167	0
2094-06-08	97.582	98.203	0.229	0.437
2094-06-09	91.233	96.009	0.536	0.452
2094-06-10	94.737	95.101	0.206	0.14
2094-06-11	95.474	95.089	0.005	0.005
2094-06-12	95.59	96.859	0	0
2094-06-13	93.455	95.3	0.255	0.243
2094-06-14	93.6	93.423	0.234	0.37
2094-06-15	93.044	95.007	0.004	0.102
2094-06-16	95.121	97.887	0.098	0.338
2094-06-17	97.638	98.968	0.069	0.117
2094-06-18	96.751	99.163	0.242	0.33
2094-06-19	97.034	99.215	0	0.292
2094-06-20	97.089	97.189	0.032	0.385
2094-06-21	95.72	97.262	0.017	0.085
2094-06-22	92.564	94.584	0.017	0.153
2094-06-23	94.312	94.829	0.026	0.005
2094-06-24	94.353	94.582	0.026	0.015
2094-06-25	96.399	97.443	0	0.027
2094-06-26	96.419	96.348	0.143	0.052
2094-06-27	95.481	97.072	0.1	0.444
2094-06-28	97.056	97.156	0	0.091
2094-06-29	96.745	97.775	0	0.293
2094-06-30	95.598	93.959	0.223	0
2094-07-01	90.52	94.533	0.04	0.661
2094-07-02	94.845	96.728	0	0.509
2094-07-03	96.284	96.656	0	0
2094-07-04	94.776	95.549	0	0
2094-07-05	93.134	92.704	0.314	0.356
2094-07-06	92.983	89.926	0.361	0.666
2094-07-07	98.156	97.7	0.064	0.238
2094-07-08	94.211	97.374	0	0.011
2094-07-09	94.766	95.709	0.005	0
2094-07-10	95.133	97.2	0	0.148
2094-07-11	98.558	99.002	0.265	0.202
2094-07-12	100.918	101.656	0.005	0.106
2094-07-13	98.859	99.815	0	0
2094-07-14	97.931	99.561	0.001	0.034
2094-07-15	97.396	99.536	0.002	0.03
2094-07-16	97.905	100.018	0.001	0.242
2094-07-17	98.121	96.498	0.212	0.321
2094-07-18	96.301	97.957	0.328	0.169
2094-07-19	97.353	95.575	0.179	0.127
2094-07-20	94.215	98.097	0.068	0.509
2094-07-21	94.112	98.292	0.306	0.427
2094-07-22	100.748	102.198	0	0.055
2094-07-23	101.463	101.298	0	0
2094-07-24	98.136	99.654	0.307	0.08
2094-07-25	100.809	98.251	0.173	0.231
2094-07-26	99.042	99.171	0.032	0.024
2094-07-27	97.719	97.882	0.313	0.012
2094-07-28	98.31	97.79	0.053	0.001
2094-07-29	97.166	97.288	0.274	0.052
2094-07-30	98.116	96.037	0.061	0.029
2094-07-31	95.762	99.604	0.026	0
2094-08-01	100.088	99.413	0.001	0
2094-08-02	98.242	97.68	0	0.003
2094-08-03	99.447	100.131	0.057	0.401
2094-08-04	98.093	99.952	0	0.001
2094-08-05	99.649	98.339	0.03	0.011
2094-08-06	99.364	94.031	0.422	0
2094-08-07	100.303	95.377	0.312	0.009
2094-08-08	97.819	97.664	0.018	0
2094-08-09	97.52	98.177	0	0.007
2094-08-10	95.304	93.306	0.491	0.111
2094-08-11	100.477	99.491	0.084	0.019
2094-08-12	99.244	99.031	0.001	0.006
2094-08-13	96.483	100.072	0	0.011
2094-08-14	98.72	98.402	0.004	0.002
2094-08-15	98.909	99.337	0	0
2094-08-16	100.392	98.658	0	0
2094-08-17	98.226	98.355	0.003	0.004
2094-08-18	101.02	101.084	0.004	0
2094-08-19	99.586	98.471	0	0
2094-08-20	100.756	100.969	0	0
2094-08-21	99.439	98.738	0	0.016
2094-08-22	99.629	99.038	0	0
2094-08-23	100.978	101.245	0	0.016
2094-08-24	98.323	98.367	0.008	0
2094-08-25	100.78	100.885	0.057	0
2094-08-26	98.549	98.977	0.02	0.013
2094-08-27	101.52	100.329	0.001	0.001
2094-08-28	101.1	100.72	0.015	0
2094-08-29	94.991	98.348	0.051	0.258
2094-08-30	95.144	96.681	0.292	0.096
2094-08-31	94.246	93.676	0.359	0.346
2094-09-01	97.205	100.117	0	0.02
2094-09-02	98.966	101.259	0	0
2094-09-03	98.128	98.946	0.003	0.013
2094-09-04	99.77	98.989	0.007	0.003
2094-09-05	99.986	98.108	0	0
2094-09-06	98.91	99.584	0	0
2094-09-07	98.473	97.606	0.326	0.103
2094-09-08	96.145	96.245	0.006	0.18
2094-09-09	96.41	96.278	0.01	0
2094-09-10	97.454	96.884	0	0
2094-09-11	98.583	98.35	0.016	0
2094-09-12	98.642	98.389	0	0
2094-09-13	100.463	99.303	0	0
2094-09-14	100.087	99.386	0	0.009
2094-09-15	99.471	98.648	0	0
2094-09-16	97.358	97.95	0	0
2094-09-17	99.286	99.614	0.004	0
2094-09-18	99.786	99.702	0	0
2094-09-19	99.757	100.095	0	0
2094-09-20	97.429	96.62	0	0
2094-09-21	98.394	99.049	0	0
2094-09-22	97.692	99.006	0	0
2094-09-23	97.906	96.362	0	0
2094-09-24	95.339	95.998	0	0
2094-09-25	91.963	93.676	0.003	0.01
2094-09-26	96.455	96.907	0	0.006
2094-09-27	94.358	95.107	0.001	0.002
2094-09-28	92.733	92.833	0	0.001
2094-09-29	96.206	96.026	0	0
2094-09-30	92.819	93.626	0	0
2094-10-01	90.656	93.906	0.151	0.112
2094-10-02	92.795	92.001	0.111	0.033
2094-10-03	95.12	94.104	0	0.046
2094-10-04	91.851	92.195	0.005	0.004
2094-10-05	88.55	92.842	0.003	0.015
2094-10-06	92.277	92.332	0	0.007
2094-10-07	93.036	93.136	0	0
2094-10-08	92.655	91.521	0.01	0.001
2094-10-09	88.466	90.187	0	0
2094-10-10	91.471	91.245	0	0
2094-10-11	92.074	93.957	0	0.024
2094-10-12	95.06	95.533	0	0.001
2094-10-13	94.135	94.655	0	0
2094-10-14	92.413	90.322	0	0
2094-10-15	93.633	94.49	0.006	0
2094-10-16	93.276	92.217	0	0
2094-10-17	94.674	95.299	0	0
2094-10-18	95.444	95.465	0	0
2094-10-19	95.768	95.772	0	0
2094-10-20	92.8	92.9	0.05	0
2094-10-21	92.73	91.893	0.02	0.004
2094-10-22	92.034	89.988	0.026	0
2094-10-23	87.31	88.518	0.005	0.032
2094-10-24	89.984	92.413	0.002	0.207
2094-10-25	91.699	93.285	0.014	0
2094-10-26	90.709	89.632	0.091	0.078
2094-10-27	92.424	93.925	0.069	0.068
2094-10-28	91.037	92.439	0	0
2094-10-29	92.109	93.711	0.005	0
2094-10-30	92.454	93.305	0	0
2094-10-31	88.309	88.726	0.014	0.027
2095-05-01	80	80	1	1
2095-05-02	94.959	92.173	0.201	0.005
2095-05-03	87.804	87.501	0.488	0.274
2095-05-04	89.205	86.473	0.346	0.304
2095-05-05	85.762	86.862	0.225	0.076
2095-05-06	88.114	86.964	0.003	0.028
2095-05-07	93.068	91.048	0.011	0.005
2095-05-08	95.703	93.615	0	0
2095-05-09	92.765	91.296	0.001	0
2095-05-10	86.421	89.447	0.107	0.259
2095-05-11	91.519	86.041	0.378	0.326
2095-05-12	91.559	93.31	0.182	0.376
2095-05-13	92.911	94.046	0.166	0.13
2095-05-14	93.154	94.269	0.318	0.003
2095-05-15	93.043	92.492	0.449	0.173
2095-05-16	96.158	96.999	0.059	0.172
2095-05-17	92.57	93.515	0.019	0.066
2095-05-18	95.538	96.42	0.021	0.197
2095-05-19	92.39	94.966	0.196	0.016
2095-05-20	90.133	90.266	0.099	0.185
2095-05-21	89.698	90.376	0.266	0.15
2095-05-22	87.785	88.465	0.347	0.334
2095-05-23	88.191	86.013	0.242	0.222
2095-05-24	92.456	94.349	0.125	0.001
2095-05-25	94.853	94.76	0	0.002
2095-05-26	93.912	93.974	0.001	0.006
2095-05-27	91.224	91.833	0.205	0.043
2095-05-28	94.889	94.681	0.37	0.011
2095-05-29	95.101	95.44	0	0
2095-05-30	95.007	95.119	0	0
2095-05-31	96.706	96.762	0.311	0.514
2095-06-01	97.314	97.356	0.104	0.043
2095-06-02	102.339	102.136	0	0
2095-06-03	99.335	99.208	0	0
2095-06-04	98.388	98.418	0	0
2095-06-05	98.352	98.991	0.026	0.095
2095-06-06	92.915	95.765	0.416	0.264
2095-06-07	94.638	93.906	0.207	0.09
2095-06-08	97.991	97.008	0.079	0.389
2095-06-09	95.746	95.364	0.022	0.005
2095-06-10	96.474	96.288	0.018	0.022
2095-06-11	95.252	96.962	0.21	0.214
2095-06-12	91.997	90.788	0.29	0.175
2095-06-13	94.965	91.847	0.146	0.327
2095-06-14	93.954	94.26	0	0.072
2095-06-15	93.121	92.089	0.113	0.016
2095-06-16	93.252	92.066	0.154	0.183
2095-06-17	94.073	93.111	0.232	0.272
2095-06-18	93.508	88.954	0.253	0.25
2095-06-19	95.145	95.354	0.241	0.011
2095-06-20	95.643	97.249	0.005	0
2095-06-21	94.588	95.38	0	0
2095-06-22	94.616	94.834	0	0
2095-06-23	96.607	96.194	0	0
2095-06-24	101.958	102.68	0	0
2095-06-25	99.011	99.045	0	0
2095-06-26	98.468	98.589	0.001	0.002
2095-06-27	96.519	98.015	0.352	0.381
2095-06-28	95.455	96.113	0.473	0.414
2095-06-29	95.685	95.047	0.081	0.339
2095-06-30	97.918	98.58	0.164	0.089
2095-07-01	100.943	99.438	0.191	0
2095-07-02	101.822	101.787	0.051	0
2095-07-03	100.025	100.389	0	0
2095-07-04	98.021	99.67	0	0
2095-07-05	99.707	100.956	0	0
2095-07-06	98.398	98.667	0.015	0.011
2095-07-07	97.438	98.148	0.035	0.022
2095-07-08	96.343	97.744	0.012	0
2095-07-09	96.613	96.713	0.004	0.282
2095-07-10	94.541	93.054	0.269	0.671
2095-07-11	97.678	97.104	0.371	0.208
2095-07-12	96.373	95.421	0	0
2095-07-13	98.01	98.759	0	0.04
2095-07-14	99.001	99.299	0.033	0.033
2095-07-15	98.654	99.004	0.021	0
2095-07-16	97.928	99.657	0.023	0.015
2095-07-17	95.222	96.503	0.007	0.012
2095-07-18	96.431	96.858	0.04	0.089
2095-07-19	96.833	96.184	0	0
2095-07-20	96.128	95.612	0	0
2095-07-21	96.873	96.995	0	0
2095-07-22	96.871	96.649	0.018	0.036
2095-07-23	98.394	98.082	0	0.002
2095-07-24	98.387	97.237	0.091	0.064
2095-07-25	94.37	94.949	0.223	0.14
2095-07-26	97.291	97.231	0.23	0.164
2095-07-27	99.277	99.916	0.003	0.057
2095-07-28	100.956	101.635	0	0
2095-07-29	101.633	101.912	0	0
2095-07-30	101.487	101.744	0.007	0
2095-07-31	96.909	98.22	0.278	0.708
2095-08-01	94.177	96.689	0.491	0.455
2095-08-02	99.15	100.384	0.573	0.355
2095-08-03	95.414	96.333	0.151	0.212
2095-08-04	94.175	96.489	0.176	0.22
2095-08-05	97.64	97.74	0	0.167
2095-08-06	101.001	100.356	0	0
2095-08-07	101.972	102.306	0	0
2095-08-08	101.587	102.064	0.042	0.02
2095-08-09	99.05	98.733	0.003	0
2095-08-10	98.518	98.839	0	0
2095-08-11	97.857	97.814	0	0
2095-08-12	95.351	99.319	0	0.018
2095-08-13	102.645	100.561	0	0
2095-08-14	102.148	102.618	0	0
2095-08-15	104.953	105.818	0	0
2095-08-16	102.787	103.175	0.266	0.197
2095-08-17	101.084	102.262	0.143	0.093
2095-08-18	99.672	99.975	0.454	0.613
2095-08-19	94.178	99.437	0.273	0.313
2095-08-20	97.183	97.478	0.195	0.39
2095-08-21	100.218	100.95	0.11	0.137
2095-08-22	98.118	101.459	0.209	0.001
2095-08-23	97.173	95.621	0.382	0.347
2095-08-24	95.007	97.961	0.321	0.139
2095-08-25	95.985	96.145	0.022	0.081
2095-08-26	96.666	96.365	0.003	0.018
2095-08-27	97.284	97.517	0.001	0
2095-08-28	94.321	95.717	0.097	0.059
2095-08-29	93.694	96.893	0.163	0.266
2095-08-30	96.671	96.771	0.034	0.2
2095-08-31	92.352	97.115	0.221	0.308
2095-09-01	95.563	94.427	0.393	0.04
2095-09-02	94.192	94.527	0.024	0
2095-09-03	94.819	92.498	0.326	0.019
2095-09-04	94.067	92.753	0.51	0.315
2095-09-05	94.874	94.59	0.186	0.181
2095-09-06	97.128	97.61	0.02	0.272
2095-09-07	99.082	100.124	0.395	0
2095-09-08	99.426	99.468	0	0
2095-09-09	97.54	97.03	0.004	0
2095-09-10	94.588	94.534	0	0.017
2095-09-11	93.802	92.782	0.074	0.004
2095-09-12	97.085	97.45	0.114	0.044
2095-09-13	92.619	92.326	0.238	0.13
2095-09-14	92.627	90.77	0.273	0.24
2095-09-15	93.004	92.982	0.038	0.01
2095-09-16	93.031	92.904	0.191	0.168
2095-09-17	94.009	93.366	0.013	0.017
2095-09-18	94.081	93.988	0.007	0.006
2095-09-19	94.394	93.831	0.19	0
2095-09-20	92.72	92.82	0	0
2095-09-21	92.814	92.63	0.021	0.015
2095-09-22	91.105	90.88	0.376	0.295
2095-09-23	93.239	93.812	0.019	0.129
2095-09-24	92.201	91.552	0.001	0
2095-09-25	92.565	92.931	0	0
2095-09-26	92.627	92.727	0	0
2095-09-27	93.13	91.496	0	0
2095-09-28	90.021	91.103	0	0.016
2095-09-29	90.126	90.599	0	0.249
2095-09-30	87.193	89.997	0	0.338
2095-10-01	91.854	90.957	0	0
2095-10-02	94.308	94.383	0.086	0
2095-10-03	93.025	96.551	0.001	0.008
2095-10-04	93.185	93.285	0.042	0.042
2095-10-05	91.384	91.929	0.002	0.124
2095-10-06	91.838	92.279	0	0.002
2095-10-07	87.127	89.534	0.152	0.351
2095-10-08	84.363	88.437	0.123	0
2095-10-09	84.013	85.323	0.2	0.115
2095-10-10	87.134	86.361	0.149	0.205
2095-10-11	85.269	85.246	0.155	0.132
2095-10-12	87.767	87.677	0.082	0.178
2095-10-13	87.609	86.116	0.197	0.287
2095-10-14	87.217	87.672	0.196	0.028
2095-10-15	89.142	89.564	0	0.114
2095-10-16	83.374	89.988	0.002	0.067
2095-10-17	86.299	86.305	0.01	0.009
2095-10-18	88.264	86.805	0.016	0.071
2095-10-19	89.191	90.129	0.125	0.049
2095-10-20	90.113	89.971	0	0
2095-10-21	89.937	89.068	0.005	0
2095-10-22	88.767	89.032	0.121	0.06
2095-10-23	91.449	91.228	0.003	0
2095-10-24	93.061	92.9	0	0
2095-10-25	93.891	93.891	0.022	0.038
2095-10-26	92.166	92.391	0.016	0.015
2095-10-27	89.907	89.697	0	0
2095-10-28	90.432	89.362	0	0
2095-10-29	90.296	90.416	0.015	0.027
2095-10-30	89.172	89.374	0	0
2095-10-31	84.928	87.061	0.009	0.056
2096-05-01	80	80	1	1
2096-05-02	92.356	92.778	0	0.035
2096-05-03	93.482	91.95	0.097	0
2096-05-04	93.461	94.294	0	0
2096-05-05	93.236	92.678	0	0
2096-05-06	90.744	91.984	0	0
2096-05-07	90.086	90.792	0.392	0.239
2096-05-08	92.117	91.166	0.083	0.037
2096-05-09	90.961	92.973	0	0
2096-05-10	91.758	88.176	0.232	0.111
2096-05-11	89.787	89.985	0.015	0.184
2096-05-12	91.598	91.429	0	0
2096-05-13	86.062	85.242	0.451	0.409
2096-05-14	86.178	86.378	0.331	0.266
2096-05-15	86.769	87.047	0	0.009
2096-05-16	89.689	89.522	0	0
2096-05-17	89.282	88.619	0.001	0
2096-05-18	91.378	91.254	0	0
2096-05-19	90.658	90.422	0	0
2096-05-20	89.007	87.608	0.005	0
2096-05-21	85.408	88.186	0.362	0.291
2096-05-22	91.05	90.029	0.193	0.144
2096-05-23	91.039	92.104	0.147	0.289
2096-05-24	91.273	90.24	0.025	0
2096-05-25	91.277	90.417	0	0
2096-05-26	92.707	92.433	0	0
2096-05-27	91.709	91.785	0.016	0
2096-05-28	93.179	93.279	0.015	0.078
2096-05-29	93.753	93.983	0	0
2096-05-30	93.293	93.463	0	0
2096-05-31	91.819	92.842	0	0
2096-06-01	92.695	92.474	0	0
2096-06-02	92.434	93.157	0	0
2096-06-03	91.654	91.352	0.18	0.113
2096-06-04	92.873	92.973	0	0.012
2096-06-05	91.874	93.812	0	0.049
2096-06-06	94.955	95.539	0.177	0.004
2096-06-07	91.697	91.84	0.225	0.253
2096-06-08	96.325	96.425	0.032	0.065
2096-06-09	98.988	98.388	0.09	0.024
2096-06-10	98.336	99.373	0	0
2096-06-11	98.242	98.089	0	0.014
2096-06-12	100.454	98.766	0.162	0.006
2096-06-13	103.341	99.349	0.3	0
2096-06-14	100.377	100.477	0.021	0.12
2096-06-15	94.68	97.128	0.115	0.317
2096-06-16	92.548	94.569	0.107	0.238
2096-06-17	93.09	95.085	0.46	0.296
2096-06-18	95.567	95.578	0.418	0.419
2096-06-19	98.096	98.196	0.009	0.39
2096-06-20	98.841	99.38	0	0
2096-06-21	99.817	100.184	0	0
2096-06-22	98.455	98.567	0.005	0.005
2096-06-23	99.104	98.997	0.144	0
2096-06-24	93.607	93.85	0.494	0.55
2096-06-25	93.811	95.182	0.067	0.038
2096-06-26	96.371	97.249	0	0
2096-06-27	94.816	95.074	0	0
2096-06-28	91.905	94.746	0.165	0.238
2096-06-29	96.419	97.741	0.007	0.124
2096-06-30	98.803	97.248	0.458	0.123
2096-07-01	97.709	98.511	0.526	0.127
2096-07-02	94.267	93.256	0.507	0.276
2096-07-03	93.702	94.755	0.148	0.35
2096-07-04	96.657	95.029	0	0.043
2096-07-05	97.096	96.101	0	0
2096-07-06	95.771	97.735	0	0
2096-07-07	98.843	99.221	0.116	0.068
2096-07-08	97.195	98.791	0	0
2096-07-09	95.104	95.908	0.023	0
2096-07-10	97.372	98.921	0.004	0.001
2096-07-11	97.813	98.064	0	0
2096-07-12	91.856	96.966	0	0.172
2096-07-13	96.396	94.997	0.117	0.001
2096-07-14	96.344	94.271	0.992	0.076
2096-07-15	95.928	93.554	0.136	0.048
2096-07-16	97.976	95.688	0.102	0.002
2096-07-17	97.722	97.629	0.001	0
2096-07-18	98.337	99.292	0	0
2096-07-19	99	100.005	0	0
2096-07-20	97.793	98.127	0	0
2096-07-21	100.364	99.551	0.012	0
2096-07-22	102.336	102.215	0	0
2096-07-23	101.545	101.645	0	0.163
2096-07-24	94.204	98.666	0.278	0.223
2096-07-25	96.371	96.79	0.269	0.058
2096-07-26	95.988	97.038	0.027	0.007
2096-07-27	101.046	101.101	0.161	0.049
2096-07-28	100.697	100.63	0	0
2096-07-29	101.334	99.971	0	0
2096-07-30	101.649	101.469	0	0
2096-07-31	100.414	100.553	0	0
2096-08-01	100.447	100.966	0.261	0
2096-08-02	98.819	99.238	0.339	0.29
2096-08-03	98.251	98.964	0.148	0.103
2096-08-04	99.008	97.35	0.053	0.031
2096-08-05	101.013	99.725	0	0
2096-08-06	101.08	101.547	0.047	0.014
2096-08-07	101.322	101.323	0.087	0.177
2096-08-08	97.286	96.953	0	0.002
2096-08-09	96.097	95.899	0	0
2096-08-10	96.647	97.636	0	0
2096-08-11	98.172	98.393	0	0
2096-08-12	99.016	98.702	0	0
2096-08-13	98.56	97.266	0.21	0.38
2096-08-14	96.307	96.726	0.154	0.332
2096-08-15	97.786	98.618	0.046	0.017
2096-08-16	98.533	98.367	0.004	0.01
2096-08-17	99.44	97.59	0.012	0
2096-08-18	101.842	101.457	0.016	0
2096-08-19	98.745	98.181	0.015	0.008
2096-08-20	99.956	100.056	0.028	0.062
2096-08-21	101.698	99.66	0	0
2096-08-22	101.703	101.051	0	0
2096-08-23	97.508	97.195	0.253	0.25
2096-08-24	99.409	98.983	0.063	0.066
2096-08-25	103.523	103.441	0	0
2096-08-26	103.21	103.542	0.229	0.225
2096-08-27	101.866	102.708	0.194	0
2096-08-28	101.441	102.062	0	0
2096-08-29	95.984	98.872	0.003	0.033
2096-08-30	96.962	99.801	0	0.028
2096-08-31	100.014	100.114	0.028	0.087
2096-09-01	99.256	99.259	0.002	0.009
2096-09-02	97.93	96.395	0.062	0.071
2096-09-03	98.544	98.436	0.226	0.055
2096-09-04	99.382	99.103	0.132	0.004
2096-09-05	99.151	99.517	0.219	0.174
2096-09-06	101.25	101.579	0.127	0.041
2096-09-07	100.505	99.699	0.022	0.02
2096-09-08	99.272	99.121	0.007	0.005
2096-09-09	98.916	100.056	0.005	0.002
2096-09-10	97.104	98.051	0.022	0.015
2096-09-11	95.26	94.423	0.322	0.114
2096-09-12	97.262	96.91	0.002	0
2096-09-13	97.705	96.518	0.072	0.005
2096-09-14	98.451	96.778	0	0
2096-09-15	96.311	95.509	0.411	0.352
2096-09-16	97.251	97.47	0.006	0.087
2096-09-17	98.513	97.625	0.015	0.018
2096-09-18	93.221	96.551	0.057	0.116
2096-09-19	91.131	90.766	0.235	0.302
2096-09-20	93.67	92.322	0.468	0.407
2096-09-21	91.326	88.781	0.176	0
2096-09-22	94.091	86.683	0.293	0
2096-09-23	91.219	91.415	0	0.107
2096-09-24	92.413	92.513	0.001	0.013
2096-09-25	92.738	92.838	0.002	0.012
2096-09-26	91.847	95.309	0	0.331
2096-09-27	90.481	92.778	0	0.002
2096-09-28	91.015	91.115	0	0
2096-09-29	96.147	95.738	0.005	0
2096-09-30	90.489	94.657	0.011	0.444
2096-10-01	90.985	91.688	0.347	0.359
2096-10-02	92.28	92.458	0.113	0.198
2096-10-03	92.97	92.966	0.016	0
2096-10-04	92.877	92.977	0	0
2096-10-05	95.302	95.872	0	0
2096-10-06	94.643	95.085	0	0
2096-10-07	96.441	97.121	0	0
2096-10-08	93.958	94.14	0	0.006
2096-10-09	94.542	94.405	0.002	0
2096-10-10	92.006	92.567	0.005	0.004
2096-10-11	91.981	92.352	0	0
2096-10-12	90.842	89.847	0.001	0.003
2096-10-13	90.893	90.345	0	0
2096-10-14	90.656	89.953	0.002	0
2096-10-15	90.187	90.018	0	0
2096-10-16	88.888	89.263	0	0
2096-10-17	89.568	90.682	0	0
2096-10-18	90.997	91.415	0	0
2096-10-19	92.815	92.567	0	0
2096-10-20	89.964	88.644	0.012	0
2096-10-21	89.097	88.387	0.006	0.002
2096-10-22	89.412	89.615	0.08	0
2096-10-23	90.348	88.835	0	0.003
2096-10-24	89.558	88.491	0.038	0.002
2096-10-25	89.31	89.883	0.099	0.145
2096-10-26	87.632	87.097	0.29	0.322
2096-10-27	89.308	89.457	0.01	0.135
2096-10-28	88.494	88.892	0	0
2096-10-29	91.291	91.831	0	0
2096-10-30	92.978	93.006	0	0
2096-10-31	92.787	93.521	0	0
2097-05-01	80	80	1	1
2097-05-02	89.526	89.159	0	0
2097-05-03	90.409	90.498	0	0
2097-05-04	93.781	93.673	0	0
2097-05-05	93.908	93.789	0.002	0.001
2097-05-06	94.571	95.485	0.005	0.03
2097-05-07	92.97	94.582	0.107	0.161
2097-05-08	91.073	89.105	0.243	0.223
2097-05-09	91.612	91.935	0.216	0.094
2097-05-10	93.129	92.841	0.001	0.054
2097-05-11	93.342	94.076	0	0
2097-05-12	92.413	92.935	0	0
2097-05-13	86.275	90.118	0.263	0.233
2097-05-14	87.588	91.149	0.01	0.173
2097-05-15	91.565	91.665	0.01	0
2097-05-16	93.382	94.413	0.009	0.005
2097-05-17	94.229	94.831	0.211	0.004
2097-05-18	94.696	93.931	0	0
2097-05-19	90.794	91.648	0.176	0.246
2097-05-20	92.632	92.582	0	0.023
2097-05-21	94.209	95.252	0	0
2097-05-22	96.827	98.113	0	0.002
2097-05-23	96.811	96.965	0.068	0.044
2097-05-24	95.822	98.207	0.002	0.411
2097-05-25	94.727	93.765	0.235	0.001
2097-05-26	92.209	93.1	0.387	0.148
2097-05-27	89.318	89.41	0.115	0.157
2097-05-28	91.771	91.654	0.035	0.014
2097-05-29	91.516	92.35	0.002	0
2097-05-30	92.818	94.016	0	0
2097-05-31	95.947	95.174	0.055	0
2097-06-01	95.815	92.197	0.321	0.261
2097-06-02	96.694	94.425	0.134	0.262
2097-06-03	94.373	93.475	0.424	0.263
2097-06-04	91.61	88.151	0.636	0.179
2097-06-05	90.164	90.01	0.466	0.339
2097-06-06	97.588	95.511	0	0
2097-06-07	91.931	93.175	0.188	0.217
2097-06-08	92.285	91.153	0.518	0.382
2097-06-09	95.924	94.632	0.293	0.292
2097-06-10	95.377	94.889	0	0
2097-06-11	93.056	92.859	0	0.008
2097-06-12	92.568	92.8	0.004	0
2097-06-13	92.439	93.546	0	0
2097-06-14	93.764	93.094	0.1	0.012
2097-06-15	94.978	94	0.001	0
2097-06-16	93.656	93.942	0.018	0
2097-06-17	92.999	93.099	0.057	0
2097-06-18	92.801	92.326	0.137	0
2097-06-19	94.107	93.794	0	0
2097-06-20	93.943	96.738	0	0
2097-06-21	96.483	97.834	0.113	0.361
2097-06-22	93.598	97.711	0.111	0.069
2097-06-23	94.94	99.027	0.017	0.156
2097-06-24	96.357	95.974	0	0
2097-06-25	92.427	92.308	0.103	0.035
2097-06-26	90.531	92.186	0.233	0.108
2097-06-27	90.65	94.133	0	0.181
2097-06-28	92.232	91.599	0.354	0.456
2097-06-29	93.306	92.902	0.167	0.021
2097-06-30	91.696	92.855	0.116	0.307
2097-07-01	94.789	96.682	0	0.118
2097-07-02	97.218	97.513	0.188	0.131
2097-07-03	98.759	98.016	0.084	0.052
2097-07-04	98.448	98.854	0.014	0.102
2097-07-05	101.78	100.232	0.025	0.007
2097-07-06	99.8	100.64	0.075	0.023
2097-07-07	99.253	100.608	0.256	0
2097-07-08	98.84	101.876	0.15	0.066
2097-07-09	98.669	99.996	0.005	0.035
2097-07-10	101.052	102.538	0.027	0.059
2097-07-11	98.407	100.501	0.03	0.039
2097-07-12	102.564	103.456	0	0
2097-07-13	98.278	98.654	0.069	0.206
2097-07-14	100.669	101.614	0.192	0.17
2097-07-15	98.398	98.738	0	0.003
2097-07-16	95.124	97.17	0.321	0.446
2097-07-17	101.683	103.017	0.005	0
2097-07-18	102.534	103.386	0.011	0.005
2097-07-19	99.973	100.073	0.052	0.093
2097-07-20	98.813	98.216	0.453	0.107
2097-07-21	98.644	96.763	0.346	0.03
2097-07-22	96.748	97.6	0	0.092
2097-07-23	98.148	98.965	0	0
2097-07-24	99.01	98.494	0	0
2097-07-25	99.532	97.085	0.081	0
2097-07-26	96.722	97.897	0.03	0.017
2097-07-27	98.801	99.023	0.052	0.118
2097-07-28	96.137	97.833	0.473	0.238
2097-07-29	95.695	95.973	0.596	0.412
2097-07-30	97.698	99.33	0.243	0.157
2097-07-31	99.309	99.364	0.392	0.298
2097-08-01	93.31	93.717	0.319	0.362
2097-08-02	96.193	94.815	0.24	0.232
2097-08-03	92.92	98.47	0.235	0.174
2097-08-04	94.942	97.652	0.235	0.168
2097-08-05	91.163	92.843	0.315	0.208
2097-08-06	95.634	95.196	0.06	0.103
2097-08-07	96.858	94.347	0.03	0.033
2097-08-08	98.615	96.73	0.052	0
2097-08-09	97.678	97.778	0.036	0.111
2097-08-10	98.181	93.851	0.407	0
2097-08-11	96.584	92.58	0.593	0
2097-08-12	96.013	96.156	0.379	0.229
2097-08-13	97.06	97.027	0	0
2097-08-14	95.879	96.426	0	0
2097-08-15	93.924	96.519	0	0.44
2097-08-16	96.859	95.824	0.082	0.053
2097-08-17	98.005	94.031	0.35	0.457
2097-08-18	97.151	97.251	0.025	0.089
2097-08-19	96.462	97.052	0	0
2097-08-20	94.886	96.134	0	0
2097-08-21	96.256	95.586	0	0
2097-08-22	95.885	97.797	0	0.015
2097-08-23	98.541	98.652	0.002	0.016
2097-08-24	98.468	99.024	0	0
2097-08-25	96.627	96.575	0.109	0.014
2097-08-26	99.004	99.344	0.005	0.009
2097-08-27	99.645	99.54	0.033	0.027
2097-08-28	98.768	98.263	0	0.003
2097-08-29	98.713	100.779	0.01	0.018
2097-08-30	100.379	100.62	0	0
2097-08-31	96.119	98.431	0.008	0.029
2097-09-01	91.438	92.416	0.501	0.454
2097-09-02	100.64	100.671	0.105	0.11
2097-09-03	100.176	100.783	0.025	0.039
2097-09-04	98.694	99.913	0.006	0
2097-09-05	98.484	98.143	0	0.003
2097-09-06	97.053	96.969	0.009	0
2097-09-07	96.953	96.287	0.133	0.071
2097-09-08	96.046	96.472	0.1	0.158
2097-09-09	94.735	95.57	0.079	0.096
2097-09-10	97.309	98.875	0.066	0.086
2097-09-11	96.023	95.56	0.131	0.158
2097-09-12	96.304	97.805	0.172	0.143
2097-09-13	97.962	100.029	0	0.005
2097-09-14	98.657	99.386	0.008	0
2097-09-15	95.227	96.761	0	0
2097-09-16	96.82	97.461	0	0
2097-09-17	99.62	97.634	0.05	0.002
2097-09-18	95.517	93.78	0.325	0.038
2097-09-19	96.987	93.475	0	0
2097-09-20	92.086	90.999	0.121	0
2097-09-21	94.369	93.638	0.007	0
2097-09-22	94.066	94.841	0.095	0
2097-09-23	93.643	94.589	0	0.112
2097-09-24	91.157	93.675	0.1	0.138
2097-09-25	92.992	96.908	0.143	0.267
2097-09-26	91.953	95.723	0.342	0.163
2097-09-27	94.998	94.864	0.117	0.089
2097-09-28	94.218	93.185	0.074	0.114
2097-09-29	94.01	95.131	0.003	0.19
2097-09-30	95.588	95.763	0.011	0.121
2097-10-01	96.651	95.418	0.006	0
2097-10-02	92.704	93.661	0.243	0.132
2097-10-03	89.691	92.418	0.092	0.103
2097-10-04	92.062	94.018	0.019	0.096
2097-10-05	93.547	94.46	0.004	0
2097-10-06	94.593	95.365	0	0.004
2097-10-07	93.166	93.96	0	0.066
2097-10-08	92.39	95.339	0	0.104
2097-10-09	92.395	93.328	0.04	0
2097-10-10	91.179	92.306	0	0.04
2097-10-11	93.253	93.433	0	0.021
2097-10-12	95.845	95.068	0	0.042
2097-10-13	94.329	96.983	0	0.001
2097-10-14	94.05	94.928	0	0
2097-10-15	92.226	91.339	0	0
2097-10-16	93.12	93.22	0	0.002
2097-10-17	94.592	95.247	0	0
2097-10-18	94.189	95.345	0	0
2097-10-19	92.25	93.736	0	0.003
2097-10-20	93.092	92.614	0.013	0.02
2097-10-21	90.56	90.85	0.01	0
2097-10-22	90.939	92.044	0	0
2097-10-23	91.371	92.51	0	0
2097-10-24	93.057	93.384	0	0
2097-10-25	92.242	92.625	0	0
2097-10-26	86.808	90.817	0.079	0.18
2097-10-27	88.746	88.351	0.062	0.015
2097-10-28	86.149	88.42	0.032	0.021
2097-10-29	84.26	84.688	0.045	0.087
2097-10-30	81.429	78.821	0.267	0.074
2097-10-31	80.792	73.593	0.071	0.155
2098-05-01	80	80	1	1
2098-05-02	88.749	88.605	0.19	0.1
2098-05-03	85.848	83.513	0.29	0.183
2098-05-04	89.903	88.921	0	0
2098-05-05	88.92	88.865	0	0
2098-05-06	91.35	91.429	0.037	0.002
2098-05-07	92.452	91.484	0.027	0.074
2098-05-08	94.377	94.761	0	0
2098-05-09	90.449	90.14	0.003	0.004
2098-05-10	85.77	86.159	0.058	0.204
2098-05-11	91.774	91.267	0	0
2098-05-12	94.72	94.784	0	0
2098-05-13	98.005	97.304	0	0
2098-05-14	93.24	94.533	0.093	0.012
2098-05-15	94.926	94.604	0	0
2098-05-16	93.015	93.31	0	0
2098-05-17	93.878	94.146	0	0
2098-05-18	90.702	90.458	0.172	0.071
2098-05-19	88.294	89.502	0.231	0.091
2098-05-20	89.712	89.952	0	0
2098-05-21	90.625	90.396	0	0
2098-05-22	98.375	97.589	0	0
2098-05-23	100.015	100.899	0	0
2098-05-24	97.914	99.199	0.023	0.026
2098-05-25	99.745	99.591	0.028	0.008
2098-05-26	99.099	99.711	0.119	0.062
2098-05-27	98.191	98.255	0	0
2098-05-28	97.442	98.366	0.01	0.016
2098-05-29	92.424	92.054	0.213	0.103
2098-05-30	93.335	92.697	0.091	0.181
2098-05-31	90.683	91.014	0.216	0.328
2098-06-01	93.047	93.629	0.084	0.055
2098-06-02	94.547	94.69	0.01	0.007
2098-06-03	95.629	93.628	0.156	0.247
2098-06-04	93.483	94.432	0.277	0.384
2098-06-05	96.518	95.726	0	0.008
2098-06-06	95.826	95.822	0	0
2098-06-07	92.826	92.985	0.257	0.056
2098-06-08	93.9	93.832	0	0
2098-06-09	94.875	95.242	0	0.103
2098-06-10	92.687	95.267	0.145	0.446
2098-06-11	99.16	100.706	0.28	0.002
2098-06-12	93.462	92.962	0.479	0.343
2098-06-13	95.906	95.68	0.134	0.011
2098-06-14	96.503	96.882	0	0
2098-06-15	97.508	97.684	0.002	0.004
2098-06-16	96.055	95.989	0	0
2098-06-17	94.599	93.891	0.005	0
2098-06-18	94.278	91.109	0.595	0.64
2098-06-19	94.162	91.578	0.638	0.463
2098-06-20	95.37	89.679	0.187	0.112
2098-06-21	95.005	95.443	0.152	0.074
2098-06-22	96.487	97.175	0	0.198
2098-06-23	97.358	98.759	0.082	0
2098-06-24	99.133	99.732	0	0
2098-06-25	98.519	98.386	0	0
2098-06-26	99.181	99.521	0	0
2098-06-27	100.995	101.369	0	0
2098-06-28	98.047	98.526	0	0
2098-06-29	97.896	98.356	0	0
2098-06-30	98.441	98.362	0	0
2098-07-01	96.179	97.587	0.52	0.489
2098-07-02	97.429	95.52	0.403	0.483
2098-07-03	94.002	97.414	0.52	0.258
2098-07-04	96.692	95.871	0.441	0.346
2098-07-05	99.56	100.374	0.065	0.015
2098-07-06	99.542	100.71	0.002	0.015
2098-07-07	99.355	99.022	0.107	0.076
2098-07-08	101.182	100.956	0.157	0.001
2098-07-09	101.3	101.026	0	0
2098-07-10	102.986	102.952	0	0
2098-07-11	99.315	101.384	0.085	0.222
2098-07-12	102.606	103.052	0.082	0.001
2098-07-13	100.446	101.459	0	0
2098-07-14	102.039	102.519	0	0
2098-07-15	101.568	102.067	0	0
2098-07-16	101.48	101.945	0	0
2098-07-17	97.003	98.189	0.009	0.032
2098-07-18	101.432	103.209	0.038	0.148
2098-07-19	102.378	102.159	0	0
2098-07-20	100.795	101.573	0.026	0.002
2098-07-21	97.803	98.082	0.004	0.011
2098-07-22	100.383	100.774	0	0
2098-07-23	100.079	100.635	0	0
2098-07-24	96.59	97.525	0	0
2098-07-25	99.768	99.614	0	0
2098-07-26	95.033	96.049	0.477	0.418
2098-07-27	96.46	96.691	0.18	0.079
2098-07-28	101.736	101.484	0.231	0.114
2098-07-29	102.566	102.977	0.182	0.186
2098-07-30	98.677	101.489	0	0
2098-07-31	99.806	101.035	0	0
2098-08-01	99.291	99.874	0.003	0
2098-08-02	102.149	102.157	0.373	0.009
2098-08-03	98.132	97.534	0.06	0.001
2098-08-04	98.907	98.411	0.203	0.228
2098-08-05	102.827	103.893	0.015	0
2098-08-06	102.779	103.526	0	0
2098-08-07	104.838	105.232	0	0
2098-08-08	101.678	104.421	0	0.084
2098-08-09	101.07	101.94	0.175	0.156
2098-08-10	99.237	100.933	0.111	0.001
2098-08-11	99.588	100.016	0.198	0.404
2098-08-12	96.615	98.46	0.005	0.166
2098-08-13	94.951	96.225	0.15	0.146
2098-08-14	96.332	92.552	0.336	0.021
2098-08-15	95.983	95.472	0.253	0.125
2098-08-16	94.741	95.668	0.322	0.001
2098-08-17	95.187	95.835	0.065	0.185
2098-08-18	98.365	98.465	0.017	0.175
2098-08-19	98.485	98.743	0	0
2098-08-20	98.052	98.965	0.026	0.222
2098-08-21	101.269	101.421	0	0
2098-08-22	101.063	98.012	0.027	0
2098-08-23	101.665	101.015	0	0.03
2098-08-24	100.682	98.991	0.466	0
2098-08-25	98.724	100.792	0.071	0
2098-08-26	101.434	101.284	0.002	0
2098-08-27	102.484	102.169	0	0
2098-08-28	100.327	99.535	0.007	0
2098-08-29	100.981	100.67	0.011	0.02
2098-08-30	100.856	101.224	0.009	0.006
2098-08-31	97.256	96.842	0	0.003
2098-09-01	99.131	95.839	0.043	0
2098-09-02	97.21	97.55	0.059	0.081
2098-09-03	97.678	96.444	0.176	0.258
2098-09-04	98.757	100.176	0.067	0.011
2098-09-05	100.028	101.263	0.083	0.007
2098-09-06	99.793	100.014	0.005	0.009
2098-09-07	97.217	99.391	0	0
2098-09-08	98.664	98.81	0	0
2098-09-09	98.251	97.813	0	0
2098-09-10	97.12	96.736	0	0.017
2098-09-11	96.537	95.509	0	0
2098-09-12	91.132	93.617	0.205	0.371
2098-09-13	90.751	92.651	0.462	0.503
2098-09-14	93.187	91.629	0.29	0.061
2098-09-15	92.568	89.512	0.271	0.16
2098-09-16	87.969	86.221	0.415	0.152
2098-09-17	93.508	93.71	0	0.483
2098-09-18	93.899	93.584	0	0
2098-09-19	93.962	94.796	0	0
2098-09-20	95.305	95.487	0.187	0.023
2098-09-21	92.519	92.617	0.018	0.013
2098-09-22	89.117	89.328	0.001	0.181
2098-09-23	95.275	96.435	0	0.005
2098-09-24	95.373	95.824	0.001	0.104
2098-09-25	93.953	92.674	0.187	0.172
2098-09-26	92.779	93.765	0	0.188
2098-09-27	94.939	95.221	0.019	0.071
2098-09-28	96.082	96.086	0.158	0
2098-09-29	95.666	93.45	0.282	0.11
2098-09-30	96.193	95.334	0.15	0.257
2098-10-01	92.91	94.876	0	0.004
2098-10-02	93.424	94.596	0.008	0.021
2098-10-03	88.345	92.546	0.022	0.037
2098-10-04	93.046	93.321	0.011	0.008
2098-10-05	92.898	91.625	0	0.005
2098-10-06	90.489	89.35	0	0.004
2098-10-07	91.007	92.756	0	0
2098-10-08	92.412	92.429	0	0
2098-10-09	92.753	93.534	0	0
2098-10-10	93.256	92.486	0	0.006
2098-10-11	91.551	92.518	0.011	0
2098-10-12	89.72	90.795	0	0.005
2098-10-13	88.481	88.559	0	0
2098-10-14	89.249	91.234	0	0
2098-10-15	88.686	87.833	0.049	0
2098-10-16	88.295	91.039	0	0.057
2098-10-17	89.722	90.675	0.023	0.062
2098-10-18	90.7	89.377	0	0.004
2098-10-19	91.887	89.483	0.425	0
2098-10-20	90.257	90.058	0.133	0.003
2098-10-21	91.399	90.313	0.001	0
2098-10-22	92.147	92.624	0.013	0.227
2098-10-23	91.272	91.484	0.008	0.144
2098-10-24	90.761	90.472	0.011	0.011
2098-10-25	89.101	88.97	0	0
2098-10-26	89.739	89.218	0.013	0
2098-10-27	90.369	89.809	0	0
2098-10-28	88.573	89.058	0	0
2098-10-29	88.346	91.234	0.039	0.034
2098-10-30	85.432	87.103	0.087	0.042
2098-10-31	88.5	90.584	0	0.091
2099-05-01	80	80	1	1
2099-05-02	92.901	93.001	0	0
2099-05-03	94.394	94.664	0	0
2099-05-04	94.536	95.597	0	0
2099-05-05	93.429	93.957	0	0
2099-05-06	93.103	92.989	0	0
2099-05-07	95.373	95.689	0	0
2099-05-08	94.765	95.512	0.005	0
2099-05-09	89.009	88.794	0.171	0
2099-05-10	91.256	90.898	0.206	0.104
2099-05-11	92.35	92.367	0	0.025
2099-05-12	93.007	92.925	0	0
2099-05-13	90.778	93.43	0	0
2099-05-14	94.134	94.002	0	0
2099-05-15	95.584	95.36	0	0
2099-05-16	96.065	97.114	0.005	0
2099-05-17	97.829	97.523	0	0
2099-05-18	94.423	93.645	0.011	0.016
2099-05-19	92.083	91.057	0	0
2099-05-20	90.665	92.507	0.137	0.126
2099-05-21	86.999	88.269	0.129	0.141
2099-05-22	89.691	90.189	0.001	0
2099-05-23	92.757	91.749	0	0
2099-05-24	93.217	92.304	0	0
2099-05-25	95.302	95.109	0	0
2099-05-26	96.342	96.528	0	0
2099-05-27	98.836	98.314	0.02	0
2099-05-28	100.502	99.798	0	0.009
2099-05-29	96.457	96.659	0	0
2099-05-30	96.644	96.575	0.049	0
2099-05-31	97.171	97.137	0.004	0.016
2099-06-01	94.231	94.208	0	0
2099-06-02	93.483	94.022	0	0
2099-06-03	97.21	97.437	0.295	0
2099-06-04	97.762	93.938	0.132	0.237
2099-06-05	94.462	93.13	0.295	0.265
2099-06-06	91.423	95.503	0.016	0.358
2099-06-07	95.239	99.205	0.007	0.155
2099-06-08	93.929	98.539	0.181	0.243
2099-06-09	92.809	98.422	0.203	0.252
2099-06-10	91.958	94.399	0.101	0.051
2099-06-11	92.68	91.704	0.188	0.056
2099-06-12	93.434	94.007	0	0
2099-06-13	97.276	97.202	0.172	0.182
2099-06-14	97.21	97.446	0.5	0.088
2099-06-15	92.863	93.54	0.06	0.349
2099-06-16	92.489	90.552	0.172	0.331
2099-06-17	91.33	90.923	0.209	0.267
2099-06-18	91.477	88.951	0.221	0.292
2099-06-19	90.666	92.121	0.319	0.391
2099-06-20	89.041	91.547	0.27	0.368
2099-06-21	90.993	92.433	0.214	0.276
2099-06-22	93.155	93.554	0.26	0.045
2099-06-23	93.908	95.151	0.164	0.072
2099-06-24	96.105	95.777	0.009	0
2099-06-25	97.214	97.738	0.039	0
2099-06-26	97.141	97.727	0	0.106
2099-06-27	95.821	101.234	0	0.225
2099-06-28	98.329	99.488	0.011	0.187
2099-06-29	94.082	97.108	0.003	0.302
2099-06-30	94.14	96.497	0.081	0.254
2099-07-01	97.54	97.968	0.29	0
2099-07-02	95.535	93.576	0.474	0.005
2099-07-03	91.83	95.949	0.335	0.392
2099-07-04	93.108	97.895	0.015	0.221
2099-07-05	97.549	96.603	0.284	0.004
2099-07-06	100.377	101.759	0	0.211
2099-07-07	99.827	101.749	0	0.164
2099-07-08	95.768	98.53	0	0.102
2099-07-09	92.557	94.662	0.108	0.197
2099-07-10	94.454	96.159	0.121	0.095
2099-07-11	95.75	98.841	0.216	0
2099-07-12	98.26	96.849	0.134	0.239
2099-07-13	93.852	96.455	0.001	0.217
2099-07-14	96.39	96.603	0	0.023
2099-07-15	94.847	95.041	0	0
2099-07-16	93.513	92.014	0.386	0.295
2099-07-17	90.39	93.081	0.556	0.446
2099-07-18	92.398	97.531	0.459	0.624
2099-07-19	101.14	95.448	0.14	0.256
2099-07-20	103.11	100.09	0.146	0
2099-07-21	103.637	103.722	0	0
2099-07-22	102.902	103.345	0.007	0.017
2099-07-23	102.08	101.249	0.017	0
2099-07-24	103.873	104.172	0	0
2099-07-25	101.13	100.836	0.357	0.086
2099-07-26	95.723	94.846	0.299	0.552
2099-07-27	96.138	94.954	0.176	0.159
2099-07-28	99.016	93.745	0.226	0
2099-07-29	96.846	95.035	0.17	0.297
2099-07-30	92.425	95.561	0.025	0.337
2099-07-31	93.489	93.947	0.224	0.225
2099-08-01	92.518	91.936	0.275	0.067
2099-08-02	99.401	96.424	0.156	0
2099-08-03	98.716	97.554	0	0
2099-08-04	95.76	94.148	0.238	0.379
2099-08-05	94.926	97.899	0	0.241
2099-08-06	97.792	97.62	0.116	0
2099-08-07	102.271	102.991	0	0
2099-08-08	101.069	101.766	0	0
2099-08-09	96.363	97.008	0.137	0.2
2099-08-10	97.44	98.056	0	0
2099-08-11	96.929	97.378	0.108	0.01
2099-08-12	97.994	99.185	0.028	0
2099-08-13	101.218	100.639	0	0
2099-08-14	103.261	104.023	0	0
2099-08-15	103.053	103.498	0	0
2099-08-16	102.105	103.103	0	0
2099-08-17	100.118	100.175	0	0.002
2099-08-18	100.09	101.142	0	0
2099-08-19	98.797	99.235	0	0
2099-08-20	98.104	100.126	0	0.005
2099-08-21	97.297	100.414	0	0.002
2099-08-22	96.006	98.048	0.035	0.289
2099-08-23	97.388	100.128	0	0
2099-08-24	99.286	99.357	0.029	0.018
2099-08-25	99.728	99.919	0.42	0.149
2099-08-26	99.996	100.167	0.13	0.004
2099-08-27	98.058	98.461	0	0
2099-08-28	97.063	95.172	0.345	0.39
2099-08-29	100.752	97.576	0.182	0.215
2099-08-30	100.121	100.423	0.045	0
2099-08-31	97.613	98.449	0.02	0.084
2099-09-01	93.977	97.516	0.033	0.143
2099-09-02	94.937	96.089	0.152	0.034
2099-09-03	95.026	94.866	0.027	0.052
2099-09-04	94.354	95.139	0.041	0.136
2099-09-05	97.465	97.83	0.19	0.202
2099-09-06	98.588	100.5	0.008	0
2099-09-07	96.905	96.359	0	0.001
2099-09-08	95.191	94.02	0	0.002
2099-09-09	97.409	94.902	0	0
2099-09-10	97.367	97.049	0	0
2099-09-11	98.06	98.472	0	0
2099-09-12	96.914	98.152	0	0
2099-09-13	98.488	99.453	0	0.015
2099-09-14	97.127	97.385	0	0
2099-09-15	98.238	98.578	0	0
2099-09-16	97.02	96.54	0.064	0.014
2099-09-17	97.486	98.348	0.007	0
2099-09-18	97.414	98.76	0	0
2099-09-19	96.139	98.718	0	0
2099-09-20	98.157	98.242	0	0
2099-09-21	95.902	97.956	0	0.002
2099-09-22	93.881	90.816	0.324	0.781
2099-09-23	87.565	89.346	0.252	0.154
2099-09-24	90.807	94.561	0.005	0.18
2099-09-25	89.748	93.387	0.015	0.162
2099-09-26	93.683	93.902	0.003	0.018
2099-09-27	92.929	94.584	0	0
2099-09-28	94.499	94.708	0	0
2099-09-29	94.652	94.748	0.002	0.01
2099-09-30	92.503	95.186	0.04	0.003
2099-10-01	93.528	95.438	0.061	0.184
2099-10-02	94.394	94.619	0	0.082
2099-10-03	90.28	96.271	0	0.005
2099-10-04	92.337	97.457	0.003	0.005
2099-10-05	93.263	96.728	0.004	0.014
2099-10-06	93.965	96.725	0	0.001
2099-10-07	92.203	92.303	0	0
2099-10-08	91.784	94.551	0	0
2099-10-09	94.049	95.528	0	0
2099-10-10	92.718	92.818	0	0
2099-10-11	92.535	94.746	0	0.017
2099-10-12	88.825	92.163	0.043	0.022
2099-10-13	89.161	90.531	0.007	0.021
2099-10-14	89.517	89.019	0	0
2099-10-15	91.056	92.038	0	0
2099-10-16	90.141	90.03	0.125	0.105
2099-10-17	88.081	88.092	0.226	0.329
2099-10-18	87.174	89.011	0.015	0.039
2099-10-19	88.22	84.238	0.003	0.002
2099-10-20	89.8	90.068	0.004	0
2099-10-21	86.703	88.023	0	0
2099-10-22	82.553	84.2	0.001	0
2099-10-23	85.148	85.598	0.001	0
2099-10-24	87.222	86.669	0	0
2099-10-25	90.276	91.469	0.003	0
2099-10-26	91.027	90.646	0	0
2099-10-27	91.029	91.33	0	0
2099-10-28	89.937	90.416	0	0
2099-10-29	85.71	86.173	0	0
2099-10-30	87.726	89.149	0	0
2099-10-31	89.662	89.316	0	0
