# Supplementary material for: The role of climate change and urban development on compound dry-hot extremes across US cities
Source: Nat Commun. 2023 Jun 14;14:3509. doi: 10.1038/s41467-023-39205-x (PMC10267174; doi:10.1038/s41467-023-39205-x)
Supplement: Supplementary file 2 — Source Data [file 41467_2023_39205_MOESM2_ESM.zip › SourceData/Tucson_Current_Data.xlsx]

## Sheet: Sheet1
Date_Current	Current_T	Urban_Dev_T	Current_prcp	Urban_Dev_Prcp
2000-05-01	80	80	1	1
2000-05-02	89.686	89.667	0	0
2000-05-03	91.621	91.618	0	0
2000-05-04	92.445	92.4	0	0
2000-05-05	92.758	92.651	0	0
2000-05-06	91.682	91.672	0	0
2000-05-07	89.897	89.948	0	0
2000-05-08	88.631	88.619	0	0
2000-05-09	86.678	86.65	0	0
2000-05-10	90.604	90.667	0	0
2000-05-11	91.707	91.732	0	0
2000-05-12	78.678	78.639	0	0
2000-05-13	86.351	86.31	0	0
2000-05-14	93.026	93.04	0	0
2000-05-15	96.9	97.015	0	0
2000-05-16	92.708	92.74	0	0
2000-05-17	77.107	77.325	0	0
2000-05-18	78.891	78.863	0	0
2000-05-19	83.248	83.383	0	0
2000-05-20	89.292	89.433	0	0
2000-05-21	95.724	95.531	0	0
2000-05-22	97.291	97.246	0	0
2000-05-23	98.527	98.21	0	0
2000-05-24	97.858	97.746	0	0
2000-05-25	92.959	93.085	0	0
2000-05-26	88.003	87.929	0	0
2000-05-27	94.959	95.088	0	0
2000-05-28	102.302	102.26	0	0
2000-05-29	103.499	103.465	0	0
2000-05-30	101.299	102.666	0	0
2000-05-31	100.198	100.293	0	0
2000-06-01	96.432	95.894	0	0
2000-06-02	95.606	95.68	0	0
2000-06-03	97.75	97.681	0	0
2000-06-04	98.349	98.321	0	0
2000-06-05	99.292	99.363	0.007	0.011
2000-06-06	98.704	98.218	0	0
2000-06-07	97.884	97.678	0.02	0
2000-06-08	98.606	98.219	0	0
2000-06-09	91.954	92.068	0	0
2000-06-10	86.113	86.168	0	0
2000-06-11	91.421	91.417	0	0
2000-06-12	95.999	95.794	0	0
2000-06-13	98.715	98.366	0	0
2000-06-14	100.604	100.591	0	0
2000-06-15	101.869	101.718	0	0
2000-06-16	100.112	100.045	0	0
2000-06-17	97.797	97.793	0	0
2000-06-18	96.302	96.411	0.028	0
2000-06-19	87.165	86.431	0.03	0.148
2000-06-20	86.736	83.727	0.052	0.093
2000-06-21	89.987	90.079	0.001	0
2000-06-22	91.347	91.312	0.015	0
2000-06-23	89.29	91.859	0.102	0.141
2000-06-24	89.685	89.622	0.046	0
2000-06-25	94.567	94.562	0	0
2000-06-26	97.888	97.719	0	0
2000-06-27	99.231	99.423	0.003	0.057
2000-06-28	94.886	94.734	0.034	0.033
2000-06-29	93.507	92.17	0.033	0.045
2000-06-30	91.755	92.733	0.065	0.083
2000-07-01	91.2	93.291	0.148	0.083
2000-07-02	91.491	93.215	0.026	0
2000-07-03	93.643	93.746	0	0
2000-07-04	94.397	94.781	0	0
2000-07-05	95.322	95.358	0	0
2000-07-06	96.608	96.88	0	0
2000-07-07	95.295	95.664	0	0
2000-07-08	92.948	93.278	0	0.122
2000-07-09	91.833	91.444	0.102	0
2000-07-10	92.71	92.226	0.01	0.041
2000-07-11	94.778	95.556	0	0
2000-07-12	97.569	97.732	0	0
2000-07-13	99.467	99.228	0	0
2000-07-14	100.748	100.785	0	0
2000-07-15	98.998	99.219	0	0
2000-07-16	99.759	99.746	0	0
2000-07-17	98.788	99.127	0	0
2000-07-18	101.477	101.974	0	0
2000-07-19	104.411	102.754	0	0.001
2000-07-20	105.269	101.849	0	0.004
2000-07-21	102.658	102.938	0	0
2000-07-22	101.106	101.206	0	0
2000-07-23	103.772	104.058	0	0
2000-07-24	106.074	105.678	0	0
2000-07-25	106.677	106.851	0	0
2000-07-26	103.962	104.191	0	0
2000-07-27	102.17	102.27	0	0
2000-07-28	103.236	103.173	0	0
2000-07-29	104.765	104.468	0	0
2000-07-30	104.54	106.957	0	0.007
2000-07-31	97.739	97.272	0.022	0.15
2000-08-01	99.346	99.433	0.033	0
2000-08-02	100.706	100.521	0	0
2000-08-03	98.94	99.355	0	0.005
2000-08-04	98.999	99.411	0.027	0.039
2000-08-05	99.984	98.73	0.022	0.043
2000-08-06	92.23	92.605	0.21	0.153
2000-08-07	86.203	87.926	0.136	0.126
2000-08-08	88.094	89.131	0.09	0.03
2000-08-09	91.542	91.294	0	0
2000-08-10	95.385	96.216	0	0.013
2000-08-11	98.473	99.408	0	0
2000-08-12	97.855	98.844	0	0.008
2000-08-13	98.352	99.293	0.03	0.013
2000-08-14	100.095	100.601	0.075	0
2000-08-15	100.813	100.424	0	0
2000-08-16	100.376	102.323	0.019	0
2000-08-17	101.207	101.224	0	0
2000-08-18	90.207	94.799	0.167	0.025
2000-08-19	93.163	97.606	0.048	0.051
2000-08-20	96.188	98.54	0	0
2000-08-21	99.215	99.56	0.003	0
2000-08-22	101.336	101.436	0	0
2000-08-23	96.8	97.504	0	0
2000-08-24	96.078	96.927	0	0
2000-08-25	97.689	95.702	0	0
2000-08-26	98.404	96.98	0	0
2000-08-27	98.32	96.321	0.019	0.015
2000-08-28	90.044	85.665	0.004	0.063
2000-08-29	84.184	84.422	0.116	0.063
2000-08-30	81.049	82.93	0.186	0.23
2000-08-31	85.523	86.291	0.011	0.031
2000-09-01	89.657	89.955	0	0
2000-09-02	90.887	91.055	0	0
2000-09-03	93.767	93.903	0	0
2000-09-04	98.503	98.179	0	0
2000-09-05	97.214	97.36	0	0
2000-09-06	97.187	96.911	0	0
2000-09-07	99.227	98.109	0	0
2000-09-08	97.432	97.485	0.015	0.013
2000-09-09	94.063	94.105	0.045	0.138
2000-09-10	94.199	94.159	0	0
2000-09-11	92.477	92.115	0	0.002
2000-09-12	96.546	96.728	0	0
2000-09-13	100.679	100.935	0	0
2000-09-14	100.584	100.783	0	0
2000-09-15	98.929	99.245	0	0
2000-09-16	95.764	95.856	0	0
2000-09-17	96.003	96.155	0	0
2000-09-18	96.115	96.186	0	0
2000-09-19	96.45	96.272	0	0
2000-09-20	96.203	96.194	0	0
2000-09-21	95.055	94.854	0	0.007
2000-09-22	89.854	89.643	0	0
2000-09-23	85.586	85.459	0	0
2000-09-24	81.809	81.883	0	0
2000-09-25	88.708	88.772	0	0
2000-09-26	87.839	88.202	0.005	0
2000-09-27	91.344	91.522	0	0
2000-09-28	96.071	96.32	0.019	0
2000-09-29	93.438	93.736	0.016	0.011
2000-09-30	93.581	93.664	0.009	0.023
2000-10-01	95.306	95.314	0	0
2000-10-02	94.729	94.733	0	0
2000-10-03	92.59	92.627	0	0
2000-10-04	91.321	91.362	0	0
2000-10-05	88.792	88.773	0	0
2000-10-06	94.501	94.531	0	0
2000-10-07	93.81	93.85	0	0
2000-10-08	92.707	92.739	0	0
2000-10-09	72.972	72.752	0	0
2000-10-10	74.837	74.018	0.117	0.1
2000-10-11	72.49	72.346	0.06	0.078
2000-10-12	69.442	68.296	0.06	0.063
2000-10-13	71.684	70.706	0.007	0.001
2000-10-14	74.153	73.968	0	0
2000-10-15	76.213	76.227	0	0
2000-10-16	78.378	78.165	0	0
2000-10-17	84.531	84.471	0	0
2000-10-18	84.145	83.981	0	0.002
2000-10-19	76.682	75.981	0.187	0.228
2000-10-20	77.739	78.556	0.012	0.07
2000-10-21	71	73.025	0.059	0.072
2000-10-22	64.916	63.974	0.122	0.084
2000-10-23	64.949	64.702	0	0.002
2000-10-24	65.322	65.461	0	0
2000-10-25	73.164	73.126	0	0
2000-10-26	74.944	74.94	0	0
2000-10-27	72.614	72.463	0.039	0.044
2000-10-28	58.785	58.84	0.198	0.052
2000-10-29	67.338	67.521	0	0
2000-10-30	68.553	68.548	0	0
2000-10-31	65.409	65.203	0.049	0.061
2001-05-01	80	80	1	1
2001-05-02	91.928	92.003	0	0
2001-05-03	85.061	84.997	0	0
2001-05-04	75.105	75.151	0	0
2001-05-05	78.879	78.875	0	0
2001-05-06	82.554	82.437	0	0
2001-05-07	89.823	89.592	0	0
2001-05-08	94.86	94.821	0	0
2001-05-09	95.85	95.719	0	0
2001-05-10	94.984	94.841	0	0
2001-05-11	93.182	93.045	0	0
2001-05-12	94.262	94.151	0.007	0.01
2001-05-13	94.463	93.34	0.01	0.015
2001-05-14	84.897	87.206	0.061	0.045
2001-05-15	87.722	88.226	0.003	0
2001-05-16	89.388	89.415	0	0
2001-05-17	92.601	92.568	0	0
2001-05-18	93.239	93.176	0	0
2001-05-19	89.64	89.735	0.083	0.076
2001-05-20	81.256	80.015	0.018	0.008
2001-05-21	89.231	89.064	0	0
2001-05-22	90.543	90.497	0	0
2001-05-23	95.925	96.004	0	0
2001-05-24	97.078	97.021	0	0
2001-05-25	97.383	97.393	0	0
2001-05-26	97.582	97.64	0	0
2001-05-27	95.705	95.497	0	0
2001-05-28	94.681	95.537	0	0
2001-05-29	88.87	88.917	0	0
2001-05-30	95.186	95.143	0	0
2001-05-31	99.34	99.176	0	0
2001-06-01	100.252	99.956	0	0
2001-06-02	99.392	99.623	0	0
2001-06-03	94.684	94.524	0	0
2001-06-04	90.151	90.138	0	0
2001-06-05	88.816	88.846	0	0
2001-06-06	93.825	93.798	0	0
2001-06-07	98.896	98.776	0	0
2001-06-08	102.808	102.879	0	0
2001-06-09	103.424	103.449	0	0
2001-06-10	100.84	100.805	0	0
2001-06-11	98.058	98.836	0	0
2001-06-12	97.822	98.231	0	0
2001-06-13	94.226	94.33	0	0
2001-06-14	87.444	87.469	0	0
2001-06-15	95.314	95.219	0	0
2001-06-16	101.73	101.733	0	0
2001-06-17	100.219	100.123	0	0.002
2001-06-18	96.407	96.297	0.04	0.067
2001-06-19	98.531	98.675	0.028	0.019
2001-06-20	98.061	98.043	0	0
2001-06-21	96.797	96.881	0	0
2001-06-22	98.463	98.306	0	0
2001-06-23	95.96	97.965	0.039	0.034
2001-06-24	97.097	96.704	0	0
2001-06-25	97.961	97.893	0.012	0.022
2001-06-26	91.975	91.1	0	0
2001-06-27	93.751	93.828	0	0
2001-06-28	99.298	97.682	0	0.004
2001-06-29	102.637	102.608	0.005	0.023
2001-06-30	103.604	103.794	0	0
2001-07-01	104.816	105.227	0	0
2001-07-02	105.227	105.804	0.001	0
2001-07-03	105.117	104.721	0.002	0.039
2001-07-04	98.724	98.498	0.002	0.003
2001-07-05	100.028	100.471	0.015	0.029
2001-07-06	88.978	90.96	0.102	0.143
2001-07-07	88.902	86.55	0.103	0.214
2001-07-08	89.861	87.321	0.017	0.016
2001-07-09	91.659	90.539	0	0
2001-07-10	93.015	91.713	0	0.014
2001-07-11	94.703	93.887	0	0.004
2001-07-12	96.646	96.06	0	0
2001-07-13	97.175	97.227	0.006	0.001
2001-07-14	99.316	98.619	0.008	0.002
2001-07-15	99.497	99.509	0	0.086
2001-07-16	97.859	97.002	0.004	0.015
2001-07-17	96.372	95.651	0	0
2001-07-18	94.487	94.791	0.037	0.044
2001-07-19	93.669	94.051	0.01	0
2001-07-20	93.544	93.284	0.039	0.029
2001-07-21	95.815	94.684	0.015	0.006
2001-07-22	95.772	95.785	0	0
2001-07-23	97.35	97.264	0	0
2001-07-24	98.562	98.624	0	0
2001-07-25	99.178	98.902	0	0
2001-07-26	95.166	95.234	0	0.008
2001-07-27	94.921	95.249	0	0
2001-07-28	97.878	98.26	0	0
2001-07-29	100.393	100.613	0	0
2001-07-30	97.579	98.595	0	0
2001-07-31	94.833	91.909	0.035	0.079
2001-08-01	91.51	88.953	0.056	0.054
2001-08-02	94.925	94.161	0.022	0.029
2001-08-03	96.719	95.937	0.078	0.036
2001-08-04	97.048	97.051	0.046	0.07
2001-08-05	95.113	95.396	0.148	0.075
2001-08-06	101.398	101.498	0.019	0.019
2001-08-07	101.447	102.591	0	0
2001-08-08	96.473	95.676	0.042	0
2001-08-09	94.332	94.127	0.032	0.003
2001-08-10	95.883	96.758	0.01	0.006
2001-08-11	98.309	98.315	0	0
2001-08-12	99.559	99.796	0	0
2001-08-13	97.814	99.092	0.044	0
2001-08-14	93.965	94.664	0.044	0.116
2001-08-15	95.487	94.612	0.205	0.168
2001-08-16	94.493	95.523	0.045	0.098
2001-08-17	98.088	97.569	0.126	0.148
2001-08-18	94.629	94.801	0.115	0.135
2001-08-19	90.09	90.074	0.127	0.128
2001-08-20	87.114	88.715	0.1	0.247
2001-08-21	89.636	91.443	0.127	0
2001-08-22	92.122	92.605	0	0.02
2001-08-23	93.972	94.202	0	0
2001-08-24	99.314	99.562	0	0
2001-08-25	100.339	100.672	0	0
2001-08-26	100.897	101.23	0	0
2001-08-27	101.97	102.072	0	0
2001-08-28	100.46	101.357	0	0
2001-08-29	91.504	97.567	0.027	0.136
2001-08-30	83.57	83.947	0.306	0.19
2001-08-31	85.563	84.172	0.017	0.075
2001-09-01	88.753	88.778	0	0.022
2001-09-02	91.425	91.313	0	0
2001-09-03	93.866	93.946	0	0
2001-09-04	97.475	97.552	0	0
2001-09-05	97.815	98.011	0	0
2001-09-06	96.28	95.476	0	0
2001-09-07	93.553	93.135	0	0
2001-09-08	90.965	91.003	0	0
2001-09-09	91.021	90.85	0	0
2001-09-10	93.169	93.563	0.005	0.001
2001-09-11	93.3	93.584	0.047	0.03
2001-09-12	93.478	93.647	0	0.032
2001-09-13	87.516	91.164	0.142	0.379
2001-09-14	79.458	82.129	0.137	0.022
2001-09-15	86.186	84.477	0.095	0.061
2001-09-16	84.749	83.881	0.107	0.082
2001-09-17	85.832	86.156	0	0
2001-09-18	88.996	89.113	0	0
2001-09-19	92.246	92.227	0	0
2001-09-20	92.705	92.763	0	0
2001-09-21	93.33	93.533	0	0
2001-09-22	93.515	93.643	0	0
2001-09-23	93.73	94.113	0	0
2001-09-24	90.688	90.999	0.002	0.001
2001-09-25	88.167	87.993	0	0
2001-09-26	89.816	89.687	0	0
2001-09-27	92.532	92.421	0	0
2001-09-28	92.99	93.162	0	0
2001-09-29	92.863	92.878	0	0
2001-09-30	90.66	90.726	0	0
2001-10-01	82.53	80.478	0	0
2001-10-02	82.955	84.412	0	0
2001-10-03	81.18	84.82	0	0
2001-10-04	81.616	81.462	0	0
2001-10-05	83.539	83.181	0	0
2001-10-06	83.788	83.702	0.03	0.05
2001-10-07	76.327	76.81	0.161	0.107
2001-10-08	75.811	76.751	0.053	0.064
2001-10-09	75.356	75.198	0	0
2001-10-10	76.462	76.275	0	0
2001-10-11	80.247	80.248	0	0
2001-10-12	79.245	79.6	0	0
2001-10-13	76.566	76.519	0	0
2001-10-14	83.07	83.005	0	0
2001-10-15	87.337	87.293	0	0
2001-10-16	87.718	87.63	0	0
2001-10-17	87.744	88.031	0	0
2001-10-18	84.573	84.74	0	0
2001-10-19	88.739	88.723	0	0
2001-10-20	88.349	88.201	0	0
2001-10-21	86.04	85.847	0	0
2001-10-22	82.537	82.144	0	0
2001-10-23	79.692	79.728	0	0
2001-10-24	80.674	80.699	0	0
2001-10-25	85.935	85.869	0	0
2001-10-26	88.701	88.693	0	0
2001-10-27	86.105	86.22	0	0
2001-10-28	84.679	84.438	0.004	0.002
2001-10-29	86.717	86.754	0	0
2001-10-30	88.198	88.166	0	0
2001-10-31	83.642	83.923	0	0
2002-05-01	80	80	1	1
2002-05-02	69.311	69.47	0	0
2002-05-03	76.196	75.732	0	0
2002-05-04	86.3	85.363	0	0
2002-05-05	87.618	86.375	0	0
2002-05-06	87.297	87.301	0	0
2002-05-07	85.177	85.237	0	0
2002-05-08	84.314	84.305	0	0
2002-05-09	83.608	83.685	0	0
2002-05-10	86.133	86.263	0	0
2002-05-11	86.224	86.286	0	0
2002-05-12	83.1	83.263	0	0
2002-05-13	91.336	91.14	0	0
2002-05-14	93.856	93.875	0	0
2002-05-15	93.834	93.909	0	0
2002-05-16	88.104	88.205	0	0
2002-05-17	89.265	89.257	0	0
2002-05-18	94.362	94.354	0	0
2002-05-19	93.393	93.412	0	0
2002-05-20	89.593	90.188	0	0
2002-05-21	87.623	87.654	0	0
2002-05-22	78.358	78.219	0	0
2002-05-23	82.06	82.011	0	0
2002-05-24	83.909	83.94	0	0
2002-05-25	87.938	87.95	0	0
2002-05-26	87.303	87.769	0	0.006
2002-05-27	88.132	88.05	0	0.012
2002-05-28	88.201	88.035	0	0
2002-05-29	95.754	95.91	0	0
2002-05-30	100.004	100.027	0	0
2002-05-31	101.464	101.476	0	0
2002-06-01	100.326	99.837	0	0
2002-06-02	99.597	99.644	0	0
2002-06-03	95.274	95.305	0	0
2002-06-04	88.424	88.397	0	0
2002-06-05	91.898	91.997	0	0
2002-06-06	95.847	96.078	0	0
2002-06-07	97.307	97.524	0	0
2002-06-08	98.361	98.402	0	0
2002-06-09	99.105	99.215	0	0
2002-06-10	93.67	93.503	0	0
2002-06-11	92.812	92.924	0	0
2002-06-12	95.449	95.406	0.002	0.003
2002-06-13	99.032	99.275	0	0
2002-06-14	101.604	101.703	0	0
2002-06-15	102.669	102.773	0	0
2002-06-16	100.344	100.564	0	0
2002-06-17	101.484	101.69	0	0
2002-06-18	101.972	102.091	0	0
2002-06-19	101.23	101.413	0	0
2002-06-20	100.894	100.883	0	0
2002-06-21	101.984	102.039	0	0
2002-06-22	101.409	101.453	0	0
2002-06-23	102.406	102.595	0	0
2002-06-24	102.474	102.592	0	0
2002-06-25	102.28	101.178	0	0
2002-06-26	102.25	101.996	0	0
2002-06-27	102.187	101.847	0	0
2002-06-28	101.656	101.77	0	0
2002-06-29	96.62	98.729	0.004	0.001
2002-06-30	99.718	101.023	0	0
2002-07-01	103.013	103.638	0.001	0
2002-07-02	104.597	103.784	0	0
2002-07-03	101.467	101.365	0.001	0
2002-07-04	102.279	102.543	0	0
2002-07-05	97.115	97.097	0	0
2002-07-06	97.378	97.315	0	0
2002-07-07	100.076	99.583	0	0
2002-07-08	102.529	102.111	0	0
2002-07-09	97.684	99.448	0	0
2002-07-10	100.228	100.673	0	0
2002-07-11	100.596	101.087	0	0.017
2002-07-12	102.445	103.102	0	0.018
2002-07-13	102.278	102.378	0.02	0.048
2002-07-14	101.21	101.209	0.059	0.014
2002-07-15	93.002	92.026	0.104	0.056
2002-07-16	89.232	91.178	0.088	0.037
2002-07-17	90.779	93.18	0.156	0.039
2002-07-18	92.643	93.59	0.031	0.094
2002-07-19	95.749	96.06	0.033	0.026
2002-07-20	97.125	97.488	0	0
2002-07-21	97.255	97.745	0	0
2002-07-22	96.591	96.167	0	0.141
2002-07-23	89.094	96.423	0.065	0
2002-07-24	94.441	96.932	0	0.014
2002-07-25	96.173	96.888	0	0.02
2002-07-26	91.657	91.552	0.08	0.099
2002-07-27	93.485	93.071	0.059	0.186
2002-07-28	94.766	93.764	0	0
2002-07-29	96.712	96.564	0.003	0
2002-07-30	100.166	98.641	0	0
2002-07-31	100.1	99.782	0	0
2002-08-01	98.197	97.792	0	0
2002-08-02	98.261	97.875	0	0.003
2002-08-03	92.351	95.306	0.043	0.039
2002-08-04	84.761	87.777	0.138	0.195
2002-08-05	87.994	86.611	0.17	0.055
2002-08-06	85.583	86.149	0.062	0.066
2002-08-07	90.928	88.805	0.051	0.059
2002-08-08	92.933	94.312	0.074	0.061
2002-08-09	94.015	94.609	0.048	0.016
2002-08-10	94.284	96.62	0.087	0.065
2002-08-11	98.412	97.663	0.032	0.139
2002-08-12	97.422	96.474	0.092	0.07
2002-08-13	99.665	98.869	0	0
2002-08-14	102.013	101.626	0	0
2002-08-15	103.179	102.526	0	0
2002-08-16	101.747	101.635	0	0
2002-08-17	99.964	99.997	0	0
2002-08-18	100.274	99.876	0	0
2002-08-19	99.67	99.029	0	0
2002-08-20	94.768	94.951	0.028	0
2002-08-21	89.886	90.464	0.167	0.014
2002-08-22	91.907	91.981	0	0
2002-08-23	94.471	95.236	0	0
2002-08-24	97.288	97.633	0	0
2002-08-25	99.964	100.293	0	0
2002-08-26	99.582	99.879	0	0
2002-08-27	100.054	100.303	0	0
2002-08-28	98.926	99.141	0.011	0.01
2002-08-29	96.323	96.945	0.028	0.047
2002-08-30	99.002	99.22	0	0
2002-08-31	99.265	99.543	0	0
2002-09-01	98.295	98.59	0.059	0.069
2002-09-02	94.834	96.427	0.079	0.01
2002-09-03	94.721	96.428	0.028	0
2002-09-04	98.32	98.983	0	0.031
2002-09-05	99.872	99.668	0.025	0
2002-09-06	100.185	99.474	0	0
2002-09-07	92.195	92.578	0	0
2002-09-08	92.354	90.014	0.098	0.07
2002-09-09	81.819	80.973	0.113	0.124
2002-09-10	85.375	85.339	0.096	0.439
2002-09-11	83.296	80.724	0.177	0.217
2002-09-12	88.267	87.692	0.03	0
2002-09-13	89.472	88.975	0	0
2002-09-14	92.742	92.198	0	0
2002-09-15	92.476	91.906	0	0
2002-09-16	92.61	93.079	0	0
2002-09-17	92.982	93.853	0.001	0
2002-09-18	87.352	87.516	0.065	0
2002-09-19	85.786	85.97	0	0
2002-09-20	85.526	85.566	0	0
2002-09-21	90.329	90.43	0	0
2002-09-22	95.138	95.355	0	0
2002-09-23	95.464	95.53	0	0
2002-09-24	95.003	95.156	0	0
2002-09-25	92.63	92.842	0	0
2002-09-26	92.065	92.427	0	0
2002-09-27	91.611	91.999	0	0
2002-09-28	88.296	88.172	0	0
2002-09-29	84.505	84.563	0	0
2002-09-30	83.298	83.41	0	0
2002-10-01	82.027	82.447	0	0
2002-10-02	76.659	76.731	0	0
2002-10-03	72.933	72.891	0	0
2002-10-04	81.791	81.846	0	0
2002-10-05	83.264	83.266	0	0
2002-10-06	87.574	87.713	0	0
2002-10-07	87.342	87.495	0.213	0.085
2002-10-08	81.297	81.619	0.103	0.038
2002-10-09	85.256	85.506	0	0
2002-10-10	87.04	87.703	0	0
2002-10-11	87.836	87.595	0	0
2002-10-12	85.627	85.647	0	0
2002-10-13	84.1	84.283	0	0
2002-10-14	82.137	82.132	0	0
2002-10-15	83.707	83.996	0	0
2002-10-16	83.813	83.924	0	0
2002-10-17	78.039	79.015	0	0
2002-10-18	74.219	74.448	0.012	0
2002-10-19	74.725	75.155	0	0
2002-10-20	76.171	77.828	0	0
2002-10-21	76.966	77.667	0	0
2002-10-22	77.165	77.347	0.003	0
2002-10-23	75.574	75.581	0	0
2002-10-24	73.113	73.727	0.022	0.017
2002-10-25	75.377	75.678	0	0
2002-10-26	73.975	74.04	0	0
2002-10-27	66.962	67.09	0.003	0
2002-10-28	66.711	66.982	0	0
2002-10-29	71.66	71.859	0	0
2002-10-30	71.896	71.99	0	0
2002-10-31	75.093	75.21	0	0
2003-05-01	80	80	1	1
2003-05-02	83.026	83.059	0	0
2003-05-03	83.541	83.607	0	0
2003-05-04	76.648	76.688	0	0
2003-05-05	72.66	72.499	0	0
2003-05-06	78.088	78.131	0	0
2003-05-07	80.082	79.924	0	0
2003-05-08	76.618	76.618	0	0
2003-05-09	73.097	73.082	0	0
2003-05-10	72.71	72.656	0	0
2003-05-11	84.022	83.889	0	0
2003-05-12	89.035	89.133	0	0
2003-05-13	92.14	92.101	0	0
2003-05-14	93.726	93.961	0	0
2003-05-15	94.713	95.102	0	0
2003-05-16	90.935	91.101	0	0
2003-05-17	97.287	97.43	0	0
2003-05-18	96.473	96.467	0	0
2003-05-19	91.369	91.321	0	0
2003-05-20	93.789	93.809	0	0
2003-05-21	95.216	95.154	0	0
2003-05-22	94.818	93.871	0	0
2003-05-23	96.274	96.023	0	0
2003-05-24	96.189	96.167	0	0
2003-05-25	93.661	93.764	0	0
2003-05-26	90.348	90.55	0	0
2003-05-27	97.714	97.272	0	0
2003-05-28	98.397	97.639	0	0
2003-05-29	95.458	95.034	0	0
2003-05-30	89.672	96.078	0	0.004
2003-05-31	91.958	91.474	0	0
2003-06-01	94.364	94.191	0	0
2003-06-02	96.791	96.484	0	0
2003-06-03	97.802	97.397	0	0
2003-06-04	96.492	96.319	0	0
2003-06-05	96.207	96.127	0	0
2003-06-06	94.692	94.184	0	0
2003-06-07	93.496	92.872	0	0
2003-06-08	97.245	96.813	0	0
2003-06-09	98.129	97.027	0.006	0.009
2003-06-10	92.928	92.706	0.005	0.008
2003-06-11	88.098	88.068	0	0
2003-06-12	87.952	88.142	0	0
2003-06-13	89.322	88.872	0	0
2003-06-14	94.636	94.157	0	0
2003-06-15	99.594	99.343	0	0
2003-06-16	99.663	99.597	0	0
2003-06-17	99.581	99.85	0	0
2003-06-18	98.407	98.346	0	0
2003-06-19	96.303	96.073	0	0
2003-06-20	92.649	92.387	0	0
2003-06-21	90.735	90.69	0	0
2003-06-22	92.477	92.373	0	0
2003-06-23	94.341	94.214	0	0
2003-06-24	93.712	93.67	0	0
2003-06-25	93.557	93.539	0	0
2003-06-26	97.106	97.118	0	0
2003-06-27	100.179	100.236	0	0
2003-06-28	98.028	100.117	0.035	0.038
2003-06-29	99.551	99.744	0	0
2003-06-30	101.288	101.45	0	0
2003-07-01	99.531	102.584	0	0
2003-07-02	98.898	102.832	0	0
2003-07-03	101.226	101.326	0	0
2003-07-04	103.311	103.313	0	0
2003-07-05	104.113	104.139	0	0
2003-07-06	102.638	102.574	0	0
2003-07-07	102.248	102.123	0	0
2003-07-08	101.655	101.707	0	0
2003-07-09	107.129	107.153	0	0
2003-07-10	108.602	108.592	0	0
2003-07-11	103.199	103.904	0	0
2003-07-12	101.904	102.262	0.019	0.024
2003-07-13	105.839	105.693	0.002	0
2003-07-14	107.916	108.058	0	0
2003-07-15	108.556	108.498	0	0
2003-07-16	107.137	106.69	0.01	0.046
2003-07-17	99.928	102.745	0.023	0.025
2003-07-18	102.133	102.38	0.004	0
2003-07-19	97.343	99.178	0.064	0
2003-07-20	100.958	101.515	0	0
2003-07-21	103.021	104.1	0.004	0.008
2003-07-22	100.556	101.86	0.001	0.013
2003-07-23	103.194	101.814	0	0.003
2003-07-24	103.812	101.249	0	0.03
2003-07-25	98.298	96.542	0.053	0.132
2003-07-26	96.584	94.501	0	0.025
2003-07-27	93.323	92.88	0.087	0.096
2003-07-28	90.872	92.909	0.068	0.085
2003-07-29	90.699	87.088	0.091	0.111
2003-07-30	89.347	90.627	0.198	0.209
2003-07-31	88.359	89.362	0.041	0.078
2003-08-01	88.925	90.557	0.063	0.024
2003-08-02	87.444	86.825	0.008	0.08
2003-08-03	90.034	87.496	0.039	0.046
2003-08-04	94.909	94.223	0	0
2003-08-05	98.324	97.593	0	0
2003-08-06	99.745	99.483	0	0.004
2003-08-07	102.61	102.71	0	0.034
2003-08-08	101.076	97.761	0	0.032
2003-08-09	100.884	100.202	0	0
2003-08-10	103.809	103.757	0	0.001
2003-08-11	103.852	104.562	0.081	0
2003-08-12	102.582	101.823	0	0
2003-08-13	101.825	96.118	0.069	0.025
2003-08-14	93.784	91.854	0.102	0.126
2003-08-15	94.013	93.367	0.053	0.109
2003-08-16	90.6	89.4	0	0.033
2003-08-17	94.047	91.976	0	0
2003-08-18	93.993	93.432	0.055	0.002
2003-08-19	91.184	92.387	0.084	0
2003-08-20	93.139	92.292	0.101	0.246
2003-08-21	95.966	95.205	0.069	0.037
2003-08-22	97.835	97.718	0.004	0.045
2003-08-23	99.231	99.786	0.001	0.006
2003-08-24	98.463	97.749	0	0
2003-08-25	97.054	96.911	0	0
2003-08-26	97.215	97.672	0.027	0.027
2003-08-27	86.162	83.387	0.135	0.121
2003-08-28	86.15	86.059	0	0.054
2003-08-29	89.904	88.324	0	0
2003-08-30	91.217	91.19	0	0
2003-08-31	94.432	94.023	0.01	0
2003-09-01	98.229	96.431	0.018	0.03
2003-09-02	95.689	97.172	0.12	0
2003-09-03	94.511	96.394	0.155	0
2003-09-04	84.343	96.505	0.137	0
2003-09-05	85.48	96.125	0.077	0.025
2003-09-06	84.773	85.295	0.05	0.121
2003-09-07	83.694	83.224	0.074	0.109
2003-09-08	86.858	86.955	0	0
2003-09-09	87.158	86.516	0.143	0.015
2003-09-10	81.382	84.709	0.288	0.049
2003-09-11	83.445	84.161	0	0
2003-09-12	90.64	90.907	0	0
2003-09-13	91.553	92.084	0	0
2003-09-14	92.68	92.992	0	0
2003-09-15	95.539	95.511	0	0
2003-09-16	94.461	94.926	0	0
2003-09-17	93.607	94.076	0	0
2003-09-18	90.708	90.97	0	0
2003-09-19	95.002	95.087	0	0
2003-09-20	94.877	95.015	0	0
2003-09-21	94.797	95.031	0	0
2003-09-22	95.502	95.868	0	0
2003-09-23	88.04	88.319	0	0
2003-09-24	85.767	86.726	0.044	0.024
2003-09-25	87.69	87.382	0	0.038
2003-09-26	92.148	92.657	0.01	0
2003-09-27	94.527	94.463	0	0
2003-09-28	94.984	94.978	0	0
2003-09-29	95.566	95.451	0	0
2003-09-30	96.143	96.124	0	0
2003-10-01	96.703	96.774	0	0
2003-10-02	95.378	95.539	0	0
2003-10-03	89.474	89.127	0	0
2003-10-04	87.914	87.865	0	0
2003-10-05	87.875	87.81	0	0
2003-10-06	86.825	86.874	0	0
2003-10-07	80.986	81.267	0	0
2003-10-08	83.025	83.677	0.033	0
2003-10-09	83.471	82.454	0.042	0.083
2003-10-10	79.588	79.598	0.166	0.105
2003-10-11	82.856	83.591	0.001	0
2003-10-12	82.309	85.445	0	0
2003-10-13	85.303	85.54	0	0
2003-10-14	87.041	87.655	0	0
2003-10-15	86.993	87.318	0	0
2003-10-16	87.888	88.061	0	0
2003-10-17	90.634	90.834	0	0
2003-10-18	89.414	89.676	0	0
2003-10-19	89.486	89.652	0	0
2003-10-20	89.144	89.396	0	0
2003-10-21	88.188	88.371	0	0
2003-10-22	88.901	89.021	0	0
2003-10-23	87.925	88.052	0	0
2003-10-24	88.381	88.603	0	0
2003-10-25	86.683	86.902	0	0
2003-10-26	81.195	81.347	0	0
2003-10-27	77.486	77.632	0	0
2003-10-28	80.634	80.918	0	0
2003-10-29	83.534	83.508	0	0
2003-10-30	78.865	78.69	0	0
2003-10-31	76.297	76.313	0	0
2004-05-01	80	80	1	1
2004-05-02	82.476	82.478	0	0
2004-05-03	86.715	86.675	0	0
2004-05-04	89.62	89.77	0	0
2004-05-05	90.462	90.73	0	0
2004-05-06	90.297	90.348	0	0
2004-05-07	92.721	92.735	0	0
2004-05-08	93.017	93.108	0	0
2004-05-09	90.046	90.095	0	0
2004-05-10	90.817	90.911	0	0
2004-05-11	88.904	88.989	0	0
2004-05-12	83.631	83.74	0	0
2004-05-13	81.133	81.16	0	0
2004-05-14	87.67	87.747	0	0
2004-05-15	92.424	92.532	0	0
2004-05-16	93.566	93.738	0	0
2004-05-17	91.541	91.694	0	0
2004-05-18	90.855	91.033	0	0
2004-05-19	92.317	92.492	0	0
2004-05-20	92.245	92.415	0	0
2004-05-21	87.39	87.149	0	0
2004-05-22	84.838	84.888	0	0
2004-05-23	85.56	85.715	0	0
2004-05-24	87.133	87.192	0	0
2004-05-25	86.809	86.923	0	0
2004-05-26	86.251	86.321	0	0
2004-05-27	84.781	84.842	0	0
2004-05-28	87.482	87.456	0	0
2004-05-29	88.295	88.331	0	0
2004-05-30	85.486	85.419	0	0
2004-05-31	92.783	92.777	0	0
2004-06-01	95.68	95.739	0	0
2004-06-02	99.301	99.287	0	0
2004-06-03	101.497	101.586	0	0
2004-06-04	102.484	102.836	0	0
2004-06-05	102.21	102.274	0	0
2004-06-06	101.09	101.102	0	0
2004-06-07	99.728	99.818	0	0
2004-06-08	94.465	94.458	0	0
2004-06-09	92.046	92.149	0	0
2004-06-10	87.098	87.119	0	0
2004-06-11	86.921	86.892	0	0
2004-06-12	90.193	90.216	0	0
2004-06-13	93.962	93.95	0	0
2004-06-14	96.352	96.884	0	0
2004-06-15	98.808	99.162	0	0
2004-06-16	94.532	94.469	0	0
2004-06-17	93.985	94.047	0	0
2004-06-18	96.512	96.623	0	0
2004-06-19	96.213	96.268	0	0
2004-06-20	95.491	95.414	0	0
2004-06-21	96.252	96.252	0	0
2004-06-22	93.9	94.071	0	0
2004-06-23	90.441	93.322	0.035	0
2004-06-24	93.766	93.334	0	0
2004-06-25	97.01	96.948	0	0
2004-06-26	98.148	98.01	0	0
2004-06-27	99.395	99.588	0.02	0.007
2004-06-28	97.69	97.299	0.006	0.035
2004-06-29	93.318	93.439	0	0
2004-06-30	93.312	93.465	0	0
2004-07-01	92.665	92.57	0	0
2004-07-02	95.786	95.562	0	0
2004-07-03	96.778	96.81	0	0
2004-07-04	95.268	95.309	0	0
2004-07-05	95.448	95.755	0	0
2004-07-06	97.503	97.177	0	0
2004-07-07	98.728	98.645	0	0.012
2004-07-08	93.88	95.426	0.007	0.004
2004-07-09	90.446	92.674	0.023	0.013
2004-07-10	98.39	98.149	0	0.014
2004-07-11	100.148	100.102	0.009	0.002
2004-07-12	100.313	102.004	0.02	0.074
2004-07-13	96.464	97.684	0.057	0.017
2004-07-14	97.961	98.193	0.237	0.211
2004-07-15	88.216	89.314	0.133	0.169
2004-07-16	93.106	93.55	0	0
2004-07-17	96.838	97.25	0.042	0.027
2004-07-18	99.469	99.53	0	0
2004-07-19	101.176	101.142	0	0
2004-07-20	101.3	101.46	0	0
2004-07-21	101.721	101.862	0	0
2004-07-22	101.352	101.638	0	0
2004-07-23	101.621	101.507	0	0
2004-07-24	97.245	98.025	0	0
2004-07-25	96.624	97.522	0.021	0.046
2004-07-26	90.322	88.993	0.066	0.052
2004-07-27	91.21	89.362	0.032	0.095
2004-07-28	94.254	93.296	0.129	0.123
2004-07-29	94.197	94.105	0	0.039
2004-07-30	96.311	96.326	0	0
2004-07-31	101.312	101.412	0	0
2004-08-01	102.744	103.032	0	0
2004-08-02	100.909	100.32	0	0.002
2004-08-03	94.973	95.195	0	0
2004-08-04	95.229	98.131	0	0
2004-08-05	95.147	97.939	0.025	0
2004-08-06	95.94	96.107	0.018	0.035
2004-08-07	98.686	98.041	0.004	0.029
2004-08-08	101.288	101.648	0.001	0
2004-08-09	102.584	102.923	0	0
2004-08-10	102.251	102.229	0	0
2004-08-11	101.016	101.901	0.001	0
2004-08-12	100.924	100.847	0	0
2004-08-13	97.591	96.934	0.221	0.256
2004-08-14	90.108	92.481	0.086	0.159
2004-08-15	84.452	84.554	0.183	0.149
2004-08-16	86.442	91.861	0.116	0.051
2004-08-17	90.674	92.823	0.004	0
2004-08-18	91.107	91.953	0	0
2004-08-19	92.643	93.143	0	0
2004-08-20	92.215	92.494	0	0
2004-08-21	92.463	92.617	0	0
2004-08-22	93.42	92.29	0	0
2004-08-23	93.278	92.995	0	0
2004-08-24	89.251	89.246	0	0
2004-08-25	90.244	90.035	0	0
2004-08-26	93.574	93.7	0	0
2004-08-27	95.99	96.431	0	0
2004-08-28	96.054	96.478	0	0
2004-08-29	97.125	97.128	0	0
2004-08-30	97.607	97.476	0	0
2004-08-31	95.389	96.013	0.002	0.006
2004-09-01	94.55	94.818	0.03	0.018
2004-09-02	95.655	95.84	0	0
2004-09-03	92.563	93.212	0.054	0.007
2004-09-04	80.011	84.254	0.254	0.356
2004-09-05	83.281	83.91	0.077	0.019
2004-09-06	90.906	91.597	0	0
2004-09-07	93.159	94.331	0	0
2004-09-08	91.637	93.935	0.02	0
2004-09-09	93.092	93.154	0	0
2004-09-10	94.235	93.9	0	0
2004-09-11	94.879	94.762	0	0
2004-09-12	97.533	97.604	0	0
2004-09-13	97.949	98.031	0	0
2004-09-14	94.688	94.671	0	0
2004-09-15	92.389	92.458	0	0
2004-09-16	95.442	95.356	0	0
2004-09-17	96.125	96.106	0	0.003
2004-09-18	95.011	94.477	0.002	0.009
2004-09-19	87.642	87.288	0.179	0.187
2004-09-20	81.447	81.213	0.138	0.338
2004-09-21	80.987	81.037	0	0
2004-09-22	81.527	81.599	0	0
2004-09-23	88.503	88.566	0	0
2004-09-24	91.189	90.923	0	0
2004-09-25	89.331	88.897	0.023	0
2004-09-26	81.788	80.998	0	0.001
2004-09-27	81.464	80.87	0	0
2004-09-28	80.069	80.121	0.05	0.059
2004-09-29	81.71	81.693	0.13	0.112
2004-09-30	80.13	80.299	0	0
2004-10-01	79.646	79.091	0	0
2004-10-02	83.198	82.76	0	0
2004-10-03	85.762	86.063	0	0
2004-10-04	87.799	87.86	0	0
2004-10-05	87.347	87.448	0	0
2004-10-06	84.138	84.143	0	0
2004-10-07	84.141	84.558	0	0
2004-10-08	86.742	86.774	0	0
2004-10-09	85.694	85.753	0	0
2004-10-10	84.71	84.905	0	0
2004-10-11	79.711	79.309	0.068	0.127
2004-10-12	81.19	81.078	0	0
2004-10-13	82.07	82.796	0	0
2004-10-14	81.914	82.615	0	0
2004-10-15	84.162	84.11	0	0
2004-10-16	83.127	82.966	0	0
2004-10-17	79.784	80.212	0	0
2004-10-18	70.341	70.39	0	0
2004-10-19	74.656	74.228	0	0
2004-10-20	77.5	77.532	0	0
2004-10-21	74.408	74.655	0	0
2004-10-22	68.246	68.721	0.086	0.102
2004-10-23	73.911	73.926	0	0
2004-10-24	74.776	74.88	0	0
2004-10-25	73.997	74.659	0.007	0.001
2004-10-26	74.957	74.757	0	0
2004-10-27	72.92	73.647	0	0
2004-10-28	65.035	66.208	0	0
2004-10-29	62.243	62.111	0.232	0.184
2004-10-30	70.198	70.402	0	0
2004-10-31	68.302	68.502	0	0
2005-05-01	80	80	1	1
2005-05-02	78.715	78.937	0	0
2005-05-03	81.148	81.302	0	0
2005-05-04	82.955	82.977	0	0
2005-05-05	85.954	85.968	0	0
2005-05-06	84.945	84.966	0	0
2005-05-07	71.842	72.092	0	0
2005-05-08	76.06	76.044	0	0
2005-05-09	82.587	82.582	0	0
2005-05-10	84.667	84.724	0	0
2005-05-11	79.042	78.97	0	0
2005-05-12	78.235	78.089	0	0
2005-05-13	84.106	84.227	0	0
2005-05-14	87.598	87.677	0	0
2005-05-15	89.338	89.382	0	0
2005-05-16	90.985	90.954	0	0
2005-05-17	91.337	91.412	0	0
2005-05-18	84.25	84.222	0	0
2005-05-19	93.7	93.831	0	0
2005-05-20	102.975	102.906	0	0
2005-05-21	104.336	104.381	0	0
2005-05-22	103.873	103.992	0	0
2005-05-23	102.977	103.09	0	0
2005-05-24	101.421	101.379	0	0
2005-05-25	97.29	97.249	0	0
2005-05-26	95.477	95.554	0	0
2005-05-27	96.122	95.552	0	0
2005-05-28	93.946	93.808	0	0
2005-05-29	88.591	86.037	0	0
2005-05-30	89.602	88.535	0	0.001
2005-05-31	88.588	88.746	0	0
2005-06-01	93.328	93.168	0	0
2005-06-02	93.763	93.384	0	0
2005-06-03	86.399	86.141	0	0
2005-06-04	85.373	85.491	0	0
2005-06-05	89.404	89.142	0	0
2005-06-06	90.01	89.712	0	0
2005-06-07	89.397	89.354	0	0
2005-06-08	88.296	88.392	0	0
2005-06-09	90.124	90.25	0	0
2005-06-10	86.879	86.861	0	0
2005-06-11	86.961	86.941	0	0
2005-06-12	86.927	86.843	0	0
2005-06-13	90.867	90.999	0	0
2005-06-14	100.584	100.8	0	0
2005-06-15	100.108	100.034	0	0
2005-06-16	99.316	99.275	0	0
2005-06-17	97.024	97.045	0	0
2005-06-18	95.773	95.743	0	0
2005-06-19	100.766	100.524	0	0
2005-06-20	101.159	101.475	0.039	0.014
2005-06-21	98.723	100.528	0.048	0.016
2005-06-22	100.879	101.067	0.044	0.07
2005-06-23	98.414	98.466	0.051	0.047
2005-06-24	99	99.157	0	0
2005-06-25	97.24	98.154	0.002	0.001
2005-06-26	98.48	98.782	0.002	0
2005-06-27	98.746	98.904	0.026	0.011
2005-06-28	100.475	100.664	0	0
2005-06-29	99.874	100.047	0	0
2005-06-30	101.015	101.156	0	0
2005-07-01	102.239	102.307	0	0
2005-07-02	101.885	101.974	0	0
2005-07-03	101.082	101.122	0	0
2005-07-04	100.018	100.098	0	0
2005-07-05	102.007	102.183	0	0
2005-07-06	103.939	103.922	0	0
2005-07-07	102.495	102.629	0	0
2005-07-08	101.914	101.731	0	0
2005-07-09	101.249	101.158	0	0
2005-07-10	101.015	101.007	0	0
2005-07-11	100.139	100.29	0	0
2005-07-12	104.121	104.342	0	0
2005-07-13	105.437	105.52	0	0
2005-07-14	101.401	101.57	0	0.007
2005-07-15	103.102	103	0	0
2005-07-16	105.545	106.111	0	0
2005-07-17	108.56	110.169	0	0
2005-07-18	108.569	109.457	0.011	0.004
2005-07-19	105.832	104.551	0.002	0.023
2005-07-20	97.769	97.635	0.066	0.069
2005-07-21	103.219	103.565	0.003	0.022
2005-07-22	104.175	104.402	0	0
2005-07-23	102.602	101.061	0.09	0.067
2005-07-24	94.775	94.53	0.043	0.086
2005-07-25	93.625	94.867	0.179	0.029
2005-07-26	95.475	95.396	0.122	0.115
2005-07-27	95.097	93.828	0.036	0.056
2005-07-28	91.498	90.811	0.032	0.109
2005-07-29	88.807	89.855	0.158	0.167
2005-07-30	89.476	89.576	0.04	0.085
2005-07-31	94.774	93.859	0.103	0.028
2005-08-01	94.333	93.592	0.045	0.034
2005-08-02	90.245	91.003	0.049	0.036
2005-08-03	89.71	90.786	0.081	0.089
2005-08-04	89.134	90.812	0.371	0.354
2005-08-05	97.475	97.579	0.098	0.034
2005-08-06	98.165	95.423	0.014	0.055
2005-08-07	88.795	87.567	0.104	0.072
2005-08-08	84.84	86.049	0.234	0.127
2005-08-09	82.341	83.082	0.149	0.177
2005-08-10	84.893	81.71	0.096	0.173
2005-08-11	87.671	88.007	0	0
2005-08-12	88.739	89.487	0.022	0
2005-08-13	88.265	90.993	0.062	0
2005-08-14	89.008	89.019	0.091	0.059
2005-08-15	90.916	90.835	0	0.02
2005-08-16	92.109	92.579	0	0
2005-08-17	91.484	91.991	0	0
2005-08-18	92.514	93.285	0	0
2005-08-19	90.323	91.442	0.084	0.099
2005-08-20	94.127	94.234	0.031	0.005
2005-08-21	97.341	97.405	0	0
2005-08-22	98.281	98.252	0	0
2005-08-23	93.623	92.789	0.06	0.023
2005-08-24	91.78	92.169	0.034	0.005
2005-08-25	95.23	96.458	0.099	0.026
2005-08-26	98.672	99.994	0	0
2005-08-27	99.819	100.375	0	0
2005-08-28	100.456	100.737	0	0
2005-08-29	100.863	101.141	0	0
2005-08-30	100.881	101.167	0	0
2005-08-31	100.576	100.878	0	0
2005-09-01	98.725	99.124	0	0
2005-09-02	98.067	97.862	0.01	0.011
2005-09-03	95.198	94.522	0.071	0.087
2005-09-04	88.379	86.263	0.031	0.065
2005-09-05	86.265	87.631	0.06	0.073
2005-09-06	91.937	92.871	0.073	0.074
2005-09-07	94.691	95.703	0	0.01
2005-09-08	93.921	95.927	0.039	0.082
2005-09-09	90.126	90.389	0.026	0.04
2005-09-10	83.98	84.721	0.241	0.166
2005-09-11	84.77	87.07	0.041	0.027
2005-09-12	86.349	86.581	0.004	0
2005-09-13	85.624	85.875	0	0
2005-09-14	86.403	86.646	0	0
2005-09-15	88.849	88.955	0	0
2005-09-16	92.157	92.349	0	0
2005-09-17	93.207	93.502	0	0
2005-09-18	93.662	93.781	0	0
2005-09-19	95.538	95.533	0	0
2005-09-20	98.123	98.139	0.005	0.013
2005-09-21	96.639	96.465	0	0
2005-09-22	94.692	94.098	0	0
2005-09-23	95.235	95.432	0	0
2005-09-24	94.468	94.738	0	0
2005-09-25	92.64	92.813	0	0
2005-09-26	99.106	99.156	0	0
2005-09-27	98.538	98.633	0	0
2005-09-28	95.208	95.528	0	0
2005-09-29	91.665	91.774	0	0
2005-09-30	90.043	90.275	0	0
2005-10-01	90.772	90.903	0	0
2005-10-02	90.215	90.385	0	0
2005-10-03	90.83	91.093	0	0
2005-10-04	84.727	84.163	0.026	0.034
2005-10-05	88.927	89.043	0	0
2005-10-06	92.322	91.834	0.007	0
2005-10-07	89.598	90.083	0.001	0
2005-10-08	89.007	89.198	0.016	0.006
2005-10-09	84.488	84.789	0.012	0
2005-10-10	74.301	74.412	0	0
2005-10-11	76.246	76.433	0	0
2005-10-12	79.563	79.747	0	0
2005-10-13	78.968	79.162	0	0
2005-10-14	78.587	77.972	0.009	0
2005-10-15	79.872	80.179	0.001	0.006
2005-10-16	79.031	79.111	0	0
2005-10-17	83.964	84.043	0.022	0.023
2005-10-18	76.492	77.314	0.056	0.073
2005-10-19	72.04	72.062	0	0
2005-10-20	81.221	81.345	0	0
2005-10-21	86.596	86.689	0	0
2005-10-22	85.924	85.978	0	0
2005-10-23	79.499	79.637	0	0
2005-10-24	78.901	79.089	0	0
2005-10-25	81.495	81.684	0	0
2005-10-26	78.517	78.74	0	0
2005-10-27	78.484	78.586	0	0
2005-10-28	77.658	77.754	0	0
2005-10-29	74.737	74.878	0	0
2005-10-30	75.962	75.985	0	0
2005-10-31	79.428	79.554	0	0
2006-05-01	80	80	1	1
2006-05-02	89.762	89.858	0	0
2006-05-03	89.008	89.096	0	0
2006-05-04	85.779	85.774	0	0
2006-05-05	82.742	82.771	0	0
2006-05-06	79.095	79.073	0	0
2006-05-07	82.396	82.558	0	0
2006-05-08	85.958	85.901	0	0
2006-05-09	87.794	87.845	0	0
2006-05-10	87.845	87.863	0	0
2006-05-11	92.783	92.989	0	0
2006-05-12	92.235	93.136	0	0
2006-05-13	93.761	93.863	0	0
2006-05-14	93.274	93.146	0	0
2006-05-15	94.839	95.042	0	0
2006-05-16	93.932	95.287	0	0
2006-05-17	91.519	90.952	0.028	0
2006-05-18	91.193	91.456	0	0
2006-05-19	93.057	93.5	0	0
2006-05-20	93.418	93.65	0	0
2006-05-21	93.36	92.954	0.001	0.009
2006-05-22	92.51	92.18	0.003	0.012
2006-05-23	86.128	86.139	0	0
2006-05-24	96.019	96.013	0	0
2006-05-25	97.321	97.432	0	0
2006-05-26	95.603	95.703	0	0
2006-05-27	91.878	91.857	0	0
2006-05-28	85.905	85.921	0	0
2006-05-29	85.843	85.774	0	0
2006-05-30	88.112	88.112	0	0
2006-05-31	93.604	93.674	0	0
2006-06-01	98.991	98.967	0	0
2006-06-02	100.183	100.104	0	0
2006-06-03	97.614	97.524	0.06	0.095
2006-06-04	99.298	99.128	0.034	0.057
2006-06-05	97.949	97.519	0	0.051
2006-06-06	94.703	94.324	0.033	0.021
2006-06-07	92.575	93.719	0.02	0.001
2006-06-08	95.761	95.809	0.019	0.045
2006-06-09	96.951	97.11	0	0
2006-06-10	94.636	95.768	0	0
2006-06-11	96.168	96.35	0	0
2006-06-12	96.862	96.793	0	0
2006-06-13	100.45	100.861	0	0
2006-06-14	101.364	101.544	0	0
2006-06-15	99.996	100.11	0	0
2006-06-16	93.851	93.769	0	0
2006-06-17	94.29	94.24	0	0
2006-06-18	100.563	100.518	0	0
2006-06-19	102.769	102.651	0	0
2006-06-20	102.279	102.234	0	0
2006-06-21	101.392	101.438	0	0
2006-06-22	100.298	100.142	0	0
2006-06-23	100.2	100.661	0	0
2006-06-24	99.864	101.265	0	0
2006-06-25	101.265	101.403	0	0.005
2006-06-26	101.907	98.952	0.063	0.02
2006-06-27	97.443	95.871	0.048	0.054
2006-06-28	91.592	90.973	0.171	0.097
2006-06-29	90.943	91.866	0.063	0.113
2006-06-30	92.975	92.706	0.131	0.046
2006-07-01	94.025	93.405	0.13	0.046
2006-07-02	95.006	95.245	0.065	0.002
2006-07-03	92.453	90.985	0.061	0.062
2006-07-04	91.446	90.793	0.16	0.199
2006-07-05	85.722	87.955	0.168	0.241
2006-07-06	87.228	89.682	0.095	0.036
2006-07-07	91.751	89.995	0.073	0.024
2006-07-08	91.837	88.379	0.036	0.036
2006-07-09	95.153	94.589	0.002	0
2006-07-10	96.869	95.384	0	0.014
2006-07-11	97.501	96.765	0	0
2006-07-12	98.778	98.758	0	0
2006-07-13	100.953	100.384	0	0
2006-07-14	105.154	104.866	0	0
2006-07-15	107.693	104.189	0.029	0.044
2006-07-16	103.054	103.154	0.008	0.031
2006-07-17	98.298	98.379	0.097	0.07
2006-07-18	103.827	103.002	0.009	0.008
2006-07-19	101.82	103.136	0.071	0.088
2006-07-20	103.658	103.797	0.022	0.008
2006-07-21	105.021	104.815	0	0
2006-07-22	105.15	105.541	0	0
2006-07-23	100.585	102.218	0.032	0
2006-07-24	101.613	101.713	0.022	0.032
2006-07-25	103.134	102.298	0	0
2006-07-26	88.835	89.176	0.417	0.177
2006-07-27	87.283	86.288	0.201	0.585
2006-07-28	87.742	80.448	0.053	0.782
2006-07-29	84.425	79.56	0.195	0.126
2006-07-30	85.985	81.986	0.097	0.202
2006-07-31	86.302	82.918	0.156	0.1
2006-08-01	87.89	87.047	0.079	0
2006-08-02	89.45	88.688	0	0
2006-08-03	90.578	90.885	0	0
2006-08-04	92.465	92.248	0	0
2006-08-05	88.793	90.446	0	0
2006-08-06	94.722	94.531	0	0
2006-08-07	96.056	95.757	0.02	0.077
2006-08-08	94.763	94.186	0.041	0
2006-08-09	97.503	96.816	0	0
2006-08-10	97.372	97.58	0	0
2006-08-11	96.055	95.033	0.043	0.018
2006-08-12	93.504	93.935	0.03	0.061
2006-08-13	93.659	93.874	0	0
2006-08-14	93.934	93.966	0	0
2006-08-15	94.513	94.298	0	0
2006-08-16	93.906	93.06	0	0.023
2006-08-17	92.478	91.786	0	0
2006-08-18	92.083	94.149	0.071	0
2006-08-19	94.289	94.861	0.058	0.047
2006-08-20	95.767	96.123	0.06	0.109
2006-08-21	94.964	96.751	0.044	0.008
2006-08-22	93.145	97.798	0.038	0.007
2006-08-23	97.834	97.989	0	0.012
2006-08-24	98.37	98.7	0	0
2006-08-25	87.172	91.402	0.083	0.016
2006-08-26	86.623	86.877	0.133	0.061
2006-08-27	92.653	92.967	0	0.017
2006-08-28	97.402	97.976	0	0
2006-08-29	97.94	98.885	0	0.006
2006-08-30	91.852	90.524	0.115	0.087
2006-08-31	92.535	91.293	0.104	0.182
2006-09-01	91.144	91.867	0.093	0.125
2006-09-02	91.234	89.555	0.088	0.101
2006-09-03	80.508	83.604	0.078	0.102
2006-09-04	83.973	84.141	0.111	0.036
2006-09-05	83.85	86.023	0.077	0.046
2006-09-06	83.942	85.124	0.096	0.07
2006-09-07	81.489	84.516	0.064	0.071
2006-09-08	79.853	78.929	0.029	0.139
2006-09-09	79.843	81.528	0.049	0.047
2006-09-10	84.404	84.824	0	0.013
2006-09-11	86.709	90.394	0.027	0
2006-09-12	88.065	90.889	0.101	0.041
2006-09-13	82.727	82.452	0.03	0.161
2006-09-14	85.051	84.341	0.034	0.052
2006-09-15	84.786	83.933	0.043	0.072
2006-09-16	83.601	83.397	0	0
2006-09-17	84.108	83.759	0	0
2006-09-18	85.747	85.228	0	0
2006-09-19	88.695	88.671	0	0
2006-09-20	87.821	87.772	0	0
2006-09-21	84.306	84.052	0	0
2006-09-22	83.924	83.581	0	0
2006-09-23	81.447	81.197	0	0
2006-09-24	85.649	85.381	0	0
2006-09-25	91.13	90.866	0	0
2006-09-26	91.593	91.231	0	0
2006-09-27	91.297	91.082	0	0
2006-09-28	91.489	91.208	0	0
2006-09-29	90.81	90.944	0	0
2006-09-30	92.732	92.407	0	0
2006-10-01	92.403	91.455	0	0
2006-10-02	90.255	89.679	0	0
2006-10-03	89.391	88.669	0	0
2006-10-04	93.215	93.583	0	0
2006-10-05	92.358	91.961	0.038	0.013
2006-10-06	87.185	87.173	0.035	0.034
2006-10-07	83.872	82.206	0.081	0.137
2006-10-08	78.006	77.531	0.156	0.149
2006-10-09	73.216	73.58	0.079	0.103
2006-10-10	76.592	76.305	0	0.002
2006-10-11	79.6	79.593	0	0
2006-10-12	84.043	84.015	0	0
2006-10-13	85.177	84.957	0	0
2006-10-14	83.169	82.869	0.113	0.135
2006-10-15	71.496	71.31	0	0
2006-10-16	71.032	71.091	0	0
2006-10-17	73.34	73.277	0	0
2006-10-18	70.919	70.814	0	0
2006-10-19	72.777	72.81	0	0
2006-10-20	79.175	78.98	0	0
2006-10-21	80.365	80.118	0	0
2006-10-22	82.565	82.502	0	0
2006-10-23	83.007	83.092	0	0
2006-10-24	78.605	78.755	0.566	0.364
2006-10-25	67.413	67.863	0.065	0.08
2006-10-26	69.077	68.919	0	0.001
2006-10-27	72.922	72.983	0	0
2006-10-28	78.035	78.232	0	0
2006-10-29	73.048	73.542	0	0
2006-10-30	72.387	72.309	0	0
2006-10-31	74.335	74.104	0	0
2007-05-01	80	80	1	1
2007-05-02	85.252	85.138	0	0
2007-05-03	83.541	83.351	0	0
2007-05-04	81.429	81.493	0	0
2007-05-05	76.476	76.485	0	0
2007-05-06	72.508	73.309	0	0
2007-05-07	80.67	80.276	0	0
2007-05-08	80.758	81.171	0.004	0.023
2007-05-09	84.55	83.707	0.008	0
2007-05-10	89.473	90.16	0	0
2007-05-11	94.274	94.784	0	0
2007-05-12	96.876	97.04	0	0
2007-05-13	96.587	95.707	0	0.002
2007-05-14	95.247	95.051	0	0
2007-05-15	91.244	91.251	0	0.004
2007-05-16	89.398	89.293	0.065	0.071
2007-05-17	90.124	90.163	0.165	0.001
2007-05-18	92.014	91.883	0	0
2007-05-19	92.815	92.772	0	0
2007-05-20	91.652	91.776	0	0
2007-05-21	88.631	88.719	0	0
2007-05-22	85.155	85.171	0	0
2007-05-23	82.92	82.99	0	0
2007-05-24	88.69	88.753	0	0
2007-05-25	90.452	90.694	0	0
2007-05-26	92.236	91.865	0	0
2007-05-27	91.027	91.056	0	0
2007-05-28	91.41	91.456	0	0
2007-05-29	90.024	89.979	0	0
2007-05-30	89.522	89.702	0	0
2007-05-31	91.386	91.507	0	0
2007-06-01	92.693	92.849	0	0
2007-06-02	91.92	91.893	0	0
2007-06-03	92.8	92.831	0	0
2007-06-04	95.517	95.613	0	0
2007-06-05	97.136	97.162	0	0
2007-06-06	95.387	95.677	0	0
2007-06-07	82.774	82.834	0	0
2007-06-08	90.569	90.52	0	0
2007-06-09	93.251	93.188	0	0
2007-06-10	93.767	93.817	0	0
2007-06-11	90.707	91.664	0.43	0.726
2007-06-12	83.829	83.768	0.038	0.213
2007-06-13	91.653	91.121	0	0
2007-06-14	96.465	96.241	0	0
2007-06-15	99.639	99.474	0	0
2007-06-16	100.485	100.239	0	0
2007-06-17	99.339	99.108	0	0
2007-06-18	97.562	97.37	0	0
2007-06-19	96	95.791	0	0
2007-06-20	101.879	102.161	0	0
2007-06-21	102.738	102.973	0.027	0.001
2007-06-22	101.912	102.012	0	0.023
2007-06-23	96.446	101.266	0.009	0
2007-06-24	97.9	99.013	0	0
2007-06-25	98.952	99.214	0	0
2007-06-26	100.784	100.503	0	0
2007-06-27	102.199	101.958	0	0
2007-06-28	102.036	101.963	0	0
2007-06-29	101.23	101.33	0	0
2007-06-30	101.099	100.684	0	0
2007-07-01	102.004	102.23	0	0
2007-07-02	103.063	103.445	0	0
2007-07-03	104.528	104.531	0	0
2007-07-04	106.211	105.61	0	0
2007-07-05	108.223	108.113	0	0
2007-07-06	106.997	107.672	0	0
2007-07-07	99.249	96.112	0	0.008
2007-07-08	99.62	98.818	0.004	0.019
2007-07-09	101.735	101.835	0	0
2007-07-10	99.846	97.354	0	0
2007-07-11	98.705	99.092	0	0
2007-07-12	100.757	97.062	0	0.039
2007-07-13	101.371	101.471	0	0.033
2007-07-14	100.743	98.717	0	0
2007-07-15	100.69	99.282	0	0.002
2007-07-16	101.514	101.614	0	0
2007-07-17	103.653	101.387	0	0.046
2007-07-18	102.093	102.193	0	0
2007-07-19	100.535	97.328	0	0.015
2007-07-20	100.469	90.79	0	0.079
2007-07-21	85.604	83.147	0.168	0.197
2007-07-22	84.057	85.34	0.16	0.205
2007-07-23	85.9	84.636	0.069	0.102
2007-07-24	86.133	86.67	0.06	0.079
2007-07-25	88.279	87.201	0.099	0.058
2007-07-26	84.98	84.435	0.113	0.242
2007-07-27	86.914	81.704	0.176	1.983
2007-07-28	82.513	84.76	0.903	0.173
2007-07-29	90.829	91.71	0.219	0.012
2007-07-30	92.044	93.341	0.037	0
2007-07-31	89.228	93.489	0.052	0.027
2007-08-01	86.816	88.679	0.04	0.071
2007-08-02	84.693	84.513	0.152	0.128
2007-08-03	84.173	86.507	0.101	0.043
2007-08-04	85.559	85.944	0.09	0.646
2007-08-05	89.545	88.678	0.001	0
2007-08-06	90.017	89.936	0	0
2007-08-07	90.374	90.792	0	0
2007-08-08	94.912	94.437	0	0
2007-08-09	96.404	95.628	0	0
2007-08-10	95.57	95.439	0	0
2007-08-11	98.232	98.232	0.024	0.014
2007-08-12	101.099	100.814	0	0
2007-08-13	101.521	101.621	0	0
2007-08-14	98.76	98.398	0	0
2007-08-15	92.738	96.027	0.031	0
2007-08-16	97.921	97.558	0	0
2007-08-17	99.826	98.434	0	0
2007-08-18	100.416	100.334	0	0
2007-08-19	100.487	101.049	0	0
2007-08-20	96.869	96.818	0	0
2007-08-21	102.833	102.478	0	0
2007-08-22	102.755	102.978	0	0
2007-08-23	102.152	101.555	0	0
2007-08-24	95.852	95.591	0.11	0.17
2007-08-25	89.728	89.016	0.156	0.051
2007-08-26	92.418	93.72	1.5	0.09
2007-08-27	94.326	94.146	0.126	0.156
2007-08-28	97.8	97.13	0	0.061
2007-08-29	98.755	98.553	0	0
2007-08-30	99.413	99.442	0	0
2007-08-31	96.941	97.256	0	0
2007-09-01	96.53	96.62	0	0
2007-09-02	95.924	95.528	0	0.014
2007-09-03	94.083	91.95	0	0
2007-09-04	93.328	92.505	0	0
2007-09-05	93.337	92.587	0.009	0.079
2007-09-06	86.467	85.544	0.307	0.6
2007-09-07	84.546	84.026	0.339	0.184
2007-09-08	91.912	91.951	0	0
2007-09-09	94.324	93.282	0	0
2007-09-10	95.429	92.483	0	0.105
2007-09-11	95.332	93	0.001	0.201
2007-09-12	90.898	89.604	0.1	0
2007-09-13	92.693	91.591	0.052	0
2007-09-14	94.094	93.267	0	0
2007-09-15	95.405	94.04	0	0
2007-09-16	91.271	90.853	0.034	0.01
2007-09-17	85.408	87.156	0.27	0.066
2007-09-18	83.069	84.081	0.27	0.045
2007-09-19	87.436	87.848	0	0
2007-09-20	86.437	87.027	0	0
2007-09-21	83.133	83.446	0.049	0.004
2007-09-22	81.046	84.11	0.143	0.175
2007-09-23	76.104	73.582	0.258	0.274
2007-09-24	79.431	79.819	0.037	0.005
2007-09-25	83.307	83.4	0	0
2007-09-26	88.347	88.181	0	0
2007-09-27	89.777	90.176	0	0
2007-09-28	87.479	88.259	0	0
2007-09-29	85.245	85.05	0.042	0.065
2007-09-30	85.726	85.626	0	0
2007-10-01	84.725	84.654	0.023	0.035
2007-10-02	84.897	84.63	0.014	0.005
2007-10-03	88.113	87.854	0	0
2007-10-04	87.752	87.882	0.05	0.026
2007-10-05	86.232	86.33	0	0
2007-10-06	80.729	80.749	0	0
2007-10-07	76.099	76.274	0	0
2007-10-08	89.16	88.876	0	0
2007-10-09	90.915	90.787	0.013	0.035
2007-10-10	90.159	90.123	0	0
2007-10-11	90.006	89.87	0	0
2007-10-12	89.281	89.305	0	0
2007-10-13	85.135	84.977	0	0
2007-10-14	72.16	72.074	0	0
2007-10-15	78.002	77.766	0	0
2007-10-16	78.08	77.897	0	0
2007-10-17	74.977	74.855	0	0
2007-10-18	73.604	73.772	0	0
2007-10-19	85.397	84.656	0	0
2007-10-20	86.834	86.877	0	0
2007-10-21	84.27	84.075	0	0
2007-10-22	68.769	68.668	0	0
2007-10-23	75.257	74.576	0	0
2007-10-24	78.848	78.298	0	0
2007-10-25	81.119	80.431	0	0
2007-10-26	83.836	83.609	0	0
2007-10-27	86.522	86.061	0	0
2007-10-28	83.216	82.539	0	0
2007-10-29	81.304	79.9	0	0
2007-10-30	80.702	80.745	0	0
2007-10-31	78.772	78.487	0	0
2008-05-01	80	80	1	1
2008-05-02	74.835	74.896	0	0
2008-05-03	82.58	82.323	0	0
2008-05-04	86.248	86.205	0	0
2008-05-05	85.782	85.773	0	0
2008-05-06	81.539	81.515	0	0
2008-05-07	78.02	78.174	0	0
2008-05-08	83.349	83.309	0	0
2008-05-09	86.385	86.406	0	0
2008-05-10	86.153	86.187	0	0
2008-05-11	90.924	90.947	0	0
2008-05-12	90.39	90.462	0	0
2008-05-13	84.55	84.576	0	0
2008-05-14	78.371	78.299	0	0
2008-05-15	85.28	85.278	0	0
2008-05-16	84.61	84.667	0.009	0.006
2008-05-17	83.732	84.022	0	0
2008-05-18	90.288	90.255	0	0
2008-05-19	95.487	95.561	0	0
2008-05-20	98.445	98.456	0	0
2008-05-21	97.944	98.057	0	0
2008-05-22	83.321	83.343	0.003	0.003
2008-05-23	71.248	71.341	0.049	0.046
2008-05-24	71.442	71.623	0.004	0.008
2008-05-25	82.007	82.044	0	0
2008-05-26	81.492	81.519	0	0
2008-05-27	85.428	85.137	0	0
2008-05-28	87.486	87.618	0	0
2008-05-29	89.28	89.229	0	0
2008-05-30	90.405	90.287	0	0
2008-05-31	93.717	93.707	0	0
2008-06-01	95.381	95.444	0	0
2008-06-02	96.217	96.218	0	0
2008-06-03	94.489	94.414	0	0
2008-06-04	93.742	93.776	0	0
2008-06-05	87.633	87.641	0	0
2008-06-06	89.263	89.12	0	0
2008-06-07	93.155	93.202	0	0
2008-06-08	94.424	94.404	0	0
2008-06-09	94.901	94.912	0	0
2008-06-10	101.027	101.026	0	0
2008-06-11	100.546	100.605	0	0
2008-06-12	93.782	93.936	0	0
2008-06-13	96.499	96.533	0	0
2008-06-14	101.897	102.015	0	0
2008-06-15	102.514	102.666	0	0
2008-06-16	101.972	102	0	0
2008-06-17	101.715	101.772	0	0
2008-06-18	101.825	101.868	0	0
2008-06-19	102.54	102.584	0	0
2008-06-20	103.58	103.398	0	0
2008-06-21	104.63	104.491	0	0
2008-06-22	99.117	99.521	0.059	0.001
2008-06-23	101.115	101.215	0.02	0.033
2008-06-24	102.219	102.479	0	0
2008-06-25	102.096	102.088	0.016	0
2008-06-26	98.438	98.299	0	0
2008-06-27	99.332	98.803	0	0
2008-06-28	100.627	100.357	0	0
2008-06-29	101.021	100.994	0.001	0
2008-06-30	97.618	95.008	0.024	0
2008-07-01	95.402	93.805	0.035	0.008
2008-07-02	96.349	93.384	0.087	0.075
2008-07-03	98.052	96.619	0.051	0.082
2008-07-04	90.506	92.613	0.128	0.178
2008-07-05	94.513	94.308	0.055	0.05
2008-07-06	94.282	94.853	0.042	0.091
2008-07-07	95.649	95.02	0.014	0.015
2008-07-08	95.088	94.293	0.019	0.054
2008-07-09	89.433	89.056	0.147	0.084
2008-07-10	85.631	86.471	0.254	0.228
2008-07-11	79.623	79.599	0.192	0.217
2008-07-12	82.276	79.709	0.24	0.212
2008-07-13	86.705	85.285	0.05	0.079
2008-07-14	88.087	85.622	0.17	0.165
2008-07-15	88.705	88.15	0.176	0.112
2008-07-16	93.005	92.187	0	0.117
2008-07-17	94.66	93.937	0	0
2008-07-18	96.641	96.283	0	0
2008-07-19	97.769	97.767	0	0
2008-07-20	97.36	96.822	0.166	0.109
2008-07-21	85.811	87.042	0.103	0.227
2008-07-22	91.009	89.314	0	0.027
2008-07-23	92.055	91.096	0.112	0.15
2008-07-24	94.603	93.877	0.012	0.111
2008-07-25	97.674	96.836	0.004	0
2008-07-26	94.479	96.19	0.049	0.049
2008-07-27	96.193	94.872	0.078	0.09
2008-07-28	93.375	93.22	0	0
2008-07-29	94.229	93.69	0	0
2008-07-30	95.716	95.271	0	0
2008-07-31	101.601	101.109	0	0
2008-08-01	103.2	102.881	0	0
2008-08-02	99.368	103.266	0.045	0
2008-08-03	100.516	98.715	0.205	0.04
2008-08-04	87.428	87.042	1.459	1.382
2008-08-05	90.198	93.62	0.041	0
2008-08-06	98.103	98.117	0	0
2008-08-07	98.932	98.069	0	0.007
2008-08-08	91.396	90.994	0.062	0.104
2008-08-09	90.662	88.584	0.119	0.084
2008-08-10	90.869	89.011	0.049	0.068
2008-08-11	94.105	93.843	0	0
2008-08-12	96.539	96.576	0	0
2008-08-13	96.067	95.671	0	0.014
2008-08-14	94.733	92.972	0.035	0.058
2008-08-15	93.873	94.163	0.018	0.121
2008-08-16	94.104	93.319	0	0
2008-08-17	93.221	92.134	0.142	0.203
2008-08-18	90.16	90.104	0.145	0.049
2008-08-19	93.38	92.647	0	0
2008-08-20	94.933	93.841	0	0
2008-08-21	95.502	94.963	0	0
2008-08-22	95.933	95.74	0	0
2008-08-23	97.677	97.768	0	0
2008-08-24	98.219	98.478	0	0
2008-08-25	95.676	95.467	0	0.044
2008-08-26	92.17	89.86	0.137	1.025
2008-08-27	82.922	81.941	0.351	0.358
2008-08-28	85.275	86.618	0.945	0.243
2008-08-29	85.471	87.984	0	0.168
2008-08-30	84.042	86.497	0.132	0
2008-08-31	81.181	77.843	0.16	0.392
2008-09-01	80.564	82.448	0.082	0.079
2008-09-02	87.578	88.247	0	0
2008-09-03	89.546	89.659	0	0
2008-09-04	88.914	89.587	0	0
2008-09-05	92.436	92.81	0	0
2008-09-06	93.767	94.307	0	0
2008-09-07	93.496	93.998	0	0
2008-09-08	90.265	89.665	0.004	0
2008-09-09	88.057	88.658	0.032	0.033
2008-09-10	85.51	85.753	0.016	0
2008-09-11	80.754	83.677	0.068	0.094
2008-09-12	79.62	81.947	0.054	0.004
2008-09-13	84.437	85.102	0.098	0.032
2008-09-14	90.42	90.831	0	0
2008-09-15	90.92	91.479	0	0
2008-09-16	84.469	84.948	0	0
2008-09-17	84.44	85.174	0	0
2008-09-18	86.294	86.095	0	0
2008-09-19	88.699	88.629	0	0
2008-09-20	90.063	89.627	0	0
2008-09-21	90.437	90.667	0	0
2008-09-22	90.39	90.575	0	0
2008-09-23	89.692	89.926	0	0
2008-09-24	90.293	90.534	0	0
2008-09-25	87.514	87.431	0	0
2008-09-26	86.801	86.346	0	0
2008-09-27	87.871	87.862	0	0
2008-09-28	88.763	88.882	0	0
2008-09-29	87.684	87.733	0	0
2008-09-30	87.511	87.967	0	0
2008-10-01	88.16	88.441	0	0
2008-10-02	88.155	88.438	0	0
2008-10-03	86.291	86.62	0	0
2008-10-04	83.458	83.089	0.004	0.018
2008-10-05	77.992	78.023	0	0
2008-10-06	78.699	78.941	0	0
2008-10-07	85.512	85.977	0	0
2008-10-08	88.514	88.677	0	0
2008-10-09	88.185	88.363	0.018	0.001
2008-10-10	81.03	82.699	0.144	0.15
2008-10-11	73.244	73.463	0.211	0.222
2008-10-12	69.714	69.839	0	0
2008-10-13	65.67	66.24	0	0
2008-10-14	67.658	67.653	0	0
2008-10-15	78.839	78.938	0	0
2008-10-16	81.92	81.903	0	0
2008-10-17	82.893	83.236	0	0
2008-10-18	85.364	85.054	0	0
2008-10-19	85.021	84.749	0	0
2008-10-20	84.931	84.89	0	0
2008-10-21	82.975	82.952	0	0
2008-10-22	81.172	81.348	0	0
2008-10-23	74.807	75.087	0	0
2008-10-24	81.031	81.218	0	0
2008-10-25	82.653	82.891	0	0
2008-10-26	86.465	86.818	0	0
2008-10-27	81.837	82.175	0	0
2008-10-28	78.798	79.046	0	0
2008-10-29	81.626	81.654	0	0
2008-10-30	82.91	83.064	0	0
2008-10-31	84.633	84.879	0	0
2009-05-01	80	80	1	1
2009-05-02	85.191	85.214	0	0
2009-05-03	81.902	81.793	0	0
2009-05-04	86.408	86.458	0	0
2009-05-05	87.649	87.738	0	0
2009-05-06	90.113	90.096	0	0
2009-05-07	93.413	93.409	0	0
2009-05-08	94.995	94.978	0	0
2009-05-09	95.584	95.694	0	0
2009-05-10	96.15	96.196	0	0
2009-05-11	95.355	95.349	0	0
2009-05-12	95.233	95.135	0	0
2009-05-13	92.601	92.595	0	0
2009-05-14	93.154	93.175	0	0
2009-05-15	92.918	92.9	0	0
2009-05-16	93.149	92.989	0	0
2009-05-17	94.409	94.351	0	0
2009-05-18	93.294	93.075	0	0
2009-05-19	94.309	94.016	0.144	0.098
2009-05-20	79.883	81.924	0.035	0
2009-05-21	80.222	78.798	0.773	0.158
2009-05-22	78.756	72.926	0.308	0.191
2009-05-23	84.003	81.879	0.012	0.18
2009-05-24	84.303	84.511	0	0
2009-05-25	84.212	84.657	0	0
2009-05-26	83.268	83.327	0	0
2009-05-27	85.46	85.661	0	0
2009-05-28	88.925	89.186	0	0
2009-05-29	88.831	88.76	0	0.015
2009-05-30	89.263	89.846	0	0
2009-05-31	88.731	89.11	0	0
2009-06-01	86.97	86.883	0	0
2009-06-02	89.326	89.643	0	0
2009-06-03	93.86	94.298	0	0
2009-06-04	95.31	95.744	0	0
2009-06-05	94.251	93.641	0.001	0.001
2009-06-06	85.723	86.164	0	0
2009-06-07	83.659	84.124	0	0
2009-06-08	85.106	85.089	0	0
2009-06-09	86.538	87.151	0.001	0
2009-06-10	86.285	87.222	0.01	0.014
2009-06-11	83.581	84.472	0	0
2009-06-12	88.143	88.35	0	0
2009-06-13	88.774	89.052	0	0
2009-06-14	89.081	89.386	0	0
2009-06-15	88.89	88.969	0	0
2009-06-16	89.533	89.899	0	0
2009-06-17	89.989	90.199	0.009	0
2009-06-18	88.888	88.703	0	0
2009-06-19	84.284	85.713	0.124	0.047
2009-06-20	83.382	85.729	0.002	0.029
2009-06-21	89.865	90.499	0.019	0.025
2009-06-22	93.954	94.356	0	0
2009-06-23	96.05	96.667	0	0
2009-06-24	97.758	97.287	0.05	0.002
2009-06-25	93.125	95.593	0.013	0.01
2009-06-26	92.729	92.556	0.029	0.034
2009-06-27	93.984	94.516	0.063	0.068
2009-06-28	96.367	96.783	0.007	0.027
2009-06-29	95.303	97.55	0.032	0.013
2009-06-30	90.528	93.682	0.098	0.088
2009-07-01	93.714	88.45	0.176	0.114
2009-07-02	93.188	92.549	0.075	0.209
2009-07-03	91.373	89.911	0.106	0.16
2009-07-04	93.799	92.549	0.035	0.137
2009-07-05	94.993	95.662	0.007	0
2009-07-06	96.973	97.168	0	0
2009-07-07	95.336	95.968	0	0.005
2009-07-08	94.109	96.227	0	0
2009-07-09	95.92	97.601	0	0
2009-07-10	101.875	102.662	0.003	0.016
2009-07-11	104.282	103.282	0	0.017
2009-07-12	103.135	103.276	0	0
2009-07-13	102.078	101.95	0	0
2009-07-14	102.856	102.776	0	0
2009-07-15	103.693	103.434	0	0
2009-07-16	102.995	103.183	0	0
2009-07-17	106.039	104.828	0	0
2009-07-18	106.495	106.311	0	0
2009-07-19	106.153	104.769	0	0
2009-07-20	103.889	104.629	0	0
2009-07-21	99.588	100.858	0	0
2009-07-22	100.689	101.193	0	0.002
2009-07-23	101.696	101.86	0.001	0
2009-07-24	96.314	101.532	0	0
2009-07-25	90.729	100.295	0.139	0
2009-07-26	97.719	100.904	0.013	0
2009-07-27	102.164	103.531	0	0
2009-07-28	103.452	104.242	0	0
2009-07-29	102.259	102.429	0	0
2009-07-30	98.278	99.125	0	0
2009-07-31	97.534	98.033	0	0
2009-08-01	99.151	100.11	0	0
2009-08-02	100.225	101.023	0	0
2009-08-03	101.394	101.494	0	0
2009-08-04	100.436	99.081	0	0.036
2009-08-05	101.074	100.177	0	0.019
2009-08-06	100.772	101.535	0.026	0.001
2009-08-07	99.251	99.655	0	0
2009-08-08	95.182	95.322	0	0
2009-08-09	96.021	96.479	0	0
2009-08-10	96.563	97.033	0	0
2009-08-11	100.254	100.709	0	0
2009-08-12	101.231	101.825	0	0
2009-08-13	102.329	102.429	0.02	0.003
2009-08-14	92.124	95.907	0.024	0.044
2009-08-15	95.319	95.677	0.018	0.01
2009-08-16	97.026	97.032	0	0
2009-08-17	98.41	98.993	0	0
2009-08-18	100.057	100.276	0	0
2009-08-19	100.143	100.289	0	0
2009-08-20	99.219	99.438	0	0
2009-08-21	100.904	101.783	0	0
2009-08-22	95.703	97.614	0.071	0.064
2009-08-23	89.863	88.348	0.993	0.255
2009-08-24	89.352	89.461	0.087	0.025
2009-08-25	89.468	89.345	0.286	0.108
2009-08-26	92.459	93.363	0.054	0.059
2009-08-27	97.8	98.163	0	0
2009-08-28	99.337	99.892	0	0
2009-08-29	97.846	97.952	0	0
2009-08-30	97.402	97.359	0	0
2009-08-31	97.432	96.802	0	0
2009-09-01	97.026	96.63	0.048	0
2009-09-02	95.458	95.408	0	0
2009-09-03	93.896	92.241	0.076	0.079
2009-09-04	87.713	86.813	0.314	0.855
2009-09-05	87.894	86.708	0.037	0.049
2009-09-06	85.422	86.144	0.046	0.097
2009-09-07	88.468	87.059	0.003	0.083
2009-09-08	89.073	86.978	0.059	0.095
2009-09-09	89.697	83.674	0.07	0.108
2009-09-10	91.202	88.919	0	0.021
2009-09-11	90.216	89.814	0.004	0.056
2009-09-12	90.721	90.852	0.122	0
2009-09-13	86.551	86.895	0.119	0.068
2009-09-14	85.848	87.411	0.07	0.096
2009-09-15	84.03	86.768	0.234	0.134
2009-09-16	85.756	83.947	0.021	0.033
2009-09-17	86.409	85.801	0	0.026
2009-09-18	85.152	84.847	0.001	0.044
2009-09-19	84.152	82.888	0.05	0.036
2009-09-20	85.576	85.195	0.002	0.054
2009-09-21	89.702	89.93	0	0
2009-09-22	90.23	90.293	0	0
2009-09-23	84.674	83.973	0	0
2009-09-24	86.483	84.238	0	0
2009-09-25	89.172	87.599	0	0
2009-09-26	92.248	91.008	0	0
2009-09-27	93.059	91.943	0	0
2009-09-28	94.845	94.406	0	0
2009-09-29	93.941	94.222	0	0
2009-09-30	93.037	92.781	0	0
2009-10-01	86.734	86.631	0	0
2009-10-02	83.261	83.395	0	0
2009-10-03	82.549	82.121	0	0
2009-10-04	80.881	81.102	0	0.001
2009-10-05	79.778	79.74	0	0
2009-10-06	78.418	78.603	0	0
2009-10-07	79.477	79.63	0	0
2009-10-08	74.343	74.147	0.034	0
2009-10-09	76.445	76.586	0	0
2009-10-10	80.656	80.713	0	0
2009-10-11	79.386	79.517	0	0
2009-10-12	79.919	79.737	0	0
2009-10-13	76.869	76.73	0	0
2009-10-14	79.649	79.722	0	0
2009-10-15	86.44	86.482	0	0
2009-10-16	91.129	91.132	0	0
2009-10-17	90.5	90.484	0	0
2009-10-18	87.718	87.916	0.034	0.025
2009-10-19	84.236	84.334	0.018	0.021
2009-10-20	80.711	81.687	0.1	0.081
2009-10-21	73.17	73.163	0	0
2009-10-22	76.483	76.667	0	0
2009-10-23	78.389	78.62	0	0
2009-10-24	79.555	79.706	0	0
2009-10-25	78.506	78.405	0	0
2009-10-26	74.806	74.83	0	0
2009-10-27	75.727	75.801	0	0
2009-10-28	71.743	71.752	0	0
2009-10-29	54.199	54.272	0	0
2009-10-30	60.457	60.348	0	0
2009-10-31	77.352	77.418	0	0
