# Supplementary material for: The role of climate change and urban development on compound dry-hot extremes across US cities
Source: Nat Commun. 2023 Jun 14;14:3509. doi: 10.1038/s41467-023-39205-x (PMC10267174; doi:10.1038/s41467-023-39205-x)
Supplement: Supplementary file 2 — Source Data [file 41467_2023_39205_MOESM2_ESM.zip › SourceData/Tucson_Future_Data.xlsx]

## Sheet: Sheet1
Date_Future	Climate_chng_T	Urban_Dev_Climate_chng_T	Climate_chng_prcp	Urban_Dev_Climate_chng_prcp
2090-05-01	80	80	1	1
2090-05-02	94.592	94.57	0	0
2090-05-03	100.733	101.265	0	0
2090-05-04	103.653	103.66	0	0
2090-05-05	103.462	103.422	0	0
2090-05-06	102.222	102.618	0	0
2090-05-07	94.538	94.743	0	0
2090-05-08	94.093	94.181	0	0
2090-05-09	98.386	98.368	0	0
2090-05-10	97.156	97.211	0	0
2090-05-11	92.983	93.06	0	0
2090-05-12	92.02	92.048	0	0
2090-05-13	90.724	90.715	0	0
2090-05-14	93.204	92.97	0	0
2090-05-15	96.809	96.997	0.002	0
2090-05-16	96.676	96.363	0	0
2090-05-17	93	92.96	0	0
2090-05-18	92.096	92.056	0	0
2090-05-19	92.574	92.388	0	0
2090-05-20	95.239	95.207	0	0
2090-05-21	97.909	97.662	0	0
2090-05-22	99.382	98.625	0	0
2090-05-23	99.544	98.83	0	0
2090-05-24	100.498	100.804	0	0
2090-05-25	101.762	101.222	0	0
2090-05-26	100.618	100.161	0	0
2090-05-27	95.849	95.899	0	0
2090-05-28	97.791	97.973	0	0
2090-05-29	99.567	99.71	0.006	0.016
2090-05-30	97.243	97.332	0.013	0.017
2090-05-31	97.943	98.294	0.01	0.002
2090-06-01	99.666	99.305	0	0
2090-06-02	98.767	98.621	0	0
2090-06-03	99.063	99.18	0	0
2090-06-04	100.754	100.77	0	0
2090-06-05	101.936	102.247	0	0
2090-06-06	101.568	101.805	0	0
2090-06-07	98.918	100.011	0	0
2090-06-08	95.894	95.938	0	0
2090-06-09	92.836	92.691	0	0
2090-06-10	92.743	93.127	0	0
2090-06-11	94.292	94.221	0	0
2090-06-12	97.451	97.289	0	0
2090-06-13	98.298	98.248	0	0
2090-06-14	94.729	95.955	0	0
2090-06-15	95.681	96.422	0	0
2090-06-16	97.364	97.522	0	0
2090-06-17	97.382	97.448	0	0
2090-06-18	99.231	99.484	0	0
2090-06-19	101.144	101.125	0	0
2090-06-20	104.984	104.969	0	0
2090-06-21	108.195	108.149	0	0
2090-06-22	107.329	107.134	0	0
2090-06-23	105.359	105.269	0	0
2090-06-24	106.589	106.614	0	0
2090-06-25	108.699	108.498	0	0
2090-06-26	109.756	110.214	0	0
2090-06-27	109.286	109.446	0	0
2090-06-28	107.884	107.702	0	0
2090-06-29	104.716	106.84	0.023	0
2090-06-30	104.63	105.027	0	0
2090-07-01	105.662	104.119	0	0
2090-07-02	103.63	103.437	0	0
2090-07-03	105.345	106.523	0.001	0
2090-07-04	105.15	103.413	0.006	0.056
2090-07-05	105.142	104.469	0.003	0.035
2090-07-06	101.786	101.59	0.161	0
2090-07-07	103.5	103.913	0.026	0.009
2090-07-08	109.098	108.737	0	0
2090-07-09	110.117	110.394	0	0
2090-07-10	109.765	109.88	0	0
2090-07-11	113.193	113.681	0	0
2090-07-12	112.187	113.912	0.041	0.024
2090-07-13	113.404	113.689	0	0
2090-07-14	111.199	112.037	0	0
2090-07-15	112.375	113.243	0.011	0.001
2090-07-16	108.154	109.149	0	0.033
2090-07-17	108.951	109.277	0	0
2090-07-18	110.372	110.314	0	0
2090-07-19	111.661	111.066	0	0
2090-07-20	112.975	113.625	0	0
2090-07-21	113.601	113.849	0	0
2090-07-22	112.408	112.769	0	0
2090-07-23	111.148	111.678	0	0
2090-07-24	108.697	109.837	0.059	0
2090-07-25	112.497	112.199	0.013	0.035
2090-07-26	106.076	109.356	0.058	0.037
2090-07-27	104.961	103.943	0.015	0.048
2090-07-28	105.117	106.178	0.018	0.012
2090-07-29	102.267	102.942	0.081	0.081
2090-07-30	103.077	104.541	0	0
2090-07-31	106.028	107.229	0.056	0
2090-08-01	106.416	108.176	0	0
2090-08-02	101.271	101.512	0.232	0.232
2090-08-03	105.88	105.879	0.137	0.034
2090-08-04	103.514	105.769	0.08	0.163
2090-08-05	107.563	108.455	0.005	0
2090-08-06	109.547	109.519	0.011	0.048
2090-08-07	109.856	110.095	0.043	0.04
2090-08-08	108.556	109.979	0.023	0.02
2090-08-09	105.395	107.47	0.029	0.018
2090-08-10	104.292	104.252	0.013	0
2090-08-11	106.511	105.758	0	0
2090-08-12	109.514	107.436	0	0.015
2090-08-13	107.117	106.969	0.008	0.059
2090-08-14	107.342	107.198	0	0
2090-08-15	107.374	107.514	0	0
2090-08-16	104.637	101.57	0.06	0.065
2090-08-17	102.812	103.795	0.2	0.12
2090-08-18	102.508	105.019	0.008	0.003
2090-08-19	99.744	99.87	0.062	0.053
2090-08-20	105.048	106.158	0	0.046
2090-08-21	106.097	106.782	0	0
2090-08-22	108.894	108.788	0	0
2090-08-23	109.89	110.382	0	0
2090-08-24	109.747	109.849	0.001	0.018
2090-08-25	94.574	96.448	0.206	0.23
2090-08-26	98.281	98.107	0.007	0.132
2090-08-27	101.815	100.477	0.286	0.277
2090-08-28	101.278	99.568	0.094	0.086
2090-08-29	99.556	102.741	0.079	0.207
2090-08-30	101.528	100.964	0.212	0.071
2090-08-31	99.833	99.933	0	0.049
2090-09-01	101.733	103.394	0.048	0.02
2090-09-02	105.248	105.394	0	0
2090-09-03	105.549	106.865	0	0
2090-09-04	105.863	106.561	0	0
2090-09-05	104.728	103.576	0	0.01
2090-09-06	104.27	103.855	0	0
2090-09-07	104.418	104.717	0	0
2090-09-08	103.679	103.123	0.001	0
2090-09-09	101.049	99.302	0.005	0.078
2090-09-10	99.154	99.254	0	0.053
2090-09-11	98.345	93.981	0.021	0.119
2090-09-12	97.618	95.899	0	0.211
2090-09-13	93.036	92.33	0	0.24
2090-09-14	92.63	92.003	0	0
2090-09-15	94.98	94.487	0	0
2090-09-16	96.495	96.069	0	0
2090-09-17	97.362	95.95	0	0.001
2090-09-18	96.131	94.834	0.026	0.025
2090-09-19	98.322	97.921	0.003	0
2090-09-20	98.454	98.236	0	0
2090-09-21	97.836	97.748	0	0
2090-09-22	95.194	94.831	0	0
2090-09-23	92.77	92.821	0	0
2090-09-24	92.925	92.483	0	0
2090-09-25	95.286	95.041	0	0
2090-09-26	98.256	97.781	0	0
2090-09-27	99.534	99.159	0	0
2090-09-28	99.045	98.878	0	0
2090-09-29	97.633	97.394	0	0
2090-09-30	97.641	97.517	0	0
2090-10-01	98.932	98.741	0	0
2090-10-02	96.843	96.616	0	0
2090-10-03	94.767	94.405	0	0
2090-10-04	91.955	91.757	0	0
2090-10-05	91.852	91.773	0	0
2090-10-06	92.809	92.257	0	0
2090-10-07	95.668	95.391	0	0
2090-10-08	95.354	95.215	0	0
2090-10-09	95.716	95.369	0	0
2090-10-10	94.239	94.188	0.023	0.032
2090-10-11	87.409	86.824	0	0
2090-10-12	87.751	86.893	0	0
2090-10-13	86.581	86.316	0	0
2090-10-14	88.369	88.172	0	0
2090-10-15	90.197	89.939	0	0
2090-10-16	89.948	89.773	0	0
2090-10-17	93.756	93.428	0	0
2090-10-18	93.341	92.953	0	0
2090-10-19	85.545	87.063	0	0
2090-10-20	87.381	87.603	0	0
2090-10-21	85.361	85.056	0.377	0.229
2090-10-22	80.1	80.646	0.28	0.325
2090-10-23	80.254	80.64	0	0.005
2090-10-24	79.412	79.371	0.095	0.116
2090-10-25	76.318	76.999	0	0
2090-10-26	79.182	79.292	0	0
2090-10-27	83.769	83.769	0	0
2090-10-28	85.544	85.503	0	0
2090-10-29	85.639	85.763	0	0
2090-10-30	84.899	84.978	0	0
2090-10-31	83.365	83.623	0	0
2091-05-01	80	80	1	1
2091-05-02	83.326	83.317	0	0
2091-05-03	80.964	80.912	0	0
2091-05-04	83.451	83.349	0	0
2091-05-05	84.783	84.845	0	0
2091-05-06	90.021	90.009	0	0
2091-05-07	93.928	94.023	0	0
2091-05-08	95.836	95.931	0	0
2091-05-09	96.113	96.335	0	0
2091-05-10	84.339	84.236	0	0
2091-05-11	86.036	86.049	0	0
2091-05-12	86.415	86.443	0	0
2091-05-13	87.252	87.29	0	0
2091-05-14	91.266	91.154	0	0
2091-05-15	93.338	93.26	0	0
2091-05-16	94.568	94.62	0	0
2091-05-17	96.016	96.018	0	0
2091-05-18	97.997	97.875	0	0
2091-05-19	98.507	98.819	0	0
2091-05-20	92.781	92.787	0	0
2091-05-21	94.552	94.633	0	0
2091-05-22	94.49	94.474	0	0
2091-05-23	91.566	91.691	0	0
2091-05-24	90.547	90.471	0	0
2091-05-25	92.059	92.134	0	0
2091-05-26	92.847	92.939	0	0
2091-05-27	98.535	98.633	0	0
2091-05-28	100.79	100.604	0	0
2091-05-29	101.733	101.614	0	0
2091-05-30	99.191	99.293	0	0
2091-05-31	99.905	100.209	0	0
2091-06-01	100.63	100.73	0	0
2091-06-02	104.155	104.681	0	0
2091-06-03	105.455	105.765	0	0
2091-06-04	105.286	105.478	0	0
2091-06-05	103.934	104.221	0	0
2091-06-06	101.047	100.949	0	0
2091-06-07	98.668	98.497	0	0
2091-06-08	97.993	97.976	0	0
2091-06-09	97.576	97.328	0	0
2091-06-10	99.997	99.957	0	0
2091-06-11	96.55	96.934	0	0
2091-06-12	100.027	100.02	0	0
2091-06-13	100.767	100.768	0	0
2091-06-14	98.86	98.772	0	0
2091-06-15	100.077	100.468	0	0
2091-06-16	100.604	100.501	0	0
2091-06-17	102.156	102.27	0	0
2091-06-18	107.292	106.998	0	0
2091-06-19	104.547	105.612	0	0
2091-06-20	102.949	102.551	0	0
2091-06-21	103.017	102.661	0	0
2091-06-22	105.623	106.265	0	0
2091-06-23	103.951	107.05	0.059	0
2091-06-24	107.009	107.402	0.032	0.005
2091-06-25	107.757	108.632	0.026	0.031
2091-06-26	108.234	107.864	0	0.001
2091-06-27	108.734	109.39	0	0
2091-06-28	109.616	110.113	0	0
2091-06-29	109.458	109.729	0	0
2091-06-30	109.691	109.715	0	0
2091-07-01	105.42	105.944	0	0
2091-07-02	105.461	105.762	0	0
2091-07-03	106.041	105.968	0	0
2091-07-04	108.874	108.413	0	0
2091-07-05	110.686	110.488	0	0.013
2091-07-06	98.273	100.625	0.125	0.097
2091-07-07	97.151	97.207	0.067	0.055
2091-07-08	101.791	103.355	0	0
2091-07-09	106.999	107.007	0	0
2091-07-10	109.364	110.431	0.024	0
2091-07-11	104.823	106.542	0.023	0.018
2091-07-12	106.032	106.51	0	0.002
2091-07-13	106.03	105.695	0.089	0.092
2091-07-14	107.289	105.678	0.015	0.036
2091-07-15	105.723	105.161	0.009	0.013
2091-07-16	107.371	106.644	0	0
2091-07-17	107.895	108.571	0.06	0.019
2091-07-18	105.181	105.477	0.084	0.06
2091-07-19	105.178	105.443	0.178	0.076
2091-07-20	107.566	107.711	0	0
2091-07-21	106.28	106.79	0.026	0
2091-07-22	107.87	107.608	0	0
2091-07-23	107.504	107.785	0	0
2091-07-24	107.73	107.303	0.003	0
2091-07-25	109.181	107.803	0	0
2091-07-26	110.087	109.243	0.053	0.027
2091-07-27	109.63	110.656	0.024	0
2091-07-28	111.695	110.636	0	0
2091-07-29	106.412	108.279	0.009	0
2091-07-30	107.453	106.38	0.074	0.01
2091-07-31	108.09	106.293	0.065	0.127
2091-08-01	101.449	100.285	0.253	0.489
2091-08-02	95.081	100.777	0.129	0.08
2091-08-03	100.065	99.883	0.033	0.288
2091-08-04	101.47	101.57	0.065	0.065
2091-08-05	106.837	106.253	0.089	0.079
2091-08-06	108.482	107.601	0	0
2091-08-07	101.882	105.639	0.099	0.028
2091-08-08	101.326	102.239	0	0
2091-08-09	105.855	106.383	0	0
2091-08-10	106.423	107.661	0.058	0.027
2091-08-11	102.388	99.805	0.091	0.125
2091-08-12	99.143	99.584	0.195	0.11
2091-08-13	101.201	100.199	0.111	0.235
2091-08-14	102.592	102.692	0.093	0.093
2091-08-15	102.419	99.474	0.113	0.107
2091-08-16	98.187	100.88	0.068	0.063
2091-08-17	100.615	102.661	0.177	0.047
2091-08-18	102.27	101.806	0.072	0.054
2091-08-19	98.359	96.657	0.113	0.208
2091-08-20	98.407	97.345	0.255	0.209
2091-08-21	104.123	103.708	0	0
2091-08-22	105.207	105.443	0.063	0.113
2091-08-23	104.931	105.741	0.013	0
2091-08-24	103.944	105.434	0.035	0.041
2091-08-25	105.498	104.856	0	0
2091-08-26	105.771	105.465	0	0
2091-08-27	105.952	103.508	0	0
2091-08-28	106.791	104.78	0	0
2091-08-29	105.816	105.566	0	0.021
2091-08-30	104.672	101.732	0	0.005
2091-08-31	103.393	101.447	0.017	0.012
2091-09-01	102.488	101.405	0	0
2091-09-02	103.43	102.614	0	0
2091-09-03	105.705	103.494	0	0
2091-09-04	103.197	103.297	0.088	0.088
2091-09-05	97.379	94.624	0	0.121
2091-09-06	98.843	97.464	0	0.018
2091-09-07	99.583	98.331	0	0
2091-09-08	100.189	99.057	0	0
2091-09-09	100.199	100.299	0	0
2091-09-10	99.705	94.838	0.23	0.058
2091-09-11	87.513	91.093	0.202	0.025
2091-09-12	94.139	92.49	0.106	0.171
2091-09-13	97.507	98.78	0	0
2091-09-14	98.659	99.286	0	0
2091-09-15	98.774	98.16	0	0
2091-09-16	100.914	100.451	0	0
2091-09-17	101.044	101.221	0	0
2091-09-18	100.547	100.991	0	0
2091-09-19	98.717	98.669	0	0
2091-09-20	99.227	99.173	0.011	0.005
2091-09-21	96.656	98.867	0.049	0.04
2091-09-22	91.948	93.498	0.101	0.045
2091-09-23	92.34	91.813	0.001	0.038
2091-09-24	91.166	88.943	0.046	0.183
2091-09-25	90.268	86.778	0.073	0.186
2091-09-26	92.339	92.321	0.345	0.283
2091-09-27	95.1	95.277	0.073	0
2091-09-28	96.754	97.183	0.029	0
2091-09-29	96.125	97.127	0	0
2091-09-30	89.946	92.805	0.054	0.003
2091-10-01	85.479	85.782	0.581	0.266
2091-10-02	81.575	81.667	0.055	0.07
2091-10-03	86.138	85.799	0	0
2091-10-04	90.275	89.909	0	0
2091-10-05	92.152	90.366	0.02	0.04
2091-10-06	92.328	92.959	0	0.013
2091-10-07	94.271	93.838	0	0
2091-10-08	93.225	92.777	0	0
2091-10-09	91.363	91.143	0	0
2091-10-10	87.601	87.171	0	0
2091-10-11	88.715	88.939	0	0
2091-10-12	91.5	91.309	0	0
2091-10-13	91.543	91.458	0	0
2091-10-14	87.68	88.192	0	0
2091-10-15	89.805	91.093	0	0
2091-10-16	86.98	87.473	0	0
2091-10-17	79.884	79.818	0.034	0.031
2091-10-18	71.245	71.061	0	0
2091-10-19	78.131	78.005	0	0
2091-10-20	81.947	81.617	0	0
2091-10-21	85.84	85.699	0	0
2091-10-22	85.833	85.915	0	0
2091-10-23	88.385	88.357	0	0
2091-10-24	86.518	86.581	0	0
2091-10-25	90.284	90.126	0	0
2091-10-26	88.441	88.162	0	0
2091-10-27	90.064	89.836	0	0
2091-10-28	90.75	90.571	0	0
2091-10-29	89.946	89.906	0	0
2091-10-30	88.273	88.336	0	0
2091-10-31	86.04	86.034	0	0
2092-05-01	80	80	1	1
2092-05-02	84.402	84.417	0	0
2092-05-03	78.664	78.708	0.017	0.013
2092-05-04	78.135	78.348	0.003	0.004
2092-05-05	83.002	82.865	0	0
2092-05-06	89.564	89.722	0	0
2092-05-07	98.104	98.019	0	0
2092-05-08	98.718	98.605	0	0
2092-05-09	97.057	96.998	0	0
2092-05-10	96.56	96.713	0	0
2092-05-11	96.68	96.739	0	0
2092-05-12	89.984	90.032	0	0
2092-05-13	93.801	93.753	0	0
2092-05-14	92.664	92.634	0	0
2092-05-15	84.427	84.319	0	0
2092-05-16	83.715	83.741	0	0
2092-05-17	87.559	87.615	0	0
2092-05-18	93.071	93.106	0	0
2092-05-19	95.587	95.619	0	0
2092-05-20	98.074	98.163	0	0
2092-05-21	99.01	98.894	0	0
2092-05-22	98.578	98.526	0	0
2092-05-23	95.448	95.327	0	0
2092-05-24	91.79	91.738	0	0
2092-05-25	86.816	86.883	0	0
2092-05-26	92.321	92.332	0	0
2092-05-27	96.974	96.826	0	0
2092-05-28	97.664	97.626	0	0
2092-05-29	96.295	96.494	0	0
2092-05-30	99.541	99.502	0	0
2092-05-31	103.561	103.721	0	0
2092-06-01	105.086	105.161	0	0
2092-06-02	102.886	104.062	0	0
2092-06-03	103.817	103.611	0	0
2092-06-04	103.792	103.522	0	0
2092-06-05	104.862	104.753	0	0
2092-06-06	105.237	104.965	0	0
2092-06-07	105.467	104.954	0	0
2092-06-08	106.123	105.585	0	0
2092-06-09	104.985	105.182	0	0
2092-06-10	103.048	102.948	0	0
2092-06-11	101.431	101.28	0	0
2092-06-12	99.316	99.133	0	0
2092-06-13	104.005	104.155	0	0
2092-06-14	109.636	109.732	0	0
2092-06-15	108.787	108.686	0	0
2092-06-16	103.858	103.908	0	0
2092-06-17	103.044	103.15	0	0
2092-06-18	102.344	102.336	0	0
2092-06-19	101.638	101.655	0	0
2092-06-20	101.641	101.688	0	0
2092-06-21	106.399	106.239	0	0
2092-06-22	109.64	109.327	0	0
2092-06-23	108.387	108.148	0	0.024
2092-06-24	108.87	107.369	0	0.031
2092-06-25	105.1	107.53	0.005	0.011
2092-06-26	105.638	106.703	0.037	0
2092-06-27	109.096	108.696	0	0
2092-06-28	110.138	110.238	0.081	0.081
2092-06-29	112.654	111.935	0.022	0.003
2092-06-30	112.848	113.62	0.063	0.063
2092-07-01	113.396	115.274	0	0
2092-07-02	112.576	112.574	0	0
2092-07-03	110.621	110.924	0	0
2092-07-04	110.86	110.635	0.013	0
2092-07-05	98.75	103.36	0.08	0
2092-07-06	101.628	104.99	0.145	0.023
2092-07-07	105.047	106.043	0.025	0.001
2092-07-08	107.221	108.336	0	0
2092-07-09	107.521	108.382	0.026	0.004
2092-07-10	103.446	104.138	0.004	0
2092-07-11	102.114	102.844	0.019	0.016
2092-07-12	101.628	101.893	0	0
2092-07-13	104.954	105.235	0	0
2092-07-14	106.538	107.151	0	0
2092-07-15	106.179	107.547	0.008	0
2092-07-16	109.282	109.755	0.01	0.024
2092-07-17	110.35	110.65	0	0.017
2092-07-18	110.609	111.314	0.078	0.078
2092-07-19	106.078	106.178	0.068	0.068
2092-07-20	109.041	108.585	0	0
2092-07-21	108.644	109.688	0	0
2092-07-22	110.78	110.845	0.028	0.047
2092-07-23	98.095	98.195	0.034	0.121
2092-07-24	96.751	99.026	0.166	0.202
2092-07-25	94.591	94.09	0.178	0.072
2092-07-26	94.092	92.982	0.111	0.25
2092-07-27	100.936	99.791	0	0.044
2092-07-28	104.552	103.633	0	0
2092-07-29	105.717	105.492	0	0
2092-07-30	106.159	106.759	0	0
2092-07-31	106.447	107.075	0.001	0
2092-08-01	107.713	108.006	0	0
2092-08-02	107.08	107.617	0.017	0
2092-08-03	108.102	107.385	0	0
2092-08-04	109.493	109.454	0	0
2092-08-05	110.391	110.224	0	0
2092-08-06	110.194	109.377	0	0
2092-08-07	111.614	111.378	0.041	0.008
2092-08-08	108.401	105.98	0.032	0.044
2092-08-09	100.301	102.851	0.081	0.075
2092-08-10	100.215	95.571	0.101	0.124
2092-08-11	98.701	100.186	0.088	0.054
2092-08-12	94.685	99.169	0.062	0.014
2092-08-13	92.821	93.746	0.062	0.142
2092-08-14	90.214	92.741	0.278	0.242
2092-08-15	89.619	93.747	0.257	0.109
2092-08-16	88.833	94.47	0.065	0
2092-08-17	87.412	94.942	0.168	0.002
2092-08-18	94.783	97.175	0	0
2092-08-19	96.383	96.396	0.029	0.014
2092-08-20	96.973	96.701	0.01	0.02
2092-08-21	99.907	99.752	0.064	0.094
2092-08-22	103.497	102.613	0	0
2092-08-23	98.887	99.316	0.007	0
2092-08-24	100.218	100.79	0	0.114
2092-08-25	96.566	96.534	0.076	0.121
2092-08-26	100.447	99.43	0	0
2092-08-27	101.667	102.793	0	0
2092-08-28	104.313	102.021	0	0.027
2092-08-29	100.792	103.483	0.076	0.027
2092-08-30	95.941	100.674	0.06	0.005
2092-08-31	93.09	97.081	0.096	0.174
2092-09-01	92.746	92.625	0.033	0.092
2092-09-02	93.775	93.774	0	0
2092-09-03	97.412	97.268	0	0
2092-09-04	101.48	101.696	0	0
2092-09-05	101.862	102.33	0	0
2092-09-06	103.001	101.335	0	0
2092-09-07	105.056	104.311	0	0.043
2092-09-08	106.611	106.447	0	0
2092-09-09	106.747	106.604	0	0
2092-09-10	105.721	104.912	0.003	0
2092-09-11	106.174	106.582	0	0
2092-09-12	107.367	106.843	0	0
2092-09-13	107.093	107.369	0	0
2092-09-14	106.037	106.467	0	0
2092-09-15	104.607	104.722	0	0
2092-09-16	105.571	104.83	0	0
2092-09-17	105.613	104.872	0	0
2092-09-18	103.56	102.671	0.005	0
2092-09-19	102.144	101.983	0.035	0.021
2092-09-20	102.921	102.911	0.05	0.048
2092-09-21	104.109	103.625	0	0
2092-09-22	104.564	104.021	0	0
2092-09-23	101.972	101.799	0	0
2092-09-24	101.553	102.221	0.007	0
2092-09-25	99.654	100.105	0	0
2092-09-26	98.914	99.011	0	0
2092-09-27	99.259	99.484	0	0.001
2092-09-28	96.54	95.226	0.238	0.246
2092-09-29	96.554	94.253	0.035	0.026
2092-09-30	86.163	87.401	0.313	0.929
2092-10-01	85.776	86.096	0.157	0.168
2092-10-02	90.739	91.137	0	0
2092-10-03	94.836	94.565	0	0
2092-10-04	95.5	95.288	0	0.017
2092-10-05	93.97	94.066	0.103	0.098
2092-10-06	93.238	93.332	0	0
2092-10-07	93.935	93.311	0	0
2092-10-08	97.924	97.996	0	0
2092-10-09	97.001	97.026	0.018	0.017
2092-10-10	90.608	91.479	0.028	0.039
2092-10-11	90.37	89.8	0.008	0
2092-10-12	90.656	89.231	0	0
2092-10-13	90.611	90.285	0	0
2092-10-14	87.148	85.497	0.043	0.081
2092-10-15	83.166	82.707	0.114	0.217
2092-10-16	85.07	85.136	0	0
2092-10-17	90.141	90.217	0	0
2092-10-18	90.388	90.475	0	0
2092-10-19	84.286	84.958	0	0
2092-10-20	81.092	81.836	0	0
2092-10-21	81.461	81.509	0	0
2092-10-22	84.013	84.005	0	0
2092-10-23	83.526	83.469	0	0
2092-10-24	86.451	86.425	0	0
2092-10-25	86.762	86.576	0	0
2092-10-26	84.926	84.808	0	0
2092-10-27	79.727	80.158	0.013	0.008
2092-10-28	74.098	74.163	0.205	0.21
2092-10-29	71.404	71.679	0.005	0
2092-10-30	75.234	75.419	0	0
2092-10-31	81.206	81.136	0	0
2093-05-01	80	80	1	1
2093-05-02	89.494	88.622	0	0
2093-05-03	85.308	85.138	0	0
2093-05-04	81.912	81.807	0	0
2093-05-05	81.34	81.288	0	0
2093-05-06	91.133	91.28	0	0
2093-05-07	95.602	95.754	0	0
2093-05-08	97.97	97.892	0	0
2093-05-09	98.274	98.374	0	0
2093-05-10	97.488	97.33	0	0
2093-05-11	97.903	97.837	0	0
2093-05-12	94.221	94.303	0	0
2093-05-13	88.886	89.182	0	0
2093-05-14	80.632	80.529	0	0
2093-05-15	82.571	82.581	0	0
2093-05-16	97.855	97.294	0	0
2093-05-17	99.752	99.918	0	0
2093-05-18	101.499	101.701	0	0
2093-05-19	101.931	101.857	0	0
2093-05-20	102.945	102.968	0	0
2093-05-21	102.315	103.186	0	0
2093-05-22	100.142	100.245	0	0
2093-05-23	95.521	95.233	0	0
2093-05-24	92.771	91.633	0.25	0.019
2093-05-25	93.467	94.725	0	0
2093-05-26	94.584	96.61	0.009	0
2093-05-27	96.655	96.523	0	0
2093-05-28	96.823	96.591	0	0
2093-05-29	92.331	92.484	0	0
2093-05-30	89.391	89.441	0	0
2093-05-31	90.678	90.942	0	0
2093-06-01	94.669	94.65	0	0
2093-06-02	95.84	96.112	0	0
2093-06-03	92.418	92.496	0	0
2093-06-04	90.408	90.633	0	0
2093-06-05	93.018	93.287	0	0
2093-06-06	94.589	94.838	0	0
2093-06-07	97.121	97.598	0	0
2093-06-08	99.565	99.189	0	0
2093-06-09	100.11	100.106	0	0
2093-06-10	100.297	100.986	0	0
2093-06-11	104.487	104.378	0	0
2093-06-12	104.92	104.692	0	0
2093-06-13	104.889	104.933	0	0
2093-06-14	103.303	103.382	0	0
2093-06-15	100.661	100.792	0	0
2093-06-16	99.437	99.287	0	0
2093-06-17	99.066	99.208	0	0
2093-06-18	99.294	98.998	0	0
2093-06-19	97.17	97.35	0	0
2093-06-20	96.563	96.815	0	0
2093-06-21	98.458	98.671	0	0
2093-06-22	99.086	99.237	0	0
2093-06-23	99.965	100.125	0.024	0.025
2093-06-24	102.656	103.401	0	0
2093-06-25	111.812	111.496	0	0
2093-06-26	113.502	113.422	0	0
2093-06-27	115.386	114.791	0	0
2093-06-28	114.304	114.764	0	0
2093-06-29	114.288	113.219	0	0
2093-06-30	111.12	109.15	0	0.034
2093-07-01	102.624	104.992	0.111	0.042
2093-07-02	98.036	99.163	0	0
2093-07-03	101.868	102.378	0	0
2093-07-04	104.779	104.695	0	0
2093-07-05	107.926	107.816	0	0
2093-07-06	109.015	108.557	0	0
2093-07-07	105.251	104.401	0	0
2093-07-08	106.828	106.582	0	0
2093-07-09	107.205	107.234	0	0
2093-07-10	107.708	107.659	0	0
2093-07-11	103.904	103.994	0	0
2093-07-12	103.147	103.686	0	0
2093-07-13	106.483	106.599	0	0
2093-07-14	108.986	108.739	0	0
2093-07-15	109.987	110.071	0	0
2093-07-16	107.802	107.901	0	0
2093-07-17	107.666	107.701	0	0
2093-07-18	102.204	103.921	0	0
2093-07-19	108.888	108.632	0.003	0
2093-07-20	111.187	111.279	0	0
2093-07-21	114.495	114.241	0	0
2093-07-22	114.563	114.833	0	0
2093-07-23	111.146	111.589	0	0
2093-07-24	106.957	109.75	0.003	0.012
2093-07-25	101.783	101.883	0.1	0.1
2093-07-26	102.528	106.826	0.17	0.069
2093-07-27	105.058	105.252	0.02	0.052
2093-07-28	108.674	109.77	0	0
2093-07-29	110.746	110.269	0	0.001
2093-07-30	110.116	110.219	0.022	0
2093-07-31	112.107	110.607	0	0
2093-08-01	108.317	106.286	0	0
2093-08-02	103.598	104.718	0.156	0.127
2093-08-03	100.543	100.218	0.163	0.136
2093-08-04	101.332	101.235	0.118	0.082
2093-08-05	99.769	100.341	0.278	0.124
2093-08-06	96.077	98.547	0.089	0.247
2093-08-07	95.867	97.383	0.247	0.122
2093-08-08	91.635	97.913	0.245	0.245
2093-08-09	95.014	94.765	0.042	0.037
2093-08-10	91.068	96.235	0.122	0.113
2093-08-11	95.821	96.762	0.074	0.186
2093-08-12	99.193	98.137	0.148	0.196
2093-08-13	99.385	96.462	0.084	0.181
2093-08-14	98.929	102.479	0.132	0.039
2093-08-15	100.757	101.247	0	0.046
2093-08-16	96.096	93.767	0.007	0.026
2093-08-17	91.496	90.27	0.136	0.192
2093-08-18	88.356	88.591	0.078	0.188
2093-08-19	95.053	95.315	0	0
2093-08-20	96.062	97.764	0	0
2093-08-21	95.658	97.474	0.138	0.044
2093-08-22	95.511	95.412	0	0.073
2093-08-23	96.503	96.968	0.091	0
2093-08-24	98.83	101.329	0.153	0.048
2093-08-25	101.052	101.031	0	0
2093-08-26	99.323	96.965	0.072	0.072
2093-08-27	92.263	91.974	0.099	0.107
2093-08-28	97.353	96.665	0.119	0.063
2093-08-29	99.179	98.565	0	0
2093-08-30	99.612	98.339	0.116	0
2093-08-31	98.356	99.209	0	0.058
2093-09-01	96.899	95.581	0.065	0.021
2093-09-02	99.068	98.051	0.038	0.047
2093-09-03	101.062	100.864	0	0
2093-09-04	101.183	101.844	0	0
2093-09-05	98.27	101.474	0.051	0.002
2093-09-06	99.178	98.021	0	0.096
2093-09-07	98.395	98.09	0.099	0
2093-09-08	99.144	97.607	0.073	0.049
2093-09-09	100.797	100.897	0	0.022
2093-09-10	101.648	101.448	0	0
2093-09-11	101.026	101.485	0	0
2093-09-12	100.971	101.17	0	0
2093-09-13	100.45	100.472	0.002	0
2093-09-14	101.987	102.45	0	0
2093-09-15	102.009	101.994	0	0
2093-09-16	99.518	99.584	0	0
2093-09-17	97.652	98.057	0.004	0
2093-09-18	98.753	99.013	0	0
2093-09-19	99.879	100.061	0	0
2093-09-20	99.772	99.998	0	0
2093-09-21	97.673	97.972	0	0
2093-09-22	96.283	96.455	0.096	0.119
2093-09-23	91.183	91.269	0.002	0.005
2093-09-24	93.702	94.125	0	0
2093-09-25	91.681	91.79	0.01	0.025
2093-09-26	87.12	88.749	0.075	0.077
2093-09-27	87.639	87.555	0.003	0
2093-09-28	92.822	92.781	0	0
2093-09-29	91.947	92.232	0.06	0.082
2093-09-30	93.046	92.815	0.002	0.002
2093-10-01	95.644	95.129	0	0.023
2093-10-02	94.822	94.745	0	0
2093-10-03	96.131	96.366	0	0
2093-10-04	95.473	95.568	0.04	0.019
2093-10-05	94.823	94.751	0.035	0.086
2093-10-06	91.392	92.475	0.102	0.067
2093-10-07	83.186	83.539	0.201	0.194
2093-10-08	80.273	80.928	0.096	0.135
2093-10-09	85.18	85.103	0.001	0.008
2093-10-10	86.215	86.371	0	0
2093-10-11	84.113	84.291	0.076	0.079
2093-10-12	72.845	72.002	0.101	0.152
2093-10-13	74.828	75.133	0.244	0.328
2093-10-14	83.836	83.604	0	0
2093-10-15	86.581	86.441	0	0
2093-10-16	88.389	88.655	0	0
2093-10-17	86.127	86.341	0.027	0
2093-10-18	82.104	82.153	0	0
2093-10-19	86.518	86.675	0	0
2093-10-20	91.011	91.294	0	0
2093-10-21	88.308	88.995	0	0
2093-10-22	87.462	88.234	0	0
2093-10-23	85.516	85.773	0	0
2093-10-24	89.536	89.525	0	0
2093-10-25	89.782	89.779	0	0
2093-10-26	88.849	88.891	0	0
2093-10-27	89.443	89.493	0	0
2093-10-28	88.47	88.43	0	0
2093-10-29	83.915	83.464	0	0
2093-10-30	84.885	84.759	0	0
2093-10-31	85.612	85.347	0	0
2094-05-01	80	80	1	1
2094-05-02	94.989	94.81	0	0
2094-05-03	97.173	97.077	0	0
2094-05-04	98.264	98.181	0	0
2094-05-05	92.01	92.059	0	0
2094-05-06	90.607	90.641	0	0
2094-05-07	87.45	87.395	0	0
2094-05-08	91.836	91.787	0	0
2094-05-09	94.325	94.016	0	0
2094-05-10	95.53	95.333	0	0
2094-05-11	95.852	95.836	0	0
2094-05-12	97.191	97.191	0	0
2094-05-13	95.973	96.253	0	0
2094-05-14	88.935	88.154	0	0
2094-05-15	84.068	83.897	0	0
2094-05-16	87.583	87.887	0	0
2094-05-17	90.685	90.518	0	0
2094-05-18	92.993	92.882	0	0
2094-05-19	95.154	95.06	0	0
2094-05-20	94.861	94.83	0	0
2094-05-21	95.307	95.333	0	0
2094-05-22	94.668	93.398	0	0
2094-05-23	95.796	95.682	0	0
2094-05-24	96.187	95.654	0	0
2094-05-25	94.758	94.87	0	0
2094-05-26	92.003	92.008	0	0
2094-05-27	89.688	89.957	0	0
2094-05-28	89.578	89.614	0	0
2094-05-29	90.442	90.332	0	0
2094-05-30	90.8	90.871	0	0
2094-05-31	90.942	91.055	0	0
2094-06-01	95.452	95.434	0	0
2094-06-02	97.999	98.023	0	0
2094-06-03	101.371	101.432	0	0
2094-06-04	103.605	103.525	0	0
2094-06-05	103.01	103.107	0	0
2094-06-06	98.02	97.752	0	0
2094-06-07	97.379	97.315	0	0
2094-06-08	95.737	95.726	0	0
2094-06-09	97.022	96.921	0	0
2094-06-10	98.107	98.201	0	0
2094-06-11	98.999	98.811	0	0
2094-06-12	100.351	100.252	0	0
2094-06-13	100.448	100.35	0	0
2094-06-14	100.435	100.359	0	0
2094-06-15	102.704	102.157	0	0
2094-06-16	103.618	103.772	0	0
2094-06-17	106.085	105.828	0	0
2094-06-18	105.914	106.548	0	0
2094-06-19	104.725	103.754	0	0
2094-06-20	104.422	104.533	0	0
2094-06-21	107.178	107.164	0	0
2094-06-22	106.528	107.114	0	0
2094-06-23	106.97	108.197	0.003	0
2094-06-24	110.519	110.341	0.009	0
2094-06-25	111.208	111.317	0	0
2094-06-26	112.001	112.337	0	0
2094-06-27	113.283	112.724	0	0
2094-06-28	109.524	110.723	0	0
2094-06-29	108.608	107.766	0	0
2094-06-30	107.319	106.857	0	0
2094-07-01	106.91	107.266	0	0
2094-07-02	106.085	106.194	0	0
2094-07-03	104.537	104.553	0	0
2094-07-04	105.969	106.127	0	0
2094-07-05	106.634	106.217	0	0
2094-07-06	103.582	105.363	0	0
2094-07-07	109.052	109.069	0	0
2094-07-08	113.215	111.618	0	0.014
2094-07-09	109.786	107.421	0	0
2094-07-10	110.078	110.095	0	0
2094-07-11	112.481	112.42	0	0
2094-07-12	113.135	113.347	0	0
2094-07-13	113.59	112.986	0	0
2094-07-14	112.676	112.652	0	0
2094-07-15	111.42	111.577	0	0
2094-07-16	111.978	111.339	0.009	0.025
2094-07-17	104.974	106.367	0.106	0.012
2094-07-18	109.627	108.569	0.061	0.083
2094-07-19	107.431	109.54	0.078	0.073
2094-07-20	107.189	107.708	0.065	0.038
2094-07-21	99.713	101.302	0.06	0.043
2094-07-22	97.086	98.87	0.094	0.064
2094-07-23	94.802	96.068	0.083	0.117
2094-07-24	96.7	97.818	0.14	0.223
2094-07-25	100.332	103.077	0.154	0.035
2094-07-26	103.34	104.337	0	0
2094-07-27	102.071	103.626	0.123	0.123
2094-07-28	101.918	102.89	0.067	0.018
2094-07-29	98.021	97.869	0.198	0.097
2094-07-30	99.189	99.724	0.044	0.273
2094-07-31	102.267	102.612	0.187	0.18
2094-08-01	102.833	103.412	0	0
2094-08-02	103.736	103.355	0	0
2094-08-03	104.279	104.215	0	0
2094-08-04	101.687	102.581	0.115	0.115
2094-08-05	99.391	99.491	0.051	0.097
2094-08-06	99.781	97.995	0.073	0.14
2094-08-07	102.614	101.814	0.059	0
2094-08-08	102.938	101.88	0	0
2094-08-09	102.64	102.131	0.048	0
2094-08-10	102.747	102.847	0.076	0.076
2094-08-11	104.901	104.748	0	0
2094-08-12	106.035	106.236	0.007	0
2094-08-13	99.122	103.613	0.076	0.001
2094-08-14	93.279	94.32	0.162	0.134
2094-08-15	86.556	86.749	0.179	0.343
2094-08-16	82.814	82.592	0.126	0.205
2094-08-17	91.878	91.511	0.065	0.01
2094-08-18	99.249	99.909	0	0
2094-08-19	100.287	100.387	0	0
2094-08-20	102.245	101.663	0	0
2094-08-21	100.136	97.642	0.073	0.089
2094-08-22	98.298	99.523	0.155	0.101
2094-08-23	98.31	99.523	0.09	0.027
2094-08-24	97.954	97.354	0.029	0.156
2094-08-25	99.472	100.446	0.165	0
2094-08-26	102.193	101.563	0	0
2094-08-27	100.289	100.389	0.003	0
2094-08-28	99.036	95.992	0.038	0.1
2094-08-29	89.881	93.325	0.219	0.125
2094-08-30	89.908	91.862	0.209	0.068
2094-08-31	95.468	95.901	0.176	0.066
2094-09-01	94.889	96.129	0.098	0.066
2094-09-02	99.708	98.058	0.003	0.046
2094-09-03	99.492	97.86	0	0.006
2094-09-04	99.88	94.171	0	0.065
2094-09-05	96.348	94.723	0.08	0.061
2094-09-06	97.264	95.253	0.014	0.04
2094-09-07	93.178	93.063	0.11	0.129
2094-09-08	91.476	91.958	0.046	0.05
2094-09-09	94.256	94.065	0	0
2094-09-10	97.847	96.213	0	0
2094-09-11	98.087	97.273	0.089	0.191
2094-09-12	99.013	98.376	0	0
2094-09-13	97.272	96.842	0.091	0.22
2094-09-14	87.682	87.538	0.008	0.02
2094-09-15	87.762	86.876	0.196	0.113
2094-09-16	84.362	81.555	0.19	0.255
2094-09-17	85.9	86.669	0.321	0.271
2094-09-18	92.684	92.727	0	0
2094-09-19	94.556	94.659	0	0.025
2094-09-20	94.507	94.705	0.135	0.155
2094-09-21	93.639	93.787	0	0
2094-09-22	91.666	91.827	0	0
2094-09-23	92.214	92.291	0	0
2094-09-24	90.963	92.044	0.142	0.18
2094-09-25	87.436	86.868	0.052	0.049
2094-09-26	86.342	85.864	0.057	0.158
2094-09-27	89.077	89.071	0	0
2094-09-28	94.549	94.729	0	0
2094-09-29	95.534	95.977	0	0
2094-09-30	93.396	93.348	0.028	0.019
2094-10-01	93.916	93.942	0	0
2094-10-02	96.698	97.027	0	0
2094-10-03	95.907	96.317	0.009	0.02
2094-10-04	88.43	90.114	0.066	0.07
2094-10-05	89.674	89.927	0	0
2094-10-06	87.582	87.501	0	0
2094-10-07	80.629	80.655	0	0
2094-10-08	87.82	87.938	0	0
2094-10-09	90.865	91.174	0	0
2094-10-10	90.454	90.523	0	0
2094-10-11	88.666	87.788	0	0
2094-10-12	81.125	80.703	0.077	0.087
2094-10-13	78.371	78.254	0	0
2094-10-14	71.382	71.839	0.433	0.422
2094-10-15	79.102	79.316	0	0
2094-10-16	82.662	82.943	0	0
2094-10-17	83.117	84.34	0	0
2094-10-18	83.341	83.559	0	0
2094-10-19	83.078	83.129	0	0
2094-10-20	89.596	89.556	0	0
2094-10-21	94.953	94.898	0	0
2094-10-22	92.236	91.562	0	0
2094-10-23	81.712	80.831	0.189	0.133
2094-10-24	80.942	80.624	0.07	0.128
2094-10-25	78.469	78.525	0	0
2094-10-26	77.363	77.428	0	0
2094-10-27	85.32	85.25	0	0
2094-10-28	85.587	85.799	0	0
2094-10-29	90.079	90.088	0	0
2094-10-30	90.205	89.99	0	0
2094-10-31	89.504	89.584	0	0
2095-05-01	80	80	1	1
2095-05-02	87.992	87.915	0	0
2095-05-03	94.626	94.478	0	0
2095-05-04	95.015	95.048	0	0
2095-05-05	95.792	95.861	0	0
2095-05-06	96.512	96.373	0	0
2095-05-07	96.021	96.086	0	0
2095-05-08	96.252	96.706	0	0
2095-05-09	97.139	97.154	0	0
2095-05-10	100.747	100.755	0	0
2095-05-11	101.594	101.766	0	0
2095-05-12	102.538	102.426	0	0
2095-05-13	101.68	101.778	0	0
2095-05-14	98.655	98.826	0	0
2095-05-15	96.98	96.118	0	0
2095-05-16	96.923	97.019	0	0
2095-05-17	98.931	98.858	0	0
2095-05-18	98.88	98.533	0	0
2095-05-19	100.882	100.893	0	0
2095-05-20	101.624	101.532	0	0
2095-05-21	102.298	101.679	0	0.011
2095-05-22	98.338	97.573	0	0
2095-05-23	95.042	95.462	0	0
2095-05-24	94.231	94.398	0	0
2095-05-25	96.1	95.991	0	0
2095-05-26	99.182	99.06	0	0
2095-05-27	100.638	100.588	0	0
2095-05-28	101.07	101.091	0	0
2095-05-29	98.295	98.169	0	0
2095-05-30	94.805	94.68	0	0
2095-05-31	93.133	93.106	0	0
2095-06-01	87.751	87.732	0	0
2095-06-02	90.098	90.081	0	0
2095-06-03	93.617	93.386	0	0
2095-06-04	99.203	99.055	0	0
2095-06-05	102.12	102.019	0	0
2095-06-06	102.514	102.699	0	0
2095-06-07	101.542	101.641	0	0
2095-06-08	101.656	101.646	0	0
2095-06-09	105.855	105.997	0	0
2095-06-10	108.715	108.791	0	0
2095-06-11	108.613	108.608	0	0
2095-06-12	113.264	113.105	0	0
2095-06-13	114.416	114.034	0	0
2095-06-14	113.549	113.762	0	0
2095-06-15	110.456	110.742	0	0
2095-06-16	111.312	111.49	0	0
2095-06-17	111.237	111.798	0.017	0
2095-06-18	110.77	109.318	0.024	0.017
2095-06-19	109.784	109.884	0.075	0.075
2095-06-20	112.991	112.008	0	0
2095-06-21	108.495	107.503	0	0
2095-06-22	107.151	105.692	0	0
2095-06-23	107.016	104.943	0	0
2095-06-24	106.194	105.414	0	0
2095-06-25	106.247	106.313	0	0
2095-06-26	108.827	108.267	0	0
2095-06-27	97.927	105.684	0.433	1.516
2095-06-28	101.046	101.112	0	0.014
2095-06-29	103.689	102.7	0	0
2095-06-30	105.591	104.903	0	0
2095-07-01	108.258	107.409	0.038	0.031
2095-07-02	110.278	108.961	0.019	0
2095-07-03	109.519	107.551	0	0
2095-07-04	109.83	107.654	0	0
2095-07-05	102.505	105.127	0.024	0
2095-07-06	104.391	105.555	0	0
2095-07-07	106.203	107.076	0	0
2095-07-08	108.263	108.763	0	0
2095-07-09	107.88	107.829	0.012	0.017
2095-07-10	105.453	105.538	0.015	0.002
2095-07-11	106.639	107.619	0	0
2095-07-12	103.457	104.362	0	0
2095-07-13	106.62	106.523	0	0.009
2095-07-14	106.608	104.835	0.017	0.001
2095-07-15	103.388	106.244	0.073	0.073
2095-07-16	104.582	107.834	0.185	0.125
2095-07-17	96.051	97.287	0.205	0.266
2095-07-18	98.982	99.988	0.008	0.01
2095-07-19	100.557	99.519	0.098	0.02
2095-07-20	87.391	89.053	0.244	0.399
2095-07-21	83.941	89.465	0.425	0.132
2095-07-22	90.453	90.739	0.003	0.091
2095-07-23	94.865	92.871	0.018	0.108
2095-07-24	100.887	100.987	0.014	0
2095-07-25	102.71	102.733	0	0
2095-07-26	102.1	102.161	0.071	0.071
2095-07-27	103.558	103.552	0.057	0.027
2095-07-28	104.48	104.368	0	0
2095-07-29	103.995	104.101	0	0
2095-07-30	105.22	106.386	0	0
2095-07-31	107.438	107.302	0	0
2095-08-01	105.984	107.411	0	0
2095-08-02	105.253	105.938	0	0
2095-08-03	102.952	103.066	0.075	0.075
2095-08-04	104.089	103.785	0.139	0.09
2095-08-05	101.529	101.935	0.105	0.037
2095-08-06	99.765	99.865	0.038	0.048
2095-08-07	104.206	104.39	0.023	0.005
2095-08-08	106.565	105.834	0.094	0.049
2095-08-09	99.462	99.926	0.012	0.107
2095-08-10	95.655	97.812	0.367	0.468
2095-08-11	97.355	99.674	0.107	0.181
2095-08-12	99.796	101.426	0	0
2095-08-13	101.426	101.927	0	0
2095-08-14	103.86	103.976	0	0
2095-08-15	107.241	107.61	0	0
2095-08-16	107.276	107.589	0	0
2095-08-17	103.71	104.073	0	0
2095-08-18	103.264	104.444	0	0
2095-08-19	104.879	104.792	0	0
2095-08-20	109.408	109.076	0	0
2095-08-21	106.66	104.694	0.012	0.021
2095-08-22	104.252	103.244	0.054	0.05
2095-08-23	96.188	95.247	0.074	0.226
2095-08-24	97.185	97.554	0.119	0.063
2095-08-25	102.359	102.459	0.172	0.172
2095-08-26	104.917	104.197	0	0
2095-08-27	107.129	105.97	0	0
2095-08-28	108.343	108.238	0	0
2095-08-29	107.994	107.909	0	0
2095-08-30	106.333	106.097	0	0
2095-08-31	108.612	108.029	0	0
2095-09-01	108.266	107.339	0	0
2095-09-02	109.017	108.297	0	0
2095-09-03	108.665	108.518	0	0
2095-09-04	108.292	106.939	0	0
2095-09-05	109.818	109.677	0	0
2095-09-06	110.317	110.752	0	0
2095-09-07	110.518	111.125	0	0
2095-09-08	102.289	102.389	0.078	0.078
2095-09-09	97.436	101.143	0.085	0.046
2095-09-10	96.121	93.235	0.172	0.113
2095-09-11	96.106	95.855	0.036	0.051
2095-09-12	97.936	98.002	0	0
2095-09-13	100.401	100.448	0	0
2095-09-14	99.336	100.154	0.009	0.05
2095-09-15	94.092	93.704	0	0
2095-09-16	93.322	93.464	0	0
2095-09-17	96.053	95.131	0	0
2095-09-18	97.513	97.255	0	0
2095-09-19	98.876	99.22	0	0
2095-09-20	101.927	101.924	0	0
2095-09-21	102.041	103.137	0	0
2095-09-22	99.774	102.153	0	0
2095-09-23	100.868	99.093	0.038	0.021
2095-09-24	100.891	100.991	0.012	0.004
2095-09-25	100.081	99.314	0	0.056
2095-09-26	99.847	99.88	0.045	0.014
2095-09-27	99.285	97.234	0	0
2095-09-28	89.479	87.481	0.091	0.163
2095-09-29	92.137	91.993	0.047	0.029
2095-09-30	95.414	95.12	0	0
2095-10-01	95.153	94.512	0	0.018
2095-10-02	95.034	92.538	0	0
2095-10-03	94.892	94.67	0.055	0
2095-10-04	92.483	92.126	0.055	0.062
2095-10-05	88.845	89.237	0.159	0.126
2095-10-06	86.479	84.994	0.324	0.109
2095-10-07	89.776	91.031	0.048	0.012
2095-10-08	92.558	92.898	0	0.029
2095-10-09	91.807	92.435	0	0
2095-10-10	92.559	93.054	0	0
2095-10-11	92.157	92.671	0	0
2095-10-12	89.546	89.284	0	0
2095-10-13	87.008	87.084	0	0
2095-10-14	85.705	86.12	0	0
2095-10-15	86.496	87.241	0	0
2095-10-16	89.194	88.915	0	0
2095-10-17	88.675	88.751	0	0
2095-10-18	88.529	88.32	0	0
2095-10-19	88.41	88.598	0	0
2095-10-20	90.05	90.305	0	0
2095-10-21	90.758	90.903	0	0
2095-10-22	88.239	88.429	0	0
2095-10-23	79.734	79.992	0	0
2095-10-24	70.702	71.689	0.002	0.043
2095-10-25	67.313	67.461	0	0
2095-10-26	74.354	74.387	0	0
2095-10-27	73.815	73.906	0	0
2095-10-28	75.059	75.27	0	0
2095-10-29	79.802	79.918	0	0
2095-10-30	89.739	89.687	0	0
2095-10-31	89.403	89.467	0	0
2096-05-01	80	80	1	1
2096-05-02	87.31	87.301	0	0
2096-05-03	89.627	89.603	0	0
2096-05-04	91.477	91.48	0	0
2096-05-05	92.471	92.393	0	0
2096-05-06	92.228	92.556	0	0
2096-05-07	90.414	90.418	0	0.025
2096-05-08	89.763	89.654	0	0
2096-05-09	89.89	89.935	0	0
2096-05-10	92.249	92.01	0	0
2096-05-11	94.283	94.097	0	0
2096-05-12	95.348	95.005	0	0
2096-05-13	97.81	97.67	0	0
2096-05-14	97.877	97.646	0	0
2096-05-15	100.395	100.069	0	0
2096-05-16	104.211	104.243	0	0
2096-05-17	102.491	102.216	0	0
2096-05-18	100.182	100.163	0	0
2096-05-19	99.34	99.177	0	0
2096-05-20	100.369	100.267	0	0
2096-05-21	101.009	100.785	0	0
2096-05-22	96.074	96.963	0	0
2096-05-23	97.28	97.099	0	0
2096-05-24	101.571	101.606	0	0
2096-05-25	103.213	103.344	0	0
2096-05-26	103.55	102.622	0	0.002
2096-05-27	102.796	101.19	0.032	0.03
2096-05-28	99.806	100.05	0.036	0.046
2096-05-29	101.992	102.2	0.004	0
2096-05-30	103.215	103.271	0	0
2096-05-31	103.426	103.5	0	0
2096-06-01	104.777	104.991	0	0
2096-06-02	106.333	105.97	0	0
2096-06-03	106.373	105.533	0	0
2096-06-04	100.907	100.866	0	0
2096-06-05	95.817	99.7	0.019	0.018
2096-06-06	94.69	99.198	0.005	0
2096-06-07	90.322	90.928	0.043	0.101
2096-06-08	91.982	93.053	0.128	0
2096-06-09	94.143	93.062	0	0.016
2096-06-10	96.126	96.473	0.006	0
2096-06-11	100.003	100.569	0	0
2096-06-12	102.303	102.652	0	0
2096-06-13	103.459	103.658	0	0
2096-06-14	103.857	104.173	0	0
2096-06-15	104.084	103.861	0	0
2096-06-16	102.183	101.948	0	0
2096-06-17	101.985	102.093	0	0
2096-06-18	99.728	99.726	0	0
2096-06-19	100.91	100.956	0	0
2096-06-20	107.415	107.759	0	0
2096-06-21	109.143	109.495	0	0
2096-06-22	107.799	107.364	0	0
2096-06-23	105.773	106.058	0	0
2096-06-24	102.277	102.532	0	0
2096-06-25	102.667	102.988	0	0
2096-06-26	105.249	105.272	0	0
2096-06-27	106.337	105.65	0	0.031
2096-06-28	106.26	106.851	0.006	0
2096-06-29	106.49	107.986	0	0
2096-06-30	108.002	107.306	0	0
2096-07-01	105.275	105.349	0	0
2096-07-02	101.294	103.175	0.004	0.018
2096-07-03	100.461	103.896	0.038	0
2096-07-04	101.837	101.454	0.01	0.046
2096-07-05	99.262	102.385	0.036	0
2096-07-06	99.066	98.252	0.162	0.04
2096-07-07	93.934	94.454	0.196	0.101
2096-07-08	100.055	99.712	0.015	0.119
2096-07-09	104.223	103.013	0	0
2096-07-10	105.343	104.67	0	0
2096-07-11	103.607	103.727	0	0
2096-07-12	108.345	109.047	0	0
2096-07-13	108	107.666	0.009	0.004
2096-07-14	109.994	111.168	0	0
2096-07-15	113.284	113.108	0	0
2096-07-16	113.57	113.861	0	0
2096-07-17	113.891	112.163	0.04	0.004
2096-07-18	111.879	112.132	0	0
2096-07-19	110.235	109.946	0.013	0
2096-07-20	107.085	105.842	0	0.014
2096-07-21	100.564	100.664	0	0.082
2096-07-22	103.894	104.132	0	0.025
2096-07-23	100.881	104.533	0.189	0.032
2096-07-24	99.589	100.553	0.163	0.134
2096-07-25	105.568	105.252	0.016	0
2096-07-26	106.146	106.958	0	0
2096-07-27	103.838	106.178	0.124	0.08
2096-07-28	102.933	103.355	0.083	0.107
2096-07-29	105.736	105.573	0	0.02
2096-07-30	106.148	103.718	0.02	0.036
2096-07-31	100.608	95.954	0.088	0.246
2096-08-01	102.543	99.345	0.16	0.236
2096-08-02	104.413	103.609	0	0
2096-08-03	102.534	103.676	0.012	0.015
2096-08-04	105.118	104.355	0.34	0.272
2096-08-05	109.338	107.363	0.006	0
2096-08-06	111.39	110.777	0.008	0.019
2096-08-07	110.503	111.301	0.003	0
2096-08-08	110.105	109.311	0.017	0
2096-08-09	105.945	108.318	0.04	0
2096-08-10	105.194	105.418	0	0.048
2096-08-11	107.652	108.199	0	0
2096-08-12	109.508	110.415	0	0
2096-08-13	111.825	111.251	0	0
2096-08-14	110.349	112.187	0	0
2096-08-15	104.306	105.031	0.088	0.07
2096-08-16	103.793	105.525	0	0
2096-08-17	102.986	98.94	0.071	0.085
2096-08-18	99.821	98.739	0.132	0.145
2096-08-19	99.515	96.597	0.12	0.562
2096-08-20	99.163	96.939	0.225	0.193
2096-08-21	99.916	100.016	0	0
2096-08-22	102.419	101.82	0	0
2096-08-23	105.242	103.927	0	0
2096-08-24	105.774	105.513	0	0
2096-08-25	102.123	102.719	0	0
2096-08-26	103.317	102.896	0	0
2096-08-27	102.527	102.14	0	0
2096-08-28	100.717	100.632	0.004	0
2096-08-29	95.848	96.367	0.168	0.145
2096-08-30	98.623	98.806	0.289	0.215
2096-08-31	100.219	100.644	0.067	0.084
2096-09-01	100.917	102.642	0	0
2096-09-02	101.504	102.013	0	0
2096-09-03	103.495	103.539	0	0
2096-09-04	102.984	105.105	0.024	0.027
2096-09-05	103.695	103.201	0	0
2096-09-06	106.195	105.767	0	0
2096-09-07	106.858	106.216	0	0
2096-09-08	105.173	105.161	0	0
2096-09-09	104.332	104.427	0	0
2096-09-10	102.736	103.299	0	0
2096-09-11	103.395	103.089	0	0
2096-09-12	104.122	103.992	0	0
2096-09-13	104.142	104.085	0	0
2096-09-14	103.174	103.193	0	0
2096-09-15	101.729	101.729	0	0
2096-09-16	98.266	98.648	0	0
2096-09-17	98.985	97.27	0.037	0.097
2096-09-18	96.551	95.763	0.186	0.154
2096-09-19	96.307	95.439	0.041	0.121
2096-09-20	95.31	95.23	0.111	0.073
2096-09-21	95.651	93.24	0.114	0.066
2096-09-22	93.947	91.707	0	0.029
2096-09-23	94.192	94.332	0.003	0
2096-09-24	96.732	96.641	0	0
2096-09-25	96.8	96.678	0	0
2096-09-26	94.048	88.586	0.236	0.068
2096-09-27	77.312	81.028	0.236	0.263
2096-09-28	80.853	80.511	0.081	0.122
2096-09-29	84.556	84.543	0.011	0.028
2096-09-30	86.418	87.507	0	0
2096-10-01	86.54	87.011	0.146	0
2096-10-02	82.599	82.823	0.064	0.034
2096-10-03	82.302	82.341	0	0
2096-10-04	79.549	79.11	0	0
2096-10-05	83.214	83.666	0	0
2096-10-06	88.341	88.252	0	0
2096-10-07	87.667	87.383	0	0
2096-10-08	84.702	83.908	0	0
2096-10-09	85.146	85.29	0	0
2096-10-10	92.095	92.229	0	0
2096-10-11	91.111	91.285	0	0
2096-10-12	84.872	84.891	0	0
2096-10-13	84.225	84.08	0	0
2096-10-14	93.745	93.98	0	0
2096-10-15	93.905	94.275	0	0
2096-10-16	92.697	92.692	0	0
2096-10-17	92.029	92	0	0
2096-10-18	91.264	91.277	0	0
2096-10-19	90.045	90.115	0	0
2096-10-20	89.404	89.537	0	0
2096-10-21	88.636	88.708	0	0
2096-10-22	75.943	75.868	0	0
2096-10-23	76.909	76.794	0.009	0.029
2096-10-24	76.977	76.944	0	0
2096-10-25	82.318	82.385	0	0
2096-10-26	81.513	81.345	0	0.001
2096-10-27	71.927	72.126	0.112	0.121
2096-10-28	75.753	75.58	0	0
2096-10-29	78.347	78.065	0	0
2096-10-30	74.51	74.493	0	0
2096-10-31	70.037	70.083	0	0
2097-05-01	80	80	1	1
2097-05-02	101.226	101.172	0	0
2097-05-03	97.261	97.316	0	0
2097-05-04	91.203	91.126	0	0
2097-05-05	91.492	91.504	0	0
2097-05-06	89.119	89.388	0	0
2097-05-07	86.614	86.729	0	0
2097-05-08	84.914	84.326	0	0
2097-05-09	85.75	85.713	0	0
2097-05-10	82.609	82.745	0	0
2097-05-11	84.966	84.85	0	0
2097-05-12	91.814	91.815	0	0
2097-05-13	94.661	94.603	0	0
2097-05-14	94.929	94.891	0	0
2097-05-15	91.152	91.015	0	0
2097-05-16	93.209	93.192	0	0
2097-05-17	89.662	89.133	0	0
2097-05-18	90.264	90.26	0	0
2097-05-19	91.802	91.695	0	0
2097-05-20	93.19	93.126	0	0
2097-05-21	92.408	92.32	0	0
2097-05-22	93.286	92.938	0	0
2097-05-23	89.555	89.45	0	0
2097-05-24	91.188	91.008	0	0
2097-05-25	96.963	96.919	0	0
2097-05-26	103.057	103.257	0	0
2097-05-27	104.408	104.533	0	0
2097-05-28	103.79	103.771	0	0
2097-05-29	104.981	105.045	0	0
2097-05-30	104.622	104.406	0	0
2097-05-31	106.135	105.869	0	0
2097-06-01	105.4	104.665	0	0
2097-06-02	105.696	105.89	0	0
2097-06-03	106.804	106.72	0	0
2097-06-04	106.765	106.761	0	0
2097-06-05	103.402	103.3	0	0
2097-06-06	102.701	102.711	0	0
2097-06-07	100.912	101.012	0	0
2097-06-08	102.179	102.04	0	0
2097-06-09	103.425	103.331	0.159	0.137
2097-06-10	105.678	105.737	0	0
2097-06-11	106.707	106.627	0	0
2097-06-12	106.114	106.086	0	0
2097-06-13	107.08	107.067	0	0
2097-06-14	105.726	105.585	0	0
2097-06-15	105.428	105.599	0	0
2097-06-16	106.271	107.475	0.009	0
2097-06-17	106.916	106.604	0.014	0.022
2097-06-18	108.468	107.258	0	0.022
2097-06-19	109.694	109.715	0	0
2097-06-20	109.611	109.632	0.036	0.019
2097-06-21	111.769	111.588	0	0
2097-06-22	112.008	112.075	0.003	0.006
2097-06-23	107.315	110.648	0.067	0.067
2097-06-24	105.805	106.456	0.013	0.034
2097-06-25	101.385	103.533	0	0
2097-06-26	102.213	102.016	0	0
2097-06-27	103.231	103.948	0	0
2097-06-28	104.972	104.29	0.001	0
2097-06-29	106.905	106.137	0	0
2097-06-30	109.537	109.088	0	0
2097-07-01	109.194	108.819	0	0
2097-07-02	108.716	109.159	0	0
2097-07-03	104.759	103.597	0.06	0.014
2097-07-04	103.367	103.467	0.121	0.121
2097-07-05	105.88	106.679	0.03	0
2097-07-06	105.835	102.406	0.105	0.025
2097-07-07	99.224	98.656	0.027	0.115
2097-07-08	96.17	92.905	0.143	0.173
2097-07-09	96.793	97.967	0.202	0.125
2097-07-10	100.2	99.75	0	0
2097-07-11	103.838	103.867	0	0
2097-07-12	106.799	107.251	0	0
2097-07-13	108.61	108.197	0	0
2097-07-14	105.746	106.022	0	0
2097-07-15	107.888	109.488	0	0
2097-07-16	109.183	109.901	0	0
2097-07-17	97.147	98.283	0.142	0.114
2097-07-18	97.374	96.202	0.108	0.173
2097-07-19	104.283	104.15	0.067	0.009
2097-07-20	103.658	106.502	0.069	0.046
2097-07-21	107.638	107.738	0.073	0.073
2097-07-22	105.357	105.457	0.064	0.064
2097-07-23	100.794	105.257	0.152	0.053
2097-07-24	105.347	103.688	0	0.04
2097-07-25	103.306	103.406	0.084	0.084
2097-07-26	109.342	108.378	0.021	0.053
2097-07-27	109.559	108.436	0.008	0.034
2097-07-28	103.971	104.326	0.107	0.074
2097-07-29	106.743	106.514	0	0
2097-07-30	106.96	106.906	0	0
2097-07-31	103.696	103.796	0.072	0.072
2097-08-01	100.497	102.122	0.344	0.124
2097-08-02	102.574	104.201	0.191	0.12
2097-08-03	97.939	100.145	0.345	0.316
2097-08-04	97.219	97.457	0.053	0
2097-08-05	98.932	97.535	0.144	0.231
2097-08-06	105.786	105.465	0.006	0
2097-08-07	107.749	107.866	0.024	0
2097-08-08	106.342	107.108	0	0
2097-08-09	103.872	101.521	0.077	0.157
2097-08-10	104.744	105.197	0.009	0.057
2097-08-11	109.489	109.037	0	0
2097-08-12	111.112	109.822	0.05	0
2097-08-13	112.95	112.766	0.032	0.007
2097-08-14	112.073	110.522	0.022	0.007
2097-08-15	102.923	110.191	0.068	0.011
2097-08-16	98.128	97.843	0.149	0.133
2097-08-17	98.753	98.503	0.061	0
2097-08-18	102.062	102.162	0.106	0.106
2097-08-19	105.474	104.672	0	0.001
2097-08-20	105.348	105.375	0.063	0.012
2097-08-21	107.595	108.096	0.061	0.061
2097-08-22	109.042	107.558	0.052	0.029
2097-08-23	107.564	106.641	0.024	0.014
2097-08-24	102.632	102.946	0.083	0.072
2097-08-25	104.113	103.855	0	0
2097-08-26	105.035	105.239	0.014	0.001
2097-08-27	105.471	105.339	0	0.004
2097-08-28	104.055	105.392	0.112	0.033
2097-08-29	96.234	96.609	0.011	0.134
2097-08-30	98.656	98.17	0.024	0.04
2097-08-31	101.288	101.626	0	0
2097-09-01	96.075	101.599	0.094	0.028
2097-09-02	97.698	99.931	0.118	0.028
2097-09-03	99.364	101.236	0.069	0
2097-09-04	100.637	100.948	0	0.019
2097-09-05	104.128	103.938	0	0
2097-09-06	105.801	105.43	0	0
2097-09-07	107.711	107.332	0	0
2097-09-08	110.495	109.981	0	0
2097-09-09	110.192	109.791	0.011	0
2097-09-10	108.839	106.558	0.018	0.041
2097-09-11	103.587	103.242	0.036	0.038
2097-09-12	94.457	93.221	0.253	0.572
2097-09-13	95.707	93.39	0	0.032
2097-09-14	97.396	95.9	0	0.011
2097-09-15	98.245	97.229	0.019	0.013
2097-09-16	98.8	97.559	0.052	0
2097-09-17	93.538	93.813	0.005	0.015
2097-09-18	90.536	88.752	0.102	0.057
2097-09-19	90.628	88.216	0.023	0.049
2097-09-20	95.451	95.179	0.056	0.002
2097-09-21	97.584	97.116	0.022	0.029
2097-09-22	91.976	94.52	0.136	0.071
2097-09-23	95.39	95.988	0.077	0.02
2097-09-24	99.783	99.649	0	0
2097-09-25	101.547	101.318	0	0.01
2097-09-26	100.652	100.476	0	0
2097-09-27	98.032	94.706	0.017	0
2097-09-28	95.078	97.083	0.043	0
2097-09-29	92.379	96.31	0.004	0
2097-09-30	93.363	93.274	0.049	0.024
2097-10-01	92.602	92.941	0.196	0.11
2097-10-02	87.882	89.721	0.122	0.066
2097-10-03	91.747	91.427	0.279	0.35
2097-10-04	90.46	90.929	0.304	0.259
2097-10-05	87.61	88.026	0.144	0.211
2097-10-06	88.879	88.439	0.008	0.008
2097-10-07	90.614	90.557	0.005	0.001
2097-10-08	89.228	89.182	0	0
2097-10-09	89.51	89.521	0	0
2097-10-10	88.882	88.857	0	0
2097-10-11	89.93	89.854	0	0
2097-10-12	88.049	87.921	0	0
2097-10-13	85.419	85.422	0	0
2097-10-14	89.336	89.343	0	0
2097-10-15	86.251	86.25	0	0
2097-10-16	75.886	75.872	0	0
2097-10-17	84.205	84.134	0	0
2097-10-18	83.104	82.877	0	0
2097-10-19	83.659	84.023	0	0
2097-10-20	84.487	84.105	0	0
2097-10-21	82.101	81.539	0.015	0
2097-10-22	78.45	78.771	0.13	0.137
2097-10-23	80.757	79.203	0	0
2097-10-24	78.599	77.847	0	0
2097-10-25	80.404	80.512	0	0
2097-10-26	80.981	80.735	0	0.004
2097-10-27	70.221	70.102	0	0
2097-10-28	76.13	76.108	0	0
2097-10-29	80.903	80.841	0	0
2097-10-30	82.156	82.138	0	0
2097-10-31	83.988	83.914	0	0
2098-05-01	80	80	1	1
2098-05-02	93.826	92.998	0	0
2098-05-03	94.96	94.496	0	0
2098-05-04	89.37	89.368	0	0
2098-05-05	89.18	89.147	0	0
2098-05-06	84.661	84.656	0	0
2098-05-07	84.685	84.552	0	0
2098-05-08	90.773	90.63	0	0
2098-05-09	93.886	93.544	0	0
2098-05-10	94.163	94.284	0	0
2098-05-11	93.882	93.763	0	0
2098-05-12	92.273	92.014	0	0
2098-05-13	85.308	85.376	0	0
2098-05-14	84.756	84.591	0	0
2098-05-15	86.481	86.404	0	0
2098-05-16	86.714	86.711	0	0
2098-05-17	93.283	93.161	0	0
2098-05-18	99.087	99.052	0	0
2098-05-19	98.231	98.216	0	0
2098-05-20	97.161	97.189	0	0
2098-05-21	95.224	95.142	0	0
2098-05-22	97.798	97.539	0	0
2098-05-23	99.234	99.234	0	0
2098-05-24	100.36	100.182	0	0
2098-05-25	101.983	101.757	0	0
2098-05-26	102.748	102.551	0	0
2098-05-27	102.024	101.719	0	0
2098-05-28	102.469	102.431	0	0
2098-05-29	102.671	102.674	0	0
2098-05-30	100.175	100.37	0	0
2098-05-31	98.556	98.408	0	0
2098-06-01	97.921	97.904	0	0
2098-06-02	97.112	97.136	0	0
2098-06-03	95.262	95.202	0	0
2098-06-04	95.176	95.122	0	0
2098-06-05	96.615	96.242	0	0
2098-06-06	98.992	98.617	0	0
2098-06-07	98.282	98.295	0	0
2098-06-08	95.662	95.606	0	0
2098-06-09	96.344	96.261	0	0
2098-06-10	96.465	96.35	0	0
2098-06-11	98.684	98.016	0	0
2098-06-12	100.217	100.142	0	0
2098-06-13	102.456	102.427	0	0
2098-06-14	103.151	103.08	0	0
2098-06-15	105.703	105.681	0	0
2098-06-16	108.667	108.503	0	0
2098-06-17	108.474	108.391	0	0
2098-06-18	107.572	107.552	0	0
2098-06-19	114.232	113.965	0	0
2098-06-20	114.659	114.841	0	0
2098-06-21	114.386	114.375	0	0
2098-06-22	114.19	113.818	0	0
2098-06-23	113.176	112.813	0	0
2098-06-24	110.26	111.085	0	0
2098-06-25	110.271	110.377	0	0
2098-06-26	108.303	108.185	0	0
2098-06-27	106.098	106.302	0	0
2098-06-28	104.647	104.456	0	0
2098-06-29	110.349	110.606	0	0
2098-06-30	110.518	110.566	0	0
2098-07-01	107.945	108.361	0	0
2098-07-02	108.827	108.661	0	0
2098-07-03	108.745	108.868	0	0
2098-07-04	108.016	108.035	0	0
2098-07-05	108.672	108.908	0	0
2098-07-06	112.072	112.525	0	0
2098-07-07	114.78	114.982	0	0
2098-07-08	115.68	115.87	0	0
2098-07-09	112.372	111.931	0.027	0.037
2098-07-10	107.071	107.394	0	0
2098-07-11	106.635	106.617	0.03	0.028
2098-07-12	102.054	102.886	0.099	0.026
2098-07-13	104.394	104.524	0.128	0.066
2098-07-14	110.857	110.873	0.018	0.043
2098-07-15	110.264	110.277	0	0
2098-07-16	108.381	108.294	0	0
2098-07-17	108.265	108.232	0	0
2098-07-18	108.15	108.541	0.032	0.014
2098-07-19	108.525	108.769	0.073	0.121
2098-07-20	104.052	104.896	0.035	0.025
2098-07-21	100.521	99.562	0.056	0.11
2098-07-22	106.242	105.887	0.063	0.058
2098-07-23	108.616	108.668	0.049	0.054
2098-07-24	109.438	109.7	0	0
2098-07-25	109.389	109.53	0	0
2098-07-26	110.349	110.261	0	0
2098-07-27	107.431	107.55	0	0
2098-07-28	106.51	106.396	0	0
2098-07-29	107.887	107.761	0	0
2098-07-30	105.363	107.534	0.111	0.07
2098-07-31	100.271	99.475	0.125	0.125
2098-08-01	101.973	99.7	0.061	0.21
2098-08-02	98.261	98.67	0	0.029
2098-08-03	103.504	104.516	0.1	0.1
2098-08-04	104.886	104.706	0.084	0.081
2098-08-05	105.687	106.025	0	0
2098-08-06	106.735	106.52	0.017	0
2098-08-07	100.913	101.013	0.048	0.064
2098-08-08	100.697	100.128	0.071	0.159
2098-08-09	100.303	100.814	0.127	0.251
2098-08-10	104.44	104.157	0	0
2098-08-11	104.704	104.527	0	0.006
2098-08-12	105.699	105.556	0	0
2098-08-13	106.445	106.022	0	0
2098-08-14	104.895	104.376	0	0
2098-08-15	106.46	105.21	0	0
2098-08-16	107.716	108.429	0	0
2098-08-17	110.915	110.384	0	0.005
2098-08-18	112.358	111.896	0.044	0.041
2098-08-19	111.878	111.036	0.015	0.02
2098-08-20	109.631	109.515	0.038	0.012
2098-08-21	108.195	107.899	0.046	0.058
2098-08-22	105.103	106.495	0	0.019
2098-08-23	108.087	108.236	0	0
2098-08-24	108.895	108.875	0	0
2098-08-25	105.694	105.722	0.005	0
2098-08-26	106.287	106.334	0.1	0.114
2098-08-27	103.544	105.407	0.051	0.024
2098-08-28	102.949	103.049	0.08	0.08
2098-08-29	103.221	104.287	0.171	0.063
2098-08-30	103.809	104.289	0	0.043
2098-08-31	102.292	102.382	0.034	0.028
2098-09-01	100.503	99.473	0.031	0.025
2098-09-02	100.509	101.356	0.106	0.046
2098-09-03	99.386	100.206	0.112	0.205
2098-09-04	101.684	102.268	0.014	0
2098-09-05	102.249	102.036	0.093	0.037
2098-09-06	99.392	98.639	0.148	0.158
2098-09-07	101.682	101.763	0.035	0.003
2098-09-08	104	102.504	0.003	0.036
2098-09-09	103.005	102.613	0.069	0.033
2098-09-10	102.285	103.226	0.075	0
2098-09-11	100.277	101.617	0.013	0.033
2098-09-12	102.359	102.652	0.064	0.064
2098-09-13	99.836	99.936	0	0.014
2098-09-14	102.102	101.843	0	0
2098-09-15	100.883	100.983	0	0
2098-09-16	96.465	97.369	0	0
2098-09-17	99.408	99.25	0	0
2098-09-18	100.043	100.145	0	0
2098-09-19	100.74	100.581	0	0
2098-09-20	101.272	101.162	0	0
2098-09-21	101.469	101.213	0	0
2098-09-22	101.111	101.235	0	0
2098-09-23	100.909	101.365	0	0
2098-09-24	100.071	100.496	0	0
2098-09-25	100.472	100.987	0	0
2098-09-26	100.211	99.712	0	0
2098-09-27	100.476	100.2	0	0
2098-09-28	100.312	100.242	0	0
2098-09-29	100.284	100.056	0.004	0.003
2098-09-30	94.414	93.937	0	0
2098-10-01	92.043	94.628	0.003	0
2098-10-02	93.242	93.048	0.032	0
2098-10-03	92.885	93.786	0.041	0
2098-10-04	89.871	89.802	0	0
2098-10-05	88.572	88.702	0	0
2098-10-06	93.143	93.478	0	0
2098-10-07	94.546	94.454	0	0
2098-10-08	90.047	90.04	0	0
2098-10-09	86.25	86.764	0	0
2098-10-10	88.977	88.965	0	0
2098-10-11	92.046	91.924	0	0
2098-10-12	97.65	98.094	0	0
2098-10-13	95.273	95.227	0.046	0.026
2098-10-14	97.474	97.423	0	0
2098-10-15	97.271	97.462	0	0
2098-10-16	96.813	96.646	0	0
2098-10-17	95.572	95.248	0	0.006
2098-10-18	93.145	93.562	0	0
2098-10-19	91.012	91.043	0	0
2098-10-20	92.308	92.004	0	0
2098-10-21	90.415	90.054	0	0
2098-10-22	88.359	88.085	0	0
2098-10-23	86.597	86.789	0.018	0.035
2098-10-24	85.201	85.207	0	0.005
2098-10-25	83.408	83.002	0	0.002
2098-10-26	82.28	82.674	0	0
2098-10-27	80.652	80.876	0	0
2098-10-28	80.782	80.758	0	0
2098-10-29	83.02	83.097	0	0
2098-10-30	89.528	89.443	0	0
2098-10-31	94.977	94.8	0	0
2099-05-01	80	80	1	1
2099-05-02	97.531	97.324	0	0
2099-05-03	99.394	99.238	0	0
2099-05-04	98.817	98.342	0	0
2099-05-05	100.685	100.718	0	0
2099-05-06	98.73	98.723	0	0
2099-05-07	96.007	95.928	0	0
2099-05-08	104.201	104.085	0	0
2099-05-09	104.885	104.841	0	0
2099-05-10	101.326	101.826	0	0
2099-05-11	99.805	100.296	0	0
2099-05-12	97.679	97.482	0	0
2099-05-13	93.29	93.416	0	0
2099-05-14	94.709	94.529	0	0
2099-05-15	96.446	96.329	0	0
2099-05-16	97.221	97.041	0	0
2099-05-17	96.914	96.901	0	0
2099-05-18	97.775	97.825	0	0
2099-05-19	98.167	98.314	0	0
2099-05-20	98.035	98.064	0	0
2099-05-21	97.505	97.541	0	0
2099-05-22	96.928	96.966	0	0
2099-05-23	98.669	98.496	0	0
2099-05-24	97.028	96.933	0	0
2099-05-25	92.234	92.196	0	0
2099-05-26	95.079	95.528	0	0
2099-05-27	96.607	96.371	0	0
2099-05-28	92.258	92.542	0	0
2099-05-29	93.604	93.953	0	0
2099-05-30	98.799	98.573	0	0
2099-05-31	102.182	101.483	0	0
2099-06-01	103.734	103.593	0	0
2099-06-02	103.679	103.518	0	0
2099-06-03	103.654	103.648	0	0
2099-06-04	103.028	102.98	0	0
2099-06-05	105.379	105.293	0	0
2099-06-06	105.246	105.498	0	0
2099-06-07	102.404	102.463	0	0
2099-06-08	103.742	103.667	0	0
2099-06-09	102.871	102.855	0	0
2099-06-10	103.25	103.675	0	0
2099-06-11	104.099	104.09	0	0
2099-06-12	104.88	104.831	0	0
2099-06-13	104.457	104.476	0	0
2099-06-14	102.378	102.555	0	0
2099-06-15	102.792	102.522	0	0
2099-06-16	105.337	106.518	0	0
2099-06-17	103.388	107.746	0.052	0
2099-06-18	104.245	105.121	0.043	0.016
2099-06-19	97.614	96.946	0.074	0.071
2099-06-20	100.198	99.311	0.046	0.163
2099-06-21	91.13	90.201	0.198	0.195
2099-06-22	90.187	89.973	0.109	0.068
2099-06-23	97.801	97.233	0	0
2099-06-24	96.947	98.188	0	0
2099-06-25	99.777	100.096	0	0
2099-06-26	100.561	101.084	0	0
2099-06-27	100.716	101.5	0	0
2099-06-28	101.762	102.748	0	0
2099-06-29	102.947	103.086	0	0
2099-06-30	108.885	109.118	0	0
2099-07-01	109.842	109.847	0	0.002
2099-07-02	109.274	109.469	0	0
2099-07-03	108.303	108.328	0.007	0.006
2099-07-04	108.099	107.476	0.012	0
2099-07-05	111.045	111.252	0.015	0
2099-07-06	112.198	112.344	0	0
2099-07-07	111.143	111.368	0	0
2099-07-08	108.524	108.324	0	0
2099-07-09	107.856	107.527	0	0
2099-07-10	111.878	112.405	0	0
2099-07-11	113.61	114.069	0	0
2099-07-12	114.38	114.645	0	0
2099-07-13	114.916	115.19	0.007	0
2099-07-14	109.974	110.404	0.014	0.028
2099-07-15	109.6	110.435	0	0.02
2099-07-16	109.113	107.937	0	0
2099-07-17	106.633	106.333	0	0
2099-07-18	108.204	108.272	0	0.001
2099-07-19	106.086	100.629	0.099	0.099
2099-07-20	105.759	101.181	0.008	0.034
2099-07-21	109.763	106.514	0	0.037
2099-07-22	110.438	108.262	0	0
2099-07-23	109.69	109.454	0	0
2099-07-24	110.317	109.187	0	0
2099-07-25	110.729	110.029	0.006	0.044
2099-07-26	102.999	103.099	0.096	0.096
2099-07-27	99.852	99.952	0.041	0.028
2099-07-28	101.877	102.298	0.174	0.174
2099-07-29	106.619	106.285	0.009	0.02
2099-07-30	106.829	106.422	0	0
2099-07-31	107.292	107.606	0	0
2099-08-01	108.355	108.038	0	0.003
2099-08-02	108.896	107.022	0	0.028
2099-08-03	105.785	102.664	0.051	0.042
2099-08-04	94.541	92.632	0.151	0.384
2099-08-05	96.088	93.663	0.061	0.88
2099-08-06	100.247	99.643	0.016	0.323
2099-08-07	102.834	101.872	0	0
2099-08-08	101.366	101.466	0.063	0.063
2099-08-09	100.31	95.594	0.09	0.035
2099-08-10	97.203	97.303	0	0.041
2099-08-11	100.504	100.604	0	0
2099-08-12	94.802	100.693	0.119	0.105
2099-08-13	94.186	91.97	0.149	0.117
2099-08-14	97.866	97.535	0	0
2099-08-15	103.157	102.794	0	0
2099-08-16	104.167	103.651	0	0
2099-08-17	105.608	105.561	0	0
2099-08-18	106.819	106.679	0	0.019
2099-08-19	106.039	105.114	0	0.012
2099-08-20	102.494	103.368	0.059	0.022
2099-08-21	102.973	102.202	0.137	0.231
2099-08-22	110.934	111.087	0	0
2099-08-23	111.984	110.96	0.008	0
2099-08-24	106.154	109.764	0.031	0.004
2099-08-25	105.489	106.05	0.06	0.06
2099-08-26	106.323	106.402	0	0.008
2099-08-27	107.148	106.44	0.085	0
2099-08-28	99.805	100.431	0.024	0.058
2099-08-29	98.639	100.541	0.118	0.04
2099-08-30	99.82	101.415	0.151	0
2099-08-31	98.485	100.895	0.121	0.063
2099-09-01	103.057	102.383	0.261	0.152
2099-09-02	99.432	101.404	0.039	0.057
2099-09-03	105.471	104.119	0	0.025
2099-09-04	103.652	103.99	0.057	0.059
2099-09-05	103.124	103.461	0	0
2099-09-06	101.44	101.682	0	0
2099-09-07	102.741	102.563	0	0
2099-09-08	104.224	104.26	0	0
2099-09-09	104.703	104.19	0	0
2099-09-10	102.628	102.728	0	0
2099-09-11	100.593	100.693	0	0
2099-09-12	100.659	101.31	0	0
2099-09-13	105.903	105.702	0.024	0
2099-09-14	105.86	105.319	0	0
2099-09-15	104.728	105.117	0	0
2099-09-16	103.06	103.774	0.004	0
2099-09-17	97.666	101.962	0.033	0.044
2099-09-18	96.274	94.495	0.138	0.139
2099-09-19	100.217	100.115	0.063	0.125
2099-09-20	99.09	99.007	0.049	0.002
2099-09-21	100.983	101.083	0	0
2099-09-22	99.217	99.317	0	0
2099-09-23	98.945	99.221	0.027	0
2099-09-24	99.451	99.752	0	0
2099-09-25	99.279	99.468	0	0
2099-09-26	97.491	96.946	0.03	0.007
2099-09-27	85.924	87.119	0.094	0.104
2099-09-28	86.351	87.298	0.041	0.015
2099-09-29	86.907	90.385	0.162	0.048
2099-09-30	89.462	90.952	0.001	0
2099-10-01	88.164	88.386	0	0
2099-10-02	87.599	87.734	0	0
2099-10-03	84.053	84.237	0	0
2099-10-04	80.325	80.336	0	0
2099-10-05	78.338	78.14	0	0
2099-10-06	77.557	77.243	0	0
2099-10-07	77.488	76.909	0	0
2099-10-08	76.434	76.729	0	0
2099-10-09	83.452	83.65	0	0
2099-10-10	82.778	82.69	0	0
2099-10-11	80.022	80.542	0.01	0.008
2099-10-12	67.806	68.378	0.165	0.318
2099-10-13	75.118	74.892	0.004	0.004
2099-10-14	79.922	79.573	0	0
2099-10-15	82.477	82.48	0	0
2099-10-16	82.878	82.699	0	0
2099-10-17	81.852	81.471	0	0
2099-10-18	85.471	85.545	0	0
2099-10-19	84.05	84.099	0	0
2099-10-20	86.241	85.864	0	0
2099-10-21	79.962	79.613	0	0
2099-10-22	82.117	81.576	0	0
2099-10-23	85.217	85.327	0	0
2099-10-24	83.431	83.357	0	0
2099-10-25	77.31	77.3	0	0
2099-10-26	78.34	78.263	0	0
2099-10-27	79.448	79.469	0	0
2099-10-28	76.394	76.644	0.091	0.069
2099-10-29	71.343	72.829	1.132	0.207
2099-10-30	67.85	67.845	0.182	0.093
2099-10-31	67.135	67.703	0.1	0.063
