# Supplementary material for: The role of climate change and urban development on compound dry-hot extremes across US cities
Source: Nat Commun. 2023 Jun 14;14:3509. doi: 10.1038/s41467-023-39205-x (PMC10267174; doi:10.1038/s41467-023-39205-x)
Supplement: Supplementary file 2 — Source Data [file 41467_2023_39205_MOESM2_ESM.zip › SourceData/Tulsa_Current_Data.xlsx]

## Sheet: Sheet1
Date_Current	Current_T	Urban_Dev_T	Current_prcp	Urban_Dev_Prcp
2000-05-01	80	80	1	1
2000-05-02	71.041	71.469	0.557	0.3
2000-05-03	71.64	76.659	0.091	0.168
2000-05-04	75.647	73.512	0.079	0.083
2000-05-05	78.486	74.903	0.052	0.01
2000-05-06	73.076	74.695	0.129	0.039
2000-05-07	86.642	86.632	0	0
2000-05-08	82.874	82.621	0	0
2000-05-09	77.658	79.127	0.001	0.002
2000-05-10	80.404	80.879	0	0
2000-05-11	84.864	86.663	0	0
2000-05-12	89.375	89.705	0	0
2000-05-13	75.448	74.629	0	0
2000-05-14	75.148	75.59	0	0
2000-05-15	77.502	78.061	0.002	0.01
2000-05-16	83.794	84.602	0.089	0.101
2000-05-17	84.197	85.135	0.002	0
2000-05-18	90.337	89.611	0	0
2000-05-19	81.621	79.605	0	0
2000-05-20	75.093	76.102	0	0
2000-05-21	80.723	80.386	0.001	0.002
2000-05-22	95.163	93.921	0	0
2000-05-23	97.263	97.68	0	0
2000-05-24	97.522	98.352	0	0
2000-05-25	92.836	93.557	0.793	0.888
2000-05-26	83.683	84.468	0.182	0.053
2000-05-27	83.908	83.479	0.019	0.028
2000-05-28	87.322	88.911	0	0
2000-05-29	96.709	96.086	0	0
2000-05-30	95.891	94.682	0	0
2000-05-31	93.306	94.03	0	0
2000-06-01	91.317	92.163	0	0
2000-06-02	88.984	89.815	0.129	0.142
2000-06-03	79.257	81.365	0.253	0.093
2000-06-04	82.999	82.46	0.094	0.128
2000-06-05	79.692	82.397	0.148	0.164
2000-06-06	76.916	76.749	0	0
2000-06-07	81.589	81.217	0	0
2000-06-08	84.699	85.006	0	0
2000-06-09	87.502	87.392	0	0
2000-06-10	86.079	86.465	0.154	0.139
2000-06-11	79.662	80.794	0.255	0.195
2000-06-12	90.15	89.648	0.097	0.149
2000-06-13	90.916	91.177	0	0
2000-06-14	88.26	88.094	0.272	0.173
2000-06-15	86.042	85.633	0	0
2000-06-16	83.679	85.407	0	0
2000-06-17	79.865	82.963	0.286	0.195
2000-06-18	80.4	80.946	0.064	0.346
2000-06-19	89.439	89.047	0.168	0.278
2000-06-20	88.669	88.916	0	0
2000-06-21	87.579	88.272	0.532	0.689
2000-06-22	88.729	89.496	0	0
2000-06-23	88.79	90.953	0.073	0.172
2000-06-24	94.577	94.334	0.07	0
2000-06-25	93.047	93.29	0.095	0.02
2000-06-26	91.308	91.871	0.271	0.151
2000-06-27	83.657	83.863	0	0
2000-06-28	81.946	82.554	0.032	0
2000-06-29	82.072	81.657	0.019	0
2000-06-30	91.42	90.409	0	0
2000-07-01	94.663	92.738	0	0.068
2000-07-02	96.529	97.003	0	0
2000-07-03	93.775	95.844	0.004	0
2000-07-04	95.094	95.646	0	0
2000-07-05	95.707	95.596	0	0
2000-07-06	95.889	95.526	0	0
2000-07-07	95.325	95.486	0	0
2000-07-08	95.749	95.951	0	0
2000-07-09	99.512	98.812	0	0
2000-07-10	103.562	101.562	0	0
2000-07-11	104.844	102.459	0	0
2000-07-12	101.939	100.444	0.071	0.054
2000-07-13	98.826	96.817	0	0
2000-07-14	97.197	97.823	0	0
2000-07-15	101.819	102.335	0	0
2000-07-16	104.996	105.048	0	0
2000-07-17	106.533	105.445	0	0
2000-07-18	104.319	102.633	0	0
2000-07-19	107.528	107.59	0	0
2000-07-20	106.302	105.478	0	0
2000-07-21	96.94	93.268	0.003	0
2000-07-22	98.042	92.454	0.045	0.135
2000-07-23	85.552	84.586	0	0.006
2000-07-24	87.655	87.69	0	0
2000-07-25	91.74	89.936	0.003	0.011
2000-07-26	96.309	95.715	0.014	0.002
2000-07-27	104.157	101.718	0	0
2000-07-28	98.084	100.586	0.131	0.11
2000-07-29	98.853	93.182	0.042	0.066
2000-07-30	78.484	83.355	0.045	0
2000-07-31	87.305	84.758	0	0
2000-08-01	91.309	89.584	0	0
2000-08-02	98.206	97.061	0	0
2000-08-03	102.525	101.976	0	0
2000-08-04	109.398	107.371	0	0
2000-08-05	109.375	106.796	0	0
2000-08-06	107.674	107.115	0	0
2000-08-07	106.414	106.572	0.045	0
2000-08-08	105.767	105.313	0.058	0.022
2000-08-09	104.559	103.452	0	0
2000-08-10	104.188	103.324	0	0
2000-08-11	102.281	103.277	0.113	0.008
2000-08-12	99.954	100.616	0	0.021
2000-08-13	97.434	100.686	0	0
2000-08-14	99.958	102.032	0	0
2000-08-15	103.206	103.233	0	0
2000-08-16	102.401	102.101	0	0
2000-08-17	103.533	103.503	0	0
2000-08-18	102.198	104.712	0	0
2000-08-19	100.119	108.487	0	0
2000-08-20	107.046	108.448	0	0
2000-08-21	105.204	106.288	0	0
2000-08-22	106.022	106.303	0	0
2000-08-23	104.589	104.999	0.013	0.012
2000-08-24	103.96	105.867	0	0.025
2000-08-25	106.79	107.185	0.018	0.007
2000-08-26	107.715	107.648	0	0.003
2000-08-27	106.118	105.705	0	0
2000-08-28	105.265	105.003	0	0
2000-08-29	104.931	104.613	0	0
2000-08-30	105.102	105.551	0	0
2000-08-31	103.672	106.08	0	0
2000-09-01	108.389	107.636	0	0
2000-09-02	110.621	110.382	0	0
2000-09-03	110.514	109.823	0	0
2000-09-04	106.265	108.411	0	0
2000-09-05	100.224	101.092	0	0
2000-09-06	90.437	91.497	0	0
2000-09-07	93.745	92.663	0	0
2000-09-08	93.229	93.382	0	0
2000-09-09	91.144	94.608	0	0
2000-09-10	101.178	95.148	0.004	0
2000-09-11	101.016	101.112	0.005	0
2000-09-12	97.121	97.433	0.074	0.096
2000-09-13	93.936	93.127	0	0
2000-09-14	100.248	101.112	0	0
2000-09-15	90.121	91.049	0	0
2000-09-16	84.438	84.031	0	0
2000-09-17	88.554	88.116	0	0
2000-09-18	92.545	92.339	0	0
2000-09-19	101.188	100.541	0	0
2000-09-20	93.869	94.705	0	0
2000-09-21	83.27	83.063	0	0
2000-09-22	94.549	93.136	0	0
2000-09-23	101.888	102.285	0	0
2000-09-24	84.146	85.774	0.135	0.071
2000-09-25	64.515	63.558	0.029	0.003
2000-09-26	77.476	77.694	0	0
2000-09-27	86.193	86.447	0	0
2000-09-28	87.846	87.978	0	0
2000-09-29	88.474	88.436	0	0
2000-09-30	90.758	90.674	0	0
2000-10-01	97.544	97.231	0	0
2000-10-02	101.649	101.369	0	0
2000-10-03	100.913	100.183	0	0
2000-10-04	98.425	96.659	0	0
2000-10-05	90.973	87.637	0	0
2000-10-06	76.917	77.48	0.04	0.049
2000-10-07	58.496	58.59	0.001	0.001
2000-10-08	54.759	55.331	0	0
2000-10-09	58.774	58.784	0	0
2000-10-10	66.934	66.901	0	0
2000-10-11	61.538	61.758	0	0
2000-10-12	73.064	74.378	0	0
2000-10-13	85.061	84.44	0	0
2000-10-14	79.258	79.239	0.12	0.134
2000-10-15	74.323	73.004	0.348	0.308
2000-10-16	68.787	71.824	1.068	1.342
2000-10-17	70.272	60.633	0	0
2000-10-18	77.852	71.093	0	0
2000-10-19	78.584	75.659	0	0
2000-10-20	78.819	77.672	0	0
2000-10-21	79.734	78.869	0	0
2000-10-22	73.803	73.866	0.129	0.132
2000-10-23	71.374	72.77	0.068	0.517
2000-10-24	81.647	81.079	0.026	0.053
2000-10-25	78.419	78.369	0.001	0
2000-10-26	73.462	73.896	0.24	0.957
2000-10-27	74.956	70.116	0.212	0.148
2000-10-28	78.706	79.133	0.075	0
2000-10-29	74.396	75.301	0.003	0.007
2000-10-30	77.798	72.779	0.001	0
2000-10-31	73.638	67.966	0.098	0.06
2001-05-01	80	80	1	1
2001-05-02	80.693	80.896	0	0
2001-05-03	81.242	81.787	0	0
2001-05-04	79.053	79.564	0.025	0.023
2001-05-05	77.154	76.057	0.134	0.198
2001-05-06	74.631	75.705	0.384	0.306
2001-05-07	72.004	73.267	0.198	0.103
2001-05-08	77.914	78.224	0	0
2001-05-09	81.645	81.956	0	0
2001-05-10	83.049	83.653	0	0
2001-05-11	80.549	81.431	0.061	0.083
2001-05-12	80.415	80.953	0.002	0.001
2001-05-13	81.898	81.963	0	0
2001-05-14	85.374	85.829	0	0
2001-05-15	85.821	85.418	0	0
2001-05-16	88.241	88.808	0	0
2001-05-17	86.617	86.895	0.118	0.133
2001-05-18	83.769	82.571	1.123	0.275
2001-05-19	82.883	82.006	0.068	0
2001-05-20	79.496	85.965	0.065	0.053
2001-05-21	74.675	76.214	0.366	1.044
2001-05-22	77.78	77.788	0	0
2001-05-23	80.319	80.426	0	0
2001-05-24	79.869	80.541	0	0
2001-05-25	71.808	72.145	0	0
2001-05-26	75.473	76.644	0.171	0.018
2001-05-27	79.726	82.365	0.086	0.109
2001-05-28	81.451	81.294	1.346	1.58
2001-05-29	79.196	80.257	0.004	0.026
2001-05-30	79.009	81.552	0.571	0.175
2001-05-31	76.526	79.161	0.44	0.064
2001-06-01	80.379	79.84	0	0
2001-06-02	82.314	79.832	0.079	0.095
2001-06-03	90.223	90.439	0.166	0.154
2001-06-04	86.911	87.056	0	0.006
2001-06-05	86.806	87.997	0	0
2001-06-06	86.471	87.153	0.421	0.2
2001-06-07	84.006	84.895	0.147	0.285
2001-06-08	86.988	87.382	0	0
2001-06-09	87.863	88.073	0	0
2001-06-10	87.103	87.547	0	0
2001-06-11	86.618	88.866	0	0
2001-06-12	90.725	91.861	0	0
2001-06-13	88.875	90.545	0	0
2001-06-14	87.516	90.246	0	0
2001-06-15	87.744	88.313	0.578	1.368
2001-06-16	92.239	92.438	0	0
2001-06-17	91.008	90.739	0	0
2001-06-18	89.304	89.583	0	0
2001-06-19	90.692	90.768	0	0
2001-06-20	90.826	91.506	0	0
2001-06-21	89.168	90.021	0.483	0.183
2001-06-22	80.604	80.799	0	0
2001-06-23	84.389	84.634	0	0
2001-06-24	89.705	89.751	0	0
2001-06-25	88.197	88.42	0	0
2001-06-26	88.204	88.469	0	0
2001-06-27	89.61	89.898	0	0
2001-06-28	84.899	86.764	0.033	0.251
2001-06-29	89.673	89.682	0.145	0.144
2001-06-30	88.292	89.061	0	0
2001-07-01	88.586	88.574	0	0
2001-07-02	87.571	87.925	0	0
2001-07-03	91.241	88.568	0	0.11
2001-07-04	94.799	95.654	0	0
2001-07-05	98.184	99.503	0	0
2001-07-06	105.504	104.775	0	0
2001-07-07	106.892	107.264	0	0
2001-07-08	104.615	104.255	0	0
2001-07-09	104.685	104.555	0	0
2001-07-10	106.383	105.936	0	0
2001-07-11	105.654	104.662	0	0
2001-07-12	108.332	106.836	0	0
2001-07-13	106.952	105.192	0	0
2001-07-14	85.972	91.66	0	0
2001-07-15	89.935	92.705	0.001	0.001
2001-07-16	103.189	107.765	0.001	0
2001-07-17	112.03	107.312	0.006	0.003
2001-07-18	108.972	105.4	0.044	0
2001-07-19	106.293	103.354	0	0
2001-07-20	103.179	103.279	0	0
2001-07-21	106.165	103.764	0	0
2001-07-22	109.329	106.858	0	0
2001-07-23	106.968	106.1	0	0
2001-07-24	103.245	103.573	0	0
2001-07-25	104.937	104.315	0	0
2001-07-26	103.738	103.872	0	0.019
2001-07-27	99.264	98.741	0.037	0.046
2001-07-28	99.74	103.426	0.002	0
2001-07-29	96.138	96.483	0.022	0.251
2001-07-30	102.964	104.806	0	0
2001-07-31	103.257	103.932	0	0
2001-08-01	100.791	101.447	0	0
2001-08-02	99.95	100.304	0	0
2001-08-03	97.418	96.212	0	0
2001-08-04	100.195	98.275	0	0
2001-08-05	100.037	100.822	0	0
2001-08-06	100.251	100.915	0	0
2001-08-07	96.356	93.442	0	0
2001-08-08	94.983	93.712	0.001	0
2001-08-09	102.494	103.827	0	0
2001-08-10	104.715	104.456	0.041	0.022
2001-08-11	105.028	101.925	0.062	0.059
2001-08-12	97.881	102.522	0.025	0.007
2001-08-13	95.295	95.786	0.022	0.099
2001-08-14	93.099	95.228	0	0.005
2001-08-15	101.672	101.772	0	0.016
2001-08-16	100.375	99.357	0	0
2001-08-17	93.432	95.448	0	0.001
2001-08-18	97.523	95.21	0.025	0.216
2001-08-19	97.964	96.901	0.022	0.003
2001-08-20	104.466	104.309	0.012	0
2001-08-21	104.676	104.953	0.085	0
2001-08-22	102.433	102.19	0	0
2001-08-23	100.686	99.75	0.035	0.028
2001-08-24	102.738	99.481	0.077	0.056
2001-08-25	105.474	98.793	0.131	0.11
2001-08-26	94.191	93.153	0.178	0
2001-08-27	94.088	94.563	0	0
2001-08-28	97.248	96.348	0	0
2001-08-29	95.767	94.812	0	0
2001-08-30	88.767	88.369	0.096	0.113
2001-08-31	83.707	83.609	0.177	0.157
2001-09-01	83.326	84.046	0.223	0.131
2001-09-02	87.237	85.529	0.055	0.004
2001-09-03	89.995	91.47	0	0
2001-09-04	93.774	94.261	0	0
2001-09-05	86.713	92.186	0	0.001
2001-09-06	88.52	83.928	0.113	0.102
2001-09-07	88.087	94.549	0	0.031
2001-09-08	88.025	90.947	0.263	0
2001-09-09	88.223	90.069	0.059	0.43
2001-09-10	85.186	84.821	0	0
2001-09-11	85.575	84.555	0	0
2001-09-12	86.914	86.089	0	0
2001-09-13	88.692	88.611	0	0
2001-09-14	85.181	87.611	0	0
2001-09-15	82.42	83.269	0	0
2001-09-16	85.847	84.17	0	0
2001-09-17	90.716	85.487	0.004	0.058
2001-09-18	85.544	87.544	0.199	0.204
2001-09-19	81.103	83.613	0.126	0.637
2001-09-20	91.701	94.275	0	0
2001-09-21	88.056	89.102	0.145	0.156
2001-09-22	88.221	87.468	0	0
2001-09-23	80.757	85.754	0.114	0.073
2001-09-24	72.715	72.217	0.001	0
2001-09-25	69.049	68.647	0	0
2001-09-26	76.818	76.846	0	0
2001-09-27	83.237	83.23	0	0
2001-09-28	83.449	82.639	0	0
2001-09-29	78.422	77.645	0	0
2001-09-30	77.962	77.056	0	0
2001-10-01	82.571	81.388	0	0
2001-10-02	84.626	84.526	0	0
2001-10-03	85.54	84.885	0	0
2001-10-04	86.923	87.393	0	0
2001-10-05	79.099	81.696	0.382	0.435
2001-10-06	64.196	63.88	0	0
2001-10-07	70.716	70.524	0	0
2001-10-08	75.302	75.027	0	0
2001-10-09	69.113	69.843	0.049	0.038
2001-10-10	75.386	75.219	0.828	0.283
2001-10-11	71.629	71.347	0.005	0.005
2001-10-12	72.648	72.427	0	0
2001-10-13	69.263	69.248	0	0
2001-10-14	69.545	69.855	0	0
2001-10-15	73.432	73.959	0	0
2001-10-16	63.161	63.548	0	0
2001-10-17	71.501	71.825	0	0
2001-10-18	76.509	76.939	0	0
2001-10-19	74.674	75.044	0	0
2001-10-20	83.27	83.582	0	0
2001-10-21	83.635	83.894	0	0
2001-10-22	80.281	80.695	0	0
2001-10-23	75.716	77.986	0	0
2001-10-24	72.092	72.36	0	0
2001-10-25	63.611	63.845	0	0
2001-10-26	63.95	65.858	0	0
2001-10-27	58.792	59.153	0	0
2001-10-28	69.124	69.374	0	0
2001-10-29	75.812	76.672	0	0
2001-10-30	73.535	73.94	0	0
2001-10-31	70.631	70.889	0	0
2002-05-01	80	80	1	1
2002-05-02	89.586	93.597	0	0
2002-05-03	68.508	68.39	0	0
2002-05-04	73.283	72.39	0	0
2002-05-05	77.575	78.114	0	0
2002-05-06	83.768	82.923	0.025	0.106
2002-05-07	82.452	83.394	0	0
2002-05-08	84.756	85.227	0	0
2002-05-09	81.305	81.923	0.241	0.253
2002-05-10	70.663	71.261	0	0
2002-05-11	77.101	73.685	0.116	0.019
2002-05-12	77.29	76.501	0.043	0.04
2002-05-13	70.556	71.185	0.437	0.232
2002-05-14	75.852	76.287	0	0
2002-05-15	76.529	76.75	0	0
2002-05-16	83.674	84.155	0.004	0.011
2002-05-17	81.331	81.579	0.433	0.294
2002-05-18	66.228	66.791	0	0
2002-05-19	69.949	70.63	0	0
2002-05-20	71.819	71.326	0	0
2002-05-21	74.789	75.147	0	0
2002-05-22	78.518	78.309	0	0
2002-05-23	77.068	77.229	0.001	0.001
2002-05-24	80.351	82.17	0	0
2002-05-25	79.303	79.774	1.608	0.714
2002-05-26	80.471	80.648	0	0
2002-05-27	83.066	85.012	0.018	0.059
2002-05-28	78.806	80.737	0.142	0.031
2002-05-29	82.8	82.73	0.193	0.088
2002-05-30	81.98	84.951	0.091	0
2002-05-31	85.866	88.477	0.081	0
2002-06-01	88.709	89.572	0	0
2002-06-02	90.466	91.384	0	0
2002-06-03	89.421	90.299	0	0
2002-06-04	87.24	88.011	0.259	0.324
2002-06-05	80.908	78.523	0.978	2.234
2002-06-06	79.014	77.291	0.019	0
2002-06-07	82.083	83.023	0	0
2002-06-08	83.705	84.477	0	0
2002-06-09	87.315	86.464	0	0
2002-06-10	91.636	91.442	0	0.031
2002-06-11	92.178	93.302	0	0
2002-06-12	94.859	95.651	0.002	0.004
2002-06-13	92.736	93.543	0.096	0.248
2002-06-14	87.71	87.685	0.001	0
2002-06-15	81.42	82.062	0	0.001
2002-06-16	78.35	80.458	0.577	0.102
2002-06-17	79.494	81.47	0	0.004
2002-06-18	86.196	88.099	0	0
2002-06-19	89.198	90.633	0	0
2002-06-20	89.221	90.353	0	0
2002-06-21	87.87	88.816	0.009	0.003
2002-06-22	87.187	89.574	0	0
2002-06-23	88.563	90.461	0	0
2002-06-24	90.495	90.273	0	0
2002-06-25	91.879	88.665	0	0.001
2002-06-26	91.257	88.33	0	0
2002-06-27	89.503	88.341	0.109	0
2002-06-28	85.292	87.842	0.172	0.262
2002-06-29	86.187	86.507	0.036	0.262
2002-06-30	86.111	85.735	0.084	0.041
2002-07-01	91.944	93.027	0.001	0
2002-07-02	92.285	92.457	0	0
2002-07-03	90.592	89.726	0.073	0.178
2002-07-04	86.615	83.427	0.251	0.162
2002-07-05	92.998	93.042	0.121	0.125
2002-07-06	92.103	91.757	0.001	0
2002-07-07	91.761	92.893	0.016	0.003
2002-07-08	92.806	93.165	0.062	0.028
2002-07-09	96.258	97.43	0	0
2002-07-10	97.279	98.282	0	0
2002-07-11	95.816	97.314	0	0.065
2002-07-12	86.508	85.98	0.133	0.009
2002-07-13	82.117	83.951	0.014	0.078
2002-07-14	85.363	85.162	0	0
2002-07-15	87.77	88.631	0	0
2002-07-16	88.138	88.152	0	0
2002-07-17	86.657	87.317	0.186	0.132
2002-07-18	86.574	89.77	0.152	0.222
2002-07-19	96.964	98.305	0.27	0.239
2002-07-20	99.208	100.176	0	0
2002-07-21	98.689	100.383	0	0
2002-07-22	100.471	102.58	0	0
2002-07-23	98.632	102.455	0	0.04
2002-07-24	98.963	91.679	0.056	0
2002-07-25	108.037	105.448	0.048	0
2002-07-26	107.299	108.562	0	0
2002-07-27	101.865	104.408	0	0
2002-07-28	97.259	99.944	0	0
2002-07-29	95.505	97.283	0.351	0.142
2002-07-30	84.866	83.652	0.426	0.116
2002-07-31	88.731	89.675	0.175	0.019
2002-08-01	102.959	105.56	0.01	0
2002-08-02	103.14	105.53	0	0
2002-08-03	99.417	97.808	0.119	0
2002-08-04	94.975	98.372	0	0
2002-08-05	94.017	95.85	0	0
2002-08-06	92.922	93.325	0	0
2002-08-07	91.498	92.695	0.042	0.073
2002-08-08	86.282	87.633	0	0
2002-08-09	88.664	89.666	0	0
2002-08-10	87.994	89.67	0.094	0.024
2002-08-11	92.261	94.049	0	0.001
2002-08-12	94.322	96.064	0	0
2002-08-13	92.792	93.423	0.355	0.384
2002-08-14	81.324	80.943	0.351	0.417
2002-08-15	93.491	93.793	0	0
2002-08-16	92.905	93.087	0.038	0
2002-08-17	98.207	100.757	0	0
2002-08-18	100.23	101.326	0	0
2002-08-19	99.585	101.264	0	0
2002-08-20	97.061	97.728	0	0
2002-08-21	95.23	95.365	0	0
2002-08-22	99.058	99.646	0	0
2002-08-23	101.389	102.347	0	0
2002-08-24	98.65	99.75	0.065	0.09
2002-08-25	99.407	93.028	0.029	0.095
2002-08-26	90.683	91.493	0	0
2002-08-27	90.372	90.757	0	0
2002-08-28	89.285	89.266	0	0
2002-08-29	89.646	88.28	0	0
2002-08-30	88.429	88.297	0	0
2002-08-31	88.845	88.761	0	0
2002-09-01	90.884	91.315	0	0
2002-09-02	94.058	97.532	0	0
2002-09-03	95.575	99.025	0	0
2002-09-04	95.584	98.182	0	0
2002-09-05	93.259	95.622	0	0
2002-09-06	93.016	95.013	0	0
2002-09-07	94.158	95.363	0	0
2002-09-08	91.672	91.674	0	0
2002-09-09	91.692	92.554	0	0
2002-09-10	92.802	91.799	0	0
2002-09-11	91.805	90.336	0	0
2002-09-12	88.1	85.9	0	0
2002-09-13	89.194	90.416	0	0
2002-09-14	92.178	92.424	0.062	0.043
2002-09-15	84.267	83.447	0.01	0.09
2002-09-16	76.95	83.433	0	0.056
2002-09-17	82.685	80.086	0.213	0.247
2002-09-18	96.42	96.803	0	0.015
2002-09-19	89.917	90.621	0.144	0.096
2002-09-20	80.791	80.058	0	0
2002-09-21	89.277	89.64	0	0
2002-09-22	83.113	84.67	0	0
2002-09-23	80.105	79.652	0	0
2002-09-24	81.791	81.163	0	0
2002-09-25	82.576	82.435	0	0
2002-09-26	83.688	82.447	0	0
2002-09-27	87.913	87.846	0	0
2002-09-28	90.774	90.749	0	0
2002-09-29	94.37	94.561	0	0
2002-09-30	93.716	93.412	0	0
2002-10-01	90.881	91.064	0	0
2002-10-02	91.277	91.264	0	0
2002-10-03	87.69	89.506	0.01	0.003
2002-10-04	84.317	85.838	0.02	0.01
2002-10-05	77.271	77.148	0	0
2002-10-06	81.833	80.142	0.006	0.04
2002-10-07	72.215	73.109	0	0
2002-10-08	70.203	70.988	0	0
2002-10-09	67.399	66.504	0	0
2002-10-10	77.701	75.472	0	0
2002-10-11	83.4	82.744	0	0
2002-10-12	83.595	81.981	0	0
2002-10-13	67.561	66.914	0	0
2002-10-14	62.465	61.104	0	0
2002-10-15	69.278	68.995	0	0
2002-10-16	64.194	64.738	0	0
2002-10-17	65.409	64.289	0	0
2002-10-18	80.976	80.856	0	0
2002-10-19	71.694	72.524	0.055	0.031
2002-10-20	67.035	67.328	0.006	0.002
2002-10-21	68.436	67.407	0	0
2002-10-22	73.159	72.909	0	0
2002-10-23	70.823	69.716	0	0
2002-10-24	61.542	67.114	0	0.182
2002-10-25	63.463	65.945	0.205	0.046
2002-10-26	61.266	61.906	0	0
2002-10-27	57.338	55.734	0	0
2002-10-28	57.084	62.437	0.013	0.018
2002-10-29	61.761	59.989	0	0.003
2002-10-30	58.149	58.12	0	0.091
2002-10-31	49.063	51.123	0	0
2003-05-01	80	80	1	1
2003-05-02	72.328	72.517	0	0
2003-05-03	75.999	76.978	0.011	0
2003-05-04	76.799	76.799	0.002	0
2003-05-05	90.304	89.149	0.002	0
2003-05-06	93.584	93.625	0	0
2003-05-07	83.122	83.875	0	0
2003-05-08	82.838	84.804	0.008	0
2003-05-09	94.794	96.462	0	0
2003-05-10	87.764	88.692	0.164	0.136
2003-05-11	82.85	83.34	0	0
2003-05-12	81.504	82.091	0	0
2003-05-13	80.952	81.422	0.199	0.178
2003-05-14	77.432	80.795	0.305	0.153
2003-05-15	81.405	82.68	0	0
2003-05-16	77.587	78.322	1.313	1.53
2003-05-17	71.228	76.158	1.469	1.503
2003-05-18	81.835	81.601	0	0
2003-05-19	86.497	87.251	0	0
2003-05-20	85.99	87.012	0.35	0.126
2003-05-21	72.16	74.12	0.083	0
2003-05-22	76.952	77.966	0	0
2003-05-23	81.863	81.542	0.013	0.022
2003-05-24	86.867	87.691	0.11	0.115
2003-05-25	76.582	75.836	0.001	0
2003-05-26	74.421	75.448	0	0
2003-05-27	78.533	78.991	0	0
2003-05-28	87.257	88.908	0	0
2003-05-29	86.594	88.747	0	0.002
2003-05-30	95.942	98.303	0	0
2003-05-31	95.464	97.183	0.009	0.049
2003-06-01	83.329	83.668	0.003	0.009
2003-06-02	81.062	81.51	0.85	0.163
2003-06-03	76.554	77.65	0.125	0.072
2003-06-04	78.662	76.593	0	0
2003-06-05	72.915	71.915	0.376	0.441
2003-06-06	78.313	78.403	0.511	0.528
2003-06-07	83.532	81.886	0	0
2003-06-08	81.312	80.858	0.111	0.061
2003-06-09	87.22	85.882	0	0.005
2003-06-10	90.412	91.367	0	0.004
2003-06-11	89.12	89.856	2.927	1.611
2003-06-12	88.879	89.583	0.44	0.392
2003-06-13	84.79	84.003	0.166	2.129
2003-06-14	85.354	86.167	0	0.009
2003-06-15	82.993	82.807	0	0
2003-06-16	83.401	83.727	0	0
2003-06-17	83.85	85.288	0	0
2003-06-18	82.48	82.263	0.178	0.126
2003-06-19	86.088	86.108	0	0.027
2003-06-20	82.627	84.226	0.045	0
2003-06-21	80.953	83.286	0.043	0
2003-06-22	90.427	90.793	0.018	0.059
2003-06-23	92.716	94.387	0	0
2003-06-24	91.311	92.644	0	0
2003-06-25	90.428	89.824	0.01	0
2003-06-26	88.761	89.551	1.513	1.14
2003-06-27	85.385	85.092	0	0
2003-06-28	90.193	91.075	0	0
2003-06-29	89.81	91.011	0	0
2003-06-30	88.868	89.955	0	0.027
2003-07-01	86.86	86.988	0.026	0
2003-07-02	89.456	90.546	0	0
2003-07-03	93.421	94.377	0	0
2003-07-04	91.956	92.848	0	0
2003-07-05	93.284	93.69	0	0
2003-07-06	93.793	95.043	0	0
2003-07-07	94.099	93.666	0	0
2003-07-08	93.681	94.439	0	0
2003-07-09	96.206	97.632	0	0
2003-07-10	96.575	97.094	0.017	0
2003-07-11	96.484	97.559	0	0
2003-07-12	102.207	102.829	0.03	0.062
2003-07-13	98.315	100.61	0.064	0.049
2003-07-14	101.152	102.824	0.071	0.095
2003-07-15	103.17	105.682	0	0
2003-07-16	101.869	104.341	0	0
2003-07-17	100.583	101.978	0	0
2003-07-18	106.586	106.9	0	0
2003-07-19	107.264	108.413	0	0
2003-07-20	109.897	106.799	0	0
2003-07-21	103.239	105.399	0.059	0
2003-07-22	92.196	101.693	0.137	0.016
2003-07-23	87.37	87.665	0	0
2003-07-24	88.087	88.32	0	0
2003-07-25	90.955	92.611	0.002	0.002
2003-07-26	95.119	96.872	0	0
2003-07-27	99.164	99.449	0	0
2003-07-28	102.781	102.642	0	0
2003-07-29	101.521	101.212	0	0
2003-07-30	92.981	96.048	0.125	0.102
2003-07-31	95.993	94.809	0	0
2003-08-01	99.424	98.7	0	0.088
2003-08-02	90.702	94.566	0.17	0.147
2003-08-03	92.176	91.6	0	0
2003-08-04	96.525	98.873	0.032	0.011
2003-08-05	98.392	98.417	0	0
2003-08-06	96.409	95.485	0	0
2003-08-07	92.112	92.351	0.003	0
2003-08-08	93.095	94.59	0	0
2003-08-09	92.331	90.158	0.004	0
2003-08-10	89.684	89.645	0	0
2003-08-11	90.616	90.446	0.384	0.004
2003-08-12	83.633	82.613	0.003	0.007
2003-08-13	84.219	85.824	0.019	0
2003-08-14	89.229	89.571	0.025	0
2003-08-15	92.925	90.332	0	0.005
2003-08-16	96.905	97.872	0	0
2003-08-17	100.708	101.74	0	0
2003-08-18	100.301	101.404	0	0
2003-08-19	98.807	100.779	0	0
2003-08-20	100.509	101.413	0	0
2003-08-21	103.881	105.728	0	0
2003-08-22	102.464	103.633	0	0
2003-08-23	99.292	98.206	0.091	0.034
2003-08-24	98.707	97.793	0	0.059
2003-08-25	99.179	100.371	0	0
2003-08-26	98.031	99.844	0	0
2003-08-27	100.959	99.426	0	0.013
2003-08-28	102.33	102.43	0	0.054
2003-08-29	100.001	94.356	0	0.068
2003-08-30	97.271	96.05	0.046	0.001
2003-08-31	86.726	93.979	0.182	0
2003-09-01	79.246	88.415	0.337	0.32
2003-09-02	78.778	79.71	0.001	0
2003-09-03	81.946	85.006	0	0
2003-09-04	83.515	86.364	0	0
2003-09-05	81.946	83.791	0	0
2003-09-06	82.921	84.573	0	0
2003-09-07	83.035	85.064	0	0
2003-09-08	84.023	86.351	0	0
2003-09-09	88.966	89.806	0	0
2003-09-10	90.776	90.916	0	0
2003-09-11	87.18	91.279	0.174	0.022
2003-09-12	76.637	74.429	1.195	0.205
2003-09-13	71.745	74.22	0.366	0.466
2003-09-14	76.157	78.937	0.036	0.087
2003-09-15	83.587	85.432	0	0
2003-09-16	84.885	88.598	0	0.009
2003-09-17	85.679	89.884	0.033	0
2003-09-18	87.956	89.99	0	0
2003-09-19	74.951	74.701	0	0
2003-09-20	79.448	80.415	0	0
2003-09-21	80.358	81.763	0.106	0.073
2003-09-22	75.68	82.912	0.54	0.207
2003-09-23	82.484	86.929	0	0
2003-09-24	95.697	96.931	0	0
2003-09-25	86.26	92.387	0	0
2003-09-26	93.409	94.415	0	0
2003-09-27	84.843	90.405	0.007	0.009
2003-09-28	68.905	73.605	0	0
2003-09-29	62.167	66.503	0	0
2003-09-30	67.332	66.416	0.007	0.008
2003-10-01	65.821	67.103	0	0
2003-10-02	72.278	73.978	0	0
2003-10-03	77.097	80.693	0.038	0.007
2003-10-04	80.815	81.677	0	0
2003-10-05	78.69	77.96	0	0.02
2003-10-06	72.209	74.255	0	0.006
2003-10-07	70.324	70.789	0	0
2003-10-08	69.98	72.73	0	0
2003-10-09	70.777	71.319	0	0
2003-10-10	71.62	73.359	0.001	0
2003-10-11	67.948	70.394	0.105	0.014
2003-10-12	70.561	72.465	0.005	0
2003-10-13	79.209	81.622	0	0.014
2003-10-14	74.039	77.709	0	0
2003-10-15	79.006	80.723	0	0
2003-10-16	86.499	90.369	0	0
2003-10-17	74.534	75.769	0	0
2003-10-18	79.888	81.932	0	0
2003-10-19	86.764	87.842	0	0
2003-10-20	91.867	93	0	0
2003-10-21	87.097	88.499	0	0
2003-10-22	79.651	80.976	0	0
2003-10-23	86.937	88.117	0	0
2003-10-24	88.403	89.948	0	0
2003-10-25	77.404	76.843	0.54	0.544
2003-10-26	56.29	56.97	0	0
2003-10-27	65.225	65.863	0	0
2003-10-28	68.849	69.35	0	0
2003-10-29	75.114	76.853	0	0
2003-10-30	80.356	81.835	0	0
2003-10-31	77.808	77.694	0	0
2004-05-01	80	80	1	1
2004-05-02	71.537	71.559	0	0
2004-05-03	65.753	66.145	0	0
2004-05-04	86.901	87.421	0	0
2004-05-05	86.142	87.309	0	0
2004-05-06	86.991	87.71	0	0
2004-05-07	84.184	84.732	0	0
2004-05-08	85.38	86.047	0	0
2004-05-09	83.602	84.481	0	0
2004-05-10	80.76	83.182	0	0
2004-05-11	76.78	79.345	0.095	0.029
2004-05-12	77.279	82.038	0	0.002
2004-05-13	76.859	81.924	0.056	0.01
2004-05-14	78.391	78.977	0.54	0.781
2004-05-15	72.286	72.573	0	0
2004-05-16	76.854	80.573	0	0
2004-05-17	85.477	86.055	0	0
2004-05-18	89.204	89.506	0	0
2004-05-19	88.296	90.405	0	0
2004-05-20	92.6	93.103	0	0
2004-05-21	89.392	90.21	0	0
2004-05-22	82.536	83.002	0	0
2004-05-23	95.068	95.39	0	0
2004-05-24	92.81	94.224	0	0
2004-05-25	91.872	91.236	0	0
2004-05-26	90.912	90.703	0	0
2004-05-27	91.649	92.215	0.001	0.001
2004-05-28	89.615	90.691	0	0
2004-05-29	90.523	91.461	0	0
2004-05-30	85.918	87.171	0	0
2004-05-31	85.895	86.565	0	0
2004-06-01	86.501	87.925	0.034	0
2004-06-02	84.208	86.034	0.075	0.075
2004-06-03	81.859	81.464	0.06	0.005
2004-06-04	82.16	82.699	0	0
2004-06-05	83.111	82.914	0.13	0.068
2004-06-06	84.369	81.757	0.202	0.484
2004-06-07	88.074	90.192	0.073	0
2004-06-08	90.641	90.642	0	0.019
2004-06-09	90.579	91.545	0	0.011
2004-06-10	88.231	89.489	1.877	2.682
2004-06-11	90.357	89.807	0	0
2004-06-12	89.819	91.432	0	0
2004-06-13	93.791	94.268	0	0
2004-06-14	94.731	95.668	0	0
2004-06-15	93.085	94.476	0	0
2004-06-16	85.931	87.297	0.002	0
2004-06-17	91.867	91.416	0.002	0
2004-06-18	94.159	90.391	0.06	0.199
2004-06-19	89.29	89.664	0.365	0.42
2004-06-20	84.299	85.603	0.273	0.246
2004-06-21	96.369	95.649	0	0
2004-06-22	92.02	94.175	0.419	1.325
2004-06-23	82.42	82.787	0	0
2004-06-24	86.692	87.085	0	0
2004-06-25	85.427	86.417	0.003	0
2004-06-26	78.541	80.17	0	0
2004-06-27	84.442	84.587	0	0
2004-06-28	84.75	85.035	0	0.007
2004-06-29	85.719	84.868	0	0
2004-06-30	86.022	83.558	0.127	0.088
2004-07-01	83.115	87.882	0.596	0.594
2004-07-02	90.923	94.485	0.34	0.495
2004-07-03	94.124	94.993	0	0
2004-07-04	104.894	102.029	0	0
2004-07-05	103.208	101.801	0.036	0.018
2004-07-06	97.509	92.565	0.196	0.153
2004-07-07	85.209	87.86	0.277	0.155
2004-07-08	91.508	92.921	0.021	0.024
2004-07-09	88.7	93.82	0.105	0.051
2004-07-10	94.865	96.384	0	0.013
2004-07-11	95.349	96.265	0	0
2004-07-12	97.474	97.616	0	0
2004-07-13	100.12	100.751	0	0
2004-07-14	103.452	103.797	0	0
2004-07-15	104.302	104.569	0	0
2004-07-16	103.936	103.847	0	0
2004-07-17	97.821	100.878	0	0
2004-07-18	83.754	84.232	0	0
2004-07-19	91.087	91.706	0	0
2004-07-20	98.26	98.058	0	0
2004-07-21	97.248	97.69	0	0
2004-07-22	95.262	96.106	0	0
2004-07-23	94.642	95.552	0	0
2004-07-24	93.667	93.897	0.192	0.122
2004-07-25	75.999	78.367	0.266	0.022
2004-07-26	79.803	80.581	0	0
2004-07-27	84.097	85.663	0	0
2004-07-28	84.614	86.275	0	0
2004-07-29	84.665	84.445	0.065	0.06
2004-07-30	83.457	81.934	2.598	0.252
2004-07-31	87.975	89.643	0	0
2004-08-01	92.401	96.182	0	0
2004-08-02	97.781	100.89	0	0
2004-08-03	101.038	102.098	0	0
2004-08-04	100.822	101.704	0	0
2004-08-05	92.497	92.653	0.003	0
2004-08-06	80.047	82.074	0	0
2004-08-07	82.009	83.585	0	0
2004-08-08	84.863	85.87	0	0
2004-08-09	90.139	89.623	0	0
2004-08-10	91.801	90.232	0	0.068
2004-08-11	90.145	88.955	0.099	1.451
2004-08-12	80.443	80.892	0	0
2004-08-13	78.505	77.92	0.004	0.028
2004-08-14	77.481	77.54	0	0
2004-08-15	80.587	81.812	0	0
2004-08-16	87.378	85.576	0.058	0.043
2004-08-17	95.209	93.962	0.018	0
2004-08-18	95.734	96.035	0	0
2004-08-19	93.349	93.587	0	0.106
2004-08-20	87.781	89.531	0.268	0.232
2004-08-21	84.939	79.112	0	0.024
2004-08-22	84.324	87.236	0.306	0.005
2004-08-23	99.265	95.25	0.34	0.303
2004-08-24	99.198	97.126	0	0
2004-08-25	100.662	96.611	0	0.131
2004-08-26	103.247	104.753	0.156	0.051
2004-08-27	101.553	102.781	0	0
2004-08-28	97.835	99.378	0.136	0.12
2004-08-29	80.163	80.194	0	0
2004-08-30	83.45	84.039	0	0
2004-08-31	86.272	87.242	0	0
2004-09-01	85.428	86.609	0	0
2004-09-02	84.624	85.194	0	0
2004-09-03	88.22	89.755	0	0
2004-09-04	90.033	91.476	0	0
2004-09-05	92.277	92.692	0	0
2004-09-06	90.252	90.21	0.034	0.098
2004-09-07	80.286	81.664	0	0
2004-09-08	77.426	78.654	0	0
2004-09-09	81.13	82.379	0	0
2004-09-10	85.317	86.038	0	0
2004-09-11	86.461	87.558	0	0
2004-09-12	86.884	87.879	0	0
2004-09-13	89.839	91.454	0	0
2004-09-14	94.028	94.145	0	0
2004-09-15	97.108	97.176	0	0
2004-09-16	85.769	89.169	0.083	0.031
2004-09-17	86.828	86.988	0	0
2004-09-18	91.118	91.363	0	0
2004-09-19	86.499	87.15	0	0
2004-09-20	84.799	85.487	0	0
2004-09-21	85.182	87.273	0	0
2004-09-22	86.852	87.559	0	0
2004-09-23	82.387	83.401	0.001	0.03
2004-09-24	77.259	80.034	0.076	0.157
2004-09-25	83.495	83.795	0	0
2004-09-26	80.669	82.105	0	0
2004-09-27	77.334	79.299	0	0
2004-09-28	80.514	80.519	0	0
2004-09-29	76.679	77.991	0	0
2004-09-30	82.699	82.429	0	0
2004-10-01	89.341	89.652	0.021	0.013
2004-10-02	78.737	79.82	0.078	0.063
2004-10-03	79.693	81.549	0	0
2004-10-04	77.094	78.002	0.015	0
2004-10-05	77.906	78.808	0.025	0
2004-10-06	69.956	71.36	0.003	0.045
2004-10-07	83.162	83.28	0	0
2004-10-08	74.352	76.376	0.001	0.027
2004-10-09	67.498	67.331	0	0
2004-10-10	70.345	68.085	0.441	0.695
2004-10-11	69.091	65.166	0.107	0.313
2004-10-12	61.575	65.644	0	0.001
2004-10-13	72	72.436	0	0
2004-10-14	58.754	64.062	0.017	0.075
2004-10-15	72.417	72.701	0	0
2004-10-16	67.449	70.391	0	0
2004-10-17	67.757	68.552	0	0
2004-10-18	85.924	86.286	0	0
2004-10-19	74.571	75.659	0	0
2004-10-20	62.183	67.763	0	0
2004-10-21	62.806	63.088	0	0
2004-10-22	67.574	68.876	0.019	0.011
2004-10-23	70.715	71.191	1.209	0.566
2004-10-24	75.723	76.27	0	0
2004-10-25	74.72	73.99	0.079	0.007
2004-10-26	74.478	74.605	0.329	0.384
2004-10-27	73.127	72.872	0.168	0.191
2004-10-28	74.555	75.51	0.112	0.064
2004-10-29	72.173	73.653	0.058	0.097
2004-10-30	72.444	72.562	0.121	0.05
2004-10-31	61.494	62.605	0.029	0
2005-05-01	80	80	1	1
2005-05-02	59.425	60.426	0	0
2005-05-03	65.057	64.796	0	0.001
2005-05-04	62.466	64.184	0	0
2005-05-05	65.754	67.565	0	0
2005-05-06	78.584	78.724	0.006	0
2005-05-07	79.744	79.896	0	0
2005-05-08	77.18	78.037	0.093	0.046
2005-05-09	80.248	80.165	0.001	0.001
2005-05-10	90.701	91.989	0	0
2005-05-11	88.996	89.655	0	0
2005-05-12	83.835	85.098	0	0
2005-05-13	79.376	81.259	0	0.003
2005-05-14	76.797	77.2	0.138	0.236
2005-05-15	76.099	75.872	0	0
2005-05-16	75.875	76.391	0	0
2005-05-17	79.875	80.253	0	0
2005-05-18	86.216	86.497	0	0
2005-05-19	89.74	90.201	0	0.019
2005-05-20	91.754	90.553	0	0
2005-05-21	88.957	88.864	0	0
2005-05-22	90.18	90.68	0.07	0.045
2005-05-23	91.04	92.129	0.025	0
2005-05-24	90.796	92.857	0	0
2005-05-25	86.46	88.026	0.007	0.01
2005-05-26	80.114	82.915	0.114	0.017
2005-05-27	81.234	82.995	0	0
2005-05-28	85.2	85.267	0.002	0.001
2005-05-29	83.782	82.964	0.176	0.006
2005-05-30	76.329	82.39	0.302	0.116
2005-05-31	82.198	77.996	0.002	0.101
2005-06-01	82.489	77.837	0.178	0.709
2005-06-02	86.183	81.848	0	0.016
2005-06-03	93.115	92.922	0	0.068
2005-06-04	87.564	89.663	0.37	0.357
2005-06-05	86.57	88.569	0.081	0.229
2005-06-06	92.681	93.576	0.147	0.284
2005-06-07	90.883	91.592	0	0
2005-06-08	94.401	95.411	0	0
2005-06-09	94.442	95.03	0	0
2005-06-10	91.703	92.17	0	0
2005-06-11	90.536	91.084	0	0
2005-06-12	91.664	91.764	0	0
2005-06-13	93.568	93.825	0.053	0.273
2005-06-14	90.81	90.944	0	0
2005-06-15	89.253	89.11	0	0
2005-06-16	89.06	88.933	0.026	0.005
2005-06-17	80.231	82.829	0.083	1.054
2005-06-18	84.456	84.676	0	0
2005-06-19	87.274	86.735	0	0
2005-06-20	87.109	86.014	0	0
2005-06-21	89.185	88.396	0	0
2005-06-22	91.7	91.466	0	0
2005-06-23	92.299	92.937	0	0
2005-06-24	95.491	95.099	0	0
2005-06-25	93.632	93.682	0	0
2005-06-26	94.066	93.542	0	0
2005-06-27	95.391	95.037	0	0
2005-06-28	99.565	99.563	0	0
2005-06-29	101.368	101.925	0	0
2005-06-30	101.803	102.287	0	0
2005-07-01	100.043	100.963	0	0.025
2005-07-02	90.106	90.676	0.182	0.151
2005-07-03	98.829	99.326	0.087	0
2005-07-04	95.987	96.137	0.417	0.142
2005-07-05	87.128	88.89	1.236	0.561
2005-07-06	88.042	86.759	0	0
2005-07-07	87.868	88.056	0	0
2005-07-08	90.062	90.608	0	0
2005-07-09	89.742	90.949	0	0
2005-07-10	88.057	89.689	0	0
2005-07-11	88.698	90.879	0	0
2005-07-12	91.853	91.257	0	0
2005-07-13	91.018	90.844	0.038	0.163
2005-07-14	90.863	91.099	0.09	0.008
2005-07-15	92.311	92.114	0	0
2005-07-16	93.861	93.738	0	0
2005-07-17	93.337	95.635	0	0
2005-07-18	99.287	98.138	0.021	0.024
2005-07-19	96.198	95.058	0.217	0.114
2005-07-20	99.458	100.598	0.123	0
2005-07-21	100.747	102.93	0	0
2005-07-22	101.732	103.718	0	0
2005-07-23	102.972	104.703	0	0
2005-07-24	102.12	103.027	0	0
2005-07-25	100.008	100.865	0	0.004
2005-07-26	103.113	105.165	0	0
2005-07-27	101.479	103.996	0.007	0.003
2005-07-28	86.995	87.036	0	0
2005-07-29	91.343	91.55	0	0
2005-07-30	92.894	94.109	0	0
2005-07-31	94.73	95.915	0	0
2005-08-01	96.973	98.305	0	0
2005-08-02	99.379	98.367	0	0
2005-08-03	99.664	98.07	0	0
2005-08-04	98.357	96.82	0	0.06
2005-08-05	96.707	89.911	0.341	0.303
2005-08-06	83.944	88.208	0.301	0.068
2005-08-07	83.718	90.555	0.243	0.013
2005-08-08	84.384	90.12	0.146	0.145
2005-08-09	87.847	90.57	0.042	0.006
2005-08-10	92.078	95.102	0	0
2005-08-11	95.277	97.91	0.005	0
2005-08-12	103.783	105.511	0	0
2005-08-13	100.747	103.002	0	0.027
2005-08-14	98.443	99.697	0	0
2005-08-15	95.427	97.188	0.077	0.203
2005-08-16	89.04	88.85	0.06	0.107
2005-08-17	93.038	86.103	0.063	0.088
2005-08-18	103.603	105.284	0.061	0
2005-08-19	102.676	104.973	0	0
2005-08-20	104.541	105.814	0	0
2005-08-21	102.843	104.209	0.005	0.021
2005-08-22	101.333	100.038	0.084	0.099
2005-08-23	105.572	105.875	0	0.073
2005-08-24	103.517	104.544	0	0
2005-08-25	101.58	101.956	0	0
2005-08-26	103.049	104.195	0	0
2005-08-27	101.983	103.823	0	0.011
2005-08-28	99.091	100.377	0	0.019
2005-08-29	93.215	93.341	0.026	0.013
2005-08-30	90.376	90.592	0	0
2005-08-31	98.033	100.358	0	0
2005-09-01	97.671	100.184	0	0
2005-09-02	96.014	98.682	0	0.001
2005-09-03	93.222	94.818	0.03	0.117
2005-09-04	91.244	91.333	0	0
2005-09-05	89.542	91.133	0	0
2005-09-06	90.93	92.182	0	0
2005-09-07	89.455	90.392	0	0
2005-09-08	90.891	91.482	0	0
2005-09-09	93.439	94.393	0	0
2005-09-10	96.252	96.685	0	0
2005-09-11	94.182	94.169	0	0
2005-09-12	93.443	93.082	0	0
2005-09-13	93.283	93.346	0.092	0.061
2005-09-14	89.88	89.942	0.317	0.184
2005-09-15	83.017	82.27	0.268	2.597
2005-09-16	82.839	81.834	0	0
2005-09-17	88.401	88.433	0	0
2005-09-18	97.153	96.579	0.024	0.02
2005-09-19	100.195	101.208	0	0
2005-09-20	93.282	96.814	0	0
2005-09-21	96.131	95.614	0	0
2005-09-22	101.985	101.713	0	0
2005-09-23	96.764	96.886	0	0
2005-09-24	91.18	92.711	0	0
2005-09-25	94.498	95.764	0	0
2005-09-26	84.882	87.963	0	0
2005-09-27	83.597	82.982	0	0
2005-09-28	94.79	94.867	0	0
2005-09-29	72.882	74.357	0	0
2005-09-30	83.609	82.656	0	0
2005-10-01	82.988	81.724	0	0
2005-10-02	90.644	90.414	0	0
2005-10-03	89.445	86.622	0	0.004
2005-10-04	90.459	89.052	0	0
2005-10-05	88.923	90.452	0	0
2005-10-06	79.201	84.563	0	0
2005-10-07	65.37	65.349	0	0
2005-10-08	67.309	67.577	0	0
2005-10-09	76.292	75.797	0	0
2005-10-10	76.786	75.957	0	0
2005-10-11	71.756	71.739	0	0
2005-10-12	81.079	80.617	0	0
2005-10-13	75.578	75.105	0	0
2005-10-14	84.027	83.497	0	0
2005-10-15	87.099	86.51	0	0
2005-10-16	87.605	87.96	0	0.001
2005-10-17	92.73	92.49	0	0
2005-10-18	89.3	88.786	0	0
2005-10-19	92.69	92.756	0	0
2005-10-20	84.789	85.816	0.002	0
2005-10-21	70.3	69.664	0	0
2005-10-22	67.18	66.783	0	0
2005-10-23	65.561	65.893	0	0
2005-10-24	57.598	57.495	0	0
2005-10-25	62.841	62.573	0	0
2005-10-26	71.063	70.873	0	0
2005-10-27	72.315	72.148	0	0
2005-10-28	74.126	74.279	0	0
2005-10-29	71.123	71.18	0	0
2005-10-30	76.791	76.543	0	0.004
2005-10-31	70.828	71.007	0.151	0.248
2006-05-01	80	80	1	1
2006-05-02	88.413	89.61	0.025	0
2006-05-03	88.225	89.257	0	0
2006-05-04	84.487	86.463	0.039	0.071
2006-05-05	77.555	77.617	0.004	0.007
2006-05-06	75.531	76.224	0.884	0.177
2006-05-07	70.156	74.48	0.309	1.283
2006-05-08	74.837	75.36	0.083	0.276
2006-05-09	80.169	79.12	0	0.002
2006-05-10	79.682	79.167	0.132	0.155
2006-05-11	70.07	70.106	0	0
2006-05-12	77.583	77.929	0	0
2006-05-13	82.063	83.411	0	0
2006-05-14	80.316	81.698	0	0
2006-05-15	70.045	70.357	0	0
2006-05-16	70.863	70.856	0	0
2006-05-17	77.688	78.836	0	0
2006-05-18	87.878	87.168	0	0
2006-05-19	100.337	99.822	0	0
2006-05-20	97.875	97.618	0.003	0.018
2006-05-21	93.639	94.609	0	0
2006-05-22	91.6	89.288	0.199	0.125
2006-05-23	88.334	88.33	0	0
2006-05-24	92.629	92.741	0.003	0.006
2006-05-25	99.087	98.923	0	0.022
2006-05-26	97.691	97.496	0	0
2006-05-27	92.2	93.617	0	0
2006-05-28	87.782	88.82	0.011	0
2006-05-29	90.393	89.749	0	0
2006-05-30	91.302	89.824	0	0.016
2006-05-31	85.685	85.307	0.312	0.293
2006-06-01	81.318	86.389	0.244	0.165
2006-06-02	86.699	86.157	0	0
2006-06-03	86.105	86.901	0	0
2006-06-04	87.153	88.657	0.031	0.06
2006-06-05	91.98	90.924	0	0.007
2006-06-06	91.631	92.016	0.004	0.078
2006-06-07	91.973	92.37	0	0
2006-06-08	93.255	93.567	0	0
2006-06-09	95.096	96.632	0	0
2006-06-10	102.023	101.786	0	0
2006-06-11	102.335	102.625	0	0
2006-06-12	99.092	100.506	0.018	0.009
2006-06-13	90.657	91.98	0	0
2006-06-14	91.697	92.38	0	0
2006-06-15	94.972	95.657	0	0
2006-06-16	93.226	94.388	0	0
2006-06-17	93.737	92.523	0.037	0.033
2006-06-18	92.129	93.464	1.982	0.221
2006-06-19	96.934	97.48	0	0
2006-06-20	100.665	101.194	0	0
2006-06-21	98.157	99.781	0	0
2006-06-22	97.476	97.861	0	0
2006-06-23	96.332	97.512	0.119	0.015
2006-06-24	90.935	91.728	0.068	0.141
2006-06-25	90.688	92.492	0.087	0.122
2006-06-26	83.652	84.661	0.039	0.003
2006-06-27	87.776	88.137	0	0
2006-06-28	97.216	97.664	0	0
2006-06-29	98.923	99.515	0	0
2006-06-30	99.223	99.992	0	0
2006-07-01	98.399	99.033	0	0
2006-07-02	98.1	98.407	0	0
2006-07-03	97.747	100.02	0	0
2006-07-04	99.206	101.06	0	0
2006-07-05	96.596	95.376	0.148	0.145
2006-07-06	91.6	91.603	0.056	0
2006-07-07	91.001	91.405	0	0
2006-07-08	91.008	92.554	0	0
2006-07-09	95.343	97.443	0	0
2006-07-10	102.177	102.277	0	0
2006-07-11	100.501	103.089	0.158	0.026
2006-07-12	96.624	97.694	0.128	0.142
2006-07-13	105.145	102.438	0.008	0.037
2006-07-14	103.821	104.567	0.056	0.077
2006-07-15	104.508	104.592	0	0
2006-07-16	108.133	106.664	0	0
2006-07-17	109.579	110.306	0	0
2006-07-18	110.781	112.303	0.004	0
2006-07-19	107.886	109.084	0.06	0.005
2006-07-20	108.504	109.135	0.054	0.023
2006-07-21	109.498	111.285	0	0
2006-07-22	108.479	108.579	0.014	0.007
2006-07-23	91.321	92.049	0	0
2006-07-24	96.64	95.512	0	0
2006-07-25	104.156	103.777	0	0
2006-07-26	102.511	103.396	0	0
2006-07-27	100.339	102.142	0	0
2006-07-28	91.317	98.73	0.33	0.091
2006-07-29	104.038	104.651	0.203	0.222
2006-07-30	103.926	105.011	0	0
2006-07-31	102.278	104.4	0	0
2006-08-01	101.292	102.823	0	0
2006-08-02	103.648	103.761	0	0
2006-08-03	102.849	102.949	0	0.118
2006-08-04	104.773	98.283	0.083	0.093
2006-08-05	104.726	105.849	0.02	0.024
2006-08-06	105.621	106.568	0	0
2006-08-07	105.82	106.975	0	0.005
2006-08-08	104.187	105.167	0	0.008
2006-08-09	106.982	107.143	0	0
2006-08-10	108.376	109.158	0	0
2006-08-11	108.883	108.704	0	0
2006-08-12	108.439	108.643	0	0
2006-08-13	106.518	106.807	0	0
2006-08-14	108.052	104.658	0	0.005
2006-08-15	97.94	102.132	0.146	0.083
2006-08-16	106.157	106.257	0.002	0.089
2006-08-17	108.963	106.916	0.014	0.018
2006-08-18	109.385	105.755	0.006	0.006
2006-08-19	106.881	104.998	0.103	0.005
2006-08-20	96.88	103.578	0.187	0.112
2006-08-21	97.563	100.566	0.104	0.082
2006-08-22	91.177	96.369	0.125	0.211
2006-08-23	99.201	94.237	0	0.22
2006-08-24	110.635	107.968	0	0.031
2006-08-25	111.796	111.837	0	0
2006-08-26	108.292	108.701	0.002	0.066
2006-08-27	102.867	102.967	0.003	0.053
2006-08-28	82.945	92.047	0.143	0.174
2006-08-29	86.184	85.459	0	0
2006-08-30	89.078	89.062	0	0
2006-08-31	89.476	88.377	0	0
2006-09-01	90.558	89.14	0	0
2006-09-02	88.013	86.209	0	0
2006-09-03	83.805	83.898	0.006	0.001
2006-09-04	83.804	83.461	0	0
2006-09-05	82.027	81.899	0	0
2006-09-06	85.064	85.073	0	0
2006-09-07	89.132	87.597	0	0
2006-09-08	92.248	91.107	0	0
2006-09-09	93.021	91.506	0	0
2006-09-10	89.847	93.69	0.045	0.001
2006-09-11	83.465	80.808	0.35	0.175
2006-09-12	81.27	81.259	0	0.055
2006-09-13	85.954	82.61	0	0
2006-09-14	90.513	86.788	0	0
2006-09-15	95.027	92.094	0	0
2006-09-16	96.288	96.228	0	0
2006-09-17	93.043	93.692	0.538	0.436
2006-09-18	81.428	81.313	0.176	0.153
2006-09-19	77.499	78.071	0	0
2006-09-20	85.727	85.688	0	0
2006-09-21	84.022	84.366	0.065	0.039
2006-09-22	93.991	93.713	0.126	0.115
2006-09-23	86.845	87.025	0	0
2006-09-24	80.357	81.217	0	0
2006-09-25	81.846	81.975	0	0
2006-09-26	89.229	88.5	0	0
2006-09-27	90.274	89.637	0	0
2006-09-28	79.069	79.116	0	0
2006-09-29	86.499	86.814	0	0
2006-09-30	89.642	89.833	0	0
2006-10-01	97.173	97.403	0	0
2006-10-02	97.344	97.508	0	0
2006-10-03	95.263	95.616	0	0
2006-10-04	91.946	92.558	0	0
2006-10-05	83.308	88.58	0	0
2006-10-06	83.856	84.229	0	0
2006-10-07	81.949	82.101	0	0
2006-10-08	81.031	79.582	0	0
2006-10-09	80.259	81.452	0	0
2006-10-10	82.246	83.59	0	0
2006-10-11	74.745	74.708	0.004	0.008
2006-10-12	67.355	68.214	0	0
2006-10-13	71.265	71.271	0	0
2006-10-14	79.196	79.354	0	0
2006-10-15	74.07	75.119	0.003	0.027
2006-10-16	62.869	63.579	0.273	0.206
2006-10-17	81.598	84.834	0.006	0.007
2006-10-18	80.92	78.587	0	0
2006-10-19	57.512	57.166	0	0
2006-10-20	75.093	74.949	0	0
2006-10-21	70.66	69.896	0	0
2006-10-22	57.616	57.465	0	0
2006-10-23	66.099	66.133	0	0
2006-10-24	76.495	75.504	0	0
2006-10-25	70.875	71.457	0.04	0.077
2006-10-26	70.69	70.678	0.076	0.157
2006-10-27	67.924	68.781	0.266	0.184
2006-10-28	70.349	70.229	0	0
2006-10-29	81.727	81.451	0	0
2006-10-30	72.278	71.636	0	0
2006-10-31	68.821	68.916	0	0
2007-05-01	80	80	1	1
2007-05-02	70.967	67.363	0.254	0.47
2007-05-03	72.504	72.813	0.711	0.637
2007-05-04	83.119	81.722	0.205	0
2007-05-05	82.007	82.138	0	0
2007-05-06	79.988	81.288	0.287	0.236
2007-05-07	83.869	84.298	0.624	0.837
2007-05-08	81.653	81.026	0.229	0.058
2007-05-09	78.836	79.108	0.183	0.214
2007-05-10	82.236	80.968	0.186	0.27
2007-05-11	78.706	78.441	0.134	0.209
2007-05-12	80.739	82.098	0.182	0.297
2007-05-13	85.237	86.017	0	0
2007-05-14	86.305	86.05	0	0
2007-05-15	84.263	84.616	0.047	0.235
2007-05-16	74.687	74.464	0	0
2007-05-17	78.302	78.373	0	0
2007-05-18	75.272	76.039	0.001	0
2007-05-19	75.983	76.135	0	0
2007-05-20	79.276	78.993	0	0
2007-05-21	81.462	81.1	0	0.043
2007-05-22	81.365	81.915	0	0
2007-05-23	82.286	83.428	0	0
2007-05-24	81.013	80.013	0.189	0.167
2007-05-25	76.956	75.648	0.141	0.265
2007-05-26	82.235	82.865	0.005	0.023
2007-05-27	82.877	83.32	0.1	0.022
2007-05-28	83.426	81.028	0.041	0.036
2007-05-29	83.271	84.356	0.066	0.174
2007-05-30	79.833	80.715	0.06	0.248
2007-05-31	79.698	81.5	0.298	0.121
2007-06-01	84.637	87.671	0	0.141
2007-06-02	85.568	83.954	0.177	1.219
2007-06-03	83.695	84.036	0	0
2007-06-04	84.202	84.118	0	0.007
2007-06-05	89.651	90.181	0.067	0.007
2007-06-06	89.091	89.735	0.009	0.051
2007-06-07	89.347	91.464	0	0
2007-06-08	84.631	92.074	0.248	0
2007-06-09	85.765	85.805	0	0
2007-06-10	85.678	85.812	0.222	0.253
2007-06-11	91.323	90.842	0	0
2007-06-12	89.012	88.694	0.053	0.027
2007-06-13	86.829	87.202	0	0.038
2007-06-14	86.777	86.536	0	0
2007-06-15	85.73	85.627	0.041	0.043
2007-06-16	83.831	84.854	0.103	0.141
2007-06-17	86.273	86.453	0.059	0.07
2007-06-18	86.077	85.849	0.327	0.048
2007-06-19	86.664	86.992	0.044	0.007
2007-06-20	89.102	89.201	0	0
2007-06-21	88.873	88.917	0	0
2007-06-22	89.642	89.448	0	0
2007-06-23	93.049	91.251	0	0
2007-06-24	90.283	90.244	0.021	0.124
2007-06-25	92.615	89.764	0.063	0.037
2007-06-26	91.114	87.971	0.049	0.111
2007-06-27	87.479	86.218	0.168	0.229
2007-06-28	90.654	86.654	0.18	0.179
2007-06-29	85.223	84.604	0.243	0.21
2007-06-30	85.206	83.543	0.176	0.15
2007-07-01	81.656	82.092	0.285	0.113
2007-07-02	85.438	85.199	0.075	0.013
2007-07-03	87.386	88.237	0	0
2007-07-04	88.75	90.769	0	0
2007-07-05	87.568	90.015	0.314	0.368
2007-07-06	89.295	90.403	0.068	0.028
2007-07-07	87.915	89.402	0.001	0
2007-07-08	91.906	89.541	0	0.057
2007-07-09	90.792	84.633	0.206	0.107
2007-07-10	89.874	90.645	0.363	0.261
2007-07-11	90.039	87.139	0	0.01
2007-07-12	85.511	83.447	0.113	0.166
2007-07-13	85.02	83.535	0.167	0.226
2007-07-14	88.178	86.266	0.001	0
2007-07-15	93.164	94.298	0.012	0
2007-07-16	93.032	93.9	0.15	0.095
2007-07-17	92.663	94.292	0	0
2007-07-18	93.663	93.621	0	0
2007-07-19	95.265	94.985	0	0
2007-07-20	95.085	94.038	0	0
2007-07-21	94.124	93.356	0.12	0
2007-07-22	88.78	91.138	0.044	0.035
2007-07-23	84.874	86.131	0	0
2007-07-24	86.22	86.364	0	0
2007-07-25	88.588	88.401	0	0
2007-07-26	92.721	92.823	0	0
2007-07-27	94.299	94.155	0	0
2007-07-28	95.048	95.532	0.004	0.001
2007-07-29	88.336	92.246	0.078	0.014
2007-07-30	88.404	88.143	0	0
2007-07-31	86.084	86.221	0.021	0
2007-08-01	90.026	90.563	0.021	0
2007-08-02	91.785	91.985	0	0
2007-08-03	93.038	92.985	0	0
2007-08-04	94.562	93.636	0	0
2007-08-05	96.343	95.993	0	0
2007-08-06	98.104	97.7	0	0
2007-08-07	99.736	99.576	0	0
2007-08-08	99.932	99.779	0	0
2007-08-09	102.634	103.474	0	0
2007-08-10	101.691	102.169	0	0
2007-08-11	101.902	101.916	0	0
2007-08-12	102.461	102.558	0	0
2007-08-13	101.828	103.302	0	0
2007-08-14	101.754	102.745	0	0
2007-08-15	101.126	101.767	0	0
2007-08-16	101.637	101.837	0	0
2007-08-17	99.442	99.904	0	0
2007-08-18	96.924	92.962	0.123	0.215
2007-08-19	95.195	89.629	0	0.205
2007-08-20	96.424	97.551	0.084	0.012
2007-08-21	97.198	97.053	0	0
2007-08-22	96.996	96.519	0	0
2007-08-23	97.322	97.025	0	0
2007-08-24	97.825	96.748	0	0
2007-08-25	93.74	93.871	0	0
2007-08-26	95.766	96.274	0	0
2007-08-27	99.05	98.564	0	0
2007-08-28	98.68	97.503	0	0
2007-08-29	99.307	98.577	0	0
2007-08-30	98.594	97.067	0	0.012
2007-08-31	90.997	90.556	0	0
2007-09-01	91.315	90.886	0	0
2007-09-02	92.719	91.879	0	0
2007-09-03	92.185	91.387	0	0.032
2007-09-04	90.459	89.046	0.012	0.245
2007-09-05	81.869	85.661	0.271	0.163
2007-09-06	95.623	96.563	0.074	0.044
2007-09-07	90.763	93.632	0.302	0.243
2007-09-08	85.758	83.998	0.333	0.313
2007-09-09	83.335	83.723	0.004	0.026
2007-09-10	81.485	87.085	0.042	0.001
2007-09-11	80.112	82.69	0	0.041
2007-09-12	83.278	83.605	0	0
2007-09-13	90.801	89.93	0	0
2007-09-14	87.425	88.265	0	0
2007-09-15	75.674	76.413	0.001	0
2007-09-16	93.106	92.227	0	0
2007-09-17	95.153	94.355	0	0
2007-09-18	93.596	92.902	0	0
2007-09-19	89.358	89.315	0.038	0.023
2007-09-20	90.762	90.536	0	0
2007-09-21	92.443	92.028	0	0
2007-09-22	93.172	93.473	0	0
2007-09-23	91.697	91.546	0	0
2007-09-24	89.894	88.682	0.082	0.08
2007-09-25	96.066	96.268	0	0
2007-09-26	85.992	88.456	0	0
2007-09-27	89.745	89.552	0.004	0
2007-09-28	86.714	86.367	0	0
2007-09-29	87.232	87.361	0	0
2007-09-30	91.626	91.781	0	0
2007-10-01	86.196	87.367	0	0
2007-10-02	91.873	91.38	0	0
2007-10-03	86.834	87.072	0.025	0.167
2007-10-04	91.596	91.575	0	0
2007-10-05	92.572	92.381	0	0
2007-10-06	87.546	88.212	0.008	0
2007-10-07	83.09	84.513	0.118	0.11
2007-10-08	80.84	81.969	0.298	0.143
2007-10-09	81.405	81.704	0	0
2007-10-10	84.762	84.465	0	0
2007-10-11	70.402	74.279	0	0
2007-10-12	75.38	74.983	0	0
2007-10-13	87.303	86.556	0	0
2007-10-14	83.179	82.998	0	0
2007-10-15	76.668	77.059	0.12	0.136
2007-10-16	71.606	71.95	0.282	0.384
2007-10-17	76.338	77.558	0.156	0.108
2007-10-18	74.488	73.132	0.13	0.069
2007-10-19	72.758	72.893	0	0
2007-10-20	88	87.723	0	0
2007-10-21	85.756	85.476	0	0
2007-10-22	73.732	74.182	0.051	0.079
2007-10-23	64.561	64.777	0.086	0.061
2007-10-24	64.696	64.913	0	0
2007-10-25	60.422	61.105	0	0
2007-10-26	55.585	60.584	0	0.003
2007-10-27	66.027	65.789	0	0
2007-10-28	63.674	63.74	0	0
2007-10-29	68.448	68.338	0	0
2007-10-30	74.344	74.82	0	0
2007-10-31	71.396	71.207	0	0
2008-05-01	80	80	1	1
2008-05-02	74.224	74.677	0.007	0.004
2008-05-03	73.96	74.268	0	0
2008-05-04	69.848	69.89	0	0
2008-05-05	78.062	78.434	0	0
2008-05-06	76.217	76.48	0.258	0.268
2008-05-07	68.301	67.126	0.691	0.266
2008-05-08	74.873	75.812	0.359	0.387
2008-05-09	77.826	77.175	0.043	0.048
2008-05-10	80.207	77.624	0	0
2008-05-11	71.903	76.773	0.106	0.004
2008-05-12	75.486	75.728	0	0
2008-05-13	72.976	74.013	0	0
2008-05-14	75.745	75.654	0.199	0.298
2008-05-15	69.929	70.975	0.172	0.377
2008-05-16	75.433	75.656	0	0
2008-05-17	85.645	85.548	0	0
2008-05-18	84.332	84.527	0.003	0.008
2008-05-19	96.365	96.671	0	0
2008-05-20	95.23	95.953	0	0
2008-05-21	79.092	79.416	0.02	0.029
2008-05-22	83.056	83.596	0	0
2008-05-23	81.581	82.009	0.056	0.035
2008-05-24	84.949	85.279	0.179	0.072
2008-05-25	89.509	89.495	0	0
2008-05-26	88.273	89.194	0	0
2008-05-27	89.017	91.218	0.232	0.161
2008-05-28	83.628	87.149	0.057	0.046
2008-05-29	75.851	78.254	0	0
2008-05-30	90.16	90.337	0	0
2008-05-31	92.029	92.184	0.002	0
2008-06-01	92.157	90.121	0.041	0.021
2008-06-02	92.374	93.788	0.394	0.332
2008-06-03	95.345	96.061	0	0
2008-06-04	94.128	95.097	0	0
2008-06-05	89.461	89.846	0	0
2008-06-06	87.542	88.525	0.002	0.008
2008-06-07	87.374	88.795	0.294	0.272
2008-06-08	88.472	88.993	0	0
2008-06-09	89.14	89.541	1.102	1.052
2008-06-10	76.741	75.003	0.005	0
2008-06-11	91.547	91.707	0	0
2008-06-12	90.295	89.844	0	0
2008-06-13	88.502	89.26	0.57	0.574
2008-06-14	86.701	88.009	0.049	0.026
2008-06-15	90.819	91.203	0	0
2008-06-16	90.101	90.699	0.007	0.068
2008-06-17	84.947	85.224	0.197	0.096
2008-06-18	80.75	78.615	0.212	0.178
2008-06-19	83.825	81.252	0.31	0.227
2008-06-20	82.661	85.503	0.154	0.448
2008-06-21	84.629	83.439	0	0
2008-06-22	88.278	87.759	0.032	0.021
2008-06-23	89.954	87.816	0.038	0.122
2008-06-24	91.868	92.563	0	0
2008-06-25	89.346	90.695	0.009	0.154
2008-06-26	94.398	94.407	0	0.001
2008-06-27	93.928	95.455	0	0
2008-06-28	95.042	95.15	0.128	0.03
2008-06-29	89.758	92.87	0.048	0.063
2008-06-30	83.772	83.773	0	0
2008-07-01	87.59	86.769	0	0
2008-07-02	90.503	90.755	0	0
2008-07-03	94.61	94.158	0	0
2008-07-04	91.592	93.259	0.077	0.025
2008-07-05	88.7	88.678	0.238	0.161
2008-07-06	98.192	98.423	0.029	0.013
2008-07-07	96.854	97.515	0.01	0.027
2008-07-08	96.389	95.851	0.012	0
2008-07-09	94.621	94.486	0.05	0
2008-07-10	87.596	89.723	0	0
2008-07-11	93.729	96.03	0	0
2008-07-12	98.058	98.857	0	0
2008-07-13	86.57	86.919	0.515	0.277
2008-07-14	90.477	90.793	0	0
2008-07-15	90.593	90.054	0	0
2008-07-16	92.093	92.317	0	0
2008-07-17	93.196	93.094	0	0.001
2008-07-18	96.939	96.853	0	0
2008-07-19	97.607	98.623	0	0
2008-07-20	98.355	99.259	0	0
2008-07-21	101.217	101.657	0	0
2008-07-22	102.237	102.346	0	0
2008-07-23	100.451	101.108	0	0
2008-07-24	99.143	98.527	0	0
2008-07-25	99.754	100.488	0	0
2008-07-26	103.994	104.224	0	0
2008-07-27	105.832	106.854	0	0
2008-07-28	106.413	107.217	0	0
2008-07-29	103.425	104.643	0	0
2008-07-30	101.579	102.339	0.083	0.073
2008-07-31	91.849	86.449	0.179	0.099
2008-08-01	98.283	97.791	0	0.099
2008-08-02	101.458	101.942	0	0
2008-08-03	103.955	105.651	0	0
2008-08-04	105.246	105.998	0	0
2008-08-05	103.67	103.645	0	0
2008-08-06	102.239	102.496	0	0
2008-08-07	98.861	100.59	0	0
2008-08-08	93.313	91.62	0.074	0.021
2008-08-09	95.515	93.499	0	0.003
2008-08-10	92.481	92.801	0	0.004
2008-08-11	82.475	83.352	0.132	0.083
2008-08-12	84.171	79.201	0	0.014
2008-08-13	90.019	89.142	0	0
2008-08-14	90.108	89.199	0.009	0.067
2008-08-15	77.134	79.872	0.169	0.422
2008-08-16	71.986	75.93	0.107	0.327
2008-08-17	83.625	82.692	0.003	0.001
2008-08-18	83.758	85.282	0	0
2008-08-19	88.474	85.041	0	0.054
2008-08-20	85.588	85.185	0.15	0.139
2008-08-21	85.072	88.565	0.119	0.04
2008-08-22	84.342	84.743	0.111	0.51
2008-08-23	81.298	82.849	0.092	0.096
2008-08-24	86.347	86.796	0.161	0.116
2008-08-25	86.68	85.432	0.012	0.016
2008-08-26	86.704	85.866	0	0
2008-08-27	92.588	92.47	0	0
2008-08-28	97.611	96.791	0.013	0
2008-08-29	93.551	94.778	0.084	0.057
2008-08-30	88.435	87.105	0	0
2008-08-31	89.2	89.406	0	0
2008-09-01	90.771	89.801	0	0
2008-09-02	91.673	91.376	0	0
2008-09-03	87.436	85.943	0.476	0.117
2008-09-04	74.792	74.157	0.078	0.115
2008-09-05	78.027	80.123	0	0
2008-09-06	86.823	85.663	0	0
2008-09-07	91.394	91.589	0	0
2008-09-08	90.01	89.771	0	0
2008-09-09	81.492	82.466	0.198	0.185
2008-09-10	76.531	79.161	0.067	0.01
2008-09-11	90.089	90.03	0.009	0
2008-09-12	92.16	91.152	0.006	0.074
2008-09-13	90.795	90.145	0.032	0.066
2008-09-14	80.097	81.041	0.342	0.549
2008-09-15	71.649	71.538	0	0
2008-09-16	75.676	75.454	0	0
2008-09-17	79.045	78.832	0	0
2008-09-18	79.956	80.017	0	0
2008-09-19	80.315	80.92	0	0
2008-09-20	80.912	81.465	0.002	0
2008-09-21	82.887	83.094	0.001	0
2008-09-22	84.158	84.845	0	0
2008-09-23	85.916	85.966	0	0
2008-09-24	85.478	85.144	0	0
2008-09-25	84.984	84.325	0	0
2008-09-26	83.395	82.635	0	0
2008-09-27	86.265	85.795	0	0
2008-09-28	86.714	86.269	0	0
2008-09-29	81.099	80.974	0	0
2008-09-30	79.329	79.156	0	0
2008-10-01	84.418	84.282	0	0
2008-10-02	74.295	74.921	0	0
2008-10-03	75.246	73.771	0.003	0.013
2008-10-04	82.238	79.207	0.036	0.044
2008-10-05	84.791	84.683	0	0
2008-10-06	79.465	79.799	1.25	1.257
2008-10-07	69.878	67.882	0.929	0.581
2008-10-08	74.741	75.128	0	0
2008-10-09	79.531	78.921	0	0
2008-10-10	79.545	79.43	0	0
2008-10-11	79.893	79.872	0	0
2008-10-12	80.762	79.551	0	0
2008-10-13	81.719	82.552	0	0
2008-10-14	77.147	76.206	0.007	0
2008-10-15	70.506	68.76	0.059	0.094
2008-10-16	67.286	64.388	0	0.039
2008-10-17	73.385	73.427	0	0
2008-10-18	67.728	69.9	0	0
2008-10-19	74.909	75.218	0	0
2008-10-20	80.546	80.271	0	0
2008-10-21	80.495	80.799	0	0
2008-10-22	72.818	74.016	0.235	0.212
2008-10-23	58.552	58.523	0.202	0.156
2008-10-24	54.822	54.994	0	0
2008-10-25	70.042	70.048	0	0
2008-10-26	64.628	64.547	0	0
2008-10-27	55.96	56.7	0	0
2008-10-28	56.054	55.793	0	0
2008-10-29	68.318	68.342	0	0
2008-10-30	75.914	76.339	0	0
2008-10-31	79.992	79.672	0	0
2009-05-01	80	80	1	1
2009-05-02	55.145	53.75	0.479	0.373
2009-05-03	56.678	55.381	0.111	0.011
2009-05-04	69.597	69.448	0	0
2009-05-05	69.411	68.551	0.028	0.001
2009-05-06	77.831	77.491	0.229	0.4
2009-05-07	79.082	79.506	0	0
2009-05-08	76.159	78.888	0.161	0.176
2009-05-09	69.053	73.087	0.018	0.017
2009-05-10	66.754	66.817	0.079	0.116
2009-05-11	68.234	70.765	0.057	0.125
2009-05-12	79.225	81.069	0.026	0.087
2009-05-13	81.451	83.416	0.024	0.063
2009-05-14	77.977	77.039	0.256	0.394
2009-05-15	87.277	87.825	0.489	0.4
2009-05-16	84.289	85.242	0.119	0.11
2009-05-17	69.63	69.512	0	0
2009-05-18	73.558	73.727	0	0
2009-05-19	78.369	78.636	0	0
2009-05-20	77.895	78.117	0	0
2009-05-21	80.623	81.257	0	0
2009-05-22	79.656	80.544	0.063	0.044
2009-05-23	77.927	78.269	0.012	0.026
2009-05-24	76.319	75.908	0.091	0.143
2009-05-25	78.55	78.507	0.046	0.084
2009-05-26	85.201	84.124	0.036	0.249
2009-05-27	75.581	75.824	0.202	0.221
2009-05-28	78.458	79.223	0	0.01
2009-05-29	85.9	86.303	0	0
2009-05-30	90.818	90.879	0	0
2009-05-31	89.268	89.308	0	0
2009-06-01	87.957	87.946	0	0
2009-06-02	86.321	87.022	0	0
2009-06-03	84.71	85.748	0.099	0.066
2009-06-04	77.265	76.851	3.443	2.22
2009-06-05	79.42	79.626	0	0
2009-06-06	87.792	87.559	0.077	0.064
2009-06-07	95.528	90.977	0	0.003
2009-06-08	90.842	85.883	0.001	0.012
2009-06-09	93.391	93.129	0.132	0.087
2009-06-10	89.978	90.083	0.036	0.028
2009-06-11	85.195	84.648	2.481	0.441
2009-06-12	81.146	82.065	0	0
2009-06-13	85.61	86.176	0	0
2009-06-14	91.635	89.86	0.067	0
2009-06-15	96.772	96.506	0	0
2009-06-16	99.786	99.345	0	0
2009-06-17	97.879	98.239	0	0
2009-06-18	95.214	95.552	0	0
2009-06-19	94.43	94.488	0	0
2009-06-20	92.933	93.075	0	0
2009-06-21	94.791	94.469	0	0
2009-06-22	99.785	99.362	0	0
2009-06-23	98.773	98.444	0	0
2009-06-24	97.551	98.113	0	0
2009-06-25	98.27	98.009	0	0
2009-06-26	98.16	98.622	0	0
2009-06-27	98.957	98.684	0	0
2009-06-28	98.03	97.881	0	0
2009-06-29	92.19	92.305	0	0
2009-06-30	95.354	94.655	0	0
2009-07-01	98.383	97.725	0.089	0.084
2009-07-02	96.458	102.008	0.022	0
2009-07-03	99.924	100.543	0	0
2009-07-04	99.889	100.438	0.016	0.008
2009-07-05	96.256	89.14	0.081	0.245
2009-07-06	82.01	83.677	0	0
2009-07-07	84.371	83.54	0	0.026
2009-07-08	91.745	85.885	0.25	0.205
2009-07-09	96.174	97.356	0.038	0.043
2009-07-10	104.781	106.87	0	0
2009-07-11	107.139	111.379	0.001	0
2009-07-12	109.815	109.834	0.004	0
2009-07-13	106.884	107.369	0	0
2009-07-14	111.779	111.458	0	0
2009-07-15	110.367	110.192	0	0
2009-07-16	99.007	105.196	0.029	0.008
2009-07-17	94.819	99.335	0.158	0.002
2009-07-18	86.811	87.679	0.055	0.022
2009-07-19	87.483	87.648	0.011	0.002
2009-07-20	86.447	85.495	0.066	0.064
2009-07-21	86.287	87.247	0.226	0.134
2009-07-22	84.68	83.816	0	0
2009-07-23	89.788	89.728	0	0
2009-07-24	95.066	94.989	0.024	0.032
2009-07-25	95.743	101.354	0	0.041
2009-07-26	94.657	99.457	0	0
2009-07-27	88.694	87.745	0.083	0.083
2009-07-28	83.517	86.559	0.389	0.001
2009-07-29	85.782	89.451	0.007	0
2009-07-30	85.924	87.111	0.068	0.008
2009-07-31	87.371	88.506	0.001	0
2009-08-01	87.562	89.178	0.326	0.301
2009-08-02	90.206	90.717	0.051	0
2009-08-03	99.508	101.383	0	0
2009-08-04	108.107	107.969	0.003	0
2009-08-05	99.092	105.379	0.1	0.038
2009-08-06	101.232	103.714	0.046	0.032
2009-08-07	104.206	104.824	0	0
2009-08-08	101.07	101.584	0	0
2009-08-09	99.207	98.402	0	0
2009-08-10	101.431	101.729	0.009	0.006
2009-08-11	96.951	99.117	0.207	0.069
2009-08-12	88.841	88.138	0	0
2009-08-13	89.658	89.019	0	0
2009-08-14	90.285	89.58	0	0
2009-08-15	91.538	95.528	0	0
2009-08-16	98.633	100.755	0	0
2009-08-17	97.052	100.218	0.081	0
2009-08-18	99.39	98.316	0	0.031
2009-08-19	101.083	101.738	0.103	0.192
2009-08-20	97.935	96.491	0.081	0.186
2009-08-21	90.714	91.004	0	0
2009-08-22	89.667	90.147	0	0
2009-08-23	87.62	88.998	0	0
2009-08-24	92.562	92.57	0	0
2009-08-25	96.073	96.591	0	0
2009-08-26	95.158	95.871	0	0
2009-08-27	92.583	93.123	0.027	0
2009-08-28	78.2	86.062	0.162	0.016
2009-08-29	81.803	82.654	0	0
2009-08-30	79.369	80.244	0	0
2009-08-31	77.038	78.016	0	0
2009-09-01	81.676	83.367	0	0
2009-09-02	86.591	87.24	0	0.058
2009-09-03	84.529	87.011	0.056	0.062
2009-09-04	86.169	88.895	0.052	0.052
2009-09-05	77.448	83.107	0.13	3.932
2009-09-06	82.599	81.305	0.027	0
2009-09-07	81.742	83.019	0.007	0
2009-09-08	82.053	83.347	0.15	0
2009-09-09	84.224	83.152	0.002	0.017
2009-09-10	84.789	81.92	0	0
2009-09-11	83.956	84.765	0	0
2009-09-12	82.939	81.303	0	0.015
2009-09-13	80.687	83.856	0	0
2009-09-14	80.714	84.708	0	0
2009-09-15	78.059	81.35	0.011	0.009
2009-09-16	68.09	76.58	0.024	0.034
2009-09-17	79.583	77.307	0.041	0.179
2009-09-18	74.904	75.74	0.026	0.037
2009-09-19	68.621	72.155	0.206	1.243
2009-09-20	75.698	75.864	0.157	0.224
2009-09-21	87.215	87.277	0.276	0.119
2009-09-22	71.891	74.893	0.205	0.153
2009-09-23	74.512	69.914	0	0
2009-09-24	74.469	75.549	0	0
2009-09-25	69.744	65.995	0	0.265
2009-09-26	78.43	78.241	0.017	0.004
2009-09-27	96.794	95.557	0	0
2009-09-28	86.919	85.519	0	0
2009-09-29	73.907	72.195	0	0
2009-09-30	84.034	81.796	0	0
2009-10-01	86.27	85.314	0.061	0.016
2009-10-02	73.264	73.612	0	0
2009-10-03	72.391	73.047	0	0
2009-10-04	71.74	72.803	0.368	0.405
2009-10-05	63.743	68.024	0.003	0
2009-10-06	75.583	75.168	0.085	0.108
2009-10-07	72.723	72.175	0	0
2009-10-08	70.171	67.869	0.671	0.743
2009-10-09	67.333	67.077	1.077	1.262
2009-10-10	60.75	60.653	0	0
2009-10-11	61.666	61.396	0	0
2009-10-12	79.049	78.148	0	0
2009-10-13	71.944	71.442	0.317	0.354
2009-10-14	66.115	66.473	0.022	1.027
2009-10-15	62.506	59.299	0	0
2009-10-16	61.061	58.837	0	0
2009-10-17	55.117	54.988	0	0
2009-10-18	62.745	61.832	0	0
2009-10-19	76.123	75.511	0	0
2009-10-20	77.667	77.431	0	0
2009-10-21	72.393	72.458	0.014	0.013
2009-10-22	64.794	65.323	0.465	0.298
2009-10-23	51.64	51.355	0	0
2009-10-24	66.569	65.437	0	0
2009-10-25	69.12	67.978	0.014	0.01
2009-10-26	58.025	56.268	0.243	0.404
2009-10-27	54.609	53.662	0.038	0.057
2009-10-28	56.282	56.431	0	0
2009-10-29	58.648	58.809	0.421	0.423
2009-10-30	57.283	57.49	0.003	0.001
2009-10-31	63.369	63.355	0	0
