# Supplementary material for: The role of climate change and urban development on compound dry-hot extremes across US cities
Source: Nat Commun. 2023 Jun 14;14:3509. doi: 10.1038/s41467-023-39205-x (PMC10267174; doi:10.1038/s41467-023-39205-x)
Supplement: Supplementary file 2 — Source Data [file 41467_2023_39205_MOESM2_ESM.zip › SourceData/Tulsa_Future_Data.xlsx]

## Sheet: Sheet1
Date_Future	Climate_chng_T	Urban_Dev_Climate_chng_T	Climate_chng_prcp	Urban_Dev_Climate_chng_prcp
2090-05-01	80	80	1	1
2090-05-02	79.865	79.494	1.377	2.099
2090-05-03	76.083	75.259	0	0
2090-05-04	86.94	87.098	0	0
2090-05-05	85.346	85.713	0.29	0.428
2090-05-06	90.522	91.385	0.231	0.174
2090-05-07	93.667	93.911	0	0
2090-05-08	92.436	92.442	0	0
2090-05-09	79.024	79.093	0	0
2090-05-10	80.735	81.324	0	0
2090-05-11	83.531	83.157	0.013	0.011
2090-05-12	82.257	82.36	1.058	0.727
2090-05-13	73.366	74.123	0	0
2090-05-14	74.773	75.114	0	0
2090-05-15	77.194	77.382	0	0
2090-05-16	81.197	81.417	0	0
2090-05-17	88.592	88.878	0	0
2090-05-18	85.895	86.174	0.073	0.119
2090-05-19	89.378	88.521	0.153	0.103
2090-05-20	86.873	87.367	0.289	0.068
2090-05-21	84.027	84.908	0	0
2090-05-22	82.311	82.03	0	0
2090-05-23	83.055	85.227	0.259	0.036
2090-05-24	86.707	90.945	0.282	0.175
2090-05-25	90.155	92.565	0.028	0
2090-05-26	90.511	91.038	0	0
2090-05-27	85.687	86.107	0.018	0.028
2090-05-28	89.705	89.445	0.142	0
2090-05-29	85.983	89.7	0.17	0.172
2090-05-30	85.031	88.179	0.035	0.002
2090-05-31	83.296	85.405	0.936	0.962
2090-06-01	93.64	93.591	0.318	0.073
2090-06-02	92.012	91.799	0.401	0.4
2090-06-03	92.468	92.467	0.241	0.089
2090-06-04	94.922	98.359	0.102	0.039
2090-06-05	97.572	100	0	0
2090-06-06	96.027	94.472	0	0
2090-06-07	93.91	94.282	0	0
2090-06-08	96.133	95.867	0	0
2090-06-09	104.667	107.132	0	0
2090-06-10	102.139	104.176	0	0
2090-06-11	101.787	103.047	0	0
2090-06-12	103.266	103.811	0	0
2090-06-13	101.848	103.137	0	0
2090-06-14	99.238	100.523	0	0
2090-06-15	101.485	102.103	0	0
2090-06-16	101.024	101.849	0	0
2090-06-17	102.723	103.27	0	0
2090-06-18	101.484	102.333	0	0
2090-06-19	100.99	102.064	0	0
2090-06-20	99.571	101.469	0	0
2090-06-21	99.487	101.527	0	0
2090-06-22	100.097	101.709	0	0
2090-06-23	100.104	101.214	0	0
2090-06-24	100.579	102.116	0	0
2090-06-25	101.098	103.552	0	0
2090-06-26	104.063	105.671	0	0
2090-06-27	103.434	104.826	0	0
2090-06-28	104.855	105.947	0	0
2090-06-29	105.231	105.519	0.098	0.006
2090-06-30	103.646	104.538	0	0
2090-07-01	102.786	104.2	0	0
2090-07-02	104.47	104.031	0	0
2090-07-03	105.434	107.505	0	0
2090-07-04	109.694	110.755	0	0
2090-07-05	110.369	111.086	0.037	0.059
2090-07-06	108.307	109.427	0	0
2090-07-07	110.29	112.482	0.125	0.125
2090-07-08	113.994	114.521	0	0
2090-07-09	112.614	113.773	0	0
2090-07-10	114.018	114.512	0	0
2090-07-11	116.336	117.096	0	0
2090-07-12	117.082	118.165	0	0
2090-07-13	115.781	117.497	0	0
2090-07-14	111.539	110.376	0	0
2090-07-15	105.126	105.902	0	0
2090-07-16	106.73	106.9	0	0
2090-07-17	106.893	106.824	0	0
2090-07-18	108.174	108.073	0	0
2090-07-19	107.821	109.133	0	0
2090-07-20	108.71	108.242	0	0
2090-07-21	107.711	107.443	0	0
2090-07-22	113.116	115.698	0	0
2090-07-23	112.928	116.611	0.004	0.002
2090-07-24	114.46	116.034	0	0
2090-07-25	111.953	113.052	0	0
2090-07-26	108.004	108.681	0	0
2090-07-27	108.942	110.19	0	0
2090-07-28	108.659	109.85	0	0
2090-07-29	108.55	109.58	0	0
2090-07-30	109.847	110.613	0	0
2090-07-31	111.419	112.374	0	0
2090-08-01	112.796	113.467	0	0
2090-08-02	111.891	112.653	0	0
2090-08-03	108.783	107.905	0	0
2090-08-04	112.271	111.934	0	0
2090-08-05	112.6	111.854	0	0
2090-08-06	96.567	97.497	0	0
2090-08-07	95.14	95.592	0.167	0.133
2090-08-08	97.096	92.555	0.058	0.141
2090-08-09	102.535	104.157	0.082	0.05
2090-08-10	107.277	102.618	0.122	0.162
2090-08-11	105.3	106.644	0.114	0.04
2090-08-12	101.576	106.675	0.107	0.166
2090-08-13	99.655	97.576	0	0
2090-08-14	99.033	98.322	0	0
2090-08-15	100.696	100.796	0	0
2090-08-16	105.69	105.064	0	0
2090-08-17	108.321	107.374	0	0
2090-08-18	108.616	108.679	0	0
2090-08-19	111.211	110.959	0	0
2090-08-20	111.153	113.476	0	0
2090-08-21	116.039	113.01	0.004	0
2090-08-22	112.092	110.961	0.056	0
2090-08-23	100.145	100.245	0	0.034
2090-08-24	103.097	96.963	0.074	0.062
2090-08-25	107.609	104.031	0	0
2090-08-26	100.563	103.682	0.078	0.078
2090-08-27	103.049	105.246	0.02	0.021
2090-08-28	106.651	107.535	0.14	0.14
2090-08-29	107.975	108.097	0	0
2090-08-30	107.688	107.935	0.004	0.004
2090-08-31	87.057	89.374	0	0
2090-09-01	91.259	91.189	0	0
2090-09-02	92.807	92.752	0	0
2090-09-03	97.829	98.738	0	0
2090-09-04	97.687	99.389	0	0
2090-09-05	90.004	92.381	0	0
2090-09-06	84.957	87.433	0	0
2090-09-07	81.864	82.65	0	0
2090-09-08	85.282	86.031	0	0
2090-09-09	87.556	88.268	0	0
2090-09-10	91.518	92.661	0	0
2090-09-11	98.571	100.006	0.018	0.025
2090-09-12	99.83	99.93	0.003	0.217
2090-09-13	101.152	102.02	0	0
2090-09-14	98.534	98.634	0.043	0.16
2090-09-15	86.373	91.296	0.122	0.124
2090-09-16	71.56	72.139	0	0
2090-09-17	84.872	82.842	0	0
2090-09-18	83.95	81.225	0.007	0.001
2090-09-19	88.032	87.728	0	0
2090-09-20	90.654	89.414	0	0
2090-09-21	95.29	94.471	0	0
2090-09-22	97.965	96.812	0	0
2090-09-23	96.794	95.251	0	0
2090-09-24	92.498	92.743	0.001	0.149
2090-09-25	84.917	83.359	0.128	0.11
2090-09-26	81.859	79.873	0.17	0.181
2090-09-27	85.837	85.99	0.111	0.052
2090-09-28	89.973	87.579	0	0
2090-09-29	93.606	88.356	0	0
2090-09-30	95.041	89.829	0	0
2090-10-01	93.99	87.847	0	0
2090-10-02	89.424	88.79	0	0
2090-10-03	86.109	86.298	0	0
2090-10-04	75.253	81.605	0	0
2090-10-05	80.002	78.947	0	0.014
2090-10-06	79.865	83.63	0	0
2090-10-07	76.963	83.15	0.016	0.066
2090-10-08	83.287	83.786	0.009	0
2090-10-09	82.656	81.978	0	0
2090-10-10	86.239	83.965	0.106	0.12
2090-10-11	88.533	87.092	0.001	0.001
2090-10-12	88.589	86.534	0.026	0.011
2090-10-13	86.611	85.926	0	0
2090-10-14	83.913	84.433	0	0
2090-10-15	89.948	86.029	0.015	0.021
2090-10-16	84.572	89.609	0.069	0.102
2090-10-17	66.86	66.894	0.317	0.255
2090-10-18	58.127	59.84	0	0
2090-10-19	58.892	58.782	0	0
2090-10-20	67.881	68.04	0	0
2090-10-21	75.998	78.993	0	0
2090-10-22	81.383	83.885	0.036	0.018
2090-10-23	96.908	96.958	0.015	0.037
2090-10-24	72.3	76.34	0.009	0
2090-10-25	76.964	82.062	0.011	0.011
2090-10-26	73.237	75.099	0.003	0
2090-10-27	69.18	69.157	0	0
2090-10-28	77.93	77.761	0	0
2090-10-29	88.44	88.727	0	0
2090-10-30	83.009	83.214	0	0
2090-10-31	73.776	76.239	0.072	0.063
2091-05-01	80	80	1	1
2091-05-02	84.847	81.709	0.19	0.118
2091-05-03	87.181	85.509	0	0.096
2091-05-04	83.595	83.736	0.042	0.118
2091-05-05	82.227	80.516	0.127	0.026
2091-05-06	79.946	77.886	0.058	0.053
2091-05-07	75.427	75.429	0	0
2091-05-08	81.75	81.36	0	0
2091-05-09	85.042	84.815	0.044	0.019
2091-05-10	81.639	82.032	0	0
2091-05-11	81.896	82.25	0	0
2091-05-12	82.211	82.634	0.244	0.227
2091-05-13	86.42	85.796	0.001	0
2091-05-14	87.675	88.229	0	0
2091-05-15	90.872	90.753	0	0
2091-05-16	89.489	89.592	0.12	0.123
2091-05-17	85.785	85.326	0	0
2091-05-18	78.075	78.09	0	0
2091-05-19	84.898	84.632	0.072	0.088
2091-05-20	83.212	83.865	0.955	0.518
2091-05-21	92.115	92.045	0.301	1.751
2091-05-22	103.796	102.164	0	0
2091-05-23	96.413	95.752	0	0
2091-05-24	88.108	88.046	0	0.067
2091-05-25	94.83	93.561	0	0
2091-05-26	93.541	94.23	0.222	0.368
2091-05-27	97.175	98.867	0.073	0.074
2091-05-28	97.992	98.721	0.121	0.148
2091-05-29	96.9	97.863	0.081	0.072
2091-05-30	99.069	99.295	0.051	0.002
2091-05-31	91.104	93.68	0	0
2091-06-01	91.48	91.431	0	0.089
2091-06-02	90.058	88.534	0	0.031
2091-06-03	86.041	84.648	0	0
2091-06-04	85.554	84.704	0	0
2091-06-05	91.575	91.965	0	0
2091-06-06	92.264	92.226	0	0
2091-06-07	91.074	92.007	0	0
2091-06-08	97.38	97.426	0.001	0.001
2091-06-09	97.913	98.241	0.37	0.58
2091-06-10	96.337	96.155	0	0.527
2091-06-11	95.722	96.921	0	0
2091-06-12	97.685	99.461	1.039	0.091
2091-06-13	103.135	102.346	0	0.007
2091-06-14	113.989	115.156	0	0
2091-06-15	109.914	109.54	0	0.006
2091-06-16	109.213	108.955	0	0
2091-06-17	105.216	104.221	0.001	0.034
2091-06-18	100.289	98.185	0.32	0.387
2091-06-19	93.286	93.648	0.113	0.001
2091-06-20	94.417	95.994	0	0
2091-06-21	94.613	96.46	0	0
2091-06-22	95.84	96.413	0	0
2091-06-23	95.303	95.592	0.032	0.091
2091-06-24	96.22	97.526	0.247	0
2091-06-25	100.826	102.642	0	0
2091-06-26	108.929	109.029	0.08	0.08
2091-06-27	101.187	105.164	0.055	0.046
2091-06-28	93.767	91.638	0.001	0.095
2091-06-29	90.848	90.403	0	0.046
2091-06-30	89.824	90.412	0	0
2091-07-01	95.215	96.146	0	0
2091-07-02	96.288	97.686	0.005	0
2091-07-03	95.29	97.235	0.143	0.163
2091-07-04	96.52	98.313	0.311	0.395
2091-07-05	107.423	108.189	0.136	0.136
2091-07-06	111.207	111.352	0	0
2091-07-07	111.801	111.677	0	0
2091-07-08	109.698	110.156	0	0
2091-07-09	109.603	110.386	0	0
2091-07-10	108.472	109.043	0.201	0.059
2091-07-11	107.169	108.353	0	0
2091-07-12	110.752	111.467	0	0
2091-07-13	110.96	112.066	0	0
2091-07-14	109.463	111.137	0	0
2091-07-15	107.782	108.995	0	0
2091-07-16	106.43	107.718	0	0
2091-07-17	106.128	107.459	0	0
2091-07-18	105.363	106.704	0	0
2091-07-19	106.655	107.528	0	0
2091-07-20	108.113	108.821	0	0
2091-07-21	109.106	108.537	0	0
2091-07-22	108.766	108.086	0	0
2091-07-23	107.49	108.423	0	0
2091-07-24	105.035	107.048	0	0
2091-07-25	104.966	106.263	0	0
2091-07-26	111.128	107.576	0	0
2091-07-27	109.158	111.897	0	0
2091-07-28	112.52	113.999	0	0
2091-07-29	111.104	113.742	0.123	0.013
2091-07-30	108.294	108.086	0.179	0
2091-07-31	101.353	103.909	0.122	0.146
2091-08-01	101.464	106.569	0.325	0.013
2091-08-02	106.352	108.461	0	0
2091-08-03	108.008	109.519	0	0
2091-08-04	106.961	108.293	0	0
2091-08-05	105.14	106.565	0.133	0.133
2091-08-06	113.412	114.359	0	0.001
2091-08-07	114.077	114.153	0	0
2091-08-08	112.336	112.65	0.038	0
2091-08-09	104.606	106.368	0.104	0.073
2091-08-10	113.358	112.732	0	0.034
2091-08-11	112.52	113.174	0.119	0.05
2091-08-12	111.191	112.836	0.066	0.066
2091-08-13	109.812	113.072	0.102	0.036
2091-08-14	109.597	111.017	0	0
2091-08-15	108.407	108.522	0	0
2091-08-16	109.745	109.41	0	0
2091-08-17	112.028	108.851	0	0
2091-08-18	107.061	109.974	0.076	0
2091-08-19	107.546	108.1	0	0
2091-08-20	105.711	107.14	0.06	0
2091-08-21	103.43	104.624	0.053	0
2091-08-22	101.794	104.153	0.001	0
2091-08-23	104.483	102.719	0	0
2091-08-24	99.818	99.918	0	0.028
2091-08-25	108.164	105.44	0	0
2091-08-26	107.545	106.31	0	0.003
2091-08-27	91.572	94.559	0	0
2091-08-28	94.374	96.423	0	0
2091-08-29	95.338	95.466	0	0.004
2091-08-30	99.096	96.386	0	0.055
2091-08-31	98.077	92.543	0.015	0.007
2091-09-01	93.306	90.797	0	0
2091-09-02	94.689	95.464	0	0
2091-09-03	96.499	96.301	0	0
2091-09-04	95.541	94.015	0	0
2091-09-05	95.921	91.727	0	0
2091-09-06	96.666	97.483	0.013	0
2091-09-07	101.392	101.535	0.004	0
2091-09-08	96.676	101.651	0.03	0.005
2091-09-09	90.989	94.587	0	0
2091-09-10	105.644	106.07	0	0
2091-09-11	101.32	103.135	0	0
2091-09-12	97.299	97.25	0.087	0.08
2091-09-13	106.551	105.915	0.183	0.015
2091-09-14	99.63	97.332	0.056	0.21
2091-09-15	97.88	93.423	0	0
2091-09-16	98.408	98.508	0	0.064
2091-09-17	100.23	105.023	0.076	0.02
2091-09-18	107.644	106.644	0.079	0.28
2091-09-19	104.496	104.477	0	0
2091-09-20	102.278	101.727	0	0
2091-09-21	107.961	107.614	0	0
2091-09-22	103.281	105.558	0.005	0
2091-09-23	102.947	102.508	0	0
2091-09-24	98.945	99.783	0	0
2091-09-25	78.556	79.239	0	0
2091-09-26	78.705	78.495	0	0
2091-09-27	85.779	85.7	0	0
2091-09-28	90.65	90.538	0	0
2091-09-29	90.161	90.255	0	0
2091-09-30	92.746	92.706	0	0
2091-10-01	93.41	92.669	0	0
2091-10-02	99.7	101.548	0	0
2091-10-03	93.387	93.473	0	0.012
2091-10-04	89.16	87.416	0	0.013
2091-10-05	80.358	81.079	0	0
2091-10-06	80.453	80.728	0	0
2091-10-07	86.176	85.884	0	0
2091-10-08	87.306	87.445	0	0
2091-10-09	92.913	93.261	0	0
2091-10-10	97.137	96.335	0.04	0.113
2091-10-11	105.014	104.906	0.007	0.056
2091-10-12	102.243	103.622	0	0
2091-10-13	92.761	92.419	0	0
2091-10-14	79.414	78.792	0.118	0.103
2091-10-15	87.795	87.114	0.044	0.016
2091-10-16	98.067	98.515	0	0
2091-10-17	92.602	92.982	0.672	0.286
2091-10-18	46.673	47.171	0.028	0.075
2091-10-19	61.141	60.977	0	0
2091-10-20	70.584	70.892	0	0
2091-10-21	75.292	75.286	0	0
2091-10-22	80.982	81.356	0	0
2091-10-23	71.516	72.457	0	0
2091-10-24	67.382	67.216	0	0
2091-10-25	67.966	67.95	0	0
2091-10-26	76.068	75.921	0	0
2091-10-27	75.541	75.628	0	0
2091-10-28	80.456	80.561	0	0
2091-10-29	81.85	81.93	0	0
2091-10-30	81.434	81.741	0	0
2091-10-31	79.287	78.224	0	0
2092-05-01	80	80	1	1
2092-05-02	78.7	78.754	0	0
2092-05-03	81.726	81.725	0.037	0.123
2092-05-04	84.395	84.563	0.31	0.213
2092-05-05	83.01	83.108	0.018	0.243
2092-05-06	85.777	87.64	2.214	1.028
2092-05-07	84.894	87.866	0	0
2092-05-08	82.195	85.846	0	0
2092-05-09	80.538	81.722	0	0
2092-05-10	81.845	85.083	0	0
2092-05-11	87.802	88.151	0.002	0
2092-05-12	87.095	89.768	0	0
2092-05-13	87.398	93.027	1.497	0.025
2092-05-14	93.858	95.434	0	0
2092-05-15	92.156	93.164	0	0
2092-05-16	89.062	89.165	0	0
2092-05-17	87.409	88.627	0	0
2092-05-18	89.567	88.783	0.042	0
2092-05-19	92.942	93.273	0	0.087
2092-05-20	94.13	93.817	0	0
2092-05-21	92.57	94.321	0	0
2092-05-22	94.56	95.437	0	0
2092-05-23	92.613	93.292	0	0
2092-05-24	92.685	93.678	0	0
2092-05-25	96.662	97.398	0	0
2092-05-26	90.34	91.076	0.426	0.212
2092-05-27	88.732	90.143	0.046	0.125
2092-05-28	92.909	95.352	0.53	0.236
2092-05-29	92.152	93.46	0	0.279
2092-05-30	90.908	92.409	0.198	1.47
2092-05-31	88.793	88.783	0	0
2092-06-01	95.15	95.646	0	0
2092-06-02	94.059	94.535	0.001	0.014
2092-06-03	91.505	88.206	0.078	0.054
2092-06-04	94.462	94.416	0.005	0.096
2092-06-05	97.007	97.157	0	0.001
2092-06-06	99.701	101.721	0	0
2092-06-07	101.972	104.133	0	0
2092-06-08	100.475	103.12	0	0.105
2092-06-09	102.032	101.953	0	0
2092-06-10	103.212	103.842	0	0
2092-06-11	103.549	105.579	0	0
2092-06-12	108.342	109.395	0	0
2092-06-13	112.071	112.758	0	0
2092-06-14	100.377	100.477	0	0
2092-06-15	107.347	107.25	0	0
2092-06-16	108.078	109.03	0	0
2092-06-17	104.851	106.7	0	0
2092-06-18	103.53	104.092	0	0
2092-06-19	105.564	106.754	0	0
2092-06-20	104.461	104.379	0.158	0.056
2092-06-21	100.506	103.31	0.316	0.11
2092-06-22	100.845	104.676	0.061	0.199
2092-06-23	105.956	106.418	0.223	0.223
2092-06-24	107.038	107.756	0	0
2092-06-25	107.506	108.43	0	0
2092-06-26	108.95	110.096	0	0
2092-06-27	107.305	109.155	0	0
2092-06-28	109.558	112.465	0	0
2092-06-29	112.085	114.972	0	0
2092-06-30	112.901	115.989	0	0.03
2092-07-01	112.044	115.17	0.086	0
2092-07-02	112.72	113.102	0	0
2092-07-03	110.743	110.822	0	0
2092-07-04	112.743	113.857	0	0
2092-07-05	110.916	111.016	0.075	0.075
2092-07-06	116.824	115.896	0	0
2092-07-07	120.37	118.303	0	0
2092-07-08	116.414	116.466	0.029	0
2092-07-09	99.864	108.501	0.335	0.126
2092-07-10	92.798	94.907	0.16	0.219
2092-07-11	102.889	103.464	0.132	0.18
2092-07-12	109.831	105.112	0.06	0.093
2092-07-13	107.018	107.118	0.074	0.074
2092-07-14	113.883	113.234	0.073	0.001
2092-07-15	111.659	112.047	0	0
2092-07-16	103.381	103.481	0.172	0.172
2092-07-17	91.997	94.934	0.2	0
2092-07-18	92.876	94.178	0	0
2092-07-19	95.946	96.811	0	0
2092-07-20	99.993	99.973	0	0
2092-07-21	102.903	102.873	0	0.035
2092-07-22	109.163	109.378	0	0
2092-07-23	108.632	108.732	0.067	0.067
2092-07-24	101.958	99.897	0.089	0.21
2092-07-25	99.911	98.292	0	0.315
2092-07-26	98.539	93.952	0.278	0.004
2092-07-27	97.668	98.169	0.922	0.203
2092-07-28	94.342	95.48	0.268	0.332
2092-07-29	97.144	103.513	0	0.006
2092-07-30	113.38	113.655	0	0.02
2092-07-31	112.354	113.018	0	0
2092-08-01	116.477	117.184	0	0
2092-08-02	116.531	116.242	0.015	0.043
2092-08-03	116.19	116.927	0	0.011
2092-08-04	115.867	116.239	0	0
2092-08-05	114.553	115.094	0	0
2092-08-06	102.607	113.373	0.068	0.05
2092-08-07	99.024	97.387	0.012	0.031
2092-08-08	97.738	97.708	0	0
2092-08-09	95.335	96.39	0	0
2092-08-10	96.933	96.91	0	0
2092-08-11	100.829	100.929	0	0.002
2092-08-12	101.401	101.449	0	0.005
2092-08-13	102.59	103.292	0	0
2092-08-14	102.24	102.698	0.003	0.002
2092-08-15	99.989	96.019	0.167	0.172
2092-08-16	107.707	109.649	0.129	0.129
2092-08-17	105.782	106.801	0.082	0.171
2092-08-18	103.873	105.311	0.006	0.008
2092-08-19	105.822	104.068	0	0
2092-08-20	104.613	104.313	0	0
2092-08-21	104.271	104.188	0	0
2092-08-22	103.737	104.243	0	0
2092-08-23	106.709	106.952	0	0
2092-08-24	105.906	107.198	0	0.007
2092-08-25	100.884	106.518	0	0.151
2092-08-26	99.594	102.786	0.015	0.076
2092-08-27	95.853	95.953	0	0
2092-08-28	100.947	101.047	0	0
2092-08-29	101.422	104.261	0.114	0
2092-08-30	93.337	103.303	0.084	0
2092-08-31	92.192	102.342	0.212	0.025
2092-09-01	99.952	97.576	0.377	0.242
2092-09-02	95.427	94.029	0.158	0.107
2092-09-03	92.624	90.499	0.409	0.012
2092-09-04	88.776	89.178	0	0
2092-09-05	92.78	97.571	0	0
2092-09-06	99.151	101.627	0	0
2092-09-07	101.668	102.724	0	0
2092-09-08	100.381	102.893	0	0
2092-09-09	97.166	99.184	0	0
2092-09-10	95.804	97.403	0	0
2092-09-11	94.87	96.709	0	0
2092-09-12	98.669	99.168	0	0
2092-09-13	95.937	97.953	0.014	0.001
2092-09-14	94.002	94.556	0.169	0.104
2092-09-15	98.354	97.484	0	0.01
2092-09-16	96.969	98.636	0	0
2092-09-17	94.6	98.393	0.002	0
2092-09-18	96.348	98.184	0	0
2092-09-19	96.472	96.986	0	0
2092-09-20	97.266	97.407	0	0
2092-09-21	97.562	98.103	0	0
2092-09-22	95.464	96.003	0	0
2092-09-23	94.408	94.849	0	0
2092-09-24	95.873	95.95	0	0
2092-09-25	95.821	96.275	0	0
2092-09-26	97.789	98.025	0	0
2092-09-27	96.156	96.319	0	0
2092-09-28	93.273	92.419	0	0
2092-09-29	94.755	93.13	0	0
2092-09-30	96.985	97.112	0	0
2092-10-01	99.385	99.906	0	0
2092-10-02	99.925	100.12	0	0
2092-10-03	99.598	98.815	0	0
2092-10-04	97.889	98.95	0	0
2092-10-05	99.298	100.014	0	0
2092-10-06	99.525	98.578	0	0
2092-10-07	98.921	100.258	0.035	0
2092-10-08	96.607	97.759	0.014	0
2092-10-09	89.041	90.531	0.084	0.058
2092-10-10	83.941	86.314	0.195	0.105
2092-10-11	79.103	81.662	0.114	0.091
2092-10-12	83.447	78.907	0.054	0.123
2092-10-13	79.47	77.433	0.04	0.001
2092-10-14	76.585	78.095	0.002	0
2092-10-15	82.826	83.269	0	0
2092-10-16	90.098	85.971	0.008	0.003
2092-10-17	78.513	83.54	0.309	0.46
2092-10-18	67.753	70.447	0.001	0
2092-10-19	59.382	61.541	0.061	0.01
2092-10-20	64.748	66.586	0.005	0.104
2092-10-21	72.161	71.529	0	0
2092-10-22	75.308	77.743	0	0
2092-10-23	69.975	79.904	0	0
2092-10-24	68.157	75.918	0.038	0.03
2092-10-25	80.327	80.418	0	0
2092-10-26	82.791	83.072	0	0
2092-10-27	64.401	66.77	0	0
2092-10-28	57.826	58.39	0	0
2092-10-29	67.113	66.871	0	0
2092-10-30	62.986	63.26	0	0
2092-10-31	67.175	67.266	0	0
2093-05-01	80	80	1	1
2093-05-02	86.625	87.314	0	0
2093-05-03	86.968	88.021	0	0
2093-05-04	84.956	86.193	0.242	0.186
2093-05-05	88.996	89.437	0.002	0.089
2093-05-06	86.79	89.388	0.291	0.141
2093-05-07	84.919	87.927	0.199	0.232
2093-05-08	87.109	87.846	0	0
2093-05-09	85.369	86.194	0.067	0.019
2093-05-10	78.841	78.132	0.114	0.121
2093-05-11	79.525	81.975	0.066	0.027
2093-05-12	88.53	88.766	0.091	0
2093-05-13	86.638	87.82	0	0
2093-05-14	83.896	84.627	0.396	0.172
2093-05-15	84.848	84.236	0.509	0.304
2093-05-16	83.207	83.263	0.296	0.615
2093-05-17	87.33	87.79	0	0
2093-05-18	85.31	86.233	0.294	0.681
2093-05-19	85.56	85.809	0.004	0.003
2093-05-20	86.167	87.051	0	0
2093-05-21	87.412	88.479	0	0.001
2093-05-22	89.097	89.979	0	0
2093-05-23	91.504	91.315	0	0
2093-05-24	87.93	88.637	0.372	0.355
2093-05-25	82.591	82.611	0.524	0.546
2093-05-26	80.904	81.805	0.293	0.978
2093-05-27	87.48	91.05	0.258	0.448
2093-05-28	88.961	90.491	0.623	0.424
2093-05-29	91.567	91.094	2.555	0.479
2093-05-30	87.633	87.838	0.206	0.219
2093-05-31	87.807	86.033	0.006	0
2093-06-01	95.041	93.225	0.529	0.045
2093-06-02	97.135	98.701	0.095	0
2093-06-03	95.139	96.193	0.011	0
2093-06-04	97.09	95.54	0	0
2093-06-05	94.672	93.08	0	0
2093-06-06	81.766	82.182	0.001	0
2093-06-07	81.522	82.046	0	0
2093-06-08	82.791	84.411	0	0
2093-06-09	89.94	90.541	0	0
2093-06-10	97.096	96.609	0	0
2093-06-11	98.427	98.673	0	0
2093-06-12	99.244	98.99	0	0
2093-06-13	96.031	96.44	0	0
2093-06-14	93.453	93.305	0	0
2093-06-15	92.821	93.586	0	0
2093-06-16	91.572	93.106	0	0
2093-06-17	96.782	98.281	0	0
2093-06-18	94.349	96.937	0	0.103
2093-06-19	97.104	97.914	0	0
2093-06-20	98.608	99.058	0	0
2093-06-21	98.247	98.95	0	0
2093-06-22	96.978	98.082	0.028	0
2093-06-23	97.061	99.456	0.047	0
2093-06-24	97.953	99.355	0.021	0.022
2093-06-25	96.644	98.967	0.371	0.335
2093-06-26	90.195	93.092	0.212	0.338
2093-06-27	91.066	90.975	0.258	0.324
2093-06-28	90.741	94.495	0.073	0.04
2093-06-29	95.31	95.478	0.051	0.126
2093-06-30	94.391	96.261	0.19	0.013
2093-07-01	95.779	97.039	0	0.102
2093-07-02	99.503	100.91	0	0
2093-07-03	92.184	101.112	0.156	0.003
2093-07-04	89.224	91.129	0.001	0
2093-07-05	87.397	88.002	0	0
2093-07-06	92.081	91.743	0	0.001
2093-07-07	90.308	89.768	0.184	0.955
2093-07-08	89.967	92.826	0.629	4.609
2093-07-09	96.724	101.8	0.143	0.192
2093-07-10	100.596	101.342	0	0
2093-07-11	97.901	97.983	0	0
2093-07-12	95.337	94.952	0	0
2093-07-13	97.344	98.22	0	0
2093-07-14	98.58	98.854	0	0
2093-07-15	98.701	98.368	0	0
2093-07-16	99.334	99.677	0	0
2093-07-17	98.707	99.233	0	0
2093-07-18	97.28	97.518	0	0
2093-07-19	95.762	95.851	0	0
2093-07-20	98.84	98.033	0	0
2093-07-21	98.181	97.497	0	0
2093-07-22	99.973	99.099	0	0.076
2093-07-23	98.92	99.008	0.019	0.092
2093-07-24	95.41	96.318	0	0
2093-07-25	96.901	96.243	0	0
2093-07-26	100.692	99.277	0	0
2093-07-27	102.681	101.589	0	0
2093-07-28	100.41	100.831	0	0.164
2093-07-29	93.165	88.918	0.056	0.31
2093-07-30	90.959	89.245	0.137	0.051
2093-07-31	90.768	92.045	0.289	0.326
2093-08-01	94.933	93.523	0.27	0.367
2093-08-02	91.349	91.706	0.245	0.29
2093-08-03	93.15	93.782	0	0
2093-08-04	95.929	92.935	0	0.261
2093-08-05	97.362	95.647	0	0.112
2093-08-06	99.498	100.627	0.117	0.066
2093-08-07	102.336	102.887	0.01	0.049
2093-08-08	100.778	100.878	0.013	0.045
2093-08-09	100.662	100.04	0.096	0
2093-08-10	101.127	101.355	0.007	0
2093-08-11	100.965	101.065	0	0
2093-08-12	100.847	100.947	0	0
2093-08-13	99.209	99.053	0	0
2093-08-14	96.289	95.454	0	0
2093-08-15	100.114	99.983	0	0
2093-08-16	99.952	100.073	0	0
2093-08-17	99.698	99.775	0	0
2093-08-18	99.792	99.378	0	0
2093-08-19	99.657	99.942	0	0
2093-08-20	101.548	101.538	0	0
2093-08-21	105.137	103.99	0	0
2093-08-22	103.838	103.565	0	0
2093-08-23	101.541	101.453	0	0
2093-08-24	99.126	99.198	0	0
2093-08-25	94.05	95.734	0.096	0.266
2093-08-26	90.556	91.349	0.08	0.166
2093-08-27	86.996	85.591	0.215	0.304
2093-08-28	91.112	89.04	0.008	0.002
2093-08-29	95.93	96.721	0	0
2093-08-30	100.658	100.758	0	0
2093-08-31	100.636	100.736	0	0
2093-09-01	99.933	99.024	0	0
2093-09-02	97.955	97.492	0.078	0.069
2093-09-03	91.662	92.101	0.123	0.073
2093-09-04	84.652	86.631	0.064	0.043
2093-09-05	89.54	87.1	0.17	0.128
2093-09-06	89.24	87.242	0.255	0.093
2093-09-07	97.705	92.27	0	0
2093-09-08	101.237	100.178	0.138	0
2093-09-09	102.097	102.857	0	0
2093-09-10	101.205	103.129	0	0
2093-09-11	100.178	101.052	0	0
2093-09-12	100.992	99.664	0	0
2093-09-13	100.732	100.832	0	0
2093-09-14	99.201	99.379	0.094	0.079
2093-09-15	93.693	94.658	0.298	0.046
2093-09-16	94.518	93.395	0	0
2093-09-17	99.33	95.929	0	0
2093-09-18	94.908	94.194	0.147	0.62
2093-09-19	79.907	73.001	0.588	1.419
2093-09-20	78.511	80.652	0.042	0.071
2093-09-21	76.486	77.536	0.004	0
2093-09-22	94.955	92.725	0	0.287
2093-09-23	95.797	95.788	0.108	0.359
2093-09-24	95.239	95.41	0	0
2093-09-25	92.357	92.11	0	0
2093-09-26	91.567	93.759	0	0
2093-09-27	90.101	90.821	0.31	0.339
2093-09-28	93.973	94.753	0.126	0.2
2093-09-29	94.897	95.248	0	0
2093-09-30	94.84	93.201	0	0
2093-10-01	94.867	93.155	0	0
2093-10-02	96.156	95.589	0	0
2093-10-03	97.122	96.888	0	0
2093-10-04	96.165	95.497	0	0
2093-10-05	94.567	95.01	0	0
2093-10-06	94.2	93.848	0	0
2093-10-07	93.021	93.416	0	0
2093-10-08	88.82	89.8	0	0
2093-10-09	85.609	85.363	0	0
2093-10-10	81.096	84.653	0.668	0.118
2093-10-11	80.112	78.915	0.033	0.052
2093-10-12	59.278	59.701	0	0
2093-10-13	68.079	68.866	0	0
2093-10-14	78.374	78.016	0	0
2093-10-15	78.979	79.245	0	0
2093-10-16	81.113	80.433	0	0
2093-10-17	82.623	83.276	0	0
2093-10-18	89.326	89.028	0	0
2093-10-19	88.138	88.88	0.078	0.052
2093-10-20	84.302	84.472	0.016	0
2093-10-21	82.678	81.55	0	0
2093-10-22	81.919	79.48	0	0
2093-10-23	84.53	84.753	0.085	0.118
2093-10-24	75.366	70.543	0.135	0.39
2093-10-25	75.17	74.804	0	0
2093-10-26	82.444	81.839	0	0
2093-10-27	77.014	77.504	0	0
2093-10-28	63.521	63.121	0	0
2093-10-29	55.595	56.228	0	0
2093-10-30	59.684	59.213	0	0
2093-10-31	74.97	74.648	0	0
2094-05-01	80	80	1	1
2094-05-02	83.765	81.903	0.029	0
2094-05-03	85.867	86.588	0.036	0
2094-05-04	84.223	85.151	0.057	0.046
2094-05-05	83.763	85.842	0.06	0.017
2094-05-06	86.797	84.422	0	0
2094-05-07	81.524	81.59	0	0
2094-05-08	84.445	84.53	0.388	0.573
2094-05-09	83.128	84.446	0.551	0.219
2094-05-10	91.342	91.833	0.26	0.092
2094-05-11	91.388	90.286	0.205	0.227
2094-05-12	79.105	79.802	0.532	0.433
2094-05-13	78.539	76.886	0	0
2094-05-14	87.388	89.379	0.149	0.121
2094-05-15	87.8	88.304	0.001	0
2094-05-16	89.106	90.235	0.172	0.272
2094-05-17	88.363	85.304	0	0
2094-05-18	80.45	80.827	0	0
2094-05-19	78.855	79.63	0	0
2094-05-20	78.812	79.531	0.012	0.022
2094-05-21	79.7	78.427	0.1	0.099
2094-05-22	81.465	80.7	2	1.304
2094-05-23	76.744	77.589	0	0
2094-05-24	78.547	78.779	0	0
2094-05-25	84.793	85.21	0.004	0
2094-05-26	83.694	86.258	0	0.017
2094-05-27	93.895	94.417	0	0
2094-05-28	100.228	100.527	0	0.001
2094-05-29	100.039	100.179	0	0
2094-05-30	103.656	103.53	0	0
2094-05-31	102.189	102.249	0	0
2094-06-01	99.137	99.971	0	0
2094-06-02	94.437	95.771	0.284	0.109
2094-06-03	88.516	86.838	0.346	0.228
2094-06-04	88.855	88.24	0	0.021
2094-06-05	91.867	91.461	0	0
2094-06-06	90.901	92.867	0.062	0
2094-06-07	92.671	94.813	0.001	0.001
2094-06-08	99.251	100.216	0	0
2094-06-09	101.381	102.607	0.055	0
2094-06-10	100.659	101.612	0	0
2094-06-11	104.438	106.077	0.046	0
2094-06-12	104.106	105.471	0	0
2094-06-13	104.214	104.948	0	0
2094-06-14	103.449	104.281	0	0
2094-06-15	102.467	102.081	0	0
2094-06-16	102.052	101.814	0	0
2094-06-17	100.682	100.912	0	0
2094-06-18	100.784	101.904	0	0
2094-06-19	99.419	100.843	0	0
2094-06-20	101.657	102.265	0	0
2094-06-21	100.468	101.38	0	0
2094-06-22	103.643	104.96	0	0
2094-06-23	105.519	107.019	0	0
2094-06-24	108.156	108.78	0	0
2094-06-25	109.541	109.947	0	0
2094-06-26	108.827	108.343	0.435	0.016
2094-06-27	97.506	94.958	0	0.256
2094-06-28	95.848	92.496	0.262	1.017
2094-06-29	113.848	106.576	0	0.05
2094-06-30	111.429	105.546	0	0.027
2094-07-01	98.785	97.524	0.177	0.326
2094-07-02	98.174	94.361	1.417	0.262
2094-07-03	101.394	101.896	0	0
2094-07-04	104.561	104.661	0.395	0.395
2094-07-05	106.911	105.749	0	0
2094-07-06	114.163	112.785	0	0
2094-07-07	112.037	111.848	0	0
2094-07-08	112.522	105.201	0	0
2094-07-09	113.656	103.699	0.053	0.009
2094-07-10	107.219	101.677	0.007	0.036
2094-07-11	110.678	100.505	0.07	0
2094-07-12	103.124	100.945	0.073	0
2094-07-13	104.566	103.704	0	0
2094-07-14	106.565	103.098	0.092	0.095
2094-07-15	102.93	103.723	0.159	0.034
2094-07-16	105.512	104.897	0.148	0.166
2094-07-17	108.46	108.281	0	0
2094-07-18	111.02	110.27	0	0
2094-07-19	109.337	108.416	0.077	0
2094-07-20	94.232	96.727	0.336	0.419
2094-07-21	94.025	92.864	0	0
2094-07-22	98.371	92.444	0	0.235
2094-07-23	98.781	98.429	0	0.173
2094-07-24	96.919	96.378	0.168	0.106
2094-07-25	102.967	102.831	0.101	0.113
2094-07-26	104.073	102.978	0	0
2094-07-27	106.411	104.904	0	0
2094-07-28	106.549	105.387	0	0
2094-07-29	105.612	104.186	0	0
2094-07-30	103.838	101.593	0	0
2094-07-31	103.759	101.575	0	0
2094-08-01	104.083	101.368	0	0
2094-08-02	100.828	100.928	0	0
2094-08-03	100.295	99.589	0	0
2094-08-04	101.064	100.965	0	0
2094-08-05	106.299	105.454	0	0
2094-08-06	105.031	105.256	0.015	0.001
2094-08-07	95.079	90.312	0	0
2094-08-08	92.868	89.553	0	0
2094-08-09	94.41	91.045	0	0
2094-08-10	95.038	92.74	0	0
2094-08-11	97.393	94.418	0	0
2094-08-12	96.285	93.224	0.08	0.245
2094-08-13	92.098	88.928	0.068	0.545
2094-08-14	91.706	94.521	0.62	0.191
2094-08-15	98.275	99.632	0.424	0.159
2094-08-16	100.776	100.876	0	0.028
2094-08-17	102.515	102.412	0	0
2094-08-18	102.729	104.243	0	0
2094-08-19	104.897	105.774	0	0
2094-08-20	102.539	105.746	0.069	0.04
2094-08-21	103.75	100.699	0.104	0.098
2094-08-22	99.216	99.316	0.044	0.042
2094-08-23	100.085	96.201	0.259	0.163
2094-08-24	93.292	96.973	0.26	0.069
2094-08-25	94.751	96.891	0.148	0.077
2094-08-26	99.902	95.266	0	0.15
2094-08-27	100.199	101.265	0	0.001
2094-08-28	101.127	100.263	0	0.093
2094-08-29	100.384	91.296	0.001	0.002
2094-08-30	91.458	91.586	0	0
2094-08-31	97.459	95.162	0	0
2094-09-01	102.726	101.532	0	0
2094-09-02	105.311	106.007	0	0
2094-09-03	107.046	107.951	0	0
2094-09-04	106.302	106.937	0	0
2094-09-05	104.84	104.358	0.034	0
2094-09-06	98.316	101.837	0	0
2094-09-07	100.12	99.689	0	0.154
2094-09-08	100.745	98.912	0	0.05
2094-09-09	98.285	99.411	0.004	0.118
2094-09-10	95.621	94.256	0.084	0.148
2094-09-11	90.484	89.972	0.131	0.185
2094-09-12	92.774	88.118	0.208	0.218
2094-09-13	101.915	103.457	0.079	0.079
2094-09-14	102.202	101.387	0	0
2094-09-15	99.783	98.797	0	0
2094-09-16	100.372	99.352	0	0.012
2094-09-17	100.04	100.397	0	0.007
2094-09-18	102.155	103.768	0	0
2094-09-19	93.798	99.231	0	0.015
2094-09-20	91.532	86.999	0	0
2094-09-21	102.12	101.423	0	0
2094-09-22	98.249	97.26	0	0.001
2094-09-23	83.915	86.795	0.227	0.055
2094-09-24	87.047	89.281	0.019	0
2094-09-25	91.489	91.945	0.004	0
2094-09-26	97.989	98.107	0	0
2094-09-27	100.795	100.375	0	0
2094-09-28	92.132	98.028	0.021	0.023
2094-09-29	88.922	88.356	0	0
2094-09-30	90.418	91.655	0	0
2094-10-01	99.236	99.336	0.02	0.02
2094-10-02	89.125	90.834	0.072	0
2094-10-03	71.649	70.042	0	0
2094-10-04	79.539	79.072	0	0
2094-10-05	85.572	85.531	0	0
2094-10-06	89.202	89.1	0.001	0
2094-10-07	85.073	86.235	0.348	0.475
2094-10-08	84.068	83.353	0.255	0.173
2094-10-09	82.342	82.386	0	0
2094-10-10	85.731	85.61	0	0
2094-10-11	83.334	81.99	0	0
2094-10-12	79.202	79.387	0.006	0.099
2094-10-13	78.986	83.891	0.012	0
2094-10-14	91.684	92.083	0	0
2094-10-15	84.329	84.508	0.361	0.148
2094-10-16	93.55	93.071	0	0
2094-10-17	88.24	87.373	0	0
2094-10-18	89.479	86.329	0	0.224
2094-10-19	88.758	87.085	0.149	0.175
2094-10-20	84.534	84.731	0.106	0.112
2094-10-21	76.418	75.304	0	0
2094-10-22	76.857	76.707	0	0
2094-10-23	74.774	73.784	0	0
2094-10-24	87.62	88.341	0	0
2094-10-25	92.742	92.065	0	0
2094-10-26	79.649	79.259	0	0
2094-10-27	72.442	73.485	0	0
2094-10-28	66.517	66.334	0	0
2094-10-29	74.537	74.424	0	0
2094-10-30	77.833	77.126	0	0
2094-10-31	84.366	84.077	0	0
2095-05-01	80	80	1	1
2095-05-02	88.288	86.688	0.007	0.005
2095-05-03	75.737	75.486	0	0
2095-05-04	70.037	70.095	0	0
2095-05-05	75.669	76.137	0	0
2095-05-06	84.447	85.194	0	0
2095-05-07	90.586	90.727	0	0
2095-05-08	94.438	94.853	0	0
2095-05-09	93.481	93.716	0.006	0
2095-05-10	91.364	89.61	0	0.25
2095-05-11	93.175	88.987	0	0.239
2095-05-12	91.84	90.565	0.014	0.138
2095-05-13	90.627	92.007	0.181	0.21
2095-05-14	95.332	95.621	0	0.024
2095-05-15	96.829	95.534	0	0
2095-05-16	93.604	93.292	0	0
2095-05-17	92.609	88.146	0	0
2095-05-18	93.722	93.201	0.037	0.164
2095-05-19	85.024	84.94	4.404	0.779
2095-05-20	82.395	82.986	0	0
2095-05-21	81.261	80.716	0	0
2095-05-22	83.025	82.68	0	0
2095-05-23	85.126	84.85	0	0
2095-05-24	83.58	83.898	1.962	0.79
2095-05-25	78.233	79.009	0.165	0.167
2095-05-26	85.639	87.454	0.037	0.159
2095-05-27	85.023	86.78	0.143	0.245
2095-05-28	88.933	90.053	0	0
2095-05-29	102.603	104.312	0.224	0.08
2095-05-30	102.658	103.971	0	0
2095-05-31	97.722	100.513	0	0
2095-06-01	98.694	99.88	0	0
2095-06-02	99.077	100.363	0	0
2095-06-03	98.853	100.088	0	0
2095-06-04	97.451	99.982	0.141	0.12
2095-06-05	91.317	91.561	0.079	0.174
2095-06-06	90.15	90.766	0.208	0.237
2095-06-07	96.908	94.039	0.16	0.174
2095-06-08	97.95	96.821	0.139	0.633
2095-06-09	97.925	99.047	1.529	0.589
2095-06-10	92.686	92.22	0	0.311
2095-06-11	90.175	90.828	0.072	0.032
2095-06-12	94.545	93.005	0.013	0.042
2095-06-13	93.633	92.018	1.642	0.233
2095-06-14	88.88	86.999	0.292	0.305
2095-06-15	93.125	94.267	0	0.004
2095-06-16	93.998	95.51	0	0
2095-06-17	95.145	96.069	0	0
2095-06-18	96.292	97.771	0	0
2095-06-19	101.89	104.174	0	0
2095-06-20	100.233	102.652	0.036	0.022
2095-06-21	91.389	91.527	0	0
2095-06-22	89.652	89.922	0.165	0.103
2095-06-23	87.596	86.491	0.023	0.094
2095-06-24	87.48	87.973	0.185	0.252
2095-06-25	91.212	94.034	0.462	1.798
2095-06-26	99.135	99.659	0.144	0.089
2095-06-27	101.111	102.552	0	0
2095-06-28	101.022	103.744	0.02	0.023
2095-06-29	93.895	97.267	0.163	0.098
2095-06-30	88.686	94.416	0.124	0.057
2095-07-01	96.962	96.63	0.034	0.089
2095-07-02	90.324	94.379	0.211	0.168
2095-07-03	86.766	88.936	1.612	0.462
2095-07-04	87.348	92.159	1.335	0.872
2095-07-05	90.899	92.575	0.15	0.025
2095-07-06	96.858	96.693	0.185	0.002
2095-07-07	99.64	95.266	0	0.227
2095-07-08	97.8	97.833	0.481	0.303
2095-07-09	100.039	100.666	0.002	0.275
2095-07-10	100.141	100.02	0	0
2095-07-11	100.885	102.798	0.014	0.049
2095-07-12	101.573	104.13	0	0.022
2095-07-13	102.51	102.61	0.129	0.129
2095-07-14	99.735	98.08	0.146	0.083
2095-07-15	94.573	95.63	0.025	0
2095-07-16	101.225	98.914	0.063	0.088
2095-07-17	100.341	101.321	0	0
2095-07-18	101.371	102.151	0	0
2095-07-19	102.584	103.115	0	0
2095-07-20	100.809	101.328	0	0
2095-07-21	100.129	101.231	0	0
2095-07-22	99.632	99.213	0.056	0
2095-07-23	100.726	100.679	0	0
2095-07-24	102.073	102.415	0	0
2095-07-25	101.943	102.322	0	0
2095-07-26	101.55	102.542	0	0
2095-07-27	102.14	102.315	0	0
2095-07-28	102.622	104.146	0	0
2095-07-29	105.083	105.213	0	0
2095-07-30	105.465	106.943	0	0
2095-07-31	108.287	110.333	0	0
2095-08-01	110.254	111.349	0.067	0.067
2095-08-02	110.065	111.529	0	0.044
2095-08-03	106.231	106.492	0	0.03
2095-08-04	104.297	105.403	0	0
2095-08-05	107.56	107.792	0	0
2095-08-06	107.706	107.552	0	0
2095-08-07	106.112	106.848	0	0
2095-08-08	105.796	106.17	0.008	0
2095-08-09	106.008	107.916	0	0
2095-08-10	104.49	108.501	0.212	0.044
2095-08-11	104.524	94.624	0.132	0.178
2095-08-12	91.938	91.45	0.05	0.024
2095-08-13	89.875	90.995	0.152	0.211
2095-08-14	94.535	94.138	0.105	0.326
2095-08-15	103.067	98.003	0.091	0.293
2095-08-16	106.497	107.92	0.134	0.065
2095-08-17	108.128	109.254	0	0
2095-08-18	108.482	109.758	0	0
2095-08-19	106.136	107.57	0	0
2095-08-20	104.157	100.513	0.129	0
2095-08-21	99.573	100.344	0	0
2095-08-22	98.922	99.126	0	0
2095-08-23	100.949	100.523	0	0
2095-08-24	103.415	104.465	0	0
2095-08-25	103.666	104.108	0	0
2095-08-26	102.224	102.105	0	0
2095-08-27	99.409	99.836	0	0
2095-08-28	97.903	101.47	0.064	0.06
2095-08-29	107.083	106.563	0	0
2095-08-30	110.344	109.543	0	0
2095-08-31	111.459	111.45	0	0
2095-09-01	111.916	114.647	0	0
2095-09-02	106.539	112.494	0	0
2095-09-03	92.948	92.737	0	0
2095-09-04	87.004	86.928	0	0
2095-09-05	84.666	84.284	0	0
2095-09-06	78.648	78.753	0	0
2095-09-07	84.615	85.973	0	0
2095-09-08	87.98	89.138	0	0
2095-09-09	91	93.223	0	0
2095-09-10	97.617	97.559	0	0
2095-09-11	94.066	95.635	0.014	0.014
2095-09-12	89.342	91.6	0.111	0.085
2095-09-13	84.881	85.818	0.001	0.002
2095-09-14	81.907	84.197	0	0
2095-09-15	75.701	82.603	0.379	0
2095-09-16	84.379	86.603	0.004	0
2095-09-17	85.693	87.009	0	0
2095-09-18	85.608	87.194	0.001	0
2095-09-19	98.14	100.817	0	0
2095-09-20	97.445	100.092	0	0
2095-09-21	99.783	100.853	0	0
2095-09-22	98.921	100.064	0	0
2095-09-23	102.314	105.092	0	0
2095-09-24	109.329	111.1	0	0
2095-09-25	93.279	101.215	0	0
2095-09-26	89.895	89.919	0	0
2095-09-27	90.179	90.128	0.071	0.165
2095-09-28	99.332	98.914	0.006	0.03
2095-09-29	95.314	96.959	0.113	0
2095-09-30	95.168	96.614	0	0
2095-10-01	93.895	95.54	0	0
2095-10-02	94.477	94.669	0	0
2095-10-03	87.5	93.086	0.123	0
2095-10-04	76.025	85.963	0.004	0.031
2095-10-05	70.16	70.51	0	0
2095-10-06	70.181	71.233	0	0
2095-10-07	72.932	74.116	0	0
2095-10-08	75.585	76.34	0	0
2095-10-09	77.262	78.072	0	0
2095-10-10	78.358	79.465	0	0
2095-10-11	82.082	83.267	0	0
2095-10-12	83.943	87.083	0	0
2095-10-13	84.821	86.509	0	0
2095-10-14	84.282	86.862	0	0
2095-10-15	84.884	85.995	0	0
2095-10-16	82.089	85.338	0.075	0.096
2095-10-17	79.303	76.387	0.24	0.14
2095-10-18	73.641	79.672	0.06	0
2095-10-19	81.234	81.586	0	0.008
2095-10-20	92.937	94.858	0	0
2095-10-21	85	86.821	0	0
2095-10-22	98.268	99.833	0	0
2095-10-23	91.476	93.938	0	0
2095-10-24	71.023	72.194	0.092	0.099
2095-10-25	70.33	71.361	0.255	0.178
2095-10-26	69.084	69.365	0	0
2095-10-27	77.748	77.923	0	0
2095-10-28	72.142	72.588	0.101	0.064
2095-10-29	84.234	84.348	0.001	0.003
2095-10-30	83.721	84.544	0	0
2095-10-31	77.729	78.303	0	0
2096-05-01	80	80	1	1
2096-05-02	79.163	80.33	0.068	0.07
2096-05-03	79.416	80.823	0.433	0.072
2096-05-04	72.901	76.379	0.92	1.753
2096-05-05	76.691	77.135	0	0
2096-05-06	79.753	80.216	0	0
2096-05-07	81.566	81.313	0	0
2096-05-08	82.501	82.218	0.102	0.013
2096-05-09	80.945	81.368	0.137	0.142
2096-05-10	83.134	82.614	1.339	0.155
2096-05-11	83.513	81.477	0.002	0.071
2096-05-12	79.395	78.815	0	0
2096-05-13	78.363	78.486	0	0
2096-05-14	77.289	78.049	0	0
2096-05-15	76.942	78.728	0	0
2096-05-16	77.442	79.36	0.039	0.08
2096-05-17	89.566	90.564	0.005	0.073
2096-05-18	91.54	91.361	0	0
2096-05-19	80.966	78.226	2.203	0.809
2096-05-20	78.863	78.822	0	0
2096-05-21	81.245	80.216	0	0
2096-05-22	84.227	84.639	0	0
2096-05-23	85.932	88.408	0.147	0.016
2096-05-24	85.358	85.197	0.324	0.213
2096-05-25	87.147	88.192	0.082	0.177
2096-05-26	90.847	92.009	0.111	0
2096-05-27	92.392	91.821	0.249	0.241
2096-05-28	95.108	94.777	0.001	0.068
2096-05-29	93.657	93.79	0.252	0.109
2096-05-30	90.084	87.788	0.099	0.327
2096-05-31	91.983	87.28	0.261	0.318
2096-06-01	90.629	88.647	0.21	0.308
2096-06-02	88.695	88.736	0.307	0.277
2096-06-03	97.175	97.861	0	0
2096-06-04	94.628	95.871	0	0.021
2096-06-05	85.478	86.773	0	0.277
2096-06-06	87.727	90.663	0.145	0.206
2096-06-07	96.951	97.898	0.102	0.123
2096-06-08	96.428	97.776	0	0
2096-06-09	95.652	96.578	0.206	0
2096-06-10	93.103	94.019	0	0
2096-06-11	90.616	93.13	0.827	0.56
2096-06-12	83.291	84.909	0.417	0.28
2096-06-13	90.891	86.902	0.125	0.167
2096-06-14	89.177	88.811	0.297	0.208
2096-06-15	88.242	88.805	0.157	0
2096-06-16	88.494	88.259	0	0.002
2096-06-17	90.723	92.485	0	0
2096-06-18	93.478	93.745	0.227	0.291
2096-06-19	95.195	95.118	0.317	0.336
2096-06-20	90.962	90.374	0.452	0.816
2096-06-21	85.219	85.941	0.463	0.281
2096-06-22	85.43	84.473	0.303	0.201
2096-06-23	90.622	87.51	0.332	0.071
2096-06-24	95.392	90.097	0.215	0
2096-06-25	98.154	91.94	0.209	0
2096-06-26	100.629	101.82	0	0
2096-06-27	106.459	107.756	0	0
2096-06-28	106.189	107.977	0	0
2096-06-29	98.685	99.24	0	0
2096-06-30	98.096	99.272	0.061	0.065
2096-07-01	102.288	102.644	0.25	0
2096-07-02	102.88	102.482	0.011	0.028
2096-07-03	104.388	104.324	0.045	0
2096-07-04	104.106	104.72	0	0
2096-07-05	103.186	103.359	0	0
2096-07-06	103.861	103.482	0	0
2096-07-07	105.003	103.88	0	0
2096-07-08	104.866	106.118	0	0
2096-07-09	103.223	104.592	0	0
2096-07-10	103.895	104.281	0	0
2096-07-11	105.547	106.216	0	0
2096-07-12	103.414	104.81	0	0
2096-07-13	105.303	106.851	0	0
2096-07-14	107.239	108.784	0	0
2096-07-15	105.057	107.14	0.077	0
2096-07-16	101.049	106.051	0.005	0.094
2096-07-17	100.768	97.874	0.28	0.213
2096-07-18	96.704	97.137	0.131	0.048
2096-07-19	102.177	102.349	0.087	0.087
2096-07-20	98.008	99.754	0.121	0.145
2096-07-21	97.8	100.305	0.049	0
2096-07-22	95.506	97.238	0.157	0
2096-07-23	102.229	104.042	0.12	0
2096-07-24	101.839	101.864	0	0.004
2096-07-25	100.314	99.827	0	0
2096-07-26	96.928	97.241	0	0.003
2096-07-27	94.733	96.696	0.01	0.195
2096-07-28	95.133	95.851	0.002	0.074
2096-07-29	95.607	96.762	0	0.042
2096-07-30	96.74	96.388	0	0
2096-07-31	98.867	97.065	0	0
2096-08-01	102.321	103.44	0	0
2096-08-02	108.061	107.001	0	0
2096-08-03	105.493	105.544	0	0
2096-08-04	107.192	108.729	0	0
2096-08-05	106.81	107.889	0	0
2096-08-06	105.865	107.612	0	0
2096-08-07	104.606	105.077	0.215	0.215
2096-08-08	103.824	102.19	0.35	0.175
2096-08-09	109.816	104.48	0.002	0
2096-08-10	108.117	105.432	0	0
2096-08-11	104.403	107.152	0	0
2096-08-12	97.704	97.804	0.002	0
2096-08-13	99.047	96.312	0.356	0
2096-08-14	90.713	93.981	0	0
2096-08-15	95.344	97.292	0	0
2096-08-16	95.173	97.464	0.052	0.053
2096-08-17	86.822	95.053	0.175	0.058
2096-08-18	89.75	91.724	0.205	0.294
2096-08-19	89.868	99.603	0.463	0.38
2096-08-20	94.55	97.082	0.001	0.001
2096-08-21	94.149	94.435	1.216	0.588
2096-08-22	92.44	92.961	0.171	0.077
2096-08-23	91.079	93.471	0.137	0.281
2096-08-24	88.033	89.026	0.334	0.152
2096-08-25	97.933	98.363	0.406	0.024
2096-08-26	97.426	99.28	0	0
2096-08-27	98.534	100.078	0	0
2096-08-28	99.394	100.656	0	0
2096-08-29	98.977	100.356	0	0
2096-08-30	99.696	101.096	0	0
2096-08-31	99.376	101.083	0	0
2096-09-01	100.128	102.159	0	0
2096-09-02	101.718	103.904	0	0
2096-09-03	104.372	106.307	0	0
2096-09-04	105.6	108.819	0	0
2096-09-05	104.374	107.199	0	0
2096-09-06	101.64	103.964	0	0
2096-09-07	100.278	101.976	0	0
2096-09-08	100.663	102.267	0	0
2096-09-09	100.251	102.086	0	0
2096-09-10	101.267	102.569	0	0
2096-09-11	100.708	101.893	0	0
2096-09-12	100	101.403	0	0
2096-09-13	98.161	99.772	0	0
2096-09-14	98.01	99.682	0	0
2096-09-15	100.205	102.397	0	0
2096-09-16	98.994	100.708	0	0
2096-09-17	96.065	99.276	0.273	0.038
2096-09-18	79.131	77.549	0.054	0.158
2096-09-19	76.405	77.705	0	0
2096-09-20	80.364	80.412	0	0
2096-09-21	82.93	84.026	0	0
2096-09-22	85.825	88.347	0	0
2096-09-23	86.88	90.313	0	0.003
2096-09-24	91.035	93.679	0	0
2096-09-25	85.189	84.884	0.118	0.113
2096-09-26	71.581	72.384	0	0
2096-09-27	69.347	67.661	0	0
2096-09-28	71.846	69.332	0.526	1.447
2096-09-29	91.417	91.552	0.264	0
2096-09-30	79.183	80.311	0.087	0
2096-10-01	86.556	82.793	0	0.075
2096-10-02	89.523	92.139	0.296	0.256
2096-10-03	91.289	91.152	0.06	0.086
2096-10-04	99.71	99.426	0	0
2096-10-05	92.602	95.004	0	0
2096-10-06	79.666	80.837	0	0
2096-10-07	74.213	75.479	0.586	0.721
2096-10-08	82.536	84.383	0.025	0.016
2096-10-09	83.554	85.658	0.001	0
2096-10-10	77.298	77.914	0	0
2096-10-11	81.956	82.707	0	0
2096-10-12	85.993	85.64	0	0
2096-10-13	83.636	83.589	0.192	0.234
2096-10-14	75.651	77.112	1.356	2.361
2096-10-15	70.834	70.066	0	0
2096-10-16	84.234	84.707	0	0
2096-10-17	86.291	87.345	0	0
2096-10-18	87.054	88.139	0	0
2096-10-19	82.624	83.865	0.069	0.005
2096-10-20	68.592	69.903	0.019	0.003
2096-10-21	76.021	75.544	0	0
2096-10-22	78.192	80.434	0.234	0.141
2096-10-23	72.484	76.806	0.23	0.198
2096-10-24	61.064	60.81	0.533	1.326
2096-10-25	55.019	53.416	0.245	0.095
2096-10-26	69.25	68.308	0	0
2096-10-27	71.31	71.377	0	0
2096-10-28	73.896	74.411	0.009	0.055
2096-10-29	74.748	74.881	0	0
2096-10-30	68.405	68.943	0.006	0.008
2096-10-31	61.879	63.448	0.334	0.36
2097-05-01	80	80	1	1
2097-05-02	90.485	90.816	0	0
2097-05-03	90.622	87.705	0.203	0.284
2097-05-04	87.985	86.564	0	0
2097-05-05	97.273	97.524	0	0
2097-05-06	87.579	88.727	0.564	0.465
2097-05-07	80.123	80.153	0.454	0.528
2097-05-08	84.33	80.606	0.19	0.272
2097-05-09	91.059	92.034	0.035	0.071
2097-05-10	95.217	95.021	0.054	0.063
2097-05-11	93.683	93.464	0.015	0.018
2097-05-12	84.629	84.888	0	0
2097-05-13	77.781	78.017	0	0
2097-05-14	81.696	80.693	0.003	0.015
2097-05-15	79.736	80.476	0.298	0.005
2097-05-16	78.825	77.663	1.149	0.631
2097-05-17	78.428	77.202	0	0
2097-05-18	78.817	82.525	0.016	0
2097-05-19	80.667	80.88	0.192	0
2097-05-20	93.655	95.396	0.073	0.504
2097-05-21	98.37	99.034	0	0
2097-05-22	92.878	94.556	0	0
2097-05-23	93.23	93.904	0	0
2097-05-24	95.107	95.776	0	0
2097-05-25	93.031	93.612	0	0.001
2097-05-26	91.883	92.528	0.066	0
2097-05-27	86.626	88.085	0.152	0.003
2097-05-28	89.627	90.124	0	0
2097-05-29	91.178	91.307	0	0
2097-05-30	92.687	93.572	0	0
2097-05-31	93.625	93.328	0	0
2097-06-01	94.502	95.335	0	0
2097-06-02	95.23	95.911	0	0
2097-06-03	93.78	95.004	0.259	0
2097-06-04	92.121	93.017	0.005	0
2097-06-05	97.411	98.813	0	0
2097-06-06	94.905	96.109	0	0
2097-06-07	99.778	99.931	0	0
2097-06-08	103.478	104.697	0	0
2097-06-09	110.365	109.359	0	0
2097-06-10	109.791	110.203	0.07	0.068
2097-06-11	105.574	102.05	0	0
2097-06-12	100.185	98.901	0	0
2097-06-13	102.12	102.231	0	0
2097-06-14	104.079	104.179	0.083	0.083
2097-06-15	105.258	104.905	0	0
2097-06-16	104.149	105.374	0.004	0.002
2097-06-17	94.664	94.545	0.115	0.26
2097-06-18	97.204	96.282	0	0
2097-06-19	99.635	99.833	0	0
2097-06-20	98.809	99.424	0.11	0.252
2097-06-21	97.927	98.666	0	0
2097-06-22	98.768	98.788	0	0
2097-06-23	100.73	102.207	0	0
2097-06-24	102.421	104.763	0.104	0
2097-06-25	99.279	102.158	0.019	0.138
2097-06-26	91.458	93.086	0.197	0.246
2097-06-27	96.719	97.368	0.013	0.118
2097-06-28	98.252	100.899	0.285	0.296
2097-06-29	99.127	99.643	0.171	0.394
2097-06-30	98.537	99.433	0	0
2097-07-01	104.918	104.566	0	0
2097-07-02	104.482	107.064	0.092	0.01
2097-07-03	109.856	113.265	0.084	0.152
2097-07-04	111.729	113.233	0.021	0
2097-07-05	111.759	113.462	0.024	0.015
2097-07-06	110.868	109.653	0.049	0.052
2097-07-07	110.516	110.608	0	0
2097-07-08	100.628	109.304	0.12	0
2097-07-09	91.288	104.761	1.945	0.084
2097-07-10	96.068	95.903	0.021	0.181
2097-07-11	94.54	93.777	0.136	0.577
2097-07-12	95.365	91.413	0.116	5.159
2097-07-13	94.314	92.745	0.004	0
2097-07-14	96.552	96.384	0	0
2097-07-15	96.679	96.053	0	0.014
2097-07-16	98.398	97.589	0.016	0.08
2097-07-17	103.011	104.495	0.11	0.091
2097-07-18	110.087	109.323	0	0
2097-07-19	108.631	108.318	0.055	0.057
2097-07-20	108.154	107.608	0.021	0.058
2097-07-21	100.301	106.846	0	0.018
2097-07-22	100.028	102.408	0.045	0.029
2097-07-23	104.084	104.184	0.066	0.066
2097-07-24	106.246	98.828	0.262	0.307
2097-07-25	101.613	96.978	0.261	0.098
2097-07-26	105.643	104.07	0	0.001
2097-07-27	103.152	101.897	0.067	0.067
2097-07-28	100.764	100.864	0	0
2097-07-29	103.098	106.802	0	0.004
2097-07-30	111.18	115.528	0	0
2097-07-31	111.808	110.637	0.028	0.03
2097-08-01	107.798	107.898	0.115	0.115
2097-08-02	105.512	105.208	0.08	0
2097-08-03	112.865	110.546	0	0
2097-08-04	115.799	113.652	0.013	0
2097-08-05	112.506	112.897	0	0
2097-08-06	115.798	113.451	0.089	0.089
2097-08-07	115.123	116.279	0.081	0.121
2097-08-08	108.976	109.076	0.148	0.148
2097-08-09	108.022	105.663	0	0
2097-08-10	107.355	106.331	0	0
2097-08-11	113.788	112.478	0	0
2097-08-12	113.094	109.488	0	0.053
2097-08-13	100.842	100.942	0	0
2097-08-14	99.433	98.212	0	0
2097-08-15	99.378	99.478	0	0.039
2097-08-16	112.343	111.984	0.002	0
2097-08-17	118.059	115.918	0	0.012
2097-08-18	117.402	118.351	0.023	0
2097-08-19	110.346	110.342	0.023	0.046
2097-08-20	103.62	104.832	0.125	0.121
2097-08-21	94.209	95.821	0.282	0.267
2097-08-22	97.44	96.636	0	0
2097-08-23	97.568	96.72	0	0
2097-08-24	98.779	97.052	0	0
2097-08-25	99.305	98.665	0	0
2097-08-26	98.47	97.897	0.003	0.068
2097-08-27	94.115	93.442	0.085	0.115
2097-08-28	99.313	99.524	0.027	0.052
2097-08-29	98.932	99.032	0.025	0.096
2097-08-30	104.179	104.018	0.05	0
2097-08-31	102.093	103.78	0	0
2097-09-01	103.163	103.052	0	0
2097-09-02	106.543	106.262	0	0
2097-09-03	105.551	107.262	0.072	0
2097-09-04	106.584	106.256	0	0
2097-09-05	104.715	103.799	0	0
2097-09-06	109.564	108.571	0.004	0
2097-09-07	107.856	109.67	0.019	0
2097-09-08	109.629	109.414	0	0
2097-09-09	108.086	107.981	0	0
2097-09-10	103.494	106.319	0	0
2097-09-11	101.29	101.893	0	0
2097-09-12	100.759	99.572	0.02	0
2097-09-13	99.866	99.966	0.003	0
2097-09-14	102.324	102.235	0.018	0.013
2097-09-15	96.904	96.04	0.03	0.091
2097-09-16	95.865	94.239	0	0.033
2097-09-17	91.574	91.048	0	0
2097-09-18	89.52	87.994	0.001	0.001
2097-09-19	92.259	93.759	0	0
2097-09-20	91.764	93.573	0	0
2097-09-21	91.414	93.246	0	0.003
2097-09-22	96.626	95.602	0	0
2097-09-23	96.856	96.556	0	0
2097-09-24	98.695	98.689	0	0
2097-09-25	100.027	97.664	0	0
2097-09-26	96.638	94.763	0	0
2097-09-27	101.795	102.305	0.015	0
2097-09-28	104.422	102.662	0	0
2097-09-29	100.972	101.072	0	0
2097-09-30	100.686	100.845	0	0
2097-10-01	101.248	101.395	0	0
2097-10-02	98.48	100.105	0	0
2097-10-03	96.298	97.33	0	0
2097-10-04	96.642	95.728	0	0
2097-10-05	97.885	97.067	0	0
2097-10-06	94.03	93.546	0.07	0.024
2097-10-07	82.904	84.769	0.278	0.137
2097-10-08	85.021	88.198	0.136	0.373
2097-10-09	88.782	90.629	0.124	0.109
2097-10-10	99.897	101.253	0.296	0.113
2097-10-11	98.127	101.431	0.049	0.007
2097-10-12	96.654	98.373	0	0.055
2097-10-13	90.815	93.341	0	0
2097-10-14	87.942	87.035	0.282	0.483
2097-10-15	85.794	86.063	0.03	0.095
2097-10-16	82.784	84.063	0.228	0.221
2097-10-17	77.536	77.822	0.12	0.035
2097-10-18	71.444	71.547	0	0
2097-10-19	73.183	72.862	0	0
2097-10-20	72.403	71.203	0	0
2097-10-21	78.241	77.883	0	0
2097-10-22	76.234	77.366	0	0
2097-10-23	72.807	73.276	0	0
2097-10-24	67.331	68.396	0.074	0.056
2097-10-25	68.919	69.292	0.148	0.027
2097-10-26	66.815	67.065	0	0
2097-10-27	64.194	64.199	0	0
2097-10-28	77.125	76.89	0	0
2097-10-29	66.703	66.848	0	0
2097-10-30	60.837	60.794	0	0
2097-10-31	69.464	69.646	0	0
2098-05-01	80	80	1	1
2098-05-02	72.967	73.172	0	0
2098-05-03	76.909	77.267	0	0
2098-05-04	74.891	75.646	0.003	0
2098-05-05	60.223	60.194	0.517	0.579
2098-05-06	72.61	65.793	0.029	0.446
2098-05-07	82.408	80.342	1.671	1.753
2098-05-08	79.284	79.761	0	0
2098-05-09	78.716	78.792	0	0
2098-05-10	82.847	84.068	0.045	0.022
2098-05-11	87.099	87.956	0.346	0.109
2098-05-12	96.62	97.159	0	0
2098-05-13	94.594	95.449	0.02	0
2098-05-14	93.043	94.298	0	0
2098-05-15	90.739	93.259	0	0
2098-05-16	91.312	93.738	0.026	0
2098-05-17	84.359	85.381	0.025	0
2098-05-18	80.273	81.897	0	0
2098-05-19	83.966	84.228	0	0
2098-05-20	84.092	83.933	0.03	0.01
2098-05-21	85.086	84.023	0.035	0.057
2098-05-22	83.116	86.037	0.351	0.561
2098-05-23	84.982	86.945	0	0
2098-05-24	86.169	85.854	0.017	0.016
2098-05-25	89.116	90.601	0.326	0.272
2098-05-26	95.636	95.689	0.002	0
2098-05-27	94.814	95.539	0	0
2098-05-28	93.326	94.883	0	0
2098-05-29	91.141	91.986	0.18	0.136
2098-05-30	76.073	70.99	0.546	1.02
2098-05-31	75.747	75.42	0.024	0.042
2098-06-01	80.348	80.8	0	0
2098-06-02	85.47	85.9	0	0
2098-06-03	84.489	85.255	0.031	0.033
2098-06-04	85.328	88.357	0.218	0.576
2098-06-05	84.517	87.632	0.165	0.355
2098-06-06	81.63	81.636	0	0
2098-06-07	84.644	85.764	0.103	0.033
2098-06-08	87.687	85.254	0.01	0.022
2098-06-09	88.033	88.255	0.199	0.594
2098-06-10	91.976	94.193	0.118	0.157
2098-06-11	98.606	97.294	0	0.034
2098-06-12	95.242	96.074	0.102	0.075
2098-06-13	101.558	102.367	0	0
2098-06-14	100.173	101.742	0	0
2098-06-15	101.486	103.435	0	0
2098-06-16	96.313	96.264	0	0
2098-06-17	100.663	101.714	0	0
2098-06-18	100.767	101.256	0	0
2098-06-19	101.633	102.102	0	0
2098-06-20	101.265	101.968	0	0
2098-06-21	101.054	100.71	0	0
2098-06-22	104.546	104.67	0	0
2098-06-23	101.777	102.705	0.124	0.096
2098-06-24	99.316	100.259	0.047	0.052
2098-06-25	99.081	99.603	0.022	0.015
2098-06-26	102.008	102.127	0	0.005
2098-06-27	105.968	105.5	0.067	0.078
2098-06-28	104.453	106.531	0	0
2098-06-29	104.958	105.661	0.068	0.048
2098-06-30	107.243	105.75	0.275	0.273
2098-07-01	93.209	95.083	0	0
2098-07-02	95.32	102.608	0.487	0.121
2098-07-03	96.857	100.709	0.01	0.202
2098-07-04	101.806	103.883	0.011	0.02
2098-07-05	103.89	104.786	0.062	0.062
2098-07-06	104.931	105.869	0	0
2098-07-07	105.096	104.926	0	0
2098-07-08	107.076	106.586	0	0
2098-07-09	106.748	106.827	0	0
2098-07-10	105.098	106.045	0	0
2098-07-11	104.267	104.295	0	0
2098-07-12	104.132	103.963	0	0
2098-07-13	104.699	104.722	0	0
2098-07-14	107.169	106.24	0	0
2098-07-15	107.178	107.384	0	0
2098-07-16	107.45	107.317	0	0
2098-07-17	106.74	106.689	0	0
2098-07-18	105.934	106.243	0	0
2098-07-19	105.052	105.736	0	0
2098-07-20	103.911	104.173	0	0
2098-07-21	105.73	105.711	0	0
2098-07-22	104.636	105.179	0	0
2098-07-23	107.501	106.941	0	0
2098-07-24	107.36	107.589	0	0
2098-07-25	106.268	106.899	0	0
2098-07-26	107.961	108.083	0	0
2098-07-27	105.751	106.864	0	0
2098-07-28	105.643	105.784	0	0
2098-07-29	105.82	105.318	0	0
2098-07-30	104.87	109.352	0.009	0
2098-07-31	109.913	109.752	0.069	0.029
2098-08-01	108.623	109.532	0.144	0.098
2098-08-02	111.712	110.807	0	0
2098-08-03	111.087	110.048	0	0
2098-08-04	107.527	105.784	0	0
2098-08-05	107.126	106.707	0	0
2098-08-06	111.38	111.095	0	0
2098-08-07	113.169	114.478	0	0
2098-08-08	111.22	112.53	0.014	0
2098-08-09	110.436	110.608	0	0.005
2098-08-10	112.372	114.195	0	0
2098-08-11	111.762	113.875	0	0
2098-08-12	110.071	114.244	0.012	0
2098-08-13	112.255	112.641	0.024	0
2098-08-14	114.653	107.656	0	0
2098-08-15	117.437	113.642	0	0
2098-08-16	118.222	112.781	0	0
2098-08-17	118.123	116.417	0	0
2098-08-18	117.829	115.6	0	0
2098-08-19	111.007	110.207	0.066	0
2098-08-20	109.421	109.559	0.034	0.005
2098-08-21	103.958	105.43	0.004	0
2098-08-22	104.641	102.799	0.007	0.025
2098-08-23	103.841	103.941	0.1	0.1
2098-08-24	107.545	105.682	0	0
2098-08-25	100.923	99.609	0.096	0.218
2098-08-26	96.288	99.705	0.097	0.174
2098-08-27	95.944	107.875	0.28	0.013
2098-08-28	111.242	110.837	0.047	0
2098-08-29	108.425	109.305	0	0
2098-08-30	105.517	106.723	0.029	0
2098-08-31	108.388	109.031	0.135	0.135
2098-09-01	111.199	111.602	0	0
2098-09-02	110.319	110.568	0	0
2098-09-03	109.033	109.08	0	0
2098-09-04	108.236	108.949	0	0
2098-09-05	107.358	107.678	0	0
2098-09-06	104.684	105.504	0.014	0
2098-09-07	100.068	107.116	0.206	0
2098-09-08	98.723	107.593	0.087	0
2098-09-09	104.143	104.419	0.072	0.072
2098-09-10	99.327	97.639	0	0
2098-09-11	95.882	95.86	0	0
2098-09-12	95.27	96.233	0	0
2098-09-13	95.805	96.381	0	0
2098-09-14	93.883	96.093	0	0
2098-09-15	84.981	84.385	0	0
2098-09-16	82.468	82.951	0	0
2098-09-17	86.077	86.976	0	0
2098-09-18	88.372	89.114	0	0
2098-09-19	90.979	91.196	0	0
2098-09-20	93.483	93.501	0	0
2098-09-21	96.83	99.026	0	0
2098-09-22	99.229	99.127	0	0
2098-09-23	99.469	98.539	0	0
2098-09-24	97.792	100.09	0	0
2098-09-25	94.97	95.935	0	0
2098-09-26	92.437	93.317	0	0
2098-09-27	90.906	93.938	0.035	0
2098-09-28	96.215	96.733	0	0
2098-09-29	104.413	105.23	0	0
2098-09-30	105.284	105.195	0	0
2098-10-01	100.323	100.608	0.012	0
2098-10-02	91.334	92.583	0	0
2098-10-03	97.926	95.341	0	0.027
2098-10-04	95.293	95.662	0	0.028
2098-10-05	96.899	97.535	0.001	0
2098-10-06	93.716	94.187	0	0.013
2098-10-07	86.391	86.717	0.253	0.307
2098-10-08	81.922	93.275	0.179	0.156
2098-10-09	91.756	91.439	0.039	0
2098-10-10	94.369	94.952	0	0.001
2098-10-11	91.381	92.605	0	0
2098-10-12	87.8	87.638	0	0
2098-10-13	84.585	84.482	0	0
2098-10-14	89.055	88.897	0	0
2098-10-15	90.572	92.111	0	0
2098-10-16	86.333	88.023	0	0
2098-10-17	85.277	86.172	0	0
2098-10-18	94.638	94.772	0	0
2098-10-19	88.28	89.155	0	0.023
2098-10-20	74.91	75.213	0.001	0
2098-10-21	79.134	80.411	0	0
2098-10-22	82.547	84.086	0.005	0
2098-10-23	89.471	88.438	0.167	0.114
2098-10-24	81.112	78.121	0.469	0.117
2098-10-25	65.713	70.848	0.001	0
2098-10-26	66.472	68.917	0.015	0.162
2098-10-27	78.629	75.246	0.113	0.363
2098-10-28	78.668	78.846	0.29	0.229
2098-10-29	77.142	75.852	0.443	0.255
2098-10-30	81.52	81.281	0	0
2098-10-31	85.944	85.965	0	0
2099-05-01	80	80	1	1
2099-05-02	93.311	93.806	0	0
2099-05-03	92.359	92.232	0	0
2099-05-04	87.229	87.927	0	0
2099-05-05	87.218	87.57	0	0
2099-05-06	94.075	94.575	0.123	0.074
2099-05-07	91.407	92.03	0	0.012
2099-05-08	84.656	86.554	0.664	1.224
2099-05-09	85.998	84.79	0	0
2099-05-10	83.734	82.6	0	0
2099-05-11	86.518	86.122	0	0
2099-05-12	85.85	86.542	0.053	0.133
2099-05-13	86.798	84.863	0.004	0.106
2099-05-14	84.324	82.065	0.005	0.002
2099-05-15	86.736	86.631	0.009	0.004
2099-05-16	90.303	90.019	0	0
2099-05-17	90.178	89.666	0.169	0.108
2099-05-18	87.953	87.384	0.76	1.063
2099-05-19	79.586	78.729	0.027	0.809
2099-05-20	80.44	77.482	0	0
2099-05-21	76.675	71.238	0.003	0.157
2099-05-22	80.86	81.451	0	0
2099-05-23	83.288	79.785	0.045	0.052
2099-05-24	92.05	91.584	0	0
2099-05-25	93.092	91.809	0	0
2099-05-26	95.593	95.428	0	0.086
2099-05-27	92.74	92.72	0.054	0
2099-05-28	90.196	87.089	0.193	0.122
2099-05-29	89.581	89.782	0.118	0.207
2099-05-30	91.475	89.372	0.141	0.44
2099-05-31	91.923	90.945	0	0
2099-06-01	87.433	88.802	0.411	0.993
2099-06-02	83.236	88.948	0.14	0.006
2099-06-03	96.27	96.868	1.146	0.002
2099-06-04	93.394	94.413	0.004	0.005
2099-06-05	84.739	80.449	0.741	0.793
2099-06-06	70.637	68.673	0	0
2099-06-07	83.088	83.006	0	0
2099-06-08	86.605	87.614	0	0
2099-06-09	86.996	87.107	0.002	0.142
2099-06-10	88.6	88.875	0.003	0.004
2099-06-11	89.213	88.372	0.005	0.032
2099-06-12	99.217	99.229	0	0.062
2099-06-13	98.071	98.534	0	0
2099-06-14	96.114	95.961	0	0
2099-06-15	94.467	95.161	0.182	0.073
2099-06-16	88.209	86.458	0.153	0.268
2099-06-17	81.192	83.931	0.004	0
2099-06-18	78.418	77.387	0	0
2099-06-19	81.749	81.016	0	0
2099-06-20	87.517	86.263	0	0
2099-06-21	95.641	95.089	0.002	0
2099-06-22	92.778	96.447	0.119	0.113
2099-06-23	94.404	96.426	0.083	0.174
2099-06-24	94.161	95.209	0	0.06
2099-06-25	96.492	99.373	0.128	0.091
2099-06-26	102.676	103.948	0	0.026
2099-06-27	105.694	104.704	0	0
2099-06-28	104.517	103.585	0	0
2099-06-29	107.417	106.84	0	0
2099-06-30	105.528	104.968	0	0
2099-07-01	105.284	105.659	0	0
2099-07-02	106.438	106.437	0	0
2099-07-03	110.128	108.989	0	0.007
2099-07-04	112.038	111.115	0	0
2099-07-05	113.379	112.783	0	0
2099-07-06	112.431	111.151	0	0
2099-07-07	111.4	109.821	0	0
2099-07-08	112.31	110.17	0	0
2099-07-09	112.534	111.578	0	0
2099-07-10	118.31	115.889	0	0
2099-07-11	119.022	116.611	0	0
2099-07-12	110.51	117.619	0	0
2099-07-13	105.276	105.633	0	0
2099-07-14	107.68	103.966	0	0
2099-07-15	112.928	109.691	0	0
2099-07-16	116.892	117.278	0	0
2099-07-17	115.378	115.126	0	0
2099-07-18	112.592	112.407	0	0
2099-07-19	111.159	111.422	0	0
2099-07-20	110.155	109.297	0.25	0
2099-07-21	111.678	111.87	0	0
2099-07-22	115.512	115.033	0	0
2099-07-23	119.046	117.514	0	0
2099-07-24	116.114	115.985	0	0
2099-07-25	112.884	113.024	0	0
2099-07-26	109.977	109.258	0	0
2099-07-27	112.255	110.644	0	0
2099-07-28	114.471	112.343	0	0
2099-07-29	114.93	113.741	0	0
2099-07-30	115.399	113.933	0	0
2099-07-31	112.692	114.719	0	0
2099-08-01	111.569	114.863	0	0
2099-08-02	111.131	113.493	0	0
2099-08-03	115.874	114.714	0.003	0.038
2099-08-04	111.583	111.016	0.097	0.071
2099-08-05	97.655	97.769	0	0
2099-08-06	97.901	97.872	0.038	0
2099-08-07	91.781	94.194	0.683	0.346
2099-08-08	107.868	107.804	0	0
2099-08-09	106.88	106.58	0	0
2099-08-10	104.367	106.092	0	0
2099-08-11	105.911	104.183	0	0
2099-08-12	100.832	102.39	0.052	0.029
2099-08-13	104.029	104.922	0.127	0.075
2099-08-14	109.337	106.052	0.049	0.055
2099-08-15	109.96	113.233	0.045	0
2099-08-16	107.256	107.356	0.083	0.083
2099-08-17	107.636	107.682	0.089	0
2099-08-18	104.111	102.308	0	0
2099-08-19	101.038	101.138	0	0
2099-08-20	103.907	105.225	0	0
2099-08-21	106.819	107.808	0	0
2099-08-22	108.288	110.546	0.026	0
2099-08-23	110.742	112.079	0.088	0.128
2099-08-24	111.513	113.797	0	0
2099-08-25	110.631	113.155	0	0
2099-08-26	109.264	113.228	0	0
2099-08-27	109.967	111.694	0	0
2099-08-28	110.697	109.596	0	0
2099-08-29	111.493	112.042	0	0
2099-08-30	109.066	110.957	0	0
2099-08-31	108.83	109.224	0	0
2099-09-01	104.226	104.885	0	0
2099-09-02	107.151	107.35	0	0
2099-09-03	108.975	109.896	0	0
2099-09-04	108.773	109.195	0	0
2099-09-05	104.301	105.019	0	0
2099-09-06	108.972	108.131	0	0
2099-09-07	111.181	111.392	0	0
2099-09-08	112.58	112.763	0	0
2099-09-09	113.708	114.035	0	0
2099-09-10	114.629	115.507	0	0
2099-09-11	112.412	113.594	0	0.005
2099-09-12	104.593	103.595	0	0
2099-09-13	106.286	106.356	0	0
2099-09-14	109.889	109.922	0	0
2099-09-15	109.922	109.204	0	0
2099-09-16	108.595	106.587	0	0
2099-09-17	106.704	107.06	0	0
2099-09-18	108.183	106.817	0	0
2099-09-19	108.365	106.269	0.1	0.003
2099-09-20	108.128	107.43	0.009	0.014
2099-09-21	103.618	102.752	0.004	0.056
2099-09-22	100.603	100.922	0	0
2099-09-23	94.426	93.938	0	0
2099-09-24	95.303	96.12	0	0
2099-09-25	95.376	95.306	0	0
2099-09-26	97.969	96.809	0	0
2099-09-27	93.051	95.422	0.062	0
2099-09-28	98.066	96.965	0	0
2099-09-29	93.341	93.862	0.244	0.364
2099-09-30	86.327	93.283	0.06	0.054
2099-10-01	89.722	87.224	0.107	0.309
2099-10-02	95.561	95.038	0.159	0.001
2099-10-03	92.766	93.991	0	0
2099-10-04	93.166	92.553	0.005	0.015
2099-10-05	89.923	85.589	0.809	0.505
2099-10-06	87.569	85.789	0.183	0.283
2099-10-07	91.514	88.568	0	0
2099-10-08	86.849	87.661	0.021	0.003
2099-10-09	81.07	82.229	0.673	0.565
2099-10-10	68.017	69.394	0.61	0.568
2099-10-11	58.933	57.056	0.044	0.081
2099-10-12	57.984	58.894	0	0
2099-10-13	58.512	59.063	0	0
2099-10-14	58.17	58.151	0.016	0.02
2099-10-15	64.023	61.795	0	0
2099-10-16	69.583	69.395	0	0
2099-10-17	72.739	72.679	0	0
2099-10-18	76.481	76.282	0	0
2099-10-19	81.616	81.716	0	0
2099-10-20	73.001	73.915	0	0
2099-10-21	66.597	66.03	0	0
2099-10-22	73.751	73.666	0	0
2099-10-23	83.208	82.792	0	0
2099-10-24	87.003	85.114	0	0
2099-10-25	82.773	82.19	0	0
2099-10-26	66.954	66.986	0	0
2099-10-27	68.973	69.044	0	0
2099-10-28	73.549	74.239	0	0
2099-10-29	68.151	65.902	0	0
2099-10-30	57.205	58.813	0.071	0.025
2099-10-31	58.016	57.766	0.002	0.004
